# Supplementary material for: An adaptive map-matching algorithm based on hierarchical fuzzy system from vehicular GPS data
Source: PLoS One. 2017 Dec 5;12(12):e0188796. doi: 10.1371/journal.pone.0188796 (PMC5716534; doi:10.1371/journal.pone.0188796)
Supplement: S1 Data — (ZIP) [file pone.0188796.s001.zip]

Archive with 101 entries (100 files):
- data samples/
- data samples/1.txt
- data samples/100.txt
- data samples/102.txt
- data samples/103.txt
- data samples/104.txt
- data samples/105.txt
- data samples/106.txt
- data samples/107.txt
- data samples/108.txt
- data samples/109.txt
- data samples/11.txt
- data samples/110.txt
- data samples/112.txt
- data samples/114.txt
- data samples/115.txt
- data samples/116.txt
- data samples/117.txt
- data samples/12.txt
- data samples/120.txt
- data samples/121.txt
- data samples/122.txt
- data samples/123.txt
- data samples/125.txt
- data samples/126.txt
- data samples/127.txt
- data samples/128.txt
- data samples/129.txt
- data samples/13.txt
- data samples/14.txt
- data samples/15.txt
- data samples/18.txt
- data samples/19.txt
- data samples/2.txt
- data samples/20.txt
- data samples/21.txt
- data samples/23.txt
- data samples/26.txt
- data samples/29.txt
- data samples/3.txt
- data samples/32.txt
- data samples/33.txt
- data samples/36.txt
- data samples/37.txt
- data samples/38.txt
- data samples/39.txt
- data samples/4.txt
- data samples/41.txt
- data samples/42.txt
- data samples/44.txt
- data samples/46.txt
- data samples/48.txt
- data samples/49.txt
- data samples/5.txt
- data samples/50.txt
- data samples/51.txt
- data samples/52.txt
- data samples/53.txt
- data samples/54.txt
- data samples/55.txt
- data samples/56.txt
- data samples/57.txt
- data samples/58.txt
- data samples/59.txt
- data samples/6.txt
- data samples/60.txt
- data samples/61.txt
- data samples/62.txt
- data samples/63.txt
- data samples/64.txt
- data samples/65.txt
- data samples/66.txt
- data samples/70.txt
- data samples/72.txt
- data samples/73.txt
- data samples/74.txt
- data samples/75.txt
- data samples/76.txt
- data samples/77.txt
- data samples/78.txt
- data samples/79.txt
- data samples/80.txt
- data samples/81.txt
- data samples/82.txt
- data samples/83.txt
- data samples/85.txt
- data samples/86.txt
- data samples/87.txt
- data samples/88.txt
- data samples/89.txt
- data samples/9.txt
- data samples/90.txt
- data samples/91.txt
- data samples/92.txt
- data samples/93.txt
- data samples/94.txt
- data samples/95.txt
- data samples/96.txt
- data samples/97.txt
- data samples/98.txt
- data samples/99.txt
