# Supplementary material for: An adaptive map-matching algorithm based on hierarchical fuzzy system from vehicular GPS data
Source: PLoS One. 2017 Dec 5;12(12):e0188796. doi: 10.1371/journal.pone.0188796 (PMC5716534; doi:10.1371/journal.pone.0188796)
Supplement: S1 Data — (ZIP) [file pone.0188796.s001.zip › data samples/1.txt]

1	2008-02-02 15:36:08	116.51172	39.92123
1	2008-02-02 15:46:08	116.51135	39.93883
1	2008-02-02 15:46:08	116.51135	39.93883
1	2008-02-02 15:56:08	116.51627	39.91034
1	2008-02-02 16:06:08	116.47186	39.91248
1	2008-02-02 16:16:08	116.47217	39.92498
1	2008-02-02 16:26:08	116.47179	39.90718
1	2008-02-02 16:36:08	116.45617	39.90531
1	2008-02-02 17:00:24	116.47191	39.90577
1	2008-02-02 17:10:24	116.50661	39.9145
1	2008-02-02 20:30:34	116.49625	39.9146
1	2008-02-02 20:40:33	116.50962	39.91071
1	2008-02-02 20:50:33	116.52231	39.91588
1	2008-02-02 20:50:33	116.52231	39.91588
1	2008-02-02 21:00:33	116.56444	39.91445
1	2008-02-02 21:10:33	116.59512	39.90798
1	2008-02-02 21:30:33	116.65522	39.8622
1	2008-02-02 21:40:33	116.69164	39.85165
1	2008-02-02 21:50:33	116.69167	39.85166
1	2008-02-02 22:10:32	116.69168	39.85168
1	2008-02-02 22:20:32	116.69168	39.85167
1	2008-02-02 22:30:32	116.69167	39.85169
1	2008-02-02 22:40:33	116.69167	39.85172
1	2008-02-02 22:50:33	116.69167	39.85174
1	2008-02-02 23:00:32	116.69167	39.85175
1	2008-02-02 23:10:32	116.69167	39.85176
1	2008-02-02 23:20:32	116.69172	39.85208
1	2008-02-02 23:20:32	116.69172	39.85208
1	2008-02-02 23:30:32	116.69172	39.85199
1	2008-02-02 23:40:32	116.69171	39.85196
1	2008-02-02 23:50:32	116.69171	39.85182
1	2008-02-03 00:00:32	116.69171	39.85184
1	2008-02-03 00:10:32	116.6917	39.85184
1	2008-02-03 00:20:32	116.6917	39.85184
1	2008-02-03 00:30:32	116.69168	39.85146
1	2008-02-03 00:40:32	116.69172	39.85165
1	2008-02-03 00:50:32	116.69176	39.85165
1	2008-02-03 01:00:32	116.69168	39.85163
1	2008-02-03 01:10:32	116.69166	39.85159
1	2008-02-03 01:40:31	116.69164	39.85186
1	2008-02-03 01:50:31	116.69167	39.85196
1	2008-02-03 02:00:32	116.69167	39.85167
1	2008-02-03 02:21:26	116.69176	39.85183
1	2008-02-03 02:30:31	116.69173	39.85174
1	2008-02-03 02:50:32	116.69172	39.85179
1	2008-02-03 03:00:32	116.69171	39.85176
1	2008-02-03 03:10:31	116.6917	39.85176
1	2008-02-03 03:20:31	116.69164	39.85165
1	2008-02-03 03:30:31	116.69155	39.85181
1	2008-02-03 03:40:31	116.69158	39.8518
1	2008-02-03 03:50:31	116.69156	39.85141
1	2008-02-03 04:00:31	116.69161	39.85155
1	2008-02-03 04:10:31	116.69156	39.85161
1	2008-02-03 04:10:31	116.69156	39.85161
1	2008-02-03 04:20:31	116.6916	39.85156
1	2008-02-03 04:30:31	116.6918	39.85176
1	2008-02-03 04:40:31	116.69179	39.85177
1	2008-02-03 04:50:31	116.69176	39.85176
1	2008-02-03 05:00:31	116.69177	39.85175
1	2008-02-03 05:10:30	116.69157	39.85211
1	2008-02-03 05:20:30	116.69162	39.85157
1	2008-02-03 05:30:30	116.69162	39.85158
1	2008-02-03 05:40:30	116.69161	39.8516
1	2008-02-03 05:50:31	116.69138	39.85178
1	2008-02-03 06:00:31	116.69156	39.85166
1	2008-02-03 06:10:30	116.69129	39.85191
1	2008-02-03 06:20:30	116.69172	39.85176
1	2008-02-03 06:40:30	116.69165	39.85173
1	2008-02-03 06:50:30	116.69169	39.85142
1	2008-02-03 07:00:30	116.69164	39.85158
1	2008-02-03 07:10:30	116.69162	39.85163
1	2008-02-03 07:20:30	116.69161	39.85166
1	2008-02-03 07:40:30	116.69184	39.85188
1	2008-02-03 07:50:30	116.69165	39.85161
1	2008-02-03 08:10:29	116.6917	39.85163
1	2008-02-03 08:30:29	116.69171	39.85166
1	2008-02-03 08:40:29	116.69169	39.85168
1	2008-02-03 08:50:30	116.69169	39.85165
1	2008-02-03 09:00:30	116.69169	39.85163
1	2008-02-03 09:10:29	116.69169	39.85161
1	2008-02-03 09:20:29	116.69172	39.85106
1	2008-02-03 09:30:29	116.6917	39.85133
1	2008-02-03 09:40:29	116.69171	39.85165
1	2008-02-03 09:50:30	116.69165	39.85179
1	2008-02-03 10:00:29	116.69167	39.85173
1	2008-02-03 10:10:29	116.69156	39.8517
1	2008-02-03 10:20:29	116.69157	39.85171
1	2008-02-03 10:30:29	116.69285	39.85167
1	2008-02-03 10:40:29	116.65945	39.88563
1	2008-02-03 10:50:29	116.6174	39.9057
1	2008-02-03 11:00:29	116.57833	39.91297
1	2008-02-03 11:10:29	116.54256	39.91501
1	2008-02-03 11:20:28	116.51629	39.90905
1	2008-02-03 11:30:29	116.49705	39.90693
1	2008-02-03 11:40:29	116.43653	39.90566
1	2008-02-03 11:50:29	116.45075	39.87495
1	2008-02-03 12:00:29	116.45551	39.88319
1	2008-02-03 18:35:14	116.58425	39.91108
1	2008-02-03 18:45:14	116.62556	39.90534
1	2008-02-03 18:45:14	116.62556	39.90534
1	2008-02-03 18:55:14	116.63713	39.90953
1	2008-02-03 19:05:14	116.65749	39.88708
1	2008-02-03 19:15:14	116.69302	39.8516
1	2008-02-03 19:25:14	116.69149	39.85161
1	2008-02-03 19:35:14	116.6915	39.85161
1	2008-02-03 19:45:14	116.69152	39.85162
1	2008-02-03 19:55:14	116.69154	39.85162
1	2008-02-03 20:05:14	116.69155	39.85164
1	2008-02-03 20:15:13	116.69155	39.85165
1	2008-02-03 20:25:13	116.69155	39.85166
1	2008-02-03 20:35:13	116.69156	39.85166
1	2008-02-03 20:45:13	116.69156	39.85165
1	2008-02-03 20:55:14	116.69151	39.85193
1	2008-02-03 21:05:14	116.69159	39.85168
1	2008-02-03 21:15:13	116.69159	39.85162
1	2008-02-03 21:15:13	116.69159	39.85162
1	2008-02-03 21:35:13	116.69161	39.85195
1	2008-02-03 21:45:13	116.69164	39.8518
1	2008-02-03 21:55:14	116.69159	39.8517
1	2008-02-03 22:05:14	116.69162	39.85174
1	2008-02-03 22:15:13	116.6916	39.85172
1	2008-02-03 22:25:13	116.6916	39.85175
1	2008-02-03 22:35:13	116.69161	39.85178
1	2008-02-03 22:45:13	116.6916	39.85179
1	2008-02-03 22:55:13	116.6916	39.85181
1	2008-02-03 23:15:12	116.6916	39.85181
1	2008-02-03 23:15:12	116.6916	39.85181
1	2008-02-03 23:25:12	116.69163	39.85195
1	2008-02-03 23:35:13	116.69159	39.85173
1	2008-02-03 23:35:13	116.69159	39.85173
1	2008-02-03 23:45:12	116.69158	39.85175
1	2008-02-03 23:55:13	116.6916	39.85177
1	2008-02-04 00:05:13	116.69161	39.85172
1	2008-02-04 00:15:12	116.69163	39.85174
1	2008-02-04 00:25:12	116.69164	39.85173
1	2008-02-04 00:35:12	116.69167	39.8517
1	2008-02-04 00:45:12	116.69174	39.85169
1	2008-02-04 00:55:13	116.69162	39.85159
1	2008-02-04 01:05:13	116.69162	39.8516
1	2008-02-04 01:15:12	116.69162	39.85158
1	2008-02-04 01:25:12	116.69162	39.85158
1	2008-02-04 01:35:12	116.69162	39.85161
1	2008-02-04 01:45:12	116.69159	39.85188
1	2008-02-04 01:55:12	116.69162	39.85182
1	2008-02-04 02:05:12	116.69162	39.85176
1	2008-02-04 02:15:12	116.69169	39.8518
1	2008-02-04 02:25:11	116.69169	39.85172
1	2008-02-04 02:35:11	116.69163	39.85159
1	2008-02-04 02:45:11	116.69163	39.85167
1	2008-02-04 02:55:12	116.69164	39.85168
1	2008-02-04 03:05:12	116.69164	39.85169
1	2008-02-04 03:15:11	116.69164	39.85169
1	2008-02-04 03:25:11	116.69163	39.85168
1	2008-02-04 03:35:11	116.69163	39.85168
1	2008-02-04 03:45:11	116.69162	39.85169
1	2008-02-04 03:55:12	116.69162	39.85169
1	2008-02-04 04:05:12	116.69161	39.85169
1	2008-02-04 04:15:11	116.6916	39.85169
1	2008-02-04 04:25:11	116.6916	39.8517
1	2008-02-04 04:35:11	116.6916	39.8517
1	2008-02-04 04:45:11	116.69161	39.85171
1	2008-02-04 04:55:11	116.69159	39.85128
1	2008-02-04 05:05:11	116.69171	39.85171
1	2008-02-04 05:15:11	116.69166	39.85158
1	2008-02-04 05:25:11	116.69164	39.8516
1	2008-02-04 05:35:11	116.6916	39.85163
1	2008-02-04 05:45:11	116.69156	39.85164
1	2008-02-04 05:55:11	116.69155	39.85165
1	2008-02-04 06:05:11	116.69149	39.85166
1	2008-02-04 06:15:10	116.6915	39.85179
1	2008-02-04 06:25:10	116.6913	39.85196
1	2008-02-04 06:35:10	116.69141	39.85192
1	2008-02-04 06:45:10	116.69158	39.85164
1	2008-02-04 06:55:11	116.69158	39.85168
1	2008-02-04 06:55:11	116.69158	39.85168
1	2008-02-04 07:05:11	116.69139	39.8518
1	2008-02-04 07:15:10	116.6916	39.85167
1	2008-02-04 07:25:10	116.69162	39.85173
1	2008-02-04 07:35:10	116.69161	39.85174
1	2008-02-04 07:45:10	116.69162	39.85173
1	2008-02-04 07:55:11	116.69152	39.85141
1	2008-02-04 08:05:11	116.69165	39.85185
1	2008-02-04 08:15:10	116.69161	39.85176
1	2008-02-04 08:25:10	116.69163	39.85176
1	2008-02-04 08:35:10	116.69162	39.85172
1	2008-02-04 08:45:10	116.69163	39.8516
1	2008-02-04 08:55:10	116.69163	39.85156
1	2008-02-04 09:05:10	116.69163	39.85154
1	2008-02-04 09:15:09	116.69163	39.85152
1	2008-02-04 09:25:09	116.69159	39.85156
1	2008-02-04 09:35:10	116.69162	39.85166
1	2008-02-04 09:45:09	116.69163	39.85186
1	2008-02-04 09:55:10	116.69162	39.85185
1	2008-02-04 10:05:10	116.69162	39.85171
1	2008-02-04 10:15:09	116.67003	39.87709
1	2008-02-04 10:25:09	116.63086	39.9044
1	2008-02-04 10:35:09	116.57792	39.9129
1	2008-02-04 10:45:09	116.53787	39.915
1	2008-02-04 10:55:09	116.50839	39.90916
1	2008-02-04 11:05:09	116.5094	39.90679
1	2008-02-04 17:28:21	116.47511	39.91397
1	2008-02-04 17:28:21	116.47511	39.91397
1	2008-02-04 17:38:21	116.51175	39.9155
1	2008-02-04 17:48:21	116.51672	39.90887
1	2008-02-04 21:08:39	116.69169	39.85151
1	2008-02-04 21:18:38	116.69159	39.85204
1	2008-02-04 21:28:37	116.69158	39.85187
1	2008-02-04 21:38:37	116.69162	39.85178
1	2008-02-04 21:48:37	116.69161	39.85176
1	2008-02-04 22:08:38	116.6916	39.85179
1	2008-02-04 22:18:38	116.69158	39.85178
1	2008-02-04 22:28:37	116.69157	39.85179
1	2008-02-04 22:38:37	116.69157	39.85181
1	2008-02-04 22:48:37	116.69157	39.85182
1	2008-02-04 22:58:37	116.69157	39.85182
1	2008-02-04 23:08:37	116.69157	39.85182
1	2008-02-04 23:18:37	116.69157	39.85182
1	2008-02-04 23:28:37	116.69152	39.85145
1	2008-02-04 23:38:37	116.6915	39.85155
1	2008-02-04 23:48:37	116.69145	39.85184
1	2008-02-05 00:08:36	116.69153	39.85179
1	2008-02-05 00:18:37	116.69163	39.85167
1	2008-02-05 00:28:37	116.6916	39.85162
1	2008-02-05 00:38:36	116.69177	39.85202
1	2008-02-05 00:48:36	116.69166	39.85171
1	2008-02-05 00:58:37	116.69162	39.85172
1	2008-02-05 01:08:37	116.69161	39.85169
1	2008-02-05 01:18:36	116.69156	39.85125
1	2008-02-05 01:28:36	116.69165	39.85164
1	2008-02-05 01:38:36	116.69154	39.85172
1	2008-02-05 01:48:36	116.69157	39.85175
1	2008-02-05 01:58:37	116.69168	39.85171
1	2008-02-05 02:38:36	116.69194	39.85156
1	2008-02-05 02:48:36	116.69186	39.85159
1	2008-02-05 02:58:36	116.69182	39.85161
1	2008-02-05 02:58:36	116.69182	39.85161
1	2008-02-05 03:08:36	116.69166	39.85145
1	2008-02-05 03:18:35	116.69163	39.85163
1	2008-02-05 03:28:35	116.69163	39.85169
1	2008-02-05 03:48:35	116.69157	39.85161
1	2008-02-05 03:58:36	116.69155	39.85165
1	2008-02-05 04:08:36	116.69154	39.85166
1	2008-02-05 04:28:35	116.69153	39.85168
1	2008-02-05 04:38:35	116.69154	39.85171
1	2008-02-05 04:48:35	116.69154	39.85173
1	2008-02-05 04:58:36	116.69155	39.85173
1	2008-02-05 05:08:36	116.69153	39.85177
1	2008-02-05 05:18:35	116.69156	39.85165
1	2008-02-05 05:28:35	116.69113	39.85163
1	2008-02-05 05:38:35	116.69143	39.85148
1	2008-02-05 05:48:35	116.69168	39.85171
1	2008-02-05 05:58:35	116.69171	39.8517
1	2008-02-05 06:08:35	116.69162	39.8517
1	2008-02-05 06:18:35	116.69146	39.85185
1	2008-02-05 06:28:35	116.69156	39.85164
1	2008-02-05 06:38:34	116.69158	39.85182
1	2008-02-05 06:48:35	116.69158	39.85158
1	2008-02-05 06:58:34	116.69159	39.85166
1	2008-02-05 07:08:35	116.69157	39.85171
1	2008-02-05 07:18:35	116.69158	39.85173
1	2008-02-05 07:28:34	116.6916	39.85174
1	2008-02-05 07:38:34	116.69161	39.85175
1	2008-02-05 07:48:34	116.69162	39.85176
1	2008-02-05 07:48:34	116.69162	39.85176
1	2008-02-05 07:58:34	116.69162	39.85176
1	2008-02-05 08:08:35	116.69162	39.85177
1	2008-02-05 08:18:35	116.69162	39.85176
1	2008-02-05 08:28:34	116.69154	39.85166
1	2008-02-05 08:38:34	116.69155	39.85169
1	2008-02-05 08:48:34	116.69155	39.85172
1	2008-02-05 08:58:34	116.69156	39.85172
1	2008-02-05 09:08:34	116.69156	39.85169
1	2008-02-05 09:18:34	116.69157	39.85167
1	2008-02-05 09:28:34	116.6916	39.85152
1	2008-02-05 09:38:34	116.69159	39.85156
1	2008-02-05 09:48:34	116.69568	39.85251
1	2008-02-05 09:58:34	116.64668	39.89091
1	2008-02-05 10:08:34	116.59985	39.90881
1	2008-02-05 10:18:34	116.5531	39.91485
1	2008-02-05 10:28:33	116.49968	39.91468
1	2008-02-05 10:38:33	116.45678	39.91749
1	2008-02-05 10:48:33	116.43597	39.92573
1	2008-02-05 10:58:33	116.46352	39.91971
1	2008-02-05 11:08:34	116.46515	39.915
1	2008-02-05 11:12:36	116.45519	39.91569
1	2008-02-05 11:18:34	116.46086	39.9162
1	2008-02-05 11:28:33	116.4741	39.91413
1	2008-02-05 11:38:33	116.51525	39.9159
1	2008-02-05 15:01:23	116.49344	39.91441
1	2008-02-05 15:11:22	116.54716	39.92268
1	2008-02-05 15:21:21	116.52989	39.91537
1	2008-02-05 15:31:21	116.47556	39.92172
1	2008-02-05 15:41:21	116.45419	39.95203
1	2008-02-05 15:51:21	116.46794	39.94389
1	2008-02-05 16:01:21	116.44923	39.9797
1	2008-02-05 16:11:21	116.46175	39.99519
1	2008-02-05 16:11:21	116.46175	39.99519
1	2008-02-05 16:21:21	116.46455	39.96358
1	2008-02-05 16:31:21	116.45348	39.92281
1	2008-02-05 16:41:21	116.47822	39.92153
1	2008-02-05 16:51:21	116.46432	39.9139
1	2008-02-05 17:01:21	116.43523	39.92163
1	2008-02-05 17:11:21	116.43161	39.92234
1	2008-02-05 17:21:21	116.42843	39.90776
1	2008-02-05 17:31:20	116.4277	39.93528
1	2008-02-05 17:41:21	116.41563	39.9462
1	2008-02-05 17:51:20	116.43479	39.94799
1	2008-02-05 18:01:21	116.4546	39.98414
1	2008-02-05 18:11:21	116.46	39.98753
1	2008-02-05 18:21:21	116.48006	39.95789
1	2008-02-05 18:31:21	116.47179	39.92762
1	2008-02-05 18:41:20	116.50407	39.9147
1	2008-02-05 18:51:20	116.50337	39.90693
1	2008-02-05 22:05:42	116.69155	39.85164
1	2008-02-05 22:15:41	116.69155	39.8518
1	2008-02-05 22:25:41	116.69155	39.85179
1	2008-02-05 22:35:41	116.69156	39.85181
1	2008-02-05 22:45:41	116.69157	39.85183
1	2008-02-05 22:55:41	116.69157	39.85183
1	2008-02-05 23:05:42	116.69158	39.85183
1	2008-02-05 23:15:42	116.69159	39.85183
1	2008-02-05 23:25:41	116.69159	39.85183
1	2008-02-05 23:35:41	116.69159	39.85183
1	2008-02-05 23:45:41	116.69159	39.85182
1	2008-02-05 23:45:41	116.69159	39.85182
1	2008-02-05 23:55:41	116.69159	39.85182
1	2008-02-06 00:05:41	116.6916	39.85181
1	2008-02-06 00:15:41	116.6916	39.8518
1	2008-02-06 00:25:41	116.69185	39.85194
1	2008-02-06 00:35:40	116.69168	39.85189
1	2008-02-06 00:45:41	116.69142	39.85161
1	2008-02-06 01:05:41	116.69154	39.85169
1	2008-02-06 01:15:41	116.69155	39.85156
1	2008-02-06 01:25:40	116.69154	39.85179
1	2008-02-06 01:35:40	116.69153	39.85167
1	2008-02-06 01:45:40	116.69151	39.85157
1	2008-02-06 02:05:40	116.69173	39.85173
1	2008-02-06 02:15:41	116.69164	39.85178
1	2008-02-06 02:25:41	116.69163	39.85172
1	2008-02-06 02:35:40	116.69164	39.85171
1	2008-02-06 02:55:40	116.69167	39.85178
1	2008-02-06 03:05:40	116.69165	39.85165
1	2008-02-06 03:15:40	116.69163	39.85169
1	2008-02-06 03:25:40	116.69162	39.85169
1	2008-02-06 03:35:40	116.69162	39.85171
1	2008-02-06 03:45:40	116.69162	39.85172
1	2008-02-06 03:55:40	116.69154	39.8516
1	2008-02-06 04:05:39	116.69159	39.85155
1	2008-02-06 04:15:40	116.69156	39.85165
1	2008-02-06 04:25:40	116.69157	39.85172
1	2008-02-06 04:35:39	116.6916	39.85175
1	2008-02-06 04:35:39	116.6916	39.85175
1	2008-02-06 04:45:39	116.69161	39.85175
1	2008-02-06 04:55:39	116.69162	39.85175
1	2008-02-06 05:05:39	116.69162	39.85175
1	2008-02-06 05:15:40	116.69161	39.85176
1	2008-02-06 05:25:40	116.69155	39.85174
1	2008-02-06 05:35:39	116.69151	39.85175
1	2008-02-06 05:45:39	116.69152	39.85173
1	2008-02-06 05:55:39	116.69136	39.8518
1	2008-02-06 06:05:39	116.6915	39.85164
1	2008-02-06 06:25:39	116.69135	39.85206
1	2008-02-06 06:35:39	116.69157	39.85181
1	2008-02-06 06:45:39	116.69155	39.85165
1	2008-02-06 06:55:39	116.69155	39.85167
1	2008-02-06 07:05:39	116.69155	39.85168
1	2008-02-06 07:15:39	116.69156	39.85169
1	2008-02-06 07:25:39	116.69158	39.8517
1	2008-02-06 07:35:38	116.69159	39.8517
1	2008-02-06 07:45:38	116.69159	39.85171
1	2008-02-06 07:55:38	116.69148	39.85181
1	2008-02-06 08:05:38	116.69159	39.85185
1	2008-02-06 08:15:39	116.69159	39.85183
1	2008-02-06 08:25:39	116.69159	39.85181
1	2008-02-06 08:35:38	116.69159	39.85182
1	2008-02-06 08:45:38	116.69159	39.85181
1	2008-02-06 08:55:38	116.69159	39.8518
1	2008-02-06 09:05:38	116.69155	39.85173
1	2008-02-06 09:25:39	116.69159	39.8516
1	2008-02-06 09:25:39	116.69159	39.8516
1	2008-02-06 09:35:38	116.69159	39.85158
1	2008-02-06 09:45:38	116.69158	39.85183
1	2008-02-06 09:55:38	116.69157	39.8517
1	2008-02-06 10:15:38	116.63319	39.90081
1	2008-02-06 10:25:38	116.5727	39.91361
1	2008-02-06 10:35:37	116.51523	39.91522
1	2008-02-06 13:57:44	116.47354	39.98849
1	2008-02-06 14:07:43	116.47272	39.99651
1	2008-02-06 14:17:43	116.47284	39.97043
1	2008-02-06 14:27:43	116.48347	39.91296
1	2008-02-06 14:37:43	116.42589	39.85721
1	2008-02-06 14:47:43	116.35883	39.84292
1	2008-02-06 14:57:43	116.41487	39.85573
1	2008-02-06 15:07:43	116.46671	39.86658
1	2008-02-06 15:17:43	116.48331	39.89127
1	2008-02-06 15:27:43	116.48332	39.89113
1	2008-02-06 15:37:43	116.48335	39.89111
1	2008-02-06 15:37:43	116.48335	39.89111
1	2008-02-06 15:47:43	116.48364	39.89959
1	2008-02-06 15:57:43	116.51238	39.91654
1	2008-02-06 19:21:22	116.51167	39.92152
1	2008-02-06 19:31:21	116.51127	39.93078
1	2008-02-06 19:41:21	116.50382	39.90692
1	2008-02-06 23:01:32	116.69158	39.85137
1	2008-02-06 23:11:32	116.69158	39.85188
1	2008-02-06 23:21:31	116.69175	39.85119
1	2008-02-06 23:31:31	116.6914	39.85173
1	2008-02-06 23:31:31	116.6914	39.85173
1	2008-02-06 23:41:31	116.69173	39.8515
1	2008-02-06 23:51:31	116.69165	39.85158
1	2008-02-07 00:01:31	116.69169	39.85155
1	2008-02-07 00:11:31	116.69177	39.85174
1	2008-02-07 00:21:32	116.69172	39.8518
1	2008-02-07 00:31:32	116.69182	39.85192
1	2008-02-07 00:41:32	116.69185	39.85205
1	2008-02-07 00:51:31	116.69158	39.85171
1	2008-02-07 01:01:31	116.6916	39.8516
1	2008-02-07 01:11:31	116.69163	39.8516
1	2008-02-07 01:21:31	116.69165	39.85131
1	2008-02-07 01:31:31	116.6915	39.85147
1	2008-02-07 01:41:31	116.69174	39.85151
1	2008-02-07 01:51:30	116.69165	39.85141
1	2008-02-07 02:11:31	116.69146	39.85202
1	2008-02-07 02:21:31	116.69108	39.85159
1	2008-02-07 02:31:31	116.69137	39.85105
1	2008-02-07 02:41:30	116.6916	39.85157
1	2008-02-07 02:51:30	116.69157	39.85156
1	2008-02-07 03:01:30	116.69168	39.85207
1	2008-02-07 03:11:30	116.69153	39.85168
1	2008-02-07 03:21:31	116.69156	39.85152
1	2008-02-07 03:31:30	116.6916	39.85147
1	2008-02-07 03:41:30	116.69162	39.85146
1	2008-02-07 03:51:30	116.69175	39.85165
1	2008-02-07 04:01:30	116.69163	39.85167
1	2008-02-07 04:21:30	116.69174	39.85184
1	2008-02-07 04:21:30	116.69174	39.85184
1	2008-02-07 04:31:31	116.69163	39.85154
1	2008-02-07 04:41:30	116.69179	39.8516
1	2008-02-07 04:51:30	116.69178	39.85217
1	2008-02-07 05:01:30	116.69172	39.85141
1	2008-02-07 05:11:29	116.6916	39.85138
1	2008-02-07 05:21:30	116.69223	39.85128
1	2008-02-07 05:31:29	116.69164	39.85197
1	2008-02-07 05:41:30	116.69163	39.85198
1	2008-02-07 06:01:30	116.69172	39.85148
1	2008-02-07 06:11:29	116.69176	39.85144
1	2008-02-07 06:21:29	116.69152	39.85133
1	2008-02-07 06:31:29	116.69164	39.85111
1	2008-02-07 06:41:29	116.69164	39.85143
1	2008-02-07 06:51:30	116.69162	39.85136
1	2008-02-07 07:01:30	116.69173	39.85172
1	2008-02-07 07:11:29	116.69179	39.85186
1	2008-02-07 07:21:29	116.69164	39.8514
1	2008-02-07 07:31:29	116.69164	39.85141
1	2008-02-07 07:41:29	116.69171	39.85172
1	2008-02-07 07:51:29	116.69165	39.85152
1	2008-02-07 08:01:29	116.69164	39.85156
1	2008-02-07 08:11:29	116.69153	39.85192
1	2008-02-07 08:21:29	116.69167	39.85129
1	2008-02-07 08:41:29	116.69159	39.85178
1	2008-02-07 08:51:29	116.69159	39.85178
1	2008-02-07 09:01:29	116.69157	39.85273
1	2008-02-07 09:11:28	116.69172	39.85156
1	2008-02-07 09:11:28	116.69172	39.85156
1	2008-02-07 09:21:28	116.69147	39.85125
1	2008-02-07 09:31:28	116.69165	39.85177
1	2008-02-07 09:41:28	116.69169	39.85172
1	2008-02-07 09:51:29	116.69171	39.85172
1	2008-02-07 10:11:28	116.69164	39.85153
1	2008-02-07 10:21:28	116.69163	39.8516
1	2008-02-07 10:31:28	116.6916	39.85157
1	2008-02-07 10:41:28	116.69185	39.85139
1	2008-02-07 10:51:28	116.66018	39.88501
1	2008-02-07 11:01:28	116.59778	39.90824
1	2008-02-07 11:05:35	116.57738	39.91294
1	2008-02-07 11:11:28	116.53903	39.91508
1	2008-02-07 14:34:35	116.48572	39.93235
1	2008-02-07 14:44:35	116.51471	39.91661
1	2008-02-07 18:04:54	116.48366	39.94303
1	2008-02-07 18:24:52	116.4847	39.91423
1	2008-02-07 18:34:52	116.51731	39.91134
1	2008-02-07 18:44:52	116.56668	39.91402
1	2008-02-07 18:54:52	116.6014	39.90733
1	2008-02-07 19:04:53	116.65535	39.88832
1	2008-02-07 19:14:53	116.69152	39.85197
1	2008-02-07 19:24:52	116.69156	39.85179
1	2008-02-07 19:34:52	116.69181	39.85168
1	2008-02-07 19:34:52	116.69181	39.85168
1	2008-02-07 19:44:52	116.69179	39.85168
1	2008-02-07 19:54:52	116.69171	39.85199
1	2008-02-07 20:04:53	116.69156	39.85189
1	2008-02-07 20:14:53	116.69158	39.85191
1	2008-02-07 20:24:52	116.69158	39.85189
1	2008-02-07 20:34:52	116.6916	39.85171
1	2008-02-07 20:44:52	116.69164	39.85166
1	2008-02-07 20:54:52	116.69161	39.85167
1	2008-02-07 21:04:52	116.69159	39.85169
1	2008-02-07 21:14:52	116.69167	39.85149
1	2008-02-07 21:24:52	116.69166	39.85154
1	2008-02-07 21:34:52	116.69168	39.8518
1	2008-02-07 21:44:52	116.6917	39.85181
1	2008-02-07 21:54:52	116.69163	39.85181
1	2008-02-07 22:04:52	116.69152	39.85175
1	2008-02-07 22:14:52	116.69155	39.85173
1	2008-02-07 22:34:52	116.69136	39.85164
1	2008-02-07 22:44:52	116.69141	39.85171
1	2008-02-07 22:54:51	116.69173	39.8515
1	2008-02-07 23:04:51	116.6916	39.85172
1	2008-02-07 23:14:51	116.69156	39.85179
1	2008-02-07 23:24:51	116.69159	39.85184
1	2008-02-07 23:34:52	116.6916	39.85154
1	2008-02-07 23:44:52	116.6916	39.85152
1	2008-02-07 23:54:51	116.6916	39.85151
1	2008-02-08 00:04:51	116.6916	39.85156
1	2008-02-08 00:14:51	116.69187	39.85201
1	2008-02-08 00:24:51	116.69152	39.85167
1	2008-02-08 00:24:51	116.69152	39.85167
1	2008-02-08 00:34:51	116.69152	39.85161
1	2008-02-08 00:44:51	116.6915	39.85166
1	2008-02-08 00:54:51	116.69152	39.8516
1	2008-02-08 01:04:51	116.69152	39.85159
1	2008-02-08 01:14:50	116.69152	39.8516
1	2008-02-08 01:24:51	116.69151	39.85161
1	2008-02-08 01:34:51	116.69152	39.85161
1	2008-02-08 01:44:51	116.69151	39.85161
1	2008-02-08 01:54:51	116.69161	39.8518
1	2008-02-08 02:24:50	116.69173	39.85176
1	2008-02-08 02:54:51	116.69158	39.8516
1	2008-02-08 02:54:51	116.69158	39.8516
1	2008-02-08 03:04:50	116.69157	39.85177
1	2008-02-08 03:14:50	116.69156	39.8517
1	2008-02-08 03:24:50	116.69156	39.85169
1	2008-02-08 03:34:51	116.69155	39.8517
1	2008-02-08 03:44:51	116.69163	39.85136
1	2008-02-08 03:54:50	116.69153	39.85165
1	2008-02-08 04:04:50	116.69157	39.85169
1	2008-02-08 04:14:50	116.69177	39.85177
1	2008-02-08 04:24:50	116.69173	39.85179
1	2008-02-08 04:34:50	116.69165	39.8514
1	2008-02-08 04:44:50	116.69163	39.85147
1	2008-02-08 04:54:49	116.69169	39.85076
1	2008-02-08 05:04:49	116.69184	39.85102
1	2008-02-08 05:14:49	116.69102	39.85177
1	2008-02-08 05:24:49	116.69137	39.85165
1	2008-02-08 05:34:50	116.69145	39.85175
1	2008-02-08 05:44:50	116.69171	39.85187
1	2008-02-08 05:54:49	116.69163	39.85178
1	2008-02-08 06:04:49	116.6916	39.85176
1	2008-02-08 06:14:49	116.69137	39.8519
1	2008-02-08 06:24:49	116.69147	39.8517
1	2008-02-08 06:34:50	116.69152	39.85143
1	2008-02-08 06:44:49	116.6915	39.85161
1	2008-02-08 06:54:49	116.69152	39.85164
1	2008-02-08 07:04:49	116.69154	39.85165
1	2008-02-08 07:14:49	116.69149	39.85161
1	2008-02-08 07:24:49	116.69162	39.85164
1	2008-02-08 07:34:49	116.69159	39.85159
1	2008-02-08 07:44:49	116.69158	39.85165
1	2008-02-08 07:44:49	116.69158	39.85165
1	2008-02-08 07:54:48	116.69163	39.85169
1	2008-02-08 08:04:48	116.69154	39.85173
1	2008-02-08 08:14:48	116.69154	39.85175
1	2008-02-08 08:24:48	116.69159	39.85167
1	2008-02-08 08:34:49	116.69163	39.85141
1	2008-02-08 08:44:49	116.69162	39.85161
1	2008-02-08 08:54:48	116.6916	39.85161
1	2008-02-08 09:04:48	116.69154	39.85188
1	2008-02-08 09:14:48	116.69158	39.85197
1	2008-02-08 09:24:48	116.69158	39.85187
1	2008-02-08 09:34:49	116.69159	39.85183
1	2008-02-08 09:44:49	116.69162	39.85147
1	2008-02-08 09:54:48	116.69156	39.85158
1	2008-02-08 10:04:48	116.69155	39.85164
1	2008-02-08 10:14:48	116.69153	39.85165
1	2008-02-08 10:24:48	116.69153	39.85166
1	2008-02-08 10:34:48	116.66179	39.88372
1	2008-02-08 10:44:48	116.60394	39.90741
1	2008-02-08 10:54:48	116.54559	39.91474
1	2008-02-08 14:21:31	116.52195	39.916
1	2008-02-08 14:31:31	116.48503	39.91422
1	2008-02-08 14:41:32	116.4446	39.92156
1	2008-02-08 14:51:32	116.40047	39.92594
1	2008-02-08 15:01:31	116.44152	39.93236
1	2008-02-08 15:11:31	116.48347	39.91954
1	2008-02-08 15:21:31	116.50789	39.93128
1	2008-02-08 15:31:31	116.53174	39.91536
1	2008-02-08 15:41:31	116.57156	39.90263
1	2008-02-08 15:51:31	116.54723	39.90841
