# Supplementary material for: An adaptive map-matching algorithm based on hierarchical fuzzy system from vehicular GPS data
Source: PLoS One. 2017 Dec 5;12(12):e0188796. doi: 10.1371/journal.pone.0188796 (PMC5716534; doi:10.1371/journal.pone.0188796)
Supplement: S1 Data — (ZIP) [file pone.0188796.s001.zip › data samples/100.txt]

100	2008-02-02 18:44:59	116.46956	39.87211
100	2008-02-02 18:46:14	116.47115	39.87062
100	2008-02-02 18:50:01	116.48475	39.86908
100	2008-02-02 18:51:16	116.48589	39.87436
100	2008-02-02 18:55:03	116.47371	39.87813
100	2008-02-02 19:00:04	116.47563	39.87818
100	2008-02-02 19:01:19	116.48314	39.87472
100	2008-02-02 19:05:06	116.49958	39.87356
100	2008-02-02 19:06:21	116.5	39.87364
100	2008-02-02 19:20:16	116.49983	39.87356
100	2008-02-02 19:26:17	116.49777	39.87456
100	2008-02-02 19:26:31	116.49777	39.87456
100	2008-02-02 19:31:19	116.49778	39.87458
100	2008-02-02 19:31:32	116.49778	39.87458
100	2008-02-02 19:36:21	116.48986	39.87081
100	2008-02-02 19:36:34	116.48986	39.87081
100	2008-02-02 19:41:22	116.47748	39.8702
100	2008-02-02 19:41:36	116.47539	39.87021
100	2008-02-02 19:46:24	116.46686	39.87016
100	2008-02-02 19:46:37	116.4661	39.87025
100	2008-02-02 19:51:26	116.45533	39.87706
100	2008-02-02 19:51:39	116.45535	39.87817
100	2008-02-02 19:56:27	116.46149	39.87883
100	2008-02-02 19:56:41	116.46148	39.87856
100	2008-02-02 20:01:29	116.45265	39.87495
100	2008-02-02 20:01:42	116.45099	39.87497
100	2008-02-02 20:06:31	116.51053	39.81077
100	2008-02-02 20:06:31	116.51053	39.81077
100	2008-02-02 20:11:32	116.44682	39.8701
100	2008-02-02 20:11:46	116.44726	39.87012
100	2008-02-02 20:16:34	116.45429	39.87012
100	2008-02-02 20:16:47	116.45429	39.87012
100	2008-02-02 20:16:47	116.45429	39.87012
100	2008-02-02 20:26:37	116.46605	39.87005
100	2008-02-02 20:26:50	116.46615	39.8707
100	2008-02-02 20:31:39	116.45537	39.87858
100	2008-02-02 20:36:40	116.45003	39.88177
100	2008-02-02 20:36:54	116.45003	39.88177
100	2008-02-02 20:41:42	116.43822	39.89049
100	2008-02-02 20:41:55	116.43797	39.89224
100	2008-02-02 20:46:44	116.42851	39.92064
100	2008-02-02 20:46:57	116.42841	39.92233
100	2008-02-02 20:51:45	116.42244	39.93239
100	2008-02-02 20:51:59	116.42079	39.93241
100	2008-02-02 20:56:47	116.40547	39.9321
100	2008-02-02 20:57:00	116.40388	39.93207
100	2008-02-02 21:01:49	116.38785	39.93207
100	2008-02-02 21:02:02	116.38632	39.93209
100	2008-02-02 21:06:50	116.37365	39.92941
100	2008-02-02 21:07:04	116.37365	39.92941
100	2008-02-02 21:12:05	116.37375	39.92945
100	2008-02-02 21:17:10	116.37401	39.93144
100	2008-02-02 21:22:11	116.36263	39.93097
100	2008-02-02 21:24:56	116.36708	39.92274
100	2008-02-02 21:29:57	116.34696	39.92226
100	2008-02-02 21:32:14	116.34557	39.91717
100	2008-02-02 21:34:59	116.33843	39.92169
100	2008-02-02 21:37:16	116.32875	39.92175
100	2008-02-02 21:40:01	116.31468	39.9225
100	2008-02-02 21:42:18	116.29511	39.92328
100	2008-02-02 21:45:02	116.29542	39.9306
100	2008-02-02 21:50:04	116.30215	39.9411
100	2008-02-02 21:52:21	116.30366	39.93158
100	2008-02-02 22:01:05	116.32455	39.92683
100	2008-02-02 22:05:09	116.32813	39.92409
100	2008-02-02 22:09:52	116.33624	39.90596
100	2008-02-02 22:10:11	116.33625	39.90592
100	2008-02-02 22:14:54	116.36954	39.90571
100	2008-02-02 22:15:12	116.37219	39.9057
100	2008-02-02 22:19:55	116.38563	39.9042
100	2008-02-02 22:20:14	116.38554	39.90545
100	2008-02-02 22:24:57	116.38961	39.92187
100	2008-02-02 22:25:16	116.39248	39.92197
100	2008-02-02 22:29:59	116.40014	39.93155
100	2008-02-02 22:30:17	116.40101	39.93199
100	2008-02-02 22:35:00	116.40217	39.944
100	2008-02-02 22:35:19	116.40207	39.94605
100	2008-02-02 22:40:02	116.4018	39.96048
100	2008-02-02 22:40:21	116.40173	39.96159
100	2008-02-02 22:45:04	116.40139	39.98967
100	2008-02-02 22:50:05	116.40714	39.99756
100	2008-02-02 22:50:24	116.40938	39.99751
100	2008-02-02 22:55:07	116.41773	39.98945
100	2008-02-02 22:55:26	116.41763	39.98851
100	2008-02-02 23:00:08	116.40023	39.98727
100	2008-02-02 23:00:27	116.40005	39.98733
100	2008-02-02 23:05:10	116.40139	39.96463
100	2008-02-02 23:05:29	116.40145	39.96321
100	2008-02-02 23:10:12	116.3926	39.95027
100	2008-02-02 23:10:31	116.39251	39.95019
100	2008-02-02 23:15:13	116.39624	39.96722
100	2008-02-02 23:15:32	116.39884	39.96737
100	2008-02-02 23:20:15	116.42688	39.97588
100	2008-02-02 23:20:34	116.42689	39.97588
100	2008-02-02 23:25:17	116.41848	39.96957
100	2008-02-02 23:25:17	116.41848	39.96957
100	2008-02-02 23:25:36	116.41855	39.96844
100	2008-02-02 23:30:18	116.41883	39.95306
100	2008-02-02 23:30:37	116.41887	39.95209
100	2008-02-02 23:35:20	116.42716	39.93877
100	2008-02-02 23:40:22	116.43758	39.935
100	2008-02-02 23:45:23	116.45572	39.94287
100	2008-02-02 23:45:42	116.45569	39.94464
100	2008-02-02 23:50:25	116.41766	39.96799
100	2008-02-02 23:50:44	116.41323	39.96784
100	2008-02-02 23:55:27	116.3883	39.97839
100	2008-02-02 23:55:46	116.38822	39.98059
100	2008-02-03 00:00:28	116.37989	39.98114
100	2008-02-03 00:00:47	116.37989	39.98114
100	2008-02-03 00:23:28	116.45516	39.95009
100	2008-02-03 00:26:38	116.45529	39.94144
100	2008-02-03 00:28:30	116.45524	39.93675
100	2008-02-03 00:31:40	116.45522	39.92254
100	2008-02-03 00:33:31	116.45502	39.9173
100	2008-02-03 00:36:41	116.45514	39.89001
100	2008-02-03 00:38:33	116.45474	39.87228
100	2008-02-03 00:41:42	116.44636	39.86227
100	2008-02-03 00:55:51	116.44677	39.86165
100	2008-02-03 00:57:43	116.4436	39.85852
100	2008-02-03 01:00:53	116.41573	39.85622
100	2008-02-03 01:02:44	116.3927	39.85578
100	2008-02-03 01:05:55	116.38777	39.85538
100	2008-02-03 01:10:56	116.42049	39.85656
100	2008-02-03 01:15:58	116.43292	39.85429
100	2008-02-03 01:17:49	116.44178	39.85751
100	2008-02-03 01:21:00	116.45403	39.86555
100	2008-02-03 01:26:01	116.46705	39.86986
100	2008-02-03 01:27:52	116.47001	39.87163
100	2008-02-03 01:30:54	116.46997	39.87234
100	2008-02-03 12:30:54	116.47044	39.87141
100	2008-02-03 12:51:14	116.42045	39.85695
100	2008-02-03 12:55:43	116.41323	39.85601
100	2008-02-03 13:01:17	116.40854	39.85598
100	2008-02-03 13:05:46	116.39965	39.85587
100	2008-02-03 13:06:19	116.39671	39.85591
100	2008-02-03 13:11:21	116.4074	39.86373
100	2008-02-03 13:25:53	116.37927	39.85591
100	2008-02-03 13:26:26	116.37722	39.8564
100	2008-02-03 13:29:28	116.37791	39.8616
100	2008-02-03 13:34:28	116.38152	39.8732
100	2008-02-03 13:35:59	116.38131	39.87837
100	2008-02-03 13:35:59	116.38131	39.87837
100	2008-02-03 13:39:30	116.37868	39.88638
100	2008-02-03 13:44:31	116.39155	39.88501
100	2008-02-03 13:46:02	116.3932	39.88513
100	2008-02-03 13:49:33	116.41131	39.88649
100	2008-02-03 13:54:35	116.41802	39.88392
100	2008-02-03 13:56:05	116.42414	39.88269
100	2008-02-03 13:59:36	116.43893	39.88654
100	2008-02-03 14:04:38	116.4298	39.90471
100	2008-02-03 14:09:40	116.44398	39.90999
100	2008-02-03 14:11:10	116.44392	39.90869
100	2008-02-03 14:14:41	116.42402	39.90711
100	2008-02-03 14:14:41	116.42402	39.90711
100	2008-02-03 14:16:12	116.41345	39.90683
100	2008-02-03 14:19:43	116.39781	39.90647
100	2008-02-03 14:21:14	116.39233	39.9064
100	2008-02-03 14:24:44	116.37139	39.90591
100	2008-02-03 14:29:46	116.35699	39.89994
100	2008-02-03 14:31:17	116.35693	39.89916
100	2008-02-03 14:34:48	116.3571	39.8959
100	2008-02-03 14:36:19	116.35709	39.89228
100	2008-02-03 14:39:49	116.35814	39.89193
100	2008-02-03 14:41:20	116.35926	39.89174
100	2008-02-03 14:44:51	116.35807	39.89202
100	2008-02-03 14:46:22	116.35713	39.8965
100	2008-02-03 14:49:53	116.36806	39.89656
100	2008-02-03 14:51:24	116.36817	39.89551
100	2008-02-03 14:54:54	116.3682	39.88815
100	2008-02-03 14:56:25	116.37757	39.888
100	2008-02-03 14:59:56	116.39556	39.89059
100	2008-02-03 15:01:27	116.40533	39.8913
100	2008-02-03 15:04:58	116.42093	39.89213
100	2008-02-03 15:06:28	116.42145	39.89444
100	2008-02-03 15:09:59	116.41422	39.90025
100	2008-02-03 15:15:01	116.42064	39.90413
100	2008-02-03 15:16:32	116.41821	39.90339
100	2008-02-03 15:20:03	116.41203	39.90241
100	2008-02-03 15:21:33	116.40751	39.901
100	2008-02-03 15:25:04	116.41171	39.89943
100	2008-02-03 15:26:35	116.41222	39.89452
100	2008-02-03 15:30:06	116.40626	39.88709
100	2008-02-03 15:31:37	116.40182	39.88677
100	2008-02-03 15:35:08	116.39246	39.88184
100	2008-02-03 15:36:38	116.39173	39.87947
100	2008-02-03 15:40:09	116.38501	39.87095
100	2008-02-03 15:41:40	116.37232	39.86988
100	2008-02-03 15:41:40	116.37232	39.86988
100	2008-02-03 15:45:11	116.36772	39.8639
100	2008-02-03 15:46:41	116.36502	39.85297
100	2008-02-03 15:50:12	116.35551	39.84456
100	2008-02-03 15:51:42	116.35311	39.84433
100	2008-02-03 15:55:13	116.35266	39.84316
100	2008-02-03 15:56:44	116.35288	39.84182
100	2008-02-03 16:00:15	116.35447	39.84453
100	2008-02-03 16:01:46	116.35888	39.84671
100	2008-02-03 16:05:17	116.35853	39.86053
100	2008-02-03 16:06:47	116.36199	39.86408
100	2008-02-03 16:10:18	116.36778	39.86601
100	2008-02-03 16:11:49	116.36887	39.86875
100	2008-02-03 16:15:20	116.40125	39.87063
100	2008-02-03 16:16:51	116.41003	39.87027
100	2008-02-03 16:20:22	116.4149	39.87857
100	2008-02-03 16:20:22	116.4149	39.87857
100	2008-02-03 16:21:52	116.41472	39.88216
100	2008-02-03 16:25:23	116.41282	39.89128
100	2008-02-03 16:26:54	116.41272	39.89627
100	2008-02-03 16:30:25	116.41215	39.90472
100	2008-02-03 16:31:56	116.41583	39.90652
100	2008-02-03 16:35:27	116.42353	39.90353
100	2008-02-03 16:40:28	116.43089	39.90207
100	2008-02-03 16:41:59	116.43139	39.90515
100	2008-02-03 16:45:30	116.43769	39.9065
100	2008-02-03 16:47:01	116.44421	39.90667
100	2008-02-03 16:52:02	116.44996	39.89568
100	2008-02-03 16:55:33	116.45495	39.89021
100	2008-02-03 16:57:04	116.45467	39.88376
100	2008-02-03 17:02:06	116.46159	39.87743
100	2008-02-03 17:05:36	116.46625	39.87399
100	2008-02-03 17:07:07	116.46625	39.87399
100	2008-02-03 17:10:38	116.46625	39.87399
100	2008-02-03 17:12:09	116.46625	39.87399
100	2008-02-03 17:17:11	116.45513	39.87819
100	2008-02-03 17:20:41	116.45588	39.90225
100	2008-02-03 17:22:12	116.45584	39.90393
100	2008-02-03 17:25:43	116.45529	39.90806
100	2008-02-03 17:32:15	116.47928	39.90666
100	2008-02-03 17:35:46	116.48462	39.91346
100	2008-02-03 17:37:17	116.49312	39.91431
100	2008-02-03 17:40:48	116.50085	39.91466
100	2008-02-03 17:42:19	116.49847	39.91485
100	2008-02-03 17:45:50	116.48782	39.91457
100	2008-02-03 17:47:20	116.4815	39.91434
100	2008-02-03 17:47:20	116.4815	39.91434
100	2008-02-03 17:50:51	116.472	39.91853
100	2008-02-03 17:52:22	116.4723	39.92269
100	2008-02-03 17:57:24	116.47462	39.92421
100	2008-02-03 17:57:54	116.47462	39.92421
100	2008-02-03 18:01:19	116.47462	39.92421
100	2008-02-03 18:13:20	116.47231	39.93025
100	2008-02-03 18:14:03	116.47234	39.93192
100	2008-02-03 18:18:22	116.45459	39.93195
100	2008-02-03 18:19:05	116.45396	39.93216
100	2008-02-03 18:24:07	116.45509	39.92249
100	2008-02-03 18:28:25	116.45148	39.91802
100	2008-02-03 18:29:08	116.4516	39.91659
100	2008-02-03 18:33:27	116.44391	39.90822
100	2008-02-03 18:34:10	116.44771	39.90706
100	2008-02-03 18:38:29	116.48389	39.91477
100	2008-02-03 18:39:12	116.48386	39.92155
100	2008-02-03 18:43:30	116.47617	39.96158
100	2008-02-03 18:44:13	116.46848	39.96662
100	2008-02-03 18:48:32	116.451	39.98707
100	2008-02-03 18:49:15	116.4547	39.98803
100	2008-02-03 18:53:34	116.45661	39.99552
100	2008-02-03 18:54:17	116.45614	39.99582
100	2008-02-03 18:58:35	116.45311	39.99614
100	2008-02-03 18:59:17	116.45642	39.9956
100	2008-02-03 19:03:36	116.45083	39.98631
100	2008-02-03 19:04:19	116.44895	39.98637
100	2008-02-03 19:08:38	116.44101	39.9923
100	2008-02-03 19:09:21	116.44159	39.99312
100	2008-02-03 19:13:39	116.45339	40.0026
100	2008-02-03 19:14:22	116.4574	40.00345
100	2008-02-03 19:14:22	116.4574	40.00345
100	2008-02-03 19:18:41	116.45924	40.01026
100	2008-02-03 19:19:24	116.45519	40.01044
100	2008-02-03 19:23:43	116.45345	40.01054
100	2008-02-03 19:24:26	116.45345	40.01054
100	2008-02-03 19:28:44	116.46237	40.00999
100	2008-02-03 19:28:44	116.46237	40.00999
100	2008-02-03 19:29:27	116.46356	40.01001
100	2008-02-03 19:33:46	116.46152	39.99965
100	2008-02-03 19:34:29	116.46168	39.9972
100	2008-02-03 19:38:48	116.46041	39.98186
100	2008-02-03 19:39:31	116.46106	39.97853
100	2008-02-03 19:43:49	116.46532	39.96858
100	2008-02-03 19:44:32	116.47076	39.96502
100	2008-02-03 19:48:51	116.48363	39.94295
100	2008-02-03 19:49:34	116.4835	39.93789
100	2008-02-03 19:53:53	116.4893	39.93268
100	2008-02-03 19:54:36	116.49202	39.93014
100	2008-02-03 19:58:54	116.49623	39.93035
100	2008-02-03 19:59:37	116.49598	39.93289
100	2008-02-03 20:03:56	116.48796	39.93926
100	2008-02-03 20:04:39	116.4842	39.93934
100	2008-02-03 20:08:58	116.48086	39.95646
100	2008-02-03 20:09:40	116.47727	39.95498
100	2008-02-03 20:13:59	116.45847	39.94889
100	2008-02-03 20:14:42	116.45828	39.94883
100	2008-02-03 20:19:01	116.45676	39.94835
100	2008-02-03 20:19:44	116.45608	39.94812
100	2008-02-03 20:24:03	116.45006	39.95
100	2008-02-03 20:24:45	116.45198	39.95171
100	2008-02-03 20:29:04	116.4548	39.94775
100	2008-02-03 20:29:47	116.4548	39.94775
100	2008-02-03 20:34:06	116.46535	39.9502
100	2008-02-03 20:34:49	116.46629	39.94776
100	2008-02-03 20:39:08	116.46218	39.94971
100	2008-02-03 20:39:50	116.46218	39.94971
100	2008-02-03 20:44:09	116.46474	39.95888
100	2008-02-03 20:44:52	116.46703	39.95896
100	2008-02-03 20:49:11	116.46159	39.95686
100	2008-02-03 20:49:54	116.46159	39.95686
100	2008-02-03 20:54:12	116.46065	39.95958
100	2008-02-03 20:54:55	116.46399	39.9627
100	2008-02-03 20:59:14	116.46231	39.97775
100	2008-02-03 20:59:57	116.46424	39.98062
100	2008-02-03 21:04:16	116.46312	39.99621
100	2008-02-03 21:04:59	116.46405	39.99549
100	2008-02-03 21:14:19	116.47159	39.97912
100	2008-02-03 21:15:02	116.47159	39.97912
100	2008-02-03 21:19:21	116.47151	39.97168
100	2008-02-03 21:19:21	116.47151	39.97168
100	2008-02-03 21:20:04	116.47466	39.97
100	2008-02-03 21:25:05	116.47378	39.97045
100	2008-02-03 21:29:24	116.4715	39.97929
100	2008-02-03 21:30:07	116.46766	39.98179
100	2008-02-03 21:34:26	116.45661	39.99534
100	2008-02-03 21:34:26	116.45661	39.99534
100	2008-02-03 21:35:09	116.45661	39.99567
100	2008-02-03 21:39:27	116.46335	39.9916
100	2008-02-03 21:40:10	116.46605	39.99003
100	2008-02-03 21:44:29	116.47805	39.98266
100	2008-02-03 21:45:12	116.47947	39.98366
100	2008-02-03 21:49:31	116.48355	39.97534
100	2008-02-03 21:50:14	116.48353	39.97307
100	2008-02-03 21:54:32	116.49707	39.97266
100	2008-02-03 21:55:15	116.4981	39.97532
100	2008-02-03 21:59:34	116.49689	39.96845
100	2008-02-03 22:00:17	116.49715	39.96553
100	2008-02-03 22:04:36	116.4895	39.96186
100	2008-02-03 22:05:19	116.49058	39.96066
100	2008-02-03 22:09:37	116.48932	39.96148
100	2008-02-03 22:10:20	116.48684	39.95969
100	2008-02-03 22:14:39	116.47414	39.96475
100	2008-02-03 22:15:22	116.47657	39.96775
100	2008-02-03 22:17:23	116.4772	39.97009
100	2008-02-03 22:25:29	116.47694	39.97012
100	2008-02-03 22:28:38	116.4768	39.97006
100	2008-02-03 22:30:31	116.47676	39.97003
100	2008-02-03 22:33:40	116.47676	39.97003
100	2008-02-03 22:35:32	116.48086	39.96979
100	2008-02-03 22:38:42	116.48276	39.96995
100	2008-02-03 22:40:34	116.48276	39.96995
100	2008-02-03 22:43:43	116.48787	39.96047
100	2008-02-03 22:45:36	116.48099	39.95765
100	2008-02-03 22:48:45	116.45457	39.97575
100	2008-02-03 22:50:37	116.43325	39.98752
100	2008-02-03 22:53:47	116.40141	39.99033
100	2008-02-03 22:55:39	116.40237	39.99365
100	2008-02-03 23:29:12	116.46582	39.90719
100	2008-02-03 23:31:07	116.44509	39.90706
100	2008-02-03 23:34:14	116.42093	39.90731
100	2008-02-03 23:36:08	116.42069	39.90729
100	2008-02-03 23:44:16	116.42363	39.907
100	2008-02-03 23:46:11	116.43779	39.90211
100	2008-02-03 23:49:18	116.45518	39.89225
100	2008-02-03 23:54:19	116.4537	39.86528
100	2008-02-03 23:56:14	116.4537	39.86528
100	2008-02-03 23:59:21	116.45518	39.86977
100	2008-02-04 00:01:15	116.44984	39.87061
100	2008-02-04 00:03:01	116.45022	39.87078
100	2008-02-04 00:09:19	116.47101	39.87467
100	2008-02-04 00:09:28	116.47112	39.87419
100	2008-02-04 00:14:20	116.49914	39.86328
100	2008-02-04 00:14:30	116.49911	39.86261
100	2008-02-04 00:19:22	116.50321	39.85716
100	2008-02-04 00:19:31	116.50245	39.85717
100	2008-02-04 00:24:23	116.49435	39.87184
100	2008-02-04 00:24:33	116.49491	39.87303
100	2008-02-04 00:29:25	116.47318	39.87018
100	2008-02-04 00:29:35	116.47185	39.8701
100	2008-02-04 00:34:27	116.48382	39.90561
100	2008-02-04 00:39:28	116.49583	39.92182
100	2008-02-04 00:39:38	116.49596	39.92266
100	2008-02-04 00:44:30	116.49586	39.92699
100	2008-02-04 00:49:32	116.47182	39.91779
100	2008-02-04 00:49:41	116.4718	39.91702
100	2008-02-04 00:54:33	116.47153	39.90508
100	2008-02-04 00:54:43	116.47155	39.90439
100	2008-02-04 00:59:35	116.47535	39.89928
100	2008-02-04 00:59:44	116.47432	39.89926
100	2008-02-04 01:04:53	116.47107	39.87878
100	2008-02-04 01:09:38	116.47008	39.87243
100	2008-02-04 01:12:39	116.47008	39.87243
100	2008-02-04 01:13:07	116.47009	39.87233
100	2008-02-04 12:29:01	116.47005	39.87243
100	2008-02-04 12:29:48	116.47005	39.87243
100	2008-02-04 12:34:02	116.47005	39.87243
100	2008-02-04 12:34:49	116.47005	39.87243
100	2008-02-04 12:39:04	116.46738	39.87004
100	2008-02-04 12:39:51	116.46443	39.8701
100	2008-02-04 12:44:06	116.44569	39.87504
100	2008-02-04 12:44:53	116.44244	39.87499
100	2008-02-04 12:49:07	116.42785	39.88289
100	2008-02-04 12:49:54	116.42518	39.88375
100	2008-02-04 12:59:11	116.43159	39.89859
100	2008-02-04 12:59:57	116.43086	39.89909
100	2008-02-04 13:04:12	116.4289	39.91268
100	2008-02-04 13:09:14	116.42561	39.93401
100	2008-02-04 13:14:15	116.40224	39.93209
100	2008-02-04 13:15:02	116.4005	39.93213
100	2008-02-04 13:19:17	116.39994	39.92418
100	2008-02-04 13:20:04	116.39997	39.92357
100	2008-02-04 13:24:19	116.40037	39.91393
100	2008-02-04 13:25:06	116.40055	39.9116
100	2008-02-04 13:29:20	116.39744	39.90667
100	2008-02-04 13:30:07	116.39744	39.90667
100	2008-02-04 13:34:22	116.39626	39.90653
100	2008-02-04 13:35:09	116.39513	39.90657
100	2008-02-04 13:39:24	116.39394	39.90647
100	2008-02-04 13:40:11	116.38983	39.90637
100	2008-02-04 13:44:24	116.37829	39.90593
100	2008-02-04 13:45:11	116.37677	39.9059
100	2008-02-04 13:49:26	116.37079	39.91089
100	2008-02-04 13:50:13	116.37153	39.913
100	2008-02-04 13:54:14	116.3713	39.91769
100	2008-02-04 13:57:16	116.37839	39.92104
100	2008-02-04 13:59:33	116.38556	39.92167
100	2008-02-04 14:02:17	116.39892	39.92291
100	2008-02-04 14:04:34	116.41095	39.92285
100	2008-02-04 14:07:19	116.42	39.92067
100	2008-02-04 14:09:36	116.4204	39.91437
100	2008-02-04 14:12:21	116.42546	39.91409
100	2008-02-04 14:14:38	116.42546	39.91409
100	2008-02-04 14:17:22	116.42546	39.91409
100	2008-02-04 14:19:39	116.42546	39.91409
100	2008-02-04 14:22:24	116.42546	39.91409
100	2008-02-04 14:24:41	116.42546	39.91409
100	2008-02-04 14:24:41	116.42546	39.91409
100	2008-02-04 14:27:26	116.42816	39.91068
100	2008-02-04 14:32:27	116.43483	39.90643
100	2008-02-04 14:37:29	116.43638	39.9118
100	2008-02-04 14:39:46	116.43638	39.9118
100	2008-02-04 14:47:32	116.43171	39.92125
100	2008-02-04 14:49:49	116.4373	39.92112
100	2008-02-04 14:53:34	116.4396	39.91778
100	2008-02-04 14:53:34	116.4396	39.91778
100	2008-02-04 14:54:51	116.44337	39.91638
100	2008-02-04 14:58:36	116.44553	39.90699
100	2008-02-04 14:59:53	116.46228	39.90698
100	2008-02-04 15:03:38	116.47146	39.90664
100	2008-02-04 15:04:54	116.47148	39.90438
100	2008-02-04 15:08:39	116.47149	39.89957
100	2008-02-04 15:09:56	116.47151	39.89939
100	2008-02-04 15:13:41	116.47172	39.90302
100	2008-02-04 15:14:58	116.47591	39.90675
100	2008-02-04 15:18:43	116.47208	39.9143
100	2008-02-04 15:23:44	116.47185	39.91467
100	2008-02-04 15:25:01	116.47191	39.91452
100	2008-02-04 15:33:48	116.50081	39.89956
100	2008-02-04 15:35:04	116.50081	39.89956
100	2008-02-04 15:38:49	116.4897	39.89954
100	2008-02-04 15:40:06	116.48416	39.8994
100	2008-02-04 15:45:08	116.48792	39.90738
100	2008-02-04 15:48:52	116.47409	39.90726
100	2008-02-04 15:50:09	116.47341	39.90744
100	2008-02-04 15:55:11	116.49734	39.90668
100	2008-02-04 15:58:56	116.55001	39.90796
100	2008-02-04 16:00:13	116.5703	39.9089
100	2008-02-04 16:03:57	116.61674	39.90533
100	2008-02-04 16:05:14	116.63186	39.90252
100	2008-02-04 16:08:59	116.64398	39.89153
100	2008-02-04 16:10:16	116.64654	39.8907
100	2008-02-04 16:14:01	116.65519	39.88095
100	2008-02-04 16:15:17	116.65688	39.88165
100	2008-02-04 16:19:02	116.6566	39.88172
100	2008-02-04 16:24:04	116.65678	39.87992
100	2008-02-04 16:28:06	116.65922	39.87812
100	2008-02-04 16:44:28	116.65929	39.87823
100	2008-02-04 16:48:17	116.66138	39.88342
100	2008-02-04 16:49:29	116.65501	39.88856
100	2008-02-04 16:53:18	116.63517	39.89761
100	2008-02-04 16:54:31	116.63308	39.90071
100	2008-02-04 16:54:31	116.63308	39.90071
100	2008-02-04 16:58:20	116.60756	39.90535
100	2008-02-04 16:59:33	116.58961	39.90831
100	2008-02-04 17:03:21	116.53772	39.91668
100	2008-02-04 17:04:34	116.53678	39.93217
100	2008-02-04 17:08:23	116.51424	39.97429
100	2008-02-04 17:09:36	116.50363	39.98766
100	2008-02-04 17:13:25	116.52738	40.02016
100	2008-02-04 17:13:25	116.52738	40.02016
100	2008-02-04 17:14:38	116.54635	40.02676
100	2008-02-04 17:18:26	116.5794	40.04693
100	2008-02-04 17:19:39	116.58436	40.05437
100	2008-02-04 17:23:28	116.5865	40.07891
100	2008-02-04 17:23:28	116.5865	40.07891
100	2008-02-04 17:24:41	116.58295	40.0795
100	2008-02-04 17:28:30	116.58262	40.0694
100	2008-02-04 17:29:42	116.58593	40.06698
100	2008-02-04 17:33:31	116.58808	40.05375
100	2008-02-04 17:34:44	116.58809	40.05375
100	2008-02-04 17:38:33	116.58134	40.0479
100	2008-02-04 17:39:46	116.57409	40.03941
100	2008-02-04 17:43:35	116.5489	40.02652
100	2008-02-04 17:44:47	116.5464	40.02559
100	2008-02-04 17:48:36	116.51722	40.01515
100	2008-02-04 17:49:49	116.50888	40.01027
100	2008-02-04 17:53:38	116.49315	39.99558
100	2008-02-04 17:54:51	116.48512	39.98878
100	2008-02-04 17:58:40	116.4835	39.97435
100	2008-02-04 17:59:52	116.48358	39.97178
100	2008-02-04 18:03:41	116.48847	39.96194
100	2008-02-04 18:04:54	116.48789	39.96055
100	2008-02-04 18:08:43	116.47636	39.9547
100	2008-02-04 18:13:45	116.45605	39.9481
100	2008-02-04 18:14:57	116.4552	39.94625
100	2008-02-04 18:18:46	116.44462	39.93995
100	2008-02-04 18:19:59	116.43865	39.93991
100	2008-02-04 18:23:48	116.43267	39.93976
100	2008-02-04 18:25:01	116.42797	39.93994
100	2008-02-04 18:28:50	116.4278	39.92867
100	2008-02-04 18:30:02	116.42569	39.92763
100	2008-02-04 18:33:51	116.41965	39.92998
100	2008-02-04 18:35:04	116.42223	39.93224
100	2008-02-04 18:38:53	116.42585	39.92798
100	2008-02-04 18:40:06	116.42585	39.92415
100	2008-02-04 18:40:06	116.42585	39.92415
100	2008-02-04 18:45:07	116.41965	39.93206
100	2008-02-04 18:48:56	116.40319	39.932
100	2008-02-04 18:50:09	116.40257	39.93033
100	2008-02-04 18:55:11	116.40471	39.91799
100	2008-02-04 18:59:00	116.41142	39.91507
100	2008-02-04 19:04:01	116.40065	39.9139
100	2008-02-04 19:05:14	116.40049	39.90825
100	2008-02-04 19:09:03	116.39586	39.9065
100	2008-02-04 19:10:16	116.39482	39.90649
100	2008-02-04 19:14:05	116.38609	39.90625
100	2008-02-04 19:15:17	116.38332	39.90614
100	2008-02-04 19:19:06	116.36419	39.90598
100	2008-02-04 19:20:19	116.35887	39.90613
100	2008-02-04 19:24:08	116.35348	39.90948
100	2008-02-04 19:25:21	116.35363	39.91019
100	2008-02-04 19:29:10	116.35334	39.91208
100	2008-02-04 19:29:10	116.35334	39.91208
100	2008-02-04 19:30:22	116.35352	39.91267
100	2008-02-04 19:34:11	116.35376	39.91339
100	2008-02-04 19:35:24	116.35242	39.91246
100	2008-02-04 19:39:13	116.34675	39.91215
100	2008-02-04 19:44:14	116.34644	39.90797
100	2008-02-04 19:45:27	116.34649	39.90787
100	2008-02-04 19:49:16	116.34637	39.9062
100	2008-02-04 19:50:29	116.3393	39.90605
100	2008-02-04 19:55:30	116.32928	39.90474
100	2008-02-04 19:59:19	116.33604	39.89994
100	2008-02-04 20:00:32	116.33604	39.89826
100	2008-02-04 20:04:21	116.32373	39.89587
100	2008-02-04 20:05:34	116.32134	39.89582
100	2008-02-04 20:10:35	116.30668	39.89592
100	2008-02-04 20:14:24	116.2649	39.89583
100	2008-02-04 20:15:37	116.24755	39.89586
100	2008-02-04 20:19:26	116.2097	39.89556
100	2008-02-04 20:20:38	116.20479	39.8975
100	2008-02-04 20:24:27	116.20458	39.90034
100	2008-02-04 20:25:39	116.20699	39.9026
100	2008-02-04 20:29:28	116.2156	39.90258
100	2008-02-04 20:30:41	116.2231	39.9026
100	2008-02-04 20:34:30	116.24189	39.90256
100	2008-02-04 20:35:43	116.24718	39.90482
100	2008-02-04 20:39:32	116.25882	39.90778
100	2008-02-04 20:40:44	116.25881	39.91127
100	2008-02-04 20:44:33	116.2481	39.91649
100	2008-02-04 20:45:46	116.24705	39.92053
100	2008-02-04 20:49:35	116.25407	39.92801
100	2008-02-04 20:50:48	116.25808	39.92787
100	2008-02-04 20:55:49	116.27918	39.92295
100	2008-02-04 20:59:38	116.31016	39.92247
100	2008-02-04 21:00:51	116.32182	39.92204
100	2008-02-04 21:04:40	116.33142	39.91268
100	2008-02-04 21:05:53	116.33486	39.91262
100	2008-02-04 21:05:53	116.33486	39.91262
100	2008-02-04 21:09:42	116.34004	39.90833
100	2008-02-04 21:10:54	116.34011	39.9083
100	2008-02-04 21:15:56	116.34489	39.91258
100	2008-02-04 21:19:45	116.3501	39.90889
100	2008-02-04 21:20:58	116.34978	39.90795
100	2008-02-04 21:24:47	116.34885	39.89723
100	2008-02-04 21:25:59	116.34242	39.89426
100	2008-02-04 21:36:03	116.42715	39.86934
100	2008-02-04 21:39:52	116.43036	39.8692
100	2008-02-04 21:41:04	116.4347	39.86894
100	2008-02-04 21:44:53	116.44043	39.87487
100	2008-02-04 21:46:06	116.43952	39.88161
100	2008-02-04 21:49:55	116.41974	39.89927
100	2008-02-04 21:54:57	116.42113	39.90647
100	2008-02-04 21:56:09	116.42079	39.91029
100	2008-02-04 22:05:00	116.43479	39.90672
100	2008-02-04 22:06:13	116.42989	39.90734
100	2008-02-04 22:15:03	116.44173	39.87865
100	2008-02-04 22:16:16	116.44164	39.87913
100	2008-02-04 22:20:05	116.44708	39.87491
100	2008-02-04 22:21:17	116.45536	39.87486
100	2008-02-04 22:26:19	116.4695	39.8716
100	2008-02-04 22:28:28	116.46988	39.87223
100	2008-02-04 22:56:35	116.47098	39.87272
100	2008-02-04 22:59:23	116.46612	39.87412
100	2008-02-04 23:01:37	116.45512	39.87916
100	2008-02-04 23:04:24	116.4555	39.89178
100	2008-02-04 23:06:38	116.45009	39.89231
100	2008-02-04 23:06:38	116.45009	39.89231
100	2008-02-04 23:09:26	116.43287	39.89234
100	2008-02-04 23:11:40	116.43381	39.89056
100	2008-02-04 23:14:28	116.44277	39.88316
100	2008-02-04 23:16:42	116.44965	39.88025
100	2008-02-04 23:19:29	116.45469	39.87452
100	2008-02-04 23:21:43	116.45018	39.87072
100	2008-02-04 23:26:31	116.45006	39.87108
100	2008-02-04 23:26:48	116.45006	39.87108
100	2008-02-04 23:31:33	116.45424	39.87228
100	2008-02-04 23:31:49	116.45461	39.87129
100	2008-02-04 23:36:35	116.47117	39.87464
100	2008-02-04 23:36:51	116.47117	39.87279
100	2008-02-04 23:41:36	116.48089	39.86694
100	2008-02-04 23:41:53	116.48089	39.86797
100	2008-02-04 23:46:54	116.4711	39.87365
100	2008-02-05 00:01:43	116.42104	39.85016
100	2008-02-05 00:06:45	116.42579	39.85995
100	2008-02-05 00:11:46	116.42823	39.86068
100	2008-02-05 00:16:48	116.42045	39.86438
100	2008-02-05 00:25:53	116.42193	39.8918
100	2008-02-05 00:26:51	116.42202	39.89182
100	2008-02-05 00:35:56	116.37802	39.89957
100	2008-02-05 00:36:54	116.37773	39.90284
100	2008-02-05 00:42:57	116.37216	39.90064
100	2008-02-05 00:44:24	116.37216	39.90085
100	2008-02-05 00:55:05	116.37791	39.89939
100	2008-02-05 00:56:12	116.37815	39.89556
100	2008-02-05 01:00:07	116.38123	39.878
100	2008-02-05 01:01:14	116.38151	39.87037
100	2008-02-05 01:05:09	116.38609	39.86189
100	2008-02-05 01:06:15	116.38302	39.86229
100	2008-02-05 01:10:10	116.40052	39.87042
100	2008-02-05 01:11:17	116.40881	39.87061
100	2008-02-05 01:15:12	116.43824	39.87217
100	2008-02-05 01:16:19	116.43925	39.88267
100	2008-02-05 01:20:14	116.42859	39.91818
100	2008-02-05 01:21:20	116.43295	39.92292
100	2008-02-05 01:25:15	116.43998	39.92178
100	2008-02-05 01:26:22	116.44381	39.92137
100	2008-02-05 01:30:17	116.45539	39.91298
100	2008-02-05 01:31:24	116.45942	39.91219
100	2008-02-05 01:35:19	116.47205	39.92035
100	2008-02-05 01:36:25	116.4721	39.92116
100	2008-02-05 01:36:25	116.4721	39.92116
100	2008-02-05 01:40:20	116.47866	39.92633
100	2008-02-05 01:41:27	116.47671	39.9217
100	2008-02-05 01:46:29	116.47157	39.90651
100	2008-02-05 01:50:24	116.47157	39.90651
100	2008-02-05 01:51:30	116.47157	39.90651
100	2008-02-05 01:55:25	116.47157	39.90651
100	2008-02-05 01:56:32	116.47145	39.90421
100	2008-02-05 02:00:27	116.47113	39.88682
100	2008-02-05 02:01:34	116.47106	39.88329
100	2008-02-05 02:05:29	116.47105	39.88108
100	2008-02-05 04:07:29	115.98142	39.68111
100	2008-02-05 04:07:29	115.98142	39.68111
100	2008-02-05 04:07:29	115.98142	39.68111
100	2008-02-05 09:24:06	116.47027	39.87269
100	2008-02-05 09:24:23	116.47014	39.87257
100	2008-02-05 09:29:07	116.4701	39.87254
100	2008-02-05 09:29:25	116.4701	39.87235
100	2008-02-05 09:39:10	116.45502	39.87416
100	2008-02-05 09:39:28	116.45504	39.87675
100	2008-02-05 09:44:12	116.44794	39.90721
100	2008-02-05 09:44:30	116.44538	39.90718
100	2008-02-05 09:49:14	116.41247	39.90691
100	2008-02-05 09:49:31	116.41	39.90685
100	2008-02-05 09:49:31	116.41	39.90685
100	2008-02-05 09:54:15	116.39658	39.91778
100	2008-02-05 09:54:15	116.39658	39.91778
100	2008-02-05 09:54:33	116.3965	39.91936
100	2008-02-05 09:59:17	116.40717	39.91726
100	2008-02-05 09:59:34	116.4093	39.91742
100	2008-02-05 10:04:19	116.40018	39.90822
100	2008-02-05 10:04:36	116.40018	39.90822
100	2008-02-05 10:09:20	116.42205	39.9068
100	2008-02-05 10:09:38	116.42476	39.90684
100	2008-02-05 10:14:39	116.45567	39.92201
100	2008-02-05 10:19:24	116.45197	39.95929
100	2008-02-05 10:19:41	116.45453	39.96181
100	2008-02-05 10:24:24	116.50727	40.00972
100	2008-02-05 10:24:42	116.51088	40.01283
100	2008-02-05 10:29:26	116.57887	40.0465
100	2008-02-05 10:29:43	116.57926	40.04682
100	2008-02-05 10:34:28	116.58648	40.07862
100	2008-02-05 10:34:45	116.58648	40.07862
100	2008-02-05 10:39:29	116.58219	40.07147
100	2008-02-05 10:39:47	116.58239	40.07045
100	2008-02-05 10:44:31	116.58561	40.06821
100	2008-02-05 10:44:48	116.58561	40.06821
100	2008-02-05 10:49:50	116.58803	40.05346
100	2008-02-05 10:54:34	116.5752	40.04077
100	2008-02-05 10:54:52	116.57336	40.03864
100	2008-02-05 10:59:36	116.55099	40.02722
100	2008-02-05 10:59:53	116.55099	40.02722
100	2008-02-05 11:04:38	116.5165	40.01482
100	2008-02-05 11:04:55	116.51396	40.01392
100	2008-02-05 11:09:39	116.49366	39.99575
100	2008-02-05 11:09:57	116.49191	39.99495
100	2008-02-05 11:14:41	116.48287	39.97964
100	2008-02-05 11:19:43	116.46461	39.99122
100	2008-02-05 11:20:00	116.46456	39.99125
100	2008-02-05 11:58:32	116.49327	39.97815
100	2008-02-05 12:01:25	116.49327	39.97815
100	2008-02-05 12:03:33	116.49353	39.97831
100	2008-02-05 12:06:27	116.49364	39.97818
100	2008-02-05 12:11:28	116.49354	39.97811
100	2008-02-05 12:13:36	116.49683	39.96921
100	2008-02-05 12:16:30	116.4989	39.95894
100	2008-02-05 12:21:32	116.49904	39.95897
100	2008-02-05 12:23:40	116.50287	39.95471
100	2008-02-05 12:26:33	116.49989	39.95359
100	2008-02-05 12:28:41	116.49314	39.9563
100	2008-02-05 12:31:35	116.49233	39.9585
100	2008-02-05 12:36:37	116.49197	39.95888
100	2008-02-05 12:38:45	116.49359	39.95457
100	2008-02-05 12:41:38	116.49246	39.95274
100	2008-02-05 12:43:46	116.48336	39.95363
100	2008-02-05 12:46:40	116.47077	39.95289
100	2008-02-05 12:48:48	116.46332	39.95048
100	2008-02-05 12:53:50	116.45509	39.94073
100	2008-02-05 12:56:43	116.45499	39.91825
100	2008-02-05 12:58:51	116.45531	39.90067
100	2008-02-05 13:01:45	116.44967	39.89229
100	2008-02-05 13:03:53	116.43363	39.89243
100	2008-02-05 13:06:47	116.41673	39.89209
100	2008-02-05 13:08:55	116.40949	39.89163
100	2008-02-05 13:11:48	116.39156	39.88981
100	2008-02-05 13:13:56	116.37948	39.88816
100	2008-02-05 13:18:58	116.38035	39.88193
100	2008-02-05 13:21:51	116.3888	39.88219
100	2008-02-05 13:24:00	116.39244	39.87918
100	2008-02-05 13:26:53	116.39288	39.87928
100	2008-02-05 13:26:53	116.39288	39.87928
100	2008-02-05 13:29:01	116.40128	39.88674
100	2008-02-05 13:31:55	116.4124	39.88599
100	2008-02-05 13:34:03	116.4204	39.88258
100	2008-02-05 13:36:56	116.43374	39.88303
100	2008-02-05 13:39:05	116.45167	39.88284
100	2008-02-05 13:41:58	116.46363	39.88296
100	2008-02-05 13:44:06	116.47138	39.88916
100	2008-02-05 13:47:00	116.48308	39.88781
100	2008-02-05 13:49:08	116.48317	39.87561
100	2008-02-05 13:52:01	116.47211	39.87015
100	2008-02-05 13:54:10	116.46704	39.87011
100	2008-02-05 13:57:03	116.45638	39.8749
100	2008-02-05 13:59:11	116.45543	39.89341
100	2008-02-05 14:02:05	116.44814	39.9071
100	2008-02-05 14:04:13	116.44364	39.90726
100	2008-02-05 14:07:06	116.43113	39.90739
100	2008-02-05 14:09:15	116.42353	39.90717
100	2008-02-05 14:12:08	116.40672	39.90683
100	2008-02-05 14:14:16	116.40498	39.9086
100	2008-02-05 14:24:20	116.40071	39.91166
100	2008-02-05 14:27:12	116.40281	39.91284
100	2008-02-05 14:29:20	116.40297	39.91703
100	2008-02-05 14:32:14	116.41071	39.9228
100	2008-02-05 14:34:22	116.41923	39.92283
100	2008-02-05 14:37:15	116.4284	39.92704
100	2008-02-05 14:39:24	116.4277	39.94321
100	2008-02-05 14:39:24	116.4277	39.94321
100	2008-02-05 14:42:17	116.43396	39.94978
100	2008-02-05 14:44:25	116.43148	39.95344
100	2008-02-05 14:50:20	116.43248	39.95305
100	2008-02-05 14:55:21	116.43374	39.95098
100	2008-02-05 14:59:33	116.43925	39.94285
100	2008-02-05 15:00:23	116.43799	39.9399
100	2008-02-05 15:04:35	116.41948	39.93857
100	2008-02-05 15:05:25	116.41958	39.9362
100	2008-02-05 15:09:36	116.42105	39.9388
100	2008-02-05 15:12:27	116.41956	39.93908
100	2008-02-05 15:14:41	116.42829	39.93947
100	2008-02-05 15:17:29	116.433	39.93926
100	2008-02-05 15:19:43	116.43558	39.9398
100	2008-02-05 15:24:45	116.42139	39.94844
100	2008-02-05 15:29:46	116.41883	39.94684
100	2008-02-05 15:32:34	116.42358	39.93953
100	2008-02-05 15:32:34	116.42358	39.93953
100	2008-02-05 15:34:48	116.42973	39.94347
100	2008-02-05 15:37:35	116.43857	39.94986
100	2008-02-05 15:39:49	116.44966	39.94704
100	2008-02-05 15:42:37	116.45515	39.94762
100	2008-02-05 15:44:51	116.45529	39.94049
100	2008-02-05 15:47:39	116.45524	39.93344
100	2008-02-05 15:52:40	116.43811	39.93245
100	2008-02-05 15:54:54	116.42899	39.93223
100	2008-02-05 15:57:42	116.42263	39.93238
100	2008-02-05 15:59:56	116.42543	39.93868
100	2008-02-05 16:02:44	116.43799	39.93976
100	2008-02-05 16:04:58	116.43866	39.94311
100	2008-02-05 16:07:45	116.43831	39.944
100	2008-02-05 16:09:59	116.4386	39.94096
100	2008-02-05 16:15:01	116.43762	39.9332
100	2008-02-05 16:17:49	116.43647	39.92728
100	2008-02-05 16:20:03	116.43443	39.92377
100	2008-02-05 16:22:50	116.43494	39.92249
100	2008-02-05 16:25:04	116.43483	39.9225
100	2008-02-05 16:27:52	116.43469	39.92262
100	2008-02-05 16:30:06	116.43981	39.92168
100	2008-02-05 16:32:54	116.44035	39.91443
100	2008-02-05 16:37:55	116.44387	39.90766
100	2008-02-05 16:40:09	116.45136	39.90681
100	2008-02-05 16:42:57	116.46404	39.90676
100	2008-02-05 16:45:11	116.47155	39.9047
100	2008-02-05 16:45:11	116.47155	39.9047
100	2008-02-05 16:47:59	116.47123	39.89282
100	2008-02-05 16:50:13	116.47121	39.88336
100	2008-02-05 16:53:00	116.47516	39.88054
100	2008-02-05 16:55:14	116.47226	39.881
100	2008-02-05 16:58:02	116.47106	39.87475
100	2008-02-05 17:00:16	116.46996	39.87229
100	2008-02-05 21:30:42	116.46633	39.87019
100	2008-02-05 21:38:22	116.43238	39.85259
100	2008-02-05 21:40:45	116.43988	39.85731
100	2008-02-05 21:43:23	116.44749	39.85072
100	2008-02-05 21:48:25	116.45237	39.82809
100	2008-02-05 21:50:48	116.45884	39.82839
100	2008-02-05 21:53:27	116.45289	39.82815
100	2008-02-05 21:55:50	116.45133	39.83809
100	2008-02-05 21:58:28	116.44771	39.84993
100	2008-02-05 22:00:52	116.44583	39.85627
100	2008-02-05 22:05:54	116.45408	39.8655
100	2008-02-05 22:08:32	116.46783	39.86993
100	2008-02-05 22:10:55	116.46616	39.87411
100	2008-02-05 22:13:33	116.46166	39.8751
100	2008-02-05 22:15:57	116.46171	39.88284
100	2008-02-05 22:18:35	116.47142	39.88964
100	2008-02-05 22:18:35	116.47142	39.88964
100	2008-02-05 22:20:58	116.47161	39.8985
100	2008-02-05 22:23:36	116.47182	39.90636
100	2008-02-05 22:28:37	116.46364	39.91268
100	2008-02-05 22:31:01	116.45655	39.91242
100	2008-02-05 22:33:39	116.44746	39.91239
100	2008-02-05 22:36:02	116.43112	39.912
100	2008-02-05 22:41:04	116.42049	39.94851
100	2008-02-05 22:48:44	116.41905	39.95235
100	2008-02-05 22:53:46	116.41293	39.95607
100	2008-02-05 22:56:09	116.41024	39.94973
100	2008-02-05 22:58:47	116.41907	39.94813
100	2008-02-05 23:01:11	116.4277	39.93093
100	2008-02-05 23:06:12	116.43776	39.92201
100	2008-02-05 23:13:52	116.4471	39.91199
100	2008-02-05 23:18:54	116.45506	39.90787
100	2008-02-05 23:26:19	116.44968	39.89524
100	2008-02-05 23:26:19	116.44968	39.89524
100	2008-02-05 23:31:21	116.46703	39.89182
100	2008-02-05 23:48:32	116.471	39.88962
100	2008-02-05 23:53:32	116.465	39.88326
100	2008-02-05 23:58:30	116.45037	39.88328
100	2008-02-05 23:58:34	116.45036	39.88328
100	2008-02-06 00:03:32	116.43276	39.86916
100	2008-02-06 00:03:36	116.43288	39.86879
100	2008-02-06 00:13:35	116.42584	39.8581
100	2008-02-06 00:13:39	116.42576	39.85814
100	2008-02-06 00:18:37	116.40825	39.85596
100	2008-02-06 00:18:41	116.40805	39.85593
100	2008-02-06 00:23:39	116.40716	39.84497
100	2008-02-06 00:23:42	116.40715	39.84481
100	2008-02-06 00:28:40	116.40858	39.84679
100	2008-02-06 00:28:44	116.40858	39.84679
100	2008-02-06 00:33:42	116.40835	39.8506
100	2008-02-06 00:33:46	116.40833	39.85115
100	2008-02-06 00:38:43	116.41822	39.86424
100	2008-02-06 00:38:43	116.41822	39.86424
100	2008-02-06 00:38:47	116.4187	39.86426
100	2008-02-06 00:38:47	116.4187	39.86426
100	2008-02-06 00:51:24	116.42419	39.86763
100	2008-02-06 00:54:33	116.42419	39.86763
100	2008-02-06 00:56:26	116.42419	39.86763
100	2008-02-06 00:59:35	116.42419	39.86763
100	2008-02-06 01:01:27	116.42419	39.86763
100	2008-02-06 01:04:36	116.42453	39.86947
100	2008-02-06 01:06:29	116.42655	39.86922
100	2008-02-06 01:09:38	116.43818	39.89105
100	2008-02-06 01:14:40	116.43403	39.92271
100	2008-02-06 01:16:32	116.43414	39.9227
100	2008-02-06 01:19:41	116.43755	39.92877
100	2008-02-06 01:21:34	116.4397	39.92543
100	2008-02-06 01:24:43	116.44666	39.92046
100	2008-02-06 01:26:36	116.45494	39.92191
100	2008-02-06 01:29:45	116.46917	39.92161
100	2008-02-06 01:31:37	116.47176	39.92149
100	2008-02-06 01:34:46	116.49888	39.92175
100	2008-02-06 01:39:48	116.52838	39.92236
100	2008-02-06 01:41:41	116.53619	39.92604
100	2008-02-06 01:41:41	116.53619	39.92604
100	2008-02-06 01:44:50	116.53207	39.92262
100	2008-02-06 01:46:42	116.53207	39.92262
100	2008-02-06 01:49:51	116.5318	39.92262
100	2008-02-06 01:51:44	116.52269	39.92275
100	2008-02-06 01:54:53	116.51262	39.92204
100	2008-02-06 01:56:45	116.49659	39.92194
100	2008-02-06 01:59:55	116.47326	39.92165
100	2008-02-06 02:01:47	116.47176	39.91849
100	2008-02-06 02:04:56	116.47142	39.9065
100	2008-02-06 02:11:50	116.47144	39.89848
100	2008-02-06 02:15:00	116.45577	39.89219
100	2008-02-06 02:16:52	116.45485	39.87984
100	2008-02-06 02:20:01	116.4452	39.87014
100	2008-02-06 02:21:54	116.43863	39.87297
100	2008-02-06 02:25:03	116.45264	39.87485
100	2008-02-06 02:26:55	116.46319	39.87472
100	2008-02-06 02:30:05	116.46943	39.87008
100	2008-02-06 02:31:57	116.45511	39.87122
100	2008-02-06 02:36:59	116.44071	39.89239
100	2008-02-06 02:40:08	116.4288	39.91312
100	2008-02-06 02:42:00	116.42841	39.93144
100	2008-02-06 02:45:10	116.4204	39.93502
100	2008-02-06 02:47:02	116.42893	39.93212
100	2008-02-06 02:50:11	116.43839	39.92194
100	2008-02-06 02:52:04	116.44412	39.92085
100	2008-02-06 02:57:05	116.46109	39.9068
100	2008-02-06 03:00:15	116.45677	39.90347
100	2008-02-06 03:05:16	116.47108	39.88741
100	2008-02-06 03:07:09	116.47113	39.87821
100	2008-02-06 03:10:18	116.46999	39.87239
100	2008-02-06 03:12:10	116.46999	39.87239
100	2008-02-06 03:14:40	116.47013	39.87231
100	2008-02-06 03:14:42	116.47013	39.87231
100	2008-02-06 09:10:26	116.46946	39.87239
100	2008-02-06 09:11:12	116.46952	39.87232
100	2008-02-06 09:11:12	116.46952	39.87232
100	2008-02-06 09:15:27	116.46965	39.87208
100	2008-02-06 09:16:13	116.46925	39.87195
100	2008-02-06 09:18:14	116.46941	39.87222
100	2008-02-06 09:33:37	116.46957	39.87219
100	2008-02-06 09:43:40	116.45298	39.87491
100	2008-02-06 09:48:42	116.43365	39.89829
100	2008-02-06 09:55:30	116.39469	39.9007
100	2008-02-06 10:08:49	116.32806	39.89603
100	2008-02-06 10:10:35	116.31364	39.89598
100	2008-02-06 10:23:54	116.33419	39.89597
100	2008-02-06 10:47:52	116.3358	39.92226
100	2008-02-06 10:52:46	116.33302	39.93106
100	2008-02-06 10:52:53	116.33435	39.93106
100	2008-02-06 10:57:47	116.34637	39.93102
100	2008-02-06 11:02:49	116.37061	39.9478
100	2008-02-06 11:02:56	116.37061	39.9478
100	2008-02-06 11:07:51	116.36576	39.94966
100	2008-02-06 11:07:58	116.36576	39.94966
100	2008-02-06 11:17:54	116.30823	39.94734
100	2008-02-06 11:18:01	116.308	39.94808
100	2008-02-06 11:22:56	116.31113	39.95187
100	2008-02-06 11:23:03	116.31165	39.9519
100	2008-02-06 11:27:57	116.31684	39.95552
100	2008-02-06 11:28:05	116.31684	39.95552
100	2008-02-06 11:32:59	116.3116	39.97451
100	2008-02-06 11:33:06	116.3116	39.97451
100	2008-02-06 11:43:02	116.29947	39.98103
100	2008-02-06 11:48:04	116.29557	39.97084
100	2008-02-06 11:48:11	116.29553	39.97029
100	2008-02-06 11:53:06	116.29299	39.96053
100	2008-02-06 11:53:13	116.293	39.96037
100	2008-02-06 11:58:07	116.30179	39.96135
100	2008-02-06 11:58:15	116.30206	39.96106
100	2008-02-06 12:03:09	116.31694	39.97003
100	2008-02-06 12:03:16	116.31721	39.97014
100	2008-02-06 12:08:10	116.32135	39.98115
100	2008-02-06 12:08:18	116.32135	39.98115
100	2008-02-06 12:13:12	116.32135	39.98115
100	2008-02-06 12:13:20	116.32132	39.98124
100	2008-02-06 12:18:14	116.3105	39.98343
100	2008-02-06 12:18:21	116.31049	39.98343
100	2008-02-06 12:23:15	116.31002	39.98481
100	2008-02-06 12:23:23	116.31002	39.98481
100	2008-02-06 12:28:17	116.30998	39.98463
100	2008-02-06 12:28:25	116.30998	39.98463
100	2008-02-06 12:33:19	116.33894	39.98514
100	2008-02-06 12:33:26	116.34036	39.9852
100	2008-02-06 12:38:20	116.38793	39.97596
100	2008-02-06 12:38:28	116.38791	39.97503
100	2008-02-06 12:43:22	116.38548	39.95121
100	2008-02-06 12:43:30	116.38447	39.95122
100	2008-02-06 12:48:24	116.38632	39.95006
100	2008-02-06 12:48:31	116.38632	39.95006
100	2008-02-06 12:53:36	116.38818	39.95014
100	2008-02-06 12:55:26	116.396	39.9501
100	2008-02-06 12:58:37	116.40187	39.95412
100	2008-02-06 13:03:39	116.41252	39.95658
100	2008-02-06 13:05:29	116.41252	39.95658
100	2008-02-06 13:08:33	116.41252	39.95658
100	2008-02-06 13:08:35	116.41252	39.95658
100	2008-02-06 13:08:41	116.41252	39.95658
100	2008-02-06 13:10:31	116.41252	39.95658
100	2008-02-06 13:13:42	116.41843	39.95787
100	2008-02-06 13:15:13	116.42518	39.95802
100	2008-02-06 13:16:09	116.4283	39.95805
100	2008-02-06 13:16:12	116.42836	39.95806
100	2008-02-06 13:16:17	116.42849	39.95805
100	2008-02-06 13:24:33	116.44001	39.96179
100	2008-02-06 13:29:35	116.45814	39.93231
100	2008-02-06 13:49:42	116.47271	39.92179
100	2008-02-06 14:02:47	116.42207	39.90707
100	2008-02-06 14:04:47	116.40134	39.90664
100	2008-02-06 14:12:50	116.34976	39.9073
100	2008-02-06 14:14:50	116.34603	39.8969
100	2008-02-06 14:19:52	116.31085	39.89547
100	2008-02-06 14:34:57	116.33851	39.9221
100	2008-02-06 14:39:58	116.34311	39.93823
100	2008-02-06 14:45:00	116.34651	39.93689
100	2008-02-06 14:53:04	116.31886	39.94506
100	2008-02-06 14:55:03	116.32434	39.95068
100	2008-02-06 14:58:05	116.32897	39.95862
100	2008-02-06 15:00:05	116.32851	39.96288
100	2008-02-06 15:03:07	116.30774	39.96324
100	2008-02-06 15:08:09	116.31263	39.97161
100	2008-02-06 15:13:10	116.31236	39.97259
100	2008-02-06 15:15:10	116.30558	39.97216
100	2008-02-06 15:18:12	116.30793	39.97223
100	2008-02-06 15:20:11	116.3129	39.9708
100	2008-02-06 15:23:13	116.32239	39.9658
100	2008-02-06 15:23:13	116.32239	39.9658
100	2008-02-06 15:28:14	116.31729	39.95558
100	2008-02-06 15:49:37	116.31185	39.95186
100	2008-02-06 15:50:25	116.31717	39.95235
100	2008-02-06 15:54:39	116.33057	39.94896
100	2008-02-06 15:55:27	116.33348	39.94637
100	2008-02-06 15:59:41	116.34155	39.94844
100	2008-02-06 16:04:42	116.34243	39.93842
100	2008-02-06 16:10:32	116.31413	39.93098
100	2008-02-06 16:14:46	116.31955	39.92552
100	2008-02-06 16:15:34	116.31961	39.92259
100	2008-02-06 16:19:47	116.34123	39.92196
100	2008-02-06 16:24:49	116.3468	39.91272
100	2008-02-06 16:25:37	116.34642	39.90806
100	2008-02-06 16:29:51	116.34668	39.90376
100	2008-02-06 16:30:39	116.34648	39.90204
100	2008-02-06 16:39:53	116.36753	39.89828
100	2008-02-06 16:40:41	116.36753	39.89828
100	2008-02-06 16:40:41	116.36753	39.89828
100	2008-02-06 16:45:43	116.39401	39.8988
100	2008-02-06 16:49:56	116.40566	39.89806
100	2008-02-06 16:50:44	116.40585	39.89618
100	2008-02-06 16:54:58	116.41205	39.89207
100	2008-02-06 16:55:46	116.40512	39.89166
100	2008-02-06 17:00:00	116.36843	39.88916
100	2008-02-06 17:00:00	116.36843	39.88916
100	2008-02-06 17:00:48	116.36834	39.8931
100	2008-02-06 17:05:01	116.36744	39.90886
100	2008-02-06 17:05:49	116.36775	39.90931
100	2008-02-06 17:10:03	116.37131	39.91601
100	2008-02-06 17:10:51	116.37112	39.91991
100	2008-02-06 17:15:53	116.38508	39.91289
100	2008-02-06 17:20:06	116.36869	39.90587
100	2008-02-06 17:20:54	116.3622	39.90594
100	2008-02-06 17:37:38	116.39657	39.93198
100	2008-02-06 17:42:01	116.40446	39.92395
100	2008-02-06 17:42:28	116.40453	39.92348
100	2008-02-06 17:47:03	116.42712	39.92294
100	2008-02-06 17:47:30	116.42894	39.92284
100	2008-02-06 17:52:05	116.44367	39.92149
100	2008-02-06 17:52:32	116.44375	39.92149
100	2008-02-06 17:57:06	116.43576	39.92561
100	2008-02-06 18:02:08	116.43547	39.92256
100	2008-02-06 18:02:35	116.43963	39.92184
100	2008-02-06 18:07:10	116.45476	39.92196
100	2008-02-06 18:07:37	116.45476	39.92196
100	2008-02-06 18:07:37	116.45476	39.92196
100	2008-02-06 18:12:11	116.45461	39.9247
100	2008-02-06 18:12:38	116.4547	39.92412
100	2008-02-06 18:17:13	116.45506	39.92339
100	2008-02-06 18:17:13	116.45506	39.92339
100	2008-02-06 18:17:40	116.45506	39.92339
100	2008-02-06 18:22:14	116.45506	39.92339
100	2008-02-06 18:22:42	116.45506	39.92339
100	2008-02-06 18:27:16	116.45506	39.9234
100	2008-02-06 18:27:43	116.45506	39.9234
100	2008-02-06 18:32:18	116.4549	39.90867
100	2008-02-06 18:32:45	116.45309	39.90712
100	2008-02-06 18:37:19	116.40862	39.90691
100	2008-02-06 18:37:47	116.40336	39.90671
100	2008-02-06 18:42:21	116.36467	39.9059
100	2008-02-06 18:42:48	116.36054	39.90589
100	2008-02-06 18:47:23	116.3285	39.91595
100	2008-02-06 18:47:50	116.32854	39.91999
100	2008-02-06 18:52:24	116.31924	39.92688
100	2008-02-06 18:52:52	116.31746	39.92687
100	2008-02-06 18:57:26	116.31373	39.92881
100	2008-02-06 18:57:53	116.31371	39.92905
100	2008-02-06 19:02:28	116.3158	39.93093
100	2008-02-06 19:02:55	116.31714	39.93096
100	2008-02-06 19:07:29	116.32844	39.91683
100	2008-02-06 19:07:57	116.32835	39.91337
100	2008-02-06 19:12:31	116.3385	39.9126
100	2008-02-06 19:12:58	116.3385	39.9126
100	2008-02-06 19:46:26	116.46641	39.87476
100	2008-02-06 19:46:52	116.46641	39.87476
100	2008-02-06 19:51:27	116.46641	39.87476
100	2008-02-06 19:56:29	116.47132	39.87466
100	2008-02-06 19:56:55	116.47131	39.87638
100	2008-02-06 20:01:30	116.47139	39.89187
100	2008-02-06 20:01:57	116.46757	39.89217
100	2008-02-06 20:06:32	116.45596	39.89239
100	2008-02-06 20:06:59	116.45596	39.89239
100	2008-02-06 20:11:34	116.4711	39.88409
100	2008-02-06 20:12:00	116.47099	39.88327
100	2008-02-06 20:16:35	116.4711	39.87248
100	2008-02-06 20:17:02	116.47113	39.87025
100	2008-02-06 20:21:37	116.47428	39.87015
100	2008-02-06 20:22:04	116.47158	39.87015
100	2008-02-06 20:27:05	116.46982	39.8724
100	2008-02-07 17:25:17	116.46959	39.87265
100	2008-02-07 17:27:03	116.46829	39.87016
100	2008-02-07 17:32:05	116.47292	39.86981
100	2008-02-07 17:35:20	116.47033	39.87009
100	2008-02-07 17:37:06	116.46608	39.87349
100	2008-02-07 17:40:22	116.45059	39.87494
100	2008-02-07 17:45:23	116.44439	39.88035
100	2008-02-07 17:55:27	116.46149	39.88188
100	2008-02-07 18:02:15	116.46612	39.87229
100	2008-02-07 18:12:18	116.468	39.88384
100	2008-02-07 18:15:33	116.45561	39.88877
100	2008-02-07 18:20:35	116.44982	39.89544
100	2008-02-07 18:22:21	116.45498	39.8933
100	2008-02-07 18:27:23	116.45001	39.88227
100	2008-02-07 18:30:38	116.43997	39.87748
100	2008-02-07 18:32:25	116.42835	39.86955
100	2008-02-07 18:35:40	116.38769	39.87019
100	2008-02-07 18:37:26	116.36375	39.86865
100	2008-02-07 18:40:42	116.35769	39.87693
100	2008-02-07 18:42:28	116.35763	39.88057
100	2008-02-07 18:45:43	116.35799	39.86972
100	2008-02-07 18:47:30	116.35799	39.86921
100	2008-02-07 18:50:45	116.39195	39.87026
100	2008-02-07 18:55:47	116.43937	39.8825
100	2008-02-07 18:57:33	116.43259	39.88317
100	2008-02-07 19:00:48	116.42501	39.88528
100	2008-02-07 19:05:50	116.413	39.89187
100	2008-02-07 19:07:36	116.40055	39.89156
100	2008-02-07 19:10:52	116.3938	39.89796
100	2008-02-07 19:10:52	116.3938	39.89796
100	2008-02-07 19:17:40	116.41188	39.89581
100	2008-02-07 19:20:55	116.41208	39.90439
100	2008-02-07 19:22:41	116.41177	39.91063
100	2008-02-07 19:27:43	116.41113	39.92651
100	2008-02-07 19:33:45	116.4172	39.93296
100	2008-02-07 19:36:00	116.41951	39.93292
100	2008-02-07 19:38:47	116.41096	39.93228
100	2008-02-07 19:43:48	116.41156	39.91471
100	2008-02-07 19:46:03	116.41183	39.90937
100	2008-02-07 19:48:50	116.39709	39.90662
100	2008-02-07 19:51:05	116.38276	39.90606
100	2008-02-07 19:56:07	116.35024	39.90299
100	2008-02-07 19:58:53	116.32632	39.89595
100	2008-02-07 20:01:08	116.30565	39.89601
100	2008-02-07 20:13:58	116.30514	39.87724
100	2008-02-07 20:24:01	116.28804	39.86205
100	2008-02-07 20:26:17	116.28835	39.86753
100	2008-02-07 20:31:18	116.28637	39.87666
100	2008-02-07 20:34:05	116.30592	39.88397
100	2008-02-07 20:36:20	116.31436	39.88293
100	2008-02-07 20:39:06	116.31472	39.89102
100	2008-02-07 20:41:22	116.32316	39.89518
100	2008-02-07 20:44:08	116.32353	39.906
100	2008-02-07 20:59:12	116.32866	39.92145
100	2008-02-07 21:01:27	116.32765	39.93055
100	2008-02-07 21:04:14	116.31366	39.93718
100	2008-02-07 21:11:30	116.29274	39.94529
100	2008-02-07 21:29:22	116.22027	39.987
100	2008-02-07 21:31:37	116.21688	39.99031
100	2008-02-07 21:46:42	116.21392	39.99136
100	2008-02-07 21:49:29	116.21392	39.99136
100	2008-02-07 21:51:44	116.21392	39.99136
100	2008-02-07 21:54:30	116.21392	39.99136
100	2008-02-07 22:01:47	116.21392	39.99136
100	2008-02-07 22:19:30	116.21397	39.99134
100	2008-02-07 22:28:46	116.21397	39.99134
100	2008-02-07 22:29:33	116.21397	39.99134
100	2008-02-07 22:33:48	116.21397	39.99134
100	2008-02-07 22:33:48	116.21397	39.99134
100	2008-02-07 22:34:35	116.21397	39.99134
100	2008-02-07 22:39:37	116.21397	39.99134
100	2008-02-07 22:39:37	116.21397	39.99134
100	2008-02-07 22:59:44	116.21389	39.99132
100	2008-02-07 23:02:57	116.21389	39.99132
100	2008-02-07 23:04:46	116.21389	39.99132
100	2008-02-07 23:07:58	116.21389	39.99132
100	2008-02-07 23:09:47	116.21389	39.99132
100	2008-02-07 23:13:00	116.21389	39.99132
100	2008-02-07 23:14:49	116.21389	39.99132
100	2008-02-07 23:18:02	116.21586	39.99365
100	2008-02-07 23:23:05	116.21568	39.9936
100	2008-02-07 23:24:52	116.21717	39.9893
100	2008-02-07 23:28:07	116.238	39.97186
100	2008-02-07 23:56:33	116.27727	39.90623
100	2008-02-08 00:01:28	116.29733	39.91172
100	2008-02-08 00:01:34	116.29803	39.91172
100	2008-02-08 00:06:29	116.33262	39.91269
100	2008-02-08 00:06:35	116.33285	39.9127
100	2008-02-08 00:11:31	116.34618	39.91107
100	2008-02-08 00:11:37	116.34615	39.91046
100	2008-02-08 00:16:56	116.3568	39.8981
100	2008-02-08 00:21:34	116.37841	39.88885
100	2008-02-08 00:21:40	116.37842	39.88871
100	2008-02-08 00:26:36	116.3879	39.88844
100	2008-02-08 00:26:42	116.38788	39.88845
100	2008-02-08 00:31:37	116.39726	39.89101
100	2008-02-08 00:31:44	116.3982	39.89119
100	2008-02-08 00:36:39	116.427	39.89228
100	2008-02-08 00:36:45	116.42767	39.89226
100	2008-02-08 00:41:41	116.43985	39.87792
100	2008-02-08 00:56:36	116.35176	39.87653
100	2008-02-08 01:01:21	116.36801	39.86975
100	2008-02-08 01:06:22	116.40855	39.87069
100	2008-02-08 01:06:38	116.41108	39.86979
100	2008-02-08 01:16:26	116.47072	39.86993
100	2008-02-08 01:16:41	116.47072	39.86993
100	2008-02-08 01:21:27	116.46963	39.87024
100	2008-02-08 01:26:29	116.46986	39.87246
100	2008-02-08 01:26:45	116.46986	39.87246
100	2008-02-08 01:31:46	116.46986	39.87242
100	2008-02-08 10:57:53	116.46979	39.8724
100	2008-02-08 10:59:39	116.47074	39.8727
100	2008-02-08 11:02:55	116.46618	39.87471
100	2008-02-08 11:02:55	116.46618	39.87471
100	2008-02-08 11:04:41	116.47091	39.87481
100	2008-02-08 11:07:57	116.47609	39.88306
100	2008-02-08 11:09:42	116.49167	39.87766
100	2008-02-08 11:12:58	116.50057	39.87305
100	2008-02-08 11:14:44	116.49986	39.87355
100	2008-02-08 11:18:00	116.48995	39.87366
100	2008-02-08 11:19:46	116.48229	39.87246
100	2008-02-08 11:23:02	116.46879	39.87009
100	2008-02-08 11:24:47	116.45914	39.87016
100	2008-02-08 11:28:03	116.43813	39.87117
100	2008-02-08 11:29:49	116.43932	39.88314
100	2008-02-08 11:33:05	116.43372	39.8801
100	2008-02-08 11:34:51	116.42906	39.87989
100	2008-02-08 11:38:07	116.43409	39.88304
100	2008-02-08 11:39:52	116.43879	39.88689
100	2008-02-08 11:43:08	116.45585	39.90309
100	2008-02-08 11:44:54	116.47137	39.9037
100	2008-02-08 11:48:10	116.48424	39.90928
100	2008-02-08 11:53:11	116.49906	39.91454
100	2008-02-08 11:54:57	116.49639	39.91471
100	2008-02-08 11:58:12	116.4846	39.91429
100	2008-02-08 11:59:58	116.47916	39.9144
100	2008-02-08 12:03:14	116.47869	39.91889
100	2008-02-08 12:05:00	116.47767	39.91432
100	2008-02-08 12:08:15	116.47187	39.91188
100	2008-02-08 12:10:01	116.47078	39.90716
100	2008-02-08 12:13:17	116.44407	39.90716
100	2008-02-08 12:15:03	116.4289	39.90719
100	2008-02-08 12:18:19	116.40155	39.90665
100	2008-02-08 12:20:05	116.39064	39.9064
100	2008-02-08 12:23:20	116.37015	39.90715
100	2008-02-08 12:25:06	116.37034	39.90947
100	2008-02-08 12:25:06	116.37034	39.90947
100	2008-02-08 12:30:08	116.37555	39.91476
100	2008-02-08 12:33:24	116.38782	39.92176
100	2008-02-08 12:35:10	116.39802	39.92287
100	2008-02-08 12:38:25	116.41071	39.92282
100	2008-02-08 12:40:11	116.41948	39.92292
100	2008-02-08 12:41:06	116.45574	40.06928
100	2008-02-08 12:41:06	116.45574	40.06928
100	2008-02-08 12:41:06	116.45574	40.06928
100	2008-02-08 12:43:27	116.42889	39.92335
100	2008-02-08 12:45:13	116.42783	39.93654
100	2008-02-08 12:48:29	116.44233	39.9508
100	2008-02-08 12:53:30	116.49608	39.99966
100	2008-02-08 12:55:16	116.51804	40.01673
100	2008-02-08 12:58:32	116.57192	40.03982
100	2008-02-08 13:00:18	116.5798	40.04741
100	2008-02-08 13:05:20	116.58658	40.07888
100	2008-02-08 13:08:35	116.58427	40.07762
100	2008-02-08 13:08:35	116.58427	40.07762
100	2008-02-08 13:13:37	116.58612	40.06538
100	2008-02-08 13:15:23	116.58721	40.05855
100	2008-02-08 13:18:39	116.5827	40.04774
100	2008-02-08 13:20:24	116.57804	40.04415
100	2008-02-08 13:23:40	116.55771	40.02949
100	2008-02-08 13:25:26	116.5519	40.02728
100	2008-02-08 13:28:42	116.53445	40.02115
100	2008-02-08 13:30:28	116.5215	40.01657
100	2008-02-08 13:33:44	116.4995	40.00174
100	2008-02-08 13:35:29	116.49412	39.99614
100	2008-02-08 13:38:45	116.4834	39.98542
100	2008-02-08 13:40:31	116.48336	39.985
100	2008-02-08 13:43:47	116.48339	39.9847
100	2008-02-08 13:45:33	116.48354	39.97551
100	2008-02-08 13:48:49	116.48736	39.96276
100	2008-02-08 13:50:34	116.49133	39.95993
100	2008-02-08 13:53:50	116.49102	39.9594
100	2008-02-08 13:55:36	116.49174	39.95918
100	2008-02-08 13:58:52	116.48338	39.95338
100	2008-02-08 14:00:38	116.48349	39.94748
100	2008-02-08 14:03:53	116.48344	39.93269
100	2008-02-08 14:05:39	116.48344	39.93269
100	2008-02-08 14:08:55	116.47313	39.90738
100	2008-02-08 14:10:41	116.47198	39.91171
100	2008-02-08 14:13:57	116.4819	39.92158
100	2008-02-08 14:15:43	116.4956	39.92166
100	2008-02-08 14:18:58	116.49085	39.93004
100	2008-02-08 14:20:44	116.4958	39.92344
100	2008-02-08 14:24:00	116.47868	39.92172
100	2008-02-08 14:29:02	116.45594	39.92199
100	2008-02-08 14:30:48	116.44691	39.92205
100	2008-02-08 14:30:48	116.44691	39.92205
100	2008-02-08 14:34:03	116.4348	39.92282
100	2008-02-08 14:35:49	116.43447	39.92516
100	2008-02-08 14:39:05	116.44034	39.92554
100	2008-02-08 14:40:51	116.44917	39.92692
100	2008-02-08 14:44:07	116.44933	39.94136
100	2008-02-08 14:45:53	116.44932	39.94693
100	2008-02-08 14:49:08	116.45523	39.94887
100	2008-02-08 14:50:54	116.45532	39.94067
100	2008-02-08 14:55:56	116.4607	39.93228
100	2008-02-08 14:59:12	116.46082	39.92227
100	2008-02-08 15:00:58	116.46342	39.91701
100	2008-02-08 15:04:13	116.47187	39.91252
100	2008-02-08 15:05:59	116.47158	39.90657
100	2008-02-08 15:09:15	116.47129	39.892
100	2008-02-08 15:11:01	116.48349	39.89168
100	2008-02-08 15:14:17	116.48336	39.87951
100	2008-02-08 15:14:17	116.48336	39.87951
100	2008-02-08 15:16:03	116.47791	39.87683
100	2008-02-08 15:19:18	116.46956	39.87015
100	2008-02-08 15:21:04	116.46167	39.87374
100	2008-02-08 15:24:20	116.46944	39.87478
100	2008-02-08 15:26:06	116.47004	39.87172
100	2008-02-08 15:29:22	116.46995	39.87237
