# Supplementary material for: An adaptive map-matching algorithm based on hierarchical fuzzy system from vehicular GPS data
Source: PLoS One. 2017 Dec 5;12(12):e0188796. doi: 10.1371/journal.pone.0188796 (PMC5716534; doi:10.1371/journal.pone.0188796)
Supplement: S1 Data — (ZIP) [file pone.0188796.s001.zip › data samples/102.txt]

102	2008-02-02 13:34:27	116.30826	39.94702
102	2008-02-02 13:38:41	116.29763	39.95514
102	2008-02-02 13:39:29	116.2971	39.95837
102	2008-02-02 13:43:42	116.28249	39.95648
102	2008-02-02 13:44:30	116.28221	39.95678
102	2008-02-02 13:48:44	116.27757	39.96406
102	2008-02-02 13:49:32	116.27687	39.96521
102	2008-02-02 13:54:34	116.28596	39.98088
102	2008-02-02 13:58:47	116.28868	39.9889
102	2008-02-02 13:59:35	116.29276	39.98881
102	2008-02-02 14:03:49	116.29533	39.96796
102	2008-02-02 14:04:37	116.29639	39.96438
102	2008-02-02 14:04:37	116.29639	39.96438
102	2008-02-02 14:06:35	116.29637	39.96438
102	2008-02-02 14:28:01	116.29641	39.96429
102	2008-02-02 14:29:50	116.29639	39.9643
102	2008-02-02 14:34:51	116.29625	39.9642
102	2008-02-02 14:38:05	116.29627	39.9642
102	2008-02-02 14:39:53	116.29627	39.9642
102	2008-02-02 14:43:06	116.29938	39.96344
102	2008-02-02 14:44:55	116.30497	39.96186
102	2008-02-02 14:48:08	116.33985	39.96622
102	2008-02-02 14:48:08	116.33985	39.96622
102	2008-02-02 14:49:56	116.34731	39.96035
102	2008-02-02 14:53:10	116.34919	39.95042
102	2008-02-02 14:54:58	116.35072	39.95064
102	2008-02-02 14:58:11	116.35521	39.95107
102	2008-02-02 15:00:00	116.3543	39.95292
102	2008-02-02 15:03:13	116.35334	39.95288
102	2008-02-02 15:05:01	116.35201	39.95517
102	2008-02-02 15:08:15	116.34762	39.95676
102	2008-02-02 15:10:03	116.34356	39.95679
102	2008-02-02 15:13:16	116.33698	39.95681
102	2008-02-02 15:15:05	116.33693	39.9568
102	2008-02-02 15:18:18	116.33208	39.95831
102	2008-02-02 15:23:20	116.32817	39.96647
102	2008-02-02 15:25:08	116.32954	39.96948
102	2008-02-02 15:28:21	116.33207	39.97342
102	2008-02-02 15:30:10	116.33805	39.97503
102	2008-02-02 15:33:23	116.34241	39.97286
102	2008-02-02 15:35:11	116.34688	39.96955
102	2008-02-02 15:38:25	116.33333	39.96647
102	2008-02-02 15:40:13	116.33257	39.96643
102	2008-02-02 15:43:26	116.33055	39.96647
102	2008-02-02 15:45:14	116.3287	39.96648
102	2008-02-02 15:48:28	116.32219	39.96624
102	2008-02-02 15:50:16	116.32027	39.96617
102	2008-02-02 15:55:18	116.31875	39.96557
102	2008-02-02 16:00:19	116.3414	39.96631
102	2008-02-02 16:03:33	116.35503	39.958
102	2008-02-02 16:05:21	116.35637	39.9566
102	2008-02-02 16:08:34	116.37208	39.95672
102	2008-02-02 16:10:23	116.37666	39.96151
102	2008-02-02 16:10:23	116.37666	39.96151
102	2008-02-02 16:13:36	116.37947	39.96153
102	2008-02-02 16:15:24	116.37947	39.96153
102	2008-02-02 16:18:38	116.38106	39.96162
102	2008-02-02 16:20:26	116.38846	39.96154
102	2008-02-02 16:23:39	116.38912	39.94839
102	2008-02-02 16:25:28	116.38747	39.94826
102	2008-02-02 16:28:41	116.3697	39.94917
102	2008-02-02 16:30:29	116.36595	39.94958
102	2008-02-02 16:33:43	116.35758	39.94808
102	2008-02-02 16:35:31	116.35347	39.94723
102	2008-02-02 16:38:44	116.35017	39.95056
102	2008-02-02 16:40:33	116.34928	39.9503
102	2008-02-02 16:43:46	116.34905	39.94175
102	2008-02-02 16:45:34	116.34457	39.93871
102	2008-02-02 16:48:48	116.34853	39.93884
102	2008-02-02 16:50:36	116.35042	39.94211
102	2008-02-02 16:53:49	116.3717	39.94718
102	2008-02-02 16:53:49	116.3717	39.94718
102	2008-02-02 16:55:38	116.37135	39.94775
102	2008-02-02 16:58:51	116.36621	39.94745
102	2008-02-02 17:00:39	116.35873	39.945
102	2008-02-02 17:03:53	116.34928	39.94175
102	2008-02-02 17:05:41	116.34939	39.93647
102	2008-02-02 17:08:54	116.34961	39.92897
102	2008-02-02 17:10:43	116.34988	39.92354
102	2008-02-02 17:13:56	116.34996	39.91817
102	2008-02-02 17:15:44	116.35014	39.91298
102	2008-02-02 17:18:58	116.35019	39.90964
102	2008-02-02 17:25:48	116.32385	39.89603
102	2008-02-02 17:29:01	116.32324	39.89055
102	2008-02-02 17:30:49	116.32435	39.89032
102	2008-02-02 17:34:03	116.33124	39.89579
102	2008-02-02 17:37:51	116.33495	39.89604
102	2008-02-02 17:39:07	116.33626	39.89699
102	2008-02-02 17:42:53	116.33998	39.90356
102	2008-02-02 17:44:09	116.33999	39.90525
102	2008-02-02 17:47:55	116.33989	39.90531
102	2008-02-02 17:49:10	116.33983	39.90531
102	2008-02-02 17:54:12	116.34	39.90543
102	2008-02-02 17:57:58	116.34001	39.9055
102	2008-02-02 17:59:14	116.33999	39.90551
102	2008-02-02 18:03:00	116.3559	39.90584
102	2008-02-02 18:04:15	116.36143	39.90582
102	2008-02-02 18:08:01	116.3704	39.9057
102	2008-02-02 18:13:03	116.38695	39.90606
102	2008-02-02 18:14:19	116.38866	39.90612
102	2008-02-02 18:18:05	116.40171	39.90653
102	2008-02-02 18:19:20	116.40388	39.90658
102	2008-02-02 18:23:06	116.41331	39.90686
102	2008-02-02 18:24:22	116.41655	39.90696
102	2008-02-02 18:28:08	116.4421	39.90711
102	2008-02-02 18:29:24	116.45401	39.90675
102	2008-02-02 18:33:10	116.46438	39.90683
102	2008-02-02 18:34:25	116.46983	39.90683
102	2008-02-02 18:38:11	116.45653	39.90747
102	2008-02-02 18:39:27	116.45615	39.91163
102	2008-02-02 18:43:13	116.45494	39.91815
102	2008-02-02 18:44:29	116.45187	39.91896
102	2008-02-02 18:44:29	116.45187	39.91896
102	2008-02-02 18:48:15	116.43697	39.9225
102	2008-02-02 18:49:30	116.43439	39.92289
102	2008-02-02 18:53:16	116.42826	39.92934
102	2008-02-02 18:54:32	116.42798	39.93353
102	2008-02-02 18:59:34	116.43034	39.93423
102	2008-02-02 19:03:20	116.43023	39.9327
102	2008-02-02 19:04:35	116.42816	39.93332
102	2008-02-02 19:08:20	116.42743	39.94436
102	2008-02-02 19:09:36	116.4244	39.94839
102	2008-02-02 19:13:22	116.41406	39.94781
102	2008-02-02 19:14:38	116.41419	39.94782
102	2008-02-02 19:18:24	116.41762	39.948
102	2008-02-02 19:19:39	116.41765	39.94801
102	2008-02-02 19:23:25	116.42463	39.9481
102	2008-02-02 19:24:41	116.42725	39.9423
102	2008-02-02 19:28:27	116.43662	39.93233
102	2008-02-02 19:28:27	116.43662	39.93233
102	2008-02-02 19:29:43	116.44257	39.9323
102	2008-02-02 19:33:29	116.44406	39.92696
102	2008-02-02 19:34:44	116.44417	39.92939
102	2008-02-02 19:38:30	116.44404	39.9312
102	2008-02-02 19:39:46	116.4442	39.9321
102	2008-02-02 19:44:48	116.44419	39.93922
102	2008-02-02 19:48:34	116.43474	39.93982
102	2008-02-02 19:49:49	116.42971	39.93981
102	2008-02-02 19:53:35	116.42777	39.94373
102	2008-02-02 19:54:51	116.42399	39.94854
102	2008-02-02 19:58:37	116.41897	39.95565
102	2008-02-02 19:59:53	116.41901	39.95961
102	2008-02-02 20:03:38	116.4188	39.96459
102	2008-02-02 20:04:54	116.41876	39.9651
102	2008-02-02 20:08:40	116.4218	39.96773
102	2008-02-02 20:29:51	116.47321	39.97067
102	2008-02-02 20:33:06	116.48074	39.96986
102	2008-02-02 20:34:53	116.47359	39.9705
102	2008-02-02 20:38:08	116.48322	39.97897
102	2008-02-02 20:39:54	116.48371	39.98427
102	2008-02-02 20:43:10	116.48358	39.98585
102	2008-02-02 20:44:56	116.48359	39.986
102	2008-02-02 20:48:11	116.49804	40.00132
102	2008-02-02 20:49:57	116.5155	40.01576
102	2008-02-02 20:53:12	116.56497	40.03431
102	2008-02-02 20:54:58	116.57949	40.04692
102	2008-02-02 20:58:15	116.58544	40.07684
102	2008-02-02 21:00:00	116.5856	40.07987
102	2008-02-02 21:03:15	116.58056	40.07807
102	2008-02-02 21:08:17	116.58535	40.06942
102	2008-02-02 21:10:03	116.58745	40.05789
102	2008-02-02 21:13:18	116.58858	40.05075
102	2008-02-02 21:15:05	116.58658	40.0477
102	2008-02-02 21:18:20	116.58658	40.0477
102	2008-02-02 21:20:07	116.58658	40.0477
102	2008-02-02 21:23:22	116.57788	40.0497
102	2008-02-02 21:25:08	116.57575	40.05056
102	2008-02-02 21:28:23	116.58609	40.0534
102	2008-02-02 21:30:10	116.58605	40.0548
102	2008-02-02 21:33:25	116.58228	40.07169
102	2008-02-02 21:35:12	116.58406	40.07899
102	2008-02-02 21:38:27	116.58223	40.07945
102	2008-02-02 21:40:13	116.58034	40.07599
102	2008-02-02 21:43:28	116.57802	40.06267
102	2008-02-02 21:45:15	116.56469	40.06424
102	2008-02-02 21:48:30	116.56684	40.07078
102	2008-02-02 21:51:56	116.56627	40.07193
102	2008-02-02 22:18:50	116.56629	40.07192
102	2008-02-02 22:20:32	116.56629	40.07192
102	2008-02-02 22:23:52	116.56629	40.07192
102	2008-02-02 22:25:34	116.56629	40.07192
102	2008-02-02 22:28:53	116.56629	40.07192
102	2008-02-02 22:30:36	116.56629	40.07192
102	2008-02-02 22:33:55	116.56629	40.07192
102	2008-02-02 22:35:37	116.56629	40.07192
102	2008-02-02 22:38:57	116.56629	40.07192
102	2008-02-02 22:40:39	116.56629	40.07192
102	2008-02-02 22:43:58	116.56629	40.07192
102	2008-02-02 22:45:41	116.56629	40.07192
102	2008-02-02 22:49:00	116.56629	40.07192
102	2008-02-02 22:50:42	116.56629	40.07192
102	2008-02-02 22:54:02	116.56629	40.07192
102	2008-02-02 22:55:44	116.56629	40.07192
102	2008-02-02 22:59:03	116.56629	40.07192
102	2008-02-02 23:00:46	116.56629	40.07192
102	2008-02-02 23:04:05	116.56629	40.07192
102	2008-02-02 23:05:47	116.56629	40.07192
102	2008-02-02 23:09:07	116.56629	40.07192
102	2008-02-02 23:10:49	116.5645	40.07187
102	2008-02-02 23:10:49	116.5645	40.07187
102	2008-02-02 23:14:08	116.56293	40.06715
102	2008-02-02 23:15:51	116.57202	40.06324
102	2008-02-02 23:19:10	116.58029	40.06246
102	2008-02-02 23:20:52	116.58276	40.061
102	2008-02-02 23:24:12	116.58272	40.06194
102	2008-02-02 23:25:54	116.58256	40.06293
102	2008-02-02 23:29:12	116.58216	40.06548
102	2008-02-02 23:34:14	116.5821	40.06586
102	2008-02-02 23:35:56	116.58183	40.06762
102	2008-02-02 23:39:16	116.58155	40.06928
102	2008-02-02 23:40:58	116.58145	40.06973
102	2008-02-02 23:44:17	116.5812	40.07131
102	2008-02-02 23:46:00	116.58097	40.07241
102	2008-02-02 23:49:19	116.58251	40.07461
102	2008-02-02 23:51:01	116.58251	40.07461
102	2008-02-02 23:54:21	116.58251	40.07461
102	2008-02-02 23:54:21	116.58251	40.07461
102	2008-02-02 23:56:03	116.58251	40.07461
102	2008-02-02 23:59:22	116.58251	40.07461
102	2008-02-03 00:01:05	116.58251	40.07461
102	2008-02-03 00:04:24	116.58503	40.07665
102	2008-02-03 00:14:27	116.58691	40.07983
102	2008-02-03 00:16:09	116.5819	40.07022
102	2008-02-03 00:19:29	116.56756	40.03581
102	2008-02-03 00:21:11	116.53961	40.02459
102	2008-02-03 00:24:31	116.4911	39.99512
102	2008-02-03 00:26:13	116.47343	39.97925
102	2008-02-03 00:29:32	116.48294	39.95368
102	2008-02-03 00:31:14	116.4838	39.93359
102	2008-02-03 00:36:16	116.44728	39.90254
102	2008-02-03 00:39:36	116.43279	39.89189
102	2008-02-03 00:41:18	116.43639	39.8877
102	2008-02-03 00:44:37	116.43281	39.89201
102	2008-02-03 00:46:19	116.42225	39.89236
102	2008-02-03 00:49:39	116.41337	39.89574
102	2008-02-03 00:51:21	116.41246	39.89929
102	2008-02-03 00:54:40	116.41176	39.90996
102	2008-02-03 00:56:23	116.4115	39.91748
102	2008-02-03 00:59:42	116.4109	39.92753
102	2008-02-03 09:38:02	116.41117	39.92415
102	2008-02-03 09:38:15	116.41117	39.92415
102	2008-02-03 09:43:03	116.41168	39.91151
102	2008-02-03 09:43:17	116.41088	39.91149
102	2008-02-03 09:48:05	116.40765	39.91384
102	2008-02-03 09:48:18	116.40764	39.91384
102	2008-02-03 09:53:07	116.41144	39.91694
102	2008-02-03 09:53:20	116.41141	39.91699
102	2008-02-03 09:58:08	116.41094	39.93226
102	2008-02-03 10:03:10	116.41068	39.93639
102	2008-02-03 10:03:23	116.4107	39.93711
102	2008-02-03 10:03:23	116.4107	39.93711
102	2008-02-03 10:08:12	116.41218	39.94771
102	2008-02-03 10:08:12	116.41218	39.94771
102	2008-02-03 10:08:25	116.41218	39.94771
102	2008-02-03 10:13:27	116.41227	39.94771
102	2008-02-03 10:18:15	116.4193	39.94217
102	2008-02-03 10:18:28	116.41933	39.94156
102	2008-02-03 10:23:16	116.41038	39.94703
102	2008-02-03 10:23:30	116.41078	39.9478
102	2008-02-03 10:28:18	116.44893	39.95525
102	2008-02-03 10:28:31	116.44957	39.95521
102	2008-02-03 10:33:20	116.45578	39.95501
102	2008-02-03 10:33:33	116.45508	39.95438
102	2008-02-03 10:38:21	116.44756	39.95059
102	2008-02-03 10:43:23	116.44047	39.94363
102	2008-02-03 10:43:36	116.43952	39.94307
102	2008-02-03 10:48:38	116.43334	39.94001
102	2008-02-03 10:50:25	116.42812	39.94007
102	2008-02-03 10:53:40	116.41999	39.94842
102	2008-02-03 10:55:27	116.4138	39.9482
102	2008-02-03 10:58:41	116.41229	39.94776
102	2008-02-03 11:00:29	116.41814	39.94798
102	2008-02-03 11:03:43	116.41945	39.93652
102	2008-02-03 11:05:30	116.41457	39.93589
102	2008-02-03 11:05:30	116.41457	39.93589
102	2008-02-03 11:08:45	116.41055	39.94041
102	2008-02-03 11:13:46	116.37435	39.9475
102	2008-02-03 11:15:34	116.36965	39.94747
102	2008-02-03 11:18:48	116.35338	39.94358
102	2008-02-03 11:20:35	116.34891	39.93956
102	2008-02-03 11:20:35	116.34891	39.93956
102	2008-02-03 11:28:51	116.33923	39.94453
102	2008-02-03 11:30:39	116.33015	39.95074
102	2008-02-03 11:33:53	116.32877	39.96006
102	2008-02-03 11:35:40	116.32816	39.96537
102	2008-02-03 11:38:55	116.31942	39.96683
102	2008-02-03 11:40:42	116.31922	39.971
102	2008-02-03 11:40:42	116.31922	39.971
102	2008-02-03 11:43:56	116.3148	39.97503
102	2008-02-03 11:45:44	116.31085	39.97808
102	2008-02-03 11:48:52	116.34927	39.93546
102	2008-02-03 11:48:52	116.34927	39.93546
102	2008-02-03 11:50:45	116.31878	39.97985
102	2008-02-03 11:54:00	116.31918	39.97198
102	2008-02-03 11:55:47	116.31945	39.96626
102	2008-02-03 12:00:49	116.32953	39.96816
102	2008-02-03 12:02:49	116.32995	39.96787
102	2008-02-03 12:28:16	116.32126	39.96093
102	2008-02-03 12:33:17	116.32178	39.95609
102	2008-02-03 12:38:19	116.31549	39.96528
102	2008-02-03 12:39:06	116.31454	39.9673
102	2008-02-03 12:43:19	116.31473	39.97136
102	2008-02-03 12:44:06	116.3135	39.97133
102	2008-02-03 12:48:21	116.303	39.95546
102	2008-02-03 12:53:23	116.30407	39.92999
102	2008-02-03 12:58:24	116.30412	39.91367
102	2008-02-03 12:59:12	116.30413	39.91318
102	2008-02-03 13:03:26	116.30411	39.90967
102	2008-02-03 13:04:13	116.30415	39.90877
102	2008-02-03 13:08:28	116.30406	39.89763
102	2008-02-03 13:09:15	116.30401	39.89653
102	2008-02-03 13:13:29	116.31215	39.89556
102	2008-02-03 13:14:16	116.31311	39.89552
102	2008-02-03 13:18:31	116.31507	39.89483
102	2008-02-03 13:19:18	116.31648	39.89511
102	2008-02-03 13:23:33	116.33285	39.89598
102	2008-02-03 13:24:20	116.33401	39.89602
102	2008-02-03 13:28:34	116.3461	39.89635
102	2008-02-03 13:29:21	116.34636	39.89638
102	2008-02-03 13:33:36	116.35973	39.89246
102	2008-02-03 13:34:23	116.36095	39.89238
102	2008-02-03 13:38:38	116.36039	39.88812
102	2008-02-03 13:39:25	116.35974	39.88804
102	2008-02-03 13:43:39	116.34279	39.89391
102	2008-02-03 13:44:26	116.3435	39.8968
102	2008-02-03 13:49:28	116.32373	39.8959
102	2008-02-03 13:54:30	116.32076	39.89585
102	2008-02-03 13:58:44	116.31063	39.89596
102	2008-02-03 13:59:31	116.30649	39.89612
102	2008-02-03 13:59:31	116.30649	39.89612
102	2008-02-03 14:04:33	116.31399	39.89524
102	2008-02-03 14:08:48	116.31469	39.8953
102	2008-02-03 14:09:35	116.31607	39.89515
102	2008-02-03 14:14:36	116.31847	39.89564
102	2008-02-03 14:14:36	116.31847	39.89564
102	2008-02-03 14:19:38	116.36237	39.89796
102	2008-02-03 14:23:53	116.37029	39.89373
102	2008-02-03 14:24:40	116.36987	39.89129
102	2008-02-03 14:29:41	116.37656	39.89856
102	2008-02-03 14:33:56	116.40034	39.89927
102	2008-02-03 14:33:56	116.40034	39.89927
102	2008-02-03 14:34:43	116.40516	39.89949
102	2008-02-03 14:38:58	116.40526	39.90591
102	2008-02-03 14:39:45	116.40528	39.90789
102	2008-02-03 14:43:59	116.40768	39.91361
102	2008-02-03 14:44:46	116.41039	39.91413
102	2008-02-03 14:49:01	116.41438	39.91706
102	2008-02-03 14:49:48	116.4175	39.91709
102	2008-02-03 14:54:03	116.42899	39.91056
102	2008-02-03 14:54:50	116.42931	39.90944
102	2008-02-03 14:59:04	116.44304	39.90703
102	2008-02-03 14:59:51	116.44909	39.90698
102	2008-02-03 15:04:06	116.45463	39.91204
102	2008-02-03 15:04:53	116.45483	39.90867
102	2008-02-03 15:09:08	116.45503	39.89417
102	2008-02-03 15:09:54	116.45522	39.89295
102	2008-02-03 15:14:09	116.44959	39.88788
102	2008-02-03 15:14:56	116.44957	39.88906
102	2008-02-03 15:19:58	116.45231	39.89558
102	2008-02-03 15:24:13	116.45339	39.89633
102	2008-02-03 15:24:59	116.45516	39.89489
102	2008-02-03 15:27:00	116.45593	39.89966
102	2008-02-03 15:29:14	116.45602	39.90443
102	2008-02-03 15:30:01	116.45592	39.9053
102	2008-02-03 15:34:16	116.44419	39.9082
102	2008-02-03 15:35:03	116.44423	39.91157
102	2008-02-03 15:39:17	116.4441	39.91626
102	2008-02-03 15:44:19	116.45513	39.91242
102	2008-02-03 15:45:06	116.45516	39.90942
102	2008-02-03 15:49:21	116.43666	39.89418
102	2008-02-03 15:50:08	116.43667	39.89317
102	2008-02-03 15:54:22	116.45488	39.88909
102	2008-02-03 15:55:09	116.45492	39.88505
102	2008-02-03 15:59:24	116.44301	39.88446
102	2008-02-03 16:00:11	116.44386	39.88643
102	2008-02-03 16:02:36	116.44702	39.88654
102	2008-02-03 16:09:30	116.44962	39.88942
102	2008-02-03 16:10:14	116.44959	39.88677
102	2008-02-03 16:14:32	116.44993	39.88045
102	2008-02-03 16:15:16	116.44999	39.8775
102	2008-02-03 16:19:34	116.44984	39.87328
102	2008-02-03 16:20:18	116.44984	39.87328
102	2008-02-03 16:20:18	116.44984	39.87328
102	2008-02-03 16:24:35	116.45007	39.8799
102	2008-02-03 16:29:37	116.44995	39.88257
102	2008-02-03 16:30:21	116.44998	39.88329
102	2008-02-03 16:34:39	116.45181	39.89194
102	2008-02-03 16:35:23	116.45468	39.89183
102	2008-02-03 16:39:40	116.46451	39.89181
102	2008-02-03 16:39:40	116.46451	39.89181
102	2008-02-03 16:40:24	116.465	39.89178
102	2008-02-03 16:45:26	116.46383	39.89281
102	2008-02-03 16:49:44	116.45718	39.89181
102	2008-02-03 16:50:28	116.45556	39.89357
102	2008-02-03 16:54:45	116.45585	39.91122
102	2008-02-03 16:55:29	116.45577	39.91261
102	2008-02-03 16:59:47	116.45609	39.9211
102	2008-02-03 17:00:31	116.45846	39.92116
102	2008-02-03 17:04:49	116.47348	39.92153
102	2008-02-03 17:05:33	116.47943	39.92156
102	2008-02-03 17:09:49	116.48394	39.94496
102	2008-02-03 17:10:33	116.48374	39.95145
102	2008-02-03 17:14:51	116.48259	39.96407
102	2008-02-03 17:15:35	116.48386	39.96544
102	2008-02-03 17:19:53	116.48364	39.97227
102	2008-02-03 17:20:37	116.48355	39.9703
102	2008-02-03 17:24:54	116.47103	39.96893
102	2008-02-03 17:25:38	116.46718	39.96575
102	2008-02-03 17:29:56	116.45244	39.95214
102	2008-02-03 17:30:40	116.45128	39.9512
102	2008-02-03 17:34:58	116.44436	39.95031
102	2008-02-03 17:39:59	116.44921	39.94829
102	2008-02-03 17:40:43	116.44881	39.94681
102	2008-02-03 17:45:01	116.44763	39.94726
102	2008-02-03 17:45:45	116.44763	39.94726
102	2008-02-03 17:50:03	116.4486	39.95523
102	2008-02-03 17:50:47	116.45083	39.95459
102	2008-02-03 17:55:04	116.45549	39.94686
102	2008-02-03 17:55:48	116.4555	39.94225
102	2008-02-03 18:00:06	116.45525	39.92449
102	2008-02-03 18:00:50	116.45527	39.92214
102	2008-02-03 18:05:08	116.45516	39.90996
102	2008-02-03 18:05:51	116.45481	39.90885
102	2008-02-03 18:10:09	116.45399	39.91188
102	2008-02-03 18:10:53	116.45534	39.91112
102	2008-02-03 18:15:11	116.45483	39.90224
102	2008-02-03 18:15:55	116.45507	39.8992
102	2008-02-03 18:20:13	116.45144	39.87223
102	2008-02-03 18:20:56	116.45453	39.87229
102	2008-02-03 18:25:14	116.45522	39.88187
102	2008-02-03 18:25:58	116.45526	39.88202
102	2008-02-03 18:30:16	116.44981	39.87299
102	2008-02-03 18:31:00	116.44984	39.87297
102	2008-02-03 18:35:17	116.44978	39.87297
102	2008-02-03 18:36:01	116.4498	39.87298
102	2008-02-03 18:40:19	116.45454	39.87082
102	2008-02-03 18:41:03	116.45446	39.86902
102	2008-02-03 18:45:21	116.42675	39.85728
102	2008-02-03 18:45:21	116.42675	39.85728
102	2008-02-03 18:46:05	116.42097	39.85689
102	2008-02-03 18:50:22	116.39431	39.85581
102	2008-02-03 18:51:06	116.39355	39.85535
102	2008-02-03 18:55:24	116.39078	39.84067
102	2008-02-03 18:56:08	116.39006	39.83915
102	2008-02-03 19:00:26	116.39065	39.84381
102	2008-02-03 19:01:10	116.38644	39.84389
102	2008-02-03 19:05:27	116.37216	39.84436
102	2008-02-03 19:06:11	116.37018	39.84378
102	2008-02-03 19:10:29	116.36532	39.85472
102	2008-02-03 19:11:13	116.36554	39.85772
102	2008-02-03 19:15:31	116.369	39.8657
102	2008-02-03 19:16:15	116.36818	39.8669
102	2008-02-03 19:20:32	116.36814	39.87653
102	2008-02-03 19:21:16	116.36805	39.87488
102	2008-02-03 19:25:34	116.35788	39.87181
102	2008-02-03 19:26:18	116.35775	39.87551
102	2008-02-03 19:30:36	116.36785	39.87715
102	2008-02-03 19:31:20	116.36831	39.88072
102	2008-02-03 19:35:37	116.37756	39.88187
102	2008-02-03 19:36:21	116.37881	39.88276
102	2008-02-03 19:40:39	116.39174	39.88981
102	2008-02-03 19:41:23	116.39584	39.89073
102	2008-02-03 19:45:41	116.41385	39.89159
102	2008-02-03 19:46:25	116.41835	39.89182
102	2008-02-03 19:50:42	116.42097	39.89212
102	2008-02-03 19:51:26	116.42155	39.89232
102	2008-02-03 19:55:44	116.42728	39.89461
102	2008-02-03 19:56:28	116.42728	39.8946
102	2008-02-03 20:00:46	116.42136	39.89242
102	2008-02-03 20:01:30	116.42136	39.89241
102	2008-02-03 20:05:47	116.44024	39.89227
102	2008-02-03 20:06:31	116.44854	39.89212
102	2008-02-03 20:10:49	116.45472	39.87508
102	2008-02-03 20:11:33	116.45276	39.87231
102	2008-02-03 20:15:51	116.43947	39.87546
102	2008-02-03 20:16:35	116.43954	39.88075
102	2008-02-03 20:20:52	116.42863	39.89237
102	2008-02-03 20:21:36	116.42553	39.89233
102	2008-02-03 20:25:54	116.4105	39.89181
102	2008-02-03 20:26:38	116.4092	39.89422
102	2008-02-03 20:30:56	116.4124	39.89313
102	2008-02-03 20:31:40	116.41239	39.89186
102	2008-02-03 20:31:40	116.41239	39.89186
102	2008-02-03 20:35:57	116.41468	39.87889
102	2008-02-03 20:36:41	116.41491	39.87389
102	2008-02-03 20:40:59	116.41525	39.86625
102	2008-02-03 20:41:43	116.41539	39.86447
102	2008-02-03 20:46:01	116.4099	39.85593
102	2008-02-03 20:46:45	116.40963	39.85593
102	2008-02-03 20:51:02	116.40704	39.84529
102	2008-02-03 20:51:02	116.40704	39.84529
102	2008-02-03 20:51:46	116.40713	39.84503
102	2008-02-03 20:56:04	116.40813	39.85362
102	2008-02-03 20:56:48	116.40805	39.85418
102	2008-02-03 21:01:05	116.41566	39.86143
102	2008-02-03 21:01:48	116.41561	39.86377
102	2008-02-03 21:06:06	116.44447	39.87012
102	2008-02-03 21:06:50	116.44895	39.87008
102	2008-02-03 21:11:08	116.45775	39.86988
102	2008-02-03 21:11:52	116.4579	39.86984
102	2008-02-03 21:16:10	116.46165	39.87173
102	2008-02-03 21:16:53	116.46167	39.87424
102	2008-02-03 21:21:11	116.4616	39.88268
102	2008-02-03 21:21:55	116.4616	39.88269
102	2008-02-03 21:26:57	116.453	39.88646
102	2008-02-03 21:31:15	116.45002	39.88333
102	2008-02-03 21:31:58	116.45002	39.88191
102	2008-02-03 21:36:16	116.44571	39.87599
102	2008-02-03 21:37:00	116.44575	39.87551
102	2008-02-03 21:40:56	116.44991	39.87584
102	2008-02-03 21:45:03	116.44996	39.88037
102	2008-02-03 21:46:23	116.44993	39.88166
102	2008-02-03 21:50:05	116.43984	39.88335
102	2008-02-03 21:51:24	116.43786	39.89404
102	2008-02-03 21:55:06	116.42601	39.90721
102	2008-02-03 21:56:26	116.4214	39.90703
102	2008-02-03 22:00:08	116.40767	39.90686
102	2008-02-03 22:01:28	116.4067	39.90684
102	2008-02-03 22:05:09	116.39626	39.90651
102	2008-02-03 22:06:29	116.39052	39.90635
102	2008-02-03 22:10:11	116.37731	39.90591
102	2008-02-03 22:11:31	116.37717	39.90591
102	2008-02-03 22:15:13	116.37555	39.92104
102	2008-02-03 22:16:33	116.37416	39.92125
102	2008-02-03 22:20:14	116.36647	39.92262
102	2008-02-03 22:21:34	116.35962	39.92251
102	2008-02-03 22:25:16	116.36173	39.92994
102	2008-02-03 22:26:36	116.36658	39.93127
102	2008-02-03 22:30:18	116.36638	39.93956
102	2008-02-03 22:31:37	116.36601	39.94528
102	2008-02-03 22:35:19	116.3652	39.95441
102	2008-02-03 22:36:39	116.36471	39.95663
102	2008-02-03 22:40:21	116.35508	39.95484
102	2008-02-03 22:40:21	116.35508	39.95484
102	2008-02-03 23:05:08	116.35524	39.95409
102	2008-02-03 23:09:36	116.34992	39.95665
102	2008-02-03 23:10:10	116.35186	39.95665
102	2008-02-03 23:14:37	116.36117	39.95134
102	2008-02-03 23:15:11	116.36354	39.95146
102	2008-02-03 23:19:38	116.36569	39.94797
102	2008-02-03 23:20:12	116.36569	39.94797
102	2008-02-03 23:24:40	116.40518	39.9477
102	2008-02-03 23:25:14	116.40986	39.94775
102	2008-02-03 23:29:41	116.41086	39.93259
102	2008-02-03 23:29:41	116.41086	39.93259
102	2008-02-03 23:30:16	116.41086	39.93259
102	2008-02-03 23:33:43	116.41093	39.92767
102	2008-02-03 23:38:50	116.41056	39.92768
102	2008-02-03 23:38:50	116.41056	39.92768
102	2008-02-03 23:38:50	116.41056	39.92768
102	2008-02-03 23:38:50	116.41056	39.92768
102	2008-02-03 23:38:50	116.41056	39.92768
102	2008-02-03 23:38:50	116.41056	39.92768
102	2008-02-03 23:38:50	116.41056	39.92768
102	2008-02-03 23:38:50	116.41056	39.92768
102	2008-02-03 23:38:50	116.41056	39.92768
102	2008-02-03 23:38:50	116.41056	39.92768
102	2008-02-03 23:38:50	116.41056	39.92768
102	2008-02-03 23:38:50	116.41056	39.92768
102	2008-02-03 23:38:50	116.41056	39.92768
102	2008-02-03 23:38:50	116.41056	39.92768
102	2008-02-03 23:38:50	116.41056	39.92768
102	2008-02-03 23:38:50	116.41056	39.92768
102	2008-02-03 23:38:50	116.41056	39.92768
102	2008-02-03 23:38:50	116.41056	39.92768
102	2008-02-03 23:38:50	116.41056	39.92768
102	2008-02-03 23:38:50	116.41056	39.92768
102	2008-02-03 23:38:50	116.41056	39.92768
102	2008-02-03 23:38:50	116.41056	39.92768
102	2008-02-03 23:38:50	116.41056	39.92768
102	2008-02-04 09:22:28	116.41132	39.92718
102	2008-02-04 09:24:54	116.411	39.93126
102	2008-02-04 09:24:54	116.411	39.93126
102	2008-02-04 09:36:36	116.41055	39.93848
102	2008-02-04 09:37:22	116.41079	39.93436
102	2008-02-04 09:41:37	116.38619	39.93208
102	2008-02-04 09:42:23	116.38225	39.93193
102	2008-02-04 09:46:39	116.35295	39.93148
102	2008-02-04 09:47:25	116.35284	39.93526
102	2008-02-04 09:51:41	116.34817	39.93926
102	2008-02-04 09:52:27	116.34635	39.93909
102	2008-02-04 09:56:42	116.3125	39.93814
102	2008-02-04 09:57:28	116.30413	39.94096
102	2008-02-04 10:01:44	116.30377	39.93716
102	2008-02-04 10:02:30	116.30378	39.93184
102	2008-02-04 10:06:46	116.30636	39.94995
102	2008-02-04 10:07:32	116.31089	39.95038
102	2008-02-04 10:11:47	116.31855	39.94399
102	2008-02-04 10:12:33	116.31929	39.939
102	2008-02-04 10:16:49	116.34542	39.93851
102	2008-02-04 10:17:35	116.34642	39.93724
102	2008-02-04 10:21:51	116.34921	39.93199
102	2008-02-04 10:22:37	116.34921	39.93199
102	2008-02-04 10:26:52	116.34993	39.91735
102	2008-02-04 10:27:38	116.3499	39.91731
102	2008-02-04 10:31:54	116.3574	39.91302
102	2008-02-04 10:32:40	116.35896	39.91271
102	2008-02-04 10:32:40	116.35896	39.91271
102	2008-02-04 10:36:56	116.37021	39.91068
102	2008-02-04 10:37:42	116.37005	39.90808
102	2008-02-04 10:41:56	116.36727	39.92072
102	2008-02-04 10:42:42	116.36723	39.9223
102	2008-02-04 10:46:58	116.36682	39.93099
102	2008-02-04 10:47:44	116.36676	39.93347
102	2008-02-04 10:51:45	116.37039	39.93372
102	2008-02-04 11:01:59	116.36727	39.93132
102	2008-02-04 11:07:00	116.34944	39.93037
102	2008-02-04 11:11:56	116.32912	39.92169
102	2008-02-04 11:12:02	116.32902	39.92168
102	2008-02-04 11:16:58	116.28557	39.92285
102	2008-02-04 11:17:03	116.2846	39.92287
102	2008-02-04 11:22:05	116.2555	39.92321
102	2008-02-04 11:27:07	116.23328	39.9246
102	2008-02-04 11:32:03	116.19299	39.92358
102	2008-02-04 11:37:05	116.1846	39.92828
102	2008-02-04 11:37:10	116.18488	39.92841
102	2008-02-04 11:42:15	116.18477	39.92795
102	2008-02-04 11:45:07	116.18984	39.92884
102	2008-02-04 11:45:07	116.18984	39.92884
102	2008-02-04 11:50:09	116.21118	39.92339
102	2008-02-04 11:52:20	116.22687	39.92365
102	2008-02-04 12:19:02	116.2697	39.95553
102	2008-02-04 12:19:02	116.2697	39.95553
102	2008-02-04 12:22:09	116.29192	39.98336
102	2008-02-04 12:24:04	116.32038	39.98443
102	2008-02-04 12:27:11	116.35982	39.98564
102	2008-02-04 12:29:05	116.35929	39.98616
102	2008-02-04 12:32:12	116.35903	39.98818
102	2008-02-04 12:34:07	116.35907	39.9881
102	2008-02-04 12:37:13	116.34752	39.97976
102	2008-02-04 12:39:08	116.34744	39.96514
102	2008-02-04 12:42:15	116.34734	39.95924
102	2008-02-04 13:03:19	116.34963	39.94183
102	2008-02-04 13:06:26	116.34993	39.92168
102	2008-02-04 13:08:21	116.35021	39.91681
102	2008-02-04 13:11:28	116.3515	39.90818
102	2008-02-04 13:13:22	116.35309	39.90758
102	2008-02-04 13:16:30	116.35587	39.91254
102	2008-02-04 13:18:24	116.36037	39.91162
102	2008-02-04 13:21:31	116.36682	39.90872
102	2008-02-04 13:23:26	116.36721	39.90867
102	2008-02-04 13:26:33	116.36308	39.91047
102	2008-02-04 13:26:33	116.36308	39.91047
102	2008-02-04 13:28:27	116.35957	39.91263
102	2008-02-04 13:31:35	116.35868	39.92175
102	2008-02-04 13:33:29	116.35871	39.92217
102	2008-02-04 13:36:36	116.34699	39.92231
102	2008-02-04 13:38:31	116.34439	39.927
102	2008-02-04 13:41:38	116.33777	39.92825
102	2008-02-04 13:43:32	116.3378	39.92957
102	2008-02-04 13:46:40	116.33808	39.93285
102	2008-02-04 13:48:34	116.33917	39.93595
102	2008-02-04 13:51:41	116.35036	39.93862
102	2008-02-04 13:53:36	116.35	39.94815
102	2008-02-04 13:56:43	116.34784	39.97621
102	2008-02-04 13:58:37	116.34741	39.98488
102	2008-02-04 14:01:44	116.34489	39.99206
102	2008-02-04 14:03:39	116.33706	39.99175
102	2008-02-04 14:06:46	116.3371	39.99241
102	2008-02-04 14:08:41	116.33831	39.99161
102	2008-02-04 14:11:48	116.35608	39.99215
102	2008-02-04 14:14:42	116.35902	39.99167
102	2008-02-04 14:30:39	116.36317	39.98636
102	2008-02-04 14:30:52	116.3632	39.98614
102	2008-02-04 14:35:40	116.38734	39.97854
102	2008-02-04 14:35:54	116.38787	39.97701
102	2008-02-04 14:40:42	116.38852	39.96223
102	2008-02-04 14:40:56	116.38852	39.96191
102	2008-02-04 14:45:44	116.39926	39.95844
102	2008-02-04 14:45:57	116.39927	39.95826
102	2008-02-04 14:50:45	116.39286	39.95239
102	2008-02-04 14:50:59	116.39157	39.95237
102	2008-02-04 14:55:47	116.3993	39.96052
102	2008-02-04 14:56:01	116.39987	39.96067
102	2008-02-04 15:00:49	116.41065	39.96813
102	2008-02-04 15:01:02	116.40949	39.96799
102	2008-02-04 15:06:04	116.39952	39.97564
102	2008-02-04 15:10:52	116.40242	39.98731
102	2008-02-04 15:11:06	116.40056	39.98724
102	2008-02-04 15:15:54	116.40114	39.98901
102	2008-02-04 15:16:07	116.40118	39.98794
102	2008-02-04 15:20:55	116.42043	39.98734
102	2008-02-04 15:21:09	116.42236	39.98741
102	2008-02-04 15:25:57	116.4613	39.97105
102	2008-02-04 15:26:11	116.46334	39.9711
102	2008-02-04 15:36:00	116.51591	40.02203
102	2008-02-04 15:36:14	116.51632	40.02264
102	2008-02-04 15:41:02	116.52882	40.04324
102	2008-02-04 15:41:16	116.52936	40.04437
102	2008-02-04 15:46:04	116.55198	40.08136
102	2008-02-04 15:46:17	116.55235	40.08363
102	2008-02-04 15:51:05	116.57186	40.11665
102	2008-02-04 15:51:19	116.57539	40.11673
102	2008-02-04 15:56:07	116.62285	40.11641
102	2008-02-04 15:56:21	116.62292	40.11642
102	2008-02-04 16:01:09	116.67754	40.11465
102	2008-02-04 16:01:22	116.67999	40.11515
102	2008-02-04 16:01:22	116.67999	40.11515
102	2008-02-04 16:06:10	116.74799	40.13176
102	2008-02-04 16:06:10	116.74799	40.13176
102	2008-02-04 16:06:24	116.75008	40.13352
102	2008-02-04 16:11:12	116.80749	40.15155
102	2008-02-04 16:11:26	116.80706	40.15369
102	2008-02-04 16:16:13	116.80851	40.17781
102	2008-02-04 16:18:28	116.80851	40.17781
102	2008-02-04 16:21:15	116.80851	40.17781
102	2008-02-04 16:21:29	116.80851	40.17781
102	2008-02-04 16:26:17	116.80851	40.17781
102	2008-02-04 16:26:31	116.80851	40.17781
102	2008-02-04 16:31:18	116.80851	40.17781
102	2008-02-04 16:52:56	116.81367	40.16499
102	2008-02-04 16:53:43	116.81518	40.15823
102	2008-02-04 16:57:58	116.8182	40.15206
102	2008-02-04 16:58:45	116.81897	40.15214
102	2008-02-04 17:03:00	116.82747	40.15191
102	2008-02-04 17:03:47	116.82747	40.15191
102	2008-02-04 17:08:01	116.82648	40.14958
102	2008-02-04 17:08:48	116.82216	40.1493
102	2008-02-04 17:13:03	116.82217	40.14934
102	2008-02-04 17:13:50	116.82217	40.14934
102	2008-02-04 17:13:50	116.82217	40.14934
102	2008-02-04 17:18:05	116.82217	40.14934
102	2008-02-04 17:18:52	116.82217	40.14934
102	2008-02-04 17:23:06	116.82217	40.14934
102	2008-02-04 17:23:53	116.82217	40.14934
102	2008-02-04 17:28:08	116.82217	40.14934
102	2008-02-04 17:28:55	116.82217	40.14934
102	2008-02-04 17:33:10	116.81619	40.14911
102	2008-02-04 17:33:10	116.81619	40.14911
102	2008-02-04 17:33:57	116.81612	40.14944
102	2008-02-04 17:38:11	116.81012	40.17735
102	2008-02-04 17:39:59	116.80851	40.17771
102	2008-02-04 17:48:35	116.80854	40.17767
102	2008-02-04 17:48:35	116.80854	40.17767
102	2008-02-04 17:48:35	116.80854	40.17767
102	2008-02-04 17:48:35	116.80854	40.17767
102	2008-02-04 17:48:35	116.80854	40.17767
102	2008-02-04 17:48:35	116.80854	40.17767
102	2008-02-04 17:48:35	116.80854	40.17767
102	2008-02-04 17:48:35	116.80854	40.17767
102	2008-02-04 17:48:35	116.80854	40.17767
102	2008-02-04 17:48:35	116.80854	40.17767
102	2008-02-04 18:41:57	116.80857	40.17784
102	2008-02-04 19:28:44	116.81517	40.1582
102	2008-02-04 19:28:57	116.81545	40.15634
102	2008-02-04 19:33:46	116.81607	40.1493
102	2008-02-04 19:33:58	116.81607	40.1493
102	2008-02-04 19:33:58	116.81607	40.1493
102	2008-02-04 19:38:48	116.81607	40.1493
102	2008-02-04 19:38:48	116.81607	40.1493
102	2008-02-04 19:39:00	116.81607	40.1493
102	2008-02-04 19:43:49	116.77859	40.14416
102	2008-02-04 19:44:02	116.77578	40.14344
102	2008-02-04 19:49:03	116.70333	40.12398
102	2008-02-04 19:54:05	116.67783	40.11711
102	2008-02-04 20:16:17	116.67786	40.11719
102	2008-02-04 20:20:06	116.66398	40.12856
102	2008-02-04 20:21:18	116.66217	40.13284
102	2008-02-04 20:26:20	116.63807	40.13666
102	2008-02-04 20:30:09	116.63888	40.13744
102	2008-02-04 20:31:22	116.63888	40.13744
102	2008-02-04 23:13:10	116.63825	40.13723
102	2008-02-04 23:14:22	116.63825	40.13723
102	2008-02-04 23:18:11	116.63825	40.13723
102	2008-02-04 23:19:24	116.63823	40.13711
102	2008-02-04 23:23:13	116.63823	40.13711
102	2008-02-04 23:24:26	116.63823	40.13711
102	2008-02-04 23:28:15	116.63799	40.13636
102	2008-02-04 23:29:27	116.64129	40.13631
102	2008-02-04 23:34:17	116.65097	40.13575
102	2008-02-04 23:34:29	116.65097	40.13575
102	2008-02-04 23:39:18	116.65898	40.1356
102	2008-02-04 23:39:31	116.66023	40.13448
102	2008-02-04 23:44:20	116.69812	40.13214
102	2008-02-04 23:44:32	116.70048	40.1322
102	2008-02-04 23:49:21	116.74878	40.13619
102	2008-02-04 23:54:23	116.806	40.14779
102	2008-02-04 23:54:36	116.80705	40.1479
102	2008-02-04 23:59:25	116.80694	40.17832
102	2008-02-05 00:15:47	116.80931	40.17879
102	2008-02-05 00:16:34	116.8096	40.17885
102	2008-02-05 12:51:02	116.8086	40.17783
102	2008-02-05 12:51:15	116.8086	40.17783
102	2008-02-05 12:56:03	116.80859	40.1778
102	2008-02-05 12:56:17	116.80858	40.17777
102	2008-02-05 13:01:18	116.81309	40.16992
102	2008-02-05 13:06:07	116.81579	40.15235
102	2008-02-05 13:06:20	116.81579	40.15235
102	2008-02-05 13:10:26	116.81815	40.15206
102	2008-02-05 13:22:28	116.81811	40.15212
102	2008-02-05 13:26:17	116.81588	40.15229
102	2008-02-05 13:27:30	116.81588	40.15229
102	2008-02-05 13:31:19	116.81348	40.166
102	2008-02-05 13:32:32	116.8115	40.17766
102	2008-02-05 13:35:06	116.80852	40.17767
102	2008-02-05 17:02:54	116.81232	40.17781
102	2008-02-05 17:05:38	116.81575	40.15349
102	2008-02-05 17:07:56	116.82373	40.14903
102	2008-02-05 17:10:39	116.81594	40.15148
102	2008-02-05 17:12:22	116.81589	40.15245
102	2008-02-05 17:22:48	116.80853	40.17767
102	2008-02-05 19:32:38	116.80856	40.17792
102	2008-02-06 15:17:18	116.80856	40.17774
102	2008-02-06 15:33:55	116.81245	40.17596
102	2008-02-06 15:34:43	116.81322	40.1686
102	2008-02-06 15:38:57	116.82583	40.1495
102	2008-02-06 15:39:45	116.82495	40.14933
102	2008-02-06 15:43:59	116.81577	40.15234
102	2008-02-06 15:44:47	116.81577	40.15234
102	2008-02-06 15:49:00	116.81577	40.15234
102	2008-02-06 15:49:48	116.81577	40.15234
102	2008-02-06 15:54:02	116.81577	40.15234
102	2008-02-06 15:54:50	116.81559	40.15489
102	2008-02-06 15:59:04	116.80757	40.19193
102	2008-02-06 17:12:33	116.80659	40.19153
102	2008-02-06 17:15:22	116.81005	40.18794
102	2008-02-06 17:17:35	116.81005	40.18794
102	2008-02-06 17:20:23	116.81005	40.18794
102	2008-02-06 17:22:36	116.81005	40.18794
102	2008-02-06 17:25:25	116.81005	40.18794
102	2008-02-06 17:27:38	116.81005	40.18794
102	2008-02-06 17:30:26	116.81005	40.18794
102	2008-02-06 17:32:39	116.81005	40.18794
102	2008-02-06 17:34:28	116.81005	40.18794
102	2008-02-06 17:35:28	116.81005	40.18794
102	2008-02-06 17:37:41	116.81005	40.18794
102	2008-02-06 17:40:30	116.81005	40.18794
102	2008-02-06 17:42:43	116.81005	40.18794
102	2008-02-06 17:45:31	116.81005	40.18794
102	2008-02-06 17:47:44	116.81005	40.18794
102	2008-02-06 17:50:33	116.81005	40.18794
102	2008-02-06 17:52:46	116.81005	40.18794
102	2008-02-06 17:55:35	116.81005	40.18794
102	2008-02-06 17:57:48	116.81005	40.18794
102	2008-02-06 18:00:36	116.81005	40.18794
102	2008-02-06 18:02:49	116.81005	40.18784
102	2008-02-06 18:02:49	116.81005	40.18784
102	2008-02-06 18:05:38	116.80923	40.17828
102	2008-02-06 18:07:35	116.80855	40.17788
102	2008-02-06 18:07:35	116.80855	40.17788
102	2008-02-06 18:07:35	116.80855	40.17788
102	2008-02-06 18:16:47	116.80851	40.17779
102	2008-02-07 11:07:52	116.80855	40.17791
102	2008-02-07 11:09:39	116.80855	40.17791
102	2008-02-07 11:12:54	116.8121	40.18033
102	2008-02-07 11:14:41	116.81007	40.18785
102	2008-02-07 11:17:55	116.81007	40.18787
102	2008-02-07 11:19:43	116.81007	40.18787
102	2008-02-07 11:22:57	116.81007	40.18787
102	2008-02-07 11:55:11	116.81118	40.18933
102	2008-02-07 11:58:00	116.80958	40.19923
102	2008-02-07 12:00:13	116.80801	40.20264
102	2008-02-07 12:03:01	116.7945	40.21496
102	2008-02-07 12:05:14	116.78984	40.23846
102	2008-02-07 12:08:03	116.80536	40.24027
102	2008-02-07 12:10:16	116.80533	40.24093
102	2008-02-07 12:10:16	116.80533	40.24093
102	2008-02-07 12:28:36	116.80539	40.24092
102	2008-02-07 12:32:16	116.7913	40.24385
102	2008-02-07 12:33:37	116.79046	40.23569
102	2008-02-07 12:37:17	116.79766	40.20089
102	2008-02-07 12:38:39	116.80212	40.19117
102	2008-02-07 12:41:18	116.80574	40.19227
102	2008-02-07 18:34:37	116.81068	40.19398
102	2008-02-07 18:35:25	116.80971	40.19898
102	2008-02-07 18:39:39	116.80641	40.20565
102	2008-02-07 18:40:27	116.80647	40.2056
102	2008-02-07 18:44:41	116.8036	40.20917
102	2008-02-07 18:45:29	116.80365	40.20954
102	2008-02-07 18:47:11	116.80365	40.20954
102	2008-02-07 19:08:53	116.80648	40.20594
102	2008-02-07 19:10:42	116.81083	40.19198
102	2008-02-07 19:10:42	116.81083	40.19198
102	2008-02-07 19:13:19	116.80561	40.19227
102	2008-02-07 19:18:49	116.80558	40.19231
102	2008-02-07 19:18:49	116.80558	40.19231
102	2008-02-07 19:18:49	116.80558	40.19231
102	2008-02-07 19:18:49	116.80558	40.19231
102	2008-02-07 19:18:49	116.80558	40.19231
102	2008-02-07 19:18:49	116.80558	40.19231
102	2008-02-07 19:18:49	116.80558	40.19231
102	2008-02-07 19:18:49	116.80558	40.19231
102	2008-02-07 19:18:49	116.80558	40.19231
102	2008-02-07 19:18:49	116.80558	40.19231
102	2008-02-07 19:18:49	116.80558	40.19231
102	2008-02-07 19:18:49	116.80558	40.19231
102	2008-02-07 19:18:49	116.80558	40.19231
102	2008-02-07 19:18:49	116.80558	40.19231
102	2008-02-07 19:18:49	116.80558	40.19231
102	2008-02-07 19:18:49	116.80558	40.19231
102	2008-02-07 19:18:49	116.80558	40.19231
102	2008-02-07 19:18:49	116.80558	40.19231
102	2008-02-07 19:18:49	116.80558	40.19231
102	2008-02-07 19:18:49	116.80558	40.19231
102	2008-02-07 19:18:49	116.80558	40.19231
102	2008-02-07 19:18:49	116.80558	40.19231
102	2008-02-07 19:18:49	116.80558	40.19231
102	2008-02-07 19:18:49	116.80558	40.19231
102	2008-02-07 22:35:06	116.80485	40.1917
102	2008-02-07 22:37:57	116.80914	40.18846
102	2008-02-07 22:40:07	116.81004	40.18782
102	2008-02-07 22:42:59	116.81004	40.18782
102	2008-02-07 22:45:09	116.81004	40.18782
102	2008-02-07 22:48:01	116.81004	40.18782
102	2008-02-07 22:50:11	116.81004	40.18782
102	2008-02-07 22:53:02	116.81004	40.18782
102	2008-02-07 22:53:02	116.81004	40.18782
102	2008-02-07 22:55:12	116.81004	40.18782
102	2008-02-07 22:58:04	116.81004	40.18782
102	2008-02-07 23:00:14	116.81004	40.18782
102	2008-02-07 23:03:06	116.81004	40.18782
102	2008-02-07 23:05:16	116.81004	40.18782
102	2008-02-07 23:08:07	116.81004	40.18782
102	2008-02-07 23:10:17	116.81004	40.18782
102	2008-02-07 23:13:09	116.81004	40.18782
102	2008-02-07 23:15:19	116.81008	40.18782
102	2008-02-07 23:18:11	116.81026	40.17841
102	2008-02-07 23:20:21	116.80857	40.17788
102	2008-02-08 14:43:51	116.8085	40.17791
102	2008-02-08 14:47:39	116.8085	40.17791
102	2008-02-08 14:48:52	116.8085	40.17791
102	2008-02-08 14:52:40	116.8085	40.17791
102	2008-02-08 14:53:54	116.8085	40.17791
102	2008-02-08 14:57:42	116.8085	40.17791
102	2008-02-08 14:58:56	116.8085	40.17791
102	2008-02-08 15:02:44	116.8085	40.17791
102	2008-02-08 15:03:57	116.8085	40.17791
102	2008-02-08 15:07:45	116.8085	40.17791
102	2008-02-08 15:08:59	116.8085	40.17791
102	2008-02-08 15:12:47	116.8085	40.17791
102	2008-02-08 15:14:01	116.8085	40.17791
102	2008-02-08 15:17:49	116.8085	40.17791
102	2008-02-08 15:19:02	116.8085	40.17791
102	2008-02-08 15:19:02	116.8085	40.17791
102	2008-02-08 15:22:50	116.80847	40.17801
102	2008-02-08 15:24:04	116.8122	40.17897
102	2008-02-08 15:34:10	116.80149	40.18803
102	2008-02-08 15:37:55	116.80809	40.14846
102	2008-02-08 15:39:12	116.79151	40.14633
102	2008-02-08 15:42:57	116.74391	40.13492
102	2008-02-08 15:44:13	116.72712	40.13303
102	2008-02-08 15:47:58	116.69065	40.13129
102	2008-02-08 15:49:15	116.67604	40.13153
102	2008-02-08 15:53:00	116.65166	40.13566
102	2008-02-08 15:54:17	116.646	40.1361
102	2008-02-08 15:58:02	116.63772	40.14044
102	2008-02-08 15:59:18	116.63635	40.13651
102	2008-02-08 16:03:03	116.62315	40.13435
102	2008-02-08 16:04:20	116.6223	40.12805
102	2008-02-08 16:08:05	116.60166	40.11679
102	2008-02-08 16:09:22	116.58312	40.1171
102	2008-02-08 16:13:07	116.55638	40.10757
102	2008-02-08 16:14:23	116.55458	40.09733
102	2008-02-08 16:18:08	116.55021	40.07087
102	2008-02-08 16:19:25	116.54906	40.06468
102	2008-02-08 16:23:10	116.52938	40.0445
102	2008-02-08 16:24:27	116.52431	40.03471
102	2008-02-08 16:28:12	116.50275	40.00712
102	2008-02-08 16:29:28	116.4961	40.00149
102	2008-02-08 16:33:13	116.48202	39.98796
102	2008-02-08 16:34:30	116.48349	39.98499
102	2008-02-08 16:38:15	116.46996	39.96784
102	2008-02-08 16:39:32	116.46232	39.96088
102	2008-02-08 16:43:17	116.44106	39.96153
102	2008-02-08 16:44:33	116.44002	39.96102
102	2008-02-08 16:48:18	116.41283	39.95796
102	2008-02-08 16:49:35	116.40385	39.95782
102	2008-02-08 16:53:20	116.39912	39.95765
102	2008-02-08 16:54:37	116.39912	39.95764
102	2008-02-08 16:58:22	116.40157	39.96361
102	2008-02-08 16:59:38	116.40553	39.96737
102	2008-02-08 17:03:23	116.41841	39.97162
102	2008-02-08 17:04:40	116.41534	39.96824
102	2008-02-08 17:08:25	116.43033	39.96198
102	2008-02-08 17:09:42	116.43352	39.95874
102	2008-02-08 17:13:26	116.44767	39.95691
102	2008-02-08 17:14:43	116.45551	39.94693
102	2008-02-08 17:18:28	116.45552	39.90631
102	2008-02-08 17:19:45	116.45503	39.89259
102	2008-02-08 17:23:30	116.44307	39.85811
102	2008-02-08 17:24:47	116.42605	39.85729
102	2008-02-08 17:24:47	116.42605	39.85729
102	2008-02-08 17:28:31	116.38194	39.85586
102	2008-02-08 17:29:48	116.38058	39.85206
102	2008-02-08 17:33:33	116.37328	39.844
102	2008-02-08 17:34:50	116.37028	39.83866
102	2008-02-08 17:38:35	116.36876	39.83604
