# Supplementary material for: An adaptive map-matching algorithm based on hierarchical fuzzy system from vehicular GPS data
Source: PLoS One. 2017 Dec 5;12(12):e0188796. doi: 10.1371/journal.pone.0188796 (PMC5716534; doi:10.1371/journal.pone.0188796)
Supplement: S1 Data — (ZIP) [file pone.0188796.s001.zip › data samples/103.txt]

103	2008-02-02 13:35:40	116.31425	39.97492
103	2008-02-02 13:35:40	116.31425	39.97492
103	2008-02-02 13:39:58	116.31872	39.98027
103	2008-02-02 13:40:42	116.31864	39.98348
103	2008-02-02 13:45:00	116.3327	39.9848
103	2008-02-02 13:45:43	116.33974	39.98512
103	2008-02-02 13:50:02	116.38482	39.98636
103	2008-02-02 13:50:45	116.39388	39.98659
103	2008-02-02 13:55:03	116.40151	39.99707
103	2008-02-02 13:55:03	116.40151	39.99707
103	2008-02-02 13:55:47	116.40158	39.99769
103	2008-02-02 14:00:05	116.41135	40.01703
103	2008-02-02 14:00:48	116.4117	40.02447
103	2008-02-02 14:05:07	116.40896	40.03912
103	2008-02-02 14:05:50	116.40638	40.04388
103	2008-02-02 14:10:08	116.41073	40.05858
103	2008-02-02 14:10:52	116.4083	40.05654
103	2008-02-02 14:15:10	116.40762	40.05786
103	2008-02-02 14:15:53	116.40769	40.05788
103	2008-02-02 14:20:12	116.40648	40.07102
103	2008-02-02 14:25:13	116.40562	40.11665
103	2008-02-02 14:28:04	116.40731	40.12695
103	2008-02-02 14:33:06	116.41417	40.11579
103	2008-02-02 14:35:16	116.42707	40.10525
103	2008-02-02 14:38:08	116.433	40.09007
103	2008-02-02 14:40:18	116.43532	40.0816
103	2008-02-02 14:43:09	116.43541	40.08163
103	2008-02-02 14:48:26	116.43541	40.08164
103	2008-02-02 14:48:26	116.43541	40.08164
103	2008-02-02 14:48:26	116.43541	40.08164
103	2008-02-02 14:48:26	116.43541	40.08164
103	2008-02-02 14:48:26	116.43541	40.08164
103	2008-02-02 14:48:26	116.43541	40.08164
103	2008-02-02 14:48:26	116.43541	40.08164
103	2008-02-02 14:48:26	116.43541	40.08164
103	2008-02-02 14:48:26	116.43541	40.08164
103	2008-02-02 14:48:26	116.43541	40.08164
103	2008-02-02 14:48:26	116.43541	40.08164
103	2008-02-02 14:48:26	116.43541	40.08164
103	2008-02-02 18:34:36	116.43604	40.08231
103	2008-02-02 18:45:52	116.43603	40.08238
103	2008-02-02 19:44:02	116.43305	40.07568
103	2008-02-02 19:45:17	116.42896	40.07209
103	2008-02-02 19:47:17	116.42895	40.07213
103	2008-02-02 19:52:24	116.42893	40.07211
103	2008-02-02 20:02:38	116.42858	40.07202
103	2008-02-02 20:06:28	116.41944	40.07532
103	2008-02-02 20:07:39	116.42055	40.07574
103	2008-02-02 20:10:29	116.41963	40.07654
103	2008-02-02 20:15:36	116.41963	40.07651
103	2008-02-02 20:25:49	116.43424	40.0764
103	2008-02-02 20:29:40	116.43598	40.08214
103	2008-02-02 20:34:46	116.43595	40.08212
103	2008-02-02 20:34:46	116.43595	40.08212
103	2008-02-02 20:34:46	116.43595	40.08212
103	2008-02-02 20:34:46	116.43595	40.08212
103	2008-02-02 20:34:46	116.43595	40.08212
103	2008-02-02 20:34:46	116.43595	40.08212
103	2008-02-02 20:34:46	116.43595	40.08212
103	2008-02-02 20:34:46	116.43595	40.08212
103	2008-02-02 20:34:46	116.43595	40.08212
103	2008-02-02 20:34:46	116.43595	40.08212
103	2008-02-02 20:34:46	116.43595	40.08212
103	2008-02-02 20:34:46	116.43595	40.08212
103	2008-02-02 20:34:46	116.43595	40.08212
103	2008-02-02 20:34:46	116.43595	40.08212
103	2008-02-02 20:34:46	116.43595	40.08212
103	2008-02-02 20:34:46	116.43595	40.08212
103	2008-02-02 20:34:46	116.43595	40.08212
103	2008-02-02 20:34:46	116.43595	40.08212
103	2008-02-02 20:34:46	116.43595	40.08212
103	2008-02-02 20:34:46	116.43595	40.08212
103	2008-02-02 20:34:46	116.43595	40.08212
103	2008-02-02 20:34:46	116.43595	40.08212
103	2008-02-02 20:34:46	116.43595	40.08212
103	2008-02-03 03:47:21	116.43517	40.08163
103	2008-02-03 03:47:21	116.43517	40.08163
103	2008-02-03 03:47:21	116.43517	40.08163
103	2008-02-03 03:47:21	116.43517	40.08163
103	2008-02-03 03:47:21	116.43517	40.08163
103	2008-02-03 03:47:21	116.43517	40.08163
103	2008-02-03 03:47:21	116.43517	40.08163
103	2008-02-03 03:47:21	116.43517	40.08163
103	2008-02-03 03:47:21	116.43517	40.08163
103	2008-02-03 03:47:21	116.43517	40.08163
103	2008-02-03 03:47:21	116.43517	40.08163
103	2008-02-03 03:47:21	116.43517	40.08163
103	2008-02-03 03:47:21	116.43517	40.08163
103	2008-02-03 03:47:21	116.43517	40.08163
103	2008-02-03 03:47:21	116.43517	40.08163
103	2008-02-03 03:47:21	116.43517	40.08163
103	2008-02-03 03:47:21	116.43517	40.08163
103	2008-02-03 03:47:21	116.43517	40.08163
103	2008-02-03 03:47:21	116.43517	40.08163
103	2008-02-03 03:47:21	116.43517	40.08163
103	2008-02-03 03:47:21	116.43517	40.08163
103	2008-02-03 03:47:21	116.43517	40.08163
103	2008-02-03 11:07:11	116.43533	40.08442
103	2008-02-03 11:23:50	116.43421	40.08325
103	2008-02-03 11:25:37	116.43536	40.07742
103	2008-02-03 11:28:51	116.42851	40.07168
103	2008-02-03 11:41:01	116.42688	40.07084
103	2008-02-03 11:44:48	116.41643	40.05639
103	2008-02-03 11:44:48	116.41643	40.05639
103	2008-02-03 11:49:49	116.40481	40.04535
103	2008-02-03 11:51:04	116.4054	40.04054
103	2008-02-03 11:56:06	116.4024	40.00436
103	2008-02-03 12:01:07	116.40472	40.00717
103	2008-02-03 12:46:13	116.4024	40.02035
103	2008-02-03 12:47:24	116.40336	40.02597
103	2008-02-03 12:51:14	116.40711	40.05152
103	2008-02-03 12:52:26	116.40707	40.05144
103	2008-02-03 12:52:26	116.40707	40.05144
103	2008-02-03 13:03:07	116.41049	40.06438
103	2008-02-03 13:13:31	116.42842	40.07199
103	2008-02-03 13:14:37	116.43375	40.07611
103	2008-02-03 13:18:32	116.43515	40.08443
103	2008-02-03 13:19:39	116.43579	40.08447
103	2008-02-03 13:23:34	116.43576	40.08446
103	2008-02-03 13:24:41	116.4358	40.08444
103	2008-02-03 13:28:36	116.43579	40.08448
103	2008-02-03 13:29:42	116.43576	40.08446
103	2008-02-03 13:33:37	116.43763	40.08371
103	2008-02-03 13:34:44	116.4439	40.0849
103	2008-02-03 13:38:39	116.4654	40.11058
103	2008-02-03 13:39:46	116.47024	40.11226
103	2008-02-03 13:46:46	116.47109	40.1121
103	2008-02-03 13:46:46	116.47109	40.1121
103	2008-02-03 13:46:46	116.47109	40.1121
103	2008-02-03 14:07:02	116.46748	40.11159
103	2008-02-03 14:09:54	116.45261	40.10823
103	2008-02-03 14:12:04	116.44537	40.10132
103	2008-02-03 14:14:55	116.43556	40.09222
103	2008-02-03 14:16:48	116.4393	40.09209
103	2008-02-03 17:04:02	116.43185	40.07838
103	2008-02-03 17:05:14	116.43483	40.08024
103	2008-02-03 17:17:20	116.43471	40.08095
103	2008-02-03 17:21:49	116.42368	40.06779
103	2008-02-03 17:26:13	116.43636	40.07808
103	2008-02-03 17:26:51	116.43637	40.07808
103	2008-02-03 17:31:15	116.43633	40.07809
103	2008-02-03 17:31:52	116.43634	40.07806
103	2008-02-03 17:36:17	116.43631	40.07806
103	2008-02-03 17:36:54	116.43632	40.07804
103	2008-02-03 17:41:18	116.43633	40.07807
103	2008-02-03 17:41:56	116.43636	40.07806
103	2008-02-03 17:46:20	116.43638	40.07805
103	2008-02-03 17:46:56	116.43474	40.07678
103	2008-02-03 17:51:21	116.40719	40.07274
103	2008-02-03 17:51:58	116.40713	40.07433
103	2008-02-03 17:54:31	116.41687	40.07662
103	2008-02-03 17:56:22	116.41497	40.07604
103	2008-02-03 18:01:24	116.40927	40.05662
103	2008-02-03 18:01:24	116.40927	40.05662
103	2008-02-03 18:01:24	116.40927	40.05662
103	2008-02-03 18:01:54	116.40758	40.05658
103	2008-02-03 18:06:26	116.41172	40.03017
103	2008-02-03 18:10:22	116.40869	40.01468
103	2008-02-03 18:11:27	116.41034	40.01345
103	2008-02-03 18:11:27	116.41034	40.01345
103	2008-02-03 18:15:24	116.40146	39.99811
103	2008-02-03 18:16:29	116.40132	39.9972
103	2008-02-03 18:21:30	116.40128	39.98237
103	2008-02-03 18:26:32	116.41145	39.97426
103	2008-02-03 18:28:48	116.41448	39.97701
103	2008-02-03 18:36:35	116.4244	39.97596
103	2008-02-03 18:41:37	116.45575	39.97481
103	2008-02-03 18:46:39	116.50215	39.98923
103	2008-02-03 18:56:42	116.54298	39.96469
103	2008-02-03 18:59:30	116.54696	39.96394
103	2008-02-03 19:04:32	116.54125	39.95208
103	2008-02-03 19:06:45	116.5389	39.94033
103	2008-02-03 19:09:34	116.52538	39.94039
103	2008-02-03 19:11:47	116.51199	39.93942
103	2008-02-03 19:14:35	116.49667	39.93512
103	2008-02-03 19:16:49	116.49108	39.93352
103	2008-02-03 19:21:50	116.47536	39.93217
103	2008-02-03 19:25:30	116.46375	39.93327
103	2008-02-03 19:26:52	116.46322	39.93359
103	2008-02-03 19:29:12	116.45978	39.93243
103	2008-02-03 19:31:54	116.45624	39.93256
103	2008-02-03 19:34:14	116.44927	39.93441
103	2008-02-03 19:36:55	116.44468	39.93243
103	2008-02-03 19:39:16	116.43792	39.93234
103	2008-02-03 19:41:57	116.4281	39.93366
103	2008-02-03 19:44:17	116.42791	39.9459
103	2008-02-03 19:46:59	116.42635	39.95329
103	2008-02-03 19:52:00	116.41912	39.95259
103	2008-02-03 19:57:02	116.50198	39.80414
103	2008-02-03 19:57:02	116.4188	39.96725
103	2008-02-03 20:02:04	116.41787	39.98483
103	2008-02-03 20:07:05	116.41788	39.98747
103	2008-02-03 20:12:07	116.4218	40.00178
103	2008-02-03 20:12:18	116.42183	40.0018
103	2008-02-03 20:12:18	116.42183	40.0018
103	2008-02-03 20:17:09	116.41132	39.99362
103	2008-02-03 20:17:09	116.41132	39.99362
103	2008-02-03 20:18:32	116.40643	39.99374
103	2008-02-03 20:22:10	116.40161	39.99848
103	2008-02-03 20:26:14	116.39929	40.00386
103	2008-02-03 20:27:12	116.40086	40.00425
103	2008-02-03 20:31:16	116.41036	40.00825
103	2008-02-03 20:32:14	116.41095	40.01516
103	2008-02-03 20:37:15	116.40474	40.03146
103	2008-02-03 20:39:12	116.39824	40.0337
103	2008-02-03 20:42:17	116.41079	40.03158
103	2008-02-03 20:44:14	116.41103	40.03428
103	2008-02-03 21:05:38	116.40731	40.06115
103	2008-02-03 21:10:40	116.40722	40.09
103	2008-02-03 21:15:42	116.41839	40.1264
103	2008-02-03 21:17:36	116.41717	40.12799
103	2008-02-03 21:20:43	116.42551	40.11682
103	2008-02-03 21:22:37	116.42713	40.10265
103	2008-02-03 21:25:44	116.43319	40.08769
103	2008-02-03 21:27:39	116.43435	40.0824
103	2008-02-03 21:32:21	116.43522	40.08164
103	2008-02-03 21:37:53	116.43524	40.08162
103	2008-02-03 21:37:53	116.43524	40.08162
103	2008-02-03 21:37:53	116.43524	40.08162
103	2008-02-03 21:37:53	116.43524	40.08162
103	2008-02-03 21:37:53	116.43524	40.08162
103	2008-02-03 21:37:53	116.43524	40.08162
103	2008-02-03 21:37:53	116.43524	40.08162
103	2008-02-03 21:37:53	116.43524	40.08162
103	2008-02-03 21:37:53	116.43524	40.08162
103	2008-02-03 21:37:53	116.43524	40.08162
103	2008-02-03 21:37:53	116.43524	40.08162
103	2008-02-03 21:37:53	116.43524	40.08162
103	2008-02-03 21:37:53	116.43524	40.08162
103	2008-02-03 21:37:53	116.43524	40.08162
103	2008-02-03 21:37:53	116.43524	40.08162
103	2008-02-03 21:37:53	116.43524	40.08162
103	2008-02-03 21:37:53	116.43524	40.08162
103	2008-02-03 21:37:53	116.43524	40.08162
103	2008-02-03 21:37:53	116.43524	40.08162
103	2008-02-03 21:37:53	116.43524	40.08162
103	2008-02-03 21:37:53	116.43524	40.08162
103	2008-02-03 21:37:53	116.43524	40.08162
103	2008-02-03 21:37:53	116.43524	40.08162
103	2008-02-04 11:02:34	116.43517	40.0784
103	2008-02-04 11:02:43	116.43528	40.07775
103	2008-02-04 11:07:35	116.41012	40.07276
103	2008-02-04 11:07:45	116.40845	40.07274
103	2008-02-04 11:35:48	116.57346	40.04149
103	2008-02-04 11:39:03	116.5825	40.06742
103	2008-02-04 11:40:50	116.58224	40.07937
103	2008-02-04 11:44:05	116.58168	40.07666
103	2008-02-04 11:45:52	116.58326	40.07539
103	2008-02-04 11:49:07	116.58294	40.06775
103	2008-02-04 11:50:53	116.58438	40.05599
103	2008-02-04 11:54:08	116.56213	40.06127
103	2008-02-04 11:55:55	116.5496	40.06428
103	2008-02-04 12:00:57	116.50527	40.08211
103	2008-02-04 12:04:12	116.48612	40.09353
103	2008-02-04 12:05:58	116.47302	40.0904
103	2008-02-04 12:08:58	116.46034	40.0795
103	2008-02-04 12:11:00	116.46017	40.08215
103	2008-02-04 12:14:00	116.43867	40.07968
103	2008-02-04 12:16:02	116.4362	40.07796
103	2008-02-04 12:19:02	116.43622	40.07807
103	2008-02-04 12:19:02	116.43622	40.07807
103	2008-02-04 12:21:03	116.4362	40.07806
103	2008-02-04 12:24:03	116.43623	40.07805
103	2008-02-04 12:26:05	116.43133	40.07427
103	2008-02-04 12:29:05	116.41022	40.06651
103	2008-02-04 12:31:34	116.41046	40.06429
103	2008-02-04 12:37:14	116.41047	40.06435
103	2008-02-04 12:37:14	116.41047	40.06435
103	2008-02-04 12:37:14	116.41047	40.06435
103	2008-02-04 12:37:14	116.41047	40.06435
103	2008-02-04 12:37:14	116.41047	40.06435
103	2008-02-04 12:37:14	116.41047	40.06435
103	2008-02-04 12:37:14	116.41047	40.06435
103	2008-02-04 12:37:14	116.41047	40.06435
103	2008-02-04 12:37:14	116.41047	40.06435
103	2008-02-04 12:37:14	116.41047	40.06435
103	2008-02-04 13:31:42	116.41011	40.06651
103	2008-02-04 13:35:34	116.42858	40.07152
103	2008-02-04 13:36:43	116.42895	40.0721
103	2008-02-04 13:38:59	116.429	40.07194
103	2008-02-04 13:44:41	116.42896	40.07206
103	2008-02-04 13:54:54	116.43275	40.07536
103	2008-02-04 13:57:45	116.43413	40.08312
103	2008-02-04 13:59:56	116.43422	40.08279
103	2008-02-04 14:02:34	116.436	40.08247
103	2008-02-04 14:17:01	116.43528	40.08179
103	2008-02-04 14:17:01	116.43528	40.08179
103	2008-02-04 14:17:01	116.43528	40.08179
103	2008-02-04 14:17:01	116.43528	40.08179
103	2008-02-04 14:17:01	116.43528	40.08179
103	2008-02-04 14:17:01	116.43528	40.08179
103	2008-02-04 14:17:01	116.43528	40.08179
103	2008-02-04 14:17:01	116.43528	40.08179
103	2008-02-04 14:17:01	116.43528	40.08179
103	2008-02-04 14:17:01	116.43528	40.08179
103	2008-02-04 14:17:01	116.43528	40.08179
103	2008-02-04 14:17:01	116.43528	40.08179
103	2008-02-04 14:17:01	116.43528	40.08179
103	2008-02-04 14:17:01	116.43528	40.08179
103	2008-02-04 14:17:01	116.43528	40.08179
103	2008-02-04 14:17:01	116.43528	40.08179
103	2008-02-04 14:17:01	116.43528	40.08179
103	2008-02-04 14:17:01	116.43528	40.08179
103	2008-02-04 14:17:01	116.43528	40.08179
103	2008-02-04 14:17:01	116.43528	40.08179
103	2008-02-04 14:17:01	116.43528	40.08179
103	2008-02-04 14:17:01	116.43528	40.08179
103	2008-02-04 17:02:59	116.41958	40.07284
103	2008-02-04 17:03:08	116.41787	40.07288
103	2008-02-04 17:08:00	116.40647	40.06688
103	2008-02-04 17:08:10	116.40647	40.0668
103	2008-02-04 17:13:01	116.37903	40.06109
103	2008-02-04 17:13:10	116.37788	40.06097
103	2008-02-04 17:39:28	116.33823	40.07926
103	2008-02-04 17:54:28	116.33208	40.06989
103	2008-02-04 17:54:39	116.33087	40.06994
103	2008-02-04 18:03:27	116.33195	40.09147
103	2008-02-04 18:08:28	116.31493	40.08087
103	2008-02-04 18:14:35	116.33116	40.06398
103	2008-02-04 18:23:58	116.35259	40.07028
103	2008-02-04 18:24:38	116.34633	40.06663
103	2008-02-04 18:32:19	116.33686	40.06747
103	2008-02-04 18:42:22	116.32101	40.04657
103	2008-02-04 18:49:46	116.30563	40.03523
103	2008-02-04 19:04:51	116.30455	39.98275
103	2008-02-04 19:05:07	116.30451	39.98272
103	2008-02-04 19:09:53	116.30571	39.98427
103	2008-02-04 19:09:53	116.30571	39.98427
103	2008-02-04 19:11:17	116.28774	39.98186
103	2008-02-04 19:16:19	116.26806	39.93697
103	2008-02-04 19:31:24	116.26928	39.89896
103	2008-02-04 19:35:01	116.2716	39.89906
103	2008-02-04 19:40:03	116.27459	39.8992
103	2008-02-04 19:41:27	116.27695	39.89909
103	2008-02-04 19:45:05	116.2891	39.89928
103	2008-02-04 19:46:28	116.28911	39.90595
103	2008-02-04 19:50:06	116.31162	39.90616
103	2008-02-04 19:57:51	116.34318	39.90411
103	2008-02-04 20:05:11	116.34248	39.895
103	2008-02-04 20:10:13	116.34159	39.86038
103	2008-02-04 20:15:45	116.34633	39.84096
103	2008-02-04 20:20:46	116.34168	39.85848
103	2008-02-04 20:44:17	116.41068	39.89985
103	2008-02-04 20:49:19	116.41186	39.90661
103	2008-02-04 20:49:33	116.41186	39.90663
103	2008-02-04 20:59:22	116.43317	39.92282
103	2008-02-04 21:02:56	116.43969	39.91929
103	2008-02-04 21:07:58	116.43996	39.92143
103	2008-02-04 21:09:26	116.43943	39.92202
103	2008-02-04 21:10:09	116.43485	39.92281
103	2008-02-04 21:14:27	116.428	39.9304
103	2008-02-04 21:15:11	116.42773	39.93708
103	2008-02-04 21:24:30	116.40123	39.96672
103	2008-02-04 21:26:28	116.40295	39.971
103	2008-02-04 21:29:32	116.39594	39.9684
103	2008-02-04 21:34:34	116.38699	39.98722
103	2008-02-04 21:39:27	116.37657	40.00029
103	2008-02-04 21:44:28	116.37748	40.0004
103	2008-02-04 21:44:28	116.37748	40.0004
103	2008-02-04 21:44:37	116.37751	40.00041
103	2008-02-04 21:49:30	116.38072	40.0008
103	2008-02-04 21:49:39	116.38067	40.00228
103	2008-02-04 21:54:31	116.40138	40.00419
103	2008-02-04 21:54:40	116.40146	40.00475
103	2008-02-04 21:59:14	116.41042	40.00773
103	2008-02-04 22:04:15	116.41988	40.0313
103	2008-02-04 22:09:16	116.40708	40.05142
103	2008-02-04 22:09:44	116.40707	40.05141
103	2008-02-04 22:14:18	116.40696	40.0514
103	2008-02-04 22:19:20	116.40801	40.05675
103	2008-02-04 22:19:48	116.40761	40.05843
103	2008-02-04 22:22:50	116.40733	40.06045
103	2008-02-04 22:24:49	116.40677	40.06451
103	2008-02-04 22:29:51	116.40422	40.03178
103	2008-02-04 22:34:53	116.40159	40.0014
103	2008-02-04 22:39:54	116.40106	39.9691
103	2008-02-04 22:44:56	116.40488	39.9476
103	2008-02-04 22:51:45	116.42476	39.93079
103	2008-02-04 22:54:59	116.42833	39.92052
103	2008-02-04 23:00:01	116.4553	39.90048
103	2008-02-04 23:02:16	116.45206	39.89532
103	2008-02-04 23:05:03	116.44629	39.89235
103	2008-02-04 23:12:55	116.40046	39.89858
103	2008-02-04 23:15:06	116.40054	39.90803
103	2008-02-04 23:20:08	116.40563	39.92286
103	2008-02-04 23:24:23	116.4161	39.92403
103	2008-02-04 23:25:09	116.41718	39.9231
103	2008-02-04 23:29:25	116.40286	39.93213
103	2008-02-04 23:30:11	116.40251	39.93514
103	2008-02-04 23:35:13	116.40216	39.95123
103	2008-02-04 23:39:28	116.4022	39.9512
103	2008-02-04 23:40:14	116.40225	39.95128
103	2008-02-04 23:44:30	116.40189	39.95725
103	2008-02-04 23:45:16	116.40165	39.96023
103	2008-02-04 23:45:16	116.40165	39.96023
103	2008-02-04 23:50:17	116.40151	39.99296
103	2008-02-04 23:55:19	116.41033	40.00762
103	2008-02-05 00:05:22	116.42092	40.06272
103	2008-02-05 00:10:24	116.43441	40.0765
103	2008-02-05 00:18:33	116.43525	40.08163
103	2008-02-05 00:18:33	116.43525	40.08163
103	2008-02-05 00:18:33	116.43525	40.08163
103	2008-02-05 00:18:33	116.43525	40.08163
103	2008-02-05 00:18:33	116.43525	40.08163
103	2008-02-05 00:18:33	116.43525	40.08163
103	2008-02-05 00:18:33	116.43525	40.08163
103	2008-02-05 00:18:33	116.43525	40.08163
103	2008-02-05 00:18:33	116.43525	40.08163
103	2008-02-05 00:18:33	116.43525	40.08163
103	2008-02-05 00:18:33	116.43525	40.08163
103	2008-02-05 00:18:33	116.43525	40.08163
103	2008-02-05 00:18:33	116.43525	40.08163
103	2008-02-05 00:18:33	116.43525	40.08163
103	2008-02-05 00:18:33	116.43525	40.08163
103	2008-02-05 00:18:33	116.43525	40.08163
103	2008-02-05 00:18:33	116.43525	40.08163
103	2008-02-05 00:18:33	116.43525	40.08163
103	2008-02-05 00:18:33	116.43525	40.08163
103	2008-02-05 00:18:33	116.43525	40.08163
103	2008-02-05 00:18:33	116.43525	40.08163
103	2008-02-05 00:18:33	116.43525	40.08163
103	2008-02-05 11:12:30	116.43526	40.08161
103	2008-02-05 11:16:22	116.42902	40.07233
103	2008-02-05 11:18:47	116.42584	40.06478
103	2008-02-05 11:21:23	116.43047	40.06339
103	2008-02-05 11:21:23	116.43047	40.06339
103	2008-02-05 11:23:49	116.43426	40.06551
103	2008-02-05 11:26:25	116.43524	40.06514
103	2008-02-05 11:31:27	116.42423	40.06843
103	2008-02-05 11:36:29	116.40698	40.06321
103	2008-02-05 11:41:30	116.40549	40.03929
103	2008-02-05 11:46:32	116.4015	39.99758
103	2008-02-05 11:51:29	116.39926	39.99734
103	2008-02-05 11:51:33	116.39884	39.99729
103	2008-02-05 11:56:35	116.40115	39.978
103	2008-02-05 12:01:37	116.42768	39.96817
103	2008-02-05 12:06:38	116.45551	39.93156
103	2008-02-05 12:11:40	116.45523	39.91619
103	2008-02-05 12:16:33	116.46492	39.91229
103	2008-02-05 12:16:42	116.46494	39.91225
103	2008-02-05 12:21:35	116.44415	39.92103
103	2008-02-05 12:21:43	116.44417	39.92108
103	2008-02-05 12:26:36	116.43449	39.92287
103	2008-02-05 12:26:45	116.43354	39.92291
103	2008-02-05 12:31:38	116.4124	39.93231
103	2008-02-05 12:31:47	116.41121	39.93233
103	2008-02-05 12:36:40	116.40214	39.94516
103	2008-02-05 12:36:48	116.40206	39.94582
103	2008-02-05 12:46:52	116.39937	39.97095
103	2008-02-05 12:51:53	116.39851	39.9756
103	2008-02-05 12:54:28	116.40011	39.9756
103	2008-02-05 12:56:55	116.40121	39.98246
103	2008-02-05 12:59:30	116.40163	39.99717
103	2008-02-05 13:01:57	116.41047	40.00745
103	2008-02-05 13:04:32	116.41188	40.02509
103	2008-02-05 13:06:58	116.40992	40.03594
103	2008-02-05 13:09:33	116.40598	40.04974
103	2008-02-05 13:12:00	116.40721	40.0515
103	2008-02-05 13:14:35	116.40717	40.05146
103	2008-02-05 13:17:02	116.40716	40.05148
103	2008-02-05 13:19:37	116.40718	40.05151
103	2008-02-05 13:22:03	116.40711	40.05165
103	2008-02-05 13:22:03	116.40711	40.05165
103	2008-02-05 13:24:38	116.40735	40.05159
103	2008-02-05 13:27:05	116.40868	40.05668
103	2008-02-05 13:32:07	116.40674	40.04302
103	2008-02-05 13:37:08	116.41	40.00822
103	2008-02-05 13:42:10	116.40849	39.98947
103	2008-02-05 13:43:29	116.40755	39.99089
103	2008-02-05 13:47:12	116.40603	39.9934
103	2008-02-05 13:57:15	116.472	39.97785
103	2008-02-05 14:02:15	116.54722	40.02703
103	2008-02-05 14:07:17	116.58366	40.05967
103	2008-02-05 14:10:15	116.58667	40.07846
103	2008-02-05 14:12:19	116.58255	40.0794
103	2008-02-05 14:15:17	116.58147	40.06893
103	2008-02-05 14:15:17	116.58147	40.06893
103	2008-02-05 14:17:20	116.57539	40.06293
103	2008-02-05 14:22:22	116.54981	40.06427
103	2008-02-05 14:25:20	116.51778	40.08011
103	2008-02-05 14:27:24	116.49746	40.09385
103	2008-02-05 14:30:22	116.46719	40.08587
103	2008-02-05 14:32:25	116.4499	40.08328
103	2008-02-05 14:35:24	116.43536	40.08168
103	2008-02-05 14:37:27	116.4352	40.08164
103	2008-02-05 18:02:38	116.42565	40.07278
103	2008-02-05 18:03:44	116.41525	40.07276
103	2008-02-05 18:07:39	116.40745	40.07592
103	2008-02-05 18:08:45	116.40758	40.07765
103	2008-02-05 18:12:41	116.3921	40.06603
103	2008-02-05 18:13:47	116.37705	40.0656
103	2008-02-05 18:17:43	116.36191	40.05964
103	2008-02-05 18:18:49	116.3535	40.06106
103	2008-02-05 18:22:44	116.33557	40.05858
103	2008-02-05 18:23:50	116.33448	40.05799
103	2008-02-05 18:27:46	116.33156	40.05742
103	2008-02-05 18:28:52	116.32585	40.05608
103	2008-02-05 18:32:48	116.31998	40.04776
103	2008-02-05 18:33:54	116.32615	40.0403
103	2008-02-05 18:38:55	116.33244	40.02953
103	2008-02-05 18:40:51	116.33712	40.02942
103	2008-02-05 18:43:57	116.34499	40.02449
103	2008-02-05 18:45:53	116.34586	40.01451
103	2008-02-05 18:45:53	116.34586	40.01451
103	2008-02-05 18:48:59	116.34635	39.99887
103	2008-02-05 18:50:55	116.34624	39.9876
103	2008-02-05 18:54:00	116.34291	39.98561
103	2008-02-05 18:55:56	116.335	39.97857
103	2008-02-05 18:59:02	116.32308	39.97507
103	2008-02-05 19:00:58	116.31857	39.97903
103	2008-02-05 19:04:04	116.31178	39.97957
103	2008-02-05 19:04:53	116.31062	39.98111
103	2008-02-05 19:09:05	116.34595	39.98512
103	2008-02-05 19:09:55	116.34746	39.98655
103	2008-02-05 19:14:07	116.34716	39.9685
103	2008-02-05 19:19:09	116.34963	39.93107
103	2008-02-05 19:24:09	116.35159	39.91155
103	2008-02-05 19:29:11	116.35896	39.91287
103	2008-02-05 19:34:06	116.36782	39.91032
103	2008-02-05 19:34:12	116.3677	39.91028
103	2008-02-05 19:39:07	116.35864	39.91711
103	2008-02-05 19:39:07	116.35864	39.91711
103	2008-02-05 19:39:14	116.35872	39.91715
103	2008-02-05 19:44:09	116.34692	39.92248
103	2008-02-05 19:44:16	116.34691	39.92263
103	2008-02-05 19:49:17	116.32827	39.92172
103	2008-02-05 19:54:19	116.29284	39.92277
103	2008-02-05 19:58:18	116.29505	39.91179
103	2008-02-05 19:59:21	116.29612	39.9119
103	2008-02-05 20:03:19	116.30472	39.90772
103	2008-02-05 20:03:19	116.30472	39.90772
103	2008-02-05 20:04:22	116.30438	39.9138
103	2008-02-05 20:08:21	116.31486	39.93105
103	2008-02-05 20:09:24	116.31926	39.93101
103	2008-02-05 20:13:23	116.33638	39.93627
103	2008-02-05 20:14:26	116.33767	39.93601
103	2008-02-05 20:19:27	116.34266	39.93813
103	2008-02-05 20:23:26	116.32372	39.93739
103	2008-02-05 20:24:29	116.32363	39.93736
103	2008-02-05 20:24:55	116.32219	39.93744
103	2008-02-05 20:29:31	116.36181	39.94604
103	2008-02-05 20:29:56	116.36676	39.94724
103	2008-02-05 20:34:32	116.38777	39.94188
103	2008-02-05 20:34:58	116.38776	39.94082
103	2008-02-05 20:35:16	116.38784	39.94117
103	2008-02-05 20:39:34	116.38741	39.95204
103	2008-02-05 20:40:18	116.38723	39.95486
103	2008-02-05 20:44:36	116.39295	39.94743
103	2008-02-05 20:45:19	116.39802	39.94749
103	2008-02-05 20:49:37	116.41963	39.94021
103	2008-02-05 20:50:21	116.41531	39.93961
103	2008-02-05 20:54:39	116.40209	39.94536
103	2008-02-05 20:59:41	116.39778	39.96104
103	2008-02-05 21:00:12	116.39786	39.9611
103	2008-02-05 21:04:42	116.4022	39.94994
103	2008-02-05 21:05:14	116.40228	39.94994
103	2008-02-05 21:05:58	116.40195	39.95211
103	2008-02-05 21:09:44	116.39499	39.96201
103	2008-02-05 21:11:00	116.38933	39.96191
103	2008-02-05 21:11:00	116.38933	39.96191
103	2008-02-05 21:16:01	116.37498	39.96736
103	2008-02-05 21:19:47	116.33009	39.96625
103	2008-02-05 21:19:47	116.33009	39.96625
103	2008-02-05 21:21:03	116.31602	39.96593
103	2008-02-05 21:24:49	116.31596	39.95207
103	2008-02-05 21:24:49	116.31596	39.95207
103	2008-02-05 21:26:05	116.31677	39.95237
103	2008-02-05 21:29:51	116.31526	39.96549
103	2008-02-05 21:31:06	116.31173	39.97433
103	2008-02-05 21:34:52	116.31093	39.97929
103	2008-02-05 21:39:54	116.33148	39.99155
103	2008-02-05 21:39:54	116.33148	39.99155
103	2008-02-05 21:40:26	116.33142	39.99151
103	2008-02-05 21:44:56	116.34728	39.98499
103	2008-02-05 21:45:28	116.34737	39.98816
103	2008-02-05 21:49:57	116.35902	39.99277
103	2008-02-05 21:50:30	116.35904	39.9924
103	2008-02-05 21:55:32	116.32718	39.9848
103	2008-02-05 21:57:44	116.32724	39.97885
103	2008-02-05 22:00:00	116.31401	39.9749
103	2008-02-05 22:02:45	116.31089	39.98394
103	2008-02-05 22:05:02	116.31108	39.98449
103	2008-02-05 22:10:04	116.29384	39.98883
103	2008-02-05 22:15:05	116.29861	39.98964
103	2008-02-05 22:20:07	116.31113	39.98399
103	2008-02-05 22:20:42	116.31201	39.98398
103	2008-02-05 22:25:47	116.3178	39.97979
103	2008-02-05 22:28:10	116.31033	39.97944
103	2008-02-05 22:33:11	116.33263	39.98501
103	2008-02-05 22:33:11	116.33263	39.98501
103	2008-02-05 22:38:13	116.36282	39.99159
103	2008-02-05 22:38:43	116.36293	39.99157
103	2008-02-05 22:43:14	116.38018	39.98107
103	2008-02-05 22:44:41	116.37365	39.98229
103	2008-02-05 22:48:16	116.37986	39.99659
103	2008-02-05 22:49:43	116.37417	39.99847
103	2008-02-05 22:53:18	116.38267	39.98108
103	2008-02-05 22:58:19	116.38964	39.94744
103	2008-02-05 23:03:21	116.40248	39.93523
103	2008-02-05 23:04:12	116.40251	39.93567
103	2008-02-05 23:08:23	116.40193	39.95378
103	2008-02-05 23:13:24	116.40113	39.9737
103	2008-02-05 23:18:26	116.40157	39.99726
103	2008-02-05 23:23:28	116.40661	40.04278
103	2008-02-05 23:28:29	116.4158	40.07277
103	2008-02-05 23:31:58	116.43092	40.0772
103	2008-02-05 23:33:31	116.42988	40.07645
103	2008-02-05 23:37:00	116.43474	40.08067
103	2008-02-05 23:39:31	116.43527	40.08167
103	2008-02-05 23:44:40	116.43527	40.08166
103	2008-02-05 23:44:40	116.43527	40.08166
103	2008-02-05 23:44:40	116.43527	40.08166
103	2008-02-05 23:44:40	116.43527	40.08166
103	2008-02-05 23:44:40	116.43527	40.08166
103	2008-02-05 23:44:40	116.43527	40.08166
103	2008-02-05 23:44:40	116.43527	40.08166
103	2008-02-05 23:44:40	116.43527	40.08166
103	2008-02-05 23:44:40	116.43527	40.08166
103	2008-02-05 23:44:40	116.43527	40.08166
103	2008-02-05 23:44:40	116.43527	40.08166
103	2008-02-05 23:44:40	116.43527	40.08166
103	2008-02-05 23:44:40	116.43527	40.08166
103	2008-02-05 23:44:40	116.43527	40.08166
103	2008-02-05 23:44:40	116.43527	40.08166
103	2008-02-05 23:44:40	116.43527	40.08166
103	2008-02-05 23:44:40	116.43527	40.08166
103	2008-02-05 23:44:40	116.43527	40.08166
103	2008-02-05 23:44:40	116.43527	40.08166
103	2008-02-05 23:44:40	116.43527	40.08166
103	2008-02-05 23:44:40	116.43527	40.08166
103	2008-02-05 23:44:40	116.43527	40.08166
103	2008-02-05 23:44:40	116.43527	40.08166
103	2008-02-06 12:29:16	116.43255	40.07526
103	2008-02-06 12:29:16	116.43255	40.07526
103	2008-02-06 12:30:07	116.42974	40.07271
103	2008-02-06 12:31:37	116.42954	40.07252
103	2008-02-06 13:13:40	116.43024	40.07337
103	2008-02-06 13:17:27	116.43545	40.08159
103	2008-02-06 13:18:41	116.43537	40.08159
103	2008-02-06 13:27:34	116.43374	40.08193
103	2008-02-06 13:32:41	116.4337	40.08192
103	2008-02-06 13:32:41	116.4337	40.08192
103	2008-02-06 13:32:41	116.4337	40.08192
103	2008-02-06 13:32:41	116.4337	40.08192
103	2008-02-06 13:32:41	116.4337	40.08192
103	2008-02-06 13:32:41	116.4337	40.08192
103	2008-02-06 14:34:13	116.4348	40.0815
103	2008-02-06 14:41:09	116.43525	40.08172
103	2008-02-06 14:41:09	116.43525	40.08172
103	2008-02-06 14:41:09	116.43525	40.08172
103	2008-02-06 14:41:09	116.43525	40.08172
103	2008-02-06 14:41:09	116.43525	40.08172
103	2008-02-06 14:41:09	116.43525	40.08172
103	2008-02-06 14:41:09	116.43525	40.08172
103	2008-02-06 14:41:09	116.43525	40.08172
103	2008-02-06 14:41:09	116.43525	40.08172
103	2008-02-06 14:41:09	116.43525	40.08172
103	2008-02-06 14:41:09	116.43525	40.08172
103	2008-02-06 14:41:09	116.43525	40.08172
103	2008-02-06 14:41:09	116.43525	40.08172
103	2008-02-06 14:41:09	116.43525	40.08172
103	2008-02-06 14:41:09	116.43525	40.08172
103	2008-02-06 14:41:09	116.43525	40.08172
103	2008-02-06 14:41:09	116.43525	40.08172
103	2008-02-06 14:41:09	116.43525	40.08172
103	2008-02-06 14:41:09	116.43525	40.08172
103	2008-02-06 14:41:09	116.43525	40.08172
103	2008-02-06 14:41:09	116.43525	40.08172
103	2008-02-06 14:41:09	116.43525	40.08172
103	2008-02-06 17:22:14	116.4352	40.0816
103	2008-02-06 17:24:06	116.43508	40.07885
103	2008-02-06 17:24:06	116.43508	40.07885
103	2008-02-06 17:28:57	116.41684	40.06338
103	2008-02-06 17:28:57	116.41684	40.06338
103	2008-02-06 17:29:07	116.4153	40.06345
103	2008-02-06 17:34:09	116.40852	40.05676
103	2008-02-06 17:39:01	116.40667	40.06324
103	2008-02-06 17:39:11	116.40682	40.06277
103	2008-02-06 17:44:12	116.40673	40.07254
103	2008-02-06 17:49:14	116.40593	40.11398
103	2008-02-06 17:51:10	116.418	40.11612
103	2008-02-06 17:54:16	116.42271	40.10215
103	2008-02-06 17:56:11	116.41572	40.10221
103	2008-02-06 17:59:17	116.42971	40.11719
103	2008-02-06 18:09:20	116.58289	40.10495
103	2008-02-06 18:14:22	116.58441	40.07726
103	2008-02-06 18:19:24	116.58431	40.07659
103	2008-02-06 18:21:41	116.58319	40.06564
103	2008-02-06 18:24:25	116.57883	40.05982
103	2008-02-06 18:26:42	116.56334	40.06118
103	2008-02-06 18:29:27	116.53584	40.07066
103	2008-02-06 18:31:44	116.51356	40.08007
103	2008-02-06 18:31:44	116.51356	40.08007
103	2008-02-06 18:34:29	116.49739	40.09377
103	2008-02-06 18:36:46	116.47255	40.09001
103	2008-02-06 18:39:30	116.4458	40.08523
103	2008-02-06 18:41:47	116.43357	40.09232
103	2008-02-06 18:48:38	116.43939	40.09208
103	2008-02-06 18:48:38	116.43939	40.09208
103	2008-02-06 18:48:38	116.43939	40.09208
103	2008-02-06 18:48:38	116.43939	40.09208
103	2008-02-06 18:48:38	116.43939	40.09208
103	2008-02-06 18:48:38	116.43939	40.09208
103	2008-02-06 18:48:38	116.43939	40.09208
103	2008-02-06 18:48:38	116.43939	40.09208
103	2008-02-06 19:33:25	116.43371	40.08203
103	2008-02-06 19:38:59	116.43376	40.08201
103	2008-02-06 19:38:59	116.43376	40.08201
103	2008-02-06 19:38:59	116.43376	40.08201
103	2008-02-06 19:38:59	116.43376	40.08201
103	2008-02-06 19:38:59	116.43376	40.08201
103	2008-02-06 19:38:59	116.43376	40.08201
103	2008-02-06 19:38:59	116.43376	40.08201
103	2008-02-06 19:38:59	116.43376	40.08201
103	2008-02-06 19:38:59	116.43376	40.08201
103	2008-02-06 19:38:59	116.43376	40.08201
103	2008-02-06 20:33:26	116.43539	40.08155
103	2008-02-07 11:48:32	116.43568	40.08184
103	2008-02-07 11:51:43	116.4335	40.08168
103	2008-02-07 11:53:33	116.43346	40.08164
103	2008-02-07 11:56:44	116.43995	40.08
103	2008-02-07 11:58:35	116.45049	40.0816
103	2008-02-07 12:01:46	116.46938	40.07991
103	2008-02-07 12:06:48	116.4773	40.0576
103	2008-02-07 12:08:38	116.47358	40.04784
103	2008-02-07 12:11:49	116.46976	40.04009
103	2008-02-07 12:16:55	116.46979	40.04016
103	2008-02-07 12:16:55	116.46979	40.04016
103	2008-02-07 12:16:55	116.46979	40.04016
103	2008-02-07 12:16:55	116.46979	40.04016
103	2008-02-07 12:16:55	116.46979	40.04016
103	2008-02-07 12:16:55	116.46979	40.04016
103	2008-02-07 12:16:55	116.46979	40.04016
103	2008-02-07 12:16:55	116.46979	40.04016
103	2008-02-07 12:16:55	116.46979	40.04016
103	2008-02-07 12:16:55	116.46979	40.04016
103	2008-02-07 12:16:55	116.46979	40.04016
103	2008-02-07 12:16:55	116.46979	40.04016
103	2008-02-07 12:16:55	116.46979	40.04016
103	2008-02-07 12:16:55	116.46979	40.04016
103	2008-02-07 12:16:55	116.46979	40.04016
103	2008-02-07 12:16:55	116.46979	40.04016
103	2008-02-07 12:16:55	116.46979	40.04016
103	2008-02-07 12:16:55	116.46979	40.04016
103	2008-02-07 12:16:55	116.46979	40.04016
103	2008-02-07 12:16:55	116.46979	40.04016
103	2008-02-07 12:16:55	116.46979	40.04016
103	2008-02-07 12:16:55	116.46979	40.04016
103	2008-02-07 12:16:55	116.46979	40.04016
103	2008-02-07 14:43:01	116.46969	40.04017
103	2008-02-07 14:44:46	116.46968	40.04016
103	2008-02-07 14:48:02	116.46971	40.0402
103	2008-02-07 14:49:47	116.46967	40.04014
103	2008-02-07 14:49:47	116.46967	40.04014
103	2008-02-07 14:53:04	116.46965	40.04012
103	2008-02-07 18:13:41	116.46968	40.04043
103	2008-02-07 18:16:04	116.47343	40.04967
103	2008-02-07 18:18:43	116.48154	40.06696
103	2008-02-07 18:21:05	116.4727	40.07967
103	2008-02-07 18:23:44	116.46207	40.08047
103	2008-02-07 18:26:07	116.44913	40.08559
103	2008-02-07 18:28:46	116.43394	40.0821
103	2008-02-07 18:32:09	116.43537	40.08158
103	2008-02-07 18:32:09	116.43537	40.08158
103	2008-02-07 19:19:43	116.43537	40.08161
103	2008-02-07 19:23:31	116.43533	40.07747
103	2008-02-07 19:24:44	116.42864	40.07225
103	2008-02-07 19:27:14	116.42884	40.07197
103	2008-02-07 19:32:38	116.42888	40.07207
103	2008-02-07 19:32:38	116.42888	40.07207
103	2008-02-07 19:32:38	116.42888	40.07207
103	2008-02-07 19:32:38	116.42888	40.07207
103	2008-02-07 19:57:57	116.41502	40.07245
103	2008-02-07 20:00:48	116.41031	40.05664
103	2008-02-07 20:02:59	116.40562	40.04136
103	2008-02-07 20:05:49	116.39535	40.0214
103	2008-02-07 20:08:00	116.35984	40.02165
103	2008-02-07 20:10:51	116.35984	40.00551
103	2008-02-07 20:10:51	116.35984	40.00551
103	2008-02-07 20:13:02	116.37333	39.98238
103	2008-02-07 20:16:51	116.34048	39.96638
103	2008-02-08 00:51:05	116.30526	39.96434
103	2008-02-08 00:52:33	116.30391	39.96201
103	2008-02-08 00:56:07	116.30892	39.96342
103	2008-02-08 00:57:34	116.32637	39.96614
103	2008-02-08 01:01:16	116.3731	39.9667
103	2008-02-08 01:02:36	116.37458	39.97839
103	2008-02-08 01:06:10	116.40262	39.98674
103	2008-02-08 01:07:38	116.40136	39.99334
103	2008-02-08 01:11:12	116.40246	40.02058
103	2008-02-08 01:12:39	116.40266	40.02186
103	2008-02-08 01:16:14	116.40598	40.05027
103	2008-02-08 01:17:41	116.41083	40.06069
103	2008-02-08 01:21:15	116.42911	40.0725
103	2008-02-08 01:22:43	116.43485	40.07984
103	2008-02-08 01:25:34	116.43519	40.08164
103	2008-02-08 01:30:50	116.43519	40.08176
103	2008-02-08 01:30:50	116.43519	40.08176
103	2008-02-08 01:30:50	116.43519	40.08176
103	2008-02-08 01:30:50	116.43519	40.08176
103	2008-02-08 01:30:50	116.43519	40.08176
103	2008-02-08 01:30:50	116.43519	40.08176
103	2008-02-08 01:30:50	116.43519	40.08176
103	2008-02-08 01:30:50	116.43519	40.08176
103	2008-02-08 01:30:50	116.43519	40.08176
103	2008-02-08 01:30:50	116.43519	40.08176
103	2008-02-08 01:30:50	116.43519	40.08176
103	2008-02-08 01:30:50	116.43519	40.08176
103	2008-02-08 01:30:50	116.43519	40.08176
103	2008-02-08 01:30:50	116.43519	40.08176
103	2008-02-08 01:30:50	116.43519	40.08176
103	2008-02-08 01:30:50	116.43519	40.08176
103	2008-02-08 01:30:50	116.43519	40.08176
103	2008-02-08 01:30:50	116.43519	40.08176
103	2008-02-08 01:30:50	116.43519	40.08176
103	2008-02-08 01:30:50	116.43519	40.08176
103	2008-02-08 01:30:50	116.43519	40.08176
103	2008-02-08 01:30:50	116.43519	40.08176
103	2008-02-08 01:30:50	116.43519	40.08176
103	2008-02-08 12:28:40	116.43657	40.08307
103	2008-02-08 12:28:49	116.43687	40.08318
103	2008-02-08 12:33:41	116.45751	40.10428
103	2008-02-08 12:33:51	116.45782	40.10473
103	2008-02-08 12:37:43	116.4709	40.11218
103	2008-02-08 12:42:49	116.47094	40.11218
103	2008-02-08 12:42:49	116.47094	40.11218
103	2008-02-08 12:42:49	116.47094	40.11218
103	2008-02-08 12:42:49	116.47094	40.11218
103	2008-02-08 12:42:49	116.47094	40.11218
103	2008-02-08 12:42:49	116.47094	40.11218
103	2008-02-08 12:42:49	116.47094	40.11218
103	2008-02-08 12:42:49	116.47094	40.11218
103	2008-02-08 12:42:49	116.47094	40.11218
103	2008-02-08 12:42:49	116.47094	40.11218
103	2008-02-08 12:42:49	116.47094	40.11218
103	2008-02-08 12:42:49	116.47094	40.11218
103	2008-02-08 12:42:49	116.47094	40.11218
103	2008-02-08 12:42:49	116.47094	40.11218
103	2008-02-08 12:42:49	116.47094	40.11218
103	2008-02-08 12:42:49	116.47094	40.11218
103	2008-02-08 12:42:49	116.47094	40.11218
103	2008-02-08 14:18:31	116.47104	40.11217
103	2008-02-08 14:23:23	116.4569	40.10347
103	2008-02-08 14:23:32	116.4561	40.10238
103	2008-02-08 14:28:24	116.43596	40.08176
103	2008-02-08 14:28:34	116.43552	40.08168
103	2008-02-08 14:33:26	116.43484	40.08
103	2008-02-08 14:33:35	116.4347	40.08071
103	2008-02-08 14:38:37	116.43539	40.08166
103	2008-02-08 14:44:35	116.43541	40.08162
103	2008-02-08 14:44:35	116.43541	40.08162
103	2008-02-08 14:44:35	116.43541	40.08162
103	2008-02-08 14:44:35	116.43541	40.08162
103	2008-02-08 14:44:35	116.43541	40.08162
103	2008-02-08 14:44:35	116.43541	40.08162
103	2008-02-08 14:44:35	116.43541	40.08162
103	2008-02-08 14:44:35	116.43541	40.08162
103	2008-02-08 14:44:35	116.43541	40.08162
103	2008-02-08 14:44:35	116.43541	40.08162
103	2008-02-08 14:44:35	116.43541	40.08162
103	2008-02-08 14:44:35	116.43541	40.08162
103	2008-02-08 14:44:35	116.43541	40.08162
103	2008-02-08 14:44:35	116.43541	40.08162
103	2008-02-08 14:44:35	116.43541	40.08162
103	2008-02-08 14:44:35	116.43541	40.08162
103	2008-02-08 14:44:35	116.43541	40.08162
103	2008-02-08 14:44:35	116.43541	40.08162
103	2008-02-08 14:44:35	116.43541	40.08162
103	2008-02-08 14:44:35	116.43541	40.08162
103	2008-02-08 14:44:35	116.43541	40.08162
103	2008-02-08 14:44:35	116.43541	40.08162
103	2008-02-08 16:40:23	116.43488	40.08153
103	2008-02-08 16:41:14	116.43524	40.07838
103	2008-02-08 16:41:14	116.43524	40.07838
103	2008-02-08 16:45:25	116.41129	40.06651
103	2008-02-08 16:46:16	116.41047	40.06393
103	2008-02-08 16:51:18	116.40804	40.05646
103	2008-02-08 16:53:53	116.40172	40.05643
103	2008-02-08 16:56:19	116.40576	40.04764
103	2008-02-08 16:58:55	116.40679	40.0431
103	2008-02-08 17:01:21	116.41615	40.04215
103	2008-02-08 17:03:56	116.40855	40.04011
103	2008-02-08 17:06:23	116.40999	40.05577
103	2008-02-08 17:11:24	116.42713	40.07093
103	2008-02-08 17:12:27	116.42982	40.07301
103	2008-02-08 17:16:02	116.43522	40.08176
103	2008-02-08 17:26:43	116.4348	40.08021
103	2008-02-08 17:29:34	116.42592	40.07003
103	2008-02-08 17:29:34	116.42592	40.07003
103	2008-02-08 17:31:44	116.41022	40.06651
103	2008-02-08 17:34:36	116.41067	40.05829
103	2008-02-08 17:36:13	116.40738	40.05994
