# Supplementary material for: An adaptive map-matching algorithm based on hierarchical fuzzy system from vehicular GPS data
Source: PLoS One. 2017 Dec 5;12(12):e0188796. doi: 10.1371/journal.pone.0188796 (PMC5716534; doi:10.1371/journal.pone.0188796)
Supplement: S1 Data — (ZIP) [file pone.0188796.s001.zip › data samples/104.txt]

104	2008-02-02 13:35:15	116.32274	39.90089
104	2008-02-02 13:38:22	116.32129	39.89875
104	2008-02-02 13:40:16	116.31735	39.89824
104	2008-02-02 13:43:24	116.31783	39.89827
104	2008-02-02 13:45:18	116.31783	39.89827
104	2008-02-02 13:45:18	116.31783	39.89827
104	2008-02-02 13:48:25	116.31783	39.89828
104	2008-02-02 13:50:20	116.31783	39.89828
104	2008-02-02 13:53:27	116.31783	39.89828
104	2008-02-02 13:55:21	116.31783	39.89828
104	2008-02-02 13:58:28	116.31783	39.89828
104	2008-02-02 14:00:23	116.31783	39.89828
104	2008-02-02 14:03:30	116.31783	39.89828
104	2008-02-02 14:05:25	116.31737	39.89897
104	2008-02-02 14:08:32	116.31963	39.90604
104	2008-02-02 14:10:26	116.32884	39.9059
104	2008-02-02 14:13:33	116.3314	39.91269
104	2008-02-02 14:15:28	116.3314	39.91269
104	2008-02-02 14:20:30	116.33813	39.91256
104	2008-02-02 14:25:31	116.33843	39.92014
104	2008-02-02 14:30:33	116.33773	39.92909
104	2008-02-02 14:35:34	116.33009	39.95038
104	2008-02-02 14:40:36	116.32805	39.96664
104	2008-02-02 14:50:39	116.32174	39.97961
104	2008-02-02 14:52:07	116.32254	39.98112
104	2008-02-02 14:56:41	116.31841	39.98475
104	2008-02-02 14:57:12	116.31583	39.98509
104	2008-02-02 15:01:43	116.31792	39.98801
104	2008-02-02 15:02:13	116.31792	39.98801
104	2008-02-02 15:07:15	116.31584	39.9852
104	2008-02-02 15:12:52	116.31577	39.9852
104	2008-02-02 15:23:02	116.32111	39.98475
104	2008-02-02 15:28:04	116.31907	39.97499
104	2008-02-02 15:29:56	116.31247	39.97485
104	2008-02-02 15:31:43	116.31286	39.97106
104	2008-02-02 15:31:43	116.31286	39.97106
104	2008-02-02 15:34:58	116.3163	39.96161
104	2008-02-02 15:36:44	116.32143	39.95575
104	2008-02-02 15:39:59	116.33296	39.94729
104	2008-02-02 15:41:46	116.34095	39.94845
104	2008-02-02 15:45:01	116.34339	39.94529
104	2008-02-02 15:49:51	116.34436	39.93877
104	2008-02-02 15:50:03	116.34267	39.93856
104	2008-02-02 15:54:52	116.34882	39.93639
104	2008-02-02 15:55:04	116.34912	39.93635
104	2008-02-02 15:59:23	116.34327	39.93219
104	2008-02-02 16:00:06	116.34214	39.93569
104	2008-02-02 16:04:25	116.30648	39.94034
104	2008-02-02 16:05:08	116.30421	39.94409
104	2008-02-02 16:09:26	116.3019	39.95817
104	2008-02-02 16:10:09	116.30065	39.9581
104	2008-02-02 16:14:28	116.29649	39.96247
104	2008-02-02 16:15:11	116.29523	39.96285
104	2008-02-02 16:19:30	116.2946	39.96267
104	2008-02-02 16:20:13	116.2966	39.96141
104	2008-02-02 16:25:14	116.29879	39.95927
104	2008-02-02 16:30:16	116.30711	39.96263
104	2008-02-02 16:35:17	116.34395	39.96631
104	2008-02-02 16:40:19	116.36443	39.96643
104	2008-02-02 16:45:21	116.37719	39.96682
104	2008-02-02 16:50:22	116.40124	39.96748
104	2008-02-02 16:55:24	116.41216	39.96401
104	2008-02-02 16:57:25	116.41195	39.96722
104	2008-02-02 17:00:26	116.41851	39.958
104	2008-02-02 17:05:27	116.41799	39.95576
104	2008-02-02 17:05:31	116.41849	39.95577
104	2008-02-02 17:10:29	116.42621	39.95154
104	2008-02-02 17:10:32	116.42625	39.9515
104	2008-02-02 17:15:31	116.41901	39.95198
104	2008-02-02 17:15:34	116.41901	39.95216
104	2008-02-02 17:20:36	116.41533	39.95576
104	2008-02-02 17:25:34	116.41451	39.95576
104	2008-02-02 17:25:37	116.41451	39.95577
104	2008-02-02 17:30:36	116.41225	39.95798
104	2008-02-02 17:30:39	116.41223	39.95837
104	2008-02-02 17:35:37	116.41178	39.96622
104	2008-02-02 17:40:39	116.41744	39.98213
104	2008-02-02 17:44:17	116.42686	39.98372
104	2008-02-02 17:45:41	116.42832	39.98369
104	2008-02-02 17:50:42	116.45954	39.97177
104	2008-02-02 17:55:44	116.47654	39.96976
104	2008-02-02 17:55:57	116.4766	39.96978
104	2008-02-02 18:00:46	116.47338	39.97802
104	2008-02-02 18:00:58	116.47338	39.97802
104	2008-02-02 18:06:00	116.45734	39.98846
104	2008-02-02 18:10:49	116.46028	39.98305
104	2008-02-02 18:12:13	116.45931	39.98675
104	2008-02-02 18:15:51	116.45678	39.99002
104	2008-02-02 18:17:15	116.45923	39.98706
104	2008-02-02 18:20:52	116.46481	39.97763
104	2008-02-02 18:20:52	116.46481	39.97763
104	2008-02-02 18:22:16	116.46444	39.97697
104	2008-02-02 18:25:54	116.45729	39.9848
104	2008-02-02 18:27:18	116.4517	39.98333
104	2008-02-02 18:35:57	116.39278	39.98697
104	2008-02-02 18:40:59	116.37059	39.99126
104	2008-02-02 18:46:01	116.35789	40.00853
104	2008-02-02 18:51:02	116.34194	40.02936
104	2008-02-02 18:56:04	116.33692	40.02941
104	2008-02-02 19:01:03	116.32036	40.02651
104	2008-02-02 19:01:06	116.32037	40.02651
104	2008-02-02 19:06:05	116.32418	40.03122
104	2008-02-02 19:11:07	116.33191	40.04246
104	2008-02-02 19:11:09	116.33189	40.04256
104	2008-02-02 19:16:10	116.35397	40.0488
104	2008-02-02 19:21:12	116.38602	40.0556
104	2008-02-02 19:26:14	116.40486	40.04625
104	2008-02-02 19:30:14	116.40795	40.04034
104	2008-02-02 19:31:14	116.40927	40.03662
104	2008-02-02 19:36:16	116.40239	40.02137
104	2008-02-02 19:41:18	116.36707	40.00839
104	2008-02-02 19:45:20	116.33846	40.00689
104	2008-02-02 19:46:19	116.33852	40.00646
104	2008-02-02 19:50:21	116.35604	40.00752
104	2008-02-02 19:51:21	116.3652	40.00819
104	2008-02-02 19:56:23	116.37428	40.01751
104	2008-02-02 20:01:24	116.44889	40.01503
104	2008-02-02 20:11:28	116.57509	40.04315
104	2008-02-02 20:16:29	116.58665	40.07843
104	2008-02-02 20:17:35	116.58663	40.07892
104	2008-02-02 20:21:31	116.58316	40.07952
104	2008-02-02 20:22:37	116.58091	40.07798
104	2008-02-02 20:26:33	116.5825	40.06236
104	2008-02-02 20:27:39	116.57443	40.06302
104	2008-02-02 20:32:40	116.5499	40.06423
104	2008-02-02 20:36:36	116.52644	40.07647
104	2008-02-02 20:36:40	116.52646	40.07643
104	2008-02-02 20:41:38	116.50206	40.08437
104	2008-02-02 20:41:41	116.50134	40.08486
104	2008-02-02 20:46:39	116.47326	40.09056
104	2008-02-02 20:49:10	116.46236	40.07923
104	2008-02-02 20:51:41	116.4574	40.08168
104	2008-02-02 20:56:43	116.43423	40.08282
104	2008-02-02 20:59:13	116.43423	40.08282
104	2008-02-02 21:04:50	116.43422	40.08279
104	2008-02-02 21:04:50	116.43422	40.08279
104	2008-02-02 21:04:50	116.43422	40.08279
104	2008-02-02 21:04:50	116.43422	40.08279
104	2008-02-02 21:04:50	116.43422	40.08279
104	2008-02-02 21:04:50	116.43422	40.08279
104	2008-02-02 21:04:50	116.43422	40.08279
104	2008-02-02 21:04:50	116.43422	40.08279
104	2008-02-02 21:04:50	116.43422	40.08279
104	2008-02-02 21:04:50	116.43422	40.08279
104	2008-02-02 21:04:50	116.43422	40.08279
104	2008-02-02 21:04:50	116.43422	40.08279
104	2008-02-02 21:04:50	116.43422	40.08279
104	2008-02-02 21:04:50	116.43422	40.08279
104	2008-02-02 21:04:50	116.43422	40.08279
104	2008-02-02 21:04:50	116.43422	40.08279
104	2008-02-02 21:04:50	116.43422	40.08279
104	2008-02-02 21:04:50	116.43422	40.08279
104	2008-02-02 21:04:50	116.43422	40.08279
104	2008-02-02 21:04:50	116.43422	40.08279
104	2008-02-02 21:04:50	116.43422	40.08279
104	2008-02-02 21:04:50	116.43422	40.08279
104	2008-02-03 09:45:32	116.43413	40.0828
104	2008-02-03 09:48:19	116.43413	40.08279
104	2008-02-03 09:50:33	116.43485	40.07681
104	2008-02-03 09:53:21	116.43019	40.07043
104	2008-02-03 09:55:35	116.42981	40.06347
104	2008-02-03 09:58:23	116.42326	40.06533
104	2008-02-03 09:58:23	116.42326	40.06533
104	2008-02-03 10:03:24	116.40898	40.05668
104	2008-02-03 10:06:04	116.40663	40.05139
104	2008-02-03 10:08:26	116.40572	40.04698
104	2008-02-03 10:13:27	116.40241	40.02178
104	2008-02-03 10:18:28	116.37265	40.00863
104	2008-02-03 10:20:46	116.3694	40.00275
104	2008-02-03 10:28:32	116.37352	39.96622
104	2008-02-03 10:33:33	116.42542	39.96806
104	2008-02-03 10:38:35	116.43363	39.96243
104	2008-02-03 10:43:37	116.43114	39.96184
104	2008-02-03 10:48:38	116.42622	39.9515
104	2008-02-03 10:53:40	116.42735	39.94012
104	2008-02-03 10:55:29	116.42544	39.93638
104	2008-02-03 10:58:42	116.4131	39.93965
104	2008-02-03 11:03:43	116.38979	39.94801
104	2008-02-03 11:08:45	116.38668	39.96735
104	2008-02-03 11:09:32	116.38013	39.96722
104	2008-02-03 11:13:47	116.37562	39.97498
104	2008-02-03 11:14:34	116.37536	39.97562
104	2008-02-03 11:18:48	116.3723	39.98716
104	2008-02-03 11:23:50	116.34683	39.98979
104	2008-02-03 11:26:40	116.33969	39.98801
104	2008-02-03 11:28:52	116.34257	39.98755
104	2008-02-03 11:33:53	116.34716	39.99162
104	2008-02-03 11:36:43	116.34913	39.99195
104	2008-02-03 11:38:55	116.34922	39.99186
104	2008-02-03 11:41:45	116.34943	39.99182
104	2008-02-03 11:43:56	116.35117	39.99212
104	2008-02-03 11:46:47	116.35853	39.99231
104	2008-02-03 11:48:58	116.36309	39.98812
104	2008-02-03 11:54:00	116.30822	39.98429
104	2008-02-03 11:58:23	116.26796	39.96777
104	2008-02-03 11:59:01	116.26794	39.96695
104	2008-02-03 12:04:03	116.27732	39.97273
104	2008-02-03 12:04:03	116.27732	39.97273
104	2008-02-03 12:09:05	116.31335	39.99099
104	2008-02-03 12:14:06	116.32993	39.99658
104	2008-02-03 12:19:08	116.33904	40.01336
104	2008-02-03 12:19:33	116.33904	40.01336
104	2008-02-03 12:24:10	116.34609	40.00646
104	2008-02-03 12:29:11	116.34709	39.98618
104	2008-02-03 12:34:13	116.34728	39.96006
104	2008-02-03 12:39:15	116.35003	39.94727
104	2008-02-03 12:44:16	116.3494	39.93519
104	2008-02-03 12:49:18	116.35006	39.91753
104	2008-02-03 12:53:39	116.35019	39.91101
104	2008-02-03 12:54:20	116.35019	39.91101
104	2008-02-03 12:58:18	116.34643	39.90758
104	2008-02-03 12:59:21	116.34666	39.9115
104	2008-02-03 13:03:20	116.34703	39.91957
104	2008-02-03 13:04:23	116.34689	39.92084
104	2008-02-03 13:08:22	116.33854	39.92205
104	2008-02-03 13:09:25	116.32969	39.92182
104	2008-02-03 13:13:23	116.3198	39.92668
104	2008-02-03 13:18:25	116.32032	39.94489
104	2008-02-03 13:19:28	116.32044	39.94409
104	2008-02-03 13:23:27	116.3116	39.94477
104	2008-02-03 13:28:31	116.31139	39.94493
104	2008-02-03 13:32:32	116.31846	39.94534
104	2008-02-03 13:37:34	116.34403	39.93839
104	2008-02-03 13:38:33	116.34583	39.93861
104	2008-02-03 13:42:35	116.35251	39.93818
104	2008-02-03 13:43:33	116.35244	39.93784
104	2008-02-03 13:47:36	116.36255	39.93922
104	2008-02-03 13:52:38	116.3658	39.93927
104	2008-02-03 13:54:30	116.36612	39.9444
104	2008-02-03 13:57:40	116.36877	39.94954
104	2008-02-03 13:59:32	116.3663	39.94812
104	2008-02-03 14:02:41	116.3663	39.94812
104	2008-02-03 14:04:33	116.3662	39.94811
104	2008-02-03 14:07:43	116.36611	39.9481
104	2008-02-03 14:12:45	116.36396	39.96559
104	2008-02-03 14:22:48	116.34733	39.98508
104	2008-02-03 14:27:04	116.33081	39.99116
104	2008-02-03 14:27:50	116.3327	39.99159
104	2008-02-03 14:32:51	116.33546	40.00613
104	2008-02-03 14:36:28	116.34186	40.01488
104	2008-02-03 14:37:53	116.33816	40.01167
104	2008-02-03 14:43:39	116.32662	39.99446
104	2008-02-03 14:43:39	116.32662	39.99446
104	2008-02-03 14:47:56	116.30902	39.99842
104	2008-02-03 14:52:24	116.29831	39.99283
104	2008-02-03 14:52:58	116.29835	39.99264
104	2008-02-03 14:57:26	116.30489	39.98378
104	2008-02-03 15:02:27	116.31584	39.98504
104	2008-02-03 15:03:01	116.31576	39.98507
104	2008-02-03 15:03:01	116.31576	39.98507
104	2008-02-03 15:07:29	116.32132	39.98041
104	2008-02-03 15:08:03	116.32132	39.98041
104	2008-02-03 15:09:49	116.32137	39.98043
104	2008-02-03 15:15:11	116.32129	39.98042
104	2008-02-03 15:30:25	116.32142	39.98115
104	2008-02-03 15:34:17	116.32701	39.98691
104	2008-02-03 15:35:26	116.33001	39.99147
104	2008-02-03 15:39:18	116.33291	39.99157
104	2008-02-03 15:44:20	116.34756	39.9753
104	2008-02-03 15:49:22	116.34894	39.95177
104	2008-02-03 15:54:23	116.35004	39.9457
104	2008-02-03 15:59:25	116.34935	39.94139
104	2008-02-03 16:04:27	116.34957	39.93319
104	2008-02-03 16:09:28	116.35024	39.9181
104	2008-02-03 16:12:46	116.34849	39.91256
104	2008-02-03 16:14:30	116.34742	39.91509
104	2008-02-03 16:19:32	116.34836	39.91704
104	2008-02-03 16:24:33	116.35012	39.93085
104	2008-02-03 16:29:35	116.35786	39.93471
104	2008-02-03 16:31:04	116.35324	39.93519
104	2008-02-03 16:34:37	116.35691	39.94422
104	2008-02-03 16:36:05	116.36528	39.9469
104	2008-02-03 16:39:38	116.3651	39.95553
104	2008-02-03 16:39:38	116.3651	39.95553
104	2008-02-03 16:41:07	116.37339	39.95696
104	2008-02-03 16:44:40	116.38597	39.96168
104	2008-02-03 16:46:09	116.38753	39.96165
104	2008-02-03 16:49:41	116.38837	39.96834
104	2008-02-03 16:51:10	116.39282	39.97145
104	2008-02-03 16:54:43	116.3957	39.97163
104	2008-02-03 16:56:12	116.39014	39.97032
104	2008-02-03 16:59:45	116.39179	39.96833
104	2008-02-03 17:01:14	116.39261	39.96798
104	2008-02-03 17:04:46	116.38839	39.97056
104	2008-02-03 17:06:15	116.39495	39.97379
104	2008-02-03 17:09:48	116.40106	39.9683
104	2008-02-03 17:11:17	116.40163	39.96092
104	2008-02-03 17:14:50	116.41086	39.96754
104	2008-02-03 17:16:19	116.41155	39.97635
104	2008-02-03 17:19:51	116.41121	39.97828
104	2008-02-03 17:24:53	116.40167	39.9818
104	2008-02-03 17:29:55	116.38846	39.97548
104	2008-02-03 17:34:56	116.37279	39.97208
104	2008-02-03 17:34:56	116.37279	39.97208
104	2008-02-03 17:39:57	116.36478	39.96682
104	2008-02-03 17:39:58	116.36478	39.96682
104	2008-02-03 17:44:59	116.37351	39.97541
104	2008-02-03 17:45:00	116.37355	39.97542
104	2008-02-03 17:55:03	116.37432	39.96895
104	2008-02-03 18:00:05	116.37301	39.95327
104	2008-02-03 18:05:06	116.36976	39.9496
104	2008-02-03 18:06:39	116.3659	39.94809
104	2008-02-03 18:06:39	116.3659	39.94809
104	2008-02-03 18:10:08	116.36498	39.95709
104	2008-02-03 18:11:41	116.36434	39.96285
104	2008-02-03 18:15:10	116.36381	39.97466
104	2008-02-03 18:16:42	116.36346	39.98182
104	2008-02-03 18:20:11	116.37485	39.98596
104	2008-02-03 18:21:44	116.3798	39.9861
104	2008-02-03 18:25:13	116.37985	39.98609
104	2008-02-03 18:26:46	116.37972	39.98609
104	2008-02-03 18:52:35	116.45387	39.97613
104	2008-02-03 18:55:47	116.48125	39.95674
104	2008-02-03 18:57:37	116.48367	39.93883
104	2008-02-03 19:00:49	116.4836	39.91227
104	2008-02-03 19:02:38	116.4831	39.90365
104	2008-02-03 19:05:51	116.48048	39.90194
104	2008-02-03 19:07:40	116.48048	39.90194
104	2008-02-03 19:10:52	116.48001	39.90188
104	2008-02-03 19:12:42	116.48001	39.90188
104	2008-02-03 19:15:54	116.48001	39.90188
104	2008-02-03 19:17:43	116.48057	39.90183
104	2008-02-03 19:20:56	116.47848	39.90307
104	2008-02-03 19:22:45	116.47413	39.90273
104	2008-02-03 19:27:47	116.48437	39.9088
104	2008-02-03 19:32:48	116.48396	39.93649
104	2008-02-03 19:37:50	116.45749	39.97392
104	2008-02-03 19:42:52	116.42486	39.99233
104	2008-02-03 19:44:53	116.41794	39.99348
104	2008-02-03 19:47:52	116.41147	40.00113
104	2008-02-03 19:52:24	116.40189	40.00745
104	2008-02-03 19:52:54	116.40514	40.00793
104	2008-02-03 19:52:54	116.40514	40.00793
104	2008-02-03 19:57:26	116.4116	40.02114
104	2008-02-03 19:57:56	116.412	40.02589
104	2008-02-03 20:02:27	116.40609	40.04651
104	2008-02-03 20:02:57	116.4059	40.04939
104	2008-02-03 20:07:29	116.41084	40.05995
104	2008-02-03 20:07:29	116.41084	40.05995
104	2008-02-03 20:07:59	116.41089	40.06132
104	2008-02-03 20:13:00	116.42309	40.07547
104	2008-02-03 20:14:44	116.42703	40.07611
104	2008-02-03 20:18:02	116.43475	40.07672
104	2008-02-03 20:19:46	116.43422	40.08283
104	2008-02-03 20:23:03	116.43419	40.08283
104	2008-02-03 20:28:12	116.43413	40.08278
104	2008-02-03 20:28:12	116.43413	40.08278
104	2008-02-03 20:28:12	116.43413	40.08278
104	2008-02-03 20:28:12	116.43413	40.08278
104	2008-02-03 20:28:12	116.43413	40.08278
104	2008-02-03 20:28:12	116.43413	40.08278
104	2008-02-03 20:28:12	116.43413	40.08278
104	2008-02-03 20:28:12	116.43413	40.08278
104	2008-02-03 20:28:12	116.43413	40.08278
104	2008-02-03 20:28:12	116.43413	40.08278
104	2008-02-03 20:28:12	116.43413	40.08278
104	2008-02-03 20:28:12	116.43413	40.08278
104	2008-02-03 20:28:12	116.43413	40.08278
104	2008-02-03 20:28:12	116.43413	40.08278
104	2008-02-03 20:28:12	116.43413	40.08278
104	2008-02-03 20:28:12	116.43413	40.08278
104	2008-02-03 20:28:12	116.43413	40.08278
104	2008-02-03 20:28:12	116.43413	40.08278
104	2008-02-03 20:28:12	116.43413	40.08278
104	2008-02-03 20:28:12	116.43413	40.08278
104	2008-02-03 20:28:12	116.43413	40.08278
104	2008-02-03 20:28:12	116.43413	40.08278
104	2008-02-03 20:28:12	116.43413	40.08278
104	2008-02-04 09:32:54	116.43443	40.08193
104	2008-02-04 09:35:45	116.4353	40.07843
104	2008-02-04 09:37:55	116.4353	40.07843
104	2008-02-04 09:40:47	116.4353	40.07843
104	2008-02-04 09:42:57	116.4353	40.07843
104	2008-02-04 09:45:49	116.4329	40.07552
104	2008-02-04 09:50:50	116.44337	40.08069
104	2008-02-04 09:55:52	116.47586	40.09248
104	2008-02-04 10:00:54	116.52767	40.09752
104	2008-02-04 10:04:33	116.53692	40.10691
104	2008-02-04 10:05:55	116.53753	40.1029
104	2008-02-04 10:09:35	116.50085	40.09417
104	2008-02-04 10:10:57	116.48894	40.09371
104	2008-02-04 10:14:36	116.4581	40.08182
104	2008-02-04 10:15:58	116.44759	40.08131
104	2008-02-04 10:19:38	116.43415	40.07297
104	2008-02-04 10:21:00	116.43236	40.07042
104	2008-02-04 10:26:02	116.41232	40.0781
104	2008-02-04 10:31:03	116.36972	40.08051
104	2008-02-04 10:36:05	116.32811	40.07401
104	2008-02-04 10:41:07	116.31562	40.06242
104	2008-02-04 10:45:28	116.31184	40.04932
104	2008-02-04 10:46:08	116.31257	40.04846
104	2008-02-04 10:51:10	116.32789	40.03822
104	2008-02-04 10:56:12	116.35098	40.0212
104	2008-02-04 11:01:13	116.39937	40.02097
104	2008-02-04 11:06:15	116.47806	40.0124
104	2008-02-04 11:11:17	116.53261	40.0219
104	2008-02-04 11:11:17	116.53261	40.0219
104	2008-02-04 11:16:18	116.58321	40.06303
104	2008-02-04 11:19:00	116.58673	40.07851
104	2008-02-04 11:21:20	116.58311	40.0795
104	2008-02-04 11:24:01	116.58124	40.07047
104	2008-02-04 11:26:22	116.57979	40.06252
104	2008-02-04 11:29:03	116.56377	40.0634
104	2008-02-04 11:31:23	116.54952	40.06431
104	2008-02-04 11:36:25	116.49755	40.09316
104	2008-02-04 11:39:06	116.47556	40.09236
104	2008-02-04 11:41:27	116.47178	40.08937
104	2008-02-04 11:46:28	116.43583	40.07755
104	2008-02-04 11:47:57	116.43197	40.07488
104	2008-02-04 11:51:30	116.41498	40.06883
104	2008-02-04 11:56:16	116.40675	40.06455
104	2008-02-04 12:01:17	116.40273	40.05945
104	2008-02-04 12:01:33	116.40285	40.05783
104	2008-02-04 12:06:18	116.39701	40.04596
104	2008-02-04 12:06:34	116.39874	40.04603
104	2008-02-04 12:11:36	116.406	40.04382
104	2008-02-04 12:35:57	116.40005	39.99335
104	2008-02-04 12:36:40	116.40033	39.99345
104	2008-02-04 12:40:59	116.42448	39.99223
104	2008-02-04 12:41:42	116.43109	39.99258
104	2008-02-04 12:46:00	116.41792	39.9931
104	2008-02-04 12:46:44	116.41432	39.99259
104	2008-02-04 12:51:02	116.41219	39.98762
104	2008-02-04 12:51:45	116.4092	39.98758
104	2008-02-04 12:56:04	116.40062	39.99084
104	2008-02-04 12:56:47	116.40119	39.98735
104	2008-02-04 13:01:05	116.40544	39.98179
104	2008-02-04 13:06:07	116.41164	39.96929
104	2008-02-04 13:10:45	116.41258	39.9675
104	2008-02-04 13:11:09	116.41258	39.9675
104	2008-02-04 13:15:46	116.41542	39.958
104	2008-02-04 13:16:10	116.41352	39.95797
104	2008-02-04 13:21:12	116.43007	39.96797
104	2008-02-04 13:26:14	116.45547	39.93755
104	2008-02-04 13:31:15	116.45538	39.91526
104	2008-02-04 13:36:17	116.45534	39.90661
104	2008-02-04 13:36:17	116.45534	39.90661
104	2008-02-04 13:38:07	116.45946	39.90674
104	2008-02-04 13:41:19	116.46862	39.9073
104	2008-02-04 13:46:20	116.45804	39.90729
104	2008-02-04 13:51:22	116.45127	39.91106
104	2008-02-04 13:53:25	116.44735	39.91478
104	2008-02-04 13:56:23	116.44061	39.9164
104	2008-02-04 13:58:26	116.43462	39.91767
104	2008-02-04 14:01:25	116.43481	39.91268
104	2008-02-04 14:06:27	116.43123	39.89843
104	2008-02-04 14:06:27	116.43123	39.89843
104	2008-02-04 14:11:28	116.41375	39.89177
104	2008-02-04 14:16:30	116.39963	39.89104
104	2008-02-04 14:16:46	116.39963	39.89104
104	2008-02-04 14:21:32	116.40599	39.89485
104	2008-02-04 14:21:48	116.40593	39.89584
104	2008-02-04 14:26:33	116.4126	39.89216
104	2008-02-04 14:31:35	116.438	39.89234
104	2008-02-04 14:36:37	116.4567	39.90638
104	2008-02-04 14:41:38	116.47463	39.90963
104	2008-02-04 14:42:27	116.47591	39.9097
104	2008-02-04 14:46:40	116.47191	39.91099
104	2008-02-04 14:47:29	116.46927	39.91224
104	2008-02-04 14:51:42	116.45569	39.91687
104	2008-02-04 14:52:30	116.45564	39.91722
104	2008-02-04 14:56:43	116.46689	39.92308
104	2008-02-04 14:57:32	116.46695	39.92517
104	2008-02-04 15:01:08	116.46693	39.92551
104	2008-02-04 15:06:52	116.46698	39.92574
104	2008-02-04 15:17:06	116.46701	39.92566
104	2008-02-04 15:20:56	116.4615	39.92818
104	2008-02-04 15:22:08	116.45832	39.92724
104	2008-02-04 15:24:53	116.45641	39.92808
104	2008-02-04 15:25:58	116.45622	39.93229
104	2008-02-04 15:34:56	116.46603	39.95115
104	2008-02-04 15:36:01	116.46603	39.95115
104	2008-02-04 15:39:58	116.46603	39.95115
104	2008-02-04 15:41:03	116.46603	39.95115
104	2008-02-04 15:45:00	116.47013	39.95272
104	2008-02-04 15:46:05	116.46256	39.95021
104	2008-02-04 15:46:52	116.46038	39.94947
104	2008-02-04 15:46:52	116.46038	39.94947
104	2008-02-04 15:51:06	116.44798	39.95675
104	2008-02-04 15:51:54	116.44457	39.9591
104	2008-02-04 16:01:10	116.42619	39.94864
104	2008-02-04 16:06:11	116.40814	39.9395
104	2008-02-04 16:06:11	116.40814	39.9395
104	2008-02-04 16:11:13	116.39226	39.9394
104	2008-02-04 16:16:15	116.3897	39.93849
104	2008-02-04 16:20:24	116.38957	39.9322
104	2008-02-04 16:21:16	116.38834	39.93214
104	2008-02-04 16:26:18	116.37358	39.92858
104	2008-02-04 16:27:49	116.37386	39.92585
104	2008-02-04 16:31:19	116.37251	39.92121
104	2008-02-04 16:36:20	116.37219	39.91313
104	2008-02-04 16:41:22	116.37551	39.91245
104	2008-02-04 16:46:23	116.37573	39.90981
104	2008-02-04 16:51:25	116.37619	39.90781
104	2008-02-04 16:56:27	116.37788	39.89945
104	2008-02-04 17:01:28	116.37839	39.88905
104	2008-02-04 17:06:30	116.3786	39.88475
104	2008-02-04 17:11:32	116.38157	39.86963
104	2008-02-04 17:16:33	116.39329	39.85564
104	2008-02-04 17:19:14	116.40257	39.85543
104	2008-02-04 17:21:35	116.40414	39.85546
104	2008-02-04 17:26:37	116.41474	39.85568
104	2008-02-04 17:26:38	116.41479	39.85568
104	2008-02-04 17:31:38	116.42465	39.85698
104	2008-02-04 17:31:40	116.42465	39.85698
104	2008-02-04 17:36:40	116.41346	39.85598
104	2008-02-04 17:41:42	116.38095	39.85588
104	2008-02-04 17:46:43	116.37918	39.85273
104	2008-02-04 17:51:45	116.37918	39.85273
104	2008-02-04 17:56:47	116.38059	39.85449
104	2008-02-04 18:01:48	116.34683	39.85044
104	2008-02-04 18:11:52	116.35805	39.8598
104	2008-02-04 18:11:52	116.35805	39.8598
104	2008-02-04 18:16:53	116.35805	39.8598
104	2008-02-04 18:21:55	116.35812	39.85877
104	2008-02-04 18:26:57	116.35809	39.86661
104	2008-02-04 18:31:58	116.35889	39.86897
104	2008-02-04 18:37:00	116.34297	39.88832
104	2008-02-04 18:42:02	116.31973	39.89007
104	2008-02-04 18:47:03	116.33226	39.8959
104	2008-02-04 18:52:05	116.33644	39.89334
104	2008-02-04 18:58:27	116.32907	39.89392
104	2008-02-04 19:02:08	116.32456	39.89059
104	2008-02-04 19:07:10	116.32412	39.90604
104	2008-02-04 19:12:11	116.32849	39.91335
104	2008-02-04 19:17:13	116.33448	39.92183
104	2008-02-04 19:22:15	116.3379	39.92188
104	2008-02-04 19:24:24	116.33785	39.9264
104	2008-02-04 19:27:16	116.33777	39.92913
104	2008-02-04 19:27:22	116.33783	39.92947
104	2008-02-04 19:32:18	116.34423	39.93851
104	2008-02-04 19:32:23	116.3447	39.93858
104	2008-02-04 19:37:20	116.3556	39.94394
104	2008-02-04 19:37:25	116.35609	39.94409
104	2008-02-04 19:42:27	116.37462	39.97009
104	2008-02-04 19:47:28	116.39757	39.98681
104	2008-02-04 19:52:25	116.4131	39.98719
104	2008-02-04 19:52:30	116.4131	39.98719
104	2008-02-04 19:57:26	116.41791	39.99142
104	2008-02-04 19:57:32	116.41793	39.99206
104	2008-02-04 20:02:28	116.41055	40.00693
104	2008-02-04 20:02:28	116.41055	40.00693
104	2008-02-04 20:02:28	116.41055	40.00693
104	2008-02-04 20:02:28	116.41055	40.00693
104	2008-02-04 20:07:30	116.41197	40.02702
104	2008-02-04 20:07:35	116.41197	40.02702
104	2008-02-04 20:12:31	116.40601	40.04555
104	2008-02-04 20:12:37	116.40603	40.04582
104	2008-02-04 20:12:37	116.40603	40.04582
104	2008-02-04 20:17:33	116.41079	40.05802
104	2008-02-04 20:17:33	116.41079	40.05802
104	2008-02-04 20:22:35	116.41864	40.06273
104	2008-02-04 20:27:36	116.43577	40.08175
104	2008-02-04 20:32:38	116.43501	40.07927
104	2008-02-04 20:35:02	116.43237	40.07502
104	2008-02-04 20:39:40	116.4342	40.0828
104	2008-02-04 20:44:46	116.43421	40.08282
104	2008-02-04 20:44:46	116.43421	40.08282
104	2008-02-04 20:44:46	116.43421	40.08282
104	2008-02-04 20:44:46	116.43421	40.08282
104	2008-02-04 20:44:46	116.43421	40.08282
104	2008-02-04 20:44:46	116.43421	40.08282
104	2008-02-04 20:44:46	116.43421	40.08282
104	2008-02-04 20:44:46	116.43421	40.08282
104	2008-02-04 20:44:46	116.43421	40.08282
104	2008-02-04 20:44:46	116.43421	40.08282
104	2008-02-04 20:44:46	116.43421	40.08282
104	2008-02-04 20:44:46	116.43421	40.08282
104	2008-02-04 20:44:46	116.43421	40.08282
104	2008-02-04 20:44:46	116.43421	40.08282
104	2008-02-04 20:44:46	116.43421	40.08282
104	2008-02-04 20:44:46	116.43421	40.08282
104	2008-02-05 09:59:38	116.43418	40.08279
104	2008-02-05 10:02:23	116.4344	40.08217
104	2008-02-05 10:04:39	116.43413	40.07635
104	2008-02-05 10:07:25	116.43425	40.07145
104	2008-02-05 10:09:41	116.43167	40.07044
104	2008-02-05 10:12:27	116.4331	40.06696
104	2008-02-05 10:14:43	116.434	40.06363
104	2008-02-05 10:17:28	116.434	40.06363
104	2008-02-05 10:19:44	116.4337	40.06354
104	2008-02-05 10:27:32	116.40709	40.05366
104	2008-02-05 10:28:48	116.40537	40.05202
104	2008-02-05 10:32:33	116.40212	40.04616
104	2008-02-05 10:37:35	116.40156	40.01745
104	2008-02-05 10:38:40	116.40146	40.01197
104	2008-02-05 10:42:37	116.39847	40.00383
104	2008-02-05 10:42:37	116.39847	40.00383
104	2008-02-05 10:43:41	116.40033	40.00401
104	2008-02-05 10:47:38	116.4002	39.99085
104	2008-02-05 10:48:43	116.39724	39.99268
104	2008-02-05 10:52:40	116.40216	39.99382
104	2008-02-05 10:57:41	116.40119	39.97454
104	2008-02-05 11:00:50	116.40142	39.96253
104	2008-02-05 11:02:43	116.39626	39.96237
104	2008-02-05 11:05:51	116.41044	39.96755
104	2008-02-05 11:07:45	116.41105	39.96071
104	2008-02-05 11:32:16	116.41144	39.9726
104	2008-02-05 11:42:26	116.30695	39.96281
104	2008-02-05 11:47:21	116.30408	39.92373
104	2008-02-05 11:52:23	116.31175	39.89555
104	2008-02-05 11:55:06	116.31499	39.89482
104	2008-02-05 11:55:06	116.31499	39.89482
104	2008-02-05 11:57:24	116.31653	39.89599
104	2008-02-05 12:00:07	116.31558	39.90684
104	2008-02-05 12:02:26	116.32487	39.90959
104	2008-02-05 12:05:09	116.32846	39.91201
104	2008-02-05 12:07:28	116.32857	39.92079
104	2008-02-05 12:10:11	116.34263	39.92205
104	2008-02-05 12:12:29	116.34727	39.92539
104	2008-02-05 12:17:31	116.35845	39.931
104	2008-02-05 12:21:32	116.36796	39.93001
104	2008-02-05 12:22:33	116.36828	39.93004
104	2008-02-05 12:26:33	116.37355	39.92973
104	2008-02-05 12:27:34	116.3735	39.92982
104	2008-02-05 12:31:35	116.37393	39.93119
104	2008-02-05 12:32:36	116.37393	39.93119
104	2008-02-05 12:36:37	116.37303	39.93969
104	2008-02-05 12:37:38	116.37324	39.94228
104	2008-02-05 12:42:39	116.36938	39.94967
104	2008-02-05 12:44:08	116.36795	39.9497
104	2008-02-05 12:47:41	116.36448	39.96158
104	2008-02-05 12:49:10	116.36397	39.96867
104	2008-02-05 12:52:43	116.36359	39.98056
104	2008-02-05 12:54:11	116.36346	39.98543
104	2008-02-05 12:57:25	116.38227	39.98622
104	2008-02-05 12:57:44	116.38495	39.98639
104	2008-02-05 13:02:27	116.40993	39.98702
104	2008-02-05 13:02:46	116.41036	39.98707
104	2008-02-05 13:02:46	116.41036	39.98707
104	2008-02-05 13:07:29	116.4157	39.98778
104	2008-02-05 13:07:48	116.41363	39.98769
104	2008-02-05 13:12:30	116.41016	40.00976
104	2008-02-05 13:12:30	116.41016	40.00976
104	2008-02-05 13:12:49	116.41041	40.01229
104	2008-02-05 13:17:32	116.41197	40.03099
104	2008-02-05 13:17:51	116.41163	40.03247
104	2008-02-05 13:22:34	116.4036	40.0464
104	2008-02-05 13:22:53	116.4036	40.0464
104	2008-02-05 13:27:54	116.41569	40.04008
104	2008-02-05 13:29:46	116.4209	40.04176
104	2008-02-05 13:32:56	116.40615	40.04442
104	2008-02-05 13:34:48	116.40891	40.05395
104	2008-02-05 13:37:58	116.41777	40.06086
104	2008-02-05 13:39:49	116.42316	40.06637
104	2008-02-05 13:42:59	116.43515	40.07849
104	2008-02-05 13:44:51	116.4342	40.08279
104	2008-02-05 13:46:27	116.4342	40.08279
104	2008-02-05 13:52:08	116.43423	40.08278
104	2008-02-05 13:52:08	116.43423	40.08278
104	2008-02-05 13:52:08	116.43423	40.08278
104	2008-02-05 13:52:08	116.43423	40.08278
104	2008-02-05 13:52:08	116.43423	40.08278
104	2008-02-05 13:52:08	116.43423	40.08278
104	2008-02-05 13:52:08	116.43423	40.08278
104	2008-02-05 13:52:08	116.43423	40.08278
104	2008-02-05 13:52:08	116.43423	40.08278
104	2008-02-05 13:52:08	116.43423	40.08278
104	2008-02-05 13:52:08	116.43423	40.08278
104	2008-02-05 13:52:08	116.43423	40.08278
104	2008-02-05 13:52:08	116.43423	40.08278
104	2008-02-05 13:52:08	116.43423	40.08278
104	2008-02-05 13:52:08	116.43423	40.08278
104	2008-02-05 13:52:08	116.43423	40.08278
104	2008-02-05 13:52:08	116.43423	40.08278
104	2008-02-05 13:52:08	116.43423	40.08278
104	2008-02-05 13:52:08	116.43423	40.08278
104	2008-02-05 13:52:08	116.43423	40.08278
104	2008-02-05 13:52:08	116.43423	40.08278
104	2008-02-05 13:52:08	116.43423	40.08278
104	2008-02-05 16:43:17	116.4336	40.08271
104	2008-02-05 16:46:08	116.43365	40.08262
104	2008-02-05 16:51:09	116.43426	40.08281
104	2008-02-05 16:53:20	116.43426	40.08281
104	2008-02-05 16:56:11	116.43426	40.08281
104	2008-02-05 16:58:22	116.43426	40.08281
104	2008-02-05 17:01:13	116.43413	40.08319
104	2008-02-05 17:03:24	116.43337	40.08683
104	2008-02-05 17:06:14	116.45097	40.08603
104	2008-02-05 17:15:22	116.45283	40.08466
104	2008-02-05 17:15:22	116.45283	40.08466
104	2008-02-05 17:15:22	116.45283	40.08466
104	2008-02-05 17:15:22	116.45283	40.08466
104	2008-02-05 17:15:22	116.45283	40.08466
104	2008-02-05 17:45:40	116.45586	40.08458
104	2008-02-05 17:46:32	116.45547	40.08461
104	2008-02-05 17:48:32	116.45547	40.08461
104	2008-02-05 17:53:39	116.45547	40.08453
104	2008-02-05 17:53:39	116.45547	40.08453
104	2008-02-05 17:53:39	116.45547	40.08453
104	2008-02-05 17:53:39	116.45547	40.08453
104	2008-02-05 17:53:39	116.45547	40.08453
104	2008-02-05 17:53:39	116.45547	40.08453
104	2008-02-05 17:53:39	116.45547	40.08453
104	2008-02-05 17:53:39	116.45547	40.08453
104	2008-02-05 17:53:39	116.45547	40.08453
104	2008-02-05 17:53:39	116.45547	40.08453
104	2008-02-05 18:59:16	116.45032	40.08595
104	2008-02-05 19:00:01	116.44673	40.08541
104	2008-02-05 19:04:18	116.43421	40.0828
104	2008-02-05 19:15:09	116.42715	40.07235
104	2008-02-05 19:15:19	116.42598	40.07277
104	2008-02-05 19:20:11	116.40727	40.07273
104	2008-02-05 19:20:20	116.40727	40.07273
104	2008-02-05 19:25:13	116.422	40.06545
104	2008-02-05 19:26:27	116.42487	40.06564
104	2008-02-05 19:30:14	116.4232	40.0653
104	2008-02-05 19:35:16	116.40766	40.06663
104	2008-02-05 19:37:57	116.40673	40.06461
104	2008-02-05 19:40:18	116.40306	40.06597
104	2008-02-05 19:42:59	116.40545	40.0665
104	2008-02-05 19:45:19	116.40545	40.0665
104	2008-02-05 19:48:01	116.4071	40.07269
104	2008-02-05 19:48:01	116.4071	40.07269
104	2008-02-05 19:50:21	116.40762	40.07269
104	2008-02-05 19:53:02	116.40762	40.07269
104	2008-02-05 19:55:23	116.40762	40.07269
104	2008-02-05 20:00:24	116.4266	40.0781
104	2008-02-05 20:05:26	116.42722	40.10218
104	2008-02-05 20:10:28	116.47125	40.11659
104	2008-02-05 20:15:29	116.56028	40.12221
104	2008-02-05 20:20:31	116.57979	40.08824
104	2008-02-05 20:30:42	116.58571	40.07989
104	2008-02-05 20:35:36	116.57929	40.06257
104	2008-02-05 20:35:43	116.57851	40.06263
104	2008-02-05 20:40:38	116.54955	40.0643
104	2008-02-05 20:40:45	116.54955	40.0643
104	2008-02-05 20:45:39	116.51058	40.08011
104	2008-02-05 20:45:47	116.50852	40.08024
104	2008-02-05 20:50:41	116.476	40.09269
104	2008-02-05 20:50:48	116.47513	40.09204
104	2008-02-05 20:55:43	116.43848	40.07963
104	2008-02-05 20:55:50	116.43796	40.07923
104	2008-02-05 21:00:44	116.41065	40.07811
104	2008-02-05 21:04:16	116.39075	40.08085
104	2008-02-05 21:05:46	116.39633	40.07876
104	2008-02-05 21:09:17	116.41367	40.07277
104	2008-02-05 21:10:48	116.40775	40.0727
104	2008-02-05 21:14:19	116.41873	40.07276
104	2008-02-05 21:15:49	116.42836	40.07159
104	2008-02-05 21:15:49	116.42836	40.07159
104	2008-02-05 21:19:27	116.43052	40.06494
104	2008-02-05 21:20:51	116.43058	40.07025
104	2008-02-05 21:24:22	116.43479	40.08055
104	2008-02-05 21:25:53	116.43422	40.08269
104	2008-02-05 21:27:53	116.43422	40.08269
104	2008-02-05 21:33:00	116.43418	40.08271
104	2008-02-05 21:33:00	116.43418	40.08271
104	2008-02-05 21:33:00	116.43418	40.08271
104	2008-02-05 21:33:00	116.43418	40.08271
104	2008-02-05 21:33:00	116.43418	40.08271
104	2008-02-05 21:33:00	116.43418	40.08271
104	2008-02-05 21:33:00	116.43418	40.08271
104	2008-02-05 21:33:00	116.43418	40.08271
104	2008-02-05 21:33:00	116.43418	40.08271
104	2008-02-05 21:33:00	116.43418	40.08271
104	2008-02-05 21:33:00	116.43418	40.08271
104	2008-02-05 21:33:00	116.43418	40.08271
104	2008-02-05 21:33:00	116.43418	40.08271
104	2008-02-05 21:33:00	116.43418	40.08271
104	2008-02-05 21:33:00	116.43418	40.08271
104	2008-02-05 21:33:00	116.43418	40.08271
104	2008-02-05 21:33:00	116.43418	40.08271
104	2008-02-05 21:33:00	116.43418	40.08271
104	2008-02-05 21:33:00	116.43418	40.08271
104	2008-02-05 21:33:00	116.43418	40.08271
104	2008-02-05 21:33:00	116.43418	40.08271
104	2008-02-05 21:33:00	116.43418	40.08271
104	2008-02-05 21:33:00	116.43418	40.08271
104	2008-02-05 21:33:00	116.43418	40.08271
104	2008-02-06 09:57:18	116.42833	40.07192
104	2008-02-06 09:57:28	116.42833	40.07192
104	2008-02-06 10:02:20	116.43047	40.06437
104	2008-02-06 10:02:29	116.43046	40.065
104	2008-02-06 10:07:22	116.43041	40.06805
104	2008-02-06 10:10:49	116.43493	40.06404
104	2008-02-06 10:12:23	116.43288	40.0636
104	2008-02-06 10:15:51	116.42246	40.06488
104	2008-02-06 10:17:25	116.41843	40.06136
104	2008-02-06 10:25:54	116.42514	40.06661
104	2008-02-06 10:27:28	116.42493	40.06634
104	2008-02-06 10:30:56	116.42464	40.06548
104	2008-02-06 10:32:30	116.42676	40.06355
104	2008-02-06 10:35:57	116.42863	40.06364
104	2008-02-06 10:37:32	116.42863	40.06364
104	2008-02-06 10:40:59	116.42863	40.06364
104	2008-02-06 10:42:33	116.42865	40.06362
104	2008-02-06 10:46:00	116.42864	40.0636
104	2008-02-06 10:47:34	116.42864	40.0636
104	2008-02-06 10:51:01	116.42875	40.06355
104	2008-02-06 10:52:36	116.42875	40.06355
104	2008-02-06 10:52:36	116.42875	40.06355
104	2008-02-06 10:56:03	116.42875	40.06355
104	2008-02-06 11:01:05	116.42875	40.06355
104	2008-02-06 11:07:41	116.42023	40.06295
104	2008-02-06 11:11:08	116.41872	40.06339
104	2008-02-06 11:12:42	116.41872	40.06339
104	2008-02-06 11:17:44	116.40725	40.07284
104	2008-02-06 11:22:46	116.42789	40.07521
104	2008-02-06 11:27:47	116.40767	40.07284
104	2008-02-06 11:28:14	116.40767	40.07284
104	2008-02-06 11:32:49	116.40759	40.07285
104	2008-02-06 11:33:15	116.40759	40.07285
104	2008-02-06 11:37:51	116.40759	40.07285
104	2008-02-06 11:38:17	116.40759	40.07285
104	2008-02-06 11:42:52	116.40759	40.07285
104	2008-02-06 11:43:19	116.40759	40.07285
104	2008-02-06 11:50:06	116.43271	40.06802
104	2008-02-06 11:52:56	116.42833	40.07166
104	2008-02-06 11:55:08	116.41508	40.07283
104	2008-02-06 11:57:57	116.40737	40.07286
104	2008-02-06 12:00:09	116.40737	40.07286
104	2008-02-06 12:02:59	116.40983	40.07274
104	2008-02-06 12:05:11	116.41893	40.07001
104	2008-02-06 12:05:11	116.41893	40.07001
104	2008-02-06 12:08:01	116.41849	40.07213
104	2008-02-06 12:10:13	116.41508	40.07224
104	2008-02-06 12:13:02	116.40729	40.07286
104	2008-02-06 12:15:14	116.40733	40.07286
104	2008-02-06 12:18:04	116.40734	40.07287
104	2008-02-06 12:20:16	116.40734	40.07287
104	2008-02-06 12:23:05	116.4256	40.07276
104	2008-02-06 12:24:32	116.42932	40.07463
104	2008-02-06 12:24:32	116.42932	40.07463
104	2008-02-06 12:28:07	116.42003	40.07284
104	2008-02-06 12:29:34	116.40846	40.07282
104	2008-02-06 12:33:09	116.42344	40.06523
104	2008-02-06 12:35:06	116.42824	40.0647
104	2008-02-06 12:43:12	116.40663	40.06652
104	2008-02-06 12:44:04	116.40681	40.06335
104	2008-02-06 12:48:14	116.4047	40.06654
104	2008-02-06 12:49:05	116.40524	40.06656
104	2008-02-06 12:53:15	116.40614	40.06653
104	2008-02-06 12:57:24	116.42042	40.07391
104	2008-02-06 12:58:17	116.41938	40.07344
104	2008-02-06 12:58:17	116.41938	40.07344
104	2008-02-06 13:02:26	116.40737	40.07285
104	2008-02-06 13:03:19	116.40737	40.07285
104	2008-02-06 13:07:27	116.40737	40.07285
104	2008-02-06 13:08:20	116.40737	40.07285
104	2008-02-06 13:11:18	116.40699	40.07326
104	2008-02-06 13:13:22	116.40794	40.07789
104	2008-02-06 13:16:19	116.40652	40.10282
104	2008-02-06 13:18:24	116.42272	40.10208
104	2008-02-06 13:21:21	116.43086	40.10284
104	2008-02-06 13:26:23	116.40794	40.10291
104	2008-02-06 13:28:27	116.40704	40.08822
104	2008-02-06 13:31:24	116.40641	40.07061
104	2008-02-06 13:33:29	116.40654	40.06832
104	2008-02-06 13:36:26	116.40666	40.06739
104	2008-02-06 13:38:30	116.40666	40.06739
104	2008-02-06 13:41:28	116.40696	40.07281
104	2008-02-06 13:43:32	116.40776	40.0728
104	2008-02-06 13:48:34	116.40741	40.07282
104	2008-02-06 13:51:31	116.40741	40.07282
104	2008-02-06 13:51:31	116.40741	40.07282
104	2008-02-06 13:53:35	116.40741	40.07282
104	2008-02-06 13:54:38	116.40712	40.07395
104	2008-02-06 13:58:37	116.40738	40.08828
104	2008-02-06 13:59:40	116.40672	40.09892
104	2008-02-06 14:03:39	116.39587	40.10862
104	2008-02-06 14:04:41	116.39746	40.1069
104	2008-02-06 14:08:40	116.42386	40.10219
104	2008-02-06 14:09:43	116.42739	40.09956
104	2008-02-06 14:13:42	116.43045	40.07369
104	2008-02-06 14:14:45	116.42337	40.0728
104	2008-02-06 14:18:44	116.40742	40.07283
104	2008-02-06 14:23:45	116.43304	40.07034
104	2008-02-06 14:28:30	116.44743	40.07194
104	2008-02-06 14:28:47	116.44743	40.07194
104	2008-02-06 14:33:32	116.42923	40.07272
104	2008-02-06 14:33:49	116.42753	40.07211
104	2008-02-06 14:38:33	116.40734	40.07283
104	2008-02-06 14:38:50	116.40734	40.07283
104	2008-02-06 14:41:04	116.40702	40.07327
104	2008-02-06 14:43:52	116.40753	40.08738
104	2008-02-06 14:46:06	116.40625	40.10487
104	2008-02-06 14:48:54	116.417	40.10896
104	2008-02-06 14:51:08	116.41113	40.10899
104	2008-02-06 14:53:54	116.40738	40.11546
104	2008-02-06 14:56:08	116.41682	40.11601
104	2008-02-06 14:56:35	116.41501	40.11595
104	2008-02-06 14:58:56	116.40556	40.11243
104	2008-02-06 15:01:37	116.40786	40.08244
104	2008-02-06 15:03:57	116.40562	40.06633
104	2008-02-06 15:03:57	116.40562	40.06633
104	2008-02-06 15:08:59	116.40762	40.07281
104	2008-02-06 15:11:40	116.40762	40.07281
104	2008-02-06 15:16:42	116.43115	40.07039
104	2008-02-06 15:19:02	116.43363	40.07382
104	2008-02-06 15:21:44	116.43439	40.08241
104	2008-02-06 15:24:02	116.43417	40.08284
104	2008-02-06 15:50:30	116.42883	40.07229
104	2008-02-06 15:52:18	116.41414	40.07286
104	2008-02-06 15:52:18	116.41414	40.07286
104	2008-02-06 15:55:32	116.40745	40.07285
104	2008-02-06 15:57:20	116.40745	40.07285
104	2008-02-06 16:00:33	116.40745	40.07285
104	2008-02-06 16:02:22	116.42414	40.07275
104	2008-02-06 16:03:40	116.43095	40.07354
104	2008-02-06 16:07:23	116.40836	40.07813
104	2008-02-06 16:12:24	116.37345	40.08081
104	2008-02-06 16:17:26	116.33762	40.08507
104	2008-02-06 16:18:14	116.32978	40.08455
104	2008-02-06 16:22:27	116.33234	40.08039
104	2008-02-06 16:23:16	116.334	40.0787
104	2008-02-06 16:27:29	116.36693	40.08026
104	2008-02-06 16:28:18	116.37503	40.08084
104	2008-02-06 16:32:31	116.4003	40.07833
104	2008-02-06 16:33:19	116.40554	40.078
104	2008-02-06 16:37:32	116.40748	40.07286
104	2008-02-06 16:38:21	116.40748	40.07286
104	2008-02-06 16:42:34	116.40748	40.07286
104	2008-02-06 16:43:23	116.40748	40.07286
104	2008-02-06 16:47:36	116.42846	40.07435
104	2008-02-06 16:48:24	116.42902	40.0748
104	2008-02-06 16:52:37	116.42215	40.0728
104	2008-02-06 16:53:26	116.41538	40.07275
104	2008-02-06 16:57:39	116.40742	40.07283
104	2008-02-06 16:58:28	116.40742	40.07283
104	2008-02-06 17:02:41	116.40742	40.07283
104	2008-02-06 17:03:29	116.40742	40.07283
104	2008-02-06 17:07:42	116.40742	40.07283
104	2008-02-06 17:08:31	116.40742	40.07283
104	2008-02-06 17:12:44	116.40742	40.07283
104	2008-02-06 17:13:33	116.40742	40.07283
104	2008-02-06 17:17:46	116.42874	40.07813
104	2008-02-06 17:19:43	116.43306	40.07944
104	2008-02-06 17:22:47	116.4342	40.08283
104	2008-02-06 17:24:44	116.43415	40.08284
104	2008-02-06 17:29:55	116.43414	40.0828
104	2008-02-06 17:29:55	116.43414	40.0828
104	2008-02-06 17:29:55	116.43414	40.0828
104	2008-02-06 17:29:55	116.43414	40.0828
104	2008-02-06 17:29:55	116.43414	40.0828
104	2008-02-06 17:29:55	116.43414	40.0828
104	2008-02-06 17:29:55	116.43414	40.0828
104	2008-02-06 17:29:55	116.43414	40.0828
104	2008-02-06 17:29:55	116.43414	40.0828
104	2008-02-06 17:29:55	116.43414	40.0828
104	2008-02-06 17:29:55	116.43414	40.0828
104	2008-02-06 17:29:55	116.43414	40.0828
104	2008-02-07 15:45:39	116.43025	40.07338
104	2008-02-07 15:47:50	116.41586	40.06962
104	2008-02-07 15:47:50	116.41586	40.06962
104	2008-02-07 15:50:41	116.41075	40.05826
104	2008-02-07 15:56:43	116.40824	40.0575
104	2008-02-07 16:01:50	116.40816	40.05747
104	2008-02-07 16:01:50	116.40816	40.05747
104	2008-02-07 16:01:50	116.40816	40.05747
104	2008-02-07 16:01:50	116.40816	40.05747
104	2008-02-07 16:01:50	116.40816	40.05747
104	2008-02-07 16:32:08	116.40808	40.05709
104	2008-02-07 16:36:31	116.40764	40.06527
104	2008-02-07 16:47:18	116.42339	40.06688
104	2008-02-07 16:48:09	116.42626	40.07014
104	2008-02-07 16:50:54	116.42881	40.07163
104	2008-02-07 16:56:16	116.42864	40.07161
104	2008-02-07 16:56:16	116.42864	40.07161
104	2008-02-07 16:56:16	116.42864	40.07161
104	2008-02-07 16:56:16	116.42864	40.07161
104	2008-02-07 16:56:16	116.42864	40.07161
104	2008-02-07 16:56:16	116.42864	40.07161
104	2008-02-07 16:56:16	116.42864	40.07161
104	2008-02-07 16:56:16	116.42864	40.07161
104	2008-02-07 16:56:16	116.42864	40.07161
104	2008-02-07 16:56:16	116.42864	40.07161
104	2008-02-07 16:56:16	116.42864	40.07161
104	2008-02-07 17:56:53	116.43114	40.07409
104	2008-02-07 17:59:37	116.43505	40.07885
104	2008-02-07 18:01:54	116.43418	40.08281
104	2008-02-07 18:08:45	116.43419	40.08283
104	2008-02-07 18:08:45	116.43419	40.08283
104	2008-02-07 18:08:45	116.43419	40.08283
104	2008-02-07 18:08:45	116.43419	40.08283
104	2008-02-07 18:08:45	116.43419	40.08283
104	2008-02-07 18:08:45	116.43419	40.08283
104	2008-02-07 18:08:45	116.43419	40.08283
104	2008-02-07 18:08:45	116.43419	40.08283
104	2008-02-07 18:08:45	116.43419	40.08283
104	2008-02-07 18:08:45	116.43419	40.08283
104	2008-02-07 18:08:45	116.43419	40.08283
104	2008-02-07 18:08:45	116.43419	40.08283
104	2008-02-07 18:08:45	116.43419	40.08283
104	2008-02-07 18:08:45	116.43419	40.08283
104	2008-02-07 18:08:45	116.43419	40.08283
104	2008-02-07 18:08:45	116.43419	40.08283
104	2008-02-07 18:08:45	116.43419	40.08283
104	2008-02-07 18:08:45	116.43419	40.08283
104	2008-02-07 18:08:45	116.43419	40.08283
104	2008-02-07 18:08:45	116.43419	40.08283
104	2008-02-07 18:08:45	116.43419	40.08283
104	2008-02-07 18:08:45	116.43419	40.08283
104	2008-02-07 18:08:45	116.43419	40.08283
104	2008-02-08 15:01:10	116.43366	40.08253
104	2008-02-08 15:02:01	116.43366	40.08253
104	2008-02-08 15:06:12	116.43422	40.08265
104	2008-02-08 15:07:03	116.43422	40.08265
104	2008-02-08 15:11:14	116.43421	40.08298
104	2008-02-08 15:12:05	116.43418	40.0831
104	2008-02-08 15:16:15	116.43479	40.08039
104	2008-02-08 15:17:06	116.4349	40.07971
104	2008-02-08 15:21:17	116.42962	40.073
104	2008-02-08 15:22:08	116.42338	40.06862
104	2008-02-08 15:26:18	116.40741	40.06658
104	2008-02-08 15:27:09	116.40707	40.06205
104	2008-02-08 15:31:20	116.40535	40.03996
104	2008-02-08 15:32:11	116.40382	40.03076
104	2008-02-08 15:36:22	116.39833	40.00373
104	2008-02-08 15:37:13	116.39434	40.00363
104	2008-02-08 15:41:23	116.395	40.00213
104	2008-02-08 15:42:14	116.39502	40.00223
104	2008-02-08 15:46:25	116.39502	40.00223
104	2008-02-08 15:51:27	116.39496	40.00239
104	2008-02-08 15:52:18	116.39496	40.00239
104	2008-02-08 15:56:28	116.39491	40.00249
104	2008-02-08 15:57:19	116.39491	40.00249
104	2008-02-08 16:29:09	116.4046	39.95991
104	2008-02-08 16:29:09	116.4046	39.95991
104	2008-02-08 16:29:09	116.4046	39.95991
104	2008-02-08 16:29:09	116.4046	39.95991
104	2008-02-08 16:29:09	116.4046	39.95991
104	2008-02-08 16:59:29	116.41049	39.96768
104	2008-02-08 17:00:18	116.42206	39.96802
104	2008-02-08 17:04:31	116.45871	39.94885
104	2008-02-08 17:05:20	116.46387	39.95057
104	2008-02-08 17:05:20	116.46387	39.95057
104	2008-02-08 17:09:33	116.49177	39.96292
104	2008-02-08 17:10:22	116.49429	39.96334
104	2008-02-08 17:14:34	116.49438	39.96404
104	2008-02-08 17:15:23	116.49581	39.96329
104	2008-02-08 17:19:05	116.49585	39.96326
