# Supplementary material for: An adaptive map-matching algorithm based on hierarchical fuzzy system from vehicular GPS data
Source: PLoS One. 2017 Dec 5;12(12):e0188796. doi: 10.1371/journal.pone.0188796 (PMC5716534; doi:10.1371/journal.pone.0188796)
Supplement: S1 Data — (ZIP) [file pone.0188796.s001.zip › data samples/105.txt]

105	2008-02-02 13:42:10	116.5518	40.07128
105	2008-02-02 13:52:11	116.55194	40.07121
105	2008-02-02 14:02:11	116.55209	40.07144
105	2008-02-02 14:12:12	116.55211	40.07145
105	2008-02-02 14:22:12	116.55242	40.07163
105	2008-02-02 14:32:11	116.5631	40.07025
105	2008-02-02 14:42:11	116.56876	40.06074
105	2008-02-02 14:52:11	116.58487	40.04843
105	2008-02-02 15:02:11	116.58485	40.0484
105	2008-02-02 15:02:11	116.58485	40.0484
105	2008-02-02 15:12:11	116.58485	40.04838
105	2008-02-02 15:22:11	116.54902	40.02648
105	2008-02-02 15:32:11	116.51869	40.01845
105	2008-02-02 15:42:10	116.52198	40.01778
105	2008-02-02 15:52:10	116.57163	40.03661
105	2008-02-02 16:02:11	116.58582	40.05288
105	2008-02-02 16:12:11	116.55369	40.06369
105	2008-02-02 16:22:11	116.55822	40.06421
105	2008-02-02 16:32:11	116.55143	40.03973
105	2008-02-02 16:42:12	116.55143	40.03973
105	2008-02-02 16:52:11	116.55143	40.03973
105	2008-02-02 17:02:11	116.56409	40.06737
105	2008-02-02 17:12:11	116.56407	40.06775
105	2008-02-02 17:22:11	116.56667	40.07091
105	2008-02-02 17:32:10	116.56667	40.07089
105	2008-02-02 17:42:10	116.56666	40.07089
105	2008-02-02 17:52:10	116.56666	40.07089
105	2008-02-02 18:02:10	116.56667	40.07089
105	2008-02-02 18:04:03	116.56667	40.07089
105	2008-02-02 18:22:10	116.56667	40.07089
105	2008-02-02 18:32:10	116.56667	40.07088
105	2008-02-02 18:42:10	116.57422	40.06302
105	2008-02-02 18:52:09	116.58727	40.0772
105	2008-02-02 19:02:10	116.58016	40.04798
105	2008-02-02 19:12:11	116.48594	39.99033
105	2008-02-02 19:22:11	116.44223	39.96044
105	2008-02-02 19:32:10	116.41694	39.96789
105	2008-02-02 19:42:10	116.37352	39.96714
105	2008-02-02 19:52:10	116.378	39.96134
105	2008-02-02 20:02:10	116.40003	39.96707
105	2008-02-02 20:22:10	116.40567	39.94794
105	2008-02-02 20:32:10	116.36614	39.94744
105	2008-02-02 20:42:10	116.34899	39.93962
105	2008-02-02 20:52:10	116.36246	39.93638
105	2008-02-02 21:02:10	116.35861	39.91784
105	2008-02-02 21:12:10	116.36775	39.90661
105	2008-02-02 21:22:10	116.37311	39.90575
105	2008-02-02 21:32:09	116.36818	39.9054
105	2008-02-02 21:42:09	116.36735	39.92274
105	2008-02-02 21:52:08	116.37024	39.94714
105	2008-02-02 22:02:09	116.41905	39.95694
105	2008-02-02 22:12:10	116.4121	39.93954
105	2008-02-02 22:12:10	116.4121	39.93954
105	2008-02-02 22:22:10	116.41948	39.94397
105	2008-02-02 22:32:09	116.41928	39.95129
105	2008-02-02 22:32:09	116.41928	39.95129
105	2008-02-02 22:42:30	116.41815	39.98145
105	2008-02-02 22:52:10	116.42087	40.00332
105	2008-02-02 23:02:10	116.41819	39.97955
105	2008-02-02 23:12:09	116.41843	39.96849
105	2008-02-02 23:22:09	116.4278	39.92699
105	2008-02-02 23:32:09	116.41576	39.90148
105	2008-02-02 23:42:09	116.41904	39.923
105	2008-02-02 23:52:09	116.45756	39.91725
105	2008-02-03 00:02:09	116.49109	39.91443
105	2008-02-03 00:12:09	116.51193	39.91847
105	2008-02-03 00:22:09	116.52768	39.95018
105	2008-02-03 00:32:09	116.51684	40.02326
105	2008-02-03 00:42:09	116.564	40.07009
105	2008-02-03 00:52:09	116.56526	40.07198
105	2008-02-03 01:02:09	116.56424	40.071
105	2008-02-03 01:22:08	116.57084	40.06334
105	2008-02-03 01:32:08	116.58217	40.06552
105	2008-02-03 01:52:09	116.58085	40.07282
105	2008-02-03 02:02:08	116.58741	40.07729
105	2008-02-03 02:22:08	116.56723	40.0356
105	2008-02-03 02:32:08	116.44723	39.95657
105	2008-02-03 02:52:09	116.51017	39.99992
105	2008-02-03 03:02:08	116.51029	40.01117
105	2008-02-03 03:12:08	116.51001	40.01101
105	2008-02-03 03:22:08	116.51002	40.01101
105	2008-02-03 03:22:08	116.51002	40.01101
105	2008-02-03 03:42:08	116.51003	40.01098
105	2008-02-03 03:52:08	116.51004	40.01098
105	2008-02-03 04:12:08	116.51003	40.01097
105	2008-02-03 04:22:08	116.51003	40.01096
105	2008-02-03 04:32:08	116.51	40.01101
105	2008-02-03 04:42:08	116.51016	40.01138
105	2008-02-03 04:52:08	116.51013	40.01125
105	2008-02-03 05:02:08	116.51015	40.01123
105	2008-02-03 05:12:08	116.51014	40.0112
105	2008-02-03 05:22:07	116.51013	40.01119
105	2008-02-03 05:32:07	116.51012	40.01117
105	2008-02-03 05:42:07	116.51012	40.01115
105	2008-02-03 05:52:07	116.51011	40.01114
105	2008-02-03 06:02:08	116.51011	40.01113
105	2008-02-03 06:12:08	116.5101	40.01113
105	2008-02-03 06:22:08	116.51009	40.01112
105	2008-02-03 06:32:08	116.51001	40.01108
105	2008-02-03 06:42:07	116.51002	40.01104
105	2008-02-03 06:52:07	116.51002	40.01104
105	2008-02-03 07:02:07	116.51003	40.01104
105	2008-02-03 07:12:07	116.51004	40.01103
105	2008-02-03 07:22:07	116.51006	40.01094
105	2008-02-03 07:32:07	116.51009	40.01101
105	2008-02-03 07:42:07	116.5101	40.01102
105	2008-02-03 07:52:07	116.51001	40.01093
105	2008-02-03 08:02:07	116.51001	40.01091
105	2008-02-03 08:42:07	116.51003	40.01091
105	2008-02-03 08:52:07	116.51004	40.01091
105	2008-02-03 09:12:07	116.51004	40.01092
105	2008-02-03 09:22:06	116.51005	40.01093
105	2008-02-03 09:32:06	116.51007	40.01101
105	2008-02-03 09:42:07	116.51005	40.01104
105	2008-02-03 09:52:07	116.51006	40.01102
105	2008-02-03 10:12:07	116.51022	40.01147
105	2008-02-03 10:22:06	116.51007	40.01118
105	2008-02-03 10:32:05	116.51007	40.01116
105	2008-02-03 10:42:05	116.51007	40.01116
105	2008-02-03 10:52:06	116.51008	40.01118
105	2008-02-03 11:02:07	116.51003	40.01099
105	2008-02-03 11:12:06	116.51007	40.01103
105	2008-02-03 11:22:07	116.50998	40.0111
105	2008-02-03 11:32:07	116.50985	40.01094
105	2008-02-03 11:42:06	116.51011	40.01109
105	2008-02-03 11:52:06	116.51008	40.01106
105	2008-02-03 12:02:06	116.51002	40.01112
105	2008-02-03 12:12:05	116.50113	40.00307
105	2008-02-03 12:22:06	116.48333	39.98328
105	2008-02-03 12:32:06	116.48341	39.98314
105	2008-02-03 12:42:05	116.48348	39.97182
105	2008-02-03 12:52:06	116.48377	39.97011
105	2008-02-03 13:02:06	116.44601	39.95822
105	2008-02-03 13:02:06	116.44601	39.95822
105	2008-02-03 13:12:06	116.44189	39.96089
105	2008-02-03 13:22:35	116.40839	39.96074
105	2008-02-03 13:32:05	116.40417	39.96695
105	2008-02-03 13:42:05	116.36823	39.96688
105	2008-02-03 14:02:05	116.27173	39.94551
105	2008-02-03 14:12:05	116.26748	39.90317
105	2008-02-03 14:22:06	116.25535	39.89066
105	2008-02-03 14:32:04	116.25563	39.89058
105	2008-02-03 14:42:05	116.27053	39.90609
105	2008-02-03 14:52:04	116.32226	39.90602
105	2008-02-03 15:02:05	116.32817	39.92353
105	2008-02-03 15:22:05	116.43347	39.90712
105	2008-02-03 15:32:06	116.44439	39.90746
105	2008-02-03 15:42:06	116.44432	39.93217
105	2008-02-03 15:52:05	116.44097	39.96126
105	2008-02-03 16:02:05	116.40903	39.96769
105	2008-02-03 16:12:05	116.38162	39.97547
105	2008-02-03 16:22:05	116.37277	39.9746
105	2008-02-03 16:32:05	116.37277	39.97458
105	2008-02-03 16:42:04	116.36756	39.96718
105	2008-02-03 17:02:04	116.4271	39.95146
105	2008-02-03 17:12:05	116.41328	39.96081
105	2008-02-03 17:22:04	116.41096	39.96756
105	2008-02-03 17:32:05	116.37806	39.96692
105	2008-02-03 17:42:05	116.33319	39.96636
105	2008-02-03 17:52:05	116.31837	39.96604
105	2008-02-03 17:52:05	116.31837	39.96604
105	2008-02-03 18:02:05	116.3037	39.93575
105	2008-02-03 18:04:15	116.30372	39.93143
105	2008-02-03 18:12:04	116.28902	39.9158
105	2008-02-03 18:22:04	116.28894	39.90899
105	2008-02-03 18:32:04	116.28912	39.89599
105	2008-02-03 18:42:04	116.28831	39.88883
105	2008-02-03 18:52:05	116.28832	39.88882
105	2008-02-03 19:02:04	116.28904	39.89338
105	2008-02-03 19:12:05	116.30448	39.90379
105	2008-02-03 19:22:05	116.30436	39.91985
105	2008-02-03 19:32:05	116.31992	39.93631
105	2008-02-03 19:42:04	116.34494	39.93867
105	2008-02-03 19:52:04	116.37339	39.94981
105	2008-02-03 20:02:04	116.36585	39.94879
105	2008-02-03 20:12:04	116.35521	39.96095
105	2008-02-03 20:22:04	116.34178	39.96655
105	2008-02-03 20:32:04	116.33284	39.9693
105	2008-02-03 20:42:04	116.36003	39.98585
105	2008-02-03 20:52:04	116.35958	40.0001
105	2008-02-03 21:02:04	116.35896	39.98829
105	2008-02-03 21:12:04	116.35908	39.98817
105	2008-02-03 21:22:04	116.35757	39.98809
105	2008-02-03 21:32:04	116.3981	39.96736
105	2008-02-03 21:52:04	116.44538	39.95206
105	2008-02-03 22:02:04	116.44539	39.95211
105	2008-02-03 22:12:04	116.4454	39.95211
105	2008-02-03 22:22:03	116.43926	39.96037
105	2008-02-03 22:32:03	116.42391	39.95822
105	2008-02-03 22:42:03	116.40537	39.96793
105	2008-02-03 22:42:03	116.40537	39.96793
105	2008-02-03 22:52:03	116.4048	39.99043
105	2008-02-03 23:12:03	116.48784	39.96055
105	2008-02-03 23:22:03	116.46217	39.95021
105	2008-02-03 23:32:03	116.43762	39.95875
105	2008-02-03 23:42:03	116.40791	39.93954
105	2008-02-03 23:52:03	116.41072	39.93591
105	2008-02-04 00:02:03	116.41222	39.91412
105	2008-02-04 00:22:03	116.37452	39.96907
105	2008-02-04 00:32:03	116.35903	39.98822
105	2008-02-04 00:42:03	116.35897	39.98817
105	2008-02-04 00:52:03	116.34722	39.96149
105	2008-02-04 01:12:03	116.35305	39.96375
105	2008-02-04 01:12:03	116.35305	39.96375
105	2008-02-04 01:30:13	116.39066	39.89866
105	2008-02-04 01:32:03	116.39919	39.89923
105	2008-02-04 01:42:03	116.42111	39.90426
105	2008-02-04 01:52:02	116.42123	39.9047
105	2008-02-04 02:02:02	116.41259	39.89622
105	2008-02-04 02:22:02	116.42078	39.90454
105	2008-02-04 02:32:02	116.41173	39.89381
105	2008-02-04 02:42:03	116.42119	39.90461
105	2008-02-04 02:52:02	116.42101	39.90438
105	2008-02-04 03:02:02	116.4213	39.90462
105	2008-02-04 03:12:02	116.45486	39.90702
105	2008-02-04 03:22:02	116.49978	39.92779
105	2008-02-04 03:32:02	116.47434	39.93262
105	2008-02-04 03:42:02	116.4609	39.92275
105	2008-02-04 03:52:03	116.461	39.9228
105	2008-02-04 04:02:03	116.46023	39.92213
105	2008-02-04 04:12:02	116.46023	39.92216
105	2008-02-04 04:22:02	116.46022	39.92216
105	2008-02-04 04:32:02	116.46022	39.92216
105	2008-02-04 04:42:02	116.46019	39.92233
105	2008-02-04 04:52:02	116.4602	39.92178
105	2008-02-04 05:02:02	116.46029	39.92215
105	2008-02-04 05:12:02	116.46014	39.9222
105	2008-02-04 05:22:02	116.46043	39.92195
105	2008-02-04 05:32:02	116.46029	39.92214
105	2008-02-04 05:42:02	116.46048	39.92215
105	2008-02-04 05:52:01	116.46043	39.92209
105	2008-02-04 06:02:01	116.46037	39.92211
105	2008-02-04 06:02:01	116.46037	39.92211
105	2008-02-04 06:12:02	116.46023	39.92201
105	2008-02-04 06:22:02	116.46019	39.9221
105	2008-02-04 06:32:02	116.46016	39.92225
105	2008-02-04 06:42:02	116.46022	39.92224
105	2008-02-04 06:52:01	116.43417	39.92278
105	2008-02-04 07:02:00	116.42074	39.90466
105	2008-02-04 07:12:01	116.42077	39.90527
105	2008-02-04 07:22:01	116.42062	39.90455
105	2008-02-04 07:32:01	116.42062	39.90425
105	2008-02-04 07:42:02	116.42059	39.90446
105	2008-02-04 07:52:02	116.42026	39.90408
105	2008-02-04 08:02:01	116.42033	39.9043
105	2008-02-04 08:12:01	116.42024	39.90422
105	2008-02-04 08:22:01	116.42024	39.90424
105	2008-02-04 08:32:01	116.42043	39.90405
105	2008-02-04 08:42:01	116.42047	39.90418
105	2008-02-04 08:52:01	116.42022	39.90413
105	2008-02-04 09:02:01	116.42043	39.90385
105	2008-02-04 09:12:01	116.42531	39.9483
105	2008-02-04 09:22:01	116.41144	39.97563
105	2008-02-04 09:32:01	116.41793	39.99238
105	2008-02-04 09:42:01	116.42383	39.99296
105	2008-02-04 09:52:01	116.42457	39.99296
105	2008-02-04 10:02:01	116.45621	39.97455
105	2008-02-04 10:12:01	116.45695	39.9605
105	2008-02-04 10:22:01	116.44477	39.95921
105	2008-02-04 10:32:00	116.44602	39.97624
105	2008-02-04 10:42:00	116.46717	40.00376
105	2008-02-04 10:52:00	116.46375	40.00051
105	2008-02-04 10:52:00	116.46375	40.00051
105	2008-02-04 11:02:00	116.4656	40.00015
105	2008-02-04 11:22:00	116.46597	39.97536
105	2008-02-04 11:32:00	116.46279	39.97308
105	2008-02-04 11:42:01	116.45949	39.9698
105	2008-02-04 11:52:01	116.45958	39.96967
105	2008-02-04 12:02:00	116.45954	39.96969
105	2008-02-04 12:12:00	116.45942	39.96972
105	2008-02-04 12:22:00	116.44158	39.96238
105	2008-02-04 12:32:00	116.4122	39.94781
105	2008-02-04 12:42:01	116.4357	39.94811
105	2008-02-04 12:52:01	116.46971	39.96548
105	2008-02-04 16:13:50	116.43021	39.93244
105	2008-02-04 16:23:50	116.42817	39.92127
105	2008-02-04 16:33:51	116.43822	39.88971
105	2008-02-04 16:43:51	116.44557	39.87482
105	2008-02-04 16:53:50	116.44959	39.88826
105	2008-02-04 17:03:49	116.4379	39.89668
105	2008-02-04 17:13:50	116.42812	39.92624
105	2008-02-04 17:13:50	116.42812	39.92624
105	2008-02-04 17:23:50	116.38614	39.94763
105	2008-02-04 17:33:50	116.3488	39.94041
105	2008-02-04 17:43:50	116.35141	39.95656
105	2008-02-04 17:53:50	116.3659	39.96628
105	2008-02-04 18:02:45	116.38866	39.95935
105	2008-02-04 18:03:50	116.38877	39.95706
105	2008-02-04 18:13:49	116.41441	39.94782
105	2008-02-04 18:23:50	116.46518	39.96978
105	2008-02-04 18:33:50	116.48384	39.96854
105	2008-02-04 18:43:50	116.48952	39.97037
105	2008-02-04 18:53:50	116.48952	39.97038
105	2008-02-04 19:03:50	116.48952	39.97039
105	2008-02-04 19:13:50	116.48951	39.9704
105	2008-02-04 19:23:50	116.48947	39.97048
105	2008-02-04 19:33:49	116.48947	39.97047
105	2008-02-04 19:43:49	116.48953	39.97044
105	2008-02-04 19:53:49	116.48953	39.97038
105	2008-02-04 20:03:49	116.48954	39.97036
105	2008-02-04 20:13:49	116.48954	39.97036
105	2008-02-04 20:23:49	116.48955	39.97037
105	2008-02-04 20:33:49	116.48956	39.97037
105	2008-02-04 20:43:49	116.48958	39.97038
105	2008-02-04 20:53:50	116.48958	39.97037
105	2008-02-04 21:03:50	116.48526	39.96408
105	2008-02-04 21:13:48	116.48361	39.9041
105	2008-02-04 21:23:49	116.41583	39.83099
105	2008-02-04 21:33:49	116.28076	39.83705
105	2008-02-04 21:53:48	116.41618	39.85625
105	2008-02-04 22:13:49	116.41158	39.90826
105	2008-02-04 22:23:48	116.41513	39.91416
105	2008-02-04 22:33:49	116.41682	39.87007
105	2008-02-04 22:43:48	116.41108	39.8699
105	2008-02-04 22:53:49	116.42208	39.8403
105	2008-02-04 23:03:48	116.42239	39.85534
105	2008-02-04 23:23:47	116.42578	39.85734
105	2008-02-04 23:33:48	116.42565	39.86446
105	2008-02-04 23:43:48	116.43861	39.88809
105	2008-02-04 23:53:49	116.44218	39.93229
105	2008-02-05 00:03:49	116.46809	39.94327
105	2008-02-05 00:13:49	116.48326	39.9232
105	2008-02-05 00:23:49	116.53597	39.92231
105	2008-02-05 00:33:49	116.51545	39.92272
105	2008-02-05 00:43:48	116.47222	39.93121
105	2008-02-05 00:53:48	116.43749	39.92842
105	2008-02-05 01:03:48	116.41191	39.93959
105	2008-02-05 01:13:48	116.44321	39.93972
105	2008-02-05 01:23:47	116.42836	39.92172
105	2008-02-05 01:33:48	116.40769	39.91136
105	2008-02-05 01:43:49	116.41085	39.93344
105	2008-02-05 01:53:48	116.41931	39.94404
105	2008-02-05 02:03:48	116.43982	39.92202
105	2008-02-05 05:26:05	116.40503	39.93203
105	2008-02-05 05:36:05	116.40503	39.93203
105	2008-02-05 05:46:05	116.40503	39.93203
105	2008-02-05 05:56:05	116.40503	39.93203
105	2008-02-05 06:06:05	116.40503	39.93203
105	2008-02-05 06:16:05	116.40503	39.93203
105	2008-02-05 06:26:05	116.40503	39.93203
105	2008-02-05 06:36:05	116.40503	39.93203
105	2008-02-05 06:36:05	116.40503	39.93203
105	2008-02-05 06:46:05	116.40503	39.93203
105	2008-02-05 06:56:04	116.40503	39.93203
105	2008-02-05 07:06:04	116.40503	39.93203
105	2008-02-05 07:16:04	116.40503	39.93203
105	2008-02-05 07:26:05	116.40503	39.93203
105	2008-02-05 07:36:02	116.34233	39.88816
105	2008-02-05 07:46:03	116.36806	39.90268
105	2008-02-05 07:56:03	116.40395	39.92292
105	2008-02-05 08:26:02	116.39568	39.85312
105	2008-02-05 08:36:02	116.41457	39.88318
105	2008-02-05 08:46:01	116.41111	39.927
105	2008-02-05 08:56:02	116.4123	39.94776
105	2008-02-05 09:06:03	116.41232	39.94775
105	2008-02-05 09:06:03	116.41232	39.94775
105	2008-02-05 09:16:03	116.41807	39.97743
105	2008-02-05 09:26:02	116.41234	39.94774
105	2008-02-05 09:36:02	116.41064	39.9343
105	2008-02-05 09:46:02	116.41154	39.90966
105	2008-02-05 09:56:02	116.4121	39.90018
105	2008-02-05 10:06:03	116.43361	39.89625
105	2008-02-05 10:16:02	116.41274	39.89744
105	2008-02-05 10:26:02	116.41181	39.90884
105	2008-02-05 10:36:02	116.42	39.92676
105	2008-02-05 10:46:01	116.41927	39.9481
105	2008-02-05 10:56:02	116.41808	39.98171
105	2008-02-05 11:08:55	116.46531	39.99048
105	2008-02-05 11:16:03	116.46667	39.97683
105	2008-02-05 11:26:01	116.46851	39.97589
105	2008-02-05 11:36:02	116.45961	39.96963
105	2008-02-05 11:46:02	116.45963	39.96963
105	2008-02-05 11:56:02	116.45964	39.96963
105	2008-02-05 12:16:00	116.44911	39.95864
105	2008-02-05 12:26:01	116.43922	39.96034
105	2008-02-05 12:36:01	116.43882	39.96005
105	2008-02-05 12:46:02	116.4119	39.96259
105	2008-02-05 12:56:02	116.41188	39.96729
105	2008-02-05 13:06:02	116.39147	39.96747
105	2008-02-05 13:16:02	116.3882	39.97108
105	2008-02-05 13:26:01	116.39557	39.9693
105	2008-02-05 13:36:01	116.39572	39.96889
105	2008-02-05 13:46:00	116.41113	39.98738
105	2008-02-05 13:56:02	116.46116	39.97851
105	2008-02-05 13:56:02	116.46116	39.97851
105	2008-02-05 14:06:02	116.45972	39.97703
105	2008-02-05 14:16:01	116.45911	39.97693
105	2008-02-05 14:26:01	116.45875	39.97697
105	2008-02-05 14:36:01	116.44262	39.97286
105	2008-02-05 14:46:01	116.44978	39.95136
105	2008-02-05 14:56:01	116.44437	39.94619
105	2008-02-05 15:06:00	116.42241	39.89929
105	2008-02-05 15:16:01	116.40052	39.90707
105	2008-02-05 15:26:01	116.40288	39.92684
105	2008-02-05 15:36:01	116.40296	39.93036
105	2008-02-05 15:46:01	116.39006	39.93332
105	2008-02-05 15:56:01	116.39319	39.95962
105	2008-02-05 16:05:58	116.40667	39.9674
105	2008-02-05 16:05:58	116.40667	39.9674
105	2008-02-05 16:16:01	116.38938	39.96183
105	2008-02-05 16:26:00	116.37713	39.96703
105	2008-02-05 16:36:00	116.36653	39.98637
105	2008-02-05 16:46:00	116.35992	39.97821
105	2008-02-05 16:56:00	116.34867	39.97541
105	2008-02-05 17:06:01	116.34615	39.93958
105	2008-02-05 17:16:01	116.36177	39.94606
105	2008-02-05 17:26:01	116.41012	39.94789
105	2008-02-05 17:36:01	116.42819	39.92226
105	2008-02-05 17:46:00	116.43276	39.90707
105	2008-02-05 17:56:00	116.44452	39.91903
105	2008-02-05 18:00:02	116.44421	39.91986
105	2008-02-05 18:05:59	116.44411	39.92107
105	2008-02-05 18:16:00	116.43443	39.94068
105	2008-02-05 18:26:00	116.38976	39.94767
105	2008-02-05 18:36:00	116.35015	39.92526
105	2008-02-05 18:46:00	116.35044	39.90202
105	2008-02-05 18:46:00	116.35044	39.90202
105	2008-02-05 18:56:00	116.3155	39.89676
105	2008-02-05 19:06:00	116.30419	39.88912
105	2008-02-05 19:16:00	116.30503	39.89722
105	2008-02-05 19:26:00	116.30419	39.91149
105	2008-02-05 19:35:59	116.30419	39.94287
105	2008-02-05 19:46:00	116.32214	39.96641
105	2008-02-05 19:56:00	116.29632	39.96486
105	2008-02-05 20:06:00	116.31355	39.96488
105	2008-02-05 20:16:00	116.31685	39.96607
105	2008-02-05 20:25:59	116.35056	39.91239
105	2008-02-05 20:37:33	116.35581	39.84831
105	2008-02-05 20:45:59	116.34213	39.86205
105	2008-02-05 20:55:59	116.35334	39.88792
105	2008-02-05 21:06:00	116.36717	39.88785
105	2008-02-05 21:16:00	116.36852	39.89638
105	2008-02-05 21:25:59	116.40351	39.90652
105	2008-02-05 21:35:59	116.43513	39.90595
105	2008-02-05 21:45:58	116.42947	39.90709
105	2008-02-05 21:55:58	116.40681	39.89592
105	2008-02-05 22:05:59	116.40549	39.9085
105	2008-02-05 22:15:59	116.4109	39.93191
105	2008-02-05 22:25:59	116.40223	39.94958
105	2008-02-05 22:35:59	116.4016	39.95098
105	2008-02-05 22:45:58	116.41053	39.96784
105	2008-02-05 22:55:59	116.39505	39.96766
105	2008-02-05 23:05:59	116.37473	39.95518
105	2008-02-05 23:15:58	116.37395	39.95533
105	2008-02-05 23:25:58	116.37446	39.9565
105	2008-02-05 23:35:59	116.36503	39.95259
105	2008-02-05 23:35:59	116.36503	39.95259
105	2008-02-05 23:45:59	116.34388	39.992
105	2008-02-05 23:55:59	116.30892	40.01792
105	2008-02-06 00:05:59	116.31384	40.03118
105	2008-02-06 00:15:59	116.33113	39.99578
105	2008-02-06 00:25:59	116.33786	39.99937
105	2008-02-06 00:35:59	116.39612	39.96729
105	2008-02-06 00:45:59	116.41689	39.95272
105	2008-02-06 00:55:59	116.41697	39.95286
105	2008-02-06 01:05:58	116.4168	39.95275
105	2008-02-06 01:15:58	116.41686	39.95275
105	2008-02-06 01:25:58	116.40985	39.94814
105	2008-02-06 01:35:58	116.40212	39.95191
105	2008-02-06 01:45:59	116.402	39.95196
105	2008-02-06 01:55:59	116.4019	39.95185
105	2008-02-06 02:15:58	116.4021	39.95179
105	2008-02-06 02:25:58	116.40198	39.95178
105	2008-02-06 02:35:58	116.44015	39.96132
105	2008-02-06 02:45:59	116.43748	39.93126
105	2008-02-06 02:55:59	116.43844	39.92542
105	2008-02-06 03:25:58	116.49151	39.95875
105	2008-02-06 03:35:58	116.46824	39.9417
105	2008-02-06 03:45:58	116.46074	39.92314
105	2008-02-06 03:55:58	116.46027	39.92216
105	2008-02-06 04:05:58	116.46026	39.92218
105	2008-02-06 04:15:58	116.46025	39.92221
105	2008-02-06 04:25:57	116.4603	39.92209
105	2008-02-06 04:25:57	116.4603	39.92209
105	2008-02-06 04:45:57	116.46213	39.921
105	2008-02-06 04:55:57	116.46055	39.92201
105	2008-02-06 05:05:58	116.46054	39.922
105	2008-02-06 05:15:58	116.46067	39.92205
105	2008-02-06 05:25:58	116.4603	39.92231
105	2008-02-06 05:35:58	116.46067	39.92197
105	2008-02-06 05:45:57	116.46029	39.92221
105	2008-02-06 05:55:57	116.4603	39.9221
105	2008-02-06 06:05:57	116.46033	39.92212
105	2008-02-06 06:15:57	116.46034	39.92217
105	2008-02-06 06:25:57	116.45998	39.92236
105	2008-02-06 06:35:57	116.46032	39.92219
105	2008-02-06 06:55:58	116.4603	39.92219
105	2008-02-06 07:05:57	116.4603	39.9222
105	2008-02-06 07:15:57	116.48637	39.91422
105	2008-02-06 07:25:57	116.55397	39.915
105	2008-02-06 07:35:57	116.54981	39.91493
105	2008-02-06 10:58:08	116.54902	40.07152
105	2008-02-06 11:08:08	116.54901	40.07153
105	2008-02-06 11:28:08	116.54903	40.07155
105	2008-02-06 11:38:09	116.532	40.0494
105	2008-02-06 11:48:09	116.48737	39.9928
105	2008-02-06 11:58:08	116.45746	39.98851
105	2008-02-06 12:08:08	116.45667	39.99032
105	2008-02-06 12:18:08	116.46432	39.96319
105	2008-02-06 12:28:08	116.43763	39.92998
105	2008-02-06 12:38:08	116.41173	39.91267
105	2008-02-06 12:48:08	116.3783	39.89516
105	2008-02-06 12:58:08	116.36851	39.89765
105	2008-02-06 13:08:08	116.36726	39.92325
105	2008-02-06 13:18:08	116.36537	39.95343
105	2008-02-06 13:28:08	116.37279	39.94973
105	2008-02-06 13:38:08	116.40047	39.93952
105	2008-02-06 13:48:07	116.42724	39.94491
105	2008-02-06 13:58:08	116.4433	39.95183
105	2008-02-06 14:18:08	116.58291	40.07945
105	2008-02-06 14:28:08	116.59777	40.11666
105	2008-02-06 14:38:08	116.72138	40.12114
105	2008-02-06 14:48:08	116.8459	40.15148
105	2008-02-06 14:58:07	117.00422	40.13973
105	2008-02-06 15:08:07	117.10528	40.13883
105	2008-02-06 15:18:07	117.10465	40.13259
105	2008-02-06 15:28:06	117.10501	40.13257
105	2008-02-06 15:28:06	117.10501	40.13257
105	2008-02-06 15:38:08	117.10425	40.13266
105	2008-02-06 15:48:07	117.1049	40.13239
105	2008-02-06 15:58:07	117.03817	40.14427
105	2008-02-06 16:08:07	116.9975	40.14104
105	2008-02-06 16:18:07	116.99748	40.14099
105	2008-02-06 16:28:07	116.99749	40.14097
105	2008-02-06 16:38:07	116.99748	40.14098
105	2008-02-06 16:48:07	116.99748	40.14097
105	2008-02-06 16:58:07	116.99747	40.14097
105	2008-02-06 17:08:07	116.99748	40.14098
105	2008-02-06 17:18:07	117.00639	40.13998
105	2008-02-06 17:28:07	117.10492	40.14103
105	2008-02-06 17:48:07	117.10474	40.13258
105	2008-02-06 17:58:07	117.10499	40.14376
105	2008-02-06 18:02:11	117.09683	40.14345
105	2008-02-06 18:08:07	117.09707	40.14348
105	2008-02-06 18:18:07	117.0971	40.14346
105	2008-02-06 18:28:06	117.09711	40.14345
105	2008-02-06 18:38:06	117.09712	40.14344
105	2008-02-06 18:48:06	117.09712	40.14344
105	2008-02-06 18:58:06	117.09711	40.14344
105	2008-02-06 19:08:07	117.09717	40.14374
105	2008-02-06 19:18:07	117.10458	40.15648
105	2008-02-06 19:28:06	117.10259	40.17917
105	2008-02-06 19:38:06	117.10262	40.17911
105	2008-02-06 19:48:06	117.10264	40.17911
105	2008-02-06 19:58:06	117.10266	40.1791
105	2008-02-06 20:08:06	117.10266	40.17912
105	2008-02-06 20:18:06	117.10267	40.17914
105	2008-02-06 20:18:06	117.10267	40.17914
105	2008-02-06 20:28:06	117.10266	40.17915
105	2008-02-06 20:38:06	117.10265	40.17915
105	2008-02-06 20:48:06	117.10269	40.17923
105	2008-02-06 20:58:06	117.10265	40.17924
105	2008-02-06 21:08:06	117.10263	40.17924
105	2008-02-06 21:18:06	117.10263	40.17921
105	2008-02-06 21:28:06	117.10264	40.17919
105	2008-02-06 21:38:06	117.10265	40.17918
105	2008-02-06 21:48:06	117.10265	40.17918
105	2008-02-06 21:58:06	117.10265	40.17917
105	2008-02-06 22:08:06	117.10264	40.17916
105	2008-02-06 22:28:05	117.10265	40.17914
105	2008-02-06 22:38:05	117.10265	40.17913
105	2008-02-06 22:48:05	117.10265	40.17913
105	2008-02-06 22:58:05	117.10265	40.17913
105	2008-02-06 23:08:06	117.10264	40.17913
105	2008-02-06 23:18:06	117.10264	40.17913
105	2008-02-06 23:28:05	117.10264	40.17913
105	2008-02-06 23:38:05	117.10264	40.17913
105	2008-02-06 23:48:05	117.10264	40.17913
105	2008-02-06 23:58:05	117.10264	40.17913
105	2008-02-07 00:08:05	117.10265	40.17914
105	2008-02-07 00:18:05	117.10265	40.17914
105	2008-02-07 00:28:05	117.10265	40.17914
105	2008-02-07 00:38:05	117.10266	40.17914
105	2008-02-07 00:48:05	117.10266	40.17914
105	2008-02-07 00:58:05	117.10266	40.17914
105	2008-02-07 01:08:05	117.10266	40.17914
105	2008-02-07 01:08:05	117.10266	40.17914
105	2008-02-07 01:18:05	117.10266	40.17915
105	2008-02-07 01:28:05	117.10266	40.17915
105	2008-02-07 01:38:05	117.10266	40.17915
105	2008-02-07 01:48:05	117.10266	40.17915
105	2008-02-07 01:58:04	117.10266	40.17914
105	2008-02-07 02:18:04	117.10266	40.17916
105	2008-02-07 02:28:04	117.10266	40.17916
105	2008-02-07 02:38:05	117.10266	40.17916
105	2008-02-07 02:48:05	117.10266	40.17916
105	2008-02-07 02:58:04	117.10266	40.17916
105	2008-02-07 03:18:04	117.10266	40.17916
105	2008-02-07 03:28:04	117.10266	40.17916
105	2008-02-07 03:38:04	117.10266	40.17916
105	2008-02-07 03:48:04	117.10266	40.17916
105	2008-02-07 03:58:05	117.10266	40.17916
105	2008-02-07 04:08:05	117.10266	40.17916
105	2008-02-07 04:18:04	117.10266	40.17916
105	2008-02-07 04:28:04	117.10267	40.17916
105	2008-02-07 04:38:04	117.10267	40.17916
105	2008-02-07 04:48:04	117.10267	40.17916
105	2008-02-07 05:08:04	117.10268	40.17917
105	2008-02-07 05:18:04	117.10267	40.17916
105	2008-02-07 05:28:04	117.10267	40.17917
105	2008-02-07 05:38:04	117.10267	40.17917
105	2008-02-07 05:48:04	117.10266	40.17918
105	2008-02-07 05:58:04	117.10266	40.17918
105	2008-02-07 05:58:04	117.10266	40.17918
105	2008-02-07 06:08:03	117.10266	40.17918
105	2008-02-07 06:18:04	117.10266	40.17918
105	2008-02-07 06:28:04	117.10266	40.17918
105	2008-02-07 06:38:04	117.10266	40.17918
105	2008-02-07 06:48:04	117.10266	40.17918
105	2008-02-07 06:58:03	117.10266	40.17918
105	2008-02-07 07:08:03	117.10266	40.17918
105	2008-02-07 07:18:03	117.10266	40.17918
105	2008-02-07 07:28:03	117.10266	40.17918
105	2008-02-07 07:38:03	117.10266	40.17918
105	2008-02-07 07:48:03	117.10266	40.17918
105	2008-02-07 07:58:04	117.10266	40.17917
105	2008-02-07 08:08:04	117.10266	40.17917
105	2008-02-07 08:18:03	117.10266	40.17917
105	2008-02-07 08:28:03	117.10266	40.17917
105	2008-02-07 08:28:03	117.10266	40.17917
105	2008-02-07 08:38:03	117.10266	40.17918
105	2008-02-07 08:48:03	117.10266	40.17917
105	2008-02-07 08:58:03	117.10266	40.17917
105	2008-02-07 09:08:03	117.10265	40.17917
105	2008-02-07 09:18:03	117.10266	40.17916
105	2008-02-07 09:28:03	117.10266	40.17916
105	2008-02-07 09:38:03	117.10266	40.17915
105	2008-02-07 09:48:03	117.10266	40.17915
105	2008-02-07 09:58:03	117.10266	40.17915
105	2008-02-07 10:08:02	117.10266	40.17915
105	2008-02-07 10:18:03	117.10266	40.17914
105	2008-02-07 10:28:03	117.10266	40.17914
105	2008-02-07 10:38:03	117.10266	40.17914
105	2008-02-07 10:48:03	117.10266	40.17914
105	2008-02-07 10:58:02	117.10265	40.17914
105	2008-02-07 11:08:02	117.10265	40.17915
105	2008-02-07 11:18:02	117.10265	40.17915
105	2008-02-07 11:28:02	117.10264	40.17915
105	2008-02-07 11:48:02	117.10265	40.17915
105	2008-02-07 11:58:03	117.10265	40.17916
105	2008-02-07 12:08:03	117.10265	40.17916
105	2008-02-07 12:18:02	117.10265	40.17915
105	2008-02-07 12:28:02	117.10265	40.17915
105	2008-02-07 12:38:02	117.10265	40.17914
105	2008-02-07 12:48:02	117.10265	40.17914
105	2008-02-07 12:58:02	117.10265	40.17914
105	2008-02-07 13:08:02	117.10265	40.17913
105	2008-02-07 13:18:02	117.10265	40.17913
105	2008-02-07 13:18:02	117.10265	40.17913
105	2008-02-07 13:28:02	117.10265	40.17913
105	2008-02-07 13:38:02	117.10266	40.17913
105	2008-02-07 13:48:02	117.10266	40.17913
105	2008-02-07 13:58:02	117.10267	40.17914
105	2008-02-07 14:08:01	117.10267	40.17914
105	2008-02-07 14:18:02	117.10267	40.17914
105	2008-02-07 14:28:02	117.10266	40.17914
105	2008-02-07 14:38:02	117.10266	40.17914
105	2008-02-07 14:48:01	117.10266	40.17914
105	2008-02-07 14:58:01	117.10266	40.17914
105	2008-02-07 15:08:01	117.10266	40.17914
105	2008-02-07 15:18:01	117.10266	40.17914
105	2008-02-07 15:28:02	117.10266	40.17914
105	2008-02-07 15:38:02	117.10266	40.17915
105	2008-02-07 15:48:01	117.10265	40.17915
105	2008-02-07 15:58:01	117.10265	40.17915
105	2008-02-07 16:08:01	117.10265	40.17915
105	2008-02-07 16:18:01	117.10266	40.17916
105	2008-02-07 16:28:01	117.10266	40.17916
105	2008-02-07 16:38:01	117.10266	40.17917
105	2008-02-07 16:48:01	117.10266	40.17917
105	2008-02-07 16:58:01	117.10266	40.17917
105	2008-02-07 17:08:01	117.10266	40.17916
105	2008-02-07 17:18:01	117.10266	40.17916
105	2008-02-07 17:28:01	117.10266	40.17916
105	2008-02-07 17:38:01	117.10267	40.17917
105	2008-02-07 17:48:01	117.10267	40.17917
105	2008-02-07 17:58:01	117.10267	40.17917
105	2008-02-07 18:02:21	117.10267	40.17917
105	2008-02-07 18:08:01	117.10267	40.17917
105	2008-02-07 18:08:01	117.10267	40.17917
105	2008-02-07 18:18:00	117.10267	40.17917
105	2008-02-07 18:28:00	117.10267	40.17917
105	2008-02-07 18:38:00	117.10266	40.17917
105	2008-02-07 18:48:00	117.10266	40.17917
105	2008-02-07 18:58:01	117.10266	40.17918
105	2008-02-07 19:08:01	117.10266	40.17918
105	2008-02-07 19:18:00	117.10265	40.17917
105	2008-02-07 19:28:00	117.10266	40.17917
105	2008-02-07 19:38:00	117.10266	40.17916
105	2008-02-07 19:48:00	117.10266	40.17915
105	2008-02-07 19:58:01	117.10267	40.17916
105	2008-02-07 20:08:01	117.10267	40.17916
105	2008-02-07 20:18:00	117.10267	40.17916
105	2008-02-07 20:28:00	117.10267	40.17916
105	2008-02-07 20:38:00	117.1027	40.17916
105	2008-02-07 20:48:00	117.10263	40.17914
105	2008-02-07 20:58:00	117.10265	40.17914
105	2008-02-07 21:08:00	117.10266	40.17914
105	2008-02-07 21:18:00	117.10266	40.17913
105	2008-02-07 21:28:00	117.10268	40.17912
105	2008-02-07 21:38:00	117.10268	40.17912
105	2008-02-07 21:48:00	117.10267	40.17913
105	2008-02-07 21:58:00	117.10267	40.17913
105	2008-02-07 22:08:00	117.10267	40.17912
105	2008-02-07 22:18:00	117.10267	40.17911
105	2008-02-07 22:27:59	117.10267	40.1791
105	2008-02-07 22:38:00	117.10267	40.1791
105	2008-02-07 22:48:00	117.10267	40.1791
105	2008-02-07 22:58:00	117.10266	40.17911
105	2008-02-07 22:58:00	117.10266	40.17911
105	2008-02-07 23:08:00	117.10266	40.17912
105	2008-02-07 23:17:59	117.10266	40.17912
105	2008-02-07 23:27:59	117.10266	40.17913
105	2008-02-07 23:37:59	117.10265	40.17913
105	2008-02-07 23:47:59	117.10265	40.17913
105	2008-02-07 23:58:00	117.10265	40.17913
105	2008-02-08 00:08:00	117.10265	40.17913
105	2008-02-08 00:17:59	117.10266	40.17913
105	2008-02-08 00:27:59	117.10266	40.17913
105	2008-02-08 00:37:59	117.10266	40.17913
105	2008-02-08 00:47:59	117.10266	40.17913
105	2008-02-08 00:57:59	117.10266	40.17913
105	2008-02-08 01:07:59	117.10266	40.17913
105	2008-02-08 01:17:59	117.10266	40.17913
105	2008-02-08 01:27:59	117.10266	40.17913
105	2008-02-08 01:37:59	117.10266	40.17913
105	2008-02-08 01:47:59	117.10266	40.17913
105	2008-02-08 01:57:59	117.10266	40.17913
105	2008-02-08 02:47:58	117.10265	40.17915
105	2008-02-08 02:57:58	117.10265	40.17915
105	2008-02-08 03:07:58	117.10265	40.17915
105	2008-02-08 03:17:59	117.10265	40.17916
105	2008-02-08 03:27:59	117.10266	40.17915
105	2008-02-08 03:37:59	117.10266	40.17916
105	2008-02-08 03:47:59	117.10266	40.17916
105	2008-02-08 03:47:59	117.10266	40.17916
105	2008-02-08 03:57:58	117.10266	40.17916
105	2008-02-08 04:07:58	117.10266	40.17916
105	2008-02-08 04:27:59	117.10268	40.17915
105	2008-02-08 04:37:59	117.10268	40.17915
105	2008-02-08 04:47:58	117.10268	40.17915
105	2008-02-08 04:57:58	117.10268	40.17915
105	2008-02-08 05:07:58	117.10268	40.17915
105	2008-02-08 05:17:58	117.10268	40.17914
105	2008-02-08 05:27:58	117.10267	40.17914
105	2008-02-08 05:37:58	117.10267	40.17915
105	2008-02-08 05:47:58	117.10266	40.17915
105	2008-02-08 05:57:58	117.10267	40.17915
105	2008-02-08 06:07:58	117.10266	40.17915
105	2008-02-08 06:17:58	117.10266	40.17915
105	2008-02-08 06:27:58	117.10267	40.17915
105	2008-02-08 06:37:57	117.10293	40.17915
105	2008-02-08 06:47:58	117.10282	40.17914
105	2008-02-08 06:57:58	117.1028	40.17913
105	2008-02-08 07:07:58	117.10279	40.17913
105	2008-02-08 07:17:58	117.10277	40.17915
105	2008-02-08 07:27:57	117.10276	40.17916
105	2008-02-08 07:37:57	117.10276	40.17917
105	2008-02-08 07:47:57	117.10274	40.17939
105	2008-02-08 07:57:57	117.10272	40.17932
105	2008-02-08 08:07:57	117.1027	40.1793
105	2008-02-08 08:17:57	117.10269	40.17928
105	2008-02-08 08:27:58	117.10268	40.17928
105	2008-02-08 08:37:58	117.10267	40.17927
105	2008-02-08 08:37:58	117.10267	40.17927
105	2008-02-08 08:47:57	117.10268	40.17926
105	2008-02-08 08:57:57	117.10268	40.17926
105	2008-02-08 09:07:57	117.10267	40.17925
105	2008-02-08 09:17:57	117.10267	40.17924
105	2008-02-08 09:27:57	117.10267	40.17922
105	2008-02-08 09:37:57	117.10267	40.17921
105	2008-02-08 09:47:57	117.10267	40.1792
105	2008-02-08 09:57:57	117.10267	40.17919
105	2008-02-08 10:07:57	117.10267	40.17919
105	2008-02-08 10:17:57	117.10266	40.17918
105	2008-02-08 10:27:57	117.10266	40.17917
105	2008-02-08 10:37:56	117.10265	40.17917
105	2008-02-08 10:47:57	117.10265	40.17917
105	2008-02-08 10:57:56	117.10462	40.17916
105	2008-02-08 11:07:57	117.11191	40.15689
105	2008-02-08 11:17:56	117.10763	40.11366
105	2008-02-08 14:35:36	116.99119	39.93456
105	2008-02-08 14:35:36	116.99119	39.93456
105	2008-02-08 14:45:36	116.99119	39.93455
105	2008-02-08 14:55:36	116.9912	39.93457
105	2008-02-08 15:05:36	116.99121	39.93458
105	2008-02-08 15:15:36	116.99121	39.93458
105	2008-02-08 15:25:36	116.99122	39.93458
105	2008-02-08 15:35:36	116.99122	39.93458
105	2008-02-08 15:45:35	116.99122	39.93458
105	2008-02-08 15:55:35	116.99122	39.93459
105	2008-02-08 16:05:35	116.99122	39.93459
105	2008-02-08 16:15:35	116.99122	39.93459
105	2008-02-08 16:25:36	116.99123	39.9346
105	2008-02-08 16:35:36	116.99123	39.9346
105	2008-02-08 16:45:35	116.98451	39.94096
105	2008-02-08 16:55:35	117.01465	39.97785
105	2008-02-08 17:05:48	117.00482	40.07856
105	2008-02-08 17:15:35	117.0098	40.18295
105	2008-02-08 17:25:35	117.10473	40.1813
105	2008-02-08 17:35:35	117.10272	40.17921
