# Supplementary material for: An adaptive map-matching algorithm based on hierarchical fuzzy system from vehicular GPS data
Source: PLoS One. 2017 Dec 5;12(12):e0188796. doi: 10.1371/journal.pone.0188796 (PMC5716534; doi:10.1371/journal.pone.0188796)
Supplement: S1 Data — (ZIP) [file pone.0188796.s001.zip › data samples/106.txt]

106	2008-02-02 13:39:19	116.30566	39.87401
106	2008-02-02 13:44:21	116.30985	39.87609
106	2008-02-02 13:49:22	116.31499	39.8873
106	2008-02-02 13:54:24	116.31504	39.89207
106	2008-02-02 13:59:25	116.31482	39.88771
106	2008-02-02 14:09:29	116.31473	39.8872
106	2008-02-02 14:09:29	116.31473	39.8872
106	2008-02-02 14:14:30	116.31476	39.88734
106	2008-02-02 14:19:32	116.31475	39.88727
106	2008-02-02 14:24:34	116.31474	39.88731
106	2008-02-02 14:34:37	116.31491	39.89202
106	2008-02-02 14:39:39	116.31481	39.8908
106	2008-02-02 14:44:40	116.3328	39.88846
106	2008-02-02 15:09:53	116.32126	39.88677
106	2008-02-02 15:14:55	116.3208	39.88327
106	2008-02-02 15:19:57	116.31247	39.88285
106	2008-02-02 15:24:58	116.30567	39.88093
106	2008-02-02 15:30:00	116.31659	39.87442
106	2008-02-02 15:53:11	116.32057	39.88175
106	2008-02-02 15:58:13	116.331	39.88849
106	2008-02-02 16:03:14	116.36135	39.88795
106	2008-02-02 16:08:16	116.37889	39.88804
106	2008-02-02 16:13:18	116.40947	39.89164
106	2008-02-02 16:18:19	116.41248	39.89478
106	2008-02-02 16:23:21	116.41193	39.90568
106	2008-02-02 16:33:24	116.41106	39.92871
106	2008-02-02 16:38:26	116.41874	39.93097
106	2008-02-02 16:43:28	116.40657	39.92299
106	2008-02-02 16:48:29	116.39964	39.93153
106	2008-02-02 16:53:31	116.39015	39.92952
106	2008-02-02 16:58:33	116.37613	39.92146
106	2008-02-02 17:03:34	116.3671	39.92685
106	2008-02-02 17:08:36	116.36402	39.93125
106	2008-02-02 17:13:38	116.34974	39.93433
106	2008-02-02 17:18:39	116.34831	39.96881
106	2008-02-02 17:23:41	116.34225	39.98572
106	2008-02-02 17:28:43	116.34213	39.97523
106	2008-02-02 17:33:44	116.33432	39.96637
106	2008-02-02 17:43:47	116.29631	39.95872
106	2008-02-02 17:48:49	116.29744	39.9558
106	2008-02-02 17:53:51	116.30365	39.94304
106	2008-02-02 17:58:52	116.33172	39.93666
106	2008-02-02 18:03:54	116.3632	39.94647
106	2008-02-02 18:08:56	116.36511	39.95397
106	2008-02-02 18:13:57	116.37101	39.9603
106	2008-02-02 18:24:01	116.35578	39.95101
106	2008-02-02 18:29:02	116.34909	39.95362
106	2008-02-02 18:50:23	116.31904	39.97435
106	2008-02-02 18:55:24	116.31845	39.96565
106	2008-02-02 19:00:26	116.32891	39.95647
106	2008-02-02 19:05:28	116.33776	39.92939
106	2008-02-02 19:10:29	116.33835	39.92209
106	2008-02-02 19:15:31	116.34306	39.91273
106	2008-02-02 19:20:33	116.34981	39.91254
106	2008-02-02 19:25:34	116.35697	39.90625
106	2008-02-02 19:30:36	116.3568	39.903
106	2008-02-02 19:35:38	116.35712	39.89892
106	2008-02-02 19:40:39	116.35729	39.89007
106	2008-02-02 19:45:41	116.34436	39.88831
106	2008-02-02 19:50:43	116.34516	39.86709
106	2008-02-02 19:55:44	116.38772	39.86995
106	2008-02-02 20:10:49	116.38614	39.8439
106	2008-02-02 20:15:54	116.38067	39.85485
106	2008-02-02 20:20:55	116.38296	39.87077
106	2008-02-02 20:25:57	116.36458	39.87716
106	2008-02-02 20:30:59	116.34763	39.87645
106	2008-02-02 20:38:01	116.3442	39.88742
106	2008-02-02 20:43:03	116.32878	39.89597
106	2008-02-02 20:48:04	116.29904	39.89582
106	2008-02-02 20:53:06	116.27729	39.89456
106	2008-02-02 20:58:08	116.2734	39.89565
106	2008-02-02 21:03:09	116.29609	39.89712
106	2008-02-02 21:08:11	116.29608	39.90088
106	2008-02-02 21:13:13	116.29942	39.89554
106	2008-02-02 21:18:14	116.29672	39.88488
106	2008-02-02 21:23:16	116.29984	39.88855
106	2008-02-02 21:28:18	116.27762	39.89603
106	2008-02-02 21:33:19	116.25865	39.89878
106	2008-02-02 21:38:21	116.25689	39.90257
106	2008-02-02 21:43:23	116.26961	39.89899
106	2008-02-02 21:48:24	116.27463	39.89892
106	2008-02-02 21:53:26	116.28797	39.89562
106	2008-02-02 21:53:26	116.28797	39.89562
106	2008-02-02 21:58:27	116.2871	39.88828
106	2008-02-02 22:03:29	116.30426	39.88401
106	2008-02-02 22:08:31	116.31683	39.88839
106	2008-02-02 22:13:33	116.34325	39.88819
106	2008-02-02 22:18:34	116.3687	39.88776
106	2008-02-02 22:23:36	116.39454	39.89042
106	2008-02-02 22:28:37	116.40912	39.89598
106	2008-02-02 22:33:39	116.41275	39.88671
106	2008-02-02 22:33:39	116.41275	39.88671
106	2008-02-02 22:38:41	116.41609	39.87448
106	2008-02-02 22:43:42	116.41488	39.87252
106	2008-02-02 22:48:44	116.42917	39.88295
106	2008-02-02 22:53:46	116.44828	39.88039
106	2008-02-02 22:58:46	116.4281	39.88299
106	2008-02-02 23:03:48	116.40926	39.88701
106	2008-02-02 23:08:50	116.38844	39.88712
106	2008-02-02 23:13:51	116.39238	39.88539
106	2008-02-02 23:18:53	116.39322	39.86445
106	2008-02-02 23:23:55	116.36429	39.85533
106	2008-02-02 23:33:58	116.37259	39.83767
106	2008-02-02 23:39:00	116.34093	39.83096
106	2008-02-02 23:44:01	116.33859	39.81286
106	2008-02-02 23:49:03	116.34013	39.7841
106	2008-02-02 23:54:05	116.33669	39.75957
106	2008-02-03 00:03:08	116.33943	39.7321
106	2008-02-03 00:08:55	116.34197	39.72848
106	2008-02-03 00:09:50	116.34201	39.72851
106	2008-02-03 00:10:50	116.34201	39.72843
106	2008-02-03 00:11:51	116.34199	39.72844
106	2008-02-03 00:13:21	116.34202	39.72847
106	2008-02-03 00:13:58	116.34212	39.72857
106	2008-02-03 09:30:37	116.34034	39.73031
106	2008-02-03 09:35:39	116.33719	39.7607
106	2008-02-03 09:40:40	116.34266	39.78883
106	2008-02-03 09:45:42	116.33931	39.82241
106	2008-02-03 09:50:44	116.34043	39.84632
106	2008-02-03 09:55:45	116.33812	39.84727
106	2008-02-03 10:00:47	116.35008	39.84449
106	2008-02-03 10:05:49	116.36438	39.84452
106	2008-02-03 10:10:50	116.36757	39.86287
106	2008-02-03 10:15:52	116.36832	39.87602
106	2008-02-03 10:20:54	116.36822	39.88568
106	2008-02-03 10:25:55	116.3682	39.887
106	2008-02-03 10:35:59	116.37315	39.89647
106	2008-02-03 10:41:00	116.36843	39.8967
106	2008-02-03 10:51:03	116.36352	39.90462
106	2008-02-03 11:01:07	116.35712	39.91186
106	2008-02-03 11:06:08	116.3586	39.92178
106	2008-02-03 11:06:08	116.3586	39.92178
106	2008-02-03 11:11:10	116.35002	39.92565
106	2008-02-03 11:16:12	116.33519	39.93717
106	2008-02-03 11:21:13	116.31738	39.9547
106	2008-02-03 11:26:15	116.31552	39.96207
106	2008-02-03 11:31:17	116.33052	39.96075
106	2008-02-03 11:36:17	116.34693	39.96629
106	2008-02-03 11:41:19	116.39583	39.96703
106	2008-02-03 11:46:21	116.40713	39.95773
106	2008-02-03 11:51:22	116.40187	39.95358
106	2008-02-03 11:56:24	116.39034	39.9502
106	2008-02-03 12:01:26	116.37988	39.96166
106	2008-02-03 12:06:27	116.38862	39.95871
106	2008-02-03 12:11:29	116.37588	39.95214
106	2008-02-03 12:16:31	116.35646	39.95672
106	2008-02-03 12:21:32	116.3494	39.94968
106	2008-02-03 12:36:37	116.30385	39.90774
106	2008-02-03 12:41:39	116.30453	39.89782
106	2008-02-03 12:46:41	116.31218	39.90986
106	2008-02-03 12:51:42	116.31386	39.90951
106	2008-02-03 12:56:44	116.32928	39.90669
106	2008-02-03 13:01:46	116.33668	39.90258
106	2008-02-03 13:06:47	116.34042	39.89626
106	2008-02-03 13:11:49	116.34036	39.86697
106	2008-02-03 13:11:49	116.34036	39.86697
106	2008-02-03 13:42:03	116.3482	39.8663
106	2008-02-03 13:47:05	116.34773	39.87412
106	2008-02-03 13:52:07	116.34258	39.87615
106	2008-02-03 13:57:08	116.34425	39.88744
106	2008-02-03 14:02:10	116.35497	39.89492
106	2008-02-03 14:07:12	116.35734	39.88864
106	2008-02-03 14:12:13	116.36627	39.8878
106	2008-02-03 14:17:15	116.36746	39.88795
106	2008-02-03 14:27:18	116.36803	39.87243
106	2008-02-03 14:32:20	116.36502	39.84943
106	2008-02-03 14:37:22	116.36402	39.83117
106	2008-02-03 14:42:23	116.39507	39.82532
106	2008-02-03 14:47:25	116.39616	39.80414
106	2008-02-03 14:52:27	116.41659	39.80208
106	2008-02-03 14:57:28	116.43799	39.8021
106	2008-02-03 15:02:30	116.44452	39.80028
106	2008-02-03 15:07:32	116.43435	39.81466
106	2008-02-03 15:12:32	116.40769	39.82992
106	2008-02-03 15:17:34	116.39315	39.83612
106	2008-02-03 15:22:36	116.3876	39.84473
106	2008-02-03 15:27:37	116.37488	39.84897
106	2008-02-03 15:32:39	116.37923	39.84809
106	2008-02-03 15:37:41	116.36492	39.84604
106	2008-02-03 15:42:42	116.35953	39.84459
106	2008-02-03 15:47:44	116.35885	39.84916
106	2008-02-03 15:52:45	116.35822	39.86549
106	2008-02-03 15:57:47	116.35773	39.86788
106	2008-02-03 16:02:49	116.34256	39.89312
106	2008-02-03 16:07:50	116.35047	39.90386
106	2008-02-03 16:12:52	116.35072	39.91964
106	2008-02-03 16:17:54	116.34956	39.93616
106	2008-02-03 16:22:55	116.34871	39.97518
106	2008-02-03 16:27:57	116.35957	39.97933
106	2008-02-03 16:38:00	116.34729	39.9658
106	2008-02-03 16:43:02	116.37822	39.9668
106	2008-02-03 16:48:04	116.38865	39.95636
106	2008-02-03 16:53:05	116.37999	39.94995
106	2008-02-03 16:58:07	116.36531	39.94938
106	2008-02-03 17:03:09	116.35777	39.94481
106	2008-02-03 17:08:10	116.34558	39.93904
106	2008-02-03 17:13:12	116.33758	39.93165
106	2008-02-03 17:18:14	116.32861	39.92698
106	2008-02-03 17:18:14	116.32861	39.92698
106	2008-02-03 17:23:15	116.33363	39.9217
106	2008-02-03 17:28:17	116.34173	39.92197
106	2008-02-03 17:33:19	116.3459	39.92257
106	2008-02-03 17:38:20	116.34963	39.92956
106	2008-02-03 17:43:22	116.37479	39.94745
106	2008-02-03 17:53:25	116.42764	39.94309
106	2008-02-03 17:58:27	116.43688	39.95161
106	2008-02-03 18:03:28	116.43967	39.95084
106	2008-02-03 18:08:30	116.46488	39.96886
106	2008-02-03 18:13:32	116.48361	39.92918
106	2008-02-03 18:18:33	116.49413	39.92171
106	2008-02-03 18:23:35	116.51897	39.92254
106	2008-02-03 18:28:37	116.52068	39.91603
106	2008-02-03 18:33:38	116.49494	39.91467
106	2008-02-03 18:38:40	116.47223	39.91442
106	2008-02-03 18:43:42	116.45971	39.91223
106	2008-02-03 18:48:43	116.45505	39.90581
106	2008-02-03 18:53:45	116.45116	39.89603
106	2008-02-03 18:58:47	116.4556	39.90226
106	2008-02-03 19:08:50	116.47251	39.96404
106	2008-02-03 19:13:52	116.50708	40.00948
106	2008-02-03 19:18:53	116.57636	40.04451
106	2008-02-03 19:23:55	116.58674	40.07776
106	2008-02-03 19:23:55	116.58674	40.07776
106	2008-02-03 19:28:57	116.58159	40.07662
106	2008-02-03 19:33:58	116.57807	40.06271
106	2008-02-03 19:39:00	116.56267	40.06853
106	2008-02-03 19:44:02	116.56663	40.07056
106	2008-02-03 20:06:56	116.56648	40.07147
106	2008-02-03 20:06:57	116.56647	40.07147
106	2008-02-03 20:35:32	116.56648	40.07145
106	2008-02-03 20:40:34	116.56647	40.07147
106	2008-02-03 20:45:35	116.56647	40.07146
106	2008-02-03 20:50:37	116.56646	40.07147
106	2008-02-03 20:55:39	116.56645	40.07146
106	2008-02-03 21:00:40	116.56647	40.07146
106	2008-02-03 21:00:40	116.56647	40.07146
106	2008-02-03 21:05:42	116.56646	40.07147
106	2008-02-03 21:16:50	116.56648	40.07147
106	2008-02-03 21:21:51	116.56647	40.07147
106	2008-02-03 21:26:53	116.56645	40.07147
106	2008-02-03 21:36:56	116.56419	40.07026
106	2008-02-03 21:47:00	116.57326	40.06306
106	2008-02-03 21:52:01	116.58201	40.06224
106	2008-02-03 21:57:03	116.58189	40.0622
106	2008-02-03 22:02:04	116.58199	40.06227
106	2008-02-03 22:12:08	116.58211	40.0623
106	2008-02-03 22:17:09	116.58208	40.0622
106	2008-02-03 22:22:11	116.5815	40.06955
106	2008-02-03 22:27:13	116.58151	40.06954
106	2008-02-03 22:32:14	116.58119	40.07133
106	2008-02-03 22:37:16	116.58124	40.07135
106	2008-02-03 22:37:16	116.58124	40.07135
106	2008-02-03 22:42:18	116.58124	40.07135
106	2008-02-03 22:47:19	116.58095	40.07282
106	2008-02-03 22:52:21	116.58058	40.07532
106	2008-02-03 22:57:23	116.58193	40.0752
106	2008-02-03 23:02:24	116.58474	40.07668
106	2008-02-03 23:12:28	116.58173	40.04924
106	2008-02-03 23:17:29	116.52436	40.01916
106	2008-02-03 23:22:31	116.48219	39.98754
106	2008-02-03 23:27:33	116.49315	39.97065
106	2008-02-03 23:32:34	116.4969	39.96926
106	2008-02-03 23:47:39	116.53438	40.05267
106	2008-02-03 23:52:41	116.56826	40.06363
106	2008-02-03 23:57:43	116.5804	40.07606
106	2008-02-04 00:13:48	116.58402	40.05671
106	2008-02-04 00:18:50	116.52381	40.01897
106	2008-02-04 00:18:50	116.52381	40.01897
106	2008-02-04 00:23:51	116.461	39.97202
106	2008-02-04 00:28:53	116.39494	39.98699
106	2008-02-04 00:33:55	116.31866	39.98451
106	2008-02-04 00:38:56	116.26955	39.95585
106	2008-02-04 00:43:58	116.2679	39.89885
106	2008-02-04 00:48:59	116.26172	39.89547
106	2008-02-04 00:54:01	116.28599	39.86455
106	2008-02-04 00:59:03	116.30668	39.85672
106	2008-02-04 01:04:05	116.33808	39.84721
106	2008-02-04 01:09:05	116.33865	39.82139
106	2008-02-04 01:14:07	116.34199	39.78904
106	2008-02-04 01:19:08	116.33689	39.75844
106	2008-02-04 01:28:12	116.33337	39.73076
106	2008-02-04 01:33:13	116.34224	39.72825
106	2008-02-04 10:31:25	116.34218	39.72876
106	2008-02-04 10:36:27	116.33876	39.74625
106	2008-02-04 10:41:28	116.34192	39.76109
106	2008-02-04 10:46:30	116.34256	39.78801
106	2008-02-04 10:51:32	116.33992	39.82542
106	2008-02-04 10:56:33	116.35267	39.84453
106	2008-02-04 11:01:35	116.34544	39.84465
106	2008-02-04 11:01:35	116.34544	39.84465
106	2008-02-04 11:06:37	116.31575	39.85126
106	2008-02-04 11:11:38	116.30466	39.88274
106	2008-02-04 11:16:40	116.30426	39.90967
106	2008-02-04 11:21:42	116.30383	39.94753
106	2008-02-04 11:26:43	116.30192	39.96085
106	2008-02-04 11:31:45	116.29091	39.96215
106	2008-02-04 11:36:47	116.29789	39.95285
106	2008-02-04 11:41:48	116.30563	39.94035
106	2008-02-04 11:46:50	116.35118	39.9391
106	2008-02-04 11:51:52	116.35872	39.93177
106	2008-02-04 11:56:53	116.37095	39.9259
106	2008-02-04 12:01:55	116.3848	39.9199
106	2008-02-04 12:06:57	116.38554	39.90804
106	2008-02-04 12:11:58	116.38976	39.89955
106	2008-02-04 12:17:00	116.39044	39.88929
106	2008-02-04 12:22:02	116.38438	39.8849
106	2008-02-04 12:27:03	116.3785	39.88768
106	2008-02-04 12:32:05	116.37034	39.89142
106	2008-02-04 12:37:07	116.36273	39.88783
106	2008-02-04 12:42:08	116.36015	39.8851
106	2008-02-04 12:47:10	116.35745	39.88503
106	2008-02-04 12:52:11	116.34784	39.8796
106	2008-02-04 12:57:13	116.34759	39.87942
106	2008-02-04 13:02:15	116.34718	39.88729
106	2008-02-04 13:07:16	116.34493	39.88843
106	2008-02-04 13:07:16	116.34493	39.88843
106	2008-02-04 13:12:18	116.33387	39.8869
106	2008-02-04 13:17:20	116.32869	39.88338
106	2008-02-04 13:39:31	116.3114	39.88179
106	2008-02-04 13:44:33	116.31874	39.88869
106	2008-02-04 13:49:34	116.35523	39.88792
106	2008-02-04 13:54:36	116.37697	39.88794
106	2008-02-04 13:59:38	116.39402	39.89037
106	2008-02-04 14:04:39	116.42112	39.89188
106	2008-02-04 14:09:41	116.41861	39.9034
106	2008-02-04 14:14:43	116.42906	39.89845
106	2008-02-04 14:19:44	116.41628	39.89571
106	2008-02-04 14:19:44	116.41628	39.89571
106	2008-02-04 14:24:46	116.41058	39.89556
106	2008-02-04 14:29:48	116.41299	39.88627
106	2008-02-04 14:34:49	116.41445	39.88359
106	2008-02-04 14:39:51	116.39624	39.88688
106	2008-02-04 14:44:53	116.3846	39.88494
106	2008-02-04 14:49:54	116.36966	39.88189
106	2008-02-04 14:59:58	116.36835	39.89805
106	2008-02-04 15:04:59	116.33878	39.89666
106	2008-02-04 15:10:01	116.33438	39.90148
106	2008-02-04 15:15:03	116.34375	39.90084
106	2008-02-04 15:20:04	116.34657	39.90948
106	2008-02-04 15:25:06	116.33842	39.92128
106	2008-02-04 15:35:08	116.33814	39.92284
106	2008-02-04 15:40:10	116.33627	39.90622
106	2008-02-04 15:45:12	116.32863	39.90171
106	2008-02-04 15:50:13	116.32236	39.89297
106	2008-02-04 16:00:17	116.32162	39.88673
106	2008-02-04 16:05:18	116.34038	39.88855
106	2008-02-04 16:10:20	116.33844	39.89627
106	2008-02-04 16:15:22	116.35071	39.89974
106	2008-02-04 16:20:23	116.37072	39.90566
106	2008-02-04 16:25:25	116.38882	39.9061
106	2008-02-04 16:25:25	116.38882	39.9061
106	2008-02-04 16:30:26	116.40449	39.90649
106	2008-02-04 16:35:28	116.42042	39.90686
106	2008-02-04 16:40:30	116.46186	39.9034
106	2008-02-04 16:45:31	116.47153	39.90316
106	2008-02-04 16:50:33	116.45924	39.89938
106	2008-02-04 16:55:35	116.4516	39.89258
106	2008-02-04 17:00:36	116.43883	39.89809
106	2008-02-04 17:06:38	116.43623	39.89249
106	2008-02-04 17:11:40	116.42377	39.89597
106	2008-02-04 17:16:42	116.41728	39.89598
106	2008-02-04 17:21:43	116.40819	39.8999
106	2008-02-04 17:26:45	116.40066	39.89942
106	2008-02-04 17:31:47	116.39234	39.9064
106	2008-02-04 17:36:48	116.37869	39.90596
106	2008-02-04 17:41:50	116.35739	39.90601
106	2008-02-04 17:46:52	116.34738	39.91708
106	2008-02-04 17:51:53	116.34539	39.92207
106	2008-02-04 17:56:55	116.34685	39.91821
106	2008-02-04 18:01:57	116.35011	39.91282
106	2008-02-04 18:06:58	116.35029	39.9106
106	2008-02-04 18:06:58	116.35029	39.9106
106	2008-02-04 18:12:00	116.35031	39.90105
106	2008-02-04 18:17:02	116.36838	39.8948
106	2008-02-04 18:22:03	116.37804	39.89585
106	2008-02-04 18:27:05	116.36839	39.88788
106	2008-02-04 18:32:06	116.36795	39.87
106	2008-02-04 18:37:08	116.36496	39.85255
106	2008-02-04 18:42:10	116.3696	39.84203
106	2008-02-04 18:47:11	116.37191	39.83869
106	2008-02-04 18:52:13	116.3745	39.85123
106	2008-02-04 18:59:16	116.37875	39.8623
106	2008-02-04 19:04:17	116.37578	39.87833
106	2008-02-04 19:09:18	116.3683	39.88303
106	2008-02-04 19:19:21	116.35711	39.89688
106	2008-02-04 19:24:23	116.35121	39.89488
106	2008-02-04 19:24:23	116.35121	39.89488
106	2008-02-04 19:29:25	116.34151	39.88835
106	2008-02-04 19:34:26	116.33629	39.88871
106	2008-02-04 19:39:28	116.32168	39.88338
106	2008-02-04 19:44:30	116.33485	39.88811
106	2008-02-04 19:49:31	116.33068	39.89181
106	2008-02-04 19:54:33	116.32057	39.88897
106	2008-02-04 19:54:33	116.32057	39.88897
106	2008-02-04 19:59:35	116.33514	39.88698
106	2008-02-04 20:04:36	116.34151	39.87912
106	2008-02-04 20:09:38	116.34439	39.88795
106	2008-02-04 20:14:40	116.35014	39.8986
106	2008-02-04 20:19:41	116.35039	39.90666
106	2008-02-04 20:24:43	116.35057	39.91194
106	2008-02-04 20:29:45	116.35026	39.92009
106	2008-02-04 20:34:46	116.34961	39.93506
106	2008-02-04 20:39:48	116.37367	39.96224
106	2008-02-04 20:44:50	116.37109	39.99047
106	2008-02-04 20:49:51	116.36944	40.00458
106	2008-02-04 20:59:55	116.34685	39.99106
106	2008-02-04 21:17:24	116.32313	39.93741
106	2008-02-04 21:37:30	116.32814	39.92493
106	2008-02-04 21:42:32	116.3372	39.90595
106	2008-02-04 21:47:34	116.36568	39.89834
106	2008-02-04 21:57:37	116.38795	39.88492
106	2008-02-04 22:07:40	116.38154	39.88203
106	2008-02-04 22:22:45	116.37048	39.88188
106	2008-02-04 22:32:48	116.34205	39.88178
106	2008-02-04 22:32:48	116.34205	39.88178
106	2008-02-04 22:37:50	116.33604	39.88859
106	2008-02-04 22:42:52	116.32131	39.88876
106	2008-02-04 22:47:53	116.32043	39.88073
106	2008-02-04 22:52:55	116.32031	39.88823
106	2008-02-04 22:57:57	116.31665	39.88827
106	2008-02-04 23:02:58	116.32047	39.88089
106	2008-02-04 23:08:00	116.33004	39.88728
106	2008-02-04 23:13:02	116.33931	39.87529
106	2008-02-04 23:18:03	116.3416	39.86206
106	2008-02-04 23:23:05	116.33846	39.84691
106	2008-02-04 23:28:07	116.33892	39.83129
106	2008-02-04 23:38:10	116.33523	39.77024
106	2008-02-04 23:43:12	116.32628	39.75644
106	2008-02-04 23:48:13	116.33645	39.74119
106	2008-02-05 00:01:17	116.34142	39.72828
106	2008-02-05 10:04:53	116.34069	39.73057
106	2008-02-05 10:09:55	116.33923	39.75738
106	2008-02-05 10:14:56	116.33603	39.77457
106	2008-02-05 10:19:58	116.33977	39.80426
106	2008-02-05 10:25:00	116.34132	39.82792
106	2008-02-05 10:30:01	116.34097	39.85387
106	2008-02-05 10:35:03	116.33085	39.87505
106	2008-02-05 10:40:05	116.32027	39.88778
106	2008-02-05 10:45:06	116.30427	39.8993
106	2008-02-05 10:50:08	116.29384	39.9095
106	2008-02-05 10:55:10	116.30822	39.91006
106	2008-02-05 11:00:11	116.32287	39.89883
106	2008-02-05 11:05:13	116.31511	39.88988
106	2008-02-05 11:10:15	116.32046	39.88335
106	2008-02-05 11:15:16	116.3291	39.87595
106	2008-02-05 11:20:18	116.3345	39.88718
106	2008-02-05 11:38:37	116.3696	39.89376
106	2008-02-05 11:43:38	116.36811	39.8889
106	2008-02-05 11:48:40	116.36124	39.88201
106	2008-02-05 11:53:42	116.34476	39.88205
106	2008-02-05 11:58:43	116.35058	39.9021
106	2008-02-05 12:03:45	116.34768	39.9223
106	2008-02-05 12:08:47	116.34545	39.92692
106	2008-02-05 12:32:58	116.39595	39.80997
106	2008-02-05 12:37:59	116.39161	39.79494
106	2008-02-05 12:43:01	116.3905	39.79519
106	2008-02-05 12:48:03	116.39648	39.80684
106	2008-02-05 12:53:04	116.39572	39.82201
106	2008-02-05 12:53:04	116.39572	39.82201
106	2008-02-05 13:03:08	116.39833	39.84803
106	2008-02-05 13:08:09	116.39539	39.85297
106	2008-02-05 13:13:11	116.3927	39.88042
106	2008-02-05 13:18:13	116.38787	39.885
106	2008-02-05 13:23:14	116.37854	39.8886
106	2008-02-05 13:28:16	116.37786	39.90118
106	2008-02-05 13:33:18	116.37755	39.90431
106	2008-02-05 13:38:19	116.37672	39.90519
106	2008-02-05 13:43:21	116.37558	39.92048
106	2008-02-05 13:48:22	116.37143	39.91524
106	2008-02-05 13:53:24	116.36939	39.90964
106	2008-02-05 14:03:27	116.36771	39.90252
106	2008-02-05 14:08:29	116.35503	39.8981
106	2008-02-05 14:13:31	116.33629	39.89495
106	2008-02-05 14:18:32	116.33653	39.88424
106	2008-02-05 14:23:34	116.33637	39.89536
106	2008-02-05 14:28:36	116.35068	39.90355
106	2008-02-05 14:33:37	116.38506	39.90604
106	2008-02-05 14:38:39	116.40714	39.90667
106	2008-02-05 14:43:41	116.41857	39.90348
106	2008-02-05 14:48:42	116.41261	39.89674
106	2008-02-05 14:48:43	116.36176	39.94421
106	2008-02-05 14:53:44	116.41267	39.88982
106	2008-02-05 14:58:46	116.42497	39.88287
106	2008-02-05 14:58:46	116.42497	39.88287
106	2008-02-05 15:03:47	116.41519	39.88258
106	2008-02-05 15:22:58	116.38045	39.87051
106	2008-02-05 15:22:58	116.38045	39.87051
106	2008-02-05 15:28:00	116.37739	39.85778
106	2008-02-05 15:33:01	116.34865	39.85103
106	2008-02-05 16:03:16	116.34802	39.86824
106	2008-02-05 16:13:19	116.34042	39.88998
106	2008-02-05 16:18:21	116.32884	39.89619
106	2008-02-05 16:23:23	116.3278	39.90583
106	2008-02-05 16:28:24	116.33819	39.91256
106	2008-02-05 16:33:26	116.34424	39.90802
106	2008-02-05 16:38:28	116.31994	39.90614
106	2008-02-05 16:43:29	116.30432	39.909
106	2008-02-05 16:48:31	116.30342	39.95302
106	2008-02-05 16:53:33	116.29013	39.99211
106	2008-02-05 16:58:34	116.27705	39.99632
106	2008-02-05 17:03:36	116.28829	39.99541
106	2008-02-05 17:08:38	116.2908	39.99125
106	2008-02-05 17:13:39	116.30311	39.95381
106	2008-02-05 17:18:41	116.30382	39.92805
106	2008-02-05 17:23:43	116.30405	39.91321
106	2008-02-05 17:23:43	116.30405	39.91321
106	2008-02-05 17:28:44	116.30442	39.88327
106	2008-02-05 17:43:48	116.3899	39.8556
106	2008-02-05 17:53:52	116.39388	39.87044
106	2008-02-05 18:03:55	116.33179	39.89614
106	2008-02-05 18:08:57	116.30566	39.89504
106	2008-02-05 18:13:58	116.31384	39.89502
106	2008-02-05 18:19:00	116.31517	39.89649
106	2008-02-05 18:24:01	116.33713	39.90584
106	2008-02-05 18:29:03	116.34971	39.90579
106	2008-02-05 18:34:05	116.35716	39.90764
106	2008-02-05 18:39:06	116.36765	39.90641
106	2008-02-05 18:44:08	116.3759	39.90571
106	2008-02-05 18:49:10	116.39604	39.90635
106	2008-02-05 18:54:11	116.4271	39.90714
106	2008-02-05 18:59:13	116.45607	39.90718
106	2008-02-05 19:09:16	116.45568	39.91704
106	2008-02-05 19:14:18	116.46642	39.92178
106	2008-02-05 19:19:20	116.47189	39.91881
106	2008-02-05 19:24:21	116.47165	39.90758
106	2008-02-05 19:29:23	116.47153	39.89945
106	2008-02-05 19:29:23	116.47153	39.89945
106	2008-02-05 19:44:28	116.47087	39.892
106	2008-02-05 19:49:30	116.45556	39.89825
106	2008-02-05 19:54:31	116.44137	39.89249
106	2008-02-05 19:59:33	116.42851	39.91858
106	2008-02-05 19:59:33	116.42851	39.91858
106	2008-02-05 20:04:35	116.43671	39.93978
106	2008-02-05 20:09:36	116.44579	39.93231
106	2008-02-05 20:14:38	116.46848	39.9323
106	2008-02-05 20:24:41	116.49587	39.92174
106	2008-02-05 20:29:43	116.506	39.92259
106	2008-02-05 20:34:45	116.49503	39.92186
106	2008-02-05 20:39:46	116.47286	39.92158
106	2008-02-05 20:44:48	116.46362	39.91532
106	2008-02-05 20:49:50	116.45553	39.90883
106	2008-02-05 20:54:51	116.44964	39.86244
106	2008-02-05 20:59:53	116.3913	39.85577
106	2008-02-05 21:04:54	116.3742	39.8596
106	2008-02-05 21:09:56	116.34227	39.8491
106	2008-02-05 21:39:59	116.26927	39.9486
106	2008-02-05 21:39:59	116.26927	39.9486
106	2008-02-05 21:45:00	116.28222	39.9567
106	2008-02-05 21:50:02	116.28722	39.94549
106	2008-02-05 22:00:05	116.30429	39.92791
106	2008-02-05 22:05:07	116.30424	39.88971
106	2008-02-05 22:12:10	116.31427	39.87392
106	2008-02-05 22:17:11	116.32047	39.88222
106	2008-02-05 22:22:13	116.31054	39.87916
106	2008-02-05 22:27:15	116.31908	39.88322
106	2008-02-05 22:32:16	116.32041	39.88106
106	2008-02-05 22:37:18	116.3168	39.86698
106	2008-02-05 22:42:20	116.31128	39.85686
106	2008-02-05 22:47:21	116.34172	39.84889
106	2008-02-05 23:14:33	116.3373	39.78353
106	2008-02-05 23:19:34	116.33694	39.75739
106	2008-02-05 23:29:38	116.34169	39.73013
106	2008-02-06 00:02:54	116.34335	39.72405
106	2008-02-06 00:07:56	116.38708	39.71943
106	2008-02-06 00:12:57	116.44701	39.72385
106	2008-02-06 10:35:43	116.60736	39.66069
106	2008-02-06 10:40:45	116.60741	39.66068
106	2008-02-06 10:45:46	116.60738	39.66073
106	2008-02-06 10:45:46	116.60738	39.66073
106	2008-02-06 11:08:58	116.60737	39.66074
106	2008-02-06 11:24:03	116.56548	39.72545
106	2008-02-06 11:29:04	116.5509	39.75105
106	2008-02-06 11:34:05	116.5312	39.76935
106	2008-02-06 11:39:07	116.50927	39.79707
106	2008-02-06 11:44:09	116.48501	39.81481
106	2008-02-06 11:54:12	116.44788	39.84922
106	2008-02-06 11:59:14	116.45182	39.86419
106	2008-02-06 12:04:15	116.45583	39.90337
106	2008-02-06 12:09:17	116.47154	39.90433
106	2008-02-06 12:19:20	116.45644	39.89212
106	2008-02-06 12:24:22	116.45586	39.88744
106	2008-02-06 12:29:24	116.43363	39.89813
106	2008-02-06 12:29:24	116.43363	39.89813
106	2008-02-06 12:34:25	116.41549	39.907
106	2008-02-06 12:39:27	116.37733	39.90597
106	2008-02-06 12:44:29	116.36865	39.90964
106	2008-02-06 12:49:30	116.36775	39.90579
106	2008-02-06 12:54:32	116.36814	39.88942
106	2008-02-06 12:59:34	116.35082	39.88815
106	2008-02-06 13:04:35	116.34083	39.88173
106	2008-02-06 13:27:47	116.32064	39.87615
106	2008-02-06 13:32:48	116.31982	39.89179
106	2008-02-06 13:37:50	116.31519	39.90573
106	2008-02-06 13:42:52	116.30607	39.91045
106	2008-02-06 13:52:55	116.30389	39.89584
106	2008-02-06 13:57:57	116.2889	39.88382
106	2008-02-06 14:02:58	116.28826	39.8654
106	2008-02-06 14:08:00	116.27747	39.8608
106	2008-02-06 14:13:02	116.29057	39.85631
106	2008-02-06 14:18:03	116.31014	39.85675
106	2008-02-06 14:23:05	116.3053	39.8784
106	2008-02-06 14:28:07	116.31854	39.88318
106	2008-02-06 14:28:33	116.31861	39.88318
106	2008-02-06 14:28:34	116.31861	39.88318
106	2008-02-06 14:51:06	116.32031	39.88026
106	2008-02-06 14:56:08	116.3084	39.88524
106	2008-02-06 15:01:09	116.25031	39.86425
106	2008-02-06 15:08:12	116.25489	39.86106
106	2008-02-06 15:13:13	116.28691	39.86488
106	2008-02-06 15:18:15	116.29906	39.88077
106	2008-02-06 15:23:17	116.32048	39.88178
106	2008-02-06 15:23:17	116.32048	39.88178
106	2008-02-06 15:28:18	116.31289	39.88711
106	2008-02-06 15:33:20	116.25657	39.86659
106	2008-02-06 15:38:22	116.21781	39.8447
106	2008-02-06 15:43:23	116.20352	39.82766
106	2008-02-06 15:48:25	116.20515	39.84285
106	2008-02-06 15:53:27	116.23221	39.85283
106	2008-02-06 15:58:28	116.25772	39.86242
106	2008-02-06 16:03:30	116.27089	39.87085
106	2008-02-06 16:08:32	116.26854	39.89771
106	2008-02-06 16:13:33	116.26886	39.90441
106	2008-02-06 16:18:35	116.28907	39.90572
106	2008-02-06 16:23:37	116.28895	39.8867
106	2008-02-06 16:33:40	116.27783	39.87375
106	2008-02-06 16:38:42	116.29166	39.8786
106	2008-02-06 16:44:40	116.29833	39.8803
106	2008-02-06 16:51:46	116.32049	39.88317
106	2008-02-06 17:01:49	116.32935	39.87592
106	2008-02-06 17:06:50	116.32038	39.88029
106	2008-02-06 17:11:52	116.32274	39.87535
106	2008-02-06 17:16:53	116.33012	39.88333
106	2008-02-06 17:21:55	116.34252	39.88229
106	2008-02-06 17:26:57	116.33489	39.86859
106	2008-02-06 17:31:58	116.33018	39.88238
106	2008-02-06 17:37:00	116.34398	39.88663
106	2008-02-06 17:42:02	116.3503	39.91752
106	2008-02-06 17:47:03	116.34858	39.96265
106	2008-02-06 17:52:05	116.3269	39.98496
106	2008-02-06 17:57:07	116.31431	39.98409
106	2008-02-06 18:02:08	116.31915	39.97108
106	2008-02-06 18:07:10	116.31471	39.96587
106	2008-02-06 18:12:12	116.30404	39.92783
106	2008-02-06 18:17:13	116.29601	39.89794
106	2008-02-06 18:17:13	116.29601	39.89794
106	2008-02-06 18:22:15	116.31103	39.90612
106	2008-02-06 18:27:17	116.34576	39.90576
106	2008-02-06 18:32:18	116.35718	39.89232
106	2008-02-06 18:37:20	116.3335	39.8864
106	2008-02-06 18:42:22	116.32044	39.88063
106	2008-02-06 18:47:23	116.30509	39.88475
106	2008-02-06 18:52:25	116.32026	39.88782
106	2008-02-06 18:57:27	116.31555	39.88314
106	2008-02-06 19:02:28	116.30464	39.89589
106	2008-02-06 19:07:30	116.30399	39.89024
106	2008-02-06 19:12:32	116.31761	39.89562
106	2008-02-06 19:17:33	116.31506	39.9097
106	2008-02-06 19:22:35	116.3187	39.90601
106	2008-02-06 19:27:37	116.31503	39.89209
106	2008-02-06 19:32:38	116.32048	39.88082
106	2008-02-06 19:37:40	116.31301	39.86657
106	2008-02-06 19:42:42	116.28829	39.86888
106	2008-02-06 19:47:43	116.27826	39.8643
106	2008-02-06 19:52:45	116.28059	39.8355
106	2008-02-06 19:57:47	116.28613	39.83782
106	2008-02-06 20:02:48	116.27782	39.84681
106	2008-02-06 20:07:50	116.28806	39.86131
106	2008-02-06 20:12:51	116.28049	39.8748
106	2008-02-06 20:19:53	116.31815	39.88848
106	2008-02-06 20:24:55	116.33367	39.88856
106	2008-02-06 20:29:57	116.32592	39.88878
106	2008-02-06 20:34:58	116.32038	39.88382
106	2008-02-06 20:40:00	116.33008	39.86882
106	2008-02-06 20:45:02	116.36309	39.86843
106	2008-02-06 20:50:03	116.42559	39.86962
106	2008-02-06 20:55:05	116.45433	39.86994
106	2008-02-06 21:00:07	116.47092	39.86996
106	2008-02-06 21:05:08	116.50795	39.86621
106	2008-02-06 21:10:10	116.50802	39.86619
106	2008-02-06 21:15:12	116.48886	39.87468
106	2008-02-06 21:20:13	116.46612	39.87186
106	2008-02-06 21:25:15	116.45541	39.89586
106	2008-02-06 21:30:17	116.44037	39.91603
106	2008-02-06 21:35:18	116.4348	39.91012
106	2008-02-06 21:40:20	116.43486	39.91406
106	2008-02-06 21:40:20	116.43486	39.91406
106	2008-02-06 21:45:22	116.44408	39.91499
106	2008-02-06 22:00:27	116.42102	39.87
106	2008-02-06 22:05:28	116.40636	39.86726
106	2008-02-06 22:15:32	116.39465	39.83588
106	2008-02-06 22:20:33	116.39582	39.81278
106	2008-02-06 22:25:35	116.39695	39.81393
106	2008-02-06 22:30:37	116.39708	39.80348
106	2008-02-06 22:35:38	116.41183	39.8002
106	2008-02-06 22:40:40	116.43163	39.77405
106	2008-02-06 22:45:41	116.44855	39.74281
106	2008-02-06 22:50:43	116.47492	39.70594
106	2008-02-06 22:55:45	116.51499	39.67952
106	2008-02-06 23:00:46	116.55564	39.68718
106	2008-02-06 23:05:48	116.59171	39.66385
106	2008-02-06 23:10:50	116.60191	39.66101
106	2008-02-07 08:00:02	116.58246	39.66306
106	2008-02-07 08:05:04	116.57226	39.70924
106	2008-02-07 08:10:05	116.55092	39.74975
106	2008-02-07 08:15:07	116.53092	39.76968
106	2008-02-07 08:20:09	116.50762	39.79904
106	2008-02-07 08:25:10	116.47529	39.82377
106	2008-02-07 08:30:12	116.45107	39.84068
106	2008-02-07 08:35:14	116.43969	39.85771
106	2008-02-07 08:40:15	116.43808	39.89172
106	2008-02-07 08:45:17	116.42763	39.93914
106	2008-02-07 08:50:19	116.40997	39.94826
106	2008-02-07 08:55:20	116.4028	39.93949
106	2008-02-07 09:00:22	116.42136	39.94818
106	2008-02-07 09:05:23	116.45528	39.9404
106	2008-02-07 09:10:24	116.45581	39.93832
106	2008-02-07 09:15:26	116.4275	39.94734
106	2008-02-07 09:20:28	116.37365	39.94658
106	2008-02-07 09:25:29	116.37293	39.93878
106	2008-02-07 09:30:31	116.36974	39.94178
106	2008-02-07 09:35:33	116.36628	39.94028
106	2008-02-07 09:35:33	116.36628	39.94028
106	2008-02-07 09:40:34	116.34202	39.94982
106	2008-02-07 09:45:36	116.33223	39.9717
106	2008-02-07 09:50:38	116.33432	39.9863
106	2008-02-07 09:55:39	116.3467	39.99958
106	2008-02-07 10:00:41	116.34572	40.02077
106	2008-02-07 10:05:42	116.34117	40.03192
106	2008-02-07 10:10:44	116.3431	40.02813
106	2008-02-07 10:15:46	116.3586	40.00713
106	2008-02-07 10:20:47	116.3818	39.98119
106	2008-02-07 10:25:49	116.39921	39.98682
106	2008-02-07 10:30:51	116.40575	39.99751
106	2008-02-07 10:35:52	116.40114	39.98652
106	2008-02-07 10:40:54	116.45927	39.9723
106	2008-02-07 10:50:57	116.5176	40.01529
106	2008-02-07 10:55:59	116.56691	40.0329
106	2008-02-07 11:01:01	116.58347	40.04521
106	2008-02-07 11:06:02	116.56561	40.03245
106	2008-02-07 11:11:04	116.55773	40.00954
106	2008-02-07 11:21:07	116.57919	39.94824
106	2008-02-07 11:31:11	116.57629	39.91319
106	2008-02-07 11:41:14	116.52438	39.91582
106	2008-02-07 11:41:14	116.52438	39.91582
106	2008-02-07 11:46:16	116.51151	39.92197
106	2008-02-07 11:51:17	116.48389	39.9324
106	2008-02-07 11:56:19	116.47404	39.97039
106	2008-02-07 12:01:21	116.45637	39.9555
106	2008-02-07 12:06:22	116.45538	39.91681
106	2008-02-07 12:11:24	116.42148	39.90706
106	2008-02-07 12:16:26	116.38967	39.90342
106	2008-02-07 12:21:27	116.38717	39.8987
106	2008-02-07 12:26:29	116.38046	39.88815
106	2008-02-07 12:36:32	116.36797	39.88195
106	2008-02-07 12:41:34	116.35736	39.88313
106	2008-02-07 12:46:35	116.34397	39.88881
106	2008-02-07 12:56:39	116.34911	39.95191
106	2008-02-07 13:06:42	116.30968	39.97485
106	2008-02-07 13:11:44	116.28198	39.98177
106	2008-02-07 13:16:45	116.29452	39.97747
106	2008-02-07 13:21:47	116.30002	39.94257
106	2008-02-07 13:26:49	116.28648	39.98062
106	2008-02-07 13:36:52	116.31047	39.97946
106	2008-02-07 13:41:54	116.3058	39.96242
106	2008-02-07 13:46:54	116.30391	39.91289
106	2008-02-07 13:51:56	116.31061	39.89932
106	2008-02-07 13:56:58	116.32255	39.89213
106	2008-02-07 14:01:59	116.30497	39.87859
106	2008-02-07 14:07:01	116.28792	39.86219
106	2008-02-07 14:12:03	116.29508	39.86512
106	2008-02-07 14:17:04	116.30448	39.89232
106	2008-02-07 14:22:06	116.34759	39.89665
106	2008-02-07 14:27:08	116.3679	39.90521
106	2008-02-07 14:32:09	116.36762	39.90763
106	2008-02-07 14:37:11	116.36794	39.89882
106	2008-02-07 14:42:13	116.36751	39.88188
106	2008-02-07 14:47:14	116.34892	39.88821
106	2008-02-07 14:52:16	116.33601	39.88242
106	2008-02-07 14:57:18	116.33624	39.89588
106	2008-02-07 15:02:19	116.30565	39.89543
106	2008-02-07 15:07:21	116.31374	39.89596
106	2008-02-07 15:12:23	116.29144	39.89
106	2008-02-07 15:17:24	116.29298	39.88825
106	2008-02-07 15:53:44	116.31345	39.88727
106	2008-02-07 15:58:46	116.33592	39.88847
106	2008-02-07 16:03:48	116.32855	39.88951
106	2008-02-07 16:08:49	116.33022	39.8962
106	2008-02-07 16:13:51	116.32565	39.90914
106	2008-02-07 16:35:22	116.32308	39.96569
106	2008-02-07 16:40:23	116.3385	39.9597
106	2008-02-07 16:45:25	116.32358	39.95601
106	2008-02-07 16:50:27	116.31398	39.9471
106	2008-02-07 16:50:27	116.31398	39.9471
106	2008-02-07 16:55:28	116.32699	39.93583
106	2008-02-07 16:55:28	116.32699	39.93583
106	2008-02-07 17:00:30	116.32844	39.9181
106	2008-02-07 17:05:31	116.33614	39.90022
106	2008-02-07 17:10:32	116.34256	39.86928
106	2008-02-07 17:15:34	116.39316	39.86688
106	2008-02-07 17:20:36	116.40519	39.86062
106	2008-02-07 18:14:59	116.41492	39.86397
106	2008-02-07 18:25:03	116.43665	39.8695
106	2008-02-07 18:30:04	116.42953	39.90826
106	2008-02-07 18:35:06	116.4384	39.93888
106	2008-02-07 18:40:08	116.42494	39.93975
106	2008-02-07 18:45:09	116.41035	39.94722
106	2008-02-07 18:50:11	116.36139	39.94606
106	2008-02-07 18:55:12	116.34951	39.93364
106	2008-02-07 19:00:14	116.35792	39.91416
106	2008-02-07 19:05:16	116.36498	39.90913
106	2008-02-07 19:10:17	116.33671	39.90607
106	2008-02-07 19:15:19	116.30249	39.90624
106	2008-02-07 19:20:21	116.26202	39.90633
106	2008-02-07 19:25:22	116.23378	39.9063
106	2008-02-07 19:25:22	116.23378	39.9063
106	2008-02-07 19:30:24	116.20522	39.90631
106	2008-02-07 19:35:26	116.17586	39.90729
106	2008-02-07 19:40:27	116.19261	39.90619
106	2008-02-07 19:45:29	116.2096	39.90616
106	2008-02-07 19:50:31	116.24362	39.90621
106	2008-02-07 19:55:32	116.27074	39.90616
106	2008-02-07 20:00:34	116.28872	39.90621
106	2008-02-07 20:05:36	116.30673	39.8844
106	2008-02-07 20:10:37	116.32039	39.88219
106	2008-02-07 20:15:39	116.33014	39.86789
106	2008-02-07 20:20:41	116.34105	39.85629
106	2008-02-07 20:25:42	116.38094	39.85566
106	2008-02-07 20:30:44	116.4419	39.85775
106	2008-02-07 20:35:46	116.46968	39.86656
106	2008-02-07 20:40:47	116.4686	39.85686
106	2008-02-07 20:46:49	116.46645	39.83742
106	2008-02-07 20:51:51	116.47902	39.82007
106	2008-02-07 20:56:53	116.50111	39.79498
106	2008-02-07 21:01:54	116.51239	39.77607
106	2008-02-07 21:01:54	116.51239	39.77607
106	2008-02-07 21:06:56	116.53641	39.76286
106	2008-02-07 21:11:58	116.55357	39.74995
106	2008-02-07 21:16:59	116.56385	39.73239
106	2008-02-07 21:22:01	116.57495	39.68757
106	2008-02-07 21:27:03	116.59306	39.66022
106	2008-02-08 11:32:01	116.60819	39.66097
106	2008-02-08 11:37:03	116.60892	39.66173
106	2008-02-08 11:42:04	116.60133	39.66099
106	2008-02-08 11:47:06	116.58711	39.6737
106	2008-02-08 11:52:08	116.58694	39.68151
106	2008-02-08 11:57:09	116.58696	39.68149
106	2008-02-08 12:02:11	116.57265	39.68276
106	2008-02-08 15:33:29	116.56336	39.68853
106	2008-02-08 15:33:29	116.56336	39.68853
106	2008-02-08 15:38:31	116.57338	39.68273
106	2008-02-08 15:43:33	116.58719	39.68434
106	2008-02-08 16:16:48	116.58486	39.69482
106	2008-02-08 16:21:50	116.60671	39.70671
106	2008-02-08 16:21:50	116.60671	39.70671
106	2008-02-08 16:44:01	116.61439	39.70366
106	2008-02-08 16:49:03	116.6224	39.68172
106	2008-02-08 16:54:04	116.6287	39.68716
106	2008-02-08 16:59:06	116.61712	39.66887
