# Supplementary material for: An adaptive map-matching algorithm based on hierarchical fuzzy system from vehicular GPS data
Source: PLoS One. 2017 Dec 5;12(12):e0188796. doi: 10.1371/journal.pone.0188796 (PMC5716534; doi:10.1371/journal.pone.0188796)
Supplement: S1 Data — (ZIP) [file pone.0188796.s001.zip › data samples/107.txt]

107	2008-02-02 13:39:21	116.5826	40.06171
107	2008-02-02 13:47:28	116.58155	40.06951
107	2008-02-02 13:53:29	116.58066	40.07391
107	2008-02-02 13:53:29	116.58066	40.07391
107	2008-02-02 13:58:45	116.58275	40.07463
107	2008-02-02 14:06:39	116.5851	40.07667
107	2008-02-02 14:23:49	116.584	40.07687
107	2008-02-02 14:26:07	116.58398	40.05345
107	2008-02-02 14:28:51	116.5642	40.0341
107	2008-02-02 14:28:51	116.5642	40.0341
107	2008-02-02 14:31:09	116.52975	40.02115
107	2008-02-02 14:33:52	116.49693	40.00044
107	2008-02-02 14:36:10	116.47147	39.97745
107	2008-02-02 14:38:54	116.44714	39.95629
107	2008-02-02 14:38:54	116.44714	39.95629
107	2008-02-02 14:41:12	116.45544	39.94279
107	2008-02-02 14:43:56	116.45516	39.917
107	2008-02-02 14:46:14	116.45491	39.91098
107	2008-02-02 14:49:58	116.45172	39.91013
107	2008-02-02 14:51:15	116.45194	39.91125
107	2008-02-02 14:54:59	116.46748	39.91227
107	2008-02-02 14:56:17	116.46963	39.91058
107	2008-02-02 15:00:01	116.46576	39.90893
107	2008-02-02 15:09:18	116.46594	39.90924
107	2008-02-02 15:12:09	116.45741	39.90748
107	2008-02-02 15:14:20	116.44626	39.90736
107	2008-02-02 15:17:10	116.42996	39.90731
107	2008-02-02 15:17:10	116.42996	39.90731
107	2008-02-02 15:19:21	116.4129	39.90744
107	2008-02-02 15:22:12	116.40785	39.91006
107	2008-02-02 15:24:23	116.40506	39.91648
107	2008-02-02 15:27:14	116.40597	39.91757
107	2008-02-02 15:29:25	116.40984	39.92292
107	2008-02-02 15:32:15	116.42167	39.92293
107	2008-02-02 15:34:26	116.4287	39.92301
107	2008-02-02 15:37:17	116.43449	39.92245
107	2008-02-02 15:39:18	116.4347	39.92239
107	2008-02-02 15:48:35	116.43922	39.92112
107	2008-02-02 15:51:26	116.44414	39.91299
107	2008-02-02 15:53:37	116.44415	39.91254
107	2008-02-02 15:56:27	116.44413	39.91217
107	2008-02-02 16:01:29	116.44972	39.90723
107	2008-02-02 16:06:31	116.45105	39.9121
107	2008-02-02 16:08:42	116.45284	39.91516
107	2008-02-02 16:11:32	116.45994	39.91229
107	2008-02-02 16:13:43	116.46869	39.91223
107	2008-02-02 16:16:34	116.47191	39.90757
107	2008-02-02 16:18:45	116.47154	39.90409
107	2008-02-02 16:21:35	116.47111	39.89213
107	2008-02-02 16:23:46	116.46678	39.89212
107	2008-02-02 16:26:37	116.45589	39.89386
107	2008-02-02 16:28:48	116.45572	39.90664
107	2008-02-02 16:31:39	116.45587	39.91069
107	2008-02-02 16:36:40	116.45596	39.91972
107	2008-02-02 16:38:51	116.4513	39.92204
107	2008-02-02 16:41:42	116.44488	39.92154
107	2008-02-02 16:43:53	116.43905	39.92556
107	2008-02-02 16:46:44	116.43705	39.93247
107	2008-02-02 16:48:55	116.43252	39.93232
107	2008-02-02 16:48:55	116.43252	39.93232
107	2008-02-02 16:51:45	116.43014	39.93738
107	2008-02-02 16:53:56	116.43023	39.93436
107	2008-02-02 16:56:47	116.42807	39.93578
107	2008-02-02 16:58:58	116.42776	39.94223
107	2008-02-02 17:01:49	116.42429	39.94858
107	2008-02-02 17:04:00	116.41923	39.95043
107	2008-02-02 17:06:50	116.41902	39.95519
107	2008-02-02 17:09:01	116.41888	39.96304
107	2008-02-02 17:14:03	116.41865	39.96701
107	2008-02-02 17:16:54	116.41852	39.97133
107	2008-02-02 17:19:05	116.4186	39.9719
107	2008-02-02 17:29:01	116.4188	39.95917
107	2008-02-02 17:30:08	116.41883	39.9565
107	2008-02-02 17:34:03	116.42049	39.95594
107	2008-02-02 17:35:09	116.41996	39.95789
107	2008-02-02 17:39:04	116.42739	39.9581
107	2008-02-02 17:44:06	116.43071	39.94339
107	2008-02-02 17:45:13	116.42709	39.94764
107	2008-02-02 17:49:08	116.39797	39.94776
107	2008-02-02 17:50:14	116.39411	39.94772
107	2008-02-02 17:54:09	116.3809	39.94762
107	2008-02-02 18:01:23	116.36388	39.94697
107	2008-02-02 18:04:13	116.35855	39.94494
107	2008-02-02 18:06:25	116.35481	39.94385
107	2008-02-02 18:09:14	116.34902	39.94124
107	2008-02-02 18:11:27	116.33308	39.93698
107	2008-02-02 18:14:16	116.30571	39.9405
107	2008-02-02 18:16:28	116.29407	39.94462
107	2008-02-02 18:19:18	116.28934	39.94129
107	2008-02-02 18:21:30	116.28907	39.92287
107	2008-02-02 18:24:19	116.27958	39.9231
107	2008-02-02 18:26:32	116.25998	39.92321
107	2008-02-02 18:29:21	116.24735	39.92457
107	2008-02-02 18:36:35	116.21219	39.92348
107	2008-02-02 18:39:24	116.19283	39.9236
107	2008-02-02 18:41:37	116.19159	39.92629
107	2008-02-02 18:46:41	116.20072	39.92632
107	2008-02-02 18:47:27	116.20251	39.9237
107	2008-02-02 18:51:43	116.23428	39.92473
107	2008-02-02 18:52:29	116.24047	39.92578
107	2008-02-02 18:56:44	116.24367	39.92813
107	2008-02-02 18:57:30	116.24368	39.92813
107	2008-02-02 19:01:46	116.2469	39.92427
107	2008-02-02 19:02:32	116.25058	39.92308
107	2008-02-02 19:06:48	116.25985	39.9227
107	2008-02-02 19:07:33	116.26364	39.92285
107	2008-02-02 19:11:49	116.28012	39.92293
107	2008-02-02 19:12:35	116.28633	39.92277
107	2008-02-02 19:16:51	116.30345	39.92252
107	2008-02-02 19:17:37	116.30447	39.92354
107	2008-02-02 19:21:52	116.31371	39.93041
107	2008-02-02 19:22:38	116.31018	39.93112
107	2008-02-02 19:26:54	116.3034	39.95254
107	2008-02-02 19:27:40	116.30257	39.95915
107	2008-02-02 19:31:56	116.2915	39.9909
107	2008-02-02 19:32:42	116.28916	39.99494
107	2008-02-02 19:36:57	116.27371	40.00087
107	2008-02-02 19:37:43	116.27299	40.00246
107	2008-02-02 19:41:59	116.26901	40.0015
107	2008-02-02 19:42:45	116.26521	40.00154
107	2008-02-02 19:47:01	116.24628	39.9942
107	2008-02-02 19:47:47	116.2455	39.99031
107	2008-02-02 19:47:47	116.2455	39.99031
107	2008-02-02 19:52:02	116.25181	39.97748
107	2008-02-02 19:57:04	116.27191	39.9651
107	2008-02-02 19:57:50	116.27389	39.96298
107	2008-02-02 20:02:06	116.28445	39.96063
107	2008-02-02 20:02:52	116.28741	39.95838
107	2008-02-02 20:07:07	116.29109	39.95755
107	2008-02-02 20:07:07	116.29109	39.95755
107	2008-02-02 20:07:53	116.2922	39.95777
107	2008-02-02 20:12:55	116.29235	39.96222
107	2008-02-02 20:17:11	116.29635	39.96444
107	2008-02-02 20:17:57	116.29983	39.96365
107	2008-02-02 20:22:12	116.29513	39.96833
107	2008-02-02 20:22:58	116.29563	39.97165
107	2008-02-02 20:28:00	116.29451	39.98283
107	2008-02-02 20:33:02	116.30974	39.9839
107	2008-02-02 20:37:17	116.33811	39.98516
107	2008-02-02 20:38:03	116.34248	39.98531
107	2008-02-02 20:42:19	116.3675	39.98604
107	2008-02-02 20:43:05	116.37795	39.98634
107	2008-02-02 20:47:21	116.39871	39.98676
107	2008-02-02 20:48:07	116.4008	39.98685
107	2008-02-02 20:52:22	116.40154	39.99546
107	2008-02-02 20:53:08	116.40167	39.99668
107	2008-02-02 20:57:24	116.41037	40.0052
107	2008-02-02 20:58:10	116.41086	40.00246
107	2008-02-02 21:02:28	116.40789	40.00011
107	2008-02-02 21:05:12	116.41121	39.99911
107	2008-02-02 21:05:12	116.41121	39.99911
107	2008-02-02 21:07:30	116.41444	39.99746
107	2008-02-02 21:10:13	116.4178	39.98789
107	2008-02-02 21:12:31	116.41813	39.98124
107	2008-02-02 21:15:15	116.41858	39.96915
107	2008-02-02 21:17:33	116.41944	39.95796
107	2008-02-02 21:20:17	116.42905	39.9532
107	2008-02-02 21:22:35	116.43611	39.95365
107	2008-02-02 21:25:18	116.44262	39.95379
107	2008-02-02 21:27:36	116.44857	39.95823
107	2008-02-02 21:36:28	116.44852	39.95818
107	2008-02-02 21:45:50	116.45072	39.95907
107	2008-02-02 21:47:34	116.45999	39.96795
107	2008-02-02 21:50:52	116.48	39.98604
107	2008-02-02 21:52:36	116.48258	39.98832
107	2008-02-02 21:55:53	116.5007	40.00525
107	2008-02-02 21:57:38	116.51264	40.01723
107	2008-02-02 22:00:55	116.52801	40.04156
107	2008-02-02 22:02:39	116.54017	40.05652
107	2008-02-02 22:05:57	116.55286	40.08593
107	2008-02-02 22:07:41	116.55542	40.1014
107	2008-02-02 22:10:58	116.57479	40.12663
107	2008-02-02 22:12:43	116.59939	40.12691
107	2008-02-02 22:12:43	116.59939	40.12691
107	2008-02-02 22:16:00	116.63515	40.12868
107	2008-02-02 22:17:44	116.64467	40.12889
107	2008-02-02 22:21:02	116.65344	40.12974
107	2008-02-02 22:22:46	116.64944	40.12896
107	2008-02-02 22:26:03	116.63597	40.12885
107	2008-02-02 22:27:48	116.63094	40.12944
107	2008-02-02 22:29:48	116.63043	40.1297
107	2008-02-02 22:34:55	116.63034	40.12986
107	2008-02-02 22:34:55	116.63034	40.12986
107	2008-02-02 22:34:55	116.63034	40.12986
107	2008-02-02 22:34:55	116.63034	40.12986
107	2008-02-02 22:34:55	116.63034	40.12986
107	2008-02-02 22:34:55	116.63034	40.12986
107	2008-02-02 22:34:55	116.63034	40.12986
107	2008-02-02 22:34:55	116.63034	40.12986
107	2008-02-02 22:34:55	116.63034	40.12986
107	2008-02-02 22:34:55	116.63034	40.12986
107	2008-02-02 22:34:55	116.63034	40.12986
107	2008-02-02 22:34:55	116.63034	40.12986
107	2008-02-02 22:34:55	116.63034	40.12986
107	2008-02-02 22:34:55	116.63034	40.12986
107	2008-02-02 22:34:55	116.63034	40.12986
107	2008-02-02 22:34:55	116.63034	40.12986
107	2008-02-02 22:34:55	116.63034	40.12986
107	2008-02-02 22:34:55	116.63034	40.12986
107	2008-02-02 22:34:55	116.63034	40.12986
107	2008-02-02 22:34:55	116.63034	40.12986
107	2008-02-02 22:34:55	116.63034	40.12986
107	2008-02-02 22:34:55	116.63034	40.12986
107	2008-02-02 22:34:55	116.63034	40.12986
107	2008-02-03 09:57:51	116.63087	40.12979
107	2008-02-03 09:59:06	116.63366	40.12852
107	2008-02-03 10:02:53	116.6565	40.12875
107	2008-02-03 10:07:55	116.6947	40.12423
107	2008-02-03 10:09:09	116.71018	40.1225
107	2008-02-03 10:12:56	116.75868	40.13856
107	2008-02-03 10:12:56	116.75868	40.13856
107	2008-02-03 10:14:11	116.77485	40.14315
107	2008-02-03 10:17:58	116.8138	40.14289
107	2008-02-03 10:19:13	116.81655	40.13795
107	2008-02-03 10:30:06	116.78873	40.14611
107	2008-02-03 10:35:08	116.71812	40.13274
107	2008-02-03 10:37:21	116.69066	40.13127
107	2008-02-03 10:40:10	116.66324	40.12777
107	2008-02-03 10:42:23	116.64809	40.12896
107	2008-02-03 10:45:11	116.63294	40.12856
107	2008-02-03 10:47:24	116.63018	40.12973
107	2008-02-03 10:52:26	116.61036	40.12774
107	2008-02-03 10:56:15	116.58167	40.117
107	2008-02-03 10:57:28	116.56602	40.11649
107	2008-02-03 11:01:17	116.55473	40.09837
107	2008-02-03 11:01:17	116.55473	40.09837
107	2008-02-03 11:02:29	116.55304	40.08814
107	2008-02-03 11:06:18	116.5435	40.05888
107	2008-02-03 11:11:20	116.52146	40.03072
107	2008-02-03 11:12:33	116.51719	40.0245
107	2008-02-03 11:16:22	116.49856	40.00366
107	2008-02-03 11:17:34	116.49035	39.99615
107	2008-02-03 11:21:23	116.47676	39.98333
107	2008-02-03 11:22:36	116.47616	39.98277
107	2008-02-03 11:26:25	116.4521	39.961
107	2008-02-03 11:27:38	116.45022	39.95899
107	2008-02-03 11:31:27	116.43903	39.94967
107	2008-02-03 11:32:39	116.43719	39.94649
107	2008-02-03 11:36:28	116.43542	39.94148
107	2008-02-03 11:37:40	116.43474	39.94042
107	2008-02-03 11:41:29	116.43379	39.94007
107	2008-02-03 11:42:42	116.42939	39.93978
107	2008-02-03 11:46:31	116.42579	39.92347
107	2008-02-03 11:47:43	116.42111	39.92312
107	2008-02-03 11:51:32	116.42521	39.92223
107	2008-02-03 12:04:55	116.43264	39.9228
107	2008-02-03 12:06:42	116.43416	39.92293
107	2008-02-03 12:13:45	116.43489	39.92176
107	2008-02-03 12:13:45	116.43489	39.92176
107	2008-02-03 12:26:54	116.44377	39.92156
107	2008-02-03 12:28:04	116.44422	39.92435
107	2008-02-03 12:36:57	116.44406	39.94637
107	2008-02-03 12:38:08	116.44903	39.94689
107	2008-02-03 12:41:58	116.46214	39.95194
107	2008-02-03 12:43:09	116.46154	39.95754
107	2008-02-03 12:48:01	116.46227	39.96003
107	2008-02-03 12:49:01	116.46208	39.96051
107	2008-02-03 12:53:16	116.46152	39.95684
107	2008-02-03 12:55:03	116.46161	39.95671
107	2008-02-03 12:58:18	116.45742	39.9485
107	2008-02-03 13:00:05	116.45538	39.94084
107	2008-02-03 13:03:19	116.45596	39.94571
107	2008-02-03 13:06:07	116.45989	39.94624
107	2008-02-03 13:14:14	116.45535	39.93857
107	2008-02-03 13:19:16	116.45546	39.91604
107	2008-02-03 13:20:24	116.45533	39.91231
107	2008-02-03 13:24:17	116.45493	39.90304
107	2008-02-03 13:29:19	116.4643	39.90674
107	2008-02-03 13:34:21	116.47081	39.91025
107	2008-02-03 13:39:22	116.44898	39.90704
107	2008-02-03 13:40:31	116.44372	39.90714
107	2008-02-03 13:44:24	116.41739	39.90703
107	2008-02-03 13:45:33	116.41483	39.90693
107	2008-02-03 13:49:26	116.40873	39.90876
107	2008-02-03 13:50:34	116.41125	39.90885
107	2008-02-03 13:54:27	116.41817	39.91409
107	2008-02-03 13:55:36	116.41951	39.914
107	2008-02-03 13:59:29	116.42744	39.92258
107	2008-02-03 14:00:37	116.43268	39.92265
107	2008-02-03 14:04:31	116.43942	39.92176
107	2008-02-03 14:05:39	116.44137	39.92161
107	2008-02-03 14:09:32	116.44808	39.91967
107	2008-02-03 14:10:41	116.45129	39.91222
107	2008-02-03 14:14:34	116.46566	39.91207
107	2008-02-03 14:14:34	116.46566	39.91207
107	2008-02-03 14:15:42	116.46774	39.91201
107	2008-02-03 14:19:36	116.46553	39.90832
107	2008-02-03 14:20:44	116.4655	39.90851
107	2008-02-03 14:30:44	116.45555	39.91749
107	2008-02-03 14:31:08	116.45559	39.92036
107	2008-02-03 14:35:46	116.45329	39.93247
107	2008-02-03 14:36:09	116.44974	39.93239
107	2008-02-03 14:40:48	116.42912	39.93229
107	2008-02-03 14:41:11	116.42784	39.93264
107	2008-02-03 14:45:49	116.40303	39.93204
107	2008-02-03 14:46:13	116.40303	39.93204
107	2008-02-03 14:50:51	116.39486	39.93942
107	2008-02-03 14:51:14	116.3967	39.93944
107	2008-02-03 14:55:53	116.40086	39.93946
107	2008-02-03 14:56:16	116.40129	39.93948
107	2008-02-03 15:00:54	116.43009	39.93955
107	2008-02-03 15:01:18	116.43005	39.93899
107	2008-02-03 15:06:22	116.42806	39.93277
107	2008-02-03 15:08:56	116.42742	39.92458
107	2008-02-03 15:11:23	116.42804	39.92261
107	2008-02-03 15:13:58	116.43428	39.92283
107	2008-02-03 15:19:00	116.44257	39.92078
107	2008-02-03 15:22:26	116.43166	39.92175
107	2008-02-03 15:30:03	116.44594	39.92062
107	2008-02-03 15:32:29	116.45306	39.91517
107	2008-02-03 15:37:06	116.45135	39.91465
107	2008-02-03 15:42:36	116.46935	39.91227
107	2008-02-03 15:52:17	116.46546	39.90873
107	2008-02-03 16:01:30	116.4587	39.90728
107	2008-02-03 16:06:32	116.44825	39.89229
107	2008-02-03 16:11:33	116.41982	39.89214
107	2008-02-03 16:13:23	116.41337	39.89181
107	2008-02-03 16:16:35	116.40179	39.89141
107	2008-02-03 16:21:37	116.37948	39.88818
107	2008-02-03 16:23:26	116.36868	39.88808
107	2008-02-03 16:26:38	116.3687	39.89534
107	2008-02-03 16:28:28	116.36841	39.89753
107	2008-02-03 16:31:40	116.36809	39.90389
107	2008-02-03 16:33:29	116.36803	39.90449
107	2008-02-03 16:38:31	116.36795	39.9052
107	2008-02-03 16:41:43	116.36874	39.90935
107	2008-02-03 16:43:33	116.36727	39.91339
107	2008-02-03 16:46:34	116.36263	39.91529
107	2008-02-03 16:51:40	116.36294	39.91523
107	2008-02-03 16:51:40	116.36294	39.91523
107	2008-02-03 17:05:57	116.36262	39.91325
107	2008-02-03 17:07:45	116.36699	39.91311
107	2008-02-03 17:10:58	116.37533	39.91294
107	2008-02-03 17:12:47	116.37634	39.90732
107	2008-02-03 17:16:00	116.37657	39.90622
107	2008-02-03 17:17:48	116.37661	39.90606
107	2008-02-03 17:21:02	116.37681	39.90581
107	2008-02-03 17:22:50	116.38624	39.90602
107	2008-02-03 17:26:03	116.39556	39.90634
107	2008-02-03 17:27:51	116.40049	39.90647
107	2008-02-03 17:31:05	116.40922	39.9067
107	2008-02-03 17:32:53	116.41439	39.9068
107	2008-02-03 17:32:53	116.41439	39.9068
107	2008-02-03 17:36:07	116.42046	39.90403
107	2008-02-03 17:39:56	116.41829	39.90655
107	2008-02-03 17:42:56	116.41832	39.90668
107	2008-02-03 17:46:12	116.43785	39.90709
107	2008-02-03 17:47:58	116.44443	39.90702
107	2008-02-03 17:51:14	116.45438	39.9043
107	2008-02-03 17:52:59	116.45505	39.89831
107	2008-02-03 17:56:16	116.45133	39.89591
107	2008-02-03 17:58:01	116.45485	39.89285
107	2008-02-03 18:01:17	116.46493	39.8919
107	2008-02-03 18:03:03	116.46655	39.89209
107	2008-02-03 18:06:19	116.46655	39.893
107	2008-02-03 18:11:21	116.46656	39.89317
107	2008-02-03 18:13:06	116.46477	39.89218
107	2008-02-03 18:16:22	116.45533	39.89723
107	2008-02-03 18:16:22	116.45533	39.89723
107	2008-02-03 18:18:08	116.4559	39.90276
107	2008-02-03 18:21:24	116.45714	39.90644
107	2008-02-03 18:23:09	116.45855	39.9066
107	2008-02-03 18:26:26	116.47097	39.90671
107	2008-02-03 18:28:11	116.47443	39.90675
107	2008-02-03 18:33:13	116.49148	39.91437
107	2008-02-03 18:48:22	116.49928	39.91455
107	2008-02-03 18:48:28	116.49938	39.91459
107	2008-02-03 18:53:24	116.51196	39.91938
107	2008-02-03 18:53:30	116.51191	39.9198
107	2008-02-03 18:58:26	116.52198	39.9225
107	2008-02-03 18:58:32	116.52198	39.9225
107	2008-02-03 19:03:27	116.53774	39.92307
107	2008-02-03 19:03:33	116.53775	39.92351
107	2008-02-03 19:08:28	116.54124	39.94304
107	2008-02-03 19:08:34	116.54124	39.94336
107	2008-02-03 19:13:30	116.54129	39.96447
107	2008-02-03 19:13:36	116.54129	39.96451
107	2008-02-03 19:18:41	116.53577	39.96546
107	2008-02-03 19:20:32	116.52615	39.96389
107	2008-02-03 19:23:42	116.51751	39.95329
107	2008-02-03 19:25:34	116.51113	39.94348
107	2008-02-03 19:28:44	116.4964	39.93501
107	2008-02-03 19:28:44	116.4964	39.93501
107	2008-02-03 19:33:46	116.47272	39.93245
107	2008-02-03 19:35:37	116.46655	39.93025
107	2008-02-03 19:38:47	116.46105	39.92194
107	2008-02-03 19:40:39	116.46133	39.916
107	2008-02-03 19:43:49	116.45507	39.91424
107	2008-02-03 19:45:40	116.45582	39.9147
107	2008-02-03 19:48:51	116.46926	39.91432
107	2008-02-03 19:50:42	116.47218	39.92074
107	2008-02-03 19:53:52	116.47266	39.9299
107	2008-02-03 19:55:44	116.4771	39.93226
107	2008-02-03 19:58:54	116.47579	39.92993
107	2008-02-03 20:00:45	116.47254	39.92994
107	2008-02-03 20:03:56	116.46084	39.92775
107	2008-02-03 20:05:47	116.45924	39.92203
107	2008-02-03 20:08:57	116.45516	39.91842
107	2008-02-03 20:10:49	116.45196	39.91208
107	2008-02-03 20:13:59	116.43805	39.912
107	2008-02-03 20:15:50	116.43483	39.91036
107	2008-02-03 20:19:01	116.42493	39.90722
107	2008-02-03 20:20:52	116.42295	39.90718
107	2008-02-03 20:24:02	116.41949	39.90708
107	2008-02-03 20:25:54	116.41843	39.90706
107	2008-02-03 20:29:04	116.41668	39.90703
107	2008-02-03 20:30:55	116.41495	39.90702
107	2008-02-03 20:34:06	116.414	39.90699
107	2008-02-03 20:35:57	116.41397	39.907
107	2008-02-03 20:39:07	116.40879	39.9069
107	2008-02-03 20:40:59	116.40781	39.90681
107	2008-02-03 20:44:09	116.40141	39.90666
107	2008-02-03 20:46:00	116.39743	39.90651
107	2008-02-03 20:49:11	116.38843	39.90626
107	2008-02-03 20:51:02	116.38104	39.906
107	2008-02-03 20:51:02	116.38104	39.906
107	2008-02-03 20:54:12	116.36977	39.90583
107	2008-02-03 20:56:04	116.36311	39.9059
107	2008-02-03 20:59:14	116.34969	39.90608
107	2008-02-03 21:01:05	116.35014	39.90645
107	2008-02-03 21:04:16	116.34546	39.89992
107	2008-02-03 21:06:07	116.34545	39.89986
107	2008-02-03 21:09:17	116.34653	39.90716
107	2008-02-03 21:26:14	116.38547	39.932
107	2008-02-03 21:30:21	116.40243	39.93189
107	2008-02-03 21:31:15	116.4027	39.93188
107	2008-02-03 21:31:15	116.4027	39.93188
107	2008-02-03 21:49:26	116.44854	39.95816
107	2008-02-03 21:58:40	116.46185	39.96962
107	2008-02-03 21:58:40	116.46185	39.96962
107	2008-02-03 22:00:28	116.47525	39.98167
107	2008-02-03 22:03:42	116.48295	39.9887
107	2008-02-03 22:05:30	116.49486	40.00023
107	2008-02-03 22:08:43	116.51827	40.02562
107	2008-02-03 22:10:32	116.52752	40.04042
107	2008-02-03 22:13:45	116.55019	40.07013
107	2008-02-03 22:15:33	116.55186	40.08005
107	2008-02-03 22:18:47	116.55719	40.10933
107	2008-02-03 22:20:35	116.57147	40.12481
107	2008-02-03 22:23:48	116.61483	40.12783
107	2008-02-03 22:25:37	116.63159	40.12875
107	2008-02-03 22:28:50	116.63041	40.12969
107	2008-02-03 22:34:45	116.63045	40.12987
107	2008-02-03 22:34:45	116.63045	40.12987
107	2008-02-03 22:34:45	116.63045	40.12987
107	2008-02-03 22:34:45	116.63045	40.12987
107	2008-02-03 22:34:45	116.63045	40.12987
107	2008-02-03 22:34:45	116.63045	40.12987
107	2008-02-03 22:34:45	116.63045	40.12987
107	2008-02-03 22:34:45	116.63045	40.12987
107	2008-02-03 22:34:45	116.63045	40.12987
107	2008-02-03 22:34:45	116.63045	40.12987
107	2008-02-03 22:34:45	116.63045	40.12987
107	2008-02-03 22:34:45	116.63045	40.12987
107	2008-02-03 22:34:45	116.63045	40.12987
107	2008-02-03 22:34:45	116.63045	40.12987
107	2008-02-03 22:34:45	116.63045	40.12987
107	2008-02-03 22:34:45	116.63045	40.12987
107	2008-02-03 22:34:45	116.63045	40.12987
107	2008-02-03 22:34:45	116.63045	40.12987
107	2008-02-03 22:34:45	116.63045	40.12987
107	2008-02-03 22:34:45	116.63045	40.12987
107	2008-02-03 22:34:45	116.63045	40.12987
107	2008-02-03 22:34:45	116.63045	40.12987
107	2008-02-03 22:34:45	116.63045	40.12987
107	2008-02-04 09:27:43	116.6305	40.12969
107	2008-02-04 09:28:31	116.6309	40.12949
107	2008-02-04 09:32:45	116.60252	40.12704
107	2008-02-04 09:33:33	116.59102	40.12679
107	2008-02-04 09:37:47	116.56027	40.11484
107	2008-02-04 09:38:35	116.55645	40.10777
107	2008-02-04 09:42:48	116.55143	40.07837
107	2008-02-04 09:43:36	116.55019	40.0707
107	2008-02-04 09:47:50	116.53178	40.0489
107	2008-02-04 09:48:38	116.5282	40.04225
107	2008-02-04 09:52:52	116.5158	40.02209
107	2008-02-04 09:53:40	116.51061	40.01447
107	2008-02-04 09:57:53	116.47895	40.00095
107	2008-02-04 09:58:41	116.47541	40.00058
107	2008-02-04 10:07:59	116.47057	39.98695
107	2008-02-04 10:12:45	116.46329	39.96829
107	2008-02-04 10:13:00	116.46401	39.9679
107	2008-02-04 10:17:47	116.46012	39.95886
107	2008-02-04 10:18:02	116.46012	39.95886
107	2008-02-04 10:25:50	116.4616	39.95709
107	2008-02-04 10:28:09	116.46214	39.95053
107	2008-02-04 10:30:52	116.46271	39.94386
107	2008-02-04 10:33:11	116.46805	39.94357
107	2008-02-04 10:35:53	116.46653	39.93194
107	2008-02-04 10:38:12	116.46867	39.92961
107	2008-02-04 10:41:55	116.46689	39.92756
107	2008-02-04 10:43:14	116.46683	39.92232
107	2008-02-04 10:46:57	116.4562	39.92208
107	2008-02-04 10:48:16	116.45101	39.92203
107	2008-02-04 10:51:59	116.43768	39.92247
107	2008-02-04 10:51:59	116.43768	39.92247
107	2008-02-04 10:53:17	116.43444	39.92532
107	2008-02-04 10:57:00	116.43087	39.92804
107	2008-02-04 11:02:07	116.43093	39.92792
107	2008-02-04 11:02:07	116.43093	39.92792
107	2008-02-04 11:16:26	116.43228	39.93226
107	2008-02-04 11:19:11	116.4344	39.92598
107	2008-02-04 11:21:27	116.4284	39.92875
107	2008-02-04 11:24:13	116.42549	39.93345
107	2008-02-04 11:26:29	116.42532	39.9382
107	2008-02-04 11:29:15	116.44261	39.93981
107	2008-02-04 11:34:16	116.46075	39.9323
107	2008-02-04 11:36:32	116.46085	39.9309
107	2008-02-04 11:39:18	116.46086	39.92834
107	2008-02-04 11:41:34	116.46077	39.92237
107	2008-02-04 11:44:20	116.46307	39.91545
107	2008-02-04 11:46:36	116.45592	39.92125
107	2008-02-04 11:51:37	116.4552	39.91911
107	2008-02-04 11:54:23	116.45158	39.91472
107	2008-02-04 11:59:25	116.4592	39.90677
107	2008-02-04 12:04:26	116.46591	39.90873
107	2008-02-04 12:04:26	116.46591	39.90873
107	2008-02-04 12:06:27	116.46601	39.90902
107	2008-02-04 12:11:34	116.46578	39.90934
107	2008-02-04 12:11:34	116.46578	39.90934
107	2008-02-04 12:11:34	116.46578	39.90934
107	2008-02-04 12:30:54	116.46573	39.90991
107	2008-02-04 12:35:56	116.45457	39.90385
107	2008-02-04 12:39:42	116.45665	39.89201
107	2008-02-04 12:40:58	116.46549	39.89182
107	2008-02-04 12:44:44	116.47148	39.88862
107	2008-02-04 12:45:59	116.47152	39.88914
107	2008-02-04 12:50:47	116.47173	39.88947
107	2008-02-04 12:56:09	116.47158	39.89387
107	2008-02-04 12:57:49	116.47158	39.89438
107	2008-02-04 13:02:50	116.4716	39.8981
107	2008-02-04 13:06:13	116.47161	39.89866
107	2008-02-04 13:07:52	116.47161	39.89866
107	2008-02-04 13:11:14	116.47176	39.90257
107	2008-02-04 13:12:54	116.46221	39.90371
107	2008-02-04 13:16:16	116.46019	39.90602
107	2008-02-04 13:18:56	116.45908	39.9052
107	2008-02-04 13:21:18	116.45615	39.90397
107	2008-02-04 13:39:02	116.46562	39.90807
107	2008-02-04 13:46:28	116.45558	39.92751
107	2008-02-04 13:47:43	116.45561	39.93842
107	2008-02-04 13:51:30	116.45535	39.95449
107	2008-02-04 13:52:44	116.45982	39.95845
107	2008-02-04 13:56:31	116.46244	39.95386
107	2008-02-04 13:57:46	116.46206	39.95262
107	2008-02-04 14:01:33	116.4558	39.94667
107	2008-02-04 14:02:48	116.45012	39.94516
107	2008-02-04 14:06:35	116.44626	39.94312
107	2008-02-04 14:07:49	116.44617	39.94013
107	2008-02-04 14:11:36	116.43968	39.93987
107	2008-02-04 14:12:51	116.43496	39.93982
107	2008-02-04 14:16:38	116.42799	39.92335
107	2008-02-04 14:17:52	116.42849	39.91505
107	2008-02-04 14:21:39	116.43454	39.89769
107	2008-02-04 14:22:53	116.43377	39.89235
107	2008-02-04 14:26:40	116.41311	39.89183
107	2008-02-04 14:27:55	116.40812	39.89166
107	2008-02-04 14:31:42	116.38179	39.88832
107	2008-02-04 14:32:57	116.37913	39.88831
107	2008-02-04 14:36:44	116.36333	39.88797
107	2008-02-04 14:37:58	116.3593	39.88792
107	2008-02-04 14:41:46	116.34829	39.88833
107	2008-02-04 14:44:46	116.3456	39.88845
107	2008-02-04 14:49:48	116.34245	39.88045
107	2008-02-04 14:53:06	116.37033	39.86899
107	2008-02-04 14:54:50	116.39238	39.87023
107	2008-02-04 14:58:08	116.43334	39.86919
107	2008-02-04 14:59:51	116.44534	39.8701
107	2008-02-04 15:03:10	116.45441	39.87009
107	2008-02-04 15:04:53	116.45513	39.87625
107	2008-02-04 15:08:11	116.45575	39.91115
107	2008-02-04 15:08:11	116.45575	39.91115
107	2008-02-04 15:09:55	116.45562	39.92592
107	2008-02-04 15:13:13	116.4463	39.94269
107	2008-02-04 15:14:56	116.44923	39.94295
107	2008-02-04 15:18:15	116.45522	39.93341
107	2008-02-04 15:19:58	116.44883	39.93251
107	2008-02-04 15:23:16	116.44752	39.93257
107	2008-02-04 15:27:01	116.44453	39.9324
107	2008-02-04 15:33:23	116.44198	39.92165
107	2008-02-04 15:37:04	116.4514	39.91563
107	2008-02-04 15:37:04	116.4514	39.91563
107	2008-02-04 15:38:25	116.45404	39.91267
107	2008-02-04 15:42:05	116.4539	39.91825
107	2008-02-04 15:43:26	116.4539	39.91825
107	2008-02-04 15:47:07	116.45572	39.91822
107	2008-02-04 15:48:28	116.45603	39.92068
107	2008-02-04 15:52:09	116.45475	39.91893
107	2008-02-04 15:57:10	116.45527	39.89672
107	2008-02-04 15:58:31	116.45496	39.88813
107	2008-02-04 16:02:12	116.45883	39.88306
107	2008-02-04 16:03:33	116.46164	39.88234
107	2008-02-04 16:08:15	116.46155	39.87436
107	2008-02-04 16:10:14	116.46167	39.87601
107	2008-02-04 16:13:39	116.46156	39.88259
107	2008-02-04 16:15:16	116.45605	39.88315
107	2008-02-04 16:18:40	116.45569	39.90887
107	2008-02-04 16:20:18	116.45547	39.91903
107	2008-02-04 16:25:19	116.44598	39.93995
107	2008-02-04 16:28:44	116.43791	39.93981
107	2008-02-04 16:30:21	116.43332	39.93975
107	2008-02-04 16:30:21	116.43332	39.93975
107	2008-02-04 16:33:45	116.4188	39.94189
107	2008-02-04 16:35:23	116.41851	39.94186
107	2008-02-04 16:38:47	116.41423	39.9418
107	2008-02-04 16:40:24	116.41159	39.94183
107	2008-02-04 16:43:49	116.41046	39.9469
107	2008-02-04 16:45:26	116.41863	39.94781
107	2008-02-04 16:48:50	116.41931	39.94025
107	2008-02-04 17:04:50	116.44366	39.93973
107	2008-02-04 17:06:38	116.45526	39.93679
107	2008-02-04 17:09:49	116.46915	39.93234
107	2008-02-04 17:11:39	116.47597	39.93236
107	2008-02-04 17:14:51	116.49588	39.93323
107	2008-02-04 17:16:40	116.49582	39.93041
107	2008-02-04 17:19:51	116.48996	39.9275
107	2008-02-04 17:21:42	116.49307	39.92697
107	2008-02-04 17:24:54	116.48987	39.92188
107	2008-02-04 17:26:43	116.47771	39.9218
107	2008-02-04 17:29:55	116.46456	39.92196
107	2008-02-04 17:31:45	116.45854	39.92206
107	2008-02-04 17:34:58	116.45518	39.92136
107	2008-02-04 17:36:47	116.45505	39.91918
107	2008-02-04 17:39:58	116.45486	39.90856
107	2008-02-04 17:41:48	116.44918	39.90713
107	2008-02-04 17:45:01	116.44045	39.90717
107	2008-02-04 17:46:50	116.43018	39.90727
107	2008-02-04 17:50:01	116.42303	39.90389
107	2008-02-04 17:51:51	116.42295	39.90555
107	2008-02-04 17:56:53	116.45524	39.90339
107	2008-02-04 18:00:05	116.45479	39.88458
107	2008-02-04 18:01:55	116.45463	39.88339
107	2008-02-04 18:05:06	116.4615	39.88024
107	2008-02-04 18:06:56	116.4615	39.87675
107	2008-02-04 18:06:56	116.4615	39.87675
107	2008-02-04 18:10:08	116.46155	39.8744
107	2008-02-04 18:11:58	116.46152	39.8743
107	2008-02-04 18:15:09	116.46159	39.87817
107	2008-02-04 18:17:00	116.46155	39.88275
107	2008-02-04 18:20:11	116.45543	39.88639
107	2008-02-04 18:25:13	116.43445	39.89242
107	2008-02-04 18:27:03	116.42587	39.89226
107	2008-02-04 18:30:14	116.41688	39.8919
107	2008-02-04 18:32:05	116.40949	39.89158
107	2008-02-04 18:35:16	116.3972	39.89102
107	2008-02-04 18:37:06	116.38247	39.88825
107	2008-02-04 18:42:08	116.37129	39.88794
107	2008-02-04 18:45:19	116.36528	39.88789
107	2008-02-04 18:47:10	116.36271	39.88791
107	2008-02-04 18:50:21	116.35724	39.89554
107	2008-02-04 18:52:11	116.35725	39.8959
107	2008-02-04 18:55:23	116.35723	39.89716
107	2008-02-04 18:55:23	116.35723	39.89716
107	2008-02-04 18:57:13	116.35721	39.89723
107	2008-02-04 19:00:24	116.35705	39.90381
107	2008-02-04 19:02:15	116.35727	39.90521
107	2008-02-04 19:05:26	116.3599	39.90787
107	2008-02-04 19:11:18	116.35758	39.91325
107	2008-02-04 19:15:32	116.35877	39.92219
107	2008-02-04 19:16:19	116.35876	39.9222
107	2008-02-04 19:20:34	116.36183	39.93045
107	2008-02-04 19:21:21	116.36201	39.93267
107	2008-02-04 19:25:36	116.3654	39.93924
107	2008-02-04 19:26:23	116.48136	39.93924
107	2008-02-04 19:26:23	116.36587	39.93924
107	2008-02-04 19:30:37	116.37073	39.94723
107	2008-02-04 19:31:24	116.37409	39.94854
107	2008-02-04 19:35:39	116.38133	39.96684
107	2008-02-04 19:36:26	116.38542	39.967
107	2008-02-04 19:41:27	116.39992	39.96719
107	2008-02-04 19:45:42	116.4075	39.97405
107	2008-02-04 19:46:29	116.40802	39.97415
107	2008-02-04 19:50:44	116.41156	39.96999
107	2008-02-04 19:51:31	116.41156	39.96999
107	2008-02-04 19:55:33	116.41167	39.96874
107	2008-02-04 19:58:34	116.41183	39.96266
107	2008-02-04 20:00:51	116.41222	39.95627
107	2008-02-04 20:03:35	116.41069	39.94984
107	2008-02-04 20:05:52	116.41263	39.94783
107	2008-02-04 20:08:37	116.41932	39.94074
107	2008-02-04 20:10:54	116.41935	39.93982
107	2008-02-04 20:13:39	116.42074	39.93222
107	2008-02-04 20:15:55	116.42498	39.93236
107	2008-02-04 20:18:39	116.42668	39.93256
107	2008-02-04 20:20:56	116.42735	39.93199
107	2008-02-04 20:25:58	116.4378	39.93242
107	2008-02-04 20:28:43	116.43041	39.93485
107	2008-02-04 20:31:00	116.43237	39.93962
107	2008-02-04 20:33:44	116.43367	39.93265
107	2008-02-04 20:36:01	116.42934	39.93249
107	2008-02-04 20:38:46	116.43028	39.93224
107	2008-02-04 20:41:03	116.43766	39.93319
107	2008-02-04 20:43:48	116.44399	39.93249
107	2008-02-04 20:46:05	116.43666	39.92556
107	2008-02-04 20:48:49	116.43695	39.93235
107	2008-02-04 20:51:06	116.43771	39.93499
107	2008-02-04 20:53:51	116.44438	39.94037
107	2008-02-04 20:56:08	116.4492	39.94696
107	2008-02-04 20:56:08	116.4492	39.94696
107	2008-02-04 20:58:53	116.45241	39.95215
107	2008-02-04 21:01:10	116.45534	39.94886
107	2008-02-04 21:03:54	116.44601	39.95819
107	2008-02-04 21:06:11	116.43494	39.95907
107	2008-02-04 21:14:58	116.44867	39.95831
107	2008-02-04 21:24:05	116.44855	39.95826
107	2008-02-04 21:29:12	116.44846	39.95827
107	2008-02-04 21:29:12	116.44846	39.95827
107	2008-02-04 21:43:15	116.4757	39.98211
107	2008-02-04 21:43:27	116.4772	39.9835
107	2008-02-04 21:48:17	116.50968	40.01323
107	2008-02-04 21:53:30	116.53208	40.04912
107	2008-02-04 21:58:20	116.55183	40.07977
107	2008-02-04 21:58:32	116.55188	40.08008
107	2008-02-04 22:03:22	116.57505	40.11667
107	2008-02-04 22:03:33	116.57759	40.11672
107	2008-02-04 22:08:24	116.64065	40.1162
107	2008-02-04 22:13:25	116.65368	40.10832
107	2008-02-04 22:13:25	116.65368	40.10832
107	2008-02-04 22:13:37	116.65337	40.1095
107	2008-02-04 22:18:27	116.63978	40.12282
107	2008-02-04 22:18:38	116.64023	40.12445
107	2008-02-04 22:23:40	116.63025	40.12976
107	2008-02-04 22:29:36	116.63026	40.12988
107	2008-02-04 22:29:36	116.63026	40.12988
107	2008-02-04 22:29:36	116.63026	40.12988
107	2008-02-04 22:29:36	116.63026	40.12988
107	2008-02-04 22:29:36	116.63026	40.12988
107	2008-02-04 22:29:36	116.63026	40.12988
107	2008-02-04 22:29:36	116.63026	40.12988
107	2008-02-04 22:29:36	116.63026	40.12988
107	2008-02-04 22:29:36	116.63026	40.12988
107	2008-02-04 22:29:36	116.63026	40.12988
107	2008-02-04 22:29:36	116.63026	40.12988
107	2008-02-04 22:29:36	116.63026	40.12988
107	2008-02-04 22:29:36	116.63026	40.12988
107	2008-02-04 22:29:36	116.63026	40.12988
107	2008-02-04 22:29:36	116.63026	40.12988
107	2008-02-04 22:29:36	116.63026	40.12988
107	2008-02-04 22:29:36	116.63026	40.12988
107	2008-02-04 22:29:36	116.63026	40.12988
107	2008-02-04 22:29:36	116.63026	40.12988
107	2008-02-04 22:29:36	116.63026	40.12988
107	2008-02-04 22:29:36	116.63026	40.12988
107	2008-02-05 09:27:34	116.63025	40.12977
107	2008-02-05 09:28:23	116.63019	40.12976
107	2008-02-05 09:32:35	116.60785	40.12745
107	2008-02-05 09:33:25	116.59953	40.127
107	2008-02-05 09:37:37	116.56094	40.11672
107	2008-02-05 09:38:27	116.55997	40.11451
107	2008-02-05 09:42:38	116.55192	40.08077
107	2008-02-05 09:43:28	116.55185	40.08043
107	2008-02-05 09:47:40	116.55299	40.07072
107	2008-02-05 09:48:30	116.5513	40.06791
107	2008-02-05 09:52:42	116.5488	40.06419
107	2008-02-05 09:53:32	116.54258	40.05794
107	2008-02-05 09:57:43	116.52668	40.03887
107	2008-02-05 09:58:33	116.52327	40.03324
107	2008-02-05 10:02:45	116.49898	40.00392
107	2008-02-05 10:03:35	116.49255	40.0014
107	2008-02-05 10:07:47	116.46748	40.00064
107	2008-02-05 10:08:37	116.46486	40.00052
107	2008-02-05 10:12:48	116.45974	39.9872
107	2008-02-05 10:13:38	116.46237	39.98492
107	2008-02-05 10:13:38	116.46237	39.98492
107	2008-02-05 10:17:50	116.46457	39.97219
107	2008-02-05 10:22:52	116.4837	39.93776
107	2008-02-05 10:23:42	116.48366	39.92887
107	2008-02-05 10:27:53	116.46074	39.90706
107	2008-02-05 10:28:43	116.45147	39.90714
107	2008-02-05 10:32:55	116.44041	39.91256
107	2008-02-05 10:32:55	116.44041	39.91256
107	2008-02-05 10:33:45	116.44041	39.9131
107	2008-02-05 10:37:57	116.43471	39.92247
107	2008-02-05 10:38:47	116.43896	39.92193
107	2008-02-05 10:42:58	116.42892	39.92357
107	2008-02-05 10:43:48	116.42738	39.92291
107	2008-02-05 10:48:00	116.43663	39.89616
107	2008-02-05 10:48:50	116.43582	39.89238
107	2008-02-05 10:53:02	116.41344	39.8919
107	2008-02-05 10:53:52	116.41303	39.89192
107	2008-02-05 10:58:03	116.39154	39.88983
107	2008-02-05 10:58:53	116.38724	39.88878
107	2008-02-05 11:19:00	116.34659	39.9082
107	2008-02-05 11:19:07	116.34663	39.90865
107	2008-02-05 11:24:02	116.34958	39.91258
107	2008-02-05 11:24:09	116.34958	39.91258
107	2008-02-05 11:29:03	116.3536	39.91071
107	2008-02-05 11:34:05	116.36272	39.91588
107	2008-02-05 11:39:07	116.35335	39.92243
107	2008-02-05 11:41:47	116.35117	39.93093
107	2008-02-05 11:45:09	116.35843	39.93104
107	2008-02-05 11:46:49	116.36053	39.931
107	2008-02-05 11:50:10	116.37091	39.92671
107	2008-02-05 11:51:50	116.37109	39.92106
107	2008-02-05 11:55:12	116.37167	39.91096
107	2008-02-05 11:55:12	116.37167	39.91096
107	2008-02-05 12:05:14	116.37785	39.89908
107	2008-02-05 12:17:01	116.37662	39.90526
107	2008-02-05 12:22:03	116.3759	39.90285
107	2008-02-05 12:22:21	116.37477	39.90287
107	2008-02-05 12:34:26	116.36963	39.90969
107	2008-02-05 12:56:15	116.37457	39.9212
107	2008-02-05 12:56:42	116.37543	39.92121
107	2008-02-05 13:01:16	116.38754	39.92277
107	2008-02-05 13:01:43	116.38745	39.92473
107	2008-02-05 13:06:18	116.40246	39.93186
107	2008-02-05 13:06:45	116.40544	39.93193
107	2008-02-05 13:11:20	116.42584	39.93222
107	2008-02-05 13:11:46	116.427	39.9322
107	2008-02-05 13:16:21	116.44267	39.92559
107	2008-02-05 13:21:23	116.44887	39.92357
107	2008-02-05 13:21:50	116.4489	39.9231
107	2008-02-05 13:26:25	116.4501	39.9193
107	2008-02-05 13:26:51	116.44726	39.92012
107	2008-02-05 13:31:26	116.4359	39.92276
107	2008-02-05 13:31:53	116.43481	39.9229
107	2008-02-05 13:31:53	116.43481	39.9229
107	2008-02-05 13:36:28	116.43054	39.92945
107	2008-02-05 13:36:55	116.43045	39.92936
107	2008-02-05 13:38:55	116.43048	39.92929
107	2008-02-05 13:50:32	116.43964	39.91655
107	2008-02-05 13:55:05	116.43757	39.90808
107	2008-02-05 14:05:36	116.43963	39.90571
107	2008-02-05 14:05:36	116.43963	39.90571
107	2008-02-05 14:13:11	116.45437	39.90664
107	2008-02-05 14:15:42	116.46257	39.90681
107	2008-02-05 14:18:12	116.47052	39.90661
107	2008-02-05 14:20:44	116.46546	39.90856
107	2008-02-05 14:26:21	116.46552	39.90819
107	2008-02-05 14:26:21	116.46552	39.90819
107	2008-02-05 14:40:36	116.46977	39.91151
107	2008-02-05 14:45:38	116.49163	39.92172
107	2008-02-05 14:46:26	116.49541	39.92178
107	2008-02-05 14:50:40	116.49599	39.93298
107	2008-02-05 14:51:28	116.49944	39.93587
107	2008-02-05 14:55:41	116.47602	39.93168
107	2008-02-05 14:56:29	116.47471	39.93
107	2008-02-05 14:59:30	116.4688	39.92985
107	2008-02-05 15:07:37	116.46165	39.92199
107	2008-02-05 15:08:46	116.45883	39.92201
107	2008-02-05 15:13:47	116.45477	39.91904
107	2008-02-05 15:17:40	116.44733	39.90726
107	2008-02-05 15:18:49	116.44394	39.90716
107	2008-02-05 15:22:42	116.4293	39.90854
107	2008-02-05 15:23:51	116.42757	39.90373
107	2008-02-05 15:27:44	116.43477	39.9066
107	2008-02-05 15:28:52	116.43704	39.90588
107	2008-02-05 15:33:57	116.4462	39.90693
107	2008-02-05 15:34:46	116.45144	39.90694
107	2008-02-05 15:38:59	116.45496	39.90243
107	2008-02-05 15:39:48	116.45499	39.89832
107	2008-02-05 15:43:49	116.44543	39.8977
107	2008-02-05 15:48:56	116.44545	39.89769
107	2008-02-05 15:58:12	116.45368	39.89755
107	2008-02-05 16:06:00	116.45412	39.90424
107	2008-02-05 16:08:15	116.4545	39.90677
107	2008-02-05 16:11:02	116.4562	39.91074
107	2008-02-05 16:13:17	116.46636	39.91218
107	2008-02-05 16:17:04	116.46958	39.90842
107	2008-02-05 16:18:18	116.46944	39.90999
107	2008-02-05 16:21:06	116.47002	39.91176
107	2008-02-05 16:30:22	116.46951	39.91219
107	2008-02-05 16:34:14	116.45573	39.92522
107	2008-02-05 16:35:24	116.45596	39.93127
107	2008-02-05 16:35:24	116.45596	39.93127
107	2008-02-05 16:39:16	116.44456	39.93239
107	2008-02-05 16:40:26	116.43592	39.93239
107	2008-02-05 16:44:18	116.42933	39.9323
107	2008-02-05 16:45:27	116.42775	39.9327
107	2008-02-05 16:49:19	116.40629	39.93201
107	2008-02-05 16:50:29	116.40284	39.93198
107	2008-02-05 16:54:21	116.38621	39.93213
107	2008-02-05 16:55:31	116.37785	39.93178
107	2008-02-05 16:59:23	116.35071	39.93089
107	2008-02-05 17:00:32	116.35071	39.93089
107	2008-02-05 17:04:24	116.3383	39.93122
107	2008-02-05 17:04:24	116.3383	39.93122
107	2008-02-05 17:05:34	116.32828	39.93121
107	2008-02-05 17:10:26	116.32298	39.92998
107	2008-02-05 17:15:37	116.32739	39.93239
107	2008-02-05 17:16:28	116.32718	39.93667
107	2008-02-05 17:20:39	116.35723	39.94443
107	2008-02-05 17:21:30	116.36616	39.94722
107	2008-02-05 17:25:41	116.41988	39.94816
107	2008-02-05 17:26:32	116.42646	39.94774
107	2008-02-05 17:30:42	116.4645	39.97061
107	2008-02-05 17:31:33	116.46332	39.97047
107	2008-02-05 17:35:44	116.48098	39.98693
107	2008-02-05 17:36:35	116.48153	39.98744
107	2008-02-05 17:40:46	116.48019	39.9949
107	2008-02-05 17:41:37	116.47851	39.99731
107	2008-02-05 17:45:50	116.4805	39.99785
107	2008-02-05 17:54:46	116.48077	39.99688
107	2008-02-05 17:55:54	116.48058	39.99699
107	2008-02-05 18:00:55	116.46198	39.99473
107	2008-02-05 18:04:49	116.46154	39.9983
107	2008-02-05 18:05:57	116.46309	39.99626
107	2008-02-05 18:09:51	116.45656	39.9992
107	2008-02-05 18:10:59	116.45649	39.99615
107	2008-02-05 18:16:00	116.46739	39.99745
107	2008-02-05 18:21:06	116.45115	39.99449
107	2008-02-05 18:21:55	116.4512	39.99451
107	2008-02-05 18:23:56	116.45122	39.99455
107	2008-02-05 18:33:20	116.45141	39.9945
107	2008-02-05 18:38:05	116.46466	39.99776
107	2008-02-05 18:38:21	116.46621	39.99915
107	2008-02-05 18:43:07	116.46992	39.99669
107	2008-02-05 18:43:23	116.46834	39.99677
107	2008-02-05 18:48:08	116.4773	39.98373
107	2008-02-05 18:48:25	116.47684	39.98333
107	2008-02-05 18:53:10	116.44433	39.95476
107	2008-02-05 18:53:26	116.4433	39.95394
107	2008-02-05 18:58:11	116.44412	39.94018
107	2008-02-05 18:58:28	116.44412	39.94018
107	2008-02-05 19:03:13	116.43366	39.93278
107	2008-02-05 19:03:30	116.43352	39.93243
107	2008-02-05 19:08:15	116.43	39.93557
107	2008-02-05 19:16:21	116.45465	39.93992
107	2008-02-05 19:17:29	116.45586	39.94149
107	2008-02-05 19:21:23	116.47291	39.9535
107	2008-02-05 19:22:30	116.48093	39.95638
107	2008-02-05 19:26:24	116.48893	39.96127
107	2008-02-05 19:26:24	116.48893	39.96127
107	2008-02-05 19:26:24	116.48893	39.96127
107	2008-02-05 19:27:32	116.49027	39.96075
107	2008-02-05 19:31:26	116.48915	39.96155
107	2008-02-05 19:32:34	116.4853	39.9584
107	2008-02-05 19:37:38	116.46813	39.95203
107	2008-02-05 19:38:28	116.46446	39.95083
107	2008-02-05 19:42:40	116.45619	39.95533
107	2008-02-05 19:43:30	116.45306	39.9528
107	2008-02-05 19:47:41	116.45546	39.93795
107	2008-02-05 19:48:31	116.45525	39.9328
107	2008-02-05 19:52:43	116.4559	39.91215
107	2008-02-05 19:57:45	116.46348	39.9073
107	2008-02-05 19:58:35	116.46571	39.90838
107	2008-02-05 20:00:35	116.46596	39.90894
107	2008-02-05 20:07:54	116.46086	39.90721
107	2008-02-05 20:09:38	116.45684	39.90732
107	2008-02-05 20:12:56	116.4299	39.90723
107	2008-02-05 20:12:56	116.4299	39.90723
107	2008-02-05 20:14:40	116.43004	39.90182
107	2008-02-05 20:17:57	116.41852	39.90332
107	2008-02-05 20:20:42	116.4212	39.90682
107	2008-02-05 20:22:59	116.42962	39.90824
107	2008-02-05 20:25:44	116.43294	39.92285
107	2008-02-05 20:28:01	116.43999	39.92314
107	2008-02-05 20:30:45	116.44432	39.93189
107	2008-02-05 20:33:02	116.4444	39.93875
107	2008-02-05 20:35:47	116.4443	39.94607
107	2008-02-05 20:38:04	116.44276	39.95317
107	2008-02-05 20:40:49	116.44977	39.95885
107	2008-02-05 20:43:06	116.46424	39.9718
107	2008-02-05 20:45:50	116.47647	39.98275
107	2008-02-05 20:48:07	116.48052	39.98635
107	2008-02-05 20:51:52	116.48222	39.98796
107	2008-02-05 21:01:28	116.51907	40.02663
107	2008-02-05 21:06:01	116.53452	40.05275
107	2008-02-05 21:06:26	116.53714	40.05499
107	2008-02-05 21:11:03	116.55451	40.09629
107	2008-02-05 21:11:03	116.55451	40.09629
107	2008-02-05 21:11:28	116.55506	40.09932
107	2008-02-05 21:16:04	116.59093	40.12681
107	2008-02-05 21:21:31	116.63022	40.12977
107	2008-02-06 07:41:22	116.63005	40.13001
107	2008-02-06 07:44:47	116.63029	40.12986
107	2008-02-06 07:46:23	116.62704	40.12802
107	2008-02-06 07:49:49	116.58469	40.12677
107	2008-02-06 07:51:25	116.56953	40.12344
107	2008-02-06 07:54:51	116.55472	40.09866
107	2008-02-06 07:56:27	116.55211	40.08283
107	2008-02-06 07:59:52	116.54249	40.05794
107	2008-02-06 08:01:28	116.53489	40.05348
107	2008-02-06 08:04:54	116.52088	40.02964
107	2008-02-06 08:06:30	116.51397	40.01929
107	2008-02-06 08:09:56	116.48968	39.9953
107	2008-02-06 08:11:32	116.47936	39.98948
107	2008-02-06 08:14:57	116.47802	39.99408
107	2008-02-06 08:16:33	116.4784	39.99735
107	2008-02-06 08:25:06	116.4802	39.99771
107	2008-02-06 08:39:10	116.47263	40.00237
107	2008-02-06 08:39:21	116.47267	40.00353
107	2008-02-06 08:44:12	116.4911	39.99921
107	2008-02-06 08:44:23	116.49115	39.99736
107	2008-02-06 08:49:13	116.54821	40.02736
107	2008-02-06 08:49:25	116.55107	40.02821
107	2008-02-06 08:54:15	116.57879	40.04645
107	2008-02-06 08:54:26	116.57887	40.04652
107	2008-02-06 08:59:17	116.58159	40.04891
107	2008-02-06 08:59:28	116.58164	40.04898
107	2008-02-06 09:04:18	116.58388	40.05856
107	2008-02-06 09:09:20	116.58223	40.06899
107	2008-02-06 09:14:22	116.58672	40.07777
107	2008-02-06 09:14:33	116.58663	40.07853
107	2008-02-06 09:19:35	116.58159	40.07692
107	2008-02-06 09:20:24	116.58165	40.07667
107	2008-02-06 09:24:35	116.58223	40.06395
107	2008-02-06 09:25:24	116.57889	40.0626
107	2008-02-06 09:29:37	116.54938	40.06431
107	2008-02-06 09:30:26	116.54938	40.06431
107	2008-02-06 09:30:26	116.54938	40.06431
107	2008-02-06 09:34:39	116.52413	40.03447
107	2008-02-06 09:35:28	116.5183	40.02587
107	2008-02-06 09:39:40	116.49559	40.00192
107	2008-02-06 09:40:29	116.49022	40.00107
107	2008-02-06 09:43:30	116.4756	40.00054
107	2008-02-06 09:53:44	116.47543	40.00046
107	2008-02-06 09:53:44	116.47543	40.00046
107	2008-02-06 10:13:55	116.4685	40.00137
107	2008-02-06 10:22:57	116.47817	40.01203
107	2008-02-06 10:23:24	116.48203	40.00979
107	2008-02-06 10:27:58	116.53041	40.0212
107	2008-02-06 10:28:24	116.53738	40.02364
107	2008-02-06 10:28:24	116.53738	40.02364
107	2008-02-06 10:33:00	116.58282	40.05033
107	2008-02-06 10:33:26	116.58435	40.05498
107	2008-02-06 10:38:28	116.58557	40.07992
107	2008-02-06 10:39:02	116.58235	40.07936
107	2008-02-06 10:43:29	116.57231	40.06324
107	2008-02-06 10:44:03	116.56735	40.06384
107	2008-02-06 11:18:24	116.56541	40.11978
107	2008-02-06 11:18:43	116.56917	40.12291
107	2008-02-06 11:23:17	116.61945	40.1279
107	2008-02-06 11:23:44	116.62157	40.12792
107	2008-02-06 11:26:18	116.62688	40.12865
107	2008-02-06 11:35:36	116.63159	40.12851
107	2008-02-06 11:38:26	116.63012	40.12968
107	2008-02-06 11:43:33	116.63003	40.12967
107	2008-02-06 11:43:33	116.63003	40.12967
107	2008-02-06 11:43:33	116.63003	40.12967
107	2008-02-06 11:43:33	116.63003	40.12967
107	2008-02-06 11:43:33	116.63003	40.12967
107	2008-02-06 11:43:33	116.63003	40.12967
107	2008-02-06 11:43:33	116.63003	40.12967
107	2008-02-06 11:43:33	116.63003	40.12967
107	2008-02-06 11:43:33	116.63003	40.12967
107	2008-02-06 11:43:33	116.63003	40.12967
107	2008-02-06 11:43:33	116.63003	40.12967
107	2008-02-06 11:43:33	116.63003	40.12967
107	2008-02-06 11:43:33	116.63003	40.12967
107	2008-02-06 11:43:33	116.63003	40.12967
107	2008-02-06 11:43:33	116.63003	40.12967
107	2008-02-06 12:53:07	116.63686	40.12878
107	2008-02-06 12:54:56	116.64467	40.12883
107	2008-02-06 12:58:09	116.65998	40.12852
107	2008-02-06 12:59:58	116.67891	40.11857
107	2008-02-06 13:03:10	116.70587	40.09758
107	2008-02-06 13:03:10	116.70587	40.09758
107	2008-02-06 13:05:00	116.72505	40.10175
107	2008-02-06 13:08:12	116.7526	40.09594
107	2008-02-06 13:10:01	116.74992	40.08061
107	2008-02-06 13:13:14	116.76388	40.06628
107	2008-02-06 13:15:03	116.78547	40.06495
107	2008-02-06 13:18:15	116.78598	40.03572
107	2008-02-06 13:21:05	116.793	40.03309
107	2008-02-06 13:36:20	116.79297	40.03318
107	2008-02-06 13:36:20	116.79297	40.03318
107	2008-02-06 13:36:20	116.79297	40.03318
107	2008-02-06 13:36:20	116.79297	40.03318
107	2008-02-06 13:36:20	116.79297	40.03318
107	2008-02-06 13:36:20	116.79297	40.03318
107	2008-02-06 13:36:20	116.79297	40.03318
107	2008-02-06 13:36:20	116.79297	40.03318
107	2008-02-06 13:36:20	116.79297	40.03318
107	2008-02-06 13:36:20	116.79297	40.03318
107	2008-02-06 13:36:20	116.79297	40.03318
107	2008-02-06 13:36:20	116.79297	40.03318
107	2008-02-06 13:36:20	116.79297	40.03318
107	2008-02-06 13:36:20	116.79297	40.03318
107	2008-02-06 13:36:20	116.79297	40.03318
107	2008-02-06 13:36:20	116.79297	40.03318
107	2008-02-06 13:36:20	116.79297	40.03318
107	2008-02-06 13:36:20	116.79297	40.03318
107	2008-02-06 13:36:20	116.79297	40.03318
107	2008-02-06 13:36:20	116.79297	40.03318
107	2008-02-06 13:36:20	116.79297	40.03318
107	2008-02-06 13:36:20	116.79297	40.03318
107	2008-02-06 13:36:20	116.79297	40.03318
107	2008-02-06 22:28:23	116.78667	40.03562
107	2008-02-06 22:28:34	116.78572	40.03588
107	2008-02-06 22:33:25	116.78342	40.06612
107	2008-02-06 22:33:25	116.78342	40.06612
107	2008-02-06 22:33:35	116.78169	40.06616
107	2008-02-06 22:38:27	116.73022	40.06342
107	2008-02-06 22:38:37	116.72813	40.06418
107	2008-02-06 22:43:28	116.70642	40.09578
107	2008-02-06 22:43:39	116.70617	40.09661
107	2008-02-06 22:48:40	116.67352	40.12043
107	2008-02-06 22:53:32	116.64586	40.12902
107	2008-02-06 22:53:42	116.64586	40.12902
107	2008-02-06 22:58:44	116.63016	40.12973
107	2008-02-06 23:04:41	116.63022	40.12971
107	2008-02-06 23:04:41	116.63022	40.12971
107	2008-02-06 23:04:41	116.63022	40.12971
107	2008-02-06 23:04:41	116.63022	40.12971
107	2008-02-06 23:04:41	116.63022	40.12971
107	2008-02-06 23:04:41	116.63022	40.12971
107	2008-02-06 23:04:41	116.63022	40.12971
107	2008-02-06 23:04:41	116.63022	40.12971
107	2008-02-06 23:04:41	116.63022	40.12971
107	2008-02-06 23:04:41	116.63022	40.12971
107	2008-02-06 23:04:41	116.63022	40.12971
107	2008-02-06 23:04:41	116.63022	40.12971
107	2008-02-06 23:04:41	116.63022	40.12971
107	2008-02-06 23:04:41	116.63022	40.12971
107	2008-02-06 23:04:41	116.63022	40.12971
107	2008-02-06 23:04:41	116.63022	40.12971
107	2008-02-06 23:04:41	116.63022	40.12971
107	2008-02-06 23:04:41	116.63022	40.12971
107	2008-02-06 23:04:41	116.63022	40.12971
107	2008-02-06 23:04:41	116.63022	40.12971
107	2008-02-06 23:04:41	116.63022	40.12971
107	2008-02-06 23:04:41	116.63022	40.12971
107	2008-02-06 23:04:41	116.63022	40.12971
107	2008-02-07 12:38:35	116.63014	40.12973
107	2008-02-07 12:42:23	116.63243	40.12838
107	2008-02-07 12:43:36	116.6409	40.12889
107	2008-02-07 12:48:41	116.64255	40.12908
107	2008-02-07 12:54:34	116.6431	40.12969
107	2008-02-07 12:54:34	116.6431	40.12969
107	2008-02-07 12:54:34	116.6431	40.12969
107	2008-02-07 12:54:34	116.6431	40.12969
107	2008-02-07 13:13:49	116.64263	40.1291
107	2008-02-07 13:17:40	116.65051	40.12881
107	2008-02-07 13:18:50	116.65434	40.12876
107	2008-02-07 13:22:42	116.68674	40.11436
107	2008-02-07 13:23:52	116.6987	40.10773
107	2008-02-07 13:27:44	116.71326	40.07712
107	2008-02-07 13:27:44	116.71326	40.07712
107	2008-02-07 13:28:53	116.71963	40.0684
107	2008-02-07 13:32:45	116.76083	40.06599
107	2008-02-07 13:33:55	116.77565	40.06614
107	2008-02-07 13:37:47	116.78576	40.03641
107	2008-02-07 13:38:57	116.79173	40.0332
107	2008-02-07 13:50:09	116.79997	40.03896
107	2008-02-07 13:51:56	116.79882	40.05851
107	2008-02-07 13:55:11	116.8218	40.07344
107	2008-02-07 13:56:58	116.82232	40.09231
107	2008-02-07 14:00:13	116.82259	40.10613
107	2008-02-07 14:02:00	116.82228	40.10938
107	2008-02-07 14:10:19	116.81587	40.15174
107	2008-02-07 14:12:03	116.8159	40.15175
107	2008-02-07 14:15:23	116.81611	40.13777
107	2008-02-07 14:17:05	116.81622	40.13787
107	2008-02-07 14:19:05	116.81622	40.1379
107	2008-02-07 14:24:12	116.81626	40.13791
107	2008-02-07 14:24:12	116.81626	40.13791
107	2008-02-07 14:24:12	116.81626	40.13791
107	2008-02-07 14:24:12	116.81626	40.13791
107	2008-02-07 14:24:12	116.81626	40.13791
107	2008-02-07 14:24:12	116.81626	40.13791
107	2008-02-07 14:24:12	116.81626	40.13791
107	2008-02-07 14:24:12	116.81626	40.13791
107	2008-02-07 14:24:12	116.81626	40.13791
107	2008-02-07 14:24:12	116.81626	40.13791
107	2008-02-07 14:24:12	116.81626	40.13791
107	2008-02-07 14:24:12	116.81626	40.13791
107	2008-02-07 14:24:12	116.81626	40.13791
107	2008-02-07 14:24:12	116.81626	40.13791
107	2008-02-07 14:24:12	116.81626	40.13791
107	2008-02-07 14:24:12	116.81626	40.13791
107	2008-02-07 14:24:12	116.81626	40.13791
107	2008-02-07 15:58:53	116.81628	40.13786
107	2008-02-07 16:11:01	116.81405	40.14257
107	2008-02-07 16:13:52	116.80119	40.14728
107	2008-02-07 16:16:02	116.77467	40.14318
107	2008-02-07 16:18:54	116.74232	40.12736
107	2008-02-07 16:21:04	116.72151	40.12126
107	2008-02-07 16:23:56	116.69119	40.12304
107	2008-02-07 16:26:06	116.66892	40.11456
107	2008-02-07 16:29:58	116.66005	40.11082
107	2008-02-07 16:35:05	116.65995	40.11121
107	2008-02-07 16:35:05	116.65995	40.11121
107	2008-02-07 16:35:05	116.65995	40.11121
107	2008-02-07 16:35:05	116.65995	40.11121
107	2008-02-07 16:35:05	116.65995	40.11121
107	2008-02-07 16:35:05	116.65995	40.11121
107	2008-02-07 16:35:05	116.65995	40.11121
107	2008-02-07 17:09:55	116.66022	40.11131
107	2008-02-07 17:09:55	116.66022	40.11131
107	2008-02-07 17:09:55	116.66022	40.11131
107	2008-02-07 17:09:55	116.66022	40.11131
107	2008-02-07 17:51:08	116.64602	40.11086
107	2008-02-07 17:51:19	116.64509	40.11108
107	2008-02-07 17:56:10	116.63231	40.12845
107	2008-02-07 17:57:21	116.63242	40.12869
107	2008-02-07 18:02:25	116.63021	40.12957
107	2008-02-07 18:08:19	116.63026	40.12967
107	2008-02-07 18:08:19	116.63026	40.12967
107	2008-02-07 18:08:19	116.63026	40.12967
107	2008-02-07 18:08:19	116.63026	40.12967
107	2008-02-07 18:08:19	116.63026	40.12967
107	2008-02-07 18:08:19	116.63026	40.12967
107	2008-02-07 18:08:19	116.63026	40.12967
107	2008-02-07 18:08:19	116.63026	40.12967
107	2008-02-07 18:08:19	116.63026	40.12967
107	2008-02-07 18:08:19	116.63026	40.12967
107	2008-02-07 18:08:19	116.63026	40.12967
107	2008-02-07 18:08:19	116.63026	40.12967
107	2008-02-07 18:08:19	116.63026	40.12967
107	2008-02-07 18:08:19	116.63026	40.12967
107	2008-02-07 18:08:19	116.63026	40.12967
107	2008-02-07 18:08:19	116.63026	40.12967
107	2008-02-07 18:08:19	116.63026	40.12967
107	2008-02-07 18:08:19	116.63026	40.12967
107	2008-02-07 18:08:19	116.63026	40.12967
107	2008-02-07 18:08:19	116.63026	40.12967
107	2008-02-07 18:08:19	116.63026	40.12967
107	2008-02-07 18:08:19	116.63026	40.12967
107	2008-02-07 18:08:19	116.63026	40.12967
107	2008-02-08 15:19:39	116.6449	40.12889
107	2008-02-08 15:19:51	116.64557	40.1289
107	2008-02-08 15:24:41	116.67947	40.13129
107	2008-02-08 15:24:52	116.68146	40.13122
107	2008-02-08 15:29:43	116.73739	40.1336
107	2008-02-08 15:29:54	116.73952	40.13384
107	2008-02-08 15:34:44	116.8005	40.14714
107	2008-02-08 15:34:56	116.80371	40.14751
107	2008-02-08 15:38:46	116.81622	40.14965
107	2008-02-08 15:43:53	116.81618	40.14967
107	2008-02-08 15:51:55	116.81614	40.14867
107	2008-02-08 15:57:57	116.81565	40.13076
107	2008-02-08 16:03:04	116.81564	40.13088
107	2008-02-08 16:03:04	116.81564	40.13088
107	2008-02-08 16:03:04	116.81564	40.13088
107	2008-02-08 16:03:04	116.81564	40.13088
107	2008-02-08 16:27:21	116.8089	40.14815
107	2008-02-08 16:28:12	116.80174	40.14734
107	2008-02-08 16:32:22	116.73508	40.13339
107	2008-02-08 16:33:13	116.72069	40.13285
107	2008-02-08 16:37:24	116.66437	40.12702
107	2008-02-08 16:38:15	116.65917	40.12873
107	2008-02-08 16:42:25	116.64193	40.12896
107	2008-02-08 16:43:17	116.63165	40.12846
107	2008-02-08 16:45:17	116.63021	40.1296
107	2008-02-08 16:50:24	116.63019	40.12981
107	2008-02-08 16:50:24	116.63019	40.12981
107	2008-02-08 16:50:24	116.63019	40.12981
107	2008-02-08 16:50:24	116.63019	40.12981
107	2008-02-08 16:50:24	116.63019	40.12981
107	2008-02-08 16:50:24	116.63019	40.12981
107	2008-02-08 16:50:24	116.63019	40.12981
107	2008-02-08 16:50:24	116.63019	40.12981
107	2008-02-08 16:50:24	116.63019	40.12981
107	2008-02-08 16:50:24	116.63019	40.12981
107	2008-02-08 16:50:24	116.63019	40.12981
107	2008-02-08 16:50:24	116.63019	40.12981
107	2008-02-08 16:50:24	116.63019	40.12981
107	2008-02-08 16:50:24	116.63019	40.12981
107	2008-02-08 16:50:24	116.63019	40.12981
107	2008-02-08 16:50:24	116.63019	40.12981
107	2008-02-08 16:50:24	116.63019	40.12981
107	2008-02-08 16:50:24	116.63019	40.12981
107	2008-02-08 16:50:24	116.63019	40.12981
107	2008-02-08 16:50:24	116.63019	40.12981
107	2008-02-08 16:50:24	116.63019	40.12981
107	2008-02-08 16:50:24	116.63019	40.12981
107	2008-02-08 16:50:24	116.63019	40.12981
