# Supplementary material for: An adaptive map-matching algorithm based on hierarchical fuzzy system from vehicular GPS data
Source: PLoS One. 2017 Dec 5;12(12):e0188796. doi: 10.1371/journal.pone.0188796 (PMC5716534; doi:10.1371/journal.pone.0188796)
Supplement: S1 Data — (ZIP) [file pone.0188796.s001.zip › data samples/108.txt]

108	2008-02-02 13:43:58	116.52364	40.00159
108	2008-02-02 13:46:44	116.51847	40.00198
108	2008-02-02 13:48:59	116.50793	39.99695
108	2008-02-02 13:51:46	116.49823	39.98675
108	2008-02-02 13:54:01	116.49032	39.98672
108	2008-02-02 13:56:48	116.48354	39.98335
108	2008-02-02 13:59:03	116.48345	39.9826
108	2008-02-02 14:01:49	116.47616	39.97345
108	2008-02-02 14:04:04	116.46903	39.96691
108	2008-02-02 14:06:51	116.47015	39.95915
108	2008-02-02 14:09:06	116.4692	39.9524
108	2008-02-02 14:11:53	116.46096	39.94655
108	2008-02-02 14:14:08	116.46144	39.94652
108	2008-02-02 14:16:54	116.46757	39.94398
108	2008-02-02 14:19:09	116.4684	39.94441
108	2008-02-02 14:19:09	116.4684	39.94441
108	2008-02-02 14:21:56	116.46145	39.94276
108	2008-02-02 14:26:58	116.45059	39.94726
108	2008-02-02 14:29:39	116.45461	39.95386
108	2008-02-02 14:31:59	116.46173	39.96025
108	2008-02-02 14:34:14	116.47267	39.97016
108	2008-02-02 14:37:01	116.48378	39.97125
108	2008-02-02 14:39:16	116.4838	39.97365
108	2008-02-02 14:42:03	116.48355	39.98598
108	2008-02-02 14:44:18	116.48185	39.98676
108	2008-02-02 14:47:04	116.45264	39.96051
108	2008-02-02 14:49:19	116.4295	39.94819
108	2008-02-02 14:52:06	116.42764	39.93512
108	2008-02-02 14:54:21	116.42831	39.92029
108	2008-02-02 14:59:23	116.41408	39.91427
108	2008-02-02 15:02:09	116.41151	39.91735
108	2008-02-02 15:04:24	116.41447	39.92288
108	2008-02-02 15:07:11	116.41963	39.92989
108	2008-02-02 15:09:26	116.42714	39.93215
108	2008-02-02 15:12:12	116.42963	39.93949
108	2008-02-02 15:14:27	116.42963	39.93949
108	2008-02-02 15:17:14	116.43351	39.93962
108	2008-02-02 15:19:29	116.43742	39.93966
108	2008-02-02 15:22:16	116.43373	39.93319
108	2008-02-02 15:24:31	116.42825	39.93795
108	2008-02-02 15:27:17	116.42974	39.93951
108	2008-02-02 15:29:32	116.42974	39.93951
108	2008-02-02 15:32:19	116.42974	39.93951
108	2008-02-02 15:34:34	116.43674	39.93973
108	2008-02-02 15:37:21	116.45295	39.9399
108	2008-02-02 15:39:36	116.45575	39.94277
108	2008-02-02 15:42:22	116.45499	39.96236
108	2008-02-02 15:44:37	116.47877	39.98383
108	2008-02-02 15:47:24	116.51223	40.01388
108	2008-02-02 15:49:39	116.55007	40.02794
108	2008-02-02 15:52:26	116.56652	40.03502
108	2008-02-02 15:54:41	116.56944	40.037
108	2008-02-02 15:57:27	116.57936	40.04689
108	2008-02-02 15:59:42	116.5822	40.06963
108	2008-02-02 16:02:29	116.58652	40.0792
108	2008-02-02 16:04:44	116.58066	40.0765
108	2008-02-02 16:07:31	116.58135	40.06979
108	2008-02-02 16:09:46	116.58245	40.06293
108	2008-02-02 16:12:32	116.56707	40.06385
108	2008-02-02 16:14:47	116.5641	40.06118
108	2008-02-02 16:17:34	116.55817	40.0508
108	2008-02-02 16:19:49	116.56618	40.03968
108	2008-02-02 16:22:36	116.5625	40.03052
108	2008-02-02 16:24:51	116.5819	40.01881
108	2008-02-02 16:24:51	116.5819	40.01881
108	2008-02-02 16:27:37	116.56405	40.01143
108	2008-02-02 16:32:39	116.52943	40.00647
108	2008-02-02 16:34:54	116.51451	40.00036
108	2008-02-02 16:37:41	116.50195	39.98693
108	2008-02-02 16:39:56	116.49192	39.98669
108	2008-02-02 16:42:42	116.48395	39.98665
108	2008-02-02 16:44:57	116.4821	39.98777
108	2008-02-02 16:47:44	116.46736	39.97378
108	2008-02-02 16:52:46	116.44804	39.95846
108	2008-02-02 16:55:01	116.44092	39.95497
108	2008-02-02 16:57:47	116.44361	39.95881
108	2008-02-02 17:00:02	116.44361	39.95881
108	2008-02-02 17:02:49	116.44361	39.95881
108	2008-02-02 17:05:04	116.44663	39.95735
108	2008-02-02 17:07:51	116.45284	39.95468
108	2008-02-02 17:10:06	116.44498	39.95866
108	2008-02-02 17:12:52	116.43197	39.96716
108	2008-02-02 17:15:07	116.4243	39.96821
108	2008-02-02 17:20:09	116.39935	39.96751
108	2008-02-02 17:22:55	116.38372	39.9671
108	2008-02-02 17:25:11	116.3711	39.96682
108	2008-02-02 17:27:56	116.35641	39.96642
108	2008-02-02 17:30:11	116.34463	39.96638
108	2008-02-02 17:37:59	116.30581	39.96244
108	2008-02-02 17:43:01	116.30304	39.95509
108	2008-02-02 17:48:03	116.30373	39.94633
108	2008-02-02 17:50:18	116.30377	39.94299
108	2008-02-02 17:53:05	116.30397	39.94122
108	2008-02-02 17:55:19	116.30368	39.93818
108	2008-02-02 17:58:06	116.30393	39.93488
108	2008-02-02 18:03:08	116.30404	39.92892
108	2008-02-02 18:05:23	116.30399	39.92513
108	2008-02-02 18:08:09	116.30404	39.92028
108	2008-02-02 18:10:24	116.30409	39.9159
108	2008-02-02 18:13:11	116.30408	39.90464
108	2008-02-02 18:15:26	116.304	39.89737
108	2008-02-02 18:18:13	116.30983	39.89548
108	2008-02-02 18:20:28	116.31205	39.89556
108	2008-02-02 18:23:14	116.31352	39.89513
108	2008-02-02 18:25:29	116.31352	39.89512
108	2008-02-02 18:28:16	116.31352	39.89512
108	2008-02-02 18:30:31	116.31352	39.89512
108	2008-02-02 18:33:18	116.31352	39.89512
108	2008-02-02 18:35:33	116.31352	39.89512
108	2008-02-02 18:38:19	116.31348	39.89513
108	2008-02-02 19:10:44	116.31858	39.89559
108	2008-02-02 19:13:31	116.34834	39.89668
108	2008-02-02 19:15:46	116.35306	39.8979
108	2008-02-02 19:18:33	116.36187	39.8982
108	2008-02-02 19:20:48	116.36434	39.89822
108	2008-02-02 19:23:34	116.3676	39.89812
108	2008-02-02 19:23:34	116.3676	39.89812
108	2008-02-02 19:25:49	116.36817	39.89514
108	2008-02-02 19:28:36	116.36816	39.89223
108	2008-02-02 19:30:51	116.3682	39.89141
108	2008-02-02 19:33:38	116.3681	39.88946
108	2008-02-02 19:35:53	116.36816	39.88528
108	2008-02-02 19:38:39	116.3681	39.88234
108	2008-02-02 19:40:54	116.36812	39.877
108	2008-02-02 19:43:41	116.36811	39.86916
108	2008-02-02 19:45:56	116.38382	39.86989
108	2008-02-02 19:48:42	116.39412	39.87031
108	2008-02-02 19:50:58	116.39948	39.87061
108	2008-02-02 19:53:44	116.41032	39.8702
108	2008-02-02 19:55:59	116.42285	39.86975
108	2008-02-02 19:58:46	116.44306	39.87486
108	2008-02-02 20:01:01	116.44559	39.8749
108	2008-02-02 20:03:47	116.45003	39.87947
108	2008-02-02 20:06:02	116.45001	39.88202
108	2008-02-02 20:08:49	116.44952	39.88679
108	2008-02-02 20:11:04	116.44966	39.89061
108	2008-02-02 20:13:51	116.43943	39.89276
108	2008-02-02 20:16:06	116.43959	39.89951
108	2008-02-02 20:18:52	116.43967	39.89875
108	2008-02-02 20:21:07	116.43904	39.89639
108	2008-02-02 20:23:54	116.43656	39.89759
108	2008-02-02 20:26:09	116.43019	39.90344
108	2008-02-02 20:28:56	116.42928	39.9049
108	2008-02-02 20:31:11	116.42671	39.90368
108	2008-02-02 20:33:57	116.43092	39.89846
108	2008-02-02 20:36:12	116.43284	39.89267
108	2008-02-02 20:36:12	116.43284	39.89267
108	2008-02-02 20:38:59	116.43399	39.88823
108	2008-02-02 20:41:14	116.43407	39.88694
108	2008-02-02 20:44:01	116.43824	39.89474
108	2008-02-02 20:46:16	116.43023	39.90314
108	2008-02-02 20:49:02	116.42886	39.91504
108	2008-02-02 20:51:17	116.42805	39.93043
108	2008-02-02 20:54:04	116.42767	39.94374
108	2008-02-02 20:56:19	116.40762	39.94784
108	2008-02-02 21:04:07	116.35263	39.94332
108	2008-02-02 21:06:22	116.3492	39.94176
108	2008-02-02 21:09:09	116.33254	39.937
108	2008-02-02 21:14:11	116.28753	39.94651
108	2008-02-02 21:16:26	116.28215	39.94537
108	2008-02-02 21:16:26	116.28215	39.94537
108	2008-02-02 21:19:12	116.29114	39.94544
108	2008-02-02 21:21:27	116.30981	39.93865
108	2008-02-02 21:24:14	116.33323	39.93673
108	2008-02-02 21:26:29	116.34739	39.93875
108	2008-02-02 21:29:16	116.35518	39.94373
108	2008-02-02 21:29:16	116.35518	39.94373
108	2008-02-02 21:31:31	116.36513	39.94689
108	2008-02-02 21:34:17	116.38176	39.94735
108	2008-02-02 21:36:31	116.3881	39.9474
108	2008-02-02 21:39:18	116.4042	39.94755
108	2008-02-02 21:41:33	116.41421	39.94785
108	2008-02-02 21:44:20	116.42245	39.94333
108	2008-02-02 21:46:35	116.42695	39.94091
108	2008-02-02 21:49:21	116.427	39.9401
108	2008-02-02 21:51:36	116.41822	39.94118
108	2008-02-02 21:54:23	116.41511	39.94153
108	2008-02-02 21:56:38	116.41938	39.94027
108	2008-02-02 21:59:25	116.42799	39.93812
108	2008-02-02 22:01:40	116.42241	39.94848
108	2008-02-02 22:04:26	116.42702	39.94101
108	2008-02-02 22:06:41	116.42713	39.9409
108	2008-02-02 22:09:28	116.4296	39.9397
108	2008-02-02 22:11:43	116.44432	39.94083
108	2008-02-02 22:14:30	116.44373	39.94893
108	2008-02-02 22:16:45	116.44929	39.94946
108	2008-02-02 22:19:31	116.45551	39.9468
108	2008-02-02 22:21:46	116.45535	39.93298
108	2008-02-02 22:24:33	116.45966	39.93251
108	2008-02-02 22:24:33	116.45966	39.93251
108	2008-02-02 22:26:48	116.46084	39.92841
108	2008-02-02 22:29:34	116.45734	39.92218
108	2008-02-02 22:34:36	116.45484	39.91887
108	2008-02-02 22:36:51	116.45555	39.91036
108	2008-02-02 22:39:38	116.4548	39.88673
108	2008-02-02 22:41:53	116.4548	39.88412
108	2008-02-02 22:41:53	116.4548	39.88412
108	2008-02-02 22:44:39	116.46124	39.88326
108	2008-02-02 22:46:55	116.46144	39.877
108	2008-02-02 22:49:41	116.45528	39.87698
108	2008-02-02 22:51:56	116.45776	39.88319
108	2008-02-02 22:54:43	116.46707	39.88317
108	2008-02-02 22:56:58	116.47125	39.88362
108	2008-02-02 22:59:44	116.47183	39.89906
108	2008-02-02 23:01:59	116.48327	39.89942
108	2008-02-02 23:04:46	116.49156	39.89959
108	2008-02-02 23:07:01	116.50461	39.89912
108	2008-02-02 23:09:48	116.50017	39.89962
108	2008-02-02 23:12:03	116.48945	39.89957
108	2008-02-02 23:14:49	116.48721	39.90646
108	2008-02-02 23:17:04	116.48384	39.92184
108	2008-02-02 23:19:51	116.48341	39.9525
108	2008-02-02 23:22:06	116.46446	39.96933
108	2008-02-02 23:24:53	116.43408	39.98723
108	2008-02-02 23:27:08	116.41822	39.99025
108	2008-02-02 23:29:54	116.41768	39.99099
108	2008-02-02 23:32:09	116.41803	39.98734
108	2008-02-02 23:34:56	116.42294	39.98764
108	2008-02-02 23:34:56	116.42294	39.98764
108	2008-02-02 23:37:11	116.43727	39.98474
108	2008-02-02 23:39:58	116.45898	39.97232
108	2008-02-02 23:44:59	116.47761	39.97488
108	2008-02-02 23:47:14	116.48377	39.97975
108	2008-02-02 23:52:16	116.49438	39.98672
108	2008-02-02 23:55:03	116.50776	39.99946
108	2008-02-02 23:57:18	116.52178	40.00096
108	2008-02-03 00:00:04	116.52365	40.00161
108	2008-02-03 00:01:45	116.52365	40.00161
108	2008-02-03 02:42:49	116.52364	40.00164
108	2008-02-03 02:42:49	116.52364	40.00164
108	2008-02-03 02:42:49	116.52364	40.00164
108	2008-02-03 02:42:49	116.52364	40.00164
108	2008-02-03 02:42:49	116.52364	40.00164
108	2008-02-03 02:42:49	116.52364	40.00164
108	2008-02-03 02:42:49	116.52364	40.00164
108	2008-02-03 02:42:49	116.52364	40.00164
108	2008-02-03 02:42:49	116.52364	40.00164
108	2008-02-03 02:42:49	116.52364	40.00164
108	2008-02-03 02:42:49	116.52364	40.00164
108	2008-02-03 02:42:49	116.52364	40.00164
108	2008-02-03 02:42:49	116.52364	40.00164
108	2008-02-03 02:42:49	116.52364	40.00164
108	2008-02-03 02:42:49	116.52364	40.00164
108	2008-02-03 02:42:49	116.52364	40.00164
108	2008-02-03 02:42:49	116.52364	40.00164
108	2008-02-03 02:42:49	116.52364	40.00164
108	2008-02-03 10:35:43	116.52373	40.00152
108	2008-02-03 10:37:34	116.52373	40.00152
108	2008-02-03 10:40:45	116.5224	40.00274
108	2008-02-03 10:42:35	116.51221	40.00024
108	2008-02-03 10:45:47	116.50143	39.98689
108	2008-02-03 10:50:48	116.48847	39.97538
108	2008-02-03 10:52:39	116.48435	39.97539
108	2008-02-03 10:55:50	116.48164	39.98255
108	2008-02-03 10:57:40	116.48343	39.98289
108	2008-02-03 11:00:52	116.48343	39.98289
108	2008-02-03 11:02:42	116.48343	39.98289
108	2008-02-03 11:07:44	116.48343	39.98289
108	2008-02-03 11:10:55	116.48338	39.98277
108	2008-02-03 11:10:55	116.48338	39.98277
108	2008-02-03 11:12:45	116.48338	39.98277
108	2008-02-03 11:15:57	116.48338	39.98277
108	2008-02-03 11:17:47	116.48338	39.98277
108	2008-02-03 11:20:58	116.48347	39.97982
108	2008-02-03 11:22:49	116.4836	39.97206
108	2008-02-03 11:26:00	116.48424	39.96239
108	2008-02-03 11:27:50	116.48387	39.96603
108	2008-02-03 11:31:02	116.4735	39.97074
108	2008-02-03 11:32:52	116.46717	39.96576
108	2008-02-03 11:37:54	116.45286	39.9546
108	2008-02-03 11:41:05	116.43496	39.96534
108	2008-02-03 11:42:55	116.42743	39.9724
108	2008-02-03 11:47:57	116.45763	40.0072
108	2008-02-03 11:51:08	116.46614	40.00058
108	2008-02-03 11:52:59	116.46177	39.99624
108	2008-02-03 11:56:10	116.47517	39.9876
108	2008-02-03 11:58:00	116.47973	39.98909
108	2008-02-03 12:01:12	116.48012	39.98883
108	2008-02-03 12:03:02	116.48067	39.98847
108	2008-02-03 12:08:04	116.48337	39.98612
108	2008-02-03 12:13:05	116.48336	39.98326
108	2008-02-03 12:16:17	116.48357	39.97548
108	2008-02-03 12:18:07	116.48366	39.97166
108	2008-02-03 12:23:08	116.48577	39.96287
108	2008-02-03 12:28:10	116.48381	39.97422
108	2008-02-03 12:31:21	116.48394	39.97419
108	2008-02-03 12:33:12	116.48399	39.97417
108	2008-02-03 12:33:12	116.48399	39.97417
108	2008-02-03 12:36:23	116.48396	39.97426
108	2008-02-03 12:38:13	116.48477	39.97516
108	2008-02-03 12:41:25	116.49554	39.97062
108	2008-02-03 12:43:15	116.50118	39.97126
108	2008-02-03 12:46:26	116.49844	39.97115
108	2008-02-03 12:48:17	116.49101	39.97069
108	2008-02-03 12:51:28	116.4838	39.97415
108	2008-02-03 12:53:18	116.48376	39.9742
108	2008-02-03 12:56:30	116.48377	39.97426
108	2008-02-03 12:58:20	116.48377	39.97426
108	2008-02-03 13:01:31	116.48377	39.97426
108	2008-02-03 13:03:22	116.48377	39.97426
108	2008-02-03 13:06:53	116.49344	39.97282
108	2008-02-03 13:06:53	116.49344	39.97282
108	2008-02-03 13:08:23	116.4966	39.97059
108	2008-02-03 13:11:35	116.50276	39.97134
108	2008-02-03 13:13:25	116.49317	39.97066
108	2008-02-03 13:16:36	116.48387	39.97492
108	2008-02-03 13:16:36	116.48387	39.97492
108	2008-02-03 13:18:27	116.48455	39.98295
108	2008-02-03 13:21:38	116.49334	39.98505
108	2008-02-03 13:23:28	116.4966	39.98669
108	2008-02-03 13:26:40	116.5022	39.98701
108	2008-02-03 13:28:30	116.50803	39.99644
108	2008-02-03 13:31:41	116.52266	40.00276
108	2008-02-03 13:33:32	116.52383	40.01208
108	2008-02-03 13:36:43	116.52384	40.0057
108	2008-02-03 13:39:24	116.52421	40.0024
108	2008-02-03 15:36:23	116.5242	40.00309
108	2008-02-03 15:36:23	116.5242	40.00309
108	2008-02-03 15:40:19	116.50412	39.98772
108	2008-02-03 15:41:23	116.49924	39.98678
108	2008-02-03 15:45:20	116.49795	39.98673
108	2008-02-03 15:46:25	116.49157	39.98672
108	2008-02-03 15:46:25	116.49157	39.98672
108	2008-02-03 15:50:22	116.48527	39.99005
108	2008-02-03 15:51:27	116.47559	39.98118
108	2008-02-03 15:56:28	116.4192	39.94823
108	2008-02-03 16:00:25	116.38541	39.94759
108	2008-02-03 16:01:30	116.37737	39.94755
108	2008-02-03 16:05:27	116.36642	39.94734
108	2008-02-03 16:06:32	116.36317	39.94666
108	2008-02-03 16:10:29	116.35534	39.94393
108	2008-02-03 16:15:30	116.34932	39.93833
108	2008-02-03 16:16:35	116.3494	39.93739
108	2008-02-03 16:20:32	116.35003	39.92744
108	2008-02-03 16:21:37	116.34983	39.92525
108	2008-02-03 16:25:34	116.35037	39.91424
108	2008-02-03 16:26:38	116.35042	39.91298
108	2008-02-03 16:47:44	116.32292	39.90586
108	2008-02-03 16:50:51	116.32908	39.90587
108	2008-02-03 16:52:46	116.32931	39.90904
108	2008-02-03 16:56:00	116.3377	39.91248
108	2008-02-03 16:57:48	116.34002	39.91246
108	2008-02-03 17:00:55	116.34666	39.91244
108	2008-02-03 17:02:49	116.34826	39.91248
108	2008-02-03 17:05:56	116.3488	39.91246
108	2008-02-03 17:07:51	116.34965	39.91259
108	2008-02-03 17:10:58	116.35093	39.91579
108	2008-02-03 17:12:53	116.3501	39.92183
108	2008-02-03 17:16:00	116.34972	39.93137
108	2008-02-03 17:17:54	116.35032	39.94409
108	2008-02-03 17:21:01	116.34832	39.96983
108	2008-02-03 17:22:56	116.34763	39.97965
108	2008-02-03 17:26:03	116.34735	39.98469
108	2008-02-03 17:27:57	116.34739	39.98482
108	2008-02-03 17:27:57	116.34739	39.98482
108	2008-02-03 17:31:05	116.32718	39.98616
108	2008-02-03 17:32:59	116.32683	39.99078
108	2008-02-03 17:36:06	116.32453	39.9929
108	2008-02-03 17:38:01	116.32627	39.99154
108	2008-02-03 17:41:08	116.3214	39.98483
108	2008-02-03 17:43:02	116.31185	39.98452
108	2008-02-03 17:46:10	116.31024	39.98148
108	2008-02-03 17:48:04	116.31211	39.97947
108	2008-02-03 17:51:11	116.31892	39.97536
108	2008-02-03 17:53:06	116.32707	39.97511
108	2008-02-03 17:56:13	116.32793	39.96661
108	2008-02-03 17:58:07	116.32809	39.96617
108	2008-02-03 18:01:15	116.34076	39.96611
108	2008-02-03 18:03:09	116.33952	39.96352
108	2008-02-03 18:06:17	116.34039	39.95976
108	2008-02-03 18:13:12	116.34002	39.95675
108	2008-02-03 18:16:20	116.34233	39.95115
108	2008-02-03 18:16:20	116.34233	39.95115
108	2008-02-03 18:18:14	116.3422	39.9492
108	2008-02-03 18:21:21	116.34572	39.93986
108	2008-02-03 18:23:16	116.34803	39.93894
108	2008-02-03 18:26:23	116.35246	39.93753
108	2008-02-03 18:28:17	116.35281	39.93525
108	2008-02-03 18:31:24	116.35217	39.93111
108	2008-02-03 18:33:19	116.35044	39.93109
108	2008-02-03 18:36:26	116.34763	39.92685
108	2008-02-03 18:38:21	116.33716	39.92686
108	2008-02-03 18:41:28	116.32786	39.92623
108	2008-02-03 18:43:22	116.32821	39.92359
108	2008-02-03 18:46:29	116.3239	39.92202
108	2008-02-03 18:48:24	116.32039	39.92221
108	2008-02-03 18:51:31	116.31675	39.92239
108	2008-02-03 18:53:26	116.30776	39.92282
108	2008-02-03 18:56:33	116.29959	39.92295
108	2008-02-03 18:58:27	116.29508	39.92375
108	2008-02-03 19:01:34	116.30354	39.93104
108	2008-02-03 19:03:29	116.30422	39.93102
108	2008-02-03 19:06:36	116.31587	39.93106
108	2008-02-03 19:08:31	116.32561	39.93108
108	2008-02-03 19:11:38	116.33549	39.93108
108	2008-02-03 19:13:32	116.33812	39.93105
108	2008-02-03 19:18:34	116.35263	39.93099
108	2008-02-03 19:21:41	116.36682	39.93178
108	2008-02-03 19:23:36	116.3667	39.93609
108	2008-02-03 19:26:43	116.36658	39.93907
108	2008-02-03 19:28:37	116.36612	39.94541
108	2008-02-03 19:31:44	116.36796	39.94712
108	2008-02-03 19:33:39	116.36816	39.94712
108	2008-02-03 19:33:39	116.36816	39.94712
108	2008-02-03 19:36:46	116.36816	39.94712
108	2008-02-03 19:38:41	116.36816	39.94712
108	2008-02-03 19:41:47	116.39368	39.94761
108	2008-02-03 19:43:41	116.40923	39.94789
108	2008-02-03 19:46:48	116.42669	39.94749
108	2008-02-03 19:48:43	116.42881	39.93972
108	2008-02-03 19:51:50	116.4442	39.93796
108	2008-02-03 19:53:44	116.44304	39.93518
108	2008-02-03 19:56:52	116.43839	39.93911
108	2008-02-03 19:58:46	116.43737	39.93984
108	2008-02-03 20:01:53	116.42994	39.93976
108	2008-02-03 20:03:48	116.42647	39.93981
108	2008-02-03 20:06:55	116.4196	39.935
108	2008-02-03 20:08:49	116.4222	39.93229
108	2008-02-03 20:11:57	116.42619	39.93234
108	2008-02-03 20:13:51	116.42779	39.93188
108	2008-02-03 20:16:58	116.42886	39.93925
108	2008-02-03 20:18:53	116.43587	39.9397
108	2008-02-03 20:22:00	116.43755	39.93264
108	2008-02-03 20:22:00	116.43755	39.93264
108	2008-02-03 20:23:54	116.43751	39.92949
108	2008-02-03 20:27:02	116.43446	39.92303
108	2008-02-03 20:28:56	116.43448	39.92303
108	2008-02-03 20:32:03	116.43968	39.92094
108	2008-02-03 20:33:58	116.43997	39.92161
108	2008-02-03 20:37:05	116.437	39.93243
108	2008-02-03 20:38:59	116.42822	39.93369
108	2008-02-03 20:42:07	116.42955	39.93955
108	2008-02-03 20:44:01	116.42955	39.93955
108	2008-02-03 20:47:08	116.43635	39.93973
108	2008-02-03 20:49:03	116.4441	39.93963
108	2008-02-03 20:52:10	116.44412	39.92977
108	2008-02-03 20:54:04	116.44395	39.92569
108	2008-02-03 20:57:11	116.43763	39.93192
108	2008-02-03 20:59:06	116.4396	39.93515
108	2008-02-03 21:02:13	116.43847	39.9381
108	2008-02-03 21:15:29	116.43832	39.93913
108	2008-02-03 21:18:18	116.42349	39.93972
108	2008-02-03 21:20:31	116.42812	39.9394
108	2008-02-03 21:23:19	116.42965	39.93956
108	2008-02-03 21:25:32	116.44578	39.93983
108	2008-02-03 21:28:21	116.45529	39.92816
108	2008-02-03 21:33:23	116.46279	39.92182
108	2008-02-03 21:35:36	116.47189	39.9171
108	2008-02-03 21:38:24	116.47171	39.91521
108	2008-02-03 21:40:37	116.47174	39.91449
108	2008-02-03 21:43:26	116.46347	39.91656
108	2008-02-03 21:45:39	116.47104	39.92164
108	2008-02-03 21:48:28	116.48938	39.92168
108	2008-02-03 21:50:41	116.50319	39.92191
108	2008-02-03 21:53:29	116.5114	39.93049
108	2008-02-03 21:55:42	116.51131	39.94313
108	2008-02-03 21:58:31	116.50639	39.94713
108	2008-02-03 22:00:43	116.50591	39.94836
108	2008-02-03 22:03:32	116.50583	39.94745
108	2008-02-03 22:05:45	116.50084	39.95735
108	2008-02-03 22:08:33	116.49714	39.96578
108	2008-02-03 22:10:46	116.49388	39.9707
108	2008-02-03 22:13:35	116.49782	39.98014
108	2008-02-03 22:15:48	116.49625	39.9868
108	2008-02-03 22:20:50	116.50714	40.0087
108	2008-02-03 22:23:38	116.51024	40.01117
108	2008-02-03 22:25:51	116.51598	40.0147
108	2008-02-03 22:28:40	116.52421	40.00278
108	2008-02-03 22:30:53	116.52364	40.00161
108	2008-02-04 13:03:05	116.52369	40.0016
108	2008-02-04 13:03:51	116.52368	40.00158
108	2008-02-04 13:08:06	116.52395	40.00165
108	2008-02-04 13:08:52	116.52391	40.00182
108	2008-02-04 13:12:54	116.52544	40.00016
108	2008-02-04 14:05:30	116.52548	40.00005
108	2008-02-04 14:09:17	116.51272	40.00028
108	2008-02-04 14:14:18	116.49227	39.98676
108	2008-02-04 14:15:33	116.48373	39.98669
108	2008-02-04 14:29:56	116.46114	40.00577
108	2008-02-04 14:33:03	116.46181	39.99469
108	2008-02-04 14:34:58	116.46666	39.98956
108	2008-02-04 14:38:05	116.47678	39.98881
108	2008-02-04 14:40:00	116.48147	39.98793
108	2008-02-04 14:43:07	116.48337	39.98494
108	2008-02-04 14:45:01	116.48063	39.98043
108	2008-02-04 14:48:08	116.47001	39.97719
108	2008-02-04 14:50:03	116.45368	39.97648
108	2008-02-04 14:53:10	116.41592	39.98762
108	2008-02-04 14:55:05	116.40153	39.99045
108	2008-02-04 14:58:12	116.40259	39.99738
108	2008-02-04 15:00:06	116.41084	39.99684
108	2008-02-04 15:03:13	116.40133	39.99037
108	2008-02-04 15:08:15	116.4145	39.98726
108	2008-02-04 15:10:09	116.42034	39.98736
108	2008-02-04 15:13:17	116.42478	39.97876
108	2008-02-04 15:15:11	116.43512	39.97517
108	2008-02-04 15:18:18	116.44863	39.97902
108	2008-02-04 15:20:13	116.46041	39.97021
108	2008-02-04 15:25:14	116.48095	39.96984
108	2008-02-04 15:33:23	116.4879	39.97046
108	2008-02-04 15:35:18	116.4879	39.97046
108	2008-02-04 15:38:25	116.4879	39.97046
108	2008-02-04 15:40:19	116.48791	39.97046
108	2008-02-04 15:43:27	116.49662	39.97052
108	2008-02-04 15:45:21	116.49662	39.97052
108	2008-02-04 15:48:28	116.4973	39.96347
108	2008-02-04 15:50:23	116.49071	39.96296
108	2008-02-04 15:53:30	116.48182	39.95695
108	2008-02-04 16:00:26	116.45614	39.97777
108	2008-02-04 16:03:33	116.43987	39.98499
108	2008-02-04 16:05:28	116.41834	39.98777
108	2008-02-04 16:08:35	116.41594	39.98191
108	2008-02-04 16:10:29	116.40483	39.98182
108	2008-02-04 16:13:37	116.40784	39.98691
108	2008-02-04 16:15:31	116.41058	39.9861
108	2008-02-04 16:18:38	116.41102	39.98259
108	2008-02-04 16:20:33	116.41769	39.982
108	2008-02-04 16:23:40	116.43382	39.98702
108	2008-02-04 16:28:42	116.48201	39.95571
108	2008-02-04 16:30:36	116.48375	39.93653
108	2008-02-04 16:33:43	116.48243	39.90625
108	2008-02-04 16:35:38	116.48339	39.8997
108	2008-02-04 16:38:45	116.49657	39.8993
108	2008-02-04 16:40:39	116.49847	39.89396
108	2008-02-04 16:43:47	116.49312	39.89958
108	2008-02-04 16:48:48	116.47175	39.89193
108	2008-02-04 16:53:50	116.47523	39.88284
108	2008-02-04 16:55:44	116.48417	39.87956
108	2008-02-04 16:58:52	116.48399	39.89275
108	2008-02-04 17:00:46	116.47948	39.89927
108	2008-02-04 17:03:53	116.47629	39.89921
108	2008-02-04 17:05:48	116.47224	39.89917
108	2008-02-04 17:08:55	116.47174	39.90036
108	2008-02-04 17:08:55	116.47174	39.90036
108	2008-02-04 17:10:49	116.47178	39.9009
108	2008-02-04 17:13:56	116.47176	39.9021
108	2008-02-04 17:15:51	116.47192	39.90591
108	2008-02-04 17:18:58	116.47179	39.90893
108	2008-02-04 17:20:52	116.47192	39.91728
108	2008-02-04 17:23:59	116.47222	39.9275
108	2008-02-04 17:25:53	116.47237	39.93156
108	2008-02-04 17:29:00	116.4559	39.93468
108	2008-02-04 17:30:55	116.45565	39.94322
108	2008-02-04 17:34:02	116.44327	39.95998
108	2008-02-04 17:35:57	116.43309	39.96642
108	2008-02-04 17:39:04	116.39879	39.96751
108	2008-02-04 17:40:58	116.38307	39.96712
108	2008-02-04 17:44:05	116.3623	39.96666
108	2008-02-04 17:46:00	116.34676	39.96636
108	2008-02-04 17:49:07	116.33432	39.9663
108	2008-02-04 17:51:01	116.32278	39.96614
108	2008-02-04 17:54:09	116.30321	39.9534
108	2008-02-04 17:56:03	116.30386	39.94221
108	2008-02-04 17:59:10	116.30397	39.93093
108	2008-02-04 18:01:05	116.304	39.92594
108	2008-02-04 18:04:12	116.30409	39.91181
108	2008-02-04 18:06:06	116.30415	39.90502
108	2008-02-04 18:11:08	116.30137	39.89161
108	2008-02-04 18:14:15	116.30396	39.89195
108	2008-02-04 18:16:10	116.30384	39.88488
108	2008-02-04 18:19:17	116.30324	39.8832
108	2008-02-04 18:21:11	116.30455	39.88578
108	2008-02-04 18:24:19	116.31068	39.89557
108	2008-02-04 18:26:13	116.31248	39.89555
108	2008-02-04 18:26:13	116.31248	39.89555
108	2008-02-04 19:09:34	116.29338	39.89849
108	2008-02-04 19:11:28	116.30002	39.89802
108	2008-02-04 19:14:35	116.32362	39.89738
108	2008-02-04 19:14:35	116.32362	39.89738
108	2008-02-04 19:16:30	116.32676	39.89774
108	2008-02-04 19:19:37	116.33144	39.89726
108	2008-02-04 19:21:31	116.33602	39.89841
108	2008-02-04 19:24:39	116.33935	39.90411
108	2008-02-04 19:26:33	116.35039	39.90677
108	2008-02-04 19:29:40	116.35043	39.90881
108	2008-02-04 19:31:35	116.35066	39.91187
108	2008-02-04 19:34:42	116.35034	39.91743
108	2008-02-04 19:36:36	116.35036	39.92017
108	2008-02-04 19:39:43	116.34986	39.92916
108	2008-02-04 19:41:38	116.34956	39.93677
108	2008-02-04 19:44:45	116.36218	39.94629
108	2008-02-04 19:46:40	116.38444	39.94759
108	2008-02-04 19:49:47	116.41216	39.94795
108	2008-02-04 19:51:41	116.42267	39.94823
108	2008-02-04 19:54:48	116.45251	39.96025
108	2008-02-04 19:59:50	116.49894	40.0022
108	2008-02-04 20:01:45	116.52505	40.01929
108	2008-02-04 20:04:52	116.56966	40.03717
108	2008-02-04 20:09:53	116.58345	40.06154
108	2008-02-04 20:11:48	116.58664	40.07729
108	2008-02-04 20:14:55	116.58097	40.07903
108	2008-02-04 20:16:50	116.58097	40.07203
108	2008-02-04 20:19:57	116.57975	40.05999
108	2008-02-04 20:21:51	116.57886	40.05982
108	2008-02-04 20:24:58	116.56383	40.06335
108	2008-02-04 20:26:53	116.56262	40.07003
108	2008-02-04 20:30:00	116.5654	40.07195
108	2008-02-04 20:31:54	116.5654	40.07195
108	2008-02-04 20:35:02	116.5654	40.07195
108	2008-02-04 20:36:56	116.5654	40.07195
108	2008-02-04 20:40:03	116.5654	40.07195
108	2008-02-04 20:45:05	116.5654	40.07195
108	2008-02-04 20:46:59	116.5654	40.07195
108	2008-02-04 20:50:07	116.5654	40.07195
108	2008-02-04 20:52:01	116.5654	40.07195
108	2008-02-04 20:55:08	116.5654	40.07195
108	2008-02-04 20:57:03	116.5654	40.07195
108	2008-02-04 21:00:10	116.5654	40.07195
108	2008-02-04 21:02:04	116.5654	40.07195
108	2008-02-04 21:07:06	116.5654	40.07195
108	2008-02-04 21:12:08	116.5654	40.07195
108	2008-02-04 21:15:15	116.5654	40.07195
108	2008-02-04 21:17:09	116.5654	40.07195
108	2008-02-04 21:20:17	116.5654	40.07195
108	2008-02-04 21:20:17	116.5654	40.07195
108	2008-02-04 21:22:11	116.5654	40.07195
108	2008-02-04 21:27:13	116.5654	40.07195
108	2008-02-04 21:30:19	116.5654	40.07195
108	2008-02-04 21:32:13	116.5654	40.07195
108	2008-02-04 21:35:21	116.5654	40.07195
108	2008-02-04 21:37:15	116.5654	40.07195
108	2008-02-04 21:37:15	116.5654	40.07195
108	2008-02-04 21:40:22	116.5654	40.07195
108	2008-02-04 21:42:17	116.5654	40.07195
108	2008-02-04 21:45:24	116.5654	40.07195
108	2008-02-04 21:47:18	116.5654	40.07195
108	2008-02-04 21:50:26	116.5654	40.07195
108	2008-02-04 21:52:20	116.5654	40.07195
108	2008-02-04 21:57:22	116.5654	40.07195
108	2008-02-04 22:00:29	116.5654	40.07195
108	2008-02-04 22:00:29	116.5654	40.07195
108	2008-02-04 22:02:23	116.5654	40.07195
108	2008-02-04 22:05:31	116.5654	40.07195
108	2008-02-04 22:07:25	116.5654	40.07195
108	2008-02-04 22:12:27	116.5654	40.07195
108	2008-02-04 22:15:34	116.5654	40.07195
108	2008-02-04 22:17:28	116.5654	40.07195
108	2008-02-04 22:20:35	116.5654	40.07195
108	2008-02-04 22:22:30	116.5654	40.07195
108	2008-02-04 22:25:37	116.5654	40.07195
108	2008-02-04 22:30:39	116.5654	40.07195
108	2008-02-04 22:32:33	116.5654	40.07195
108	2008-02-04 22:35:40	116.5654	40.07195
108	2008-02-04 22:37:35	116.5654	40.07195
108	2008-02-04 22:37:35	116.5654	40.07195
108	2008-02-04 22:40:42	116.5654	40.07195
108	2008-02-04 22:42:37	116.5654	40.07195
108	2008-02-04 22:45:44	116.5654	40.07195
108	2008-02-04 22:47:38	116.5654	40.07195
108	2008-02-04 22:52:40	116.5654	40.07195
108	2008-02-04 22:55:47	116.5654	40.07195
108	2008-02-04 22:57:42	116.5654	40.07195
108	2008-02-04 23:00:49	116.5654	40.07195
108	2008-02-04 23:02:43	116.5654	40.07195
108	2008-02-04 23:05:50	116.56251	40.06849
108	2008-02-04 23:07:45	116.56256	40.06834
108	2008-02-04 23:10:52	116.56256	40.06834
108	2008-02-04 23:12:46	116.56258	40.0683
108	2008-02-04 23:15:54	116.56316	40.06604
108	2008-02-04 23:17:48	116.56316	40.06604
108	2008-02-04 23:20:55	116.56329	40.06554
108	2008-02-04 23:22:50	116.56332	40.06539
108	2008-02-04 23:25:57	116.55932	40.06162
108	2008-02-04 23:27:51	116.55499	40.05465
108	2008-02-04 23:30:59	116.57069	40.04217
108	2008-02-04 23:32:53	116.55399	40.02929
108	2008-02-04 23:36:00	116.50736	40.00984
108	2008-02-04 23:37:55	116.48716	39.99161
108	2008-02-04 23:41:02	116.44817	39.95648
108	2008-02-04 23:42:56	116.42627	39.94811
108	2008-02-04 23:46:04	116.42842	39.91898
108	2008-02-04 23:47:58	116.42951	39.9054
108	2008-02-04 23:51:05	116.42303	39.90404
108	2008-02-04 23:53:00	116.42956	39.90689
108	2008-02-04 23:56:07	116.42873	39.91967
108	2008-02-05 00:03:03	116.42959	39.9395
108	2008-02-05 00:06:10	116.43004	39.93838
108	2008-02-05 00:08:05	116.42822	39.93269
108	2008-02-05 00:11:12	116.42818	39.91425
108	2008-02-05 00:13:06	116.41412	39.91424
108	2008-02-05 00:16:14	116.40437	39.91403
108	2008-02-05 00:18:08	116.40487	39.9169
108	2008-02-05 00:21:15	116.41608	39.92289
108	2008-02-05 00:23:10	116.42015	39.91853
108	2008-02-05 00:26:17	116.42072	39.90622
108	2008-02-05 00:28:11	116.42051	39.9037
108	2008-02-05 00:31:19	116.43019	39.90582
108	2008-02-05 00:33:13	116.42874	39.91869
108	2008-02-05 00:36:20	116.42981	39.93958
108	2008-02-05 00:38:15	116.43525	39.93969
108	2008-02-05 00:41:22	116.44435	39.94605
108	2008-02-05 00:43:16	116.44941	39.94943
108	2008-02-05 00:43:16	116.44941	39.94943
108	2008-02-05 00:48:18	116.47227	39.96986
108	2008-02-05 15:58:13	116.52263	40.00164
108	2008-02-05 15:59:54	116.51722	40.0006
108	2008-02-05 16:03:15	116.50387	39.98748
108	2008-02-05 16:04:55	116.49142	39.98676
108	2008-02-05 16:08:17	116.48352	39.98544
108	2008-02-05 16:09:57	116.48167	39.98313
108	2008-02-05 16:11:58	116.4812	39.98351
108	2008-02-05 16:25:52	116.48143	39.98327
108	2008-02-05 16:25:52	116.48143	39.98327
108	2008-02-05 16:29:08	116.48339	39.98278
108	2008-02-05 16:30:53	116.48519	39.98301
108	2008-02-05 16:34:09	116.49227	39.98495
108	2008-02-05 16:35:55	116.49655	39.98666
108	2008-02-05 16:39:11	116.50786	39.99822
108	2008-02-05 16:40:57	116.51613	40.00049
108	2008-02-05 16:44:13	116.52458	39.99813
108	2008-02-05 16:45:58	116.52458	39.99813
108	2008-02-05 16:49:14	116.53042	39.99706
108	2008-02-05 16:51:00	116.52894	39.9969
108	2008-02-05 18:40:09	116.52924	39.99702
108	2008-02-05 18:43:58	116.52579	39.99931
108	2008-02-05 18:45:10	116.52544	40.00017
108	2008-02-05 18:48:59	116.52366	40.00158
108	2008-02-05 21:36:14	116.4185	39.96833
108	2008-02-07 14:45:25	116.52395	40.00325
108	2008-02-07 14:45:39	116.52278	40.0028
108	2008-02-07 14:50:26	116.50108	39.9868
108	2008-02-07 14:50:41	116.49952	39.98676
108	2008-02-07 14:55:28	116.48356	39.98053
108	2008-02-07 14:55:42	116.4835	39.97904
108	2008-02-07 15:00:30	116.49709	39.96679
108	2008-02-07 15:00:44	116.49715	39.96539
108	2008-02-07 15:05:31	116.48546	39.96412
108	2008-02-07 15:05:46	116.48453	39.96472
108	2008-02-07 15:10:33	116.48401	39.97416
108	2008-02-07 15:10:47	116.48401	39.97416
108	2008-02-07 15:15:35	116.48356	39.97449
108	2008-02-07 15:15:49	116.48372	39.97318
108	2008-02-07 15:20:36	116.48245	39.95715
108	2008-02-07 15:25:38	116.45533	39.9425
108	2008-02-07 15:25:52	116.45523	39.94023
108	2008-02-07 15:30:40	116.43352	39.93248
108	2008-02-07 15:30:54	116.43353	39.93248
108	2008-02-07 15:35:41	116.43034	39.93249
108	2008-02-07 15:35:56	116.42889	39.93237
108	2008-02-07 15:40:43	116.41664	39.94816
108	2008-02-07 15:40:57	116.41664	39.94816
108	2008-02-07 15:45:45	116.40362	39.94799
108	2008-02-07 15:45:59	116.40362	39.94799
108	2008-02-07 15:50:46	116.40205	39.94878
108	2008-02-07 15:51:01	116.40199	39.94906
108	2008-02-07 15:55:48	116.40207	39.95168
108	2008-02-07 15:56:02	116.40206	39.95172
108	2008-02-07 16:00:50	116.39569	39.962
108	2008-02-07 16:01:04	116.39427	39.96198
108	2008-02-07 16:05:51	116.37852	39.9669
108	2008-02-07 16:06:06	116.37609	39.96684
108	2008-02-07 16:11:07	116.32805	39.96595
108	2008-02-07 16:15:55	116.3179	39.95062
108	2008-02-07 16:16:09	116.3179	39.95062
108	2008-02-07 16:20:56	116.3359	39.94571
108	2008-02-07 16:21:11	116.33838	39.9447
108	2008-02-07 16:25:58	116.34784	39.93881
108	2008-02-07 16:26:12	116.34991	39.93891
108	2008-02-07 16:31:00	116.368	39.94702
108	2008-02-07 16:31:14	116.368	39.94702
108	2008-02-07 16:31:14	116.368	39.94702
108	2008-02-07 16:36:01	116.40163	39.94761
108	2008-02-07 16:36:16	116.40241	39.94761
108	2008-02-07 16:41:03	116.42139	39.94816
108	2008-02-07 16:41:17	116.42457	39.94827
108	2008-02-07 16:46:04	116.42863	39.91353
108	2008-02-07 16:46:19	116.42869	39.91249
108	2008-02-07 16:51:06	116.43957	39.87967
108	2008-02-07 16:51:21	116.4399	39.8779
108	2008-02-07 16:56:08	116.43262	39.86505
108	2008-02-07 16:56:22	116.43262	39.86505
108	2008-02-07 17:01:09	116.43536	39.85564
108	2008-02-07 17:01:24	116.43495	39.85569
108	2008-02-07 17:06:11	116.43277	39.86382
108	2008-02-07 17:06:25	116.43277	39.86382
108	2008-02-07 17:11:13	116.43928	39.88269
108	2008-02-07 17:11:27	116.43898	39.88505
108	2008-02-07 17:16:14	116.43848	39.90703
108	2008-02-07 17:16:29	116.44109	39.90703
108	2008-02-07 17:21:16	116.44482	39.90734
108	2008-02-07 17:21:30	116.44431	39.90777
108	2008-02-07 17:26:18	116.43486	39.91288
108	2008-02-07 17:26:32	116.43484	39.91328
108	2008-02-07 17:31:19	116.42753	39.93986
108	2008-02-07 17:31:34	116.42722	39.94163
108	2008-02-07 17:36:21	116.41044	39.9496
108	2008-02-07 17:36:35	116.4117	39.94982
108	2008-02-07 17:41:23	116.41208	39.95948
108	2008-02-07 17:41:37	116.41205	39.96035
108	2008-02-07 17:46:24	116.41123	39.97842
108	2008-02-07 17:46:39	116.41126	39.97911
108	2008-02-07 17:51:25	116.42722	39.98762
108	2008-02-07 17:51:39	116.42987	39.98776
108	2008-02-07 17:56:27	116.45944	39.98331
108	2008-02-07 17:56:41	116.46081	39.98283
108	2008-02-07 18:01:28	116.45618	39.99199
108	2008-02-07 18:01:43	116.45618	39.99199
108	2008-02-07 18:06:30	116.46181	39.97847
108	2008-02-07 18:06:44	116.46166	39.97831
108	2008-02-07 18:11:32	116.44933	39.95881
108	2008-02-07 18:11:46	116.44783	39.95791
108	2008-02-07 18:16:33	116.4553	39.91738
108	2008-02-07 18:21:35	116.42958	39.90504
108	2008-02-07 18:21:49	116.42988	39.90301
108	2008-02-07 18:26:37	116.41876	39.89601
108	2008-02-07 18:26:51	116.41876	39.89601
108	2008-02-07 18:31:38	116.4309	39.89896
108	2008-02-07 18:31:53	116.4303	39.90096
108	2008-02-07 18:36:40	116.44419	39.91632
108	2008-02-07 18:36:54	116.44424	39.91783
108	2008-02-07 18:36:54	116.44424	39.91783
108	2008-02-07 18:41:42	116.44427	39.93523
108	2008-02-07 18:41:42	116.44427	39.93523
108	2008-02-07 18:41:56	116.44425	39.93627
108	2008-02-07 18:46:43	116.44318	39.9433
108	2008-02-07 18:46:58	116.44377	39.94348
108	2008-02-07 18:51:45	116.42581	39.9398
108	2008-02-07 18:51:59	116.42397	39.93975
108	2008-02-07 18:56:47	116.42853	39.91712
108	2008-02-07 18:57:01	116.42864	39.91499
108	2008-02-07 19:01:48	116.43988	39.88319
108	2008-02-07 19:02:03	116.44265	39.88321
108	2008-02-07 19:06:50	116.44984	39.87486
108	2008-02-07 19:11:51	116.41788	39.85652
108	2008-02-07 19:12:06	116.41482	39.85598
108	2008-02-07 19:16:53	116.35702	39.85328
108	2008-02-07 19:17:08	116.35483	39.85273
108	2008-02-07 19:21:55	116.3381	39.84812
108	2008-02-07 19:22:09	116.33877	39.84665
108	2008-02-07 19:26:56	116.34758	39.84409
108	2008-02-07 19:27:11	116.34802	39.8445
108	2008-02-07 19:31:58	116.36167	39.84448
108	2008-02-07 19:32:12	116.36177	39.84448
108	2008-02-07 19:37:00	116.37922	39.84815
108	2008-02-07 19:37:14	116.37985	39.84796
108	2008-02-07 19:42:01	116.39742	39.85551
108	2008-02-07 19:42:16	116.39964	39.85549
108	2008-02-07 19:47:03	116.41564	39.86447
108	2008-02-07 19:47:17	116.41555	39.86614
108	2008-02-07 19:52:05	116.43992	39.88392
108	2008-02-07 19:52:19	116.43931	39.88519
108	2008-02-07 19:57:06	116.43008	39.90893
108	2008-02-07 19:57:21	116.4295	39.9107
108	2008-02-07 20:02:08	116.43597	39.93236
108	2008-02-07 20:02:22	116.43676	39.93236
108	2008-02-07 20:07:10	116.44018	39.94335
108	2008-02-07 20:07:24	116.44112	39.94398
108	2008-02-07 20:12:11	116.44704	39.95504
108	2008-02-07 20:12:26	116.4492	39.95528
108	2008-02-07 20:17:13	116.46235	39.96012
108	2008-02-07 20:17:27	116.46235	39.96012
108	2008-02-07 20:22:15	116.47771	39.97474
108	2008-02-07 20:22:29	116.47772	39.97473
108	2008-02-07 20:27:16	116.491	39.98667
108	2008-02-07 20:27:31	116.49121	39.98667
108	2008-02-07 20:32:18	116.51402	39.97658
108	2008-02-07 20:32:32	116.51626	39.97636
108	2008-02-07 20:37:20	116.52341	39.97939
108	2008-02-07 20:42:21	116.52541	39.99166
108	2008-02-07 20:42:36	116.52518	39.99353
108	2008-02-07 20:42:36	116.52518	39.99353
108	2008-02-07 20:47:23	116.52367	40.00161
108	2008-02-07 20:47:23	116.52367	40.00161
108	2008-02-08 10:18:24	116.52385	40.00182
108	2008-02-08 10:19:10	116.52207	40.00128
108	2008-02-08 10:23:25	116.51077	39.98818
108	2008-02-08 10:24:11	116.51342	39.98478
108	2008-02-08 10:24:11	116.51342	39.98478
108	2008-02-08 10:28:27	116.53671	39.97028
108	2008-02-08 10:29:13	116.54107	39.96983
108	2008-02-08 10:33:29	116.54123	39.95496
108	2008-02-08 10:34:15	116.54122	39.94611
108	2008-02-08 10:38:30	116.5377	39.92481
108	2008-02-08 10:39:16	116.54068	39.92232
108	2008-02-08 10:43:32	116.55168	39.9121
108	2008-02-08 10:43:32	116.55168	39.9121
108	2008-02-08 10:44:18	116.55381	39.91203
108	2008-02-08 10:48:34	116.5483	39.91348
108	2008-02-08 10:49:20	116.54763	39.91485
108	2008-02-08 10:53:35	116.53721	39.93214
108	2008-02-08 10:54:21	116.53673	39.93773
108	2008-02-08 10:58:37	116.53503	39.9426
108	2008-02-08 10:59:23	116.52788	39.94993
108	2008-02-08 11:03:39	116.50258	39.99403
108	2008-02-08 11:04:25	116.50822	39.99509
108	2008-02-08 11:08:40	116.52395	40.00186
108	2008-02-08 11:21:34	116.54306	40.00772
108	2008-02-08 11:21:48	116.54534	40.00779
108	2008-02-08 11:26:35	116.5521	40.02761
108	2008-02-08 11:26:50	116.55473	40.02854
108	2008-02-08 11:31:37	116.5699	40.04234
108	2008-02-08 11:31:51	116.57051	40.04246
108	2008-02-08 11:31:51	116.57051	40.04246
108	2008-02-08 11:36:39	116.57333	40.05057
108	2008-02-08 11:36:39	116.57333	40.05057
108	2008-02-08 11:36:53	116.57325	40.05058
108	2008-02-08 11:38:39	116.57325	40.05058
108	2008-02-08 12:28:05	116.57329	40.0506
108	2008-02-08 12:32:02	116.5735	40.05038
108	2008-02-08 12:33:06	116.57418	40.04766
108	2008-02-08 12:37:03	116.56706	40.04518
108	2008-02-08 12:38:08	116.56706	40.04518
108	2008-02-08 12:42:05	116.56706	40.04518
108	2008-02-08 12:43:10	116.56706	40.04518
108	2008-02-08 12:47:07	116.56786	40.04435
108	2008-02-08 12:48:11	116.56785	40.04443
108	2008-02-08 12:52:08	116.56785	40.04444
108	2008-02-08 12:53:13	116.56785	40.04444
108	2008-02-08 12:57:10	116.56785	40.04444
108	2008-02-08 12:58:15	116.56785	40.04444
108	2008-02-08 13:02:12	116.5679	40.04491
108	2008-02-08 13:07:13	116.5679	40.04491
108	2008-02-08 13:12:15	116.55464	40.05358
108	2008-02-08 13:13:20	116.55674	40.05939
108	2008-02-08 13:13:20	116.55674	40.05939
108	2008-02-08 13:17:17	116.57744	40.05801
108	2008-02-08 13:18:21	116.57744	40.05801
108	2008-02-08 13:22:18	116.57606	40.05397
108	2008-02-08 13:23:23	116.57606	40.05397
108	2008-02-08 13:27:20	116.57606	40.05397
108	2008-02-08 13:28:25	116.57531	40.0524
108	2008-02-08 13:33:10	116.57114	40.05328
108	2008-02-08 16:45:54	116.5747	40.05258
108	2008-02-08 16:47:34	116.57441	40.04973
108	2008-02-08 16:50:56	116.56613	40.03924
108	2008-02-08 16:50:56	116.56613	40.03924
108	2008-02-08 16:52:35	116.56601	40.03314
108	2008-02-08 16:55:58	116.57751	40.02149
108	2008-02-08 16:57:37	116.57826	40.01366
108	2008-02-08 17:00:59	116.55771	40.01059
108	2008-02-08 17:02:39	116.54545	40.0078
108	2008-02-08 17:06:01	116.52393	40.0019
108	2008-02-08 17:07:40	116.52079	40.0008
108	2008-02-08 17:11:03	116.51624	39.98887
108	2008-02-08 17:12:42	116.51478	39.98391
108	2008-02-08 17:16:04	116.53413	39.97322
108	2008-02-08 17:17:44	116.54124	39.96686
108	2008-02-08 17:21:06	116.54033	39.94058
108	2008-02-08 17:22:44	116.53659	39.93834
108	2008-02-08 17:26:07	116.54773	39.92119
108	2008-02-08 17:27:46	116.54766	39.91593
108	2008-02-08 17:31:08	116.55377	39.9122
108	2008-02-08 17:32:48	116.54833	39.91268
108	2008-02-08 17:36:10	116.54782	39.91888
108	2008-02-08 17:37:49	116.54454	39.91485
