# Supplementary material for: An adaptive map-matching algorithm based on hierarchical fuzzy system from vehicular GPS data
Source: PLoS One. 2017 Dec 5;12(12):e0188796. doi: 10.1371/journal.pone.0188796 (PMC5716534; doi:10.1371/journal.pone.0188796)
Supplement: S1 Data — (ZIP) [file pone.0188796.s001.zip › data samples/109.txt]

109	2008-02-02 13:37:42	116.25934	40.02138
109	2008-02-02 13:39:29	116.26098	40.01557
109	2008-02-02 13:42:44	116.26062	40.01514
109	2008-02-02 13:47:46	116.26062	40.01514
109	2008-02-02 13:49:32	116.26062	40.01514
109	2008-02-02 13:52:47	116.26062	40.01514
109	2008-02-02 13:57:49	116.26062	40.01514
109	2008-02-02 13:59:35	116.26062	40.01514
109	2008-02-02 14:02:50	116.26062	40.01514
109	2008-02-02 14:07:52	116.26062	40.01514
109	2008-02-02 14:09:38	116.26062	40.01514
109	2008-02-02 14:12:54	116.26089	40.01907
109	2008-02-02 14:17:55	116.25173	40.04121
109	2008-02-02 14:19:42	116.23727	40.04453
109	2008-02-02 14:22:57	116.22517	40.03844
109	2008-02-02 14:27:59	116.23613	40.04438
109	2008-02-02 14:29:45	116.2443	40.04409
109	2008-02-02 14:33:26	116.25902	40.03157
109	2008-02-02 14:38:02	116.261	40.01498
109	2008-02-02 14:39:48	116.26326	40.00717
109	2008-02-02 14:43:04	116.27272	40.00104
109	2008-02-02 14:48:05	116.28685	39.99264
109	2008-02-02 14:48:05	116.28685	39.99264
109	2008-02-02 14:49:52	116.29242	39.98981
109	2008-02-02 14:53:07	116.29954	39.98237
109	2008-02-02 14:58:09	116.29384	39.98313
109	2008-02-02 14:59:55	116.2952	39.97398
109	2008-02-02 15:03:10	116.29588	39.975
109	2008-02-02 15:09:57	116.29898	39.98359
109	2008-02-02 15:38:26	116.32757	39.98442
109	2008-02-02 15:43:28	116.36301	39.98588
109	2008-02-02 15:46:23	116.38719	39.98169
109	2008-02-02 15:48:29	116.38796	39.9756
109	2008-02-02 15:53:31	116.38736	39.9519
109	2008-02-02 15:56:27	116.39039	39.95013
109	2008-02-02 15:58:32	116.39634	39.95013
109	2008-02-02 16:03:38	116.4069	39.95775
109	2008-02-02 16:06:30	116.41642	39.96069
109	2008-02-02 16:13:37	116.41199	39.96734
109	2008-02-02 16:18:39	116.41107	39.98375
109	2008-02-02 16:24:06	116.41095	40.00473
109	2008-02-02 16:36:40	116.41839	39.97133
109	2008-02-02 16:38:46	116.41814	39.96816
109	2008-02-02 16:43:47	116.41351	39.96801
109	2008-02-02 16:46:43	116.4117	39.96702
109	2008-02-02 19:57:08	116.41564	39.96028
109	2008-02-02 20:02:09	116.41468	39.96075
109	2008-02-02 20:04:56	116.41299	39.96085
109	2008-02-02 20:07:11	116.40839	39.96073
109	2008-02-02 20:07:11	116.40839	39.96073
109	2008-02-02 20:12:13	116.4018	39.94851
109	2008-02-02 20:14:59	116.39284	39.94768
109	2008-02-02 20:17:14	116.38609	39.94764
109	2008-02-02 20:22:16	116.37107	39.94755
109	2008-02-02 20:25:03	116.36205	39.94634
109	2008-02-02 20:27:18	116.35651	39.94445
109	2008-02-02 20:32:19	116.34914	39.9398
109	2008-02-02 20:35:06	116.34933	39.93644
109	2008-02-02 20:37:21	116.34941	39.93247
109	2008-02-02 20:42:23	116.34989	39.92335
109	2008-02-02 20:45:09	116.35006	39.92029
109	2008-02-02 20:47:24	116.35013	39.91771
109	2008-02-02 20:52:26	116.3503	39.90899
109	2008-02-02 20:55:13	116.35036	39.90215
109	2008-02-02 20:57:28	116.35698	39.89796
109	2008-02-02 21:02:29	116.3686	39.89422
109	2008-02-02 21:05:16	116.3686	39.89619
109	2008-02-02 21:07:31	116.37737	39.8986
109	2008-02-02 21:12:33	116.37824	39.89812
109	2008-02-02 21:15:19	116.38919	39.89874
109	2008-02-02 21:17:34	116.40165	39.89937
109	2008-02-02 21:22:36	116.42182	39.89925
109	2008-02-02 21:25:22	116.43629	39.90209
109	2008-02-02 21:32:39	116.48393	39.92463
109	2008-02-02 21:35:26	116.48345	39.95234
109	2008-02-02 21:37:41	116.46578	39.96911
109	2008-02-02 21:42:42	116.51076	40.01276
109	2008-02-02 21:47:44	116.57932	40.04691
109	2008-02-02 21:52:46	116.5868	40.07776
109	2008-02-02 21:55:32	116.58166	40.07662
109	2008-02-02 21:57:47	116.58186	40.06634
109	2008-02-02 22:02:49	116.5632	40.06646
109	2008-02-02 22:05:36	116.56633	40.07042
109	2008-02-02 22:07:51	116.56642	40.0718
109	2008-02-02 22:12:52	116.56642	40.0718
109	2008-02-02 22:12:52	116.56642	40.0718
109	2008-02-02 22:15:39	116.56642	40.0718
109	2008-02-02 22:17:54	116.56642	40.0718
109	2008-02-02 22:22:56	116.56642	40.0718
109	2008-02-02 22:25:42	116.56642	40.0718
109	2008-02-02 22:27:57	116.56642	40.0718
109	2008-02-02 22:32:58	116.56642	40.0718
109	2008-02-02 22:35:45	116.56642	40.0718
109	2008-02-02 22:38:00	116.56642	40.0718
109	2008-02-02 22:43:01	116.56642	40.0718
109	2008-02-02 22:45:48	116.56642	40.0718
109	2008-02-02 22:48:03	116.56642	40.0718
109	2008-02-02 22:53:05	116.56642	40.0718
109	2008-02-02 22:55:51	116.56642	40.0718
109	2008-02-02 22:58:06	116.56642	40.0718
109	2008-02-02 23:03:08	116.56642	40.0718
109	2008-02-02 23:05:55	116.56642	40.0718
109	2008-02-02 23:05:55	116.56642	40.0718
109	2008-02-02 23:08:10	116.56642	40.0718
109	2008-02-02 23:13:11	116.56642	40.0718
109	2008-02-02 23:15:58	116.56642	40.0718
109	2008-02-02 23:18:13	116.56642	40.0718
109	2008-02-02 23:23:15	116.56642	40.0718
109	2008-02-02 23:28:16	116.56353	40.06451
109	2008-02-02 23:33:18	116.58284	40.06122
109	2008-02-02 23:36:04	116.58284	40.06122
109	2008-02-02 23:38:19	116.58269	40.0621
109	2008-02-02 23:43:21	116.58222	40.06506
109	2008-02-02 23:46:08	116.58202	40.06625
109	2008-02-02 23:48:23	116.58187	40.0675
109	2008-02-02 23:53:24	116.58148	40.06964
109	2008-02-02 23:56:11	116.58132	40.07076
109	2008-02-02 23:58:26	116.58132	40.07076
109	2008-02-03 00:03:28	116.58132	40.07076
109	2008-02-03 00:08:29	116.58132	40.07076
109	2008-02-03 00:13:31	116.58132	40.07076
109	2008-02-03 00:16:18	116.58058	40.07498
109	2008-02-03 00:18:33	116.5804	40.07635
109	2008-02-03 00:23:34	116.58191	40.07506
109	2008-02-03 00:26:21	116.58191	40.07506
109	2008-02-03 00:28:36	116.58191	40.07506
109	2008-02-03 00:38:39	116.58361	40.07662
109	2008-02-03 00:43:41	116.56703	40.03544
109	2008-02-03 00:48:43	116.49328	39.99712
109	2008-02-03 00:56:31	116.48372	39.92142
109	2008-02-03 00:58:46	116.48367	39.89644
109	2008-02-03 01:03:48	116.46618	39.87006
109	2008-02-03 01:06:34	116.46237	39.8689
109	2008-02-03 01:08:49	116.45519	39.87172
109	2008-02-03 01:13:51	116.45545	39.89523
109	2008-02-03 01:18:53	116.44812	39.91993
109	2008-02-03 01:23:54	116.44708	39.92049
109	2008-02-03 01:28:56	116.43893	39.9256
109	2008-02-03 01:33:58	116.43903	39.9256
109	2008-02-03 01:36:44	116.4276	39.92308
109	2008-02-03 01:44:01	116.42921	39.86948
109	2008-02-03 01:46:47	116.39441	39.87043
109	2008-02-03 01:49:02	116.36879	39.86962
109	2008-02-03 01:56:51	116.36159	39.87322
109	2008-02-03 02:04:07	116.35847	39.85751
109	2008-02-03 02:16:57	116.36842	39.89798
109	2008-02-03 02:19:12	116.37014	39.90518
109	2008-02-03 02:29:15	116.41131	39.922
109	2008-02-03 02:34:16	116.41013	39.93954
109	2008-02-03 02:37:03	116.40208	39.94561
109	2008-02-03 02:39:18	116.40546	39.95773
109	2008-02-03 02:44:20	116.41779	39.96766
109	2008-02-03 11:33:39	116.41138	39.96071
109	2008-02-03 11:38:41	116.40307	39.95784
109	2008-02-03 11:39:27	116.40251	39.9578
109	2008-02-03 11:43:43	116.38922	39.94772
109	2008-02-03 11:48:44	116.36709	39.94754
109	2008-02-03 11:49:30	116.36709	39.94754
109	2008-02-03 11:53:46	116.36602	39.94367
109	2008-02-03 11:58:48	116.35419	39.93923
109	2008-02-03 12:03:48	116.34216	39.93724
109	2008-02-03 12:09:36	116.34911	39.93611
109	2008-02-03 12:13:52	116.34916	39.93615
109	2008-02-03 12:18:53	116.34913	39.93589
109	2008-02-03 12:23:55	116.34913	39.93589
109	2008-02-03 12:29:43	116.34912	39.93575
109	2008-02-03 12:33:58	116.34909	39.93553
109	2008-02-03 12:40:46	116.34894	39.955
109	2008-02-03 12:44:02	116.34751	39.98238
109	2008-02-03 12:49:03	116.34648	39.99591
109	2008-02-03 12:50:50	116.34287	39.99507
109	2008-02-03 12:54:05	116.3453	39.99515
109	2008-02-03 12:59:07	116.34752	39.97903
109	2008-02-03 13:00:53	116.34825	39.98007
109	2008-02-03 13:04:08	116.34937	39.98008
109	2008-02-03 13:09:10	116.3494	39.98008
109	2008-02-03 13:10:56	116.3494	39.98008
109	2008-02-03 13:14:12	116.34945	39.98008
109	2008-02-03 13:19:13	116.36349	39.98229
109	2008-02-03 13:20:59	116.37141	39.98591
109	2008-02-03 13:54:34	116.40705	40.06426
109	2008-02-03 13:57:31	116.40693	40.0658
109	2008-02-03 14:02:33	116.40785	40.08402
109	2008-02-03 14:04:37	116.40748	40.08262
109	2008-02-03 14:07:34	116.40752	40.08134
109	2008-02-03 14:12:44	116.40659	40.0669
109	2008-02-03 14:14:41	116.40659	40.0669
109	2008-02-03 14:14:41	116.40659	40.0669
109	2008-02-03 14:24:44	116.41155	40.02903
109	2008-02-03 14:27:41	116.40999	40.00854
109	2008-02-03 14:32:43	116.41082	39.99596
109	2008-02-03 14:34:47	116.4106	39.99088
109	2008-02-03 14:42:46	116.41201	39.96103
109	2008-02-03 14:44:50	116.41527	39.96062
109	2008-02-03 14:46:52	116.41567	39.96036
109	2008-02-03 17:14:52	116.41135	39.96644
109	2008-02-03 19:57:06	116.41309	39.96065
109	2008-02-03 19:59:52	116.4178	39.96275
109	2008-02-03 22:09:43	116.41161	39.96595
109	2008-02-03 22:41:17	116.41189	39.96131
109	2008-02-03 22:46:18	116.41885	39.96259
109	2008-02-03 22:50:06	116.41872	39.97203
109	2008-02-03 22:51:20	116.41872	39.97203
109	2008-02-03 22:56:22	116.41872	39.97203
109	2008-02-03 23:01:23	116.41247	39.98215
109	2008-02-03 23:01:23	116.41247	39.98215
109	2008-02-03 23:06:25	116.41623	39.98208
109	2008-02-03 23:10:13	116.418	39.98548
109	2008-02-03 23:11:27	116.41822	39.98734
109	2008-02-03 23:16:28	116.47392	39.96302
109	2008-02-03 23:20:16	116.4836	39.92687
109	2008-02-03 23:21:30	116.48342	39.92214
109	2008-02-03 23:26:32	116.48342	39.92214
109	2008-02-03 23:30:20	116.48342	39.92214
109	2008-02-03 23:31:33	116.48342	39.92214
109	2008-02-03 23:36:35	116.48255	39.91719
109	2008-02-03 23:40:23	116.4845	39.91063
109	2008-02-03 23:46:38	116.48495	39.91066
109	2008-02-03 23:50:26	116.48508	39.91067
109	2008-02-03 23:56:42	116.48492	39.91068
109	2008-02-04 00:00:29	116.48485	39.91075
109	2008-02-04 00:01:43	116.48693	39.91138
109	2008-02-04 00:06:45	116.49571	39.91443
109	2008-02-04 00:10:33	116.50959	39.91512
109	2008-02-04 00:11:46	116.5123	39.91742
109	2008-02-04 00:16:48	116.48977	39.92179
109	2008-02-04 00:20:36	116.47255	39.93221
109	2008-02-04 00:21:50	116.47396	39.9322
109	2008-02-04 00:26:51	116.47399	39.9322
109	2008-02-04 00:30:39	116.47399	39.9322
109	2008-02-04 00:31:53	116.47399	39.9322
109	2008-02-04 00:36:55	116.47399	39.9322
109	2008-02-04 00:40:43	116.48364	39.92592
109	2008-02-04 00:41:56	116.48366	39.9129
109	2008-02-04 00:46:58	116.48045	39.85605
109	2008-02-04 00:50:46	116.44176	39.83095
109	2008-02-04 00:52:00	116.42421	39.83098
109	2008-02-04 00:57:01	116.39555	39.81704
109	2008-02-04 01:00:49	116.39405	39.80595
109	2008-02-04 01:02:03	116.3927	39.807
109	2008-02-04 01:07:05	116.39577	39.8213
109	2008-02-04 01:07:05	116.39577	39.8213
109	2008-02-04 01:10:53	116.39482	39.83888
109	2008-02-04 01:12:06	116.39438	39.84775
109	2008-02-04 01:17:08	116.39337	39.85454
109	2008-02-04 01:20:56	116.41269	39.85551
109	2008-02-04 01:27:11	116.429	39.86454
109	2008-02-04 01:30:59	116.42912	39.87989
109	2008-02-04 01:32:13	116.4344	39.8804
109	2008-02-04 01:37:15	116.42956	39.90809
109	2008-02-04 01:41:03	116.4381	39.92204
109	2008-02-04 01:41:03	116.4381	39.92204
109	2008-02-04 01:47:18	116.45499	39.93227
109	2008-02-04 01:51:06	116.46074	39.92375
109	2008-02-04 01:52:20	116.46087	39.92713
109	2008-02-04 01:57:21	116.45586	39.9489
109	2008-02-04 02:01:09	116.43029	39.96818
109	2008-02-04 02:02:23	116.42003	39.96834
109	2008-02-04 02:11:12	116.43154	39.98746
109	2008-02-04 02:12:26	116.43964	39.99063
109	2008-02-04 02:17:27	116.45943	40.01147
109	2008-02-04 02:21:15	116.46096	40.01052
109	2008-02-04 02:22:28	116.46124	40.00749
109	2008-02-04 02:27:30	116.43937	39.98948
109	2008-02-04 02:31:18	116.41787	39.98549
109	2008-02-04 02:32:32	116.41801	39.97933
109	2008-02-04 02:37:33	116.41637	39.96054
109	2008-02-04 13:33:50	116.41562	39.96043
109	2008-02-04 13:38:52	116.41435	39.96165
109	2008-02-04 13:40:38	116.412	39.96364
109	2008-02-04 13:43:54	116.41167	39.96665
109	2008-02-04 13:48:55	116.41119	39.97421
109	2008-02-04 13:50:41	116.40135	39.97523
109	2008-02-04 13:53:57	116.40592	39.97659
109	2008-02-04 13:58:59	116.41171	39.96407
109	2008-02-04 14:00:45	116.41178	39.96149
109	2008-02-04 14:04:00	116.40777	39.96341
109	2008-02-04 14:08:25	116.41127	39.96631
109	2008-02-04 19:23:18	116.41197	39.9612
109	2008-02-04 19:27:29	116.41588	39.96041
109	2008-02-04 20:39:55	116.41595	39.96047
109	2008-02-04 20:44:28	116.41723	39.96211
109	2008-02-04 21:51:17	116.41459	39.96076
109	2008-02-04 21:56:19	116.42933	39.95821
109	2008-02-04 21:58:05	116.43813	39.95897
109	2008-02-04 22:01:20	116.44031	39.95583
109	2008-02-04 22:06:22	116.43636	39.9583
109	2008-02-04 22:08:08	116.4389	39.95967
109	2008-02-04 22:11:24	116.45547	39.94734
109	2008-02-04 22:16:25	116.45515	39.9121
109	2008-02-04 22:18:12	116.46563	39.91236
109	2008-02-04 22:21:27	116.47281	39.90976
109	2008-02-04 22:26:29	116.47109	39.90721
109	2008-02-04 22:28:15	116.47094	39.90747
109	2008-02-04 22:31:30	116.47086	39.90753
109	2008-02-04 22:36:32	116.45442	39.90743
109	2008-02-04 22:38:18	116.44639	39.90736
109	2008-02-04 22:41:34	116.44417	39.90807
109	2008-02-04 22:46:35	116.44424	39.92353
109	2008-02-04 22:48:22	116.44427	39.9334
109	2008-02-04 22:56:39	116.43352	39.95364
109	2008-02-04 22:58:25	116.43347	39.95848
109	2008-02-04 23:01:40	116.43995	39.96162
109	2008-02-04 23:16:45	116.4477	39.95697
109	2008-02-04 23:18:32	116.44785	39.96305
109	2008-02-04 23:21:46	116.44505	39.96061
109	2008-02-04 23:30:36	116.41754	39.96819
109	2008-02-04 23:31:53	116.4118	39.96854
109	2008-02-04 23:36:55	116.40734	39.98704
109	2008-02-04 23:40:39	116.41103	39.98018
109	2008-02-04 23:41:57	116.41281	39.97406
109	2008-02-04 23:46:57	116.41825	39.97867
109	2008-02-04 23:50:41	116.43841	39.98531
109	2008-02-04 23:57:01	116.46681	39.99369
109	2008-02-05 00:02:02	116.46641	39.99362
109	2008-02-05 00:07:04	116.47278	39.98546
109	2008-02-05 00:10:48	116.4816	39.98748
109	2008-02-05 00:12:05	116.48755	39.99292
109	2008-02-05 00:17:07	116.49976	40.00654
109	2008-02-05 00:20:51	116.51653	40.02288
109	2008-02-05 00:22:09	116.52049	40.02881
109	2008-02-05 00:27:10	116.54682	40.06136
109	2008-02-05 00:30:54	116.56278	40.07005
109	2008-02-05 00:32:12	116.56675	40.07074
109	2008-02-05 00:37:14	116.5664	40.07207
109	2008-02-05 00:40:58	116.5664	40.07207
109	2008-02-05 00:42:15	116.5664	40.07207
109	2008-02-05 00:47:17	116.5664	40.07207
109	2008-02-05 00:51:01	116.5664	40.07207
109	2008-02-05 00:52:19	116.5664	40.07207
109	2008-02-05 00:57:20	116.56627	40.07207
109	2008-02-05 01:01:04	116.56627	40.07207
109	2008-02-05 01:07:24	116.56627	40.07207
109	2008-02-05 01:07:24	116.56627	40.07207
109	2008-02-05 01:11:08	116.56627	40.07207
109	2008-02-05 01:12:25	116.56627	40.07207
109	2008-02-05 01:27:30	116.56627	40.07207
109	2008-02-05 01:31:14	116.56627	40.07207
109	2008-02-05 01:32:32	116.56627	40.07207
109	2008-02-05 01:37:34	116.56627	40.07207
109	2008-02-05 01:41:17	116.56627	40.07207
109	2008-02-05 01:41:17	116.56627	40.07207
109	2008-02-05 01:42:35	116.56627	40.07207
109	2008-02-05 01:47:37	116.56598	40.07202
109	2008-02-05 01:52:21	116.56598	40.07202
109	2008-02-05 01:52:39	116.56598	40.07202
109	2008-02-05 01:57:40	116.56598	40.07202
109	2008-02-05 02:02:24	116.56598	40.07202
109	2008-02-05 02:02:42	116.56598	40.07202
109	2008-02-05 02:32:34	116.44956	39.98065
109	2008-02-05 02:37:53	116.43487	39.96635
109	2008-02-05 02:45:39	116.41656	39.96067
109	2008-02-05 02:47:39	116.41611	39.96049
109	2008-02-05 10:36:41	116.41596	39.96053
109	2008-02-05 10:41:43	116.41596	39.96053
109	2008-02-05 10:43:29	116.41596	39.96053
109	2008-02-05 10:46:44	116.41596	39.96053
109	2008-02-05 10:51:46	116.41596	39.96053
109	2008-02-05 10:53:32	116.41596	39.96053
109	2008-02-05 10:56:48	116.41598	39.96053
109	2008-02-05 11:01:49	116.40794	39.95788
109	2008-02-05 11:03:36	116.40767	39.9577
109	2008-02-05 11:11:53	116.41975	39.95801
109	2008-02-05 11:13:39	116.42842	39.95826
109	2008-02-05 11:16:54	116.42912	39.95877
109	2008-02-05 11:21:56	116.41902	39.95101
109	2008-02-05 11:23:42	116.41903	39.9491
109	2008-02-05 11:26:58	116.41936	39.94006
109	2008-02-05 11:31:59	116.41997	39.92544
109	2008-02-05 11:33:45	116.42012	39.9207
109	2008-02-05 11:37:00	116.41284	39.91417
109	2008-02-05 11:42:02	116.41157	39.91106
109	2008-02-05 11:44:48	116.41167	39.90773
109	2008-02-05 11:47:03	116.40985	39.90537
109	2008-02-05 11:52:05	116.43772	39.90708
109	2008-02-05 11:54:52	116.46648	39.90698
109	2008-02-05 12:02:08	116.50969	39.90681
109	2008-02-05 12:04:55	116.50471	39.90665
109	2008-02-05 12:07:10	116.49932	39.90773
109	2008-02-05 12:12:12	116.49873	39.90695
109	2008-02-05 12:14:58	116.49621	39.90703
109	2008-02-05 12:17:13	116.49621	39.90703
109	2008-02-05 12:22:15	116.49621	39.90703
109	2008-02-05 12:25:01	116.49621	39.90703
109	2008-02-05 12:27:17	116.49617	39.90703
109	2008-02-05 12:32:18	116.47752	39.90712
109	2008-02-05 12:35:05	116.47157	39.90643
109	2008-02-05 12:37:20	116.47162	39.90203
109	2008-02-05 12:45:08	116.47171	39.90552
109	2008-02-05 12:47:23	116.47171	39.90592
109	2008-02-05 12:52:25	116.46444	39.90725
109	2008-02-05 12:57:26	116.45559	39.91865
109	2008-02-05 13:02:28	116.44787	39.95673
109	2008-02-05 13:05:15	116.42829	39.96845
109	2008-02-05 13:05:15	116.42829	39.96845
109	2008-02-05 13:07:30	116.41621	39.9684
109	2008-02-05 13:12:05	116.4184	39.96339
109	2008-02-05 13:29:53	116.41822	39.96294
109	2008-02-05 13:30:27	116.41822	39.96294
109	2008-02-05 13:34:55	116.41659	39.95803
109	2008-02-05 13:39:57	116.40209	39.95781
109	2008-02-05 13:40:31	116.40209	39.95781
109	2008-02-05 13:44:58	116.3929	39.96207
109	2008-02-05 13:50:00	116.38927	39.96202
109	2008-02-05 13:50:34	116.38853	39.96195
109	2008-02-05 13:55:02	116.38076	39.96167
109	2008-02-05 15:44:50	116.4122	39.96205
109	2008-02-05 15:49:51	116.41637	39.96076
109	2008-02-05 15:50:37	116.41549	39.96044
109	2008-02-05 15:51:38	116.41548	39.96044
109	2008-02-05 16:04:00	116.4165	39.96044
109	2008-02-05 16:09:01	116.41185	39.9669
109	2008-02-06 03:18:58	116.41191	39.96593
109	2008-02-06 03:24:00	116.41195	39.96834
109	2008-02-06 03:26:46	116.41195	39.96834
109	2008-02-06 03:29:01	116.41195	39.96834
109	2008-02-06 03:34:03	116.4118	39.96491
109	2008-02-06 03:37:50	116.41589	39.96043
109	2008-02-06 12:32:15	116.41572	39.9605
109	2008-02-06 12:37:17	116.41572	39.9605
109	2008-02-06 12:39:03	116.41572	39.9605
109	2008-02-06 12:39:03	116.41572	39.9605
109	2008-02-06 12:42:18	116.41429	39.96076
109	2008-02-06 12:47:19	116.41048	39.96067
109	2008-02-06 12:49:05	116.40683	39.96049
109	2008-02-06 12:52:25	116.40711	39.96077
109	2008-02-06 13:02:10	116.41261	39.95078
109	2008-02-06 13:02:31	116.41046	39.94976
109	2008-02-06 13:07:33	116.41068	39.9376
109	2008-02-06 13:12:14	116.41899	39.93225
109	2008-02-06 13:12:34	116.41975	39.93223
109	2008-02-06 13:17:36	116.42859	39.93221
109	2008-02-06 13:17:36	116.42859	39.93221
109	2008-02-06 13:22:17	116.40252	39.93506
109	2008-02-06 13:22:37	116.40245	39.93681
109	2008-02-06 13:25:38	116.40238	39.94015
109	2008-02-06 13:32:43	116.4019	39.95357
109	2008-02-06 13:37:22	116.41825	39.95789
109	2008-02-06 13:37:45	116.41963	39.95794
109	2008-02-06 13:47:25	116.47151	39.97837
109	2008-02-06 13:47:48	116.4716	39.97849
109	2008-02-06 13:52:50	116.49479	39.98672
109	2008-02-06 13:57:28	116.48358	39.97363
109	2008-02-06 13:57:52	116.4834	39.97146
109	2008-02-06 14:02:53	116.46252	39.96115
109	2008-02-06 14:07:32	116.43455	39.96556
109	2008-02-06 14:07:55	116.43204	39.96726
109	2008-02-06 14:12:57	116.41546	39.96035
109	2008-02-06 17:26:05	116.41575	39.96047
109	2008-02-06 18:47:51	116.41873	39.95816
109	2008-02-06 18:52:09	116.40216	39.95794
109	2008-02-06 20:23:53	116.4084	39.95778
109	2008-02-06 20:28:55	116.41674	39.96079
109	2008-02-06 20:31:17	116.4167	39.96073
109	2008-02-06 20:33:56	116.41587	39.96047
109	2008-02-07 11:24:38	116.41587	39.96045
109	2008-02-07 11:51:03	116.41583	39.96048
109	2008-02-07 11:51:03	116.41583	39.96048
109	2008-02-07 11:56:03	116.41167	39.96066
109	2008-02-07 12:01:05	116.38192	39.96164
109	2008-02-07 12:06:07	116.37974	39.96671
109	2008-02-07 12:08:53	116.37974	39.96671
109	2008-02-07 12:11:08	116.38854	39.96203
109	2008-02-07 12:16:10	116.36982	39.94747
109	2008-02-07 12:18:57	116.34938	39.93589
109	2008-02-07 12:26:13	116.35842	39.9149
109	2008-02-07 21:19:03	116.35024	39.92034
109	2008-02-07 21:22:46	116.34898	39.9541
109	2008-02-07 21:24:05	116.34866	39.96548
109	2008-02-07 21:29:06	116.38186	39.96461
109	2008-02-07 21:32:49	116.40699	39.96745
109	2008-02-07 21:34:08	116.41184	39.96389
109	2008-02-07 21:37:51	116.41608	39.96041
109	2008-02-07 22:09:28	116.41181	39.96356
109	2008-02-07 22:14:07	116.41036	39.94591
109	2008-02-07 22:14:30	116.41041	39.94395
109	2008-02-07 22:14:30	116.41041	39.94395
109	2008-02-07 22:19:31	116.41047	39.94399
109	2008-02-07 22:24:11	116.41414	39.94781
109	2008-02-07 22:24:11	116.41414	39.94781
109	2008-02-07 22:24:33	116.41414	39.94781
109	2008-02-07 22:29:35	116.41415	39.94782
109	2008-02-07 22:34:14	116.41418	39.94782
109	2008-02-07 22:34:36	116.41587	39.94792
109	2008-02-07 22:39:38	116.41769	39.93233
109	2008-02-07 22:44:17	116.41092	39.93186
109	2008-02-07 22:44:40	116.41092	39.93186
109	2008-02-07 22:49:41	116.38618	39.93212
109	2008-02-07 22:54:20	116.3536	39.93112
109	2008-02-07 22:54:43	116.35043	39.93122
109	2008-02-07 22:59:45	116.32723	39.93439
109	2008-02-07 23:04:24	116.34078	39.93101
109	2008-02-07 23:04:46	116.34361	39.93101
109	2008-02-07 23:09:48	116.33627	39.93715
109	2008-02-07 23:14:27	116.30997	39.94681
109	2008-02-07 23:14:50	116.30992	39.9468
109	2008-02-07 23:19:51	116.31904	39.94162
109	2008-02-07 23:24:30	116.3273	39.95617
109	2008-02-07 23:24:53	116.33169	39.95642
109	2008-02-07 23:29:54	116.35277	39.96626
109	2008-02-07 23:34:34	116.36912	39.99334
109	2008-02-07 23:34:56	116.36714	39.99595
109	2008-02-07 23:39:58	116.36403	40.00016
109	2008-02-07 23:44:37	116.35801	40.00839
109	2008-02-07 23:44:59	116.35658	40.01075
109	2008-02-07 23:50:01	116.36949	40.0026
109	2008-02-07 23:54:40	116.38137	39.98399
109	2008-02-07 23:55:03	116.38148	39.98084
109	2008-02-08 00:00:04	116.38587	39.96173
109	2008-02-08 00:04:44	116.40187	39.96064
109	2008-02-08 00:05:06	116.40386	39.96061
109	2008-02-08 00:10:08	116.41258	39.95259
109	2008-02-08 00:14:47	116.41944	39.93891
109	2008-02-08 00:15:09	116.41957	39.93612
109	2008-02-08 00:20:11	116.42027	39.91665
109	2008-02-08 00:20:11	116.42027	39.91665
109	2008-02-08 00:24:50	116.42054	39.90407
109	2008-02-08 00:25:13	116.42054	39.90407
109	2008-02-08 00:30:14	116.42054	39.90395
109	2008-02-08 00:34:54	116.42054	39.90395
109	2008-02-08 00:35:16	116.42054	39.90395
109	2008-02-08 00:40:18	116.42054	39.90395
109	2008-02-08 00:44:57	116.41282	39.89986
109	2008-02-08 00:45:19	116.41257	39.89984
109	2008-02-08 00:50:21	116.39772	39.89936
109	2008-02-08 00:55:00	116.36886	39.89844
109	2008-02-08 00:55:23	116.36813	39.89714
109	2008-02-08 01:00:24	116.36803	39.8718
109	2008-02-08 01:05:03	116.36446	39.8593
109	2008-02-08 01:05:26	116.36227	39.85924
109	2008-02-08 01:10:28	116.3802	39.85552
109	2008-02-08 01:15:07	116.38115	39.8815
109	2008-02-08 01:15:29	116.38325	39.88203
109	2008-02-08 01:20:31	116.40624	39.89079
109	2008-02-08 01:25:09	116.42067	39.90367
109	2008-02-08 01:25:32	116.42131	39.90487
109	2008-02-08 01:30:33	116.41995	39.9227
109	2008-02-08 01:35:12	116.41944	39.94065
109	2008-02-08 01:35:35	116.41937	39.94363
109	2008-02-08 01:40:36	116.41712	39.96497
109	2008-02-08 01:43:03	116.41791	39.96767
109	2008-02-08 01:54:36	116.41572	39.96048
109	2008-02-08 11:38:08	116.41586	39.96043
109	2008-02-08 11:43:10	116.41586	39.96043
109	2008-02-08 11:46:26	116.41586	39.96043
109	2008-02-08 11:46:26	116.41586	39.96043
109	2008-02-08 11:48:11	116.41586	39.96043
109	2008-02-08 11:53:13	116.41562	39.96075
109	2008-02-08 11:56:30	116.40777	39.96293
109	2008-02-08 11:58:15	116.41184	39.96253
109	2008-02-08 12:03:16	116.40185	39.95086
109	2008-02-08 12:06:33	116.37517	39.94751
109	2008-02-08 12:08:18	116.35414	39.94364
109	2008-02-08 12:13:19	116.34965	39.92841
109	2008-02-08 12:16:36	116.34884	39.91712
109	2008-02-08 12:18:21	116.34039	39.91711
109	2008-02-08 12:23:23	116.32766	39.90963
109	2008-02-08 12:26:40	116.30917	39.90995
109	2008-02-08 12:28:24	116.31441	39.90977
109	2008-02-08 12:33:26	116.32924	39.90669
109	2008-02-08 12:36:43	116.342	39.90581
109	2008-02-08 12:38:28	116.34992	39.90392
109	2008-02-08 12:43:29	116.34305	39.87329
109	2008-02-08 12:46:46	116.36434	39.86852
109	2008-02-08 12:48:31	116.37542	39.86937
109	2008-02-08 12:53:33	116.38676	39.864
109	2008-02-08 12:56:49	116.39476	39.87033
109	2008-02-08 12:58:34	116.40395	39.87074
109	2008-02-08 13:03:36	116.43889	39.8746
109	2008-02-08 13:03:36	116.43889	39.8746
109	2008-02-08 13:06:53	116.45325	39.88312
109	2008-02-08 13:08:38	116.4553	39.88693
109	2008-02-08 13:08:38	116.4553	39.88693
109	2008-02-08 13:14:05	116.45558	39.92602
109	2008-02-08 13:16:56	116.4552	39.95144
109	2008-02-08 13:18:41	116.44249	39.96029
109	2008-02-08 13:23:43	116.4196	39.96806
109	2008-02-08 13:26:59	116.40735	39.9656
109	2008-02-08 13:33:45	116.45103	39.95458
109	2008-02-08 13:37:02	116.45536	39.92364
109	2008-02-08 13:38:47	116.45546	39.90404
109	2008-02-08 13:43:48	116.44447	39.85876
109	2008-02-08 13:47:05	116.43273	39.86426
109	2008-02-08 13:48:50	116.4308	39.86717
109	2008-02-08 13:53:52	116.43793	39.87033
109	2008-02-08 13:57:08	116.43887	39.89112
109	2008-02-08 13:58:53	116.43105	39.89892
109	2008-02-08 14:03:55	116.42186	39.91069
109	2008-02-08 14:07:12	116.41981	39.92761
109	2008-02-08 14:08:57	116.41957	39.93813
109	2008-02-08 14:13:58	116.41907	39.95239
109	2008-02-08 14:17:15	116.42843	39.95654
109	2008-02-08 14:19:00	116.42891	39.95783
109	2008-02-08 14:24:01	116.41212	39.96097
109	2008-02-08 14:35:40	116.41445	39.96289
109	2008-02-08 14:40:42	116.41587	39.96044
109	2008-02-08 14:48:00	116.41574	39.96026
109	2008-02-08 14:48:00	116.41574	39.96026
109	2008-02-08 14:48:00	116.41574	39.96026
109	2008-02-08 14:48:00	116.41574	39.96026
109	2008-02-08 14:48:00	116.41574	39.96026
109	2008-02-08 14:48:00	116.41574	39.96026
109	2008-02-08 14:48:00	116.41574	39.96026
109	2008-02-08 14:48:00	116.41574	39.96026
109	2008-02-08 14:48:00	116.41574	39.96026
109	2008-02-08 14:48:00	116.41574	39.96026
109	2008-02-08 14:48:00	116.41574	39.96026
109	2008-02-08 14:48:00	116.41574	39.96026
109	2008-02-08 14:48:00	116.41574	39.96026
109	2008-02-08 14:48:00	116.41574	39.96026
109	2008-02-08 14:48:00	116.41574	39.96026
109	2008-02-08 14:48:00	116.41574	39.96026
109	2008-02-08 14:48:00	116.41574	39.96026
109	2008-02-08 14:48:00	116.41574	39.96026
109	2008-02-08 14:48:00	116.41574	39.96026
109	2008-02-08 14:48:00	116.41574	39.96026
109	2008-02-08 14:48:00	116.41574	39.96026
109	2008-02-08 14:48:00	116.41574	39.96026
109	2008-02-08 14:48:00	116.41574	39.96026
109	2008-02-08 16:53:32	116.42434	39.9607
109	2008-02-08 16:58:33	116.41874	39.97199
109	2008-02-08 16:59:19	116.41874	39.97199
109	2008-02-08 17:03:35	116.42682	39.9681
109	2008-02-08 17:08:37	116.45042	39.95891
109	2008-02-08 17:09:23	116.45042	39.95891
109	2008-02-08 17:13:38	116.47334	39.978
109	2008-02-08 17:18:40	116.4842	39.96476
109	2008-02-08 17:19:26	116.48871	39.96195
109	2008-02-08 17:23:42	116.49081	39.96304
109	2008-02-08 17:28:42	116.47726	39.95499
109	2008-02-08 17:29:28	116.47033	39.95273
109	2008-02-08 17:33:44	116.45597	39.94658
109	2008-02-08 17:38:46	116.45596	39.94664
