# Supplementary material for: An adaptive map-matching algorithm based on hierarchical fuzzy system from vehicular GPS data
Source: PLoS One. 2017 Dec 5;12(12):e0188796. doi: 10.1371/journal.pone.0188796 (PMC5716534; doi:10.1371/journal.pone.0188796)
Supplement: S1 Data — (ZIP) [file pone.0188796.s001.zip › data samples/11.txt]

11	2008-02-02 13:32:33	116.34973	39.92387
11	2008-02-02 13:35:47	116.35028	39.91759
11	2008-02-02 13:37:35	116.34733	39.91266
11	2008-02-02 13:40:49	116.34594	39.90343
11	2008-02-02 15:49:25	116.33237	39.90189
11	2008-02-02 15:49:48	116.33006	39.9024
11	2008-02-02 15:54:27	116.3162	39.90647
11	2008-02-02 15:54:49	116.31447	39.90628
11	2008-02-02 15:59:28	116.29386	39.90622
11	2008-02-02 15:59:51	116.2933	39.90624
11	2008-02-02 16:04:30	116.29161	39.90628
11	2008-02-02 16:04:52	116.29153	39.90629
11	2008-02-02 16:09:54	116.28901	39.90433
11	2008-02-02 16:14:33	116.27774	39.89906
11	2008-02-02 16:14:56	116.27724	39.89904
11	2008-02-02 16:19:34	116.26935	39.89906
11	2008-02-02 16:19:56	116.2693	39.89905
11	2008-02-02 16:19:56	116.2693	39.89905
11	2008-02-02 16:24:36	116.26202	39.90626
11	2008-02-02 16:24:58	116.26121	39.90628
11	2008-02-02 16:29:37	116.25869	39.9066
11	2008-02-02 16:30:00	116.25869	39.9066
11	2008-02-02 16:34:39	116.27383	39.90609
11	2008-02-02 16:35:01	116.27513	39.90609
11	2008-02-02 16:40:03	116.28914	39.90056
11	2008-02-02 16:44:42	116.27761	39.899
11	2008-02-02 16:45:05	116.27761	39.899
11	2008-02-02 16:49:44	116.26695	39.89507
11	2008-02-02 16:50:06	116.26759	39.89345
11	2008-02-02 16:54:46	116.27732	39.85114
11	2008-02-02 16:59:47	116.28963	39.84065
11	2008-02-02 17:00:10	116.29087	39.84101
11	2008-02-02 17:04:49	116.30164	39.84411
11	2008-02-02 17:05:11	116.30158	39.84403
11	2008-02-02 17:14:52	116.30132	39.83521
11	2008-02-02 17:19:54	116.30268	39.83652
11	2008-02-02 17:20:16	116.30263	39.83769
11	2008-02-02 17:24:55	116.28848	39.84344
11	2008-02-02 17:25:18	116.28693	39.84301
11	2008-02-02 17:29:57	116.27704	39.8562
11	2008-02-02 17:30:19	116.27706	39.85887
11	2008-02-02 17:34:59	116.26873	39.89488
11	2008-02-02 17:35:21	116.27106	39.89553
11	2008-02-02 17:40:22	116.28864	39.88985
11	2008-02-02 17:40:22	116.28864	39.88985
11	2008-02-02 17:48:04	116.29377	39.89548
11	2008-02-02 18:04:26	116.29732	39.89554
11	2008-02-02 18:09:28	116.29763	39.88066
11	2008-02-02 18:13:17	116.28832	39.86849
11	2008-02-02 18:36:39	116.2881	39.86553
11	2008-02-02 21:00:38	116.30267	39.86194
11	2008-02-02 21:04:27	116.30555	39.87424
11	2008-02-02 21:05:40	116.30432	39.88545
11	2008-02-02 21:09:29	116.32986	39.89585
11	2008-02-02 21:10:42	116.33566	39.89605
11	2008-02-02 21:15:31	116.34182	39.89791
11	2008-02-02 21:18:32	116.34195	39.89813
11	2008-02-02 21:20:48	116.32483	39.89582
11	2008-02-02 21:23:33	116.29316	39.89593
11	2008-02-02 21:25:50	116.29363	39.89548
11	2008-02-02 21:26:01	116.29363	39.89548
11	2008-02-02 22:23:11	116.29362	39.89553
11	2008-02-02 22:27:00	116.29603	39.89734
11	2008-02-02 22:28:13	116.29597	39.9032
11	2008-02-02 22:32:02	116.31466	39.90614
11	2008-02-02 22:33:14	116.32031	39.90603
11	2008-02-02 22:37:03	116.3277	39.90181
11	2008-02-02 22:37:03	116.3277	39.90181
11	2008-02-02 22:38:16	116.3277	39.90181
11	2008-02-03 08:31:17	116.32751	39.90203
11	2008-02-03 08:36:18	116.3286	39.91046
11	2008-02-03 08:39:36	116.34016	39.91719
11	2008-02-03 08:41:13	116.34016	39.91718
11	2008-02-03 08:41:13	116.34016	39.91718
11	2008-02-03 09:03:00	116.31971	39.93183
11	2008-02-03 09:08:01	116.29821	39.94353
11	2008-02-03 09:09:50	116.29767	39.94723
11	2008-02-03 09:14:51	116.28841	39.94653
11	2008-02-03 09:18:05	116.29056	39.92405
11	2008-02-03 09:19:53	116.29776	39.92257
11	2008-02-03 09:19:53	116.29776	39.92257
11	2008-02-03 09:23:06	116.30408	39.90812
11	2008-02-03 09:29:56	116.3404	39.90384
11	2008-02-03 09:33:09	116.34471	39.90396
11	2008-02-03 09:34:58	116.33484	39.9018
11	2008-02-03 09:39:59	116.32106	39.90643
11	2008-02-03 09:45:01	116.29602	39.90994
11	2008-02-03 09:48:14	116.28765	39.90638
11	2008-02-03 09:50:03	116.2834	39.90888
11	2008-02-03 09:53:16	116.28368	39.90626
11	2008-02-03 09:55:04	116.27131	39.90619
11	2008-02-03 10:18:15	116.32676	39.98454
11	2008-02-03 10:21:22	116.32975	39.98633
11	2008-02-03 10:23:16	116.3319	39.99159
11	2008-02-03 10:26:24	116.33431	39.99097
11	2008-02-03 10:28:18	116.33714	39.99183
11	2008-02-03 10:31:25	116.35526	39.99224
11	2008-02-03 10:33:20	116.36097	39.9924
11	2008-02-03 10:36:27	116.36327	39.98313
11	2008-02-03 10:38:21	116.3672	39.9791
11	2008-02-03 10:41:29	116.37175	39.97837
11	2008-02-03 10:43:23	116.3732	39.97643
11	2008-02-03 10:46:30	116.36414	39.97538
11	2008-02-03 10:48:25	116.36361	39.96903
11	2008-02-03 10:51:32	116.35052	39.96669
11	2008-02-03 10:53:26	116.34821	39.97473
11	2008-02-03 10:56:34	116.35943	39.97364
11	2008-02-03 10:58:28	116.35818	39.97164
11	2008-02-03 11:01:35	116.35676	39.96661
11	2008-02-03 11:03:30	116.34422	39.96648
11	2008-02-03 11:06:37	116.3137	39.96536
11	2008-02-03 11:08:31	116.30313	39.95378
11	2008-02-03 11:11:39	116.30385	39.93715
11	2008-02-03 11:13:33	116.30375	39.92397
11	2008-02-03 11:16:40	116.28129	39.92304
11	2008-02-03 11:18:35	116.27611	39.92316
11	2008-02-03 11:21:42	116.26768	39.91009
11	2008-02-03 11:23:36	116.25883	39.9064
11	2008-02-03 11:26:43	116.2472	39.90646
11	2008-02-03 11:31:45	116.25776	39.9062
11	2008-02-03 11:33:39	116.26183	39.90619
11	2008-02-03 11:38:41	116.26634	39.89591
11	2008-02-03 11:41:48	116.27071	39.87643
11	2008-02-03 11:48:44	116.29604	39.87946
11	2008-02-03 11:51:52	116.30312	39.88194
11	2008-02-03 12:01:48	116.29608	39.89945
11	2008-02-03 12:06:50	116.30247	39.90749
11	2008-02-03 12:06:59	116.30184	39.9072
11	2008-02-03 12:11:51	116.28096	39.90633
11	2008-02-03 12:12:01	116.28081	39.90633
11	2008-02-03 12:22:04	116.26243	39.92319
11	2008-02-03 12:26:56	116.25868	39.92726
11	2008-02-03 12:27:06	116.25868	39.92756
11	2008-02-03 12:32:07	116.25858	39.92805
11	2008-02-03 12:37:00	116.25861	39.91551
11	2008-02-03 12:37:09	116.25861	39.9154
11	2008-02-03 12:42:01	116.26517	39.90614
11	2008-02-03 12:42:11	116.26581	39.90607
11	2008-02-03 12:47:03	116.26761	39.89272
11	2008-02-03 12:47:12	116.26762	39.89164
11	2008-02-03 12:52:05	116.2719	39.88223
11	2008-02-03 12:57:06	116.26883	39.89475
11	2008-02-03 12:57:16	116.26981	39.89529
11	2008-02-03 13:02:08	116.27266	39.89908
11	2008-02-03 13:02:08	116.27266	39.89908
11	2008-02-03 13:02:17	116.27253	39.89902
11	2008-02-03 13:07:21	116.26766	39.89255
11	2008-02-03 13:17:13	116.26836	39.9011
11	2008-02-03 13:17:22	116.26838	39.90201
11	2008-02-03 13:22:14	116.26935	39.92508
11	2008-02-03 13:22:24	116.26934	39.92662
11	2008-02-03 13:27:16	116.27635	39.95581
11	2008-02-03 13:27:25	116.27757	39.95588
11	2008-02-03 13:32:18	116.2967	39.95888
11	2008-02-03 13:32:27	116.29673	39.95888
11	2008-02-03 13:37:19	116.30103	39.96945
11	2008-02-03 13:37:29	116.30103	39.96945
11	2008-02-03 13:42:21	116.30186	39.95969
11	2008-02-03 13:42:30	116.30192	39.95891
11	2008-02-03 13:47:23	116.30385	39.9385
11	2008-02-03 13:47:32	116.30379	39.93756
11	2008-02-03 13:52:24	116.30376	39.92363
11	2008-02-03 13:52:34	116.30376	39.92363
11	2008-02-03 13:57:26	116.30392	39.91155
11	2008-02-03 13:57:35	116.30392	39.91153
11	2008-02-03 14:02:28	116.30638	39.90507
11	2008-02-03 14:02:37	116.30707	39.90575
11	2008-02-03 15:45:19	116.33252	39.90125
11	2008-02-03 15:46:07	116.32905	39.90195
11	2008-02-03 15:48:48	116.3271	39.90172
11	2008-02-03 16:20:35	116.3238	39.90131
11	2008-02-03 16:22:23	116.32292	39.90057
11	2008-02-03 16:25:36	116.30951	39.89596
11	2008-02-03 16:27:25	116.2931	39.89594
11	2008-02-03 16:30:20	116.29379	39.89547
11	2008-02-03 16:44:30	116.3041	39.89278
11	2008-02-03 16:45:35	116.30402	39.88708
11	2008-02-03 16:49:32	116.30358	39.86668
11	2008-02-03 16:50:37	116.30352	39.86596
11	2008-02-03 16:53:38	116.30328	39.86203
11	2008-02-03 16:58:44	116.30337	39.86201
11	2008-02-03 16:58:44	116.30337	39.86201
11	2008-02-03 16:58:44	116.30337	39.86201
11	2008-02-03 16:58:44	116.30337	39.86201
11	2008-02-03 16:58:44	116.30337	39.86201
11	2008-02-03 16:58:44	116.30337	39.86201
11	2008-02-03 16:58:44	116.30337	39.86201
11	2008-02-03 16:58:44	116.30337	39.86201
11	2008-02-03 16:58:44	116.30337	39.86201
11	2008-02-03 17:52:55	116.29148	39.86338
11	2008-02-03 17:52:55	116.29148	39.86338
11	2008-02-03 17:52:55	116.29148	39.86338
11	2008-02-03 18:09:12	116.29142	39.86322
11	2008-02-03 18:09:12	116.29142	39.86322
11	2008-02-03 18:09:12	116.29142	39.86322
11	2008-02-03 18:09:12	116.29142	39.86322
11	2008-02-03 18:09:12	116.29142	39.86322
11	2008-02-03 18:09:12	116.29142	39.86322
11	2008-02-03 18:09:12	116.29142	39.86322
11	2008-02-03 18:09:12	116.29142	39.86322
11	2008-02-03 18:09:12	116.29142	39.86322
11	2008-02-03 18:09:12	116.29142	39.86322
11	2008-02-03 18:09:12	116.29142	39.86322
11	2008-02-03 18:09:12	116.29142	39.86322
11	2008-02-03 18:09:12	116.29142	39.86322
11	2008-02-03 18:09:12	116.29142	39.86322
11	2008-02-03 18:09:12	116.29142	39.86322
11	2008-02-03 18:09:12	116.29142	39.86322
11	2008-02-03 18:09:12	116.29142	39.86322
11	2008-02-03 18:09:12	116.29142	39.86322
11	2008-02-03 18:09:12	116.29142	39.86322
11	2008-02-03 18:09:12	116.29142	39.86322
11	2008-02-03 18:09:12	116.29142	39.86322
11	2008-02-03 18:09:12	116.29142	39.86322
11	2008-02-03 18:09:12	116.29142	39.86322
11	2008-02-03 20:15:04	116.29395	39.86308
11	2008-02-03 20:16:55	116.30258	39.86422
11	2008-02-03 20:19:56	116.30172	39.86166
11	2008-02-03 22:23:43	116.30508	39.86219
11	2008-02-03 22:26:44	116.30655	39.86568
11	2008-02-03 22:31:26	116.30429	39.90287
11	2008-02-03 22:31:46	116.30439	39.90492
11	2008-02-03 22:36:28	116.33624	39.9018
11	2008-02-03 22:36:48	116.33624	39.9018
11	2008-02-03 22:41:29	116.34179	39.89807
11	2008-02-03 22:45:50	116.33673	39.89666
11	2008-02-03 22:46:34	116.33664	39.89667
11	2008-02-03 22:50:52	116.29493	39.89588
11	2008-02-03 22:51:36	116.29006	39.89608
11	2008-02-03 22:53:54	116.29377	39.89552
11	2008-02-03 23:35:31	116.30438	39.89994
11	2008-02-03 23:36:12	116.30447	39.90493
11	2008-02-03 23:41:14	116.32304	39.90129
11	2008-02-03 23:45:35	116.32713	39.90185
11	2008-02-04 10:31:03	116.32894	39.90185
11	2008-02-04 10:31:15	116.32931	39.90201
11	2008-02-04 10:52:14	116.34646	39.90116
11	2008-02-04 10:53:56	116.34669	39.89823
11	2008-02-04 10:59:07	116.35191	39.89493
11	2008-02-04 11:09:01	116.33634	39.88863
11	2008-02-04 11:12:21	116.33579	39.87862
11	2008-02-04 11:17:23	116.32961	39.86719
11	2008-02-04 11:32:28	116.37038	39.84962
11	2008-02-04 11:34:18	116.37349	39.8492
11	2008-02-04 11:39:11	116.37525	39.83883
11	2008-02-04 11:42:31	116.38028	39.84128
11	2008-02-04 11:52:33	116.39524	39.87008
11	2008-02-04 11:57:35	116.39787	39.88639
11	2008-02-04 12:02:36	116.41005	39.88697
11	2008-02-04 12:17:41	116.37902	39.88826
11	2008-02-04 12:27:45	116.34793	39.88826
11	2008-02-04 12:39:33	116.33625	39.89593
11	2008-02-04 12:44:34	116.31735	39.89599
11	2008-02-04 12:44:51	116.31631	39.89597
11	2008-02-04 12:49:53	116.3107	39.90564
11	2008-02-04 12:54:38	116.30021	39.90644
11	2008-02-04 12:59:56	116.28197	39.90827
11	2008-02-04 13:04:58	116.28902	39.90613
11	2008-02-04 13:09:58	116.30597	39.90613
11	2008-02-04 13:14:43	116.31516	39.89771
11	2008-02-04 13:15:00	116.31514	39.8968
11	2008-02-04 13:24:46	116.31525	39.90582
11	2008-02-04 13:25:03	116.31584	39.90606
11	2008-02-04 15:00:44	116.33475	39.90186
11	2008-02-04 15:05:46	116.31558	39.90694
11	2008-02-04 15:16:46	116.29942	39.88144
11	2008-02-04 15:21:47	116.2967	39.88319
11	2008-02-04 15:25:51	116.28905	39.89418
11	2008-02-04 15:36:52	116.28892	39.87923
11	2008-02-04 15:41:53	116.28812	39.86526
11	2008-02-04 15:41:53	116.28812	39.86526
11	2008-02-04 15:45:58	116.28288	39.8607
11	2008-02-04 15:46:55	116.27744	39.86053
11	2008-02-04 15:51:57	116.27095	39.87837
11	2008-02-04 16:02:00	116.27455	39.89912
11	2008-02-04 16:06:05	116.27741	39.90071
11	2008-02-04 16:06:05	116.27741	39.90071
11	2008-02-04 16:12:03	116.30464	39.90506
11	2008-02-04 16:17:05	116.30409	39.94465
11	2008-02-04 16:26:11	116.32908	39.95674
11	2008-02-04 16:31:13	116.3201	39.95572
11	2008-02-04 16:41:16	116.30401	39.92654
11	2008-02-04 16:42:13	116.30192	39.92301
11	2008-02-04 16:52:16	116.29605	39.90958
11	2008-02-04 16:57:18	116.28748	39.90633
11	2008-02-04 17:02:20	116.26754	39.89917
11	2008-02-04 17:17:25	116.26106	39.90313
11	2008-02-04 17:21:29	116.26739	39.90618
11	2008-02-04 17:22:26	116.27047	39.90611
11	2008-02-04 17:36:34	116.25387	39.89249
11	2008-02-04 17:36:34	116.25387	39.89249
11	2008-02-04 17:42:33	116.23587	39.88828
11	2008-02-04 17:46:38	116.23801	39.88504
11	2008-02-04 18:01:45	116.26737	39.90597
11	2008-02-04 20:36:50	116.30184	39.86189
11	2008-02-04 20:36:50	116.30184	39.86189
11	2008-02-04 20:40:38	116.28831	39.86588
11	2008-02-04 20:41:52	116.28885	39.87352
11	2008-02-04 20:45:40	116.2891	39.88794
11	2008-02-04 20:46:54	116.28913	39.89402
11	2008-02-04 20:49:41	116.29366	39.89549
11	2008-02-04 23:16:57	116.34595	39.90355
11	2008-02-04 23:17:45	116.34595	39.90355
11	2008-02-04 23:21:59	116.34595	39.90355
11	2008-02-04 23:22:47	116.34595	39.90355
11	2008-02-04 23:27:01	116.33606	39.89964
11	2008-02-04 23:27:49	116.33612	39.89759
11	2008-02-04 23:32:02	116.31841	39.89586
11	2008-02-04 23:32:50	116.30913	39.89585
11	2008-02-04 23:37:04	116.29608	39.90008
11	2008-02-04 23:37:52	116.29611	39.90435
11	2008-02-04 23:42:06	116.321	39.906
11	2008-02-04 23:42:54	116.32279	39.90299
11	2008-02-04 23:47:07	116.32745	39.90196
11	2008-02-04 23:47:55	116.32774	39.90183
11	2008-02-05 10:34:55	116.32779	39.90149
11	2008-02-05 10:35:43	116.32779	39.90149
11	2008-02-05 10:39:57	116.32286	39.9047
11	2008-02-05 10:40:45	116.32651	39.90592
11	2008-02-05 10:45:46	116.33885	39.91284
11	2008-02-05 10:49:48	116.34012	39.91714
11	2008-02-05 10:58:52	116.32918	39.90769
11	2008-02-05 11:03:52	116.31063	39.90875
11	2008-02-05 11:08:54	116.3041	39.89225
11	2008-02-05 11:18:56	116.32045	39.88185
11	2008-02-05 11:23:58	116.32675	39.8759
11	2008-02-05 11:28:04	116.33495	39.86763
11	2008-02-05 11:38:07	116.32051	39.87859
11	2008-02-05 11:39:03	116.32059	39.87656
11	2008-02-05 11:53:29	116.31931	39.87517
11	2008-02-05 11:58:14	116.32038	39.88691
11	2008-02-05 11:59:12	116.32038	39.88845
11	2008-02-05 12:03:15	116.34394	39.88759
11	2008-02-05 12:04:13	116.34394	39.88759
11	2008-02-05 12:08:17	116.35035	39.90719
11	2008-02-05 12:09:15	116.35048	39.914
11	2008-02-05 12:14:16	116.34967	39.95016
11	2008-02-05 12:18:20	116.34993	39.94708
11	2008-02-05 12:19:18	116.34969	39.94265
11	2008-02-05 12:19:18	116.34969	39.94265
11	2008-02-05 12:23:22	116.32725	39.93707
11	2008-02-05 12:24:20	116.32346	39.93742
11	2008-02-05 12:28:24	116.31955	39.9373
11	2008-02-05 12:29:21	116.3194	39.93304
11	2008-02-05 12:33:25	116.30866	39.93359
11	2008-02-05 12:34:23	116.30865	39.93217
11	2008-02-05 12:38:27	116.3038	39.92428
11	2008-02-05 12:39:25	116.29928	39.92293
11	2008-02-05 12:43:29	116.27903	39.9265
11	2008-02-05 12:43:29	116.27903	39.9265
11	2008-02-05 12:44:26	116.27879	39.92364
11	2008-02-05 12:48:30	116.27693	39.90629
11	2008-02-05 12:49:28	116.27046	39.90628
11	2008-02-05 12:53:32	116.26764	39.90674
11	2008-02-05 12:54:30	116.26763	39.90674
11	2008-02-05 12:58:34	116.26839	39.89895
11	2008-02-05 12:59:31	116.27199	39.89906
11	2008-02-05 13:03:35	116.27492	39.89906
11	2008-02-05 13:04:33	116.27025	39.89899
11	2008-02-05 13:08:37	116.26875	39.90492
11	2008-02-05 13:09:35	116.27004	39.90563
11	2008-02-05 13:13:38	116.26968	39.90648
11	2008-02-05 13:14:36	116.26879	39.90651
11	2008-02-05 13:18:40	116.26824	39.94005
11	2008-02-05 13:19:38	116.26943	39.95018
11	2008-02-05 13:23:42	116.29401	39.98361
11	2008-02-05 13:24:39	116.30492	39.98385
11	2008-02-05 13:28:43	116.30949	39.97753
11	2008-02-05 13:29:41	116.30949	39.97753
11	2008-02-05 13:33:45	116.30513	39.97474
11	2008-02-05 13:34:43	116.30346	39.97455
11	2008-02-05 13:38:47	116.30171	39.96172
11	2008-02-05 13:39:44	116.30179	39.96063
11	2008-02-05 13:43:48	116.30376	39.9405
11	2008-02-05 13:44:46	116.30375	39.93446
11	2008-02-05 13:48:50	116.30382	39.91785
11	2008-02-05 13:49:48	116.30393	39.91284
11	2008-02-05 13:53:52	116.31432	39.90608
11	2008-02-05 13:54:49	116.3179	39.90607
11	2008-02-05 13:58:53	116.34523	39.90366
11	2008-02-05 13:59:51	116.34584	39.90346
11	2008-02-05 16:34:24	116.34066	39.90383
11	2008-02-05 16:34:51	116.34008	39.90291
11	2008-02-05 16:39:26	116.32927	39.90415
11	2008-02-05 16:39:53	116.32927	39.90415
11	2008-02-05 16:44:27	116.30876	39.9063
11	2008-02-05 16:44:54	116.30693	39.90668
11	2008-02-05 16:49:29	116.30444	39.92648
11	2008-02-05 16:49:56	116.30445	39.92703
11	2008-02-05 16:49:56	116.30445	39.92703
11	2008-02-05 16:54:31	116.29231	39.92282
11	2008-02-05 16:59:32	116.29601	39.91206
11	2008-02-05 16:59:59	116.29732	39.91173
11	2008-02-05 17:04:34	116.30655	39.90767
11	2008-02-05 17:05:01	116.30655	39.90767
11	2008-02-05 17:09:36	116.30529	39.90806
11	2008-02-05 17:10:03	116.30509	39.90809
11	2008-02-05 17:14:37	116.30531	39.8966
11	2008-02-05 17:15:04	116.30461	39.8978
11	2008-02-05 17:19:39	116.28912	39.8971
11	2008-02-05 17:20:06	116.28912	39.89739
11	2008-02-05 17:24:41	116.28486	39.90646
11	2008-02-05 17:25:08	116.2837	39.90648
11	2008-02-05 17:29:42	116.26747	39.89991
11	2008-02-05 17:30:09	116.26747	39.89991
11	2008-02-05 17:34:44	116.27193	39.874
11	2008-02-05 17:35:11	116.27388	39.87015
11	2008-02-05 17:39:45	116.28012	39.83738
11	2008-02-05 17:40:11	116.28015	39.83691
11	2008-02-05 17:44:46	116.28128	39.83534
11	2008-02-05 17:45:13	116.28076	39.83758
11	2008-02-05 17:49:48	116.27755	39.85216
11	2008-02-05 17:50:15	116.27754	39.8535
11	2008-02-05 17:54:50	116.27577	39.86499
11	2008-02-05 17:55:16	116.27439	39.86421
11	2008-02-05 17:59:51	116.2787	39.86321
11	2008-02-05 18:04:53	116.2708	39.87855
11	2008-02-05 18:05:20	116.2708	39.87855
11	2008-02-05 18:09:54	116.26834	39.89822
11	2008-02-05 18:10:21	116.26836	39.89826
11	2008-02-05 18:14:56	116.26835	39.90215
11	2008-02-05 18:15:23	116.26831	39.9036
11	2008-02-05 18:19:58	116.27763	39.90615
11	2008-02-05 18:20:25	116.27958	39.90618
11	2008-02-05 18:24:59	116.29605	39.90598
11	2008-02-05 18:25:26	116.296	39.90434
11	2008-02-05 18:30:01	116.28904	39.89742
11	2008-02-05 18:30:28	116.28911	39.89886
11	2008-02-05 18:35:03	116.27764	39.9063
11	2008-02-05 18:35:30	116.27764	39.9063
11	2008-02-05 18:40:04	116.26876	39.93233
11	2008-02-05 18:40:31	116.26831	39.93702
11	2008-02-05 18:45:06	116.25717	39.97134
11	2008-02-05 18:45:33	116.25661	39.97202
11	2008-02-05 18:50:08	116.22406	39.97194
11	2008-02-05 18:50:34	116.22337	39.97194
11	2008-02-05 18:55:09	116.20102	39.98072
11	2008-02-05 18:55:36	116.20105	39.98282
11	2008-02-05 18:55:36	116.20105	39.98282
11	2008-02-05 19:00:11	116.20159	39.96956
11	2008-02-05 19:00:38	116.20135	39.96705
11	2008-02-05 19:05:13	116.20806	39.94646
11	2008-02-05 19:05:13	116.20806	39.94646
11	2008-02-05 19:05:39	116.20604	39.94269
11	2008-02-05 19:36:39	116.29035	39.86496
11	2008-02-05 19:40:45	116.29163	39.86342
11	2008-02-05 19:40:45	116.29163	39.86342
11	2008-02-05 20:15:17	116.29407	39.86201
11	2008-02-05 20:17:01	116.29033	39.85649
11	2008-02-05 20:51:30	116.29983	39.8956
11	2008-02-05 20:54:18	116.31429	39.89558
11	2008-02-05 20:56:31	116.323	39.89759
11	2008-02-05 20:56:31	116.323	39.89759
11	2008-02-05 20:59:20	116.32777	39.90136
11	2008-02-05 21:01:21	116.32708	39.9017
11	2008-02-05 21:01:21	116.32708	39.9017
11	2008-02-05 21:09:27	116.33461	39.90121
11	2008-02-05 21:12:34	116.34186	39.89792
11	2008-02-05 21:14:28	116.34184	39.89789
11	2008-02-05 21:17:30	116.3418	39.89789
11	2008-02-05 21:22:31	116.34599	39.90354
11	2008-02-05 21:22:41	116.34599	39.90354
11	2008-02-05 21:26:04	116.3453	39.90347
11	2008-02-05 22:08:03	116.3452	39.90354
11	2008-02-05 22:11:52	116.33384	39.90187
11	2008-02-05 22:13:05	116.3293	39.90397
11	2008-02-05 22:16:54	116.31835	39.90628
11	2008-02-05 22:18:06	116.31492	39.90627
11	2008-02-05 22:21:55	116.29598	39.90871
11	2008-02-05 22:23:08	116.29611	39.91127
11	2008-02-05 22:26:57	116.31491	39.90682
11	2008-02-05 22:28:10	116.31582	39.90613
11	2008-02-05 22:32:59	116.3277	39.90178
11	2008-02-06 11:43:37	116.32847	39.90158
11	2008-02-06 11:43:49	116.32896	39.90191
11	2008-02-06 11:48:39	116.34526	39.90367
11	2008-02-06 11:53:40	116.3412	39.90512
11	2008-02-06 11:53:53	116.34001	39.90532
11	2008-02-06 11:58:54	116.37443	39.90583
11	2008-02-06 12:03:44	116.39986	39.90645
11	2008-02-06 12:03:56	116.39995	39.90645
11	2008-02-06 12:08:45	116.41252	39.89211
11	2008-02-06 12:08:58	116.41252	39.89211
11	2008-02-06 12:13:47	116.42177	39.89176
11	2008-02-06 12:18:48	116.39383	39.8904
11	2008-02-06 12:19:00	116.3921	39.89002
11	2008-02-06 12:23:49	116.37006	39.88803
11	2008-02-06 12:24:02	116.36906	39.88805
11	2008-02-06 12:28:51	116.3603	39.88516
11	2008-02-06 12:29:03	116.36023	39.88516
11	2008-02-06 12:33:53	116.34728	39.88422
11	2008-02-06 12:34:05	116.34724	39.88521
11	2008-02-06 12:34:05	116.34724	39.88521
11	2008-02-06 12:38:54	116.34709	39.88766
11	2008-02-06 12:38:54	116.34709	39.88766
11	2008-02-06 12:39:07	116.34711	39.88783
11	2008-02-06 12:44:08	116.32999	39.88861
11	2008-02-06 12:48:57	116.31033	39.88644
11	2008-02-06 12:49:10	116.3103	39.88696
11	2008-02-06 12:53:59	116.3359	39.8884
11	2008-02-06 12:54:11	116.33782	39.88832
11	2008-02-06 12:59:01	116.36594	39.88778
11	2008-02-06 12:59:13	116.3671	39.88777
11	2008-02-06 13:04:02	116.3835	39.88199
11	2008-02-06 13:04:15	116.38355	39.88199
11	2008-02-06 13:09:04	116.38385	39.88206
11	2008-02-06 13:09:16	116.3835	39.88204
11	2008-02-06 13:14:06	116.37101	39.88799
11	2008-02-06 13:14:18	116.36957	39.88802
11	2008-02-06 13:19:07	116.35727	39.89672
11	2008-02-06 13:19:20	116.35724	39.89705
11	2008-02-06 13:24:21	116.33792	39.89647
11	2008-02-06 13:29:11	116.30132	39.88877
11	2008-02-06 13:29:23	116.30043	39.88864
11	2008-02-06 13:34:12	116.29138	39.87913
11	2008-02-06 13:34:25	116.28982	39.87892
11	2008-02-06 13:39:14	116.2939	39.86297
11	2008-02-06 13:39:26	116.29353	39.86292
11	2008-02-06 13:42:15	116.2913	39.86334
11	2008-02-06 14:01:06	116.29607	39.86523
11	2008-02-06 14:01:06	116.29607	39.86523
11	2008-02-06 14:01:26	116.29989	39.86559
11	2008-02-06 14:06:08	116.30825	39.8956
11	2008-02-06 14:06:27	116.31186	39.89561
11	2008-02-06 14:11:08	116.32676	39.90125
11	2008-02-06 14:11:28	116.3277	39.90126
11	2008-02-06 14:14:23	116.32701	39.90167
11	2008-02-06 14:20:32	116.33369	39.9018
11	2008-02-06 14:20:32	116.33369	39.9018
11	2008-02-06 14:21:15	116.33596	39.90175
11	2008-02-06 14:26:17	116.3452	39.90345
11	2008-02-06 15:38:03	116.33526	39.8964
11	2008-02-06 15:38:16	116.33347	39.89635
11	2008-02-06 15:43:17	116.28895	39.89693
11	2008-02-06 15:45:05	116.28888	39.89523
11	2008-02-06 15:47:55	116.28869	39.89002
11	2008-02-06 15:53:27	116.28876	39.89004
11	2008-02-06 15:55:09	116.28888	39.88859
11	2008-02-06 15:58:28	116.28848	39.87209
11	2008-02-06 16:11:31	116.28819	39.86541
11	2008-02-06 16:14:19	116.28784	39.85636
11	2008-02-06 16:16:32	116.28807	39.85646
11	2008-02-06 16:16:32	116.28807	39.85646
11	2008-02-06 16:28:34	116.28896	39.87475
11	2008-02-06 16:31:29	116.28913	39.88788
11	2008-02-06 16:33:36	116.29032	39.89554
11	2008-02-06 16:58:56	116.20467	39.92419
11	2008-02-06 17:03:57	116.16942	39.92244
11	2008-02-06 17:14:00	116.12653	39.93315
11	2008-02-06 17:24:03	116.09491	39.95768
11	2008-02-06 17:37:29	116.11904	39.95602
11	2008-02-06 17:49:21	116.12999	39.94471
11	2008-02-06 17:51:09	116.13702	39.93918
11	2008-02-06 17:54:22	116.15378	39.92714
11	2008-02-06 17:56:11	116.16336	39.92327
11	2008-02-06 17:59:24	116.1862	39.92345
11	2008-02-06 18:01:12	116.19115	39.92346
11	2008-02-06 18:04:26	116.21994	39.92332
11	2008-02-06 18:06:14	116.22638	39.91562
11	2008-02-06 18:09:27	116.22959	39.89797
11	2008-02-06 18:11:16	116.24365	39.89568
11	2008-02-06 19:00:48	116.29379	39.89551
11	2008-02-06 19:00:48	116.29379	39.89551
11	2008-02-06 19:05:37	116.33612	39.89614
11	2008-02-06 19:05:37	116.33612	39.89614
11	2008-02-06 19:05:50	116.33628	39.8968
11	2008-02-06 19:10:39	116.34598	39.9035
11	2008-02-06 19:10:51	116.34598	39.9035
11	2008-02-06 19:13:40	116.34596	39.90351
11	2008-02-07 02:51:23	116.3369	39.90181
11	2008-02-07 02:52:36	116.33617	39.89679
11	2008-02-07 02:56:24	116.29859	39.896
11	2008-02-07 02:57:37	116.29031	39.89597
11	2008-02-07 03:01:25	116.32622	39.89567
11	2008-02-07 03:02:38	116.33587	39.89607
11	2008-02-07 03:11:29	116.33671	39.90178
11	2008-02-07 03:12:41	116.33615	39.89663
11	2008-02-07 03:16:30	116.29825	39.89601
11	2008-02-07 03:17:43	116.29604	39.89965
11	2008-02-07 03:21:32	116.31668	39.90608
11	2008-02-07 03:22:45	116.32276	39.90306
11	2008-02-07 03:26:34	116.32735	39.90176
11	2008-02-07 03:27:46	116.32704	39.90182
11	2008-02-07 11:10:18	116.32832	39.90415
11	2008-02-07 11:11:02	116.3303	39.90222
11	2008-02-07 11:15:20	116.34543	39.90364
11	2008-02-07 11:16:03	116.34543	39.90364
11	2008-02-07 11:33:49	116.34	39.9025
11	2008-02-07 11:36:31	116.33628	39.90182
11	2008-02-07 11:36:31	116.33628	39.90182
11	2008-02-07 11:38:50	116.32926	39.90616
11	2008-02-07 11:41:33	116.3097	39.9063
11	2008-02-07 11:43:52	116.30409	39.89847
11	2008-02-07 11:46:34	116.29813	39.89601
11	2008-02-07 11:48:54	116.29813	39.89601
11	2008-02-07 11:51:36	116.29813	39.89601
11	2008-02-07 11:53:55	116.29694	39.89598
11	2008-02-07 11:56:38	116.29635	39.90623
11	2008-02-07 11:58:57	116.30621	39.90635
11	2008-02-07 12:01:39	116.29604	39.91116
11	2008-02-07 12:03:58	116.29556	39.90969
11	2008-02-07 12:06:41	116.29608	39.91065
11	2008-02-07 12:09:00	116.29595	39.91071
11	2008-02-07 12:11:43	116.29624	39.91074
11	2008-02-07 12:14:02	116.29628	39.91075
11	2008-02-07 12:16:44	116.29557	39.90971
11	2008-02-07 12:19:03	116.29557	39.90971
11	2008-02-07 12:21:46	116.29519	39.90624
11	2008-02-07 12:24:05	116.27769	39.9063
11	2008-02-07 12:26:48	116.26354	39.90628
11	2008-02-07 12:29:07	116.25555	39.90626
11	2008-02-07 12:31:49	116.24437	39.90625
11	2008-02-07 12:34:08	116.23024	39.90626
11	2008-02-07 12:36:51	116.21531	39.90621
11	2008-02-07 12:39:10	116.20569	39.90621
11	2008-02-07 12:41:53	116.20304	39.90686
11	2008-02-07 12:44:12	116.20205	39.90747
11	2008-02-07 12:44:12	116.20205	39.90747
11	2008-02-07 12:47:55	116.20077	39.90748
11	2008-02-07 16:45:33	116.20062	39.90746
11	2008-02-07 16:49:22	116.18915	39.90625
11	2008-02-07 16:50:35	116.18353	39.90626
11	2008-02-07 16:50:35	116.18353	39.90626
11	2008-02-07 16:54:23	116.18296	39.91329
11	2008-02-07 18:01:02	116.18595	39.91393
11	2008-02-07 18:03:51	116.2003	39.91248
11	2008-02-07 18:06:04	116.20085	39.92211
11	2008-02-07 18:08:53	116.22172	39.92337
11	2008-02-07 18:11:06	116.22727	39.91215
11	2008-02-07 18:13:54	116.22962	39.90302
11	2008-02-07 18:16:07	116.23128	39.89556
11	2008-02-07 18:18:56	116.26327	39.89569
11	2008-02-07 18:21:09	116.29141	39.89575
11	2008-02-07 18:23:58	116.32838	39.8958
11	2008-02-07 18:26:11	116.33609	39.89866
11	2008-02-07 18:28:59	116.34572	39.90365
11	2008-02-07 18:31:12	116.34593	39.90353
11	2008-02-08 00:10:01	116.34373	39.90159
11	2008-02-08 00:10:14	116.34382	39.90088
11	2008-02-08 00:15:18	116.33691	39.89803
11	2008-02-08 00:15:18	116.33691	39.89803
11	2008-02-08 00:17:04	116.32403	39.89588
11	2008-02-08 00:20:20	116.29765	39.89599
11	2008-02-08 00:22:05	116.29404	39.89551
11	2008-02-08 00:25:22	116.29403	39.8955
11	2008-02-08 00:27:07	116.29403	39.8955
11	2008-02-08 00:30:23	116.30443	39.8957
11	2008-02-08 00:32:09	116.30614	39.90724
11	2008-02-08 00:35:25	116.30056	39.91175
11	2008-02-08 00:37:10	116.31371	39.9098
11	2008-02-08 00:40:27	116.32762	39.90188
11	2008-02-08 00:43:13	116.32743	39.90184
11	2008-02-08 12:18:30	116.32764	39.90186
11	2008-02-08 12:20:18	116.32852	39.90312
11	2008-02-08 12:20:18	116.32852	39.90312
11	2008-02-08 12:23:31	116.34004	39.90241
11	2008-02-08 12:25:20	116.34527	39.9037
11	2008-02-08 12:28:33	116.33611	39.89765
11	2008-02-08 12:30:21	116.32198	39.89588
11	2008-02-08 12:33:35	116.30414	39.89218
11	2008-02-08 12:35:23	116.30499	39.8782
11	2008-02-08 12:38:36	116.29269	39.86544
11	2008-02-08 12:40:25	116.29048	39.86494
11	2008-02-08 12:45:26	116.32898	39.86668
11	2008-02-08 12:48:40	116.35995	39.86807
11	2008-02-08 12:50:28	116.36883	39.86887
11	2008-02-08 12:53:41	116.39585	39.86963
11	2008-02-08 12:55:30	116.39286	39.87919
11	2008-02-08 12:58:43	116.39784	39.88638
11	2008-02-08 13:00:31	116.40141	39.89073
11	2008-02-08 13:03:45	116.39467	39.88554
11	2008-02-08 13:03:45	116.39467	39.88554
11	2008-02-08 13:05:33	116.3934	39.88525
11	2008-02-08 13:08:46	116.38714	39.88512
11	2008-02-08 13:10:35	116.37861	39.886
11	2008-02-08 13:13:48	116.37856	39.8877
11	2008-02-08 13:15:36	116.37268	39.88799
11	2008-02-08 13:18:50	116.36167	39.88792
11	2008-02-08 13:20:38	116.35774	39.88801
11	2008-02-08 13:23:51	116.3575	39.88742
11	2008-02-08 13:25:39	116.35712	39.88799
11	2008-02-08 13:28:53	116.34054	39.8868
11	2008-02-08 13:30:41	116.34055	39.88558
11	2008-02-08 13:33:54	116.3366	39.89138
11	2008-02-08 13:35:43	116.33622	39.89778
11	2008-02-08 13:38:56	116.34079	39.9058
11	2008-02-08 13:40:44	116.34199	39.90515
11	2008-02-08 13:43:37	116.34587	39.90346
11	2008-02-08 16:15:54	116.3465	39.9025
11	2008-02-08 16:16:42	116.34394	39.90174
11	2008-02-08 16:20:56	116.34	39.89809
11	2008-02-08 17:12:05	116.34411	39.90263
11	2008-02-08 17:13:18	116.34407	39.90396
11	2008-02-08 17:17:07	116.33598	39.89657
11	2008-02-08 17:18:19	116.32285	39.89601
11	2008-02-08 17:22:08	116.30386	39.8911
11	2008-02-08 17:23:21	116.30389	39.891
11	2008-02-08 17:27:10	116.30635	39.86536
11	2008-02-08 17:28:23	116.30955	39.85679
11	2008-02-08 17:32:12	116.30165	39.85668
11	2008-02-08 17:33:24	116.31031	39.85664
11	2008-02-08 17:37:13	116.31418	39.84689
11	2008-02-08 17:38:26	116.30953	39.84689
