# Supplementary material for: An adaptive map-matching algorithm based on hierarchical fuzzy system from vehicular GPS data
Source: PLoS One. 2017 Dec 5;12(12):e0188796. doi: 10.1371/journal.pone.0188796 (PMC5716534; doi:10.1371/journal.pone.0188796)
Supplement: S1 Data — (ZIP) [file pone.0188796.s001.zip › data samples/110.txt]

110	2008-02-02 13:38:30	116.58234	40.06816
110	2008-02-02 13:40:23	116.58204	40.07053
110	2008-02-02 13:40:23	116.58204	40.07053
110	2008-02-02 13:48:34	116.58139	40.07657
110	2008-02-02 13:50:26	116.58091	40.07256
110	2008-02-02 13:53:35	116.58209	40.06229
110	2008-02-02 13:58:37	116.56425	40.06167
110	2008-02-02 14:03:39	116.56414	40.06221
110	2008-02-02 14:08:40	116.56412	40.06192
110	2008-02-02 14:10:33	116.55659	40.06743
110	2008-02-02 14:20:36	116.56578	40.07034
110	2008-02-02 14:23:45	116.56663	40.0717
110	2008-02-02 14:26:33	116.56425	40.07156
110	2008-02-02 15:21:01	116.56425	40.07157
110	2008-02-02 16:32:42	116.56424	40.0716
110	2008-02-02 16:37:44	116.56424	40.0716
110	2008-02-02 16:39:32	116.56424	40.0716
110	2008-02-02 16:42:45	116.56424	40.0716
110	2008-02-02 16:47:47	116.56424	40.0716
110	2008-02-02 16:49:35	116.56424	40.0716
110	2008-02-02 16:52:49	116.56424	40.0716
110	2008-02-02 16:57:50	116.56424	40.0716
110	2008-02-02 16:59:39	116.56424	40.0716
110	2008-02-02 17:07:54	116.58028	40.0624
110	2008-02-02 17:09:42	116.58189	40.06724
110	2008-02-02 17:17:57	116.58156	40.06936
110	2008-02-02 17:17:57	116.58156	40.06936
110	2008-02-02 17:19:45	116.58141	40.0704
110	2008-02-02 17:33:02	116.58282	40.06392
110	2008-02-02 17:38:04	116.57156	40.03964
110	2008-02-02 17:39:52	116.55666	40.03049
110	2008-02-02 17:43:05	116.51395	40.01511
110	2008-02-02 17:48:07	116.50947	39.9802
110	2008-02-02 17:49:55	116.52082	39.96303
110	2008-02-02 17:53:08	116.53722	39.92235
110	2008-02-02 18:03:12	116.47003	39.90717
110	2008-02-02 18:08:13	116.46339	39.90885
110	2008-02-02 18:18:17	116.45048	39.90717
110	2008-02-02 18:20:05	116.44566	39.90714
110	2008-02-02 18:23:18	116.43763	39.90718
110	2008-02-02 18:28:20	116.42247	39.90372
110	2008-02-02 18:30:08	116.42104	39.90597
110	2008-02-02 18:33:22	116.42049	39.91345
110	2008-02-02 18:38:23	116.41917	39.93235
110	2008-02-02 18:43:25	116.40577	39.93338
110	2008-02-03 11:52:24	116.40583	39.9334
110	2008-02-03 11:57:25	116.40583	39.9334
110	2008-02-03 12:01:12	116.40583	39.9334
110	2008-02-03 12:07:29	116.40583	39.9334
110	2008-02-03 12:11:15	116.40583	39.9334
110	2008-02-03 12:17:32	116.4108	39.93402
110	2008-02-03 12:22:33	116.4172	39.9322
110	2008-02-03 12:27:35	116.42017	39.91805
110	2008-02-03 12:31:22	116.42112	39.90855
110	2008-02-03 12:32:37	116.42271	39.90765
110	2008-02-03 12:37:38	116.42303	39.90764
110	2008-02-03 12:41:25	116.42303	39.90764
110	2008-02-03 12:42:40	116.42314	39.90766
110	2008-02-03 12:47:42	116.42314	39.90766
110	2008-02-03 12:47:42	116.42314	39.90766
110	2008-02-03 12:51:29	116.423	39.90762
110	2008-02-03 12:52:43	116.423	39.90762
110	2008-02-03 12:57:45	116.423	39.9076
110	2008-02-03 13:01:32	116.42296	39.90756
110	2008-02-03 13:02:47	116.42296	39.90756
110	2008-02-03 13:07:48	116.42292	39.90756
110	2008-02-03 13:11:35	116.42288	39.90758
110	2008-02-03 13:12:50	116.42288	39.90758
110	2008-02-03 13:17:51	116.42276	39.9076
110	2008-02-03 13:21:38	116.42277	39.90762
110	2008-02-03 13:22:52	116.42277	39.90762
110	2008-02-03 13:27:54	116.42277	39.90762
110	2008-02-03 13:31:41	116.42277	39.90762
110	2008-02-03 13:32:56	116.42277	39.90762
110	2008-02-03 13:37:57	116.42274	39.90761
110	2008-02-03 13:41:44	116.4227	39.90763
110	2008-02-03 13:42:59	116.4227	39.90763
110	2008-02-03 13:48:01	116.42279	39.90765
110	2008-02-03 13:51:47	116.42276	39.90764
110	2008-02-03 13:53:02	116.42276	39.90764
110	2008-02-03 13:58:04	116.42237	39.90792
110	2008-02-03 14:01:51	116.42033	39.91541
110	2008-02-03 14:03:06	116.42019	39.92284
110	2008-02-03 14:08:07	116.42752	39.94005
110	2008-02-03 14:11:54	116.40189	39.95166
110	2008-02-03 14:13:09	116.40156	39.95858
110	2008-02-03 14:18:10	116.40125	39.97434
110	2008-02-03 14:21:57	116.39514	39.98853
110	2008-02-03 14:23:12	116.39718	39.99002
110	2008-02-03 14:28:14	116.40153	39.99706
110	2008-02-03 14:32:01	116.40127	40.00684
110	2008-02-03 14:33:15	116.40189	40.01526
110	2008-02-03 14:38:17	116.40364	40.02996
110	2008-02-03 14:42:04	116.40162	40.01763
110	2008-02-03 14:43:19	116.40159	40.00851
110	2008-02-03 14:48:20	116.4013	39.99364
110	2008-02-03 19:08:56	116.40575	39.93334
110	2008-02-04 11:00:46	116.40571	39.93332
110	2008-02-04 11:04:33	116.40571	39.93332
110	2008-02-04 11:05:48	116.40571	39.93332
110	2008-02-04 11:10:49	116.40572	39.93321
110	2008-02-04 11:14:36	116.40572	39.93321
110	2008-02-04 11:15:51	116.40572	39.93321
110	2008-02-04 11:20:53	116.40286	39.93197
110	2008-02-04 11:20:53	116.40286	39.93197
110	2008-02-04 11:24:40	116.37617	39.93169
110	2008-02-04 11:25:54	116.36879	39.93136
110	2008-02-04 11:34:43	116.34732	39.92233
110	2008-02-04 11:35:58	116.33924	39.92204
110	2008-02-04 11:40:59	116.33808	39.90773
110	2008-02-04 11:55:00	116.25973	39.90628
110	2008-02-04 11:57:02	116.2451	39.90626
110	2008-02-04 12:02:03	116.23313	39.90794
110	2008-02-04 12:04:53	116.2333	39.90803
110	2008-02-04 12:07:05	116.23258	39.91315
110	2008-02-04 12:24:16	116.23342	39.90781
110	2008-02-04 12:29:18	116.25223	39.90614
110	2008-02-04 12:31:06	116.26426	39.90617
110	2008-02-04 12:34:19	116.2705	39.90614
110	2008-02-04 12:39:21	116.27706	39.90611
110	2008-02-04 12:41:09	116.28227	39.90613
110	2008-02-04 12:49:24	116.30184	39.90539
110	2008-02-04 12:51:13	116.3043	39.90166
110	2008-02-04 12:54:25	116.30928	39.89573
110	2008-02-04 12:59:27	116.36472	39.89819
110	2008-02-04 13:01:15	116.3683	39.89421
110	2008-02-04 13:04:28	116.37113	39.89844
110	2008-02-04 13:09:30	116.38558	39.90565
110	2008-02-04 13:11:18	116.38698	39.90145
110	2008-02-04 13:14:32	116.38501	39.91579
110	2008-02-04 13:19:33	116.39875	39.92288
110	2008-02-04 13:21:22	116.39974	39.92844
110	2008-02-04 13:24:35	116.4024	39.93196
110	2008-02-04 13:28:50	116.40568	39.93412
110	2008-02-04 14:15:59	116.40233	39.93933
110	2008-02-04 14:20:46	116.40526	39.94811
110	2008-02-04 14:21:00	116.40526	39.94811
110	2008-02-04 14:26:02	116.37151	39.94753
110	2008-02-04 14:30:49	116.35561	39.94803
110	2008-02-04 14:31:04	116.35566	39.94786
110	2008-02-04 14:36:05	116.3557	39.94826
110	2008-02-04 14:40:53	116.36527	39.95002
110	2008-02-04 14:41:07	116.36533	39.94974
110	2008-02-04 14:46:09	116.39254	39.94763
110	2008-02-04 14:50:56	116.44503	39.95347
110	2008-02-04 14:51:10	116.44723	39.95546
110	2008-02-04 14:56:12	116.49685	40.00028
110	2008-02-04 15:00:59	116.55895	40.03143
110	2008-02-04 15:01:14	116.56244	40.03311
110	2008-02-04 15:11:03	116.58094	40.07826
110	2008-02-04 15:11:17	116.58139	40.07727
110	2008-02-04 15:16:19	116.5755	40.06292
110	2008-02-04 15:21:06	116.56563	40.07034
110	2008-02-04 15:21:20	116.56643	40.07044
110	2008-02-04 15:26:22	116.56627	40.0714
110	2008-02-04 15:36:25	116.56627	40.0714
110	2008-02-04 15:41:12	116.56627	40.0714
110	2008-02-04 15:41:27	116.56627	40.0714
110	2008-02-04 15:46:29	116.56627	40.0714
110	2008-02-04 15:51:16	116.56627	40.0714
110	2008-02-04 15:51:30	116.56627	40.0714
110	2008-02-04 15:56:32	116.56627	40.0714
110	2008-02-04 15:56:32	116.56627	40.0714
110	2008-02-04 16:01:19	116.56627	40.0714
110	2008-02-04 16:01:19	116.56627	40.0714
110	2008-02-04 16:01:33	116.56627	40.0714
110	2008-02-04 16:06:35	116.56627	40.0714
110	2008-02-04 16:11:22	116.56627	40.0714
110	2008-02-04 16:11:37	116.56627	40.0714
110	2008-02-04 16:16:38	116.56627	40.0714
110	2008-02-04 16:21:26	116.56627	40.0714
110	2008-02-04 16:21:40	116.56627	40.0714
110	2008-02-04 16:26:42	116.56627	40.0714
110	2008-02-04 16:31:29	116.56627	40.0714
110	2008-02-04 16:31:43	116.56627	40.0714
110	2008-02-04 16:36:45	116.56627	40.0714
110	2008-02-04 16:41:32	116.56627	40.0714
110	2008-02-04 16:41:47	116.56627	40.0714
110	2008-02-04 16:46:48	116.56627	40.0714
110	2008-02-04 16:51:36	116.56627	40.0714
110	2008-02-04 16:51:50	116.56627	40.0714
110	2008-02-04 16:56:52	116.56627	40.0714
110	2008-02-04 17:01:39	116.56627	40.0714
110	2008-02-04 17:01:53	116.56627	40.0714
110	2008-02-04 17:06:55	116.56627	40.0714
110	2008-02-04 17:11:42	116.56627	40.0714
110	2008-02-04 17:11:57	116.56627	40.0714
110	2008-02-04 17:16:58	116.56627	40.0714
110	2008-02-04 17:21:46	116.56627	40.0714
110	2008-02-04 17:22:00	116.56627	40.0714
110	2008-02-04 17:27:01	116.56627	40.0714
110	2008-02-04 17:31:48	116.56627	40.0714
110	2008-02-04 17:32:02	116.56627	40.0714
110	2008-02-04 17:37:04	116.56627	40.0714
110	2008-02-04 17:41:51	116.56627	40.0714
110	2008-02-04 17:42:06	116.56627	40.0714
110	2008-02-04 17:47:07	116.56627	40.0714
110	2008-02-04 17:52:09	116.56627	40.0714
110	2008-02-04 17:57:10	116.56627	40.0714
110	2008-02-04 18:01:58	116.56627	40.0714
110	2008-02-04 18:02:12	116.56627	40.0714
110	2008-02-04 18:02:12	116.56627	40.0714
110	2008-02-04 18:07:14	116.56627	40.0714
110	2008-02-04 18:12:01	116.56542	40.07133
110	2008-02-04 18:12:15	116.56471	40.07127
110	2008-02-04 18:17:17	116.56659	40.06389
110	2008-02-04 18:22:04	116.58236	40.06221
110	2008-02-04 18:27:20	116.58269	40.0621
110	2008-02-04 18:32:08	116.58254	40.06302
110	2008-02-04 18:32:22	116.58254	40.06302
110	2008-02-04 18:37:24	116.5822	40.065
110	2008-02-04 18:42:11	116.58201	40.0663
110	2008-02-04 18:42:25	116.58201	40.0663
110	2008-02-04 18:47:27	116.58166	40.06833
110	2008-02-04 18:52:14	116.58149	40.06949
110	2008-02-04 18:52:29	116.58148	40.06954
110	2008-02-04 18:57:30	116.58128	40.07074
110	2008-02-04 19:02:18	116.58118	40.07137
110	2008-02-04 19:02:32	116.58118	40.07138
110	2008-02-04 19:07:34	116.58034	40.07589
110	2008-02-04 19:12:21	116.58556	40.07666
110	2008-02-04 19:12:35	116.58568	40.07667
110	2008-02-04 19:22:24	116.58363	40.05901
110	2008-02-04 19:22:39	116.58405	40.05632
110	2008-02-04 19:27:40	116.54357	40.02595
110	2008-02-04 19:32:28	116.49166	39.99893
110	2008-02-04 19:32:42	116.49368	39.9979
110	2008-02-04 19:37:44	116.52749	39.9501
110	2008-02-04 19:42:45	116.52622	39.90842
110	2008-02-04 19:47:47	116.45575	39.90712
110	2008-02-04 19:52:34	116.44116	39.90727
110	2008-02-04 19:57:50	116.43169	39.90722
110	2008-02-04 20:02:37	116.42055	39.91373
110	2008-02-04 20:02:37	116.42055	39.91373
110	2008-02-04 20:07:53	116.42007	39.92206
110	2008-02-04 20:07:53	116.42007	39.92206
110	2008-02-04 20:12:41	116.42005	39.92269
110	2008-02-04 20:12:41	116.42005	39.92269
110	2008-02-04 20:12:55	116.42005	39.92269
110	2008-02-04 20:17:57	116.41577	39.92904
110	2008-02-04 20:22:44	116.41435	39.93231
110	2008-02-04 20:22:58	116.41175	39.93231
110	2008-02-04 20:22:58	116.41175	39.93231
110	2008-02-04 20:28:00	116.40277	39.92925
110	2008-02-04 20:32:29	116.40571	39.93235
110	2008-02-04 22:46:57	116.40458	39.93204
110	2008-02-04 22:51:58	116.41113	39.92289
110	2008-02-04 22:54:45	116.42795	39.92166
110	2008-02-04 22:57:00	116.42943	39.90759
110	2008-02-04 22:57:00	116.42943	39.90759
110	2008-02-04 23:02:02	116.41549	39.90119
110	2008-02-04 23:04:48	116.41945	39.90364
110	2008-02-04 23:07:03	116.41956	39.90365
110	2008-02-04 23:12:05	116.42081	39.90854
110	2008-02-04 23:14:52	116.40539	39.90697
110	2008-02-04 23:17:07	116.40765	39.91116
110	2008-02-04 23:22:08	116.40485	39.91611
110	2008-02-04 23:24:55	116.41104	39.92296
110	2008-02-04 23:27:10	116.42019	39.92301
110	2008-02-04 23:32:12	116.43192	39.93235
110	2008-02-04 23:34:58	116.4377	39.93492
110	2008-02-04 23:37:13	116.43665	39.93991
110	2008-02-04 23:42:15	116.42189	39.93979
110	2008-02-04 23:45:01	116.4106	39.93984
110	2008-02-04 23:47:17	116.41115	39.93957
110	2008-02-04 23:55:05	116.38634	39.93219
110	2008-02-04 23:57:20	116.38634	39.93219
110	2008-02-05 00:02:21	116.38604	39.93216
110	2008-02-05 00:05:08	116.38596	39.93216
110	2008-02-05 00:07:23	116.38591	39.93216
110	2008-02-05 00:12:25	116.38591	39.93216
110	2008-02-05 00:15:11	116.38591	39.93216
110	2008-02-05 00:17:26	116.38943	39.93198
110	2008-02-05 00:22:28	116.41871	39.93225
110	2008-02-05 00:25:15	116.43747	39.93198
110	2008-02-05 00:27:30	116.43878	39.92557
110	2008-02-05 00:32:31	116.43941	39.93229
110	2008-02-05 00:35:18	116.4288	39.93228
110	2008-02-05 00:37:33	116.41378	39.93231
110	2008-02-05 00:42:35	116.39784	39.93209
110	2008-02-05 00:45:21	116.38336	39.93401
110	2008-02-05 00:47:36	116.38726	39.936
110	2008-02-05 00:52:38	116.40183	39.93949
110	2008-02-05 00:55:25	116.40188	39.95309
110	2008-02-05 00:57:40	116.40158	39.9602
110	2008-02-05 01:02:41	116.43023	39.97654
110	2008-02-05 01:02:41	116.43023	39.97654
110	2008-02-05 01:05:28	116.44504	40.00027
110	2008-02-05 01:07:43	116.45623	40.00707
110	2008-02-05 01:15:31	116.46169	39.99613
110	2008-02-05 01:17:46	116.46898	39.98477
110	2008-02-05 01:22:48	116.47359	39.97807
110	2008-02-05 01:25:35	116.46923	39.96716
110	2008-02-05 01:27:50	116.45842	39.95743
110	2008-02-05 01:32:51	116.44448	39.93983
110	2008-02-05 01:35:38	116.45532	39.92213
110	2008-02-05 01:37:53	116.45497	39.90316
110	2008-02-05 01:42:55	116.46116	39.89866
110	2008-02-05 01:45:41	116.45043	39.90295
110	2008-02-05 01:47:56	116.43767	39.90655
110	2008-02-05 01:52:44	116.43047	39.91282
110	2008-02-05 01:57:44	116.42868	39.9226
110	2008-02-05 01:58:02	116.42868	39.9226
110	2008-02-05 02:03:03	116.40428	39.93431
110	2008-02-05 11:41:15	116.40574	39.93341
110	2008-02-05 11:43:13	116.40574	39.93341
110	2008-02-05 11:46:16	116.40574	39.93341
110	2008-02-05 11:51:18	116.40574	39.93341
110	2008-02-05 11:56:20	116.40574	39.93341
110	2008-02-05 12:01:21	116.40577	39.93344
110	2008-02-05 12:06:23	116.4056	39.93214
110	2008-02-05 12:11:25	116.4047	39.91957
110	2008-02-05 12:13:23	116.40926	39.91727
110	2008-02-05 12:16:26	116.41793	39.91414
110	2008-02-05 12:21:28	116.42687	39.92278
110	2008-02-05 12:23:26	116.42897	39.9232
110	2008-02-05 12:26:30	116.42791	39.93736
110	2008-02-05 12:31:31	116.42752	39.93158
110	2008-02-05 12:33:30	116.42834	39.91685
110	2008-02-05 12:36:33	116.4208	39.91425
110	2008-02-05 12:41:35	116.42267	39.90763
110	2008-02-05 12:43:33	116.42274	39.90763
110	2008-02-05 12:43:33	116.42274	39.90763
110	2008-02-05 12:46:34	116.42274	39.90763
110	2008-02-05 12:59:43	116.42304	39.90763
110	2008-02-05 13:02:57	116.42304	39.90763
110	2008-02-05 13:07:59	116.42304	39.90764
110	2008-02-05 13:09:46	116.42304	39.90764
110	2008-02-05 13:13:00	116.42289	39.90767
110	2008-02-05 13:18:02	116.42286	39.90767
110	2008-02-05 13:19:49	116.42286	39.90767
110	2008-02-05 13:23:04	116.42284	39.90765
110	2008-02-05 13:28:05	116.42284	39.90765
110	2008-02-05 13:29:53	116.42284	39.90765
110	2008-02-05 13:33:07	116.42288	39.90768
110	2008-02-05 13:38:08	116.42288	39.90768
110	2008-02-05 13:39:56	116.42288	39.90768
110	2008-02-05 13:43:10	116.42286	39.90766
110	2008-02-05 13:48:12	116.42285	39.90765
110	2008-02-05 13:49:59	116.42284	39.90766
110	2008-02-05 13:53:13	116.42284	39.90766
110	2008-02-05 13:58:15	116.42287	39.90767
110	2008-02-05 14:00:03	116.42287	39.90767
110	2008-02-05 14:03:17	116.42287	39.90767
110	2008-02-05 14:08:18	116.42284	39.90764
110	2008-02-05 14:10:06	116.42284	39.90764
110	2008-02-05 14:13:20	116.42284	39.9076
110	2008-02-05 14:18:22	116.42283	39.90758
110	2008-02-05 14:20:09	116.42283	39.90758
110	2008-02-05 14:20:09	116.42283	39.90758
110	2008-02-05 14:23:23	116.42283	39.90758
110	2008-02-05 14:28:25	116.42283	39.90758
110	2008-02-05 14:30:13	116.42283	39.90758
110	2008-02-05 14:33:27	116.42289	39.90753
110	2008-02-05 14:38:28	116.42289	39.90753
110	2008-02-05 14:40:16	116.42289	39.90753
110	2008-02-05 14:43:29	116.42289	39.90753
110	2008-02-05 14:48:31	116.42289	39.90753
110	2008-02-05 14:50:18	116.42289	39.90753
110	2008-02-05 14:53:32	116.42289	39.90753
110	2008-02-05 14:58:34	116.42299	39.9075
110	2008-02-05 15:00:21	116.42299	39.9075
110	2008-02-05 15:03:36	116.42299	39.9075
110	2008-02-05 15:03:36	116.42299	39.9075
110	2008-02-05 15:08:37	116.42299	39.9075
110	2008-02-05 15:10:25	116.42299	39.9075
110	2008-02-05 15:13:39	116.42281	39.90748
110	2008-02-05 15:18:41	116.42263	39.90737
110	2008-02-05 15:20:28	116.42248	39.90756
110	2008-02-05 15:23:42	116.42087	39.90418
110	2008-02-05 15:28:44	116.43818	39.8898
110	2008-02-05 15:30:31	116.43595	39.88314
110	2008-02-05 15:33:46	116.43396	39.88783
110	2008-02-05 15:38:47	116.41517	39.89183
110	2008-02-05 15:40:35	116.41372	39.89169
110	2008-02-05 15:43:49	116.41291	39.89174
110	2008-02-05 15:48:50	116.41477	39.87739
110	2008-02-05 15:50:38	116.41575	39.86895
110	2008-02-05 15:53:52	116.41522	39.86469
110	2008-02-05 16:10:45	116.41474	39.88026
110	2008-02-05 16:10:54	116.41475	39.8816
110	2008-02-05 16:15:56	116.41282	39.89
110	2008-02-05 16:20:48	116.41272	39.89282
110	2008-02-05 16:20:58	116.41277	39.89288
110	2008-02-05 16:20:58	116.41277	39.89288
110	2008-02-05 16:25:59	116.41241	39.89925
110	2008-02-05 16:30:51	116.39854	39.89923
110	2008-02-05 16:31:01	116.39715	39.89926
110	2008-02-05 16:36:03	116.38586	39.90617
110	2008-02-05 16:40:55	116.37193	39.90596
110	2008-02-05 16:41:04	116.37172	39.90596
110	2008-02-05 16:46:06	116.36811	39.90792
110	2008-02-05 16:50:58	116.36845	39.90955
110	2008-02-05 16:51:08	116.36845	39.90955
110	2008-02-05 16:56:09	116.37105	39.91077
110	2008-02-05 17:01:01	116.37565	39.92053
110	2008-02-05 17:01:11	116.37581	39.92118
110	2008-02-05 17:06:13	116.38646	39.92172
110	2008-02-05 17:11:04	116.39018	39.93135
110	2008-02-05 17:11:14	116.39017	39.93187
110	2008-02-05 17:16:16	116.38762	39.94573
110	2008-02-05 17:21:08	116.38733	39.95276
110	2008-02-05 17:21:18	116.38729	39.95357
110	2008-02-05 17:26:19	116.40194	39.94561
110	2008-02-05 17:31:11	116.40223	39.93971
110	2008-02-05 17:31:21	116.40223	39.93971
110	2008-02-05 17:36:23	116.43385	39.93974
110	2008-02-05 17:41:14	116.44828	39.93235
110	2008-02-05 17:41:24	116.44733	39.93235
110	2008-02-05 17:46:26	116.44992	39.93223
110	2008-02-05 17:51:18	116.45512	39.93029
110	2008-02-05 17:56:29	116.4451	39.93241
110	2008-02-05 18:01:21	116.43298	39.93644
110	2008-02-05 18:06:32	116.4277	39.9378
110	2008-02-05 18:53:07	116.54886	40.06416
110	2008-02-05 18:55:55	116.53418	40.05248
110	2008-02-05 18:58:09	116.5245	40.03496
110	2008-02-05 19:03:11	116.49505	39.99881
110	2008-02-05 19:05:58	116.46608	39.9726
110	2008-02-05 19:08:12	116.44287	39.95162
110	2008-02-05 19:13:14	116.41627	39.9323
110	2008-02-05 19:16:03	116.40571	39.93243
110	2008-02-05 20:17:42	116.40575	39.93251
110	2008-02-05 20:22:44	116.41069	39.93937
110	2008-02-05 20:26:31	116.4275	39.93467
110	2008-02-05 20:27:46	116.42805	39.92553
110	2008-02-05 20:32:47	116.4378	39.89389
110	2008-02-05 20:36:34	116.42851	39.86955
110	2008-02-05 20:46:37	116.38059	39.85377
110	2008-02-05 20:47:34	116.38063	39.85139
110	2008-02-05 20:56:40	116.38078	39.86017
110	2008-02-05 21:02:32	116.37888	39.88269
110	2008-02-05 21:06:44	116.37826	39.8959
110	2008-02-05 21:16:47	116.34492	39.90597
110	2008-02-05 21:17:37	116.34022	39.9061
110	2008-02-05 21:26:50	116.35843	39.91595
110	2008-02-05 21:27:41	116.35855	39.91684
110	2008-02-05 21:37:44	116.32082	39.89589
110	2008-02-05 21:46:57	116.33802	39.91259
110	2008-02-05 21:52:53	116.35012	39.92219
110	2008-02-05 21:57:00	116.36654	39.93119
110	2008-02-05 21:57:51	116.37262	39.9315
110	2008-02-05 22:02:56	116.39679	39.93206
110	2008-02-05 22:19:26	116.40571	39.93326
110	2008-02-05 23:55:35	116.40571	39.93335
110	2008-02-06 02:16:58	116.41171	39.90839
110	2008-02-06 02:22:00	116.42083	39.89917
110	2008-02-06 02:27:01	116.40525	39.90624
110	2008-02-06 02:28:48	116.40193	39.9072
110	2008-02-06 02:37:05	116.37464	39.9317
110	2008-02-06 02:38:51	116.37334	39.93633
110	2008-02-06 02:42:06	116.37349	39.94369
110	2008-02-06 02:46:48	116.38967	39.93735
110	2008-02-06 02:57:02	116.40573	39.9333
110	2008-02-06 11:16:12	116.4671	40.00583
110	2008-02-06 11:16:12	116.4671	40.00583
110	2008-02-06 12:21:37	116.4058	39.93331
110	2008-02-06 12:26:39	116.4058	39.93331
110	2008-02-06 12:28:25	116.4058	39.93331
110	2008-02-06 12:31:40	116.4058	39.93331
110	2008-02-06 12:36:42	116.4058	39.93331
110	2008-02-06 12:38:28	116.4058	39.93331
110	2008-02-06 12:41:43	116.4058	39.93331
110	2008-02-06 13:24:03	116.40574	39.93326
110	2008-02-06 13:29:04	116.41031	39.93943
110	2008-02-06 13:32:50	116.42732	39.93947
110	2008-02-06 13:34:06	116.43264	39.93963
110	2008-02-06 13:39:08	116.43876	39.94301
110	2008-02-06 13:42:53	116.44384	39.93987
110	2008-02-06 13:44:09	116.44897	39.93989
110	2008-02-06 13:49:11	116.46484	39.95088
110	2008-02-06 13:52:57	116.48465	39.95809
110	2008-02-06 13:54:12	116.48786	39.96251
110	2008-02-06 13:59:14	116.49705	39.97178
110	2008-02-06 14:03:00	116.49692	39.97407
110	2008-02-06 14:04:16	116.49365	39.97069
110	2008-02-06 14:09:17	116.48371	39.97155
110	2008-02-06 14:13:03	116.497	39.97537
110	2008-02-06 14:14:19	116.49695	39.97388
110	2008-02-06 14:19:21	116.48843	39.96108
110	2008-02-06 14:23:07	116.46478	39.95097
110	2008-02-06 14:24:22	116.45919	39.94917
110	2008-02-06 14:24:22	116.45919	39.94917
110	2008-02-06 14:29:24	116.43474	39.93979
110	2008-02-06 14:33:10	116.42786	39.92665
110	2008-02-06 14:39:27	116.45271	39.90503
110	2008-02-06 14:43:13	116.46579	39.90361
110	2008-02-06 14:44:29	116.48306	39.9055
110	2008-02-06 14:49:31	116.53768	39.91716
110	2008-02-06 14:49:31	116.53768	39.91716
110	2008-02-06 14:53:17	116.5198	39.96576
110	2008-02-06 14:54:32	116.50868	39.98133
110	2008-02-06 14:59:34	116.53881	40.02423
110	2008-02-06 15:03:20	116.58247	40.04987
110	2008-02-06 15:04:36	116.58277	40.06545
110	2008-02-06 15:13:23	116.58572	40.07218
110	2008-02-06 15:14:39	116.5857	40.06836
110	2008-02-06 15:19:41	116.58865	40.0487
110	2008-02-06 15:23:27	116.58578	40.05299
110	2008-02-06 15:24:42	116.58619	40.05393
110	2008-02-06 15:33:30	116.58767	40.05699
110	2008-02-06 16:05:53	116.58245	40.07082
110	2008-02-06 16:13:06	116.58245	40.07082
110	2008-02-06 16:15:57	116.58245	40.07082
110	2008-02-06 16:20:58	116.58288	40.07569
110	2008-02-06 16:33:13	116.56751	40.03577
110	2008-02-06 16:43:16	116.4532	39.95312
110	2008-02-06 16:46:07	116.45539	39.92559
110	2008-02-06 16:51:08	116.45529	39.91378
110	2008-02-06 16:53:19	116.44915	39.90687
110	2008-02-06 16:55:20	116.44863	39.9071
110	2008-02-06 17:26:49	116.45586	39.91289
110	2008-02-06 17:31:36	116.46386	39.93234
110	2008-02-06 17:31:50	116.46585	39.93236
110	2008-02-06 17:36:52	116.45119	39.93245
110	2008-02-06 17:41:39	116.42792	39.93459
110	2008-02-06 17:41:54	116.4278	39.93658
110	2008-02-06 17:46:55	116.45524	39.9397
110	2008-02-06 17:51:43	116.45312	39.93327
110	2008-02-06 17:51:57	116.45241	39.93324
110	2008-02-06 18:01:46	116.43816	39.96319
110	2008-02-06 18:02:00	116.43691	39.96415
110	2008-02-06 18:07:02	116.44923	39.97888
110	2008-02-06 18:11:49	116.45371	39.96285
110	2008-02-06 18:12:04	116.4524	39.96375
110	2008-02-06 18:17:05	116.44597	39.97225
110	2008-02-06 18:21:53	116.45719	39.97369
110	2008-02-06 18:22:07	116.45876	39.97245
110	2008-02-06 18:22:07	116.45876	39.97245
110	2008-02-06 18:27:09	116.44708	39.9572
110	2008-02-06 18:31:56	116.44405	39.94042
110	2008-02-06 18:32:10	116.44329	39.93991
110	2008-02-06 18:37:12	116.41324	39.93957
110	2008-02-06 18:41:59	116.40501	39.93432
110	2008-02-06 18:42:14	116.40567	39.93425
110	2008-02-06 18:45:00	116.40566	39.93328
110	2008-02-07 01:51:47	116.40243	39.93924
110	2008-02-07 01:56:49	116.4104	39.94475
110	2008-02-07 01:58:35	116.40326	39.94784
110	2008-02-07 02:18:42	116.3621	39.93435
110	2008-02-07 02:21:57	116.37452	39.93156
110	2008-02-07 02:26:59	116.40208	39.93191
110	2008-02-07 02:28:45	116.40707	39.932
110	2008-02-07 02:32:00	116.4106	39.93217
110	2008-02-07 02:38:48	116.42375	39.94319
110	2008-02-07 02:42:04	116.42823	39.94805
110	2008-02-07 02:47:05	116.44353	39.96401
110	2008-02-07 02:48:52	116.44264	39.96354
110	2008-02-07 02:57:09	116.36535	39.96682
110	2008-02-07 02:58:55	116.35984	39.96664
110	2008-02-07 03:02:10	116.31952	39.96605
110	2008-02-07 03:08:58	116.3185	39.94453
110	2008-02-07 03:12:14	116.34135	39.9378
110	2008-02-07 03:17:15	116.35025	39.90819
110	2008-02-07 03:19:02	116.35561	39.89794
110	2008-02-07 03:27:19	116.37851	39.88627
110	2008-02-07 03:29:05	116.37549	39.88176
110	2008-02-07 03:32:20	116.36298	39.88205
110	2008-02-07 03:37:22	116.37623	39.888
110	2008-02-07 03:39:08	116.39495	39.89047
110	2008-02-07 03:42:23	116.41972	39.89198
110	2008-02-07 03:49:11	116.45515	39.90313
110	2008-02-07 03:52:27	116.46148	39.91225
110	2008-02-07 03:52:27	116.46148	39.91225
110	2008-02-07 03:57:28	116.47196	39.91413
110	2008-02-07 03:59:15	116.47177	39.91641
110	2008-02-07 04:02:30	116.45591	39.92131
110	2008-02-07 04:09:18	116.42079	39.93243
110	2008-02-07 04:12:33	116.40567	39.93358
110	2008-02-07 04:15:10	116.4057	39.93355
110	2008-02-07 13:57:32	116.40252	39.93395
110	2008-02-07 14:02:34	116.40448	39.94403
110	2008-02-07 14:03:49	116.40856	39.94405
110	2008-02-07 14:07:36	116.40212	39.94528
110	2008-02-07 14:12:37	116.40527	39.94812
110	2008-02-07 14:13:52	116.405	39.94796
110	2008-02-07 14:17:39	116.36866	39.94744
110	2008-02-07 14:22:41	116.31962	39.93809
110	2008-02-07 14:23:56	116.31612	39.94505
110	2008-02-07 14:27:42	116.3182	39.94507
110	2008-02-07 14:32:43	116.32637	39.93601
110	2008-02-07 14:33:58	116.32539	39.93572
110	2008-02-07 14:37:45	116.34977	39.9413
110	2008-02-07 14:42:46	116.40726	39.94766
110	2008-02-07 14:44:01	116.40987	39.9477
110	2008-02-07 14:47:48	116.41458	39.9396
110	2008-02-07 14:52:50	116.39129	39.93939
110	2008-02-07 14:54:05	116.38779	39.94148
110	2008-02-07 14:57:51	116.36365	39.94682
110	2008-02-07 15:02:53	116.34241	39.94841
110	2008-02-07 15:04:08	116.34314	39.94598
110	2008-02-07 15:07:55	116.35251	39.93875
110	2008-02-07 15:12:56	116.3701	39.93133
110	2008-02-07 15:14:11	116.37336	39.93145
110	2008-02-07 15:17:58	116.39383	39.93198
110	2008-02-07 15:23:00	116.40609	39.92644
110	2008-02-07 15:24:15	116.4073	39.92644
110	2008-02-07 15:28:01	116.41332	39.93223
110	2008-02-07 15:33:03	116.4315	39.94804
110	2008-02-07 15:59:57	116.4015	39.96615
110	2008-02-07 16:04:58	116.36765	39.96669
110	2008-02-07 16:09:23	116.32961	39.96646
110	2008-02-07 16:10:00	116.32798	39.96778
110	2008-02-07 16:15:01	116.31699	39.97969
110	2008-02-07 16:19:26	116.31908	39.97326
110	2008-02-07 16:20:03	116.31914	39.9718
110	2008-02-07 16:25:05	116.32869	39.95927
110	2008-02-07 16:29:30	116.3334	39.94616
110	2008-02-07 16:30:06	116.33427	39.94625
110	2008-02-07 16:35:08	116.3497	39.9388
110	2008-02-07 16:39:33	116.36028	39.93908
110	2008-02-07 16:40:10	116.36226	39.93868
110	2008-02-07 16:45:11	116.37752	39.93163
110	2008-02-07 16:49:36	116.39082	39.93197
110	2008-02-07 16:50:22	116.39388	39.93202
110	2008-02-07 16:55:15	116.41606	39.93223
110	2008-02-07 16:59:40	116.43714	39.93229
110	2008-02-07 17:00:16	116.43714	39.93229
110	2008-02-07 17:00:16	116.43714	39.93229
110	2008-02-07 17:05:18	116.44726	39.93756
110	2008-02-07 17:09:43	116.44933	39.94692
110	2008-02-07 17:10:20	116.45299	39.94747
110	2008-02-07 17:15:21	116.44354	39.95991
110	2008-02-07 17:19:46	116.43428	39.9876
110	2008-02-07 17:20:23	116.42743	39.98793
110	2008-02-07 17:25:25	116.43102	39.99622
110	2008-02-07 17:29:50	116.4123	39.98772
110	2008-02-07 17:30:26	116.41093	39.99023
110	2008-02-07 17:35:28	116.41129	40.00142
110	2008-02-07 17:39:53	116.41054	39.991
110	2008-02-07 17:40:30	116.41077	39.98506
110	2008-02-07 17:45:31	116.41173	39.96499
110	2008-02-07 17:49:56	116.41238	39.95463
110	2008-02-07 17:50:33	116.41238	39.95463
110	2008-02-07 17:55:35	116.40989	39.94857
110	2008-02-07 17:59:59	116.37354	39.94749
110	2008-02-07 18:00:36	116.36568	39.94726
110	2008-02-07 18:05:38	116.35036	39.9094
110	2008-02-07 18:10:03	116.34263	39.88359
110	2008-02-07 18:10:39	116.34278	39.87884
110	2008-02-07 18:15:41	116.34012	39.84464
110	2008-02-07 18:20:06	116.35884	39.84646
110	2008-02-07 18:20:43	116.35881	39.84929
110	2008-02-07 18:25:44	116.36204	39.86817
110	2008-02-07 18:30:46	116.36821	39.88721
110	2008-02-07 18:35:48	116.37673	39.89862
110	2008-02-07 18:40:12	116.38566	39.90663
110	2008-02-07 18:41:04	116.38529	39.91169
110	2008-02-07 18:45:50	116.40005	39.92347
110	2008-02-07 18:50:15	116.40465	39.9343
110	2008-02-07 18:50:52	116.40568	39.93345
110	2008-02-07 19:13:43	116.41303	39.93955
110	2008-02-07 19:18:30	116.41924	39.95027
110	2008-02-07 19:18:45	116.41928	39.9503
110	2008-02-07 19:25:37	116.4194	39.95029
110	2008-02-07 19:25:37	116.4194	39.95029
110	2008-02-07 19:25:37	116.4194	39.95029
110	2008-02-07 19:25:37	116.4194	39.95029
110	2008-02-07 19:25:37	116.4194	39.95029
110	2008-02-07 19:25:37	116.4194	39.95029
110	2008-02-07 19:25:37	116.4194	39.95029
110	2008-02-07 20:00:57	116.4194	39.95115
110	2008-02-07 20:05:59	116.41038	39.94587
110	2008-02-07 20:09:51	116.40782	39.9321
110	2008-02-07 20:11:01	116.40573	39.93355
110	2008-02-07 22:30:09	116.41039	39.93446
110	2008-02-07 22:35:10	116.41119	39.92386
110	2008-02-07 22:35:46	116.4112	39.92355
110	2008-02-07 22:40:12	116.40132	39.91704
110	2008-02-07 22:45:14	116.39028	39.92785
110	2008-02-07 22:45:49	116.39011	39.93117
110	2008-02-07 22:50:15	116.34914	39.93116
110	2008-02-07 22:55:17	116.31412	39.93125
110	2008-02-07 22:55:53	116.30899	39.93122
110	2008-02-07 23:00:18	116.30088	39.94222
110	2008-02-07 23:05:20	116.27855	39.94895
110	2008-02-07 23:05:56	116.27856	39.94894
110	2008-02-07 23:10:22	116.26972	39.94554
110	2008-02-07 23:15:23	116.24027	39.94675
110	2008-02-07 23:15:59	116.24021	39.9478
110	2008-02-07 23:20:25	116.26173	39.94564
110	2008-02-07 23:25:27	116.27427	39.92732
110	2008-02-07 23:26:03	116.27508	39.92586
110	2008-02-07 23:30:28	116.29082	39.92271
110	2008-02-07 23:35:30	116.32731	39.9311
110	2008-02-07 23:36:06	116.3273	39.93111
110	2008-02-07 23:40:32	116.33513	39.94635
110	2008-02-07 23:45:33	116.32457	39.95615
110	2008-02-07 23:46:09	116.32815	39.95621
110	2008-02-07 23:50:35	116.34231	39.94905
110	2008-02-07 23:55:37	116.35595	39.93525
110	2008-02-07 23:56:13	116.35578	39.93532
110	2008-02-08 00:00:38	116.35016	39.93106
110	2008-02-08 00:05:40	116.34925	39.93119
110	2008-02-08 00:05:40	116.34925	39.93119
110	2008-02-08 00:10:42	116.3588	39.92266
110	2008-02-08 00:15:43	116.36784	39.90649
110	2008-02-08 00:16:19	116.36789	39.90198
110	2008-02-08 00:20:45	116.36852	39.89772
110	2008-02-08 00:25:47	116.37135	39.91618
110	2008-02-08 00:26:22	116.37117	39.91977
110	2008-02-08 00:30:48	116.36124	39.92764
110	2008-02-08 00:35:50	116.37893	39.93171
110	2008-02-08 00:36:26	116.38301	39.93186
110	2008-02-08 00:40:52	116.40567	39.93433
110	2008-02-08 12:47:59	116.40552	39.93366
110	2008-02-08 12:52:46	116.40552	39.93366
110	2008-02-08 12:53:00	116.40552	39.93366
110	2008-02-08 12:58:02	116.40552	39.93366
110	2008-02-08 13:02:49	116.40552	39.93366
110	2008-02-08 13:03:04	116.40552	39.93366
110	2008-02-08 13:08:05	116.40555	39.93364
110	2008-02-08 13:12:53	116.40219	39.94229
110	2008-02-08 13:13:07	116.40215	39.94326
110	2008-02-08 13:18:09	116.40189	39.95492
110	2008-02-08 13:18:09	116.40189	39.95492
110	2008-02-08 13:22:56	116.41124	39.96066
110	2008-02-08 13:23:10	116.41158	39.96073
110	2008-02-08 13:28:12	116.43174	39.96719
110	2008-02-08 13:32:59	116.46241	39.96093
110	2008-02-08 13:33:14	116.46393	39.96257
110	2008-02-08 13:33:14	116.46393	39.96257
110	2008-02-08 13:38:41	116.46552	39.96466
110	2008-02-08 13:43:03	116.45342	39.94767
110	2008-02-08 13:43:17	116.45174	39.94738
110	2008-02-08 13:48:19	116.44911	39.93991
110	2008-02-08 13:53:06	116.45577	39.94703
110	2008-02-08 13:53:06	116.45577	39.94703
110	2008-02-08 13:53:20	116.45577	39.94758
110	2008-02-08 13:58:22	116.45338	39.94761
110	2008-02-08 14:03:09	116.45341	39.94756
110	2008-02-08 14:03:09	116.45341	39.94756
110	2008-02-08 14:03:24	116.45341	39.94756
110	2008-02-08 14:08:25	116.45346	39.94755
110	2008-02-08 14:13:13	116.45336	39.94754
110	2008-02-08 14:13:27	116.45336	39.94754
110	2008-02-08 14:18:29	116.45336	39.94754
110	2008-02-08 14:23:16	116.45336	39.94754
110	2008-02-08 14:23:30	116.45336	39.94754
110	2008-02-08 14:28:32	116.45336	39.94754
110	2008-02-08 14:33:19	116.45336	39.94754
110	2008-02-08 14:33:34	116.45336	39.94754
110	2008-02-08 14:38:35	116.45337	39.94752
110	2008-02-08 14:43:23	116.45336	39.94753
110	2008-02-08 14:43:37	116.45336	39.94753
110	2008-02-08 14:48:39	116.45336	39.94753
110	2008-02-08 14:53:26	116.45479	39.94782
110	2008-02-08 14:53:40	116.45506	39.94784
110	2008-02-08 14:58:42	116.46111	39.94266
110	2008-02-08 15:03:28	116.4554	39.92394
110	2008-02-08 15:03:42	116.45538	39.92149
110	2008-02-08 15:08:44	116.44951	39.90731
110	2008-02-08 15:13:31	116.42862	39.91934
110	2008-02-08 15:13:46	116.42858	39.92123
110	2008-02-08 15:18:47	116.40573	39.93298
110	2008-02-08 15:24:41	116.40572	39.93299
110	2008-02-08 15:24:41	116.40572	39.93299
110	2008-02-08 15:24:41	116.40572	39.93299
110	2008-02-08 15:24:41	116.40572	39.93299
110	2008-02-08 15:24:41	116.40572	39.93299
110	2008-02-08 15:24:41	116.40572	39.93299
110	2008-02-08 15:24:41	116.40572	39.93299
110	2008-02-08 15:24:41	116.40572	39.93299
110	2008-02-08 15:24:41	116.40572	39.93299
110	2008-02-08 15:24:41	116.40572	39.93299
110	2008-02-08 15:24:41	116.40572	39.93299
110	2008-02-08 15:24:41	116.40572	39.93299
110	2008-02-08 15:24:41	116.40572	39.93299
110	2008-02-08 15:24:41	116.40572	39.93299
110	2008-02-08 15:24:41	116.40572	39.93299
110	2008-02-08 15:24:41	116.40572	39.93299
110	2008-02-08 15:24:41	116.40572	39.93299
110	2008-02-08 15:24:41	116.40572	39.93299
110	2008-02-08 15:24:41	116.40572	39.93299
110	2008-02-08 15:24:41	116.40572	39.93299
110	2008-02-08 15:24:41	116.40572	39.93299
110	2008-02-08 15:24:41	116.40572	39.93299
110	2008-02-08 15:24:41	116.40572	39.93299
