# Supplementary material for: An adaptive map-matching algorithm based on hierarchical fuzzy system from vehicular GPS data
Source: PLoS One. 2017 Dec 5;12(12):e0188796. doi: 10.1371/journal.pone.0188796 (PMC5716534; doi:10.1371/journal.pone.0188796)
Supplement: S1 Data — (ZIP) [file pone.0188796.s001.zip › data samples/112.txt]

112	2008-02-02 13:42:04	116.3107	39.9098
112	2008-02-02 13:43:04	116.31356	39.90974
112	2008-02-02 14:12:41	116.32845	39.91429
112	2008-02-02 15:20:39	116.43789	39.89363
112	2008-02-02 15:21:39	116.43255	39.89832
112	2008-02-02 15:23:42	116.42954	39.90711
112	2008-02-02 15:24:42	116.42884	39.91243
112	2008-02-02 15:25:42	116.42845	39.92058
112	2008-02-02 15:52:28	116.4149	40.01981
112	2008-02-02 15:53:28	116.41451	40.01971
112	2008-02-02 15:54:28	116.41561	40.02022
112	2008-02-02 16:15:25	116.45547	39.92666
112	2008-02-02 16:16:25	116.45543	39.92402
112	2008-02-02 16:17:25	116.45542	39.92099
112	2008-02-02 16:40:48	116.42956	39.90876
112	2008-02-02 16:41:49	116.43144	39.91195
112	2008-02-02 16:42:54	116.43485	39.91305
112	2008-02-02 16:43:54	116.43485	39.91398
112	2008-02-02 16:53:39	116.43013	39.90736
112	2008-02-02 16:54:39	116.42968	39.9074
112	2008-02-02 16:55:39	116.42947	39.90678
112	2008-02-02 17:01:32	116.42797	39.88297
112	2008-02-02 17:03:33	116.41518	39.88263
112	2008-02-02 17:30:30	116.43422	39.88358
112	2008-02-02 17:31:30	116.43164	39.88318
112	2008-02-02 17:37:41	116.43379	39.89073
112	2008-02-02 17:39:41	116.43305	39.89228
112	2008-02-02 17:42:28	116.42725	39.89373
112	2008-02-02 17:43:28	116.42492	39.89237
112	2008-02-02 17:48:50	116.41282	39.89463
112	2008-02-02 17:49:50	116.41253	39.89801
112	2008-02-02 18:27:15	116.41359	39.89962
112	2008-02-02 18:28:15	116.41272	39.89976
112	2008-02-02 18:29:15	116.41045	39.9007
112	2008-02-02 18:44:15	116.44652	39.90698
112	2008-02-02 18:45:15	116.45803	39.90697
112	2008-02-02 18:48:15	116.48386	39.90971
112	2008-02-02 18:49:15	116.48394	39.91765
112	2008-02-02 18:50:15	116.48634	39.9216
112	2008-02-02 19:16:02	116.46489	39.92185
112	2008-02-02 19:17:02	116.46154	39.92198
112	2008-02-02 19:18:02	116.45915	39.92197
112	2008-02-02 20:04:33	116.38742	39.9673
112	2008-02-02 20:05:33	116.38818	39.96757
112	2008-02-02 20:06:33	116.38831	39.96274
112	2008-02-02 20:15:44	116.38358	39.96169
112	2008-02-02 20:16:44	116.38676	39.96178
112	2008-02-02 20:16:44	116.38676	39.96178
112	2008-02-02 20:17:44	116.38845	39.96108
112	2008-02-02 20:39:20	116.37436	39.96648
112	2008-02-02 20:40:20	116.37449	39.96701
112	2008-02-02 20:41:20	116.37389	39.96656
112	2008-02-02 21:55:07	116.3677	39.97201
112	2008-02-02 21:56:07	116.36773	39.96986
112	2008-02-02 21:57:07	116.3675	39.96697
112	2008-02-02 22:22:24	116.31926	39.92694
112	2008-02-02 22:22:24	116.31926	39.92694
112	2008-02-02 22:23:24	116.32584	39.92683
112	2008-02-02 22:24:24	116.32785	39.92688
112	2008-02-02 22:33:24	116.34009	39.90744
112	2008-02-02 22:34:24	116.33997	39.90642
112	2008-02-02 22:35:24	116.34003	39.90782
112	2008-02-02 22:56:32	116.38726	39.95374
112	2008-02-02 22:58:35	116.38726	39.95418
112	2008-02-02 23:29:37	116.41094	40.01522
112	2008-02-02 23:30:37	116.41155	40.02387
112	2008-02-02 23:31:37	116.41199	40.02655
112	2008-02-02 23:32:57	116.41147	40.03276
112	2008-02-02 23:33:57	116.41188	40.03633
112	2008-02-02 23:34:57	116.41664	40.03606
112	2008-02-02 23:34:57	116.41664	40.03606
112	2008-02-02 23:59:35	116.37192	40.00047
112	2008-02-03 00:01:36	116.37415	39.99643
112	2008-02-03 00:01:44	116.37416	39.99644
112	2008-02-03 00:02:44	116.37992	39.99645
112	2008-02-03 00:03:44	116.38091	39.99098
112	2008-02-03 00:15:47	116.46287	39.96834
112	2008-02-03 00:16:50	116.46816	39.96648
112	2008-02-03 00:17:50	116.47224	39.96975
112	2008-02-03 00:34:25	116.48906	39.97065
112	2008-02-03 00:35:25	116.48907	39.97065
112	2008-02-03 00:36:25	116.4891	39.97067
112	2008-02-03 00:56:55	116.48355	39.98628
112	2008-02-03 00:57:55	116.48326	39.98685
112	2008-02-03 00:58:55	116.48675	39.99209
112	2008-02-03 01:22:17	116.63263	40.16576
112	2008-02-03 01:23:17	116.63569	40.17751
112	2008-02-03 01:24:17	116.63588	40.18734
112	2008-02-03 01:32:48	116.63311	40.19103
112	2008-02-03 01:33:48	116.63311	40.19104
112	2008-02-03 01:34:48	116.63312	40.1911
112	2008-02-03 11:07:02	116.44685	39.85398
112	2008-02-03 11:08:02	116.44542	39.85711
112	2008-02-03 11:09:02	116.44274	39.85755
112	2008-02-03 13:09:29	116.41938	39.9411
112	2008-02-03 13:10:29	116.41936	39.93963
112	2008-02-03 13:11:30	116.41961	39.9345
112	2008-02-03 13:34:02	116.44378	39.95386
112	2008-02-03 13:35:02	116.44377	39.95388
112	2008-02-03 13:36:02	116.44382	39.95398
112	2008-02-03 13:36:02	116.44382	39.95398
112	2008-02-03 13:37:02	116.44795	39.95785
112	2008-02-04 12:03:55	116.34994	39.92247
112	2008-02-04 12:04:55	116.34997	39.92147
112	2008-02-04 12:05:55	116.37117	39.92069
112	2008-02-04 12:29:09	116.33747	39.94723
112	2008-02-04 12:30:09	116.34015	39.9482
112	2008-02-04 12:31:10	116.34018	39.94821
112	2008-02-04 12:41:54	116.34939	39.9325
112	2008-02-04 12:42:54	116.3494	39.93151
112	2008-02-04 12:43:54	116.3494	39.93151
112	2008-02-04 12:50:01	116.35043	39.91121
112	2008-02-04 12:51:01	116.35021	39.90604
112	2008-02-04 12:52:01	116.35468	39.9058
112	2008-02-04 12:56:03	116.36765	39.90562
112	2008-02-04 12:57:03	116.36787	39.90367
112	2008-02-04 13:26:29	116.37123	39.92458
112	2008-02-04 13:27:29	116.34995	39.92699
112	2008-02-04 13:28:29	116.34978	39.93096
112	2008-02-04 13:33:41	116.34824	39.97067
112	2008-02-04 13:34:41	116.34803	39.97477
112	2008-02-04 13:35:42	116.34658	39.97196
112	2008-02-04 13:50:03	116.42868	39.96814
112	2008-02-04 13:51:03	116.43934	39.96217
112	2008-02-04 13:52:03	116.44794	39.95654
112	2008-02-04 14:15:05	116.48235	39.90802
112	2008-02-04 14:16:05	116.47562	39.90725
112	2008-02-04 14:17:05	116.47424	39.90723
112	2008-02-04 14:55:37	116.45563	39.89202
112	2008-02-04 14:56:37	116.46514	39.89195
112	2008-02-04 14:57:37	116.46671	39.8921
112	2008-02-04 15:17:25	116.4716	39.90035
112	2008-02-04 15:18:25	116.47166	39.90134
112	2008-02-04 15:19:25	116.47164	39.90183
112	2008-02-04 15:24:36	116.4718	39.91137
112	2008-02-04 15:25:37	116.47184	39.91384
112	2008-02-04 15:26:37	116.4721	39.91378
112	2008-02-04 15:32:58	116.45574	39.93093
112	2008-02-04 15:33:58	116.45496	39.93249
112	2008-02-04 16:06:55	116.42838	39.91889
112	2008-02-04 16:07:55	116.42855	39.91524
112	2008-02-04 16:08:55	116.42874	39.91245
112	2008-02-04 17:14:38	116.36031	39.92584
112	2008-02-04 17:15:38	116.35983	39.92483
112	2008-02-04 17:16:38	116.35923	39.92363
112	2008-02-04 17:53:47	116.3482	39.92211
112	2008-02-04 17:54:48	116.34882	39.92214
112	2008-02-04 17:55:48	116.34934	39.92207
112	2008-02-04 18:12:35	116.38188	39.86703
112	2008-02-04 18:13:35	116.38073	39.86213
112	2008-02-04 18:14:36	116.38061	39.85956
112	2008-02-04 18:31:27	116.34408	39.88427
112	2008-02-04 18:32:27	116.34407	39.88425
112	2008-02-04 18:33:27	116.3441	39.88424
112	2008-02-04 19:05:44	116.38755	39.92288
112	2008-02-04 19:06:44	116.3874	39.92679
112	2008-02-04 19:24:24	116.42828	39.9394
112	2008-02-04 20:54:08	116.30409	39.90794
112	2008-02-04 20:56:08	116.3041	39.90337
112	2008-02-04 20:56:08	116.3041	39.90337
112	2008-02-04 21:45:38	116.36792	39.89957
112	2008-02-04 21:47:39	116.36819	39.89623
112	2008-02-04 21:48:39	116.36817	39.89428
112	2008-02-04 21:49:39	116.36847	39.89532
112	2008-02-04 21:53:30	116.36838	39.89701
112	2008-02-04 21:55:30	116.36834	39.89795
112	2008-02-04 22:11:09	116.3413	39.89656
112	2008-02-04 22:13:09	116.32305	39.89593
112	2008-02-04 22:21:13	116.3185	39.88856
112	2008-02-04 22:22:13	116.32025	39.88735
112	2008-02-04 22:23:13	116.3203	39.88515
112	2008-02-04 22:23:13	116.3203	39.88515
112	2008-02-04 23:33:49	116.41418	39.86975
112	2008-02-04 23:35:52	116.43291	39.86887
112	2008-02-04 23:58:27	116.53068	40.04682
112	2008-02-04 23:59:28	116.53881	40.05585
112	2008-02-05 00:08:18	116.57916	40.13132
112	2008-02-05 00:09:18	116.59138	40.14164
112	2008-02-05 00:09:29	116.59321	40.14321
112	2008-02-05 00:09:29	116.59321	40.14321
112	2008-02-05 00:10:29	116.60719	40.15176
112	2008-02-05 11:35:49	116.50403	39.91475
112	2008-02-05 11:35:49	116.50403	39.91475
112	2008-02-05 11:36:49	116.5101	39.91521
112	2008-02-05 11:37:51	116.51448	39.91564
112	2008-02-05 13:29:02	116.45558	39.89336
112	2008-02-05 13:30:02	116.45745	39.89591
112	2008-02-05 13:31:02	116.46217	39.89575
112	2008-02-05 13:37:38	116.47161	39.89632
112	2008-02-05 13:38:38	116.47161	39.8963
112	2008-02-05 13:39:38	116.47164	39.89631
112	2008-02-05 13:40:59	116.47162	39.89922
112	2008-02-05 13:41:59	116.47168	39.90552
112	2008-02-05 13:43:01	116.47168	39.90622
112	2008-02-05 13:51:23	116.45546	39.91876
112	2008-02-05 13:52:24	116.45562	39.92623
112	2008-02-05 13:53:24	116.45579	39.93191
112	2008-02-05 13:59:08	116.44425	39.937
112	2008-02-05 14:01:08	116.44431	39.9443
112	2008-02-05 14:02:41	116.4432	39.94698
112	2008-02-05 14:03:41	116.44478	39.94829
112	2008-02-05 14:04:41	116.44548	39.95053
112	2008-02-05 15:22:13	116.44511	39.97504
112	2008-02-05 15:23:13	116.44509	39.97502
112	2008-02-05 16:08:47	116.47323	39.90684
112	2008-02-05 16:09:47	116.48276	39.90497
112	2008-02-05 16:10:47	116.48354	39.9033
112	2008-02-05 17:27:11	116.43108	39.92328
112	2008-02-05 17:28:11	116.4285	39.92595
112	2008-02-05 17:29:11	116.42836	39.92889
112	2008-02-05 18:49:56	116.4206	39.91137
112	2008-02-05 18:50:56	116.42073	39.90835
112	2008-02-05 18:51:56	116.41343	39.90692
112	2008-02-05 19:30:54	116.30269	39.9577
112	2008-02-05 19:31:54	116.31102	39.96424
112	2008-02-05 19:32:54	116.32229	39.966
112	2008-02-05 19:34:18	116.34137	39.96625
112	2008-02-05 19:34:18	116.34137	39.96625
112	2008-02-05 19:35:18	116.34967	39.9659
112	2008-02-05 19:36:18	116.34821	39.97016
112	2008-02-05 19:48:02	116.35873	39.99585
112	2008-02-05 19:49:02	116.36084	40.00005
112	2008-02-05 19:50:02	116.36319	40.00003
112	2008-02-05 20:14:45	116.38809	39.97478
112	2008-02-05 20:15:45	116.38828	39.98076
112	2008-02-05 20:17:10	116.39239	39.98659
112	2008-02-05 20:18:10	116.3997	39.98684
112	2008-02-05 20:19:10	116.4014	39.9865
112	2008-02-05 20:22:08	116.41013	39.99377
112	2008-02-05 20:23:08	116.41013	39.99379
112	2008-02-05 20:24:08	116.41442	39.99254
112	2008-02-05 20:42:02	116.42306	39.94809
112	2008-02-05 20:42:02	116.42306	39.94809
112	2008-02-05 20:43:02	116.42718	39.94415
112	2008-02-05 20:44:02	116.42704	39.94075
112	2008-02-05 21:25:42	116.44714	39.95075
112	2008-02-05 21:26:42	116.445	39.94843
112	2008-02-05 21:27:42	116.44165	39.94804
112	2008-02-05 21:34:32	116.44021	39.96104
112	2008-02-05 21:35:32	116.44019	39.96197
112	2008-02-05 21:36:32	116.43663	39.96434
112	2008-02-05 21:59:20	116.4377	39.98487
112	2008-02-05 21:59:20	116.4377	39.98487
112	2008-02-05 22:01:23	116.44894	39.97943
112	2008-02-05 22:02:39	116.45391	39.98391
112	2008-02-05 22:03:39	116.45932	39.98343
112	2008-02-05 22:04:39	116.46021	39.97923
112	2008-02-05 22:04:39	116.46021	39.97923
112	2008-02-05 22:37:39	116.48432	39.97085
112	2008-02-05 22:38:39	116.48154	39.9698
112	2008-02-05 22:39:39	116.47552	39.96987
112	2008-02-05 23:01:19	116.47826	39.96975
112	2008-02-05 23:02:19	116.47825	39.96977
112	2008-02-05 23:25:35	116.47443	39.92998
112	2008-02-05 23:26:35	116.47441	39.93001
112	2008-02-05 23:27:35	116.4744	39.93
112	2008-02-06 00:13:21	116.42257	39.96807
112	2008-02-06 00:14:21	116.40732	39.96769
112	2008-02-06 00:15:21	116.39365	39.96731
112	2008-02-06 00:20:51	116.36184	40.00299
112	2008-02-06 00:21:51	116.35753	40.00912
112	2008-02-06 00:22:51	116.35544	40.01355
112	2008-02-06 00:57:34	116.42652	39.96793
112	2008-02-06 00:58:35	116.43525	39.9647
112	2008-02-06 00:59:35	116.44011	39.96146
112	2008-02-06 01:01:54	116.4432	39.95392
112	2008-02-06 01:02:54	116.44054	39.95598
112	2008-02-06 01:02:54	116.44054	39.95598
112	2008-02-06 01:03:54	116.44056	39.95597
112	2008-02-06 01:24:57	116.41376	39.94811
112	2008-02-06 01:25:57	116.41845	39.94799
112	2008-02-06 01:26:57	116.41869	39.94793
112	2008-02-06 11:06:40	116.48117	39.98011
112	2008-02-06 11:07:40	116.4776	39.98257
112	2008-02-06 11:08:40	116.477	39.98291
112	2008-02-06 11:49:35	116.3041	39.89351
112	2008-02-06 11:50:35	116.30394	39.88649
112	2008-02-06 11:50:35	116.30394	39.88649
112	2008-02-06 11:51:37	116.30371	39.88257
112	2008-02-06 12:12:43	116.34225	39.86612
112	2008-02-06 12:13:43	116.3421	39.86436
112	2008-02-06 12:14:43	116.3413	39.85766
112	2008-02-06 12:45:25	116.39542	39.83194
112	2008-02-06 12:46:27	116.39581	39.83519
112	2008-02-06 12:47:27	116.42125	39.83625
112	2008-02-06 13:13:29	116.45185	39.86411
112	2008-02-06 13:14:29	116.45505	39.87464
112	2008-02-06 13:15:29	116.45536	39.88648
112	2008-02-06 14:26:01	116.39815	39.96081
112	2008-02-06 15:08:24	116.28857	39.98254
112	2008-02-06 15:10:24	116.28471	39.98099
112	2008-02-06 15:54:15	116.41895	39.95471
112	2008-02-06 15:55:15	116.41919	39.95799
112	2008-02-06 15:56:17	116.42524	39.95815
112	2008-02-06 16:03:48	116.4173	39.96091
112	2008-02-06 16:22:12	116.3503	39.90644
112	2008-02-06 16:23:12	116.35049	39.9018
112	2008-02-06 16:34:35	116.33212	39.803
112	2008-02-06 16:35:35	116.32971	39.8008
112	2008-02-06 16:36:36	116.33408	39.79979
112	2008-02-06 17:13:16	116.43269	39.83075
112	2008-02-06 17:14:16	116.44802	39.83125
112	2008-02-06 17:15:16	116.46244	39.83431
112	2008-02-06 18:35:52	116.33907	39.90596
112	2008-02-06 18:36:52	116.33387	39.90624
112	2008-02-06 18:37:52	116.32918	39.90881
112	2008-02-06 18:50:35	116.34869	39.93888
112	2008-02-06 18:51:38	116.35464	39.94369
112	2008-02-06 18:52:38	116.36382	39.94671
112	2008-02-06 18:55:53	116.37501	39.97344
112	2008-02-06 18:56:53	116.373	39.98379
112	2008-02-06 18:57:53	116.36795	39.99489
112	2008-02-06 19:08:15	116.46361	40.0137
112	2008-02-06 19:09:15	116.47966	40.01154
112	2008-02-06 19:10:15	116.48997	40.00169
112	2008-02-06 19:20:43	116.54878	40.06408
112	2008-02-06 19:21:43	116.55058	40.07278
112	2008-02-06 19:22:43	116.5518	40.0799
112	2008-02-06 19:57:03	116.59776	40.26222
112	2008-02-06 19:58:03	116.59773	40.26224
112	2008-02-07 12:20:59	116.42505	39.8851
112	2008-02-07 12:21:59	116.4236	39.88942
112	2008-02-07 12:22:59	116.42807	39.88954
112	2008-02-07 13:23:23	116.419	39.95356
112	2008-02-07 13:24:23	116.41908	39.9541
112	2008-02-07 13:25:23	116.41903	39.95574
112	2008-02-07 16:02:28	116.37095	39.89847
112	2008-02-07 17:05:26	116.34703	39.92287
112	2008-02-07 17:06:26	116.34704	39.92284
112	2008-02-07 17:07:26	116.34705	39.92284
112	2008-02-07 17:21:18	116.33547	39.9261
112	2008-02-07 17:22:18	116.33547	39.9261
112	2008-02-07 17:23:18	116.33567	39.92649
112	2008-02-07 18:30:23	116.41209	39.90508
112	2008-02-07 18:31:23	116.41193	39.90656
112	2008-02-07 18:32:23	116.41187	39.90714
112	2008-02-07 19:38:24	116.40143	39.98713
112	2008-02-07 19:39:24	116.38768	39.9868
112	2008-02-07 19:40:25	116.37689	39.98664
112	2008-02-07 20:08:57	116.40117	39.96703
112	2008-02-07 20:09:57	116.40484	39.96539
112	2008-02-08 00:25:01	116.63698	40.29712
112	2008-02-08 00:25:01	116.63698	40.29712
112	2008-02-08 00:26:01	116.637	40.29079
112	2008-02-08 00:27:01	116.64003	40.28777
112	2008-02-08 12:11:21	116.41741	39.98745
112	2008-02-08 12:12:21	116.42782	39.98758
112	2008-02-08 12:13:21	116.428	39.98658
112	2008-02-08 14:59:21	116.37801	39.88093
112	2008-02-08 16:01:12	116.37971	39.89901
112	2008-02-08 16:43:36	116.39453	39.86046
112	2008-02-08 16:44:36	116.3945	39.86048
112	2008-02-08 16:45:37	116.39447	39.86047
