# Supplementary material for: An adaptive map-matching algorithm based on hierarchical fuzzy system from vehicular GPS data
Source: PLoS One. 2017 Dec 5;12(12):e0188796. doi: 10.1371/journal.pone.0188796 (PMC5716534; doi:10.1371/journal.pone.0188796)
Supplement: S1 Data — (ZIP) [file pone.0188796.s001.zip › data samples/114.txt]

114	2008-02-02 14:10:53	116.48008	39.85585
114	2008-02-02 14:21:46	116.44155	39.83113
114	2008-02-02 16:00:54	116.43777	39.80523
114	2008-02-02 17:21:51	116.41695	39.80685
114	2008-02-02 17:32:29	116.40325	39.80393
114	2008-02-02 17:32:29	116.40325	39.80393
114	2008-02-02 17:42:29	116.39622	39.81225
114	2008-02-02 17:52:29	116.45785	39.83252
114	2008-02-02 18:50:07	116.50435	39.86843
114	2008-02-02 19:00:07	116.44628	39.83135
114	2008-02-02 19:10:07	116.43752	39.80713
114	2008-02-02 19:20:09	116.41748	39.80387
114	2008-02-02 19:39:50	116.41687	39.80682
114	2008-02-02 22:42:27	116.41472	39.80447
114	2008-02-02 22:52:36	116.39583	39.82162
114	2008-02-02 23:02:37	116.39478	39.84328
114	2008-02-02 23:12:37	116.40577	39.85587
114	2008-02-02 23:22:37	116.30503	39.88067
114	2008-02-02 23:32:40	116.32062	39.87678
114	2008-02-02 23:43:22	116.33638	39.89578
114	2008-02-02 23:53:22	116.36477	39.90582
114	2008-02-03 00:16:57	116.42953	39.90902
114	2008-02-03 00:26:57	116.46408	39.96967
114	2008-02-03 00:36:57	116.46843	40.00057
114	2008-02-03 00:47:10	116.46258	39.98492
114	2008-02-03 00:57:10	116.41602	39.98757
114	2008-02-03 01:07:10	116.33637	39.98538
114	2008-02-03 01:17:10	116.30867	40.01823
114	2008-02-03 01:27:10	116.30948	40.00433
114	2008-02-03 01:37:10	116.3038	39.97447
114	2008-02-03 01:47:33	116.31717	39.95577
114	2008-02-03 01:48:32	116.32578	39.95602
114	2008-02-03 01:58:36	116.32778	39.92825
114	2008-02-03 02:35:15	116.40185	39.9141
114	2008-02-03 02:55:15	116.4442	39.91133
114	2008-02-03 03:05:27	116.44053	39.9163
114	2008-02-03 03:15:33	116.43482	39.91723
114	2008-02-03 03:25:33	116.39398	39.90658
114	2008-02-03 03:35:33	116.37303	39.90598
114	2008-02-03 04:19:17	116.37402	39.96503
114	2008-02-03 04:29:17	116.4204	39.99227
114	2008-02-03 04:39:44	116.41887	39.95437
114	2008-02-03 04:49:44	116.40462	39.91905
114	2008-02-03 04:59:44	116.41835	39.90603
114	2008-02-03 05:09:44	116.38945	39.90603
114	2008-02-03 05:29:44	116.34718	39.88425
114	2008-02-03 05:39:44	116.37887	39.86238
114	2008-02-03 05:49:44	116.3947	39.82825
114	2008-02-03 06:06:17	116.3719	39.79668
114	2008-02-03 09:01:20	116.41455	39.80443
114	2008-02-03 09:21:20	116.38077	39.85108
114	2008-02-03 09:31:20	116.40663	39.85575
114	2008-02-03 09:52:25	116.41245	39.89922
114	2008-02-03 10:00:00	116.41133	39.92093
114	2008-02-03 10:10:00	116.39997	39.90663
114	2008-02-03 10:20:00	116.36793	39.90585
114	2008-02-03 10:30:00	116.3106	39.90882
114	2008-02-03 11:00:00	116.26847	39.88573
114	2008-02-03 11:10:00	116.35345	39.89885
114	2008-02-03 11:20:00	116.39088	39.89863
114	2008-02-03 11:30:14	116.42112	39.899
114	2008-02-03 11:30:14	116.42112	39.899
114	2008-02-03 11:54:30	116.4105	39.88687
114	2008-02-03 11:54:30	116.4105	39.88687
114	2008-02-03 12:04:30	116.3923	39.87145
114	2008-02-03 12:14:30	116.38067	39.84928
114	2008-02-03 12:24:30	116.39568	39.83013
114	2008-02-03 12:36:11	116.4066	39.84087
114	2008-02-03 12:46:11	116.42163	39.83398
114	2008-02-03 12:56:11	116.43585	39.81332
114	2008-02-03 13:16:11	116.41857	39.80217
114	2008-02-03 13:26:11	116.41595	39.80203
114	2008-02-03 16:42:28	116.41693	39.80673
114	2008-02-03 17:10:53	116.40703	39.80572
114	2008-02-03 20:48:03	116.41677	39.80677
114	2008-02-03 20:58:03	116.41332	39.80597
114	2008-02-03 21:08:15	116.39608	39.81582
114	2008-02-03 21:18:36	116.37272	39.8426
114	2008-02-03 21:28:36	116.4182	39.85648
114	2008-02-03 21:38:54	116.43237	39.86065
114	2008-02-03 21:49:13	116.42468	39.88678
114	2008-02-03 21:59:13	116.45657	39.88303
114	2008-02-03 22:09:13	116.45572	39.90005
114	2008-02-03 22:19:13	116.44963	39.9125
114	2008-02-03 22:19:13	116.44963	39.9125
114	2008-02-03 22:29:13	116.44412	39.9086
114	2008-02-03 22:39:49	116.4537	39.90612
114	2008-02-03 22:53:32	116.44428	39.90825
114	2008-02-03 23:03:32	116.46043	39.92195
114	2008-02-03 23:13:39	116.45445	39.9074
114	2008-02-03 23:23:39	116.45132	39.95902
114	2008-02-03 23:33:39	116.46695	39.99747
114	2008-02-03 23:43:39	116.48032	39.97728
114	2008-02-04 00:01:24	116.46195	39.95363
114	2008-02-04 00:11:24	116.43457	39.94718
114	2008-02-04 00:21:24	116.46665	39.95148
114	2008-02-04 00:31:24	116.48202	39.95622
114	2008-02-04 00:41:24	116.435	39.94138
114	2008-02-04 00:51:47	116.39013	39.93907
114	2008-02-04 01:01:47	116.39693	39.9067
114	2008-02-04 01:11:47	116.34238	39.89357
114	2008-02-04 01:21:47	116.32993	39.87597
114	2008-02-04 01:31:47	116.30593	39.87273
114	2008-02-04 01:41:47	116.32047	39.88067
114	2008-02-04 01:51:47	116.34213	39.8881
114	2008-02-04 02:01:56	116.40017	39.89107
114	2008-02-04 02:21:56	116.41163	39.91058
114	2008-02-04 02:31:56	116.4204	39.86145
114	2008-02-04 02:41:56	116.44477	39.87013
114	2008-02-04 02:51:56	116.4442	39.91145
114	2008-02-04 03:01:56	116.42868	39.92077
114	2008-02-04 03:11:56	116.42082	39.90952
114	2008-02-04 03:21:56	116.38607	39.90632
114	2008-02-04 03:32:06	116.37233	39.90603
114	2008-02-04 03:32:06	116.37233	39.90603
114	2008-02-04 03:52:06	116.34025	39.9044
114	2008-02-04 04:02:06	116.34647	39.90332
114	2008-02-04 04:12:06	116.3756	39.91035
114	2008-02-04 04:42:21	116.47037	39.8717
114	2008-02-04 04:52:21	116.44997	39.88017
114	2008-02-04 05:12:36	116.36197	39.89177
114	2008-02-04 05:22:36	116.37115	39.86883
114	2008-02-04 05:52:36	116.37182	39.79653
114	2008-02-04 10:16:06	116.41505	39.80448
114	2008-02-04 10:26:49	116.39583	39.82162
114	2008-02-04 10:36:49	116.2932	39.82942
114	2008-02-04 10:46:49	116.2776	39.85188
114	2008-02-04 10:56:52	116.30935	39.86563
114	2008-02-04 10:56:52	116.30935	39.86563
114	2008-02-04 11:06:52	116.3046	39.89478
114	2008-02-04 11:18:45	116.31887	39.92213
114	2008-02-04 11:28:45	116.33893	39.91192
114	2008-02-04 11:38:45	116.34247	39.88555
114	2008-02-04 11:48:45	116.3616	39.83882
114	2008-02-04 11:58:45	116.36797	39.8648
114	2008-02-04 12:09:48	116.37528	39.88135
114	2008-02-04 12:20:35	116.40588	39.89137
114	2008-02-04 12:30:35	116.48425	39.9059
114	2008-02-04 12:40:35	116.47338	39.97532
114	2008-02-04 12:50:35	116.45525	39.94823
114	2008-02-04 13:10:35	116.39458	39.94782
114	2008-02-04 13:20:35	116.40185	39.94688
114	2008-02-04 13:31:20	116.39968	39.93212
114	2008-02-04 13:41:20	116.4001	39.91867
114	2008-02-04 14:01:20	116.33537	39.88848
114	2008-02-04 14:11:20	116.34362	39.88807
114	2008-02-04 14:21:20	116.36785	39.89738
114	2008-02-04 14:31:20	116.38137	39.86395
114	2008-02-04 14:41:20	116.3892	39.8304
114	2008-02-04 14:51:20	116.4122	39.80495
114	2008-02-04 16:52:17	116.41475	39.80445
114	2008-02-04 17:33:15	116.41062	39.7845
114	2008-02-04 18:00:38	116.41592	39.80415
114	2008-02-04 18:32:11	116.41698	39.8067
114	2008-02-05 05:50:51	116.4151	39.80505
114	2008-02-05 09:33:27	116.41438	39.80435
114	2008-02-05 09:43:27	116.39565	39.82922
114	2008-02-05 09:53:27	116.3747	39.8518
114	2008-02-05 10:10:00	116.31357	39.89507
114	2008-02-05 10:24:33	116.31357	39.89507
114	2008-02-05 10:34:33	116.26158	39.88825
114	2008-02-05 10:45:52	116.30343	39.86543
114	2008-02-05 10:55:52	116.30468	39.87748
114	2008-02-05 11:06:47	116.31032	39.88657
114	2008-02-05 11:06:47	116.31032	39.88657
114	2008-02-05 11:16:47	116.3418	39.88785
114	2008-02-05 11:26:48	116.3536	39.86653
114	2008-02-05 11:36:48	116.3791	39.84818
114	2008-02-05 11:46:48	116.40845	39.8461
114	2008-02-05 11:57:23	116.40985	39.84097
114	2008-02-05 12:19:55	116.39433	39.86033
114	2008-02-05 12:29:55	116.42998	39.8694
114	2008-02-05 12:39:55	116.46595	39.86653
114	2008-02-05 12:49:55	116.43237	39.86225
114	2008-02-05 12:59:55	116.43287	39.86757
114	2008-02-05 13:09:55	116.38028	39.86982
114	2008-02-05 13:19:57	116.36035	39.888
114	2008-02-05 13:30:10	116.35157	39.88788
114	2008-02-05 13:40:31	116.353	39.87705
114	2008-02-05 13:50:31	116.3777	39.86955
114	2008-02-05 14:00:32	116.41558	39.86407
114	2008-02-05 14:20:32	116.37678	39.85568
114	2008-02-05 14:30:32	116.34508	39.82415
114	2008-02-05 14:40:32	116.37095	39.80853
114	2008-02-05 14:50:32	116.41463	39.80437
114	2008-02-05 17:14:04	116.41485	39.8046
114	2008-02-05 17:14:04	116.41485	39.8046
114	2008-02-05 17:24:04	116.40358	39.8038
114	2008-02-05 17:34:04	116.39562	39.81455
114	2008-02-05 17:44:04	116.38912	39.83087
114	2008-02-05 18:04:24	116.3761	39.87745
114	2008-02-05 18:14:24	116.38392	39.88483
114	2008-02-05 18:24:24	116.41287	39.89058
114	2008-02-05 18:34:24	116.4349	39.91268
114	2008-02-05 18:44:24	116.42848	39.92273
114	2008-02-05 18:55:08	116.39288	39.93942
114	2008-02-05 19:05:08	116.37128	39.93147
114	2008-02-05 19:15:08	116.35017	39.90757
114	2008-02-05 19:35:08	116.277	39.85283
114	2008-02-05 19:45:08	116.31527	39.82603
114	2008-02-05 19:55:08	116.33947	39.84012
114	2008-02-05 22:47:37	116.41468	39.80443
114	2008-02-05 22:47:37	116.41468	39.80443
114	2008-02-05 22:57:37	116.39515	39.8343
114	2008-02-05 23:07:49	116.40858	39.8443
114	2008-02-05 23:17:49	116.41648	39.86423
114	2008-02-05 23:47:49	116.34503	39.86613
114	2008-02-06 00:07:49	116.35043	39.88822
114	2008-02-06 00:37:49	116.34762	39.91703
114	2008-02-06 00:47:59	116.35247	39.939
114	2008-02-06 01:22:41	116.38732	39.95012
114	2008-02-06 01:33:41	116.3897	39.93785
114	2008-02-06 01:43:41	116.42002	39.92322
114	2008-02-06 01:53:41	116.42887	39.90747
114	2008-02-06 02:19:13	116.40172	39.91407
114	2008-02-06 02:29:33	116.39975	39.89138
114	2008-02-06 02:39:33	116.3816	39.86838
114	2008-02-06 02:39:33	116.3816	39.86838
114	2008-02-06 02:49:33	116.40427	39.85545
114	2008-02-06 02:59:35	116.38165	39.87177
114	2008-02-06 03:09:35	116.3681	39.86997
114	2008-02-06 03:19:35	116.33818	39.86685
114	2008-02-06 03:29:35	116.34215	39.88805
114	2008-02-06 03:39:35	116.36577	39.86843
114	2008-02-06 03:49:40	116.38045	39.85597
114	2008-02-06 03:59:40	116.37025	39.83862
114	2008-02-06 04:09:46	116.38685	39.84385
114	2008-02-06 04:19:46	116.3878	39.8153
114	2008-02-06 04:31:07	116.37197	39.79665
114	2008-02-06 04:41:07	116.44535	39.79803
114	2008-02-06 04:51:07	116.4115	39.80142
114	2008-02-06 09:48:18	116.41468	39.80442
114	2008-02-06 10:05:03	116.39478	39.80603
114	2008-02-06 10:18:12	116.37303	39.79725
114	2008-02-06 11:01:21	116.36285	39.82753
114	2008-02-06 11:11:42	116.37345	39.84928
114	2008-02-06 11:41:42	116.35618	39.86735
114	2008-02-06 11:51:42	116.32548	39.8668
114	2008-02-06 12:05:06	116.27937	39.8576
114	2008-02-06 12:05:06	116.27937	39.8576
114	2008-02-06 12:15:06	116.35747	39.82978
114	2008-02-06 12:25:06	116.40487	39.80373
114	2008-02-06 12:42:21	116.4103	39.78477
114	2008-02-06 13:13:35	116.40708	39.8055
114	2008-02-06 13:55:01	116.41693	39.80663
114	2008-02-06 15:30:23	116.40697	39.80543
114	2008-02-06 15:40:23	116.40525	39.80388
114	2008-02-06 15:50:23	116.38365	39.83055
114	2008-02-06 16:00:23	116.34732	39.8969
114	2008-02-06 16:10:47	116.38723	39.95002
114	2008-02-06 16:20:47	116.38265	39.94782
114	2008-02-06 16:30:47	116.3877	39.94257
114	2008-02-06 16:41:16	116.38757	39.92245
114	2008-02-06 17:01:16	116.33517	39.88335
114	2008-02-06 17:11:16	116.39677	39.87043
114	2008-02-06 17:21:51	116.42727	39.848
114	2008-02-06 17:31:51	116.3951	39.82332
114	2008-02-06 17:42:45	116.40705	39.80563
114	2008-02-07 06:04:42	116.41673	39.80665
114	2008-02-07 08:38:28	116.41663	39.80655
114	2008-02-07 08:48:28	116.39483	39.81002
114	2008-02-07 08:58:28	116.41647	39.78435
114	2008-02-07 09:08:28	116.42778	39.80277
114	2008-02-07 09:18:28	116.44088	39.83518
114	2008-02-07 09:28:28	116.42795	39.88193
114	2008-02-07 09:38:28	116.4006	39.90893
114	2008-02-07 09:48:28	116.38975	39.93745
114	2008-02-07 09:58:28	116.34708	39.92237
114	2008-02-07 10:00:00	116.34512	39.92225
114	2008-02-07 10:10:00	116.30412	39.90018
114	2008-02-07 10:20:00	116.35058	39.90173
114	2008-02-07 10:30:00	116.42215	39.907
114	2008-02-07 10:40:00	116.5404	39.90698
114	2008-02-07 10:50:00	116.52715	39.9086
114	2008-02-07 11:00:00	116.42605	39.89243
114	2008-02-07 11:10:41	116.40035	39.91372
114	2008-02-07 11:20:41	116.38843	39.93218
114	2008-02-07 11:30:41	116.3358	39.9312
114	2008-02-07 11:40:41	116.28208	39.94405
114	2008-02-07 11:50:41	116.28518	39.89908
114	2008-02-07 12:00:41	116.25848	39.88828
114	2008-02-07 12:00:41	116.25848	39.88828
114	2008-02-07 12:23:49	116.3678	39.82998
114	2008-02-07 12:33:49	116.42233	39.80235
114	2008-02-07 17:32:39	116.41045	39.78483
114	2008-02-07 17:42:39	116.43725	39.8097
114	2008-02-07 20:10:05	116.44377	39.82507
114	2008-02-07 20:20:05	116.43828	39.79735
114	2008-02-07 21:36:16	116.4105	39.78473
114	2008-02-07 21:46:44	116.39653	39.80588
114	2008-02-07 22:06:44	116.27772	39.85807
114	2008-02-07 22:16:44	116.30272	39.8377
114	2008-02-07 22:26:44	116.37053	39.82983
114	2008-02-07 22:36:44	116.3893	39.79728
114	2008-02-07 22:46:44	116.41123	39.80488
114	2008-02-07 23:04:00	116.41687	39.8068
114	2008-02-07 23:14:00	116.44483	39.80842
114	2008-02-07 23:52:25	116.44375	39.82502
114	2008-02-08 00:02:25	116.41807	39.80223
114	2008-02-08 01:13:38	116.41687	39.80675
114	2008-02-08 01:23:38	116.41452	39.78573
114	2008-02-08 08:13:13	116.41505	39.80448
114	2008-02-08 10:41:30	116.41492	39.80468
114	2008-02-08 12:57:20	116.41035	39.78487
114	2008-02-08 13:07:20	116.40505	39.80385
114	2008-02-08 13:17:20	116.38272	39.83057
114	2008-02-08 13:27:20	116.3097	39.84687
114	2008-02-08 13:37:20	116.30517	39.87747
114	2008-02-08 13:47:20	116.31508	39.92168
114	2008-02-08 13:57:20	116.27415	39.90628
114	2008-02-08 14:07:20	116.24127	39.94455
114	2008-02-08 14:27:26	116.27967	39.90608
114	2008-02-08 14:37:26	116.31372	39.8954
114	2008-02-08 14:49:32	116.31372	39.8954
114	2008-02-08 14:59:32	116.32823	39.91735
114	2008-02-08 15:09:32	116.35703	39.8972
114	2008-02-08 15:19:32	116.35288	39.86682
114	2008-02-08 15:50:32	116.3892	39.81913
114	2008-02-08 16:00:36	116.38033	39.83983
114	2008-02-08 16:10:36	116.37645	39.83042
114	2008-02-08 16:20:36	116.39478	39.82775
114	2008-02-08 16:30:36	116.40508	39.80373
114	2008-02-08 16:40:55	116.44493	39.80447
114	2008-02-08 16:50:55	116.4001	39.80377
114	2008-02-08 16:50:55	116.4001	39.80377
114	2008-02-08 17:00:55	116.39835	39.80352
