# Supplementary material for: An adaptive map-matching algorithm based on hierarchical fuzzy system from vehicular GPS data
Source: PLoS One. 2017 Dec 5;12(12):e0188796. doi: 10.1371/journal.pone.0188796 (PMC5716534; doi:10.1371/journal.pone.0188796)
Supplement: S1 Data — (ZIP) [file pone.0188796.s001.zip › data samples/115.txt]

115	2008-02-02 13:35:09	116.39182	39.96751
115	2008-02-02 13:44:43	116.32782	39.97046
115	2008-02-02 13:44:43	116.32782	39.97046
115	2008-02-02 13:45:12	116.32771	39.97397
115	2008-02-02 13:50:14	116.32739	39.97941
115	2008-02-02 13:54:46	116.31818	39.98471
115	2008-02-02 13:55:16	116.31395	39.98455
115	2008-02-02 14:00:17	116.30226	39.98081
115	2008-02-02 14:04:50	116.31882	39.98416
115	2008-02-02 14:05:19	116.32081	39.98429
115	2008-02-02 14:20:24	116.36332	39.98305
115	2008-02-02 14:24:56	116.36384	39.96722
115	2008-02-02 14:25:26	116.36384	39.96722
115	2008-02-02 14:30:27	116.36559	39.94846
115	2008-02-02 14:34:59	116.37398	39.94983
115	2008-02-02 14:35:29	116.37612	39.94997
115	2008-02-02 14:40:31	116.38919	39.94817
115	2008-02-02 14:45:03	116.42515	39.94811
115	2008-02-02 14:45:32	116.4298	39.94807
115	2008-02-02 14:50:34	116.48147	39.98627
115	2008-02-02 14:55:06	116.53095	40.02142
115	2008-02-02 14:55:36	116.53781	40.02387
115	2008-02-02 15:00:37	116.58107	40.04847
115	2008-02-02 15:05:08	116.58395	40.07791
115	2008-02-02 15:10:39	116.58107	40.07134
115	2008-02-02 15:15:12	116.5827	40.05953
115	2008-02-02 15:15:41	116.58188	40.05934
115	2008-02-02 15:20:43	116.55085	40.06387
115	2008-02-02 15:30:46	116.52202	40.03129
115	2008-02-02 15:40:49	116.47606	39.98265
115	2008-02-02 15:45:22	116.45373	39.9625
115	2008-02-02 15:45:51	116.45278	39.96162
115	2008-02-02 15:50:53	116.43899	39.95428
115	2008-02-02 15:50:53	116.43899	39.95428
115	2008-02-02 15:55:25	116.43363	39.95129
115	2008-02-02 15:55:54	116.43363	39.95129
115	2008-02-02 16:00:56	116.43361	39.95128
115	2008-02-02 16:05:28	116.43788	39.9538
115	2008-02-02 16:05:28	116.43788	39.9538
115	2008-02-02 16:05:58	116.43811	39.95387
115	2008-02-02 16:10:59	116.44013	39.96089
115	2008-02-02 16:37:20	116.40923	39.98703
115	2008-02-02 16:42:22	116.41132	39.97452
115	2008-02-02 16:46:15	116.40385	39.96752
115	2008-02-02 16:47:24	116.39858	39.96749
115	2008-02-02 16:52:25	116.38203	39.96154
115	2008-02-02 16:56:18	116.37623	39.96533
115	2008-02-02 16:57:27	116.3744	39.9649
115	2008-02-02 17:06:22	116.40051	39.96054
115	2008-02-02 17:07:30	116.40212	39.96048
115	2008-02-02 17:12:32	116.40188	39.94926
115	2008-02-02 17:16:25	116.40221	39.94054
115	2008-02-02 17:22:35	116.40238	39.93546
115	2008-02-02 17:26:28	116.40238	39.93452
115	2008-02-02 17:27:37	116.40238	39.93452
115	2008-02-02 17:32:38	116.40245	39.93298
115	2008-02-02 17:36:32	116.40273	39.92621
115	2008-02-02 17:37:40	116.40065	39.92591
115	2008-02-02 17:42:42	116.3999	39.92384
115	2008-02-02 17:46:35	116.39641	39.91972
115	2008-02-02 17:47:43	116.39664	39.91504
115	2008-02-02 17:52:45	116.39855	39.90639
115	2008-02-02 17:57:47	116.42391	39.90688
115	2008-02-02 18:02:48	116.4303	39.90767
115	2008-02-02 18:06:42	116.42823	39.92572
115	2008-02-02 18:07:50	116.428	39.92979
115	2008-02-02 18:12:52	116.43479	39.94805
115	2008-02-02 18:16:45	116.46502	39.97053
115	2008-02-02 18:17:53	116.46016	39.9722
115	2008-02-02 18:22:55	116.46044	39.98794
115	2008-02-02 18:27:57	116.47284	40.00072
115	2008-02-02 18:36:51	116.46949	39.99622
115	2008-02-02 18:38:00	116.46788	39.99483
115	2008-02-02 18:43:02	116.46226	39.97885
115	2008-02-02 18:46:55	116.4538	39.96245
115	2008-02-02 18:48:03	116.45065	39.95928
115	2008-02-02 18:53:04	116.43611	39.94839
115	2008-02-02 18:58:06	116.42169	39.94837
115	2008-02-02 19:03:07	116.41366	39.95266
115	2008-02-02 19:07:00	116.41899	39.95509
115	2008-02-02 19:08:09	116.41891	39.95878
115	2008-02-02 19:13:10	116.41867	39.96753
115	2008-02-02 19:17:04	116.41599	39.9681
115	2008-02-02 19:18:12	116.41402	39.96795
115	2008-02-02 19:23:14	116.40594	39.96772
115	2008-02-02 19:27:07	116.39138	39.96743
115	2008-02-02 19:28:15	116.38831	39.97
115	2008-02-02 19:33:17	116.38801	39.97496
115	2008-02-02 19:33:17	116.38801	39.97496
115	2008-02-02 19:37:10	116.38004	39.97549
115	2008-02-02 19:38:19	116.3787	39.97563
115	2008-02-02 19:43:20	116.37079	39.97553
115	2008-02-02 19:47:14	116.37078	39.97554
115	2008-02-02 19:48:22	116.37078	39.97554
115	2008-02-02 19:53:24	116.36518	39.97546
115	2008-02-02 19:57:17	116.36339	39.98458
115	2008-02-02 19:58:25	116.36924	39.9858
115	2008-02-02 20:03:27	116.38777	39.97732
115	2008-02-02 20:07:20	116.39862	39.97386
115	2008-02-02 20:08:29	116.40046	39.97401
115	2008-02-02 20:13:30	116.4034	39.96739
115	2008-02-02 20:17:24	116.40777	39.96254
115	2008-02-02 20:18:32	116.40778	39.96075
115	2008-02-02 20:23:34	116.40181	39.9513
115	2008-02-02 20:27:27	116.39362	39.95016
115	2008-02-02 20:28:35	116.39011	39.95014
115	2008-02-02 20:37:30	116.36775	39.94746
115	2008-02-02 20:38:39	116.36361	39.94689
115	2008-02-02 20:43:40	116.35398	39.94364
115	2008-02-02 20:47:33	116.34932	39.93691
115	2008-02-02 20:48:42	116.34941	39.93563
115	2008-02-02 20:53:44	116.34984	39.92561
115	2008-02-02 20:57:37	116.34994	39.92195
115	2008-02-02 20:58:45	116.35003	39.92059
115	2008-02-02 21:03:47	116.35059	39.91114
115	2008-02-02 21:07:40	116.35051	39.90016
115	2008-02-02 21:08:49	116.349	39.89728
115	2008-02-02 21:13:50	116.31426	39.89597
115	2008-02-02 21:17:43	116.31239	39.89557
115	2008-02-02 21:18:52	116.31296	39.89557
115	2008-02-02 21:23:54	116.31412	39.8954
115	2008-02-02 21:27:47	116.3149	39.89496
115	2008-02-02 21:28:55	116.31496	39.89497
115	2008-02-02 21:33:57	116.32292	39.90131
115	2008-02-02 21:37:50	116.33387	39.90599
115	2008-02-02 21:38:58	116.33502	39.90597
115	2008-02-02 21:38:58	116.33502	39.90597
115	2008-02-02 21:44:00	116.34116	39.90593
115	2008-02-02 21:47:53	116.35941	39.90584
115	2008-02-02 21:49:02	116.36554	39.90578
115	2008-02-02 21:54:03	116.38239	39.90595
115	2008-02-02 21:57:57	116.39957	39.90648
115	2008-02-02 21:59:05	116.40625	39.90668
115	2008-02-02 22:04:07	116.42967	39.90279
115	2008-02-02 22:08:00	116.45507	39.89548
115	2008-02-02 22:08:00	116.45507	39.89548
115	2008-02-02 22:09:08	116.45506	39.8867
115	2008-02-02 22:14:10	116.44463	39.87643
115	2008-02-02 22:18:03	116.44995	39.88208
115	2008-02-02 22:19:12	116.44995	39.88208
115	2008-02-02 22:24:13	116.45544	39.8906
115	2008-02-02 22:28:07	116.45586	39.90644
115	2008-02-02 22:29:36	116.45593	39.90769
115	2008-02-02 22:34:17	116.45576	39.92075
115	2008-02-02 22:38:10	116.45562	39.9462
115	2008-02-02 22:44:20	116.39862	39.9675
115	2008-02-02 22:48:13	116.37408	39.98018
115	2008-02-02 22:49:22	116.37153	39.98896
115	2008-02-02 22:54:23	116.37429	39.99987
115	2008-02-02 22:58:15	116.35557	40.01209
115	2008-02-02 22:59:24	116.35043	40.01835
115	2008-02-02 23:04:26	116.33588	40.03709
115	2008-02-02 23:08:19	116.31289	40.03613
115	2008-02-02 23:09:27	116.30623	40.03547
115	2008-02-02 23:14:29	116.30819	40.01849
115	2008-02-02 23:18:22	116.30911	40.00385
115	2008-02-02 23:19:31	116.30892	40.00013
115	2008-02-02 23:24:32	116.32617	39.99143
115	2008-02-02 23:28:25	116.33396	39.99171
115	2008-02-02 23:29:34	116.3338	39.99797
115	2008-02-02 23:29:34	116.3338	39.99797
115	2008-02-02 23:34:36	116.33139	39.99785
115	2008-02-02 23:38:29	116.31676	40.01202
115	2008-02-02 23:39:37	116.31162	40.01571
115	2008-02-02 23:44:39	116.31292	40.01707
115	2008-02-02 23:44:39	116.31292	40.01707
115	2008-02-02 23:48:32	116.30916	40.00403
115	2008-02-02 23:49:40	116.30912	39.99554
115	2008-02-02 23:54:42	116.33058	39.9916
115	2008-02-02 23:58:35	116.3467	39.99193
115	2008-02-03 00:04:45	116.35006	39.94462
115	2008-02-03 00:09:47	116.34176	39.95099
115	2008-02-03 00:18:42	116.3492	39.9527
115	2008-02-03 00:19:50	116.34888	39.95669
115	2008-02-03 00:24:52	116.3415	39.95177
115	2008-02-03 00:28:45	116.35227	39.95661
115	2008-02-03 00:29:54	116.3604	39.9566
115	2008-02-03 00:34:55	116.38434	39.96685
115	2008-02-03 00:38:49	116.40089	39.96068
115	2008-02-03 00:39:57	116.40277	39.96065
115	2008-02-03 00:44:59	116.41332	39.95783
115	2008-02-03 00:48:52	116.41464	39.9578
115	2008-02-03 00:50:00	116.41464	39.9578
115	2008-02-03 00:55:02	116.41461	39.95781
115	2008-02-03 00:58:55	116.41461	39.95781
115	2008-02-03 01:00:04	116.41461	39.95781
115	2008-02-03 01:05:05	116.41461	39.95781
115	2008-02-03 01:10:07	116.41461	39.95781
115	2008-02-03 01:15:09	116.41461	39.95781
115	2008-02-03 01:20:10	116.4188	39.9618
115	2008-02-03 01:25:12	116.43344	39.95475
115	2008-02-03 01:29:05	116.43819	39.95394
115	2008-02-03 01:30:14	116.43346	39.95718
115	2008-02-03 01:35:15	116.43014	39.96206
115	2008-02-03 01:39:08	116.43513	39.95353
115	2008-02-03 01:45:19	116.4397	39.95563
115	2008-02-03 01:50:20	116.42961	39.96337
115	2008-02-03 01:50:20	116.42961	39.96337
115	2008-02-03 01:55:22	116.43845	39.96268
115	2008-02-03 02:31:58	116.39891	39.96068
115	2008-02-03 02:36:32	116.41729	39.96079
115	2008-02-03 02:41:33	116.43317	39.9602
115	2008-02-03 02:44:32	116.43898	39.95461
115	2008-02-03 02:54:36	116.43951	39.9553
115	2008-02-03 03:01:40	116.44068	39.95632
115	2008-02-03 03:06:42	116.45518	39.92235
115	2008-02-03 03:14:42	116.46349	39.92009
115	2008-02-03 03:16:45	116.47173	39.92155
115	2008-02-03 03:21:47	116.51449	39.92222
115	2008-02-03 03:31:50	116.50634	39.93789
115	2008-02-03 03:31:50	116.50634	39.93789
115	2008-02-03 03:36:52	116.47956	39.9325
115	2008-02-03 03:46:55	116.46646	39.93211
115	2008-02-03 03:51:57	116.46221	39.94931
115	2008-02-03 03:54:56	116.45837	39.9572
115	2008-02-03 03:57:27	116.46223	39.95026
115	2008-02-03 04:04:59	116.45336	39.9534
115	2008-02-03 04:07:02	116.44248	39.95991
115	2008-02-03 04:12:03	116.45553	39.94715
115	2008-02-03 04:27:08	116.46211	39.95199
115	2008-02-03 04:32:10	116.44229	39.96309
115	2008-02-03 04:42:13	116.43844	39.95654
115	2008-02-03 04:47:15	116.43846	39.95654
115	2008-02-03 05:02:21	116.43835	39.95644
115	2008-02-03 05:12:25	116.43847	39.95647
115	2008-02-03 05:22:55	116.4385	39.95656
115	2008-02-03 05:22:55	116.4385	39.95656
115	2008-02-03 05:25:25	116.43846	39.95655
115	2008-02-03 05:32:30	116.43844	39.95647
115	2008-02-03 05:37:33	116.43846	39.95648
115	2008-02-03 05:42:33	116.43846	39.95652
115	2008-02-03 05:48:03	116.43848	39.95653
115	2008-02-03 05:52:36	116.43848	39.95653
115	2008-02-03 06:02:40	116.43852	39.95655
115	2008-02-03 06:07:41	116.43849	39.95657
115	2008-02-03 06:15:41	116.43845	39.95655
115	2008-02-03 06:17:44	116.43837	39.95657
115	2008-02-03 06:25:44	116.43837	39.9566
115	2008-02-03 06:25:44	116.43837	39.9566
115	2008-02-03 06:35:48	116.4384	39.95657
115	2008-02-03 06:37:50	116.4384	39.95657
115	2008-02-03 06:42:52	116.4384	39.95657
115	2008-02-03 06:45:51	116.43838	39.95657
115	2008-02-03 06:47:54	116.43838	39.95657
115	2008-02-03 06:53:24	116.43838	39.95657
115	2008-02-03 06:57:57	116.43838	39.95657
115	2008-02-03 07:02:59	116.43838	39.95657
115	2008-02-03 07:16:01	116.43838	39.95657
115	2008-02-03 07:26:04	116.43837	39.95655
115	2008-02-03 07:33:09	116.43837	39.95655
115	2008-02-03 07:36:08	116.4383	39.95655
115	2008-02-03 07:48:14	116.43818	39.95666
115	2008-02-03 08:06:37	116.43345	39.95755
115	2008-02-03 08:11:24	116.42599	39.95812
115	2008-02-03 08:16:40	116.4015	39.94774
115	2008-02-03 08:21:27	116.34942	39.93596
115	2008-02-03 08:31:31	116.31499	39.89634
115	2008-02-03 08:36:47	116.31247	39.90982
115	2008-02-03 08:41:34	116.33317	39.91598
115	2008-02-03 08:51:52	116.35375	39.95099
115	2008-02-03 09:01:41	116.37384	39.96658
115	2008-02-03 09:01:55	116.37587	39.96665
115	2008-02-03 09:06:57	116.40247	39.96747
115	2008-02-03 09:11:44	116.41104	39.98327
115	2008-02-03 09:11:58	116.41095	39.98498
115	2008-02-03 09:17:00	116.41152	40.01831
115	2008-02-03 09:21:47	116.41614	40.03605
115	2008-02-03 09:27:03	116.42094	40.04189
115	2008-02-03 09:32:05	116.42094	40.04189
115	2008-02-03 09:41:54	116.41127	40.02391
115	2008-02-03 09:42:08	116.41124	40.02173
115	2008-02-03 10:09:16	116.4407	39.96135
115	2008-02-03 10:13:05	116.44888	39.95598
115	2008-02-03 10:18:07	116.45537	39.9157
115	2008-02-03 10:19:19	116.45227	39.9133
115	2008-02-03 10:23:09	116.45169	39.90829
115	2008-02-03 10:28:10	116.45586	39.92022
115	2008-02-03 10:29:23	116.45595	39.92129
115	2008-02-03 10:33:12	116.46085	39.92625
115	2008-02-03 10:38:14	116.46628	39.93243
115	2008-02-03 10:39:26	116.46653	39.93316
115	2008-02-03 10:43:15	116.46542	39.95008
115	2008-02-03 10:48:17	116.4765	39.96152
115	2008-02-03 10:49:29	116.46588	39.96847
115	2008-02-03 10:53:19	116.48054	39.98651
115	2008-02-03 10:58:20	116.48589	39.99137
115	2008-02-03 10:59:32	116.49386	39.9994
115	2008-02-03 11:03:22	116.50069	40.00536
115	2008-02-03 11:08:29	116.50154	40.00665
115	2008-02-03 11:13:29	116.50218	40.00718
115	2008-02-03 11:18:30	116.50219	40.00722
115	2008-02-03 11:22:40	116.50246	40.0074
115	2008-02-03 11:23:32	116.50246	40.0074
115	2008-02-03 11:28:36	116.49499	40.00053
115	2008-02-03 11:33:35	116.47368	39.98877
115	2008-02-03 11:33:44	116.47368	39.98877
115	2008-02-03 11:38:37	116.45729	39.98476
115	2008-02-03 11:48:39	116.41517	39.98787
115	2008-02-03 11:53:50	116.38111	39.98925
115	2008-02-03 11:58:43	116.36434	40.00026
115	2008-02-03 12:03:44	116.34644	39.9984
115	2008-02-03 12:03:53	116.34641	39.99742
115	2008-02-03 12:08:46	116.34683	39.97262
115	2008-02-03 12:13:48	116.36012	39.96668
115	2008-02-03 12:13:48	116.36012	39.96668
115	2008-02-03 12:13:56	116.35981	39.96666
115	2008-02-03 12:19:08	116.34933	39.9753
115	2008-02-03 12:23:51	116.33115	39.97519
115	2008-02-03 12:28:52	116.31136	39.97476
115	2008-02-03 12:34:03	116.30315	39.98121
115	2008-02-03 12:38:56	116.30897	39.98393
115	2008-02-03 12:43:57	116.32109	39.99002
115	2008-02-03 12:44:06	116.32094	39.98927
115	2008-02-03 12:48:59	116.32391	39.98441
115	2008-02-03 12:54:01	116.31741	39.9749
115	2008-02-03 12:59:02	116.32288	39.97502
115	2008-02-03 13:04:04	116.32886	39.95697
115	2008-02-03 13:04:13	116.3289	39.95651
115	2008-02-03 13:09:06	116.31786	39.95092
115	2008-02-03 13:14:07	116.31558	39.96482
115	2008-02-03 13:14:16	116.31558	39.96482
115	2008-02-03 13:19:09	116.29738	39.97412
115	2008-02-03 13:24:11	116.31061	39.97475
115	2008-02-03 13:29:12	116.31289	39.97111
115	2008-02-03 13:34:14	116.30225	39.9582
115	2008-02-03 13:34:23	116.30238	39.95762
115	2008-02-03 13:39:16	116.2961	39.95205
115	2008-02-03 13:44:21	116.29538	39.96778
115	2008-02-03 13:44:26	116.29523	39.96809
115	2008-02-03 13:54:21	116.31365	39.98401
115	2008-02-03 13:54:29	116.31365	39.98401
115	2008-02-03 14:04:33	116.26881	39.96746
115	2008-02-03 14:09:26	116.26871	39.9156
115	2008-02-03 14:14:27	116.29568	39.8958
115	2008-02-03 14:14:36	116.29742	39.89579
115	2008-02-03 14:14:36	116.29742	39.89579
115	2008-02-03 14:19:29	116.32997	39.89588
115	2008-02-03 14:19:29	116.32997	39.89588
115	2008-02-03 14:24:31	116.32385	39.9059
115	2008-02-03 14:24:39	116.32499	39.90589
115	2008-02-03 14:29:32	116.32848	39.91961
115	2008-02-03 14:34:34	116.32729	39.9328
115	2008-02-03 14:39:35	116.31898	39.94274
115	2008-02-03 14:44:37	116.32147	39.9558
115	2008-02-03 14:44:46	116.31999	39.95573
115	2008-02-03 14:49:39	116.3138	39.96908
115	2008-02-03 14:54:40	116.31651	39.97478
115	2008-02-03 14:54:49	116.31651	39.97476
115	2008-02-03 14:59:42	116.32424	39.97509
115	2008-02-03 15:04:44	116.36261	39.98591
115	2008-02-03 15:04:52	116.36442	39.98597
115	2008-02-03 15:09:45	116.42723	39.98775
115	2008-02-03 15:14:47	116.47615	39.98147
115	2008-02-03 15:14:56	116.47768	39.9829
115	2008-02-03 15:19:49	116.53404	40.02254
115	2008-02-03 15:24:50	116.58431	40.05446
115	2008-02-03 15:24:59	116.58417	40.05631
115	2008-02-03 15:29:52	116.5836	40.07955
115	2008-02-03 15:34:54	116.58033	40.0764
115	2008-02-03 15:39:55	116.58262	40.06185
115	2008-02-03 15:44:57	116.56269	40.0613
115	2008-02-03 15:45:06	116.56182	40.06134
115	2008-02-03 15:49:59	116.53906	40.05605
115	2008-02-03 15:55:08	116.52378	40.03388
115	2008-02-03 16:00:01	116.50166	40.00613
115	2008-02-03 16:05:11	116.47493	39.98973
115	2008-02-03 16:10:04	116.45353	39.98391
115	2008-02-03 16:15:06	116.42958	39.99231
115	2008-02-03 16:15:15	116.42813	39.9923
115	2008-02-03 16:20:08	116.39943	39.98719
115	2008-02-03 16:25:09	116.40112	39.99053
115	2008-02-03 16:25:09	116.40112	39.99053
115	2008-02-03 16:25:18	116.40132	39.99025
115	2008-02-03 16:51:22	116.19194	39.99021
115	2008-02-03 16:53:11	116.18837	39.9886
115	2008-02-03 16:56:24	116.20282	39.9915
115	2008-02-03 17:01:25	116.20288	39.9718
115	2008-02-03 17:03:14	116.22154	39.97182
115	2008-02-03 17:06:27	116.24739	39.97191
115	2008-02-03 17:11:29	116.27054	39.96511
115	2008-02-03 17:13:17	116.2776	39.96358
115	2008-02-03 17:16:30	116.28204	39.95842
115	2008-02-03 17:21:32	116.29845	39.9522
115	2008-02-03 17:23:21	116.30342	39.94897
115	2008-02-03 17:26:34	116.31816	39.93742
115	2008-02-03 17:31:35	116.32356	39.93104
115	2008-02-03 17:33:24	116.33007	39.9311
115	2008-02-03 17:36:38	116.32173	39.93376
115	2008-02-03 17:43:27	116.32057	39.95057
115	2008-02-03 17:46:40	116.32922	39.95546
115	2008-02-03 17:51:42	116.32816	39.96546
115	2008-02-03 17:53:31	116.32811	39.96585
115	2008-02-03 17:56:44	116.32201	39.96621
115	2008-02-03 18:03:34	116.31927	39.96992
115	2008-02-03 18:06:47	116.31871	39.97955
115	2008-02-03 18:11:49	116.31902	39.97501
115	2008-02-03 18:13:37	116.32709	39.97521
115	2008-02-03 18:17:12	116.33797	39.98502
115	2008-02-03 18:21:52	116.37258	39.98719
115	2008-02-03 18:23:40	116.36925	39.99315
115	2008-02-03 18:26:54	116.35603	40.01122
115	2008-02-03 18:38:32	116.34538	40.02462
115	2008-02-03 18:40:05	116.34443	40.02584
115	2008-02-03 18:45:07	116.32575	40.05018
115	2008-02-03 18:47:49	116.31003	40.071
115	2008-02-03 18:50:08	116.30738	40.07244
115	2008-02-03 18:50:08	116.30738	40.07244
115	2008-02-03 18:55:10	116.30872	40.07169
115	2008-02-03 18:57:52	116.31622	40.05967
115	2008-02-03 19:00:12	116.30061	40.056
115	2008-02-03 19:05:13	116.30419	40.03536
115	2008-02-03 19:07:55	116.30697	40.02779
115	2008-02-03 19:10:15	116.30976	40.01688
115	2008-02-03 19:15:16	116.3014	39.9968
115	2008-02-03 19:17:57	116.30905	39.99657
115	2008-02-03 19:20:17	116.31306	39.99091
115	2008-02-03 19:25:19	116.32722	39.98072
115	2008-02-03 19:28:01	116.32745	39.97548
115	2008-02-03 19:30:21	116.33024	39.97508
115	2008-02-03 19:35:22	116.33218	39.97327
115	2008-02-03 19:38:04	116.32878	39.97274
115	2008-02-03 19:40:24	116.32958	39.97513
115	2008-02-03 20:05:51	116.40748	39.98732
115	2008-02-03 20:07:38	116.4267	39.9878
115	2008-02-03 20:10:53	116.45791	39.97339
115	2008-02-03 20:15:55	116.47392	39.97729
115	2008-02-03 20:17:41	116.47317	39.97816
115	2008-02-03 20:20:56	116.46542	39.98319
115	2008-02-03 20:25:58	116.45661	39.99779
115	2008-02-03 20:27:44	116.45745	39.99983
115	2008-02-03 20:31:26	116.45173	39.98767
115	2008-02-03 20:33:46	116.45115	39.98821
115	2008-02-03 20:45:08	116.45088	39.983
115	2008-02-03 20:50:09	116.42591	39.99232
115	2008-02-03 20:50:56	116.41965	39.99233
115	2008-02-03 20:50:56	116.41965	39.99233
115	2008-02-03 21:26:22	116.47847	39.98994
115	2008-02-03 21:27:32	116.48147	39.98801
115	2008-02-03 21:36:04	116.50145	40.00658
115	2008-02-04 12:49:12	116.50158	40.00652
115	2008-02-04 12:54:13	116.50247	40.00735
115	2008-02-04 12:58:00	116.50256	40.0075
115	2008-02-04 12:59:15	116.50263	40.00758
115	2008-02-04 13:04:17	116.48813	39.99364
115	2008-02-04 13:08:04	116.47791	39.98425
115	2008-02-04 13:09:18	116.47681	39.98329
115	2008-02-04 13:14:20	116.44439	39.95919
115	2008-02-04 13:18:07	116.44027	39.95608
115	2008-02-04 13:19:22	116.44075	39.95188
115	2008-02-04 13:24:23	116.4442	39.94024
115	2008-02-04 13:28:10	116.44424	39.93074
115	2008-02-04 13:29:25	116.44404	39.9216
115	2008-02-04 13:34:27	116.42839	39.92602
115	2008-02-04 13:38:14	116.42669	39.94842
115	2008-02-04 13:39:28	116.42598	39.95448
115	2008-02-04 13:44:30	116.43265	39.9603
115	2008-02-04 13:48:17	116.43349	39.95876
115	2008-02-04 13:49:31	116.43346	39.95828
115	2008-02-04 13:54:33	116.43662	39.95823
115	2008-02-04 13:58:19	116.43719	39.95382
115	2008-02-04 13:59:34	116.43326	39.95508
115	2008-02-04 14:04:35	116.43938	39.96254
115	2008-02-04 14:09:37	116.45048	39.98166
115	2008-02-04 14:34:05	116.43899	39.93502
115	2008-02-04 14:46:42	116.43973	39.95557
115	2008-02-04 14:51:44	116.43098	39.96147
115	2008-02-04 14:54:12	116.43201	39.96687
115	2008-02-04 15:11:51	116.43339	39.95788
115	2008-02-04 15:14:18	116.43077	39.9617
115	2008-02-04 15:16:52	116.43485	39.96499
115	2008-02-04 15:21:54	116.43347	39.95505
115	2008-02-04 15:24:21	116.43805	39.95402
115	2008-02-04 15:34:25	116.43331	39.93987
115	2008-02-04 15:42:00	116.42869	39.91349
115	2008-02-04 15:42:00	116.42869	39.91349
115	2008-02-04 15:44:27	116.42955	39.90629
115	2008-02-04 15:47:01	116.43522	39.89239
115	2008-02-04 15:52:03	116.41368	39.89171
115	2008-02-04 15:54:30	116.41308	39.89173
115	2008-02-04 15:57:04	116.41255	39.89108
115	2008-02-04 16:02:06	116.39362	39.88526
115	2008-02-04 16:04:34	116.3924	39.88229
115	2008-02-04 16:07:08	116.38883	39.8821
115	2008-02-04 16:12:09	116.38614	39.88483
115	2008-02-04 16:22:13	116.36661	39.89839
115	2008-02-04 16:27:14	116.35071	39.90334
115	2008-02-04 16:32:16	116.32952	39.90621
115	2008-02-04 16:37:18	116.32254	39.90962
115	2008-02-04 16:44:47	116.33841	39.91241
115	2008-02-04 16:44:47	116.33841	39.91241
115	2008-02-04 16:57:24	116.35018	39.92369
115	2008-02-04 17:07:28	116.36446	39.95978
115	2008-02-04 17:12:29	116.3764	39.96663
115	2008-02-04 17:22:33	116.41821	39.97801
115	2008-02-04 17:25:00	116.41603	39.96809
115	2008-02-04 17:28:01	116.4192	39.96775
115	2008-02-04 17:32:36	116.43117	39.96144
115	2008-02-04 17:35:04	116.43335	39.95863
115	2008-02-04 17:47:41	116.43017	39.97648
115	2008-02-04 17:47:41	116.43017	39.97648
115	2008-02-04 17:53:10	116.46135	40.00888
115	2008-02-04 17:55:10	116.46321	40.01219
115	2008-02-04 17:57:44	116.46168	40.01024
115	2008-02-04 18:12:49	116.4382	39.98709
115	2008-02-04 18:15:17	116.42626	39.99227
115	2008-02-04 18:25:20	116.41841	39.97324
115	2008-02-04 18:35:24	116.4334	39.95485
115	2008-02-04 18:37:58	116.43729	39.95369
115	2008-02-04 18:53:03	116.44376	39.94635
115	2008-02-04 18:58:04	116.42911	39.93974
115	2008-02-04 19:15:37	116.42905	39.89239
115	2008-02-04 19:33:16	116.41402	39.88412
115	2008-02-04 19:43:19	116.42213	39.89122
115	2008-02-04 19:55:49	116.43098	39.90517
115	2008-02-04 20:13:28	116.38753	39.93213
115	2008-02-04 20:18:30	116.3788	39.93188
115	2008-02-04 20:28:33	116.37349	39.94428
115	2008-02-04 20:33:35	116.37299	39.94703
115	2008-02-04 20:43:38	116.37191	39.92122
115	2008-02-04 20:53:41	116.36784	39.90334
115	2008-02-04 21:03:45	116.35827	39.89817
115	2008-02-04 21:36:22	116.31948	39.9375
115	2008-02-04 21:38:56	116.34563	39.93872
115	2008-02-04 21:43:58	116.40068	39.94763
115	2008-02-04 21:46:25	116.41922	39.94594
115	2008-02-04 21:49:00	116.41435	39.93965
115	2008-02-04 21:56:29	116.41901	39.95399
115	2008-02-04 22:04:04	116.43345	39.9569
115	2008-02-04 22:06:32	116.43644	39.95841
115	2008-02-04 22:09:06	116.4343	39.96568
115	2008-02-04 22:14:35	116.4248	39.97612
115	2008-02-04 22:16:35	116.41848	39.97156
115	2008-02-04 22:19:09	116.41836	39.96775
115	2008-02-04 22:24:11	116.43296	39.96026
115	2008-02-04 22:29:14	116.44166	39.9571
115	2008-02-04 22:34:14	116.43961	39.95519
115	2008-02-04 22:36:42	116.42811	39.95355
115	2008-02-04 22:39:17	116.41916	39.95812
115	2008-02-04 22:44:18	116.41867	39.96487
115	2008-02-04 23:10:26	116.43348	39.95364
115	2008-02-04 23:13:19	116.43625	39.95832
115	2008-02-04 23:30:32	116.46709	40.00051
115	2008-02-04 23:33:26	116.46114	40.01429
115	2008-02-04 23:38:28	116.47665	40.04792
115	2008-02-04 23:40:36	116.47568	40.07642
115	2008-02-04 23:48:31	116.4444	40.11738
115	2008-02-04 23:58:34	116.40669	40.09319
115	2008-02-05 00:03:36	116.40665	40.0665
115	2008-02-05 00:10:46	116.41033	40.03462
115	2008-02-05 00:13:39	116.40994	40.00837
115	2008-02-05 00:23:43	116.40156	39.96097
115	2008-02-05 00:28:44	116.42115	39.94822
115	2008-02-05 00:28:44	116.42115	39.94822
115	2008-02-05 00:30:52	116.42781	39.9317
115	2008-02-05 00:33:47	116.42985	39.90334
115	2008-02-05 00:38:47	116.44455	39.88032
115	2008-02-05 00:40:56	116.44324	39.88036
115	2008-02-05 00:44:17	116.44997	39.88285
115	2008-02-05 00:48:51	116.45597	39.90588
115	2008-02-05 00:50:59	116.4557	39.91704
115	2008-02-05 00:53:52	116.46087	39.92475
115	2008-02-05 00:58:54	116.4553	39.93936
115	2008-02-05 01:01:02	116.46091	39.93234
115	2008-02-05 01:03:56	116.47629	39.93232
115	2008-02-05 01:08:57	116.47249	39.93254
115	2008-02-05 01:11:06	116.46871	39.93621
115	2008-02-05 01:24:02	116.42556	39.95816
115	2008-02-05 01:31:12	116.41957	39.93182
115	2008-02-05 01:34:06	116.41108	39.92743
115	2008-02-05 01:41:15	116.41057	39.94088
115	2008-02-05 01:41:15	116.41057	39.94088
115	2008-02-05 01:44:09	116.41269	39.95239
115	2008-02-05 01:59:14	116.41328	39.94797
115	2008-02-05 02:04:16	116.43427	39.92278
115	2008-02-05 02:31:32	116.44362	39.95883
115	2008-02-05 02:34:26	116.42952	39.95827
115	2008-02-05 02:34:26	116.42952	39.95827
115	2008-02-05 02:44:29	116.42284	39.93212
115	2008-02-05 02:49:31	116.42318	39.95811
115	2008-02-05 03:01:41	116.41466	39.95783
115	2008-02-05 03:09:36	116.41466	39.95783
115	2008-02-05 03:11:44	116.41466	39.95783
115	2008-02-05 03:14:38	116.41466	39.95783
115	2008-02-05 03:19:40	116.42598	39.95612
115	2008-02-05 03:24:41	116.4335	39.95857
115	2008-02-05 03:29:43	116.43944	39.95493
115	2008-02-05 03:31:51	116.44038	39.95558
115	2008-02-05 03:34:46	116.43276	39.93988
115	2008-02-05 03:39:46	116.43178	39.89834
115	2008-02-05 03:41:54	116.43941	39.88062
115	2008-02-05 03:44:49	116.43259	39.86482
115	2008-02-05 03:49:49	116.42304	39.85431
115	2008-02-05 03:51:58	116.42538	39.85433
115	2008-02-05 04:02:01	116.45544	39.88528
115	2008-02-05 04:05:22	116.45587	39.90285
115	2008-02-05 04:09:56	116.45575	39.91705
115	2008-02-05 04:19:59	116.46614	39.93241
115	2008-02-05 04:22:08	116.46852	39.939
115	2008-02-05 04:25:01	116.46229	39.94911
115	2008-02-05 08:38:55	116.43825	39.95658
115	2008-02-05 08:43:57	116.43825	39.95658
115	2008-02-05 08:48:59	116.43823	39.95661
115	2008-02-05 08:50:36	116.43625	39.95832
115	2008-02-05 08:54:00	116.41536	39.96795
115	2008-02-05 08:59:02	116.34815	39.96643
115	2008-02-05 09:00:39	116.33343	39.96645
115	2008-02-05 09:09:05	116.34538	39.972
115	2008-02-05 09:10:43	116.34667	39.96549
115	2008-02-05 09:10:43	116.34667	39.96549
115	2008-02-05 09:14:07	116.36341	39.96619
115	2008-02-05 09:20:46	116.39703	39.9614
115	2008-02-05 09:24:10	116.40679	39.96064
115	2008-02-05 09:29:12	116.42281	39.96779
115	2008-02-05 09:30:49	116.42959	39.96467
115	2008-02-05 09:34:14	116.42597	39.95583
115	2008-02-05 09:39:15	116.42757	39.93737
115	2008-02-05 09:40:53	116.42796	39.92723
115	2008-02-05 09:49:19	116.4376	39.93423
115	2008-02-05 09:50:56	116.43829	39.93912
115	2008-02-05 09:54:20	116.43816	39.94543
115	2008-02-05 09:59:22	116.43882	39.95627
115	2008-02-05 10:00:59	116.43825	39.95652
115	2008-02-05 10:04:24	116.43825	39.95652
115	2008-02-05 10:09:25	116.44039	39.95593
115	2008-02-05 10:11:03	116.4464	39.95747
115	2008-02-05 10:14:26	116.47054	39.97643
115	2008-02-05 10:19:28	116.53419	40.02257
115	2008-02-05 10:21:05	116.55893	40.0314
115	2008-02-05 10:24:29	116.58435	40.05389
115	2008-02-05 10:29:31	116.58598	40.07956
115	2008-02-05 10:31:08	116.58164	40.07661
115	2008-02-05 10:34:33	116.58073	40.07388
115	2008-02-05 10:39:34	116.57481	40.063
115	2008-02-05 10:41:11	116.56826	40.06365
115	2008-02-05 10:44:52	116.54744	40.06747
115	2008-02-05 10:49:37	116.54838	40.07125
115	2008-02-05 10:51:15	116.5496	40.07174
115	2008-02-05 10:53:17	116.5496	40.07174
115	2008-02-05 10:59:45	116.54787	40.06273
115	2008-02-05 11:04:46	116.52471	40.03521
115	2008-02-05 11:05:20	116.52199	40.03123
115	2008-02-05 11:09:48	116.50493	40.00907
115	2008-02-05 11:14:49	116.4746	39.98964
115	2008-02-05 11:15:23	116.4746	39.98964
115	2008-02-05 11:19:51	116.4746	39.98964
115	2008-02-05 11:24:53	116.45172	39.98336
115	2008-02-05 11:25:25	116.26818	39.89333
115	2008-02-05 11:25:25	116.26818	39.89333
115	2008-02-05 11:29:54	116.42438	39.99232
115	2008-02-05 11:34:56	116.39764	39.98724
115	2008-02-05 11:35:30	116.39279	39.98711
115	2008-02-05 11:44:59	116.36422	39.9754
115	2008-02-05 11:45:33	116.3613	39.97536
115	2008-02-05 11:45:33	116.3613	39.97536
115	2008-02-05 11:50:01	116.3382	39.97522
115	2008-02-05 11:55:03	116.32733	39.98303
115	2008-02-05 11:55:03	116.32733	39.98303
115	2008-02-05 11:55:37	116.32907	39.98464
115	2008-02-05 12:00:04	116.37027	39.99257
115	2008-02-05 12:05:40	116.39372	40.00822
115	2008-02-05 12:10:08	116.41131	40.00798
115	2008-02-05 12:15:08	116.40163	40.00278
115	2008-02-05 12:15:42	116.40153	40.00016
115	2008-02-05 12:20:10	116.39434	39.98695
115	2008-02-05 12:25:46	116.31928	39.98448
115	2008-02-05 12:30:13	116.30106	39.96655
115	2008-02-05 12:35:15	116.30379	39.93308
115	2008-02-05 12:35:49	116.30426	39.932
115	2008-02-05 12:45:18	116.32007	39.95575
115	2008-02-05 12:45:52	116.32221	39.9558
115	2008-02-05 12:50:20	116.32788	39.96999
115	2008-02-05 12:55:22	116.32034	39.97972
115	2008-02-05 12:55:55	116.3212	39.98
115	2008-02-05 13:00:23	116.31355	39.99094
115	2008-02-05 13:05:25	116.31869	39.98285
115	2008-02-05 13:05:59	116.31881	39.97975
115	2008-02-05 13:10:27	116.3111	39.97536
115	2008-02-05 13:16:02	116.30003	39.97733
115	2008-02-05 13:20:30	116.31039	39.98127
115	2008-02-05 13:25:31	116.30581	39.97467
115	2008-02-05 13:26:05	116.30401	39.97462
115	2008-02-05 13:30:33	116.29596	39.96724
115	2008-02-05 13:35:35	116.30172	39.96253
115	2008-02-05 13:36:09	116.30173	39.96243
115	2008-02-05 13:40:36	116.3389	39.96611
115	2008-02-05 13:45:48	116.3487	39.9641
115	2008-02-05 13:46:12	116.34848	39.96614
115	2008-02-05 13:50:40	116.33153	39.97523
115	2008-02-05 13:55:41	116.32107	39.98401
115	2008-02-05 13:56:15	116.32107	39.98401
115	2008-02-05 14:00:43	116.30913	39.99509
115	2008-02-05 14:00:43	116.30913	39.99509
115	2008-02-05 14:05:45	116.29913	39.9851
115	2008-02-05 14:06:19	116.29922	39.98462
115	2008-02-05 14:10:46	116.31055	39.98133
115	2008-02-05 14:15:48	116.31274	39.9714
115	2008-02-05 14:16:22	116.31279	39.97136
115	2008-02-05 14:20:50	116.31055	39.97883
115	2008-02-05 14:25:51	116.32077	39.98817
115	2008-02-05 14:26:25	116.32115	39.99082
115	2008-02-05 14:30:53	116.32495	39.97969
115	2008-02-05 14:35:55	116.31002	39.98285
115	2008-02-05 14:36:29	116.3119	39.98395
115	2008-02-05 14:40:56	116.32107	39.9908
115	2008-02-05 14:45:58	116.32711	39.98511
115	2008-02-05 14:47:32	116.33983	39.98508
115	2008-02-05 14:51:00	116.34248	39.97519
115	2008-02-05 14:56:01	116.32765	39.97516
115	2008-02-05 14:57:36	116.32789	39.9666
115	2008-02-05 15:01:03	116.32889	39.95653
115	2008-02-05 15:06:05	116.31826	39.9504
115	2008-02-05 15:07:39	116.31871	39.94381
115	2008-02-05 15:11:06	116.30387	39.93785
115	2008-02-05 15:16:08	116.30419	39.89078
115	2008-02-05 15:17:42	116.29931	39.88133
115	2008-02-05 15:21:10	116.28057	39.87487
115	2008-02-05 15:26:11	116.27182	39.87821
115	2008-02-05 15:27:45	116.2715	39.87823
115	2008-02-05 15:31:13	116.26807	39.89707
115	2008-02-05 15:37:49	116.26974	39.95165
115	2008-02-05 15:41:16	116.25611	39.97223
115	2008-02-05 15:46:18	116.22697	39.96872
115	2008-02-05 15:47:52	116.22705	39.96922
115	2008-02-05 15:51:19	116.2323	39.97189
115	2008-02-05 15:56:21	116.26885	39.96179
115	2008-02-05 15:57:55	116.26858	39.94521
115	2008-02-05 16:01:23	116.26797	39.90874
115	2008-02-05 16:06:24	116.30758	39.89565
115	2008-02-05 16:06:24	116.30758	39.89565
115	2008-02-05 16:07:59	116.31444	39.8949
115	2008-02-05 16:11:26	116.3125	39.89591
115	2008-02-05 16:16:34	116.30606	39.90557
115	2008-02-05 16:18:01	116.30613	39.90653
115	2008-02-05 16:21:28	116.30499	39.90758
115	2008-02-05 16:26:32	116.30434	39.92722
115	2008-02-05 16:28:04	116.30437	39.93465
115	2008-02-05 16:31:32	116.30439	39.94487
115	2008-02-05 16:36:33	116.30399	39.92978
115	2008-02-05 16:38:08	116.30425	39.92426
115	2008-02-05 16:41:35	116.30431	39.94069
115	2008-02-05 16:48:11	116.32613	39.95068
115	2008-02-05 16:51:38	116.32925	39.95593
115	2008-02-05 16:56:56	116.34175	39.96617
115	2008-02-05 17:01:42	116.39725	39.96734
115	2008-02-05 17:06:43	116.44259	39.95792
115	2008-02-05 17:08:18	116.43974	39.95531
115	2008-02-05 17:11:45	116.43965	39.95518
115	2008-02-05 17:16:47	116.43772	39.96364
115	2008-02-05 17:18:21	116.42754	39.9685
115	2008-02-05 17:21:48	116.41318	39.96815
115	2008-02-05 17:26:50	116.41262	39.96835
115	2008-02-05 17:28:24	116.41262	39.96835
115	2008-02-05 17:31:52	116.4019	39.96771
115	2008-02-05 17:36:53	116.38802	39.97475
115	2008-02-05 17:38:27	116.38766	39.97545
115	2008-02-05 17:41:55	116.37235	39.97541
115	2008-02-05 17:46:57	116.36193	39.98055
115	2008-02-05 17:48:31	116.36007	39.98048
115	2008-02-05 17:51:58	116.3594	39.98026
115	2008-02-05 17:57:00	116.34673	39.9876
115	2008-02-05 17:58:34	116.34229	39.98755
115	2008-02-05 18:02:01	116.34735	39.97545
115	2008-02-05 18:07:03	116.32747	39.97667
115	2008-02-05 18:08:37	116.32709	39.98417
115	2008-02-05 18:12:05	116.32033	39.98477
115	2008-02-05 18:12:05	116.32033	39.98477
115	2008-02-05 18:17:06	116.3195	39.98811
115	2008-02-05 18:18:41	116.32093	39.98855
115	2008-02-05 18:27:10	116.32127	39.98141
115	2008-02-05 18:28:44	116.32569	39.98449
115	2008-02-05 18:32:11	116.33037	39.99154
115	2008-02-05 18:37:13	116.33402	39.99165
115	2008-02-05 18:38:47	116.32694	39.99141
115	2008-02-05 18:42:15	116.32086	39.98816
115	2008-02-05 18:47:16	116.31063	39.98445
115	2008-02-05 18:48:51	116.31063	39.98445
115	2008-02-05 18:52:18	116.30016	39.97478
115	2008-02-05 18:57:20	116.29637	39.96478
115	2008-02-05 18:58:54	116.29557	39.97119
115	2008-02-05 19:02:21	116.29984	39.97919
115	2008-02-05 19:07:23	116.31471	39.99096
115	2008-02-05 19:08:57	116.32103	39.98962
115	2008-02-05 19:12:25	116.32135	39.98095
115	2008-02-05 19:17:29	116.32135	39.98158
115	2008-02-05 19:22:31	116.32138	39.98157
115	2008-02-05 19:23:02	116.32136	39.98157
115	2008-02-05 19:27:04	116.32106	39.98122
115	2008-02-05 19:38:17	116.29868	39.99626
115	2008-02-05 19:41:13	116.29906	39.98621
115	2008-02-05 19:43:19	116.29951	39.98433
115	2008-02-05 19:48:21	116.31134	39.97505
115	2008-02-05 19:51:16	116.31912	39.97156
115	2008-02-05 19:53:22	116.31185	39.97414
115	2008-02-05 19:58:24	116.32538	39.98445
115	2008-02-05 19:58:24	116.32538	39.98445
115	2008-02-05 20:01:20	116.34709	39.98413
115	2008-02-05 20:03:26	116.34258	39.97517
115	2008-02-05 20:08:27	116.32482	39.9797
115	2008-02-05 20:11:23	116.31739	39.98468
115	2008-02-05 20:13:29	116.31925	39.98816
115	2008-02-05 20:18:30	116.31921	39.98814
115	2008-02-05 20:21:25	116.31925	39.98815
115	2008-02-05 20:23:31	116.32114	39.98976
115	2008-02-05 20:28:33	116.34721	39.98504
115	2008-02-05 20:31:29	116.36434	39.98583
115	2008-02-05 20:33:34	116.38244	39.98642
115	2008-02-05 20:38:36	116.43841	39.98822
115	2008-02-05 20:41:32	116.45437	40.01378
115	2008-02-05 20:43:38	116.48187	40.01001
115	2008-02-05 20:48:39	116.50158	40.00663
115	2008-02-05 20:51:36	116.50192	40.00704
115	2008-02-05 20:51:36	116.50192	40.00704
115	2008-02-05 20:56:43	116.50193	40.00703
115	2008-02-05 20:56:43	116.50193	40.00703
115	2008-02-05 20:56:43	116.50193	40.00703
115	2008-02-05 20:56:43	116.50193	40.00703
115	2008-02-05 20:56:43	116.50193	40.00703
115	2008-02-05 20:56:43	116.50193	40.00703
115	2008-02-05 20:56:43	116.50193	40.00703
115	2008-02-05 20:56:43	116.50193	40.00703
115	2008-02-05 20:56:43	116.50193	40.00703
115	2008-02-05 20:56:43	116.50193	40.00703
115	2008-02-05 20:56:43	116.50193	40.00703
115	2008-02-05 20:56:43	116.50193	40.00703
115	2008-02-05 20:56:43	116.50193	40.00703
115	2008-02-05 20:56:43	116.50193	40.00703
115	2008-02-05 20:56:43	116.50193	40.00703
115	2008-02-05 20:56:43	116.50193	40.00703
115	2008-02-05 20:56:43	116.50193	40.00703
115	2008-02-05 20:56:43	116.50193	40.00703
115	2008-02-05 20:56:43	116.50193	40.00703
115	2008-02-05 20:56:43	116.50193	40.00703
115	2008-02-05 20:56:43	116.50193	40.00703
115	2008-02-05 20:56:43	116.50193	40.00703
115	2008-02-05 20:56:43	116.50193	40.00703
115	2008-02-06 12:05:03	116.48096	39.97777
115	2008-02-06 12:05:03	116.48096	39.97777
115	2008-02-06 12:09:10	116.46903	39.96708
115	2008-02-06 12:15:06	116.45555	39.94382
115	2008-02-06 12:24:15	116.45477	39.91805
115	2008-02-06 12:25:10	116.45567	39.92059
115	2008-02-06 12:29:17	116.46088	39.93013
115	2008-02-06 12:29:17	116.46088	39.93013
115	2008-02-06 12:34:19	116.45534	39.9233
115	2008-02-06 12:35:13	116.45546	39.9159
115	2008-02-06 12:39:20	116.45491	39.88363
115	2008-02-06 12:44:22	116.45552	39.8916
115	2008-02-06 12:45:16	116.4555	39.89423
115	2008-02-06 12:49:24	116.47142	39.9068
115	2008-02-06 12:54:25	116.47202	39.91569
115	2008-02-06 12:59:27	116.46345	39.91739
115	2008-02-06 13:04:29	116.46096	39.93188
115	2008-02-06 13:05:23	116.46208	39.93227
115	2008-02-06 13:09:30	116.46446	39.92548
115	2008-02-06 13:14:32	116.46156	39.93226
115	2008-02-06 13:15:26	116.46514	39.93238
115	2008-02-06 13:19:34	116.49205	39.93384
115	2008-02-06 13:24:35	116.51138	39.941
115	2008-02-06 13:25:29	116.51233	39.94176
115	2008-02-06 13:29:37	116.5113	39.93675
115	2008-02-06 13:34:39	116.49742	39.92193
115	2008-02-06 13:35:33	116.49487	39.92185
115	2008-02-06 13:39:40	116.48996	39.9162
115	2008-02-06 13:45:36	116.47196	39.91815
115	2008-02-06 13:49:44	116.46083	39.92485
115	2008-02-06 13:54:45	116.46655	39.93339
115	2008-02-06 13:55:39	116.46843	39.9395
115	2008-02-06 13:59:47	116.46185	39.95506
115	2008-02-06 14:04:49	116.44288	39.9601
115	2008-02-06 14:05:43	116.44375	39.95894
115	2008-02-06 14:09:50	116.43334	39.95735
115	2008-02-06 14:14:52	116.42952	39.96517
115	2008-02-06 14:15:46	116.43118	39.96136
115	2008-02-06 14:19:54	116.43592	39.96608
115	2008-02-06 14:24:55	116.44445	39.9711
115	2008-02-06 14:25:49	116.44394	39.97074
115	2008-02-06 14:29:57	116.44096	39.96174
115	2008-02-06 14:34:58	116.43968	39.9605
115	2008-02-06 14:34:58	116.43968	39.9605
115	2008-02-06 14:35:53	116.43815	39.96331
115	2008-02-06 14:45:02	116.38088	39.99623
115	2008-02-06 14:45:56	116.37505	39.99637
115	2008-02-06 14:50:03	116.38102	39.99079
115	2008-02-06 14:55:05	116.38799	39.96655
115	2008-02-06 14:55:59	116.38991	39.967
115	2008-02-06 15:22:32	116.3866	39.96671
115	2008-02-06 15:27:34	116.40383	39.96072
115	2008-02-06 15:32:36	116.41849	39.96077
115	2008-02-06 15:37:37	116.42966	39.96016
115	2008-02-06 15:42:38	116.41883	39.95801
115	2008-02-06 15:47:41	116.43038	39.96193
115	2008-02-06 15:52:43	116.4451	39.95837
115	2008-02-06 15:57:44	116.45534	39.93273
115	2008-02-06 16:07:46	116.38779	39.84696
115	2008-02-06 16:07:47	116.46489	39.92909
115	2008-02-06 16:12:47	116.44387	39.9594
115	2008-02-06 16:12:49	116.44349	39.95964
115	2008-02-06 16:17:51	116.38287	39.96699
115	2008-02-06 16:22:51	116.3481	39.975
115	2008-02-06 16:22:52	116.3481	39.97504
115	2008-02-06 16:27:54	116.34197	39.97477
115	2008-02-06 16:32:54	116.33285	39.96839
115	2008-02-06 16:32:55	116.33284	39.96848
115	2008-02-06 16:37:57	116.33724	39.96611
115	2008-02-06 16:42:56	116.38252	39.96673
115	2008-02-06 16:42:58	116.38267	39.96671
115	2008-02-06 16:53:00	116.4155	39.95798
115	2008-02-06 16:58:03	116.40183	39.95362
115	2008-02-06 17:03:03	116.35092	39.94284
115	2008-02-06 17:03:04	116.35077	39.9428
115	2008-02-06 17:08:06	116.3202	39.94544
115	2008-02-06 17:13:06	116.31899	39.9415
115	2008-02-06 17:13:08	116.31904	39.94119
115	2008-02-06 17:18:09	116.30402	39.92303
115	2008-02-06 17:23:10	116.27903	39.90634
115	2008-02-06 17:23:11	116.27895	39.90634
115	2008-02-06 17:28:13	116.26404	39.89907
115	2008-02-06 17:33:13	116.25382	39.89722
115	2008-02-06 17:33:14	116.25382	39.89722
115	2008-02-06 17:38:16	116.26069	39.90625
115	2008-02-06 17:43:16	116.27734	39.90617
115	2008-02-06 17:48:19	116.30399	39.89656
115	2008-02-06 17:53:20	116.35639	39.89795
115	2008-02-06 17:53:21	116.35656	39.89795
115	2008-02-06 17:58:23	116.36802	39.89839
115	2008-02-06 18:03:23	116.36746	39.91484
115	2008-02-06 18:03:24	116.36746	39.91496
115	2008-02-06 18:08:26	116.36669	39.93395
115	2008-02-06 18:13:26	116.36561	39.94903
115	2008-02-06 18:13:28	116.36561	39.94903
115	2008-02-06 18:18:29	116.35519	39.95653
115	2008-02-06 18:23:31	116.37465	39.9666
115	2008-02-06 18:28:33	116.4005	39.96071
115	2008-02-06 18:33:33	116.41874	39.96382
115	2008-02-06 18:33:34	116.41874	39.96396
115	2008-02-06 18:38:36	116.43424	39.95829
115	2008-02-06 18:43:36	116.45579	39.94047
115	2008-02-06 18:43:37	116.45579	39.94054
115	2008-02-06 18:48:39	116.45529	39.94478
115	2008-02-06 18:53:39	116.45518	39.92232
115	2008-02-06 18:53:41	116.45518	39.92232
115	2008-02-06 18:58:42	116.46083	39.92404
115	2008-02-06 19:03:43	116.46812	39.93527
115	2008-02-06 19:03:44	116.46822	39.93535
115	2008-02-06 19:08:46	116.46209	39.95198
115	2008-02-06 19:13:46	116.46209	39.97789
115	2008-02-06 19:13:47	116.46203	39.97794
115	2008-02-06 19:18:49	116.47277	39.99703
115	2008-02-06 19:23:49	116.46938	39.99618
115	2008-02-06 19:23:51	116.46938	39.99618
115	2008-02-06 19:28:52	116.46297	39.9849
115	2008-02-06 19:33:53	116.45231	39.96115
115	2008-02-06 19:38:56	116.45541	39.92493
115	2008-02-06 19:43:56	116.45625	39.91231
115	2008-02-06 19:43:57	116.45615	39.91231
115	2008-02-06 19:48:59	116.45582	39.92117
115	2008-02-06 19:53:59	116.46263	39.94242
115	2008-02-06 19:53:59	116.46263	39.94242
115	2008-02-06 19:54:01	116.46266	39.94229
115	2008-02-06 19:54:01	116.46266	39.94229
115	2008-02-06 19:59:02	116.46827	39.94158
115	2008-02-06 20:04:03	116.4633	39.92093
115	2008-02-06 20:04:04	116.4633	39.92093
115	2008-02-06 20:09:06	116.46208	39.9323
115	2008-02-06 20:09:06	116.46208	39.9323
115	2008-02-06 20:14:06	116.49049	39.93329
115	2008-02-06 20:14:07	116.49067	39.93335
115	2008-02-06 20:19:09	116.49039	39.92692
115	2008-02-06 20:24:09	116.49039	39.92692
115	2008-02-06 20:24:11	116.49039	39.92692
115	2008-02-06 20:29:12	116.49039	39.92692
115	2008-02-06 20:34:12	116.49615	39.93027
115	2008-02-06 20:34:14	116.49615	39.93027
115	2008-02-06 20:39:16	116.5149	39.91876
115	2008-02-06 20:44:16	116.52803	39.91683
115	2008-02-06 20:44:17	116.52803	39.91693
115	2008-02-06 20:49:18	116.51493	39.91886
115	2008-02-06 20:54:18	116.49597	39.92522
115	2008-02-06 20:54:19	116.49597	39.92533
115	2008-02-06 20:59:21	116.48999	39.92722
115	2008-02-06 21:04:21	116.48939	39.92621
115	2008-02-06 21:04:23	116.48946	39.92623
115	2008-02-06 21:09:24	116.49554	39.93474
115	2008-02-06 21:14:25	116.49381	39.93918
115	2008-02-06 21:14:26	116.49397	39.93917
115	2008-02-06 21:19:28	116.46658	39.93345
115	2008-02-06 21:24:28	116.46193	39.94932
115	2008-02-06 21:24:29	116.4619	39.94934
115	2008-02-06 21:29:31	116.47782	39.97488
115	2008-02-06 21:34:31	116.48353	39.98639
115	2008-02-06 21:34:33	116.48353	39.98639
115	2008-02-06 21:39:34	116.50686	40.01068
115	2008-02-06 21:44:35	116.52705	40.03943
115	2008-02-06 21:44:36	116.52705	40.03943
115	2008-02-06 21:49:38	116.54882	40.06398
115	2008-02-06 21:54:38	116.55416	40.09435
115	2008-02-06 21:54:39	116.55418	40.09451
115	2008-02-06 21:59:41	116.58249	40.11688
115	2008-02-06 21:59:41	116.58249	40.11688
115	2008-02-06 22:04:41	116.64618	40.11617
115	2008-02-06 22:04:43	116.64665	40.11617
115	2008-02-06 22:09:44	116.69073	40.12267
115	2008-02-06 22:14:45	116.75002	40.13351
115	2008-02-06 22:14:46	116.75018	40.13365
115	2008-02-06 22:19:48	116.82378	40.14908
115	2008-02-06 22:24:48	116.90742	40.15239
115	2008-02-06 22:29:51	116.97796	40.14402
115	2008-02-06 22:34:51	117.05377	40.1452
115	2008-02-06 22:34:53	117.05434	40.14513
115	2008-02-06 22:38:07	117.08138	40.14236
115	2008-02-06 22:49:01	117.08391	40.14306
115	2008-02-06 23:00:22	117.08116	40.14211
115	2008-02-06 23:16:19	117.0806	40.13697
115	2008-02-07 10:36:32	117.0809	40.1371
115	2008-02-07 10:37:19	117.08246	40.13711
115	2008-02-07 10:40:20	117.08246	40.13466
115	2008-02-07 10:46:38	117.08605	40.13801
115	2008-02-07 10:51:24	117.08569	40.13818
115	2008-02-07 10:51:40	117.08569	40.13818
115	2008-02-07 10:56:42	117.08733	40.13841
115	2008-02-07 11:01:27	117.10445	40.14869
115	2008-02-07 11:01:43	117.10445	40.14869
115	2008-02-07 11:06:45	117.13147	40.15303
115	2008-02-07 11:11:30	117.14012	40.1603
115	2008-02-07 11:11:47	117.14091	40.15969
115	2008-02-07 11:21:34	117.10547	40.14887
115	2008-02-07 11:21:50	117.10528	40.14887
115	2008-02-07 11:26:52	117.08425	40.13519
115	2008-02-07 11:26:52	117.08425	40.13519
115	2008-02-07 11:31:53	117.08901	40.13528
115	2008-02-07 11:32:37	117.08974	40.13835
115	2008-02-07 11:36:55	117.1161	40.14424
115	2008-02-07 11:41:57	117.13927	40.15854
115	2008-02-07 11:42:41	117.14665	40.16144
115	2008-02-07 11:46:43	117.14939	40.16697
115	2008-02-07 12:43:21	117.15256	40.16391
115	2008-02-07 14:11:56	117.15241	40.16301
115	2008-02-07 14:14:42	117.14994	40.1671
115	2008-02-07 14:25:57	117.11324	40.17539
115	2008-02-07 14:29:51	117.10466	40.17913
115	2008-02-07 14:46:22	117.10456	40.17907
115	2008-02-07 14:51:24	117.10456	40.17907
115	2008-02-07 14:54:03	117.10456	40.17907
115	2008-02-07 14:56:25	117.10462	40.17907
115	2008-02-07 15:01:27	117.10462	40.17907
115	2008-02-07 15:05:07	117.10462	40.17907
115	2008-02-07 15:21:31	117.10465	40.16576
115	2008-02-07 15:26:32	117.13427	40.15274
115	2008-02-07 15:27:18	117.13535	40.15173
115	2008-02-07 15:31:20	117.13581	40.15181
115	2008-02-07 15:35:22	117.13516	40.15169
115	2008-02-07 17:42:23	117.13391	40.15377
115	2008-02-07 17:47:11	117.15246	40.16283
115	2008-02-07 17:52:29	117.13392	40.15373
115	2008-02-07 17:53:14	117.13439	40.15219
115	2008-02-07 17:56:16	117.13509	40.15172
115	2008-02-07 23:05:40	117.1338	40.15421
115	2008-02-07 23:10:42	117.1405	40.15943
115	2008-02-07 23:13:09	117.14927	40.16665
115	2008-02-07 23:15:10	117.14925	40.16665
115	2008-02-08 09:40:05	117.15246	40.16281
115	2008-02-08 09:45:11	117.14012	40.16031
115	2008-02-08 09:47:54	117.12827	40.14942
115	2008-02-08 09:50:15	117.11017	40.14891
115	2008-02-08 09:55:16	117.08004	40.13703
115	2008-02-08 09:55:16	117.08004	40.13703
115	2008-02-08 09:57:57	117.08009	40.13702
115	2008-02-08 10:00:18	117.08009	40.13702
115	2008-02-08 10:05:20	117.08957	40.14238
115	2008-02-08 10:09:01	117.10937	40.15679
115	2008-02-08 10:10:21	117.12411	40.15691
115	2008-02-08 10:15:23	117.13159	40.15705
115	2008-02-08 10:19:04	117.09702	40.15679
115	2008-02-08 10:20:25	117.09269	40.14877
115	2008-02-08 10:25:26	117.08004	40.13704
115	2008-02-08 10:30:31	117.08013	40.13704
115	2008-02-08 10:32:08	117.08017	40.13703
115	2008-02-08 10:35:32	117.08017	40.13703
115	2008-02-08 10:40:34	117.08017	40.13703
115	2008-02-08 10:42:11	117.08017	40.13703
115	2008-02-08 10:45:36	117.08017	40.13703
115	2008-02-08 10:50:37	117.08017	40.13703
115	2008-02-08 10:52:15	117.08017	40.13703
115	2008-02-08 10:55:39	117.08017	40.13703
115	2008-02-08 11:00:41	117.08117	40.13818
115	2008-02-08 11:02:18	117.08117	40.13818
115	2008-02-08 11:05:42	117.08015	40.14088
115	2008-02-08 11:10:44	117.06683	40.14498
115	2008-02-08 11:26:16	117.06676	40.14494
115	2008-02-08 11:31:16	116.41458	39.91842
115	2008-02-08 11:31:16	116.41458	39.91842
115	2008-02-08 11:35:34	117.06434	40.12779
115	2008-02-08 11:36:19	117.06576	40.12575
115	2008-02-08 11:41:21	117.06338	40.12
115	2008-02-08 12:09:02	117.06628	40.12084
115	2008-02-08 12:14:03	117.07785	40.14382
115	2008-02-08 12:14:51	117.07394	40.14384
115	2008-02-08 12:19:05	117.03857	40.14408
115	2008-02-08 12:24:07	117.03319	40.1431
115	2008-02-08 12:24:55	117.03319	40.1431
115	2008-02-08 12:29:08	117.03319	40.1431
115	2008-02-08 12:34:11	117.01934	40.12252
115	2008-02-08 12:34:11	117.01934	40.12252
115	2008-02-08 12:34:11	117.01934	40.12252
115	2008-02-08 12:34:58	117.03319	40.1431
115	2008-02-08 12:39:12	117.03319	40.1431
115	2008-02-08 12:44:13	117.03319	40.1431
115	2008-02-08 12:45:01	117.03349	40.14156
115	2008-02-08 12:49:15	117.03221	40.12114
115	2008-02-08 12:49:15	117.03221	40.12114
115	2008-02-08 12:54:16	117.03435	40.11573
115	2008-02-08 12:59:18	117.03435	40.11573
115	2008-02-08 13:04:20	117.03673	40.11435
115	2008-02-08 13:05:08	117.03673	40.11435
115	2008-02-08 13:09:21	117.03673	40.11435
115	2008-02-08 13:14:23	117.03673	40.11435
115	2008-02-08 13:15:11	117.03673	40.11435
115	2008-02-08 13:19:25	117.03673	40.11435
115	2008-02-08 13:24:26	117.03673	40.11435
115	2008-02-08 13:25:14	117.03673	40.11435
115	2008-02-08 13:29:28	117.03673	40.11435
115	2008-02-08 13:34:30	117.03673	40.11435
115	2008-02-08 13:35:18	117.03673	40.11435
115	2008-02-08 13:39:31	117.03673	40.11435
115	2008-02-08 13:44:33	117.03673	40.11435
115	2008-02-08 13:45:21	117.03673	40.11435
115	2008-02-08 13:49:35	117.03673	40.11435
115	2008-02-08 13:54:36	117.03673	40.11435
115	2008-02-08 13:55:24	117.03673	40.11435
115	2008-02-08 13:59:38	117.03673	40.11435
115	2008-02-08 14:04:40	117.03673	40.11435
115	2008-02-08 14:05:28	117.03673	40.11435
115	2008-02-08 14:09:41	117.03673	40.11435
115	2008-02-08 14:14:43	117.03673	40.11435
115	2008-02-08 14:15:31	117.03673	40.11435
115	2008-02-08 14:19:45	117.03673	40.11435
115	2008-02-08 14:24:46	117.03673	40.11435
115	2008-02-08 14:25:34	117.03673	40.11435
115	2008-02-08 14:29:48	117.03673	40.11435
115	2008-02-08 14:34:50	117.03673	40.11435
115	2008-02-08 14:35:37	117.03673	40.11435
115	2008-02-08 14:35:37	117.03673	40.11435
115	2008-02-08 14:39:51	117.03673	40.11435
115	2008-02-08 14:44:53	117.03673	40.11435
115	2008-02-08 14:45:41	117.03673	40.11435
115	2008-02-08 14:49:55	117.03673	40.11435
115	2008-02-08 14:54:56	117.03673	40.11435
115	2008-02-08 14:54:56	117.03673	40.11435
115	2008-02-08 14:55:44	117.03673	40.11435
115	2008-02-08 14:59:58	117.03673	40.11435
115	2008-02-08 15:04:58	117.03673	40.11435
115	2008-02-08 15:05:46	117.03673	40.11435
115	2008-02-08 15:10:00	117.03673	40.11435
115	2008-02-08 15:15:02	117.03673	40.11435
115	2008-02-08 15:15:50	117.03673	40.11435
115	2008-02-08 15:20:03	117.03673	40.11435
115	2008-02-08 15:25:05	117.03673	40.11435
115	2008-02-08 15:25:53	117.03673	40.11435
115	2008-02-08 15:30:07	117.03673	40.11435
115	2008-02-08 15:35:08	117.03673	40.11435
115	2008-02-08 15:35:56	117.03673	40.11435
115	2008-02-08 15:40:10	117.03673	40.11435
115	2008-02-08 15:45:12	117.03673	40.11435
115	2008-02-08 15:46:00	117.03673	40.11435
115	2008-02-08 15:50:13	117.03673	40.11435
115	2008-02-08 15:55:15	117.03673	40.11435
115	2008-02-08 15:56:03	117.03673	40.11435
115	2008-02-08 16:00:17	117.03673	40.11435
115	2008-02-08 16:05:18	117.03673	40.11435
115	2008-02-08 16:06:06	117.03673	40.11435
115	2008-02-08 16:10:20	117.03673	40.11435
115	2008-02-08 16:15:22	117.03673	40.11435
115	2008-02-08 16:16:10	117.03673	40.11435
115	2008-02-08 16:20:23	117.03673	40.11435
115	2008-02-08 16:25:25	117.03673	40.11435
115	2008-02-08 16:26:13	117.03673	40.11435
115	2008-02-08 16:30:27	117.03673	40.11435
115	2008-02-08 16:35:28	117.03673	40.11435
115	2008-02-08 16:36:16	117.03673	40.11435
115	2008-02-08 16:40:30	117.03673	40.11435
115	2008-02-08 16:45:32	117.03673	40.11435
115	2008-02-08 16:46:19	117.03673	40.11435
115	2008-02-08 16:50:33	117.03673	40.11435
115	2008-02-08 16:55:35	117.03673	40.11435
115	2008-02-08 16:56:23	117.03673	40.11435
115	2008-02-08 17:00:36	117.03673	40.11435
115	2008-02-08 17:00:36	117.03673	40.11435
115	2008-02-08 17:05:38	117.03673	40.11435
115	2008-02-08 17:06:26	117.03673	40.11435
115	2008-02-08 17:10:40	117.03673	40.11435
115	2008-02-08 17:15:41	117.03673	40.11435
115	2008-02-08 17:20:43	117.03673	40.11435
115	2008-02-08 17:25:45	117.03673	40.11435
115	2008-02-08 17:26:33	117.03673	40.11435
115	2008-02-08 17:30:46	117.03673	40.11435
115	2008-02-08 17:35:48	117.03673	40.11435
115	2008-02-08 17:36:36	117.03673	40.11435
