# Supplementary material for: An adaptive map-matching algorithm based on hierarchical fuzzy system from vehicular GPS data
Source: PLoS One. 2017 Dec 5;12(12):e0188796. doi: 10.1371/journal.pone.0188796 (PMC5716534; doi:10.1371/journal.pone.0188796)
Supplement: S1 Data — (ZIP) [file pone.0188796.s001.zip › data samples/116.txt]

116	2008-02-02 13:35:53	116.44418	39.92514
116	2008-02-02 13:38:02	116.44245	39.92924
116	2008-02-02 13:43:03	116.44542	39.93229
116	2008-02-02 13:45:56	116.45416	39.93221
116	2008-02-02 13:48:05	116.4648	39.93233
116	2008-02-02 13:53:07	116.47033	39.9526
116	2008-02-02 13:55:59	116.47675	39.95505
116	2008-02-02 13:58:08	116.47675	39.95505
116	2008-02-02 14:10:22	116.47668	39.95499
116	2008-02-02 14:16:10	116.47668	39.95499
116	2008-02-02 14:20:25	116.47668	39.95499
116	2008-02-02 14:25:27	116.47668	39.95499
116	2008-02-02 14:26:13	116.47668	39.95499
116	2008-02-02 14:30:29	116.47668	39.95499
116	2008-02-02 14:35:30	116.47203	39.95335
116	2008-02-02 14:36:16	116.46961	39.95253
116	2008-02-02 14:40:32	116.46114	39.95978
116	2008-02-02 14:45:34	116.48153	39.97254
116	2008-02-02 14:46:19	116.48316	39.97153
116	2008-02-02 14:50:21	116.47671	39.96923
116	2008-02-02 14:55:40	116.47598	39.96977
116	2008-02-02 14:59:24	116.47598	39.96977
116	2008-02-02 15:00:42	116.47598	39.96977
116	2008-02-02 15:05:43	116.47221	39.96991
116	2008-02-02 15:09:27	116.46076	39.95789
116	2008-02-02 15:10:45	116.46165	39.95675
116	2008-02-02 15:15:46	116.46619	39.94378
116	2008-02-02 15:20:48	116.46377	39.95427
116	2008-02-02 15:25:50	116.46238	39.94829
116	2008-02-02 15:29:34	116.47676	39.95473
116	2008-02-02 15:30:51	116.48388	39.95771
116	2008-02-02 15:35:53	116.48911	39.96161
116	2008-02-02 15:39:37	116.4777	39.96972
116	2008-02-02 15:40:55	116.47355	39.97051
116	2008-02-02 15:45:56	116.46082	39.95789
116	2008-02-02 15:49:40	116.4618	39.95522
116	2008-02-02 15:50:58	116.4621	39.95007
116	2008-02-02 15:50:58	116.4621	39.95007
116	2008-02-02 15:56:00	116.45524	39.9403
116	2008-02-02 15:59:44	116.44229	39.93987
116	2008-02-02 16:01:01	116.43674	39.93976
116	2008-02-02 16:06:03	116.41854	39.93974
116	2008-02-02 16:09:47	116.42712	39.93849
116	2008-02-02 16:11:05	116.42741	39.93385
116	2008-02-02 16:16:06	116.44421	39.93005
116	2008-02-02 16:19:50	116.44432	39.92238
116	2008-02-02 16:21:08	116.44432	39.92238
116	2008-02-02 16:26:10	116.44405	39.9095
116	2008-02-02 16:29:54	116.43571	39.90717
116	2008-02-02 16:31:11	116.42992	39.90723
116	2008-02-02 16:39:57	116.41418	39.8956
116	2008-02-02 16:41:15	116.41226	39.89422
116	2008-02-02 16:46:16	116.41061	39.89553
116	2008-02-02 16:50:00	116.41209	39.89584
116	2008-02-02 16:51:18	116.41208	39.89589
116	2008-02-02 16:56:20	116.41203	39.9058
116	2008-02-02 17:00:03	116.43023	39.90624
116	2008-02-02 17:01:21	116.42943	39.9101
116	2008-02-02 17:06:23	116.45143	39.91193
116	2008-02-02 17:10:07	116.44671	39.91192
116	2008-02-02 17:11:24	116.44374	39.90732
116	2008-02-02 17:16:26	116.43507	39.90709
116	2008-02-02 17:20:10	116.42543	39.90731
116	2008-02-02 17:21:28	116.42465	39.90928
116	2008-02-02 17:26:29	116.42635	39.91089
116	2008-02-02 17:31:14	116.43	39.9118
116	2008-02-02 17:31:31	116.43159	39.91191
116	2008-02-02 17:31:31	116.43159	39.91191
116	2008-02-02 17:36:33	116.44937	39.912
116	2008-02-02 17:41:17	116.44392	39.909
116	2008-02-02 17:51:19	116.41206	39.90695
116	2008-02-02 17:51:37	116.40976	39.90689
116	2008-02-02 18:01:23	116.38835	39.89475
116	2008-02-02 18:01:23	116.38835	39.89475
116	2008-02-02 18:06:42	116.39423	39.89709
116	2008-02-02 18:11:26	116.38824	39.89893
116	2008-02-02 18:11:43	116.38623	39.89902
116	2008-02-02 18:16:45	116.37256	39.89845
116	2008-02-02 18:21:47	116.37556	39.88806
116	2008-02-02 18:31:33	116.36911	39.8966
116	2008-02-02 18:31:50	116.36993	39.89672
116	2008-02-02 18:36:52	116.37844	39.88866
116	2008-02-02 18:41:36	116.37865	39.88445
116	2008-02-02 18:41:53	116.37868	39.88299
116	2008-02-02 18:46:55	116.38143	39.87358
116	2008-02-02 18:51:39	116.36818	39.87647
116	2008-02-02 18:51:57	116.36818	39.87647
116	2008-02-02 19:02:03	116.3574	39.88769
116	2008-02-02 19:07:02	116.35711	39.89409
116	2008-02-02 19:11:46	116.35711	39.89663
116	2008-02-02 19:12:03	116.35713	39.89674
116	2008-02-02 19:17:05	116.35048	39.90675
116	2008-02-02 19:21:49	116.33844	39.90586
116	2008-02-02 19:27:08	116.32922	39.90937
116	2008-02-02 19:32:13	116.3293	39.912
116	2008-02-02 19:33:53	116.32974	39.91268
116	2008-02-02 19:37:15	116.33189	39.91272
116	2008-02-02 19:42:17	116.34532	39.91254
116	2008-02-02 19:43:57	116.34624	39.9126
116	2008-02-02 19:47:18	116.3464	39.90609
116	2008-02-02 19:52:20	116.34654	39.89844
116	2008-02-02 19:57:21	116.34349	39.89924
116	2008-02-02 20:04:03	116.34564	39.88794
116	2008-02-02 20:07:25	116.34731	39.88232
116	2008-02-02 20:12:26	116.34728	39.8805
116	2008-02-02 20:14:07	116.34726	39.88414
116	2008-02-02 20:17:28	116.34697	39.89183
116	2008-02-02 20:22:30	116.34653	39.90349
116	2008-02-02 20:24:10	116.34644	39.90512
116	2008-02-02 20:27:31	116.34683	39.91214
116	2008-02-02 20:32:32	116.34789	39.91708
116	2008-02-02 20:37:34	116.35011	39.92383
116	2008-02-02 20:42:35	116.35916	39.94501
116	2008-02-02 20:44:16	116.37578	39.94745
116	2008-02-02 20:47:37	116.39993	39.94765
116	2008-02-02 20:52:39	116.4079	39.94796
116	2008-02-02 20:54:19	116.39211	39.9476
116	2008-02-02 20:57:40	116.3724	39.94747
116	2008-02-02 21:02:42	116.35214	39.94323
116	2008-02-02 21:07:44	116.34338	39.9449
116	2008-02-02 21:14:26	116.3402	39.95582
116	2008-02-02 21:17:47	116.33677	39.96119
116	2008-02-02 21:19:15	116.33862	39.95955
116	2008-02-02 21:19:16	116.33862	39.95955
116	2008-02-02 21:38:27	116.34091	39.954
116	2008-02-02 21:43:28	116.34601	39.93902
116	2008-02-02 21:45:17	116.34824	39.93624
116	2008-02-02 21:48:30	116.34944	39.93222
116	2008-02-02 21:53:32	116.34854	39.92242
116	2008-02-02 21:53:32	116.34854	39.92242
116	2008-02-02 21:55:20	116.34703	39.9233
116	2008-02-02 21:58:33	116.33493	39.92684
116	2008-02-02 22:03:35	116.31972	39.93063
116	2008-02-02 22:05:23	116.3197	39.93075
116	2008-02-02 22:08:37	116.31832	39.94634
116	2008-02-02 22:13:38	116.30772	39.94889
116	2008-02-02 22:15:27	116.31112	39.95305
116	2008-02-02 22:18:40	116.30291	39.95559
116	2008-02-02 22:23:42	116.29786	39.95242
116	2008-02-02 22:25:30	116.30268	39.95254
116	2008-02-02 22:28:43	116.31163	39.93823
116	2008-02-02 22:33:45	116.35777	39.94458
116	2008-02-02 22:35:33	116.37919	39.94751
116	2008-02-02 22:38:47	116.40187	39.95048
116	2008-02-02 22:45:37	116.4014	39.96546
116	2008-02-02 22:53:52	116.41146	39.96914
116	2008-02-02 22:55:40	116.3995	39.96753
116	2008-02-02 23:20:47	116.27879	39.94949
116	2008-02-02 23:25:48	116.28753	39.94434
116	2008-02-02 23:30:50	116.28914	39.91395
116	2008-02-02 23:32:44	116.28913	39.91324
116	2008-02-02 23:35:52	116.28951	39.91175
116	2008-02-02 23:45:55	116.3292	39.90651
116	2008-02-02 23:50:57	116.34859	39.90582
116	2008-02-02 23:52:51	116.35329	39.89782
116	2008-02-02 23:55:58	116.35746	39.89223
116	2008-02-03 00:01:00	116.35731	39.88991
116	2008-02-03 00:02:54	116.35739	39.88639
116	2008-02-03 00:06:02	116.35556	39.8799
116	2008-02-03 00:11:03	116.35742	39.88526
116	2008-02-03 00:16:05	116.35714	39.8975
116	2008-02-03 00:21:06	116.35697	39.91101
116	2008-02-03 00:23:01	116.35841	39.91699
116	2008-02-03 00:26:08	116.34833	39.9223
116	2008-02-03 00:31:10	116.31573	39.92239
116	2008-02-03 00:33:04	116.29797	39.92275
116	2008-02-03 00:36:11	116.27488	39.92314
116	2008-02-03 00:41:13	116.25902	39.90624
116	2008-02-03 00:43:08	116.25609	39.90265
116	2008-02-03 00:46:15	116.26449	39.90616
116	2008-02-03 00:51:15	116.27927	39.89894
116	2008-02-03 00:53:10	116.28864	39.89897
116	2008-02-03 00:56:17	116.28905	39.90589
116	2008-02-03 01:01:19	116.31049	39.90986
116	2008-02-03 01:03:13	116.32198	39.90968
116	2008-02-03 01:06:20	116.33653	39.91266
116	2008-02-03 01:11:22	116.3505	39.91691
116	2008-02-03 01:13:16	116.35165	39.93094
116	2008-02-03 01:16:24	116.37352	39.93153
116	2008-02-03 01:16:24	116.37352	39.93153
116	2008-02-03 01:21:25	116.40225	39.93206
116	2008-02-03 01:23:20	116.3935	39.93211
116	2008-02-03 01:31:29	116.37959	39.93185
116	2008-02-03 01:33:23	116.37343	39.93577
116	2008-02-03 01:36:30	116.37314	39.94107
116	2008-02-03 01:43:26	116.37183	39.96033
116	2008-02-03 01:46:34	116.38647	39.96172
116	2008-02-03 01:51:35	116.40357	39.95758
116	2008-02-03 01:53:30	116.41587	39.9579
116	2008-02-03 01:56:37	116.42602	39.95572
116	2008-02-03 02:01:39	116.4204	39.9608
116	2008-02-03 02:03:33	116.41884	39.96277
116	2008-02-03 02:16:44	116.4185	39.97515
116	2008-02-03 02:21:45	116.41348	39.98769
116	2008-02-03 02:29:07	116.35	40.02041
116	2008-02-03 02:34:09	116.34593	40.01417
116	2008-02-03 02:35:44	116.34622	40.0081
116	2008-02-03 02:44:12	116.33388	39.99828
116	2008-02-03 02:45:47	116.33388	39.99828
116	2008-02-03 02:49:14	116.33386	39.99836
116	2008-02-03 02:54:16	116.33558	40.00644
116	2008-02-03 02:55:50	116.33372	39.99841
116	2008-02-03 02:59:17	116.34352	39.9919
116	2008-02-03 03:04:19	116.36351	39.97981
116	2008-02-03 03:05:54	116.3636	39.97641
116	2008-02-03 03:09:21	116.36476	39.95682
116	2008-02-03 03:14:22	116.36647	39.93946
116	2008-02-03 03:15:57	116.36673	39.93159
116	2008-02-03 03:19:24	116.36736	39.91923
116	2008-02-03 03:24:26	116.36835	39.89385
116	2008-02-03 03:26:00	116.36813	39.88572
116	2008-02-03 03:29:27	116.36805	39.86991
116	2008-02-03 03:34:29	116.39334	39.86226
116	2008-02-03 03:36:03	116.39395	39.84909
116	2008-02-03 03:39:31	116.39511	39.82704
116	2008-02-03 03:44:32	116.39615	39.80622
116	2008-02-03 03:46:07	116.39954	39.80357
116	2008-02-03 03:49:34	116.41215	39.80148
116	2008-02-03 03:54:36	116.42271	39.80659
116	2008-02-03 03:59:37	116.42254	39.8044
116	2008-02-03 04:04:39	116.39093	39.80155
116	2008-02-03 04:09:41	116.40156	39.79114
116	2008-02-03 04:16:17	116.3891	39.80062
116	2008-02-03 04:19:44	116.39626	39.812
116	2008-02-03 04:24:45	116.39508	39.83516
116	2008-02-03 04:26:20	116.39486	39.84026
116	2008-02-03 04:29:47	116.39484	39.85458
116	2008-02-03 04:29:47	116.39484	39.85458
116	2008-02-03 04:34:23	116.40903	39.85542
116	2008-02-03 04:38:24	116.4089	39.85546
116	2008-02-03 04:39:53	116.4089	39.85546
116	2008-02-03 04:44:55	116.4089	39.85546
116	2008-02-03 04:56:47	116.42373	39.85684
116	2008-02-03 05:01:49	116.42727	39.851
116	2008-02-03 05:04:38	116.42577	39.85797
116	2008-02-03 05:06:51	116.42611	39.86931
116	2008-02-03 05:11:52	116.4328	39.892
116	2008-02-03 05:14:41	116.42122	39.89634
116	2008-02-03 05:16:54	116.41753	39.90283
116	2008-02-03 05:21:56	116.4168	39.9142
116	2008-02-03 05:24:44	116.41207	39.90226
116	2008-02-03 05:26:57	116.41244	39.89301
116	2008-02-03 05:31:59	116.40714	39.87107
116	2008-02-03 05:34:46	116.40366	39.86717
116	2008-02-03 05:37:00	116.39886	39.86801
116	2008-02-03 05:42:01	116.39747	39.88633
116	2008-02-03 05:44:50	116.40688	39.8958
116	2008-02-03 05:47:03	116.41819	39.90324
116	2008-02-03 05:47:03	116.41819	39.90324
116	2008-02-03 05:52:04	116.41675	39.91412
116	2008-02-03 05:54:53	116.41318	39.91559
116	2008-02-03 05:57:06	116.41315	39.91564
116	2008-02-03 06:02:08	116.41319	39.91562
116	2008-02-03 06:04:56	116.41319	39.91562
116	2008-02-03 06:07:09	116.41318	39.91565
116	2008-02-03 06:12:11	116.4132	39.91565
116	2008-02-03 06:15:00	116.41322	39.91565
116	2008-02-03 06:17:13	116.41322	39.91565
116	2008-02-03 06:22:14	116.4133	39.91562
116	2008-02-03 06:25:03	116.41325	39.91562
116	2008-02-03 06:27:16	116.41325	39.91562
116	2008-02-03 06:32:18	116.41325	39.91562
116	2008-02-03 06:35:06	116.41325	39.91562
116	2008-02-03 06:37:19	116.41325	39.91562
116	2008-02-03 06:42:21	116.41324	39.91564
116	2008-02-03 06:45:10	116.41324	39.91564
116	2008-02-03 06:45:10	116.41324	39.91564
116	2008-02-03 06:47:23	116.41324	39.91564
116	2008-02-03 06:52:24	116.41324	39.91564
116	2008-02-03 06:55:13	116.41324	39.91562
116	2008-02-03 06:57:26	116.41324	39.91562
116	2008-02-03 07:02:28	116.41323	39.91562
116	2008-02-03 07:05:16	116.41317	39.91559
116	2008-02-03 07:07:29	116.41315	39.91562
116	2008-02-03 07:12:31	116.41298	39.91562
116	2008-02-03 07:15:20	116.41298	39.91562
116	2008-02-03 07:17:33	116.41298	39.91562
116	2008-02-03 07:25:23	116.41313	39.9157
116	2008-02-03 07:27:36	116.41313	39.9157
116	2008-02-03 07:32:38	116.41313	39.9157
116	2008-02-03 07:42:41	116.41361	39.91563
116	2008-02-03 07:45:29	116.41379	39.91523
116	2008-02-03 07:47:14	116.41359	39.91581
116	2008-02-03 07:52:47	116.41137	39.92001
116	2008-02-03 07:52:47	116.41137	39.92001
116	2008-02-03 08:00:35	116.43467	39.92099
116	2008-02-03 08:02:51	116.43449	39.92098
116	2008-02-03 08:07:52	116.43453	39.92095
116	2008-02-03 08:11:38	116.44416	39.91214
116	2008-02-03 08:17:56	116.47151	39.89933
116	2008-02-03 08:38:02	116.47136	39.88859
116	2008-02-03 08:41:48	116.47148	39.8886
116	2008-02-03 08:43:04	116.4715	39.8886
116	2008-02-03 08:48:06	116.47133	39.88927
116	2008-02-03 08:51:51	116.45884	39.89214
116	2008-02-03 08:53:07	116.45579	39.89216
116	2008-02-03 08:58:09	116.45217	39.89643
116	2008-02-03 09:01:55	116.43787	39.89649
116	2008-02-03 09:03:11	116.43012	39.90213
116	2008-02-03 09:08:12	116.42753	39.94474
116	2008-02-03 09:11:58	116.39185	39.94768
116	2008-02-03 09:13:14	116.3794	39.9476
116	2008-02-03 09:22:00	116.3737	39.93243
116	2008-02-03 09:28:18	116.35024	39.9311
116	2008-02-03 09:32:04	116.34707	39.93434
116	2008-02-03 09:38:24	116.34597	39.93948
116	2008-02-03 10:06:14	116.42608	39.96809
116	2008-02-03 10:11:00	116.44113	39.96106
116	2008-02-03 10:11:16	116.44141	39.96087
116	2008-02-03 10:16:27	116.45466	39.95185
116	2008-02-03 10:21:19	116.46636	39.95138
116	2008-02-03 10:26:21	116.47671	39.95506
116	2008-02-03 10:31:07	116.47671	39.95506
116	2008-02-03 10:31:22	116.47671	39.95506
116	2008-02-03 10:36:24	116.47671	39.95506
116	2008-02-03 10:41:10	116.47671	39.95506
116	2008-02-03 10:41:26	116.47671	39.95506
116	2008-02-03 10:46:27	116.47671	39.95506
116	2008-02-03 10:51:29	116.47671	39.95506
116	2008-02-03 10:56:31	116.47671	39.95506
116	2008-02-03 10:56:31	116.47671	39.95506
116	2008-02-03 11:01:17	116.4744	39.96302
116	2008-02-03 11:01:17	116.4744	39.96302
116	2008-02-03 11:01:32	116.47321	39.96384
116	2008-02-03 11:04:19	116.47165	39.96542
116	2008-02-03 11:15:35	116.46621	39.97504
116	2008-02-03 11:20:28	116.47657	39.99113
116	2008-02-03 11:20:37	116.47657	39.99114
116	2008-02-03 11:20:37	116.47657	39.99114
116	2008-02-03 11:25:39	116.46742	40.00023
116	2008-02-03 11:30:31	116.46955	39.99629
116	2008-02-03 11:30:40	116.46956	39.99629
116	2008-02-03 11:35:42	116.46729	39.99403
116	2008-02-03 11:40:34	116.47261	40.00039
116	2008-02-03 11:40:44	116.47252	40.00128
116	2008-02-03 11:45:45	116.47242	40.01029
116	2008-02-03 11:50:38	116.46176	39.99637
116	2008-02-03 11:50:47	116.46176	39.99636
116	2008-02-03 12:00:41	116.46741	39.98181
116	2008-02-03 12:00:50	116.46741	39.98181
116	2008-02-03 12:05:52	116.4718	39.97903
116	2008-02-03 12:10:44	116.48432	39.96479
116	2008-02-03 12:10:54	116.48501	39.9644
116	2008-02-03 12:20:48	116.48348	39.95109
116	2008-02-03 12:30:51	116.43683	39.89627
116	2008-02-03 12:36:02	116.43795	39.87152
116	2008-02-03 12:40:54	116.4135	39.86992
116	2008-02-03 12:41:03	116.41332	39.87028
116	2008-02-03 12:46:05	116.40761	39.8616
116	2008-02-03 12:50:57	116.39363	39.86599
116	2008-02-03 12:51:07	116.39358	39.86718
116	2008-02-03 12:56:08	116.39439	39.88544
116	2008-02-03 13:01:01	116.41283	39.88866
116	2008-02-03 13:01:10	116.41277	39.88991
116	2008-02-03 13:06:12	116.40978	39.89789
116	2008-02-03 13:11:04	116.40569	39.89897
116	2008-02-03 13:11:13	116.40569	39.89897
116	2008-02-03 13:16:15	116.40608	39.90448
116	2008-02-03 13:21:07	116.40737	39.90919
116	2008-02-03 13:21:17	116.40757	39.90947
116	2008-02-03 13:26:18	116.39658	39.91635
116	2008-02-03 13:26:18	116.39658	39.91635
116	2008-02-03 13:31:11	116.37599	39.92128
116	2008-02-03 13:31:11	116.37599	39.92128
116	2008-02-03 13:31:20	116.37599	39.92128
116	2008-02-03 13:36:22	116.37394	39.93134
116	2008-02-03 13:41:14	116.36297	39.93114
116	2008-02-03 13:41:23	116.36297	39.93114
116	2008-02-03 13:46:25	116.34944	39.93109
116	2008-02-03 13:51:17	116.33858	39.93605
116	2008-02-03 13:56:28	116.31914	39.93772
116	2008-02-03 14:01:21	116.28778	39.94832
116	2008-02-03 14:01:30	116.28828	39.94832
116	2008-02-03 14:06:32	116.28517	39.94105
116	2008-02-03 14:11:24	116.29626	39.94364
116	2008-02-03 14:11:33	116.29721	39.94327
116	2008-02-03 14:16:34	116.31874	39.94483
116	2008-02-03 14:21:26	116.31551	39.96481
116	2008-02-03 14:21:36	116.31548	39.96487
116	2008-02-03 14:26:37	116.3037	39.94289
116	2008-02-03 14:31:30	116.319	39.94295
116	2008-02-03 14:31:39	116.31883	39.94401
116	2008-02-03 14:36:41	116.31336	39.97036
116	2008-02-03 14:41:33	116.32598	39.9751
116	2008-02-03 14:41:42	116.32683	39.97509
116	2008-02-03 14:46:44	116.33722	39.97529
116	2008-02-03 14:51:46	116.33407	39.98731
116	2008-02-03 14:56:47	116.33403	39.98728
116	2008-02-03 15:01:49	116.33389	39.99518
116	2008-02-03 15:02:40	116.33391	39.99513
116	2008-02-03 15:06:51	116.3345	39.98516
116	2008-02-03 15:11:52	116.38964	39.98671
116	2008-02-03 15:12:43	116.39889	39.98697
116	2008-02-03 15:12:43	116.39889	39.98697
116	2008-02-03 15:21:56	116.47576	39.97362
116	2008-02-03 15:22:46	116.47576	39.97362
116	2008-02-03 15:26:57	116.48376	39.967
116	2008-02-03 15:31:59	116.4753	39.96243
116	2008-02-03 15:31:59	116.4753	39.96243
116	2008-02-03 15:32:50	116.4698	39.96604
116	2008-02-03 15:37:00	116.46178	39.95581
116	2008-02-03 15:42:02	116.46191	39.95416
116	2008-02-03 15:42:53	116.46191	39.95416
116	2008-02-03 15:47:04	116.46191	39.95416
116	2008-02-03 15:52:05	116.46236	39.94928
116	2008-02-03 15:57:07	116.463	39.94138
116	2008-02-03 16:02:09	116.45527	39.94257
116	2008-02-03 16:03:00	116.45154	39.94003
116	2008-02-03 16:07:10	116.43529	39.93987
116	2008-02-03 16:12:12	116.42784	39.93035
116	2008-02-03 16:13:03	116.42804	39.92638
116	2008-02-03 16:17:14	116.42843	39.91491
116	2008-02-03 16:22:15	116.41351	39.90692
116	2008-02-03 16:23:06	116.41023	39.90684
116	2008-02-03 16:27:17	116.39652	39.90655
116	2008-02-03 16:32:19	116.37982	39.89881
116	2008-02-03 16:33:10	116.37385	39.8986
116	2008-02-03 16:37:20	116.36072	39.89811
116	2008-02-03 16:43:13	116.31874	39.89597
116	2008-02-03 16:47:24	116.30448	39.90064
116	2008-02-03 16:52:25	116.30418	39.94211
116	2008-02-03 16:53:16	116.30386	39.94753
116	2008-02-03 16:57:27	116.33755	39.96628
116	2008-02-03 17:02:29	116.36383	39.97508
116	2008-02-03 17:03:19	116.36346	39.97891
116	2008-02-03 17:07:30	116.36327	39.98337
116	2008-02-03 17:12:32	116.35949	39.97588
116	2008-02-03 17:13:23	116.35946	39.9758
116	2008-02-03 17:13:23	116.35946	39.9758
116	2008-02-03 17:17:34	116.35935	39.97103
116	2008-02-03 17:22:35	116.34705	39.96177
116	2008-02-03 17:49:19	116.31859	39.94622
116	2008-02-03 17:54:21	116.3167	39.95955
116	2008-02-03 17:58:51	116.31535	39.96526
116	2008-02-03 17:59:22	116.31497	39.96562
116	2008-02-03 18:28:41	116.33094	40.00073
116	2008-02-03 18:30:35	116.32722	39.9944
116	2008-02-03 18:33:42	116.32993	39.99151
116	2008-02-03 18:38:44	116.33988	39.99944
116	2008-02-03 18:40:38	116.34658	39.995
116	2008-02-03 18:43:45	116.34674	39.98572
116	2008-02-03 18:48:46	116.3422	39.97331
116	2008-02-03 18:50:41	116.3454	39.97201
116	2008-02-03 18:54:02	116.35005	39.94775
116	2008-02-03 18:58:50	116.35143	39.93907
116	2008-02-03 19:00:44	116.35415	39.93684
116	2008-02-03 19:04:05	116.36199	39.93362
116	2008-02-03 19:08:53	116.35902	39.9231
116	2008-02-03 19:10:47	116.35846	39.91955
116	2008-02-03 19:13:55	116.35702	39.91157
116	2008-02-03 19:18:56	116.35832	39.90815
116	2008-02-03 19:20:51	116.35951	39.90675
116	2008-02-03 19:23:58	116.36635	39.91311
116	2008-02-03 19:23:58	116.36635	39.91311
116	2008-02-03 19:28:59	116.37551	39.91322
116	2008-02-03 19:30:54	116.37555	39.92096
116	2008-02-03 19:34:01	116.38503	39.92137
116	2008-02-03 20:04:20	116.40239	39.9387
116	2008-02-03 20:05:09	116.40235	39.9401
116	2008-02-03 20:09:22	116.4032	39.95001
116	2008-02-03 20:15:12	116.40788	39.96034
116	2008-02-03 20:19:26	116.40231	39.96068
116	2008-02-03 20:24:27	116.39689	39.95581
116	2008-02-03 20:24:27	116.39689	39.95581
116	2008-02-03 20:25:16	116.39188	39.95575
116	2008-02-03 20:29:28	116.39363	39.96718
116	2008-02-03 20:34:30	116.41061	39.96782
116	2008-02-03 20:35:19	116.40555	39.96771
116	2008-02-03 20:45:22	116.3701	39.99945
116	2008-02-03 20:45:48	116.37	40.00023
116	2008-02-03 20:55:26	116.37024	39.98744
116	2008-02-03 21:05:54	116.33653	39.96651
116	2008-02-03 21:10:55	116.32901	39.95653
116	2008-02-03 21:20:59	116.34647	39.93681
116	2008-02-03 21:31:02	116.35043	39.91796
116	2008-02-03 22:00:17	116.40371	39.85549
116	2008-02-03 22:02:11	116.41354	39.85557
116	2008-02-03 22:05:17	116.42225	39.86976
116	2008-02-03 22:05:17	116.42225	39.86976
116	2008-02-03 22:10:19	116.44642	39.8832
116	2008-02-03 22:12:13	116.45542	39.8858
116	2008-02-03 22:15:21	116.45555	39.89272
116	2008-02-03 22:20:22	116.4711	39.8993
116	2008-02-03 22:22:17	116.47171	39.90422
116	2008-02-03 22:25:24	116.47172	39.90655
116	2008-02-03 22:30:26	116.45866	39.90735
116	2008-02-03 22:32:20	116.45598	39.91215
116	2008-02-03 22:35:27	116.46082	39.92153
116	2008-02-03 22:40:29	116.47189	39.92332
116	2008-02-03 22:42:23	116.46432	39.92184
116	2008-02-03 22:50:32	116.47609	39.92184
116	2008-02-03 22:52:27	116.47268	39.92184
116	2008-02-03 22:55:34	116.47231	39.93211
116	2008-02-03 23:00:36	116.46608	39.94387
116	2008-02-03 23:02:30	116.46608	39.94387
116	2008-02-03 23:10:39	116.43419	39.96574
116	2008-02-03 23:12:33	116.42814	39.97332
116	2008-02-03 23:15:41	116.42481	39.97815
116	2008-02-03 23:22:37	116.41127	39.97575
116	2008-02-03 23:29:47	116.39269	39.96758
116	2008-02-04 00:03:31	116.44173	39.99333
116	2008-02-04 00:13:33	116.47007	40.00065
116	2008-02-04 00:23:00	116.46722	39.99723
116	2008-02-04 00:23:37	116.46716	39.9972
116	2008-02-04 00:23:37	116.46716	39.9972
116	2008-02-04 00:28:38	116.46717	39.99721
116	2008-02-04 00:34:04	116.46718	39.9972
116	2008-02-04 00:43:43	116.47505	39.97684
116	2008-02-04 00:53:47	116.48986	39.97047
116	2008-02-04 01:19:37	116.49708	39.96722
116	2008-02-04 01:24:39	116.48332	39.95754
116	2008-02-04 01:25:25	116.47719	39.95496
116	2008-02-04 01:29:40	116.4567	39.94576
116	2008-02-04 01:34:42	116.44549	39.93239
116	2008-02-04 01:35:28	116.44459	39.93241
116	2008-02-04 01:39:44	116.41005	39.93224
116	2008-02-04 01:44:45	116.39319	39.92681
116	2008-02-04 01:45:31	116.39019	39.92936
116	2008-02-04 01:49:47	116.36789	39.93137
116	2008-02-04 01:54:49	116.34996	39.92351
116	2008-02-04 01:55:35	116.35034	39.91488
116	2008-02-04 01:59:50	116.34266	39.88278
116	2008-02-04 02:04:52	116.35913	39.85373
116	2008-02-04 02:09:54	116.42626	39.85721
116	2008-02-04 02:14:55	116.44122	39.84235
116	2008-02-04 02:15:41	116.44533	39.84191
116	2008-02-04 02:19:57	116.45031	39.84344
116	2008-02-04 02:24:59	116.44613	39.85978
116	2008-02-04 02:25:44	116.43839	39.85754
116	2008-02-04 02:30:00	116.38068	39.85571
116	2008-02-04 02:35:02	116.31345	39.85386
116	2008-02-04 02:35:48	116.30749	39.86109
116	2008-02-04 02:40:03	116.31323	39.89557
116	2008-02-04 02:45:05	116.31712	39.89593
116	2008-02-04 02:45:51	116.31195	39.89593
116	2008-02-04 02:50:07	116.28788	39.89895
116	2008-02-04 02:55:08	116.27731	39.91564
116	2008-02-04 02:55:54	116.27736	39.91819
116	2008-02-04 03:00:10	116.29725	39.92277
116	2008-02-04 03:05:12	116.30433	39.93227
116	2008-02-04 03:05:58	116.30438	39.93945
116	2008-02-04 03:10:13	116.31836	39.94775
116	2008-02-04 03:15:15	116.31836	39.94775
116	2008-02-04 03:16:01	116.31834	39.94774
116	2008-02-04 03:20:17	116.31845	39.9503
116	2008-02-04 03:25:18	116.34348	39.94497
116	2008-02-04 03:26:04	116.34507	39.94243
116	2008-02-04 03:30:20	116.31929	39.94082
116	2008-02-04 03:35:22	116.31838	39.94807
116	2008-02-04 03:36:08	116.3183	39.95031
116	2008-02-04 03:40:23	116.31147	39.94499
116	2008-02-04 03:45:25	116.30382	39.9395
116	2008-02-04 03:46:11	116.30398	39.93224
116	2008-02-04 03:50:27	116.30447	39.88289
116	2008-02-04 03:55:28	116.30466	39.86543
116	2008-02-04 04:00:29	116.30959	39.87896
116	2008-02-04 04:05:31	116.3045	39.88828
116	2008-02-04 04:06:17	116.30448	39.89378
116	2008-02-04 04:15:34	116.30027	39.94261
116	2008-02-04 04:15:34	116.30027	39.94261
116	2008-02-04 04:20:36	116.29862	39.94389
116	2008-02-04 04:25:37	116.29862	39.94389
116	2008-02-04 04:26:23	116.29862	39.94389
116	2008-02-04 04:30:39	116.29862	39.94392
116	2008-02-04 04:35:41	116.29859	39.94388
116	2008-02-04 04:36:26	116.29859	39.94388
116	2008-02-04 04:40:42	116.29859	39.94388
116	2008-02-04 04:45:44	116.29859	39.94392
116	2008-02-04 04:46:30	116.29859	39.94392
116	2008-02-04 04:50:45	116.29859	39.94392
116	2008-02-04 04:55:47	116.29858	39.94393
116	2008-02-04 04:56:33	116.29858	39.94393
116	2008-02-04 05:00:49	116.29858	39.94393
116	2008-02-04 05:05:50	116.29858	39.94393
116	2008-02-04 05:06:36	116.29862	39.94395
116	2008-02-04 05:10:52	116.29866	39.94395
116	2008-02-04 05:15:54	116.29861	39.94394
116	2008-02-04 05:16:40	116.29861	39.94394
116	2008-02-04 05:20:55	116.29857	39.9439
116	2008-02-04 05:25:57	116.29834	39.94391
116	2008-02-04 05:26:43	116.29834	39.94391
116	2008-02-04 05:36:00	116.29833	39.94385
116	2008-02-04 05:36:46	116.29833	39.94385
116	2008-02-04 05:41:02	116.29833	39.94387
116	2008-02-04 05:46:04	116.29828	39.94389
116	2008-02-04 05:46:50	116.29828	39.94389
116	2008-02-04 05:51:05	116.29824	39.94389
116	2008-02-04 05:56:07	116.29828	39.94388
116	2008-02-04 05:56:53	116.29828	39.94388
116	2008-02-04 06:01:09	116.29827	39.94388
116	2008-02-04 06:06:10	116.29827	39.94388
116	2008-02-04 06:06:56	116.29827	39.94388
116	2008-02-04 06:11:12	116.29827	39.94388
116	2008-02-04 06:16:14	116.29827	39.94388
116	2008-02-04 06:17:00	116.29827	39.94388
116	2008-02-04 06:21:15	116.29827	39.94388
116	2008-02-04 06:21:15	116.29827	39.94388
116	2008-02-04 06:26:17	116.29827	39.94388
116	2008-02-04 06:27:03	116.29828	39.94389
116	2008-02-04 06:31:19	116.29833	39.94392
116	2008-02-04 06:36:20	116.29833	39.94392
116	2008-02-04 06:37:06	116.29833	39.94392
116	2008-02-04 06:41:22	116.29834	39.94391
116	2008-02-04 06:46:24	116.29834	39.94391
116	2008-02-04 06:47:09	116.29834	39.94391
116	2008-02-04 06:51:25	116.29834	39.94391
116	2008-02-04 06:56:27	116.29834	39.94391
116	2008-02-04 06:57:13	116.29837	39.94391
116	2008-02-04 07:01:28	116.29837	39.94391
116	2008-02-04 07:06:30	116.29841	39.94394
116	2008-02-04 07:07:16	116.29841	39.94394
116	2008-02-04 07:11:32	116.29841	39.94394
116	2008-02-04 07:16:33	116.29841	39.94394
116	2008-02-04 07:17:19	116.29841	39.94394
116	2008-02-04 07:21:35	116.2984	39.94393
116	2008-02-04 07:26:37	116.29856	39.94409
116	2008-02-04 07:57:15	116.38869	39.85551
116	2008-02-04 08:01:44	116.39694	39.85043
116	2008-02-04 08:06:45	116.40737	39.85555
116	2008-02-04 08:11:47	116.41499	39.86412
116	2008-02-04 08:16:52	116.41735	39.86445
116	2008-02-04 08:21:23	116.43243	39.86465
116	2008-02-04 08:21:53	116.43294	39.8668
116	2008-02-04 08:26:55	116.45444	39.87008
116	2008-02-04 08:26:55	116.45444	39.87008
116	2008-02-04 08:31:26	116.45577	39.90154
116	2008-02-04 08:31:57	116.45582	39.90281
116	2008-02-04 08:36:58	116.45634	39.90526
116	2008-02-04 08:41:30	116.46903	39.907
116	2008-02-04 08:42:00	116.47076	39.90715
116	2008-02-04 08:47:02	116.44541	39.90715
116	2008-02-04 08:51:33	116.44364	39.91204
116	2008-02-04 08:52:03	116.43887	39.91199
116	2008-02-04 08:57:05	116.42467	39.9037
116	2008-02-04 09:01:36	116.42454	39.9037
116	2008-02-04 09:02:07	116.42288	39.90432
116	2008-02-04 09:07:08	116.45473	39.90694
116	2008-02-04 09:11:40	116.47094	39.89183
116	2008-02-04 09:12:10	116.47406	39.89182
116	2008-02-04 09:17:12	116.51265	39.89167
116	2008-02-04 09:21:43	116.49802	39.89194
116	2008-02-04 09:22:13	116.49654	39.89339
116	2008-02-04 09:27:15	116.47789	39.89929
116	2008-02-04 09:31:46	116.47172	39.90587
116	2008-02-04 09:32:17	116.47173	39.90587
116	2008-02-04 09:37:18	116.45696	39.9084
116	2008-02-04 09:41:49	116.45566	39.91972
116	2008-02-04 09:42:20	116.45662	39.92138
116	2008-02-04 09:47:22	116.46335	39.92873
116	2008-02-04 09:51:53	116.47882	39.93231
116	2008-02-04 09:52:23	116.48238	39.93222
116	2008-02-04 09:57:25	116.48334	39.88539
116	2008-02-04 10:01:56	116.47125	39.8807
116	2008-02-04 10:02:27	116.47117	39.88277
116	2008-02-04 10:07:28	116.4728	39.89914
116	2008-02-04 10:11:59	116.47245	39.90375
116	2008-02-04 10:12:30	116.47249	39.90374
116	2008-02-04 10:17:31	116.48417	39.93199
116	2008-02-04 10:22:03	116.48191	39.95662
116	2008-02-04 10:22:33	116.48224	39.95704
116	2008-02-04 10:27:35	116.48386	39.9654
116	2008-02-04 10:32:06	116.49704	39.97525
116	2008-02-04 10:32:56	116.49839	39.9758
116	2008-02-04 10:37:38	116.49354	39.97065
116	2008-02-04 10:42:09	116.49194	39.97044
116	2008-02-04 10:42:40	116.49194	39.97044
116	2008-02-04 10:47:41	116.49195	39.97044
116	2008-02-04 10:48:11	116.49194	39.97044
116	2008-02-04 10:52:13	116.4767	39.97572
116	2008-02-04 10:52:43	116.47564	39.97637
116	2008-02-04 10:57:45	116.47046	39.9873
116	2008-02-04 11:02:16	116.46626	39.99971
116	2008-02-04 11:02:46	116.46626	39.99971
116	2008-02-04 11:26:48	116.46736	40.00016
116	2008-02-04 11:26:48	116.46736	40.00016
116	2008-02-04 11:33:01	116.45444	39.99963
116	2008-02-04 11:38:31	116.45444	39.99963
116	2008-02-04 11:43:04	116.45444	39.99963
116	2008-02-04 11:47:54	116.45423	39.99962
116	2008-02-04 11:48:06	116.45423	39.99962
116	2008-02-04 11:53:08	116.45703	39.99965
116	2008-02-04 11:57:57	116.46199	39.99472
116	2008-02-04 11:58:09	116.46184	39.99549
116	2008-02-04 12:00:58	116.45924	39.99598
116	2008-02-04 12:08:16	116.44238	39.99417
116	2008-02-04 12:12:02	116.43119	39.98849
116	2008-02-04 12:13:18	116.42483	39.9923
116	2008-02-04 12:18:20	116.42416	39.99312
116	2008-02-04 12:22:05	116.4223	39.99229
116	2008-02-04 12:23:21	116.41806	39.99557
116	2008-02-04 12:28:23	116.40198	40.00126
116	2008-02-04 12:32:09	116.39435	39.99669
116	2008-02-04 13:01:50	116.36854	39.98644
116	2008-02-04 13:11:35	116.27655	39.9727
116	2008-02-04 13:11:54	116.27528	39.9721
116	2008-02-04 13:16:55	116.26895	39.96785
116	2008-02-04 13:16:55	116.26895	39.96785
116	2008-02-04 13:21:38	116.26895	39.96785
116	2008-02-04 13:21:56	116.26895	39.96785
116	2008-02-04 13:26:58	116.26914	39.95115
116	2008-02-04 13:31:41	116.26713	39.94938
116	2008-02-04 13:37:23	116.28433	39.97856
116	2008-02-04 13:41:45	116.32141	39.9844
116	2008-02-04 13:47:05	116.35393	39.97523
116	2008-02-04 13:49:37	116.35701	39.97517
116	2008-02-04 13:56:40	116.35941	39.97161
116	2008-02-04 13:57:30	116.35935	39.97153
116	2008-02-04 14:09:07	116.31724	39.95441
116	2008-02-04 14:11:01	116.3183	39.95021
116	2008-02-04 14:14:08	116.32923	39.95577
116	2008-02-04 14:19:05	116.33865	39.95938
116	2008-02-04 14:30:27	116.33972	39.95725
116	2008-02-04 14:35:29	116.34053	39.94826
116	2008-02-04 14:40:16	116.34113	39.95326
116	2008-02-04 14:40:30	116.34113	39.95326
116	2008-02-04 14:45:32	116.34585	39.93994
116	2008-02-04 14:50:19	116.36198	39.93936
116	2008-02-04 14:50:34	116.36228	39.9383
116	2008-02-04 14:55:35	116.35847	39.91952
116	2008-02-04 15:00:22	116.35759	39.91301
116	2008-02-04 15:00:37	116.3576	39.91294
116	2008-02-04 15:05:38	116.36685	39.9134
116	2008-02-04 15:10:26	116.36732	39.92059
116	2008-02-04 15:10:40	116.36775	39.92104
116	2008-02-04 15:15:42	116.35169	39.92236
116	2008-02-04 15:20:29	116.3281	39.92616
116	2008-02-04 15:20:43	116.3281	39.92616
116	2008-02-04 15:25:45	116.31983	39.93139
116	2008-02-04 15:35:48	116.31984	39.93134
116	2008-02-04 15:40:34	116.58157	40.06931
116	2008-02-04 15:40:36	116.32003	39.93135
116	2008-02-04 15:40:50	116.32003	39.93135
116	2008-02-04 15:45:52	116.31982	39.9329
116	2008-02-04 15:50:53	116.34633	39.93107
116	2008-02-04 15:51:39	116.34885	39.93098
116	2008-02-04 15:51:39	116.34885	39.93098
116	2008-02-04 15:55:55	116.3617	39.93047
116	2008-02-04 16:01:43	116.35766	39.91343
116	2008-02-04 16:05:58	116.35702	39.90772
116	2008-02-04 16:11:00	116.35198	39.90413
116	2008-02-04 16:11:00	116.35198	39.90413
116	2008-02-04 16:16:04	116.35593	39.90386
116	2008-02-04 16:23:49	116.35373	39.91061
116	2008-02-04 16:31:09	116.35136	39.91124
116	2008-02-04 16:33:53	116.35136	39.91124
116	2008-02-04 16:36:11	116.35136	39.91124
116	2008-02-04 16:41:13	116.35136	39.91124
116	2008-02-04 16:43:56	116.35353	39.91083
116	2008-02-04 16:46:14	116.35351	39.9107
116	2008-02-04 16:51:16	116.35553	39.91214
116	2008-02-04 16:53:59	116.35692	39.91192
116	2008-02-04 16:56:17	116.35692	39.91192
116	2008-02-04 17:01:19	116.35696	39.91173
116	2008-02-04 17:04:03	116.35696	39.91173
116	2008-02-04 17:04:03	116.35696	39.91173
116	2008-02-04 17:06:21	116.35696	39.91173
116	2008-02-04 17:11:22	116.35696	39.91173
116	2008-02-04 17:14:06	116.3569	39.90901
116	2008-02-04 17:16:24	116.35698	39.90461
116	2008-02-04 17:21:29	116.3518	39.90575
116	2008-02-04 17:25:10	116.35712	39.90087
116	2008-02-04 17:26:31	116.35706	39.90028
116	2008-02-04 17:31:32	116.35717	39.89882
116	2008-02-04 17:35:13	116.35724	39.88947
116	2008-02-04 17:36:33	116.35566	39.88802
116	2008-02-04 17:41:35	116.34678	39.89472
116	2008-02-04 17:45:16	116.34199	39.89983
116	2008-02-04 17:45:16	116.34199	39.89983
116	2008-02-04 17:46:36	116.34	39.90227
116	2008-02-04 17:51:38	116.34653	39.91123
116	2008-02-04 17:55:19	116.3474	39.91553
116	2008-02-04 17:56:40	116.34728	39.91621
116	2008-02-04 18:01:41	116.34683	39.92042
116	2008-02-04 18:05:22	116.3499	39.91988
116	2008-02-04 18:06:43	116.34788	39.91706
116	2008-02-04 18:11:45	116.33014	39.91699
116	2008-02-04 18:11:45	116.33014	39.91699
116	2008-02-04 18:15:26	116.32844	39.92299
116	2008-02-04 18:16:46	116.32829	39.92346
116	2008-02-04 18:21:48	116.34534	39.92215
116	2008-02-04 18:25:29	116.35004	39.91965
116	2008-02-04 18:26:50	116.35028	39.91613
116	2008-02-04 18:31:51	116.35039	39.9035
116	2008-02-04 18:35:32	116.3426	39.88665
116	2008-02-04 18:36:53	116.34296	39.87728
116	2008-02-04 18:41:55	116.38478	39.86991
116	2008-02-04 19:03:14	116.43779	39.86284
116	2008-02-04 19:08:16	116.42811	39.87964
116	2008-02-04 19:13:17	116.42369	39.89211
116	2008-02-04 19:15:08	116.43776	39.89216
116	2008-02-04 19:18:19	116.44181	39.89897
116	2008-02-04 19:23:20	116.44169	39.89941
116	2008-02-04 19:28:22	116.43731	39.89712
116	2008-02-04 19:33:15	116.43268	39.90468
116	2008-02-04 19:54:39	116.43519	39.90555
116	2008-02-04 19:59:28	116.43491	39.90624
116	2008-02-04 19:59:41	116.43491	39.90624
116	2008-02-04 20:04:42	116.43497	39.92169
116	2008-02-04 20:09:32	116.43428	39.92768
116	2008-02-04 20:09:44	116.43425	39.92762
116	2008-02-04 20:14:46	116.44628	39.93236
116	2008-02-04 20:19:35	116.44918	39.93324
116	2008-02-04 20:19:47	116.44915	39.93314
116	2008-02-04 20:24:49	116.43368	39.933
116	2008-02-04 20:29:51	116.43766	39.93603
116	2008-02-04 20:30:39	116.4382	39.9351
116	2008-02-04 20:34:52	116.44424	39.93332
116	2008-02-04 20:39:54	116.44924	39.93236
116	2008-02-04 20:40:42	116.45272	39.93237
116	2008-02-04 20:44:56	116.45514	39.93236
116	2008-02-04 20:49:57	116.46465	39.92905
116	2008-02-04 20:50:45	116.46515	39.92919
116	2008-02-04 21:00:01	116.45579	39.93968
116	2008-02-04 21:00:49	116.45542	39.93994
116	2008-02-04 21:05:02	116.43643	39.93985
116	2008-02-04 21:14:51	116.42605	39.95438
116	2008-02-04 21:22:56	116.42016	39.96085
116	2008-02-04 21:44:04	116.3732	39.98633
116	2008-02-04 22:09:18	116.41809	39.98375
116	2008-02-04 22:16:07	116.38384	39.98662
116	2008-02-04 22:44:17	116.35022	39.9086
116	2008-02-04 22:45:10	116.35021	39.90737
116	2008-02-04 23:10:22	116.30688	39.89538
116	2008-02-04 23:18:26	116.28908	39.89819
116	2008-02-04 23:20:25	116.28909	39.90524
116	2008-02-04 23:23:27	116.28906	39.91135
116	2008-02-04 23:28:32	116.28925	39.91746
116	2008-02-04 23:30:29	116.28906	39.91191
116	2008-02-04 23:33:30	116.27742	39.90915
116	2008-02-04 23:38:33	116.29746	39.91177
116	2008-02-04 23:40:32	116.31426	39.90984
116	2008-02-04 23:40:32	116.31426	39.90984
116	2008-02-04 23:43:33	116.31483	39.9071
116	2008-02-04 23:48:36	116.31493	39.90676
116	2008-02-04 23:50:35	116.33202	39.906
116	2008-02-04 23:53:36	116.36595	39.90583
116	2008-02-04 23:58:39	116.39519	39.89901
116	2008-02-05 00:03:40	116.40525	39.90618
116	2008-02-05 00:10:42	116.40548	39.90811
116	2008-02-05 00:13:43	116.40548	39.90811
116	2008-02-05 00:18:46	116.40545	39.90806
116	2008-02-05 00:20:45	116.40545	39.90806
116	2008-02-05 00:23:46	116.40774	39.9126
116	2008-02-05 00:28:51	116.41365	39.91544
116	2008-02-05 00:28:51	116.41365	39.91544
116	2008-02-05 00:31:49	116.4153	39.92292
116	2008-02-05 00:33:53	116.42763	39.92303
116	2008-02-05 00:38:55	116.44388	39.95237
116	2008-02-05 00:43:56	116.46988	39.98028
116	2008-02-05 00:48:58	116.46252	39.98466
116	2008-02-05 00:51:55	116.46029	39.97915
116	2008-02-05 00:53:59	116.46251	39.98454
116	2008-02-05 01:01:59	116.45307	40.01097
116	2008-02-05 01:04:03	116.45659	40.01031
116	2008-02-05 01:09:04	116.46674	40.01183
116	2008-02-05 01:12:02	116.46674	40.01183
116	2008-02-05 01:14:06	116.47222	40.01071
116	2008-02-05 01:19:08	116.46607	40.00059
116	2008-02-05 01:22:05	116.46127	40.01
116	2008-02-05 01:23:00	116.45786	40.01009
116	2008-02-05 01:23:01	116.45791	40.01009
116	2008-02-05 01:26:08	116.46415	40.00739
116	2008-02-05 01:31:10	116.46489	39.99796
116	2008-02-05 01:36:11	116.47552	40.00273
116	2008-02-05 01:41:13	116.45158	39.99928
116	2008-02-05 01:41:13	116.45158	39.99928
116	2008-02-05 01:42:12	116.44817	39.99574
116	2008-02-05 01:46:14	116.41876	39.98762
116	2008-02-05 01:51:18	116.34673	39.98551
116	2008-02-05 01:52:15	116.33268	39.98508
116	2008-02-05 01:56:18	116.27994	39.97488
116	2008-02-05 02:01:19	116.26875	39.95963
116	2008-02-05 02:02:18	116.26945	39.95483
116	2008-02-05 02:31:28	116.39303	39.93202
116	2008-02-05 02:32:27	116.39931	39.93206
116	2008-02-05 02:36:30	116.40745	39.92505
116	2008-02-05 02:46:33	116.41839	39.92294
116	2008-02-05 02:51:35	116.44365	39.92152
116	2008-02-05 02:53:34	116.45484	39.91694
116	2008-02-05 02:56:37	116.45478	39.89236
116	2008-02-05 03:01:46	116.4556	39.88744
116	2008-02-05 03:03:38	116.45558	39.89384
116	2008-02-05 03:06:40	116.45567	39.91754
116	2008-02-05 03:11:42	116.44113	39.92559
116	2008-02-05 03:13:41	116.43745	39.92812
116	2008-02-05 03:16:43	116.43764	39.92971
116	2008-02-05 03:21:45	116.43523	39.92551
116	2008-02-05 03:25:45	116.43511	39.9257
116	2008-02-05 03:26:50	116.43197	39.9255
116	2008-02-05 03:31:52	116.43471	39.92135
116	2008-02-05 03:36:53	116.43759	39.932
116	2008-02-05 03:41:55	116.42381	39.93962
116	2008-02-05 03:45:52	116.42389	39.93963
116	2008-02-05 03:46:57	116.43232	39.93969
116	2008-02-05 03:46:57	116.43232	39.93969
116	2008-02-05 03:51:58	116.43285	39.93949
116	2008-02-05 03:55:55	116.41423	39.9396
116	2008-02-05 03:57:00	116.41075	39.93593
116	2008-02-05 04:02:01	116.39699	39.92243
116	2008-02-05 04:05:58	116.40461	39.92227
116	2008-02-05 04:07:03	116.40458	39.92396
116	2008-02-05 04:12:05	116.39032	39.93205
116	2008-02-05 04:17:06	116.39496	39.93948
116	2008-02-05 04:22:08	116.42129	39.94824
116	2008-02-05 04:26:05	116.46512	39.97052
116	2008-02-05 04:27:10	116.46765	39.97488
116	2008-02-05 04:27:10	116.46765	39.97488
116	2008-02-05 04:32:11	116.47275	39.99742
116	2008-02-05 04:36:08	116.46283	39.99036
116	2008-02-05 04:37:13	116.45766	39.98541
116	2008-02-05 04:42:15	116.43197	39.97523
116	2008-02-05 04:46:12	116.41844	39.9726
116	2008-02-05 04:47:16	116.41854	39.96957
116	2008-02-05 04:52:15	116.41815	39.95788
116	2008-02-05 05:15:23	116.43324	39.94841
116	2008-02-05 05:18:26	116.43991	39.94523
116	2008-02-05 05:20:24	116.43991	39.94523
116	2008-02-05 05:25:26	116.43991	39.94523
116	2008-02-05 05:28:30	116.43991	39.94523
116	2008-02-05 05:28:30	116.43991	39.94523
116	2008-02-05 05:30:28	116.43991	39.94523
116	2008-02-05 05:35:29	116.43991	39.94523
116	2008-02-05 05:38:33	116.43991	39.94523
116	2008-02-05 05:40:31	116.4399	39.94525
116	2008-02-05 05:45:33	116.4399	39.94525
116	2008-02-05 05:48:36	116.4399	39.94525
116	2008-02-05 05:50:34	116.4399	39.94525
116	2008-02-05 05:55:36	116.4399	39.94525
116	2008-02-05 05:58:39	116.4399	39.94525
116	2008-02-05 06:05:38	116.4399	39.94522
116	2008-02-05 06:08:42	116.4399	39.94522
116	2008-02-05 06:10:40	116.4399	39.94522
116	2008-02-05 06:15:41	116.43991	39.94523
116	2008-02-05 06:18:45	116.43991	39.94523
116	2008-02-05 06:20:43	116.43991	39.94523
116	2008-02-05 06:25:45	116.4399	39.94524
116	2008-02-05 06:28:49	116.4399	39.94524
116	2008-02-05 06:30:46	116.4399	39.94524
116	2008-02-05 06:35:48	116.4399	39.94524
116	2008-02-05 06:38:52	116.4399	39.94524
116	2008-02-05 06:40:50	116.4399	39.94524
116	2008-02-05 06:45:51	116.4399	39.94524
116	2008-02-05 06:45:51	116.4399	39.94524
116	2008-02-05 06:48:55	116.4399	39.94524
116	2008-02-05 06:50:53	116.4399	39.94524
116	2008-02-05 06:55:55	116.4399	39.94524
116	2008-02-05 06:58:58	116.4399	39.94524
116	2008-02-05 07:00:56	116.4399	39.94524
116	2008-02-05 07:05:58	116.4399	39.94527
116	2008-02-05 07:09:02	116.4399	39.94527
116	2008-02-05 07:11:00	116.4399	39.94527
116	2008-02-05 07:16:01	116.4399	39.94527
116	2008-02-05 07:19:05	116.4399	39.94527
116	2008-02-05 07:21:03	116.4399	39.94527
116	2008-02-05 07:26:05	116.4399	39.94527
116	2008-02-05 07:31:06	116.4399	39.94527
116	2008-02-05 07:41:13	116.43786	39.92719
116	2008-02-05 07:46:15	116.43399	39.92116
116	2008-02-05 07:51:16	116.43484	39.9133
116	2008-02-05 07:52:16	116.43471	39.91923
116	2008-02-05 07:56:18	116.43445	39.92076
116	2008-02-05 08:01:20	116.4292	39.92311
116	2008-02-05 08:02:20	116.42826	39.9182
116	2008-02-05 08:06:21	116.40522	39.90672
116	2008-02-05 08:11:23	116.35985	39.90594
116	2008-02-05 08:12:23	116.35023	39.90596
116	2008-02-05 08:16:25	116.32194	39.89577
116	2008-02-05 08:44:39	116.30471	39.88524
116	2008-02-05 08:44:51	116.30452	39.88608
116	2008-02-05 08:49:53	116.28901	39.89838
116	2008-02-05 08:54:41	116.30418	39.91816
116	2008-02-05 08:54:53	116.30417	39.92036
116	2008-02-05 08:59:55	116.33436	39.93702
116	2008-02-05 09:09:58	116.36485	39.95639
116	2008-02-05 09:14:48	116.3549	39.96085
116	2008-02-05 09:15:00	116.35501	39.95932
116	2008-02-05 09:24:51	116.38098	39.99402
116	2008-02-05 09:25:03	116.38097	39.99564
116	2008-02-05 09:30:05	116.40967	40.00793
116	2008-02-05 09:30:05	116.40967	40.00793
116	2008-02-05 09:34:54	116.414	40.02718
116	2008-02-05 09:34:54	116.414	40.02718
116	2008-02-05 09:35:07	116.414	40.02718
116	2008-02-05 09:40:08	116.40966	40.00805
116	2008-02-05 09:44:57	116.39828	40.00034
116	2008-02-05 09:45:10	116.39828	40.00034
116	2008-02-05 09:50:11	116.40608	39.99755
116	2008-02-05 09:55:01	116.41482	40.00785
116	2008-02-05 09:55:13	116.41648	40.00783
116	2008-02-05 10:00:15	116.45187	40.00627
116	2008-02-05 10:05:20	116.46676	40.00007
116	2008-02-05 10:10:18	116.48316	39.98685
116	2008-02-05 10:15:07	116.48433	39.98665
116	2008-02-05 10:15:20	116.48433	39.98665
116	2008-02-05 10:25:11	116.4749	39.99347
116	2008-02-05 10:25:23	116.4749	39.99347
116	2008-02-05 10:30:25	116.4749	39.99344
116	2008-02-05 10:35:14	116.46737	40.00006
116	2008-02-05 10:35:26	116.46737	40.00006
116	2008-02-05 10:40:28	116.46639	39.99982
116	2008-02-05 10:45:33	116.46736	40.00008
116	2008-02-05 10:48:18	116.46736	40.00008
116	2008-02-05 10:50:34	116.46736	40.00008
116	2008-02-05 10:55:36	116.46736	40.00008
116	2008-02-05 10:58:22	116.46736	40.00008
116	2008-02-05 11:00:38	116.46736	40.00008
116	2008-02-05 11:28:49	116.46704	39.9975
116	2008-02-05 11:33:51	116.47028	39.99534
116	2008-02-05 11:43:54	116.45522	39.95123
116	2008-02-05 11:45:43	116.45551	39.93478
116	2008-02-05 11:46:43	116.45504	39.92739
116	2008-02-05 11:48:56	116.44921	39.92696
116	2008-02-05 11:56:46	116.4286	39.92448
116	2008-02-05 11:58:59	116.43213	39.9296
116	2008-02-05 12:04:01	116.4383	39.93831
116	2008-02-05 12:09:03	116.46143	39.94973
116	2008-02-05 12:14:04	116.48605	39.95895
116	2008-02-05 12:16:53	116.48447	39.9648
116	2008-02-05 12:19:06	116.48865	39.96703
116	2008-02-05 12:24:08	116.48573	39.95866
116	2008-02-05 12:24:08	116.48573	39.95866
116	2008-02-05 12:26:56	116.47199	39.95329
116	2008-02-05 12:29:09	116.462	39.95358
116	2008-02-05 12:34:11	116.45409	39.95351
116	2008-02-05 12:36:59	116.451	39.95095
116	2008-02-05 12:39:13	116.44994	39.94997
116	2008-02-05 12:44:14	116.44066	39.9416
116	2008-02-05 12:47:03	116.43107	39.93978
116	2008-02-05 12:49:16	116.42756	39.93574
116	2008-02-05 12:54:17	116.42562	39.91082
116	2008-02-05 12:57:06	116.42042	39.91387
116	2008-02-05 12:59:19	116.41158	39.91517
116	2008-02-05 13:04:21	116.41901	39.9229
116	2008-02-05 13:07:09	116.41935	39.91422
116	2008-02-05 13:09:22	116.40949	39.9142
116	2008-02-05 13:14:24	116.4048	39.91838
116	2008-02-05 13:17:13	116.41103	39.92293
116	2008-02-05 13:17:13	116.41103	39.92293
116	2008-02-05 13:19:25	116.41606	39.92296
116	2008-02-05 13:24:26	116.42902	39.92303
116	2008-02-05 13:27:15	116.42738	39.94168
116	2008-02-05 13:29:28	116.44195	39.95068
116	2008-02-05 13:34:30	116.44921	39.97981
116	2008-02-05 13:37:18	116.46596	39.99298
116	2008-02-05 13:39:31	116.47139	39.99719
116	2008-02-05 13:44:33	116.46635	39.99369
116	2008-02-05 13:47:22	116.46622	39.99361
116	2008-02-05 13:49:35	116.46622	39.99361
116	2008-02-05 13:54:36	116.46622	39.99361
116	2008-02-05 13:57:25	116.46625	39.99363
116	2008-02-05 13:59:38	116.46599	39.99325
116	2008-02-05 14:04:40	116.45983	39.9873
116	2008-02-05 14:07:28	116.47165	39.97908
116	2008-02-05 14:09:41	116.47126	39.97308
116	2008-02-05 14:14:43	116.48377	39.96557
116	2008-02-05 14:17:32	116.48431	39.95801
116	2008-02-05 14:19:45	116.45891	39.88979
116	2008-02-05 14:19:45	116.45891	39.88979
116	2008-02-05 14:24:46	116.46416	39.94343
116	2008-02-05 14:27:35	116.45575	39.94776
116	2008-02-05 14:29:48	116.45277	39.94758
116	2008-02-05 14:29:48	116.45277	39.94758
116	2008-02-05 14:34:50	116.43715	39.94207
116	2008-02-05 14:37:38	116.43307	39.93993
116	2008-02-05 14:39:51	116.42938	39.93965
116	2008-02-05 14:47:42	116.41041	39.94506
116	2008-02-05 14:49:55	116.40298	39.94404
116	2008-02-05 14:54:56	116.39508	39.93945
116	2008-02-05 14:57:45	116.39327	39.93944
116	2008-02-05 14:59:58	116.39275	39.93943
116	2008-02-05 15:04:59	116.38878	39.93924
116	2008-02-05 15:07:48	116.3876	39.94714
116	2008-02-05 15:10:01	116.3734	39.94765
116	2008-02-05 15:15:03	116.35446	39.94388
116	2008-02-05 15:17:51	116.33962	39.9377
116	2008-02-05 15:20:04	116.3277	39.93708
116	2008-02-05 15:25:06	116.32017	39.93766
116	2008-02-05 15:27:55	116.306	39.94036
116	2008-02-05 15:30:08	116.29908	39.94461
116	2008-02-05 15:35:09	116.30418	39.94348
116	2008-02-05 15:37:58	116.301	39.9679
116	2008-02-05 15:40:11	116.29563	39.97283
116	2008-02-05 15:45:13	116.2996	39.98286
116	2008-02-05 15:50:14	116.30611	39.99858
116	2008-02-05 15:55:16	116.31098	40.01594
116	2008-02-05 15:58:05	116.30726	40.0273
116	2008-02-05 16:00:18	116.30416	40.03599
116	2008-02-05 16:05:19	116.30103	40.04133
116	2008-02-05 16:08:08	116.30411	40.03522
116	2008-02-05 16:10:21	116.30735	40.03415
116	2008-02-05 16:15:23	116.33103	40.03577
116	2008-02-05 16:18:11	116.33221	40.03632
116	2008-02-05 16:20:24	116.33396	40.037
116	2008-02-05 16:25:26	116.35574	40.0215
116	2008-02-05 16:28:15	116.4029	40.02092
116	2008-02-05 16:30:28	116.43974	40.01775
116	2008-02-05 16:35:29	116.47665	40.05003
116	2008-02-05 16:35:29	116.47665	40.05003
116	2008-02-05 16:38:18	116.47523	40.09002
116	2008-02-05 16:40:31	116.48702	40.11396
116	2008-02-05 16:45:33	116.56759	40.12255
116	2008-02-05 16:48:21	116.5805	40.10088
116	2008-02-05 17:05:39	116.58159	40.06847
116	2008-02-05 17:08:28	116.56926	40.06352
116	2008-02-05 17:10:41	116.56257	40.06881
116	2008-02-05 17:15:41	116.55639	40.06696
116	2008-02-05 17:20:43	116.54575	40.06066
116	2008-02-05 17:25:45	116.52614	40.03792
116	2008-02-05 17:28:33	116.51721	40.02423
116	2008-02-05 17:28:33	116.51721	40.02423
116	2008-02-05 17:30:46	116.50665	40.01063
116	2008-02-05 17:35:48	116.48248	39.9884
116	2008-02-05 17:38:37	116.4836	39.97457
116	2008-02-05 17:40:50	116.48557	39.9642
116	2008-02-05 17:45:51	116.48314	39.95743
116	2008-02-05 17:48:40	116.46569	39.95114
116	2008-02-05 17:50:53	116.46776	39.94484
116	2008-02-05 17:58:43	116.4552	39.93321
116	2008-02-05 18:00:56	116.448	39.93238
116	2008-02-05 18:05:58	116.42962	39.93238
116	2008-02-05 18:08:47	116.42589	39.92801
116	2008-02-05 18:11:00	116.42146	39.92298
116	2008-02-05 18:16:01	116.41996	39.91411
116	2008-02-05 18:18:50	116.41075	39.91413
116	2008-02-05 18:21:03	116.40687	39.91416
116	2008-02-05 18:24:52	116.40274	39.91334
116	2008-02-05 18:31:10	116.40267	39.91339
116	2008-02-05 18:32:55	116.40497	39.91411
116	2008-02-05 18:36:11	116.40284	39.92666
116	2008-02-05 18:41:13	116.40211	39.94393
116	2008-02-05 18:41:13	116.40211	39.94393
116	2008-02-05 18:42:58	116.4018	39.95574
116	2008-02-05 18:46:15	116.40152	39.96458
116	2008-02-05 18:51:16	116.40138	39.99102
116	2008-02-05 18:53:02	116.4013	39.99356
116	2008-02-05 18:56:18	116.40597	39.99584
116	2008-02-05 19:01:20	116.40124	39.98823
116	2008-02-05 19:03:05	116.40106	39.97966
116	2008-02-05 19:06:21	116.3955	39.97343
116	2008-02-05 19:11:23	116.39275	39.96754
116	2008-02-05 19:13:08	116.38168	39.96716
116	2008-02-05 19:16:25	116.36886	39.96649
116	2008-02-05 19:21:26	116.3651	39.95273
116	2008-02-05 19:23:12	116.36538	39.95014
116	2008-02-05 19:26:28	116.35485	39.94398
116	2008-02-05 19:31:30	116.34767	39.9224
116	2008-02-05 19:33:15	116.33935	39.92201
116	2008-02-05 19:36:30	116.34329	39.92249
116	2008-02-05 19:41:32	116.34969	39.93544
116	2008-02-05 19:43:17	116.35024	39.94395
116	2008-02-05 19:46:34	116.35173	39.95675
116	2008-02-05 19:51:35	116.35697	39.96616
116	2008-02-05 19:53:21	116.35726	39.96614
116	2008-02-05 20:25:49	116.35515	39.9562
116	2008-02-05 20:30:51	116.35591	39.94461
116	2008-02-05 20:33:40	116.34591	39.93906
116	2008-02-05 20:35:53	116.33074	39.93704
116	2008-02-05 20:40:54	116.31862	39.94614
116	2008-02-05 20:43:43	116.31862	39.94637
116	2008-02-05 20:45:56	116.31802	39.95011
116	2008-02-05 20:50:58	116.32708	39.96636
116	2008-02-05 20:53:46	116.31923	39.9661
116	2008-02-05 20:55:59	116.31923	39.9661
116	2008-02-05 21:01:01	116.31354	39.96536
116	2008-02-05 21:03:50	116.30371	39.94421
116	2008-02-05 21:06:03	116.28407	39.9461
116	2008-02-05 21:06:03	116.28407	39.9461
116	2008-02-05 21:11:04	116.26851	39.93089
116	2008-02-05 21:13:53	116.2644	39.92324
116	2008-02-05 21:16:06	116.26223	39.92323
116	2008-02-05 21:21:08	116.26902	39.93179
116	2008-02-05 21:23:56	116.2779	39.94016
116	2008-02-05 21:26:09	116.28639	39.94094
116	2008-02-05 21:31:11	116.27995	39.92831
116	2008-02-05 21:33:59	116.2788	39.9307
116	2008-02-05 21:36:13	116.26867	39.93434
116	2008-02-05 21:41:14	116.28759	39.94103
116	2008-02-05 21:44:03	116.28449	39.94598
116	2008-02-05 21:46:16	116.29829	39.94286
116	2008-02-05 21:51:17	116.30433	39.94059
116	2008-02-05 21:54:06	116.31096	39.95084
116	2008-02-05 21:56:18	116.31743	39.95212
116	2008-02-05 22:01:20	116.3226	39.95055
116	2008-02-05 22:04:08	116.33405	39.94663
116	2008-02-05 22:04:08	116.33405	39.94663
116	2008-02-05 22:06:21	116.34213	39.94877
116	2008-02-05 22:39:42	116.34314	39.94607
116	2008-02-05 23:03:52	116.29827	39.89606
116	2008-02-05 23:05:46	116.29827	39.89606
116	2008-02-05 23:08:53	116.29827	39.89606
116	2008-02-05 23:13:55	116.29813	39.89561
116	2008-02-05 23:15:49	116.30438	39.89863
116	2008-02-05 23:19:05	116.30414	39.93232
116	2008-02-05 23:23:58	116.31122	39.9468
116	2008-02-05 23:29:00	116.31883	39.95562
116	2008-02-05 23:34:02	116.31826	39.95038
116	2008-02-05 23:35:56	116.31855	39.94675
116	2008-02-05 23:35:56	116.31855	39.94675
116	2008-02-05 23:44:04	116.31831	39.9476
116	2008-02-05 23:45:58	116.31831	39.9476
116	2008-02-05 23:49:10	116.31735	39.95524
116	2008-02-05 23:54:07	116.32046	39.96574
116	2008-02-05 23:56:02	116.32047	39.96574
116	2008-02-05 23:59:09	116.33697	39.96617
116	2008-02-06 00:30:17	116.3323	39.91272
116	2008-02-06 00:31:20	116.33852	39.91275
116	2008-02-06 00:36:23	116.34721	39.92583
116	2008-02-06 00:40:20	116.33804	39.93388
116	2008-02-06 00:41:23	116.33645	39.9363
116	2008-02-06 00:46:52	116.3321	39.93671
116	2008-02-06 00:50:23	116.32371	39.93742
116	2008-02-06 00:51:25	116.32371	39.93742
116	2008-02-06 00:56:27	116.32358	39.93745
116	2008-02-06 01:00:26	116.3121	39.93823
116	2008-02-06 01:06:30	116.26877	39.96557
116	2008-02-06 01:10:29	116.24915	39.98088
116	2008-02-06 01:16:34	116.24898	39.9809
116	2008-02-06 01:21:35	116.26947	39.95213
116	2008-02-06 01:30:36	116.29846	39.94379
116	2008-02-06 01:31:39	116.29801	39.94647
116	2008-02-06 01:36:40	116.29868	39.9444
116	2008-02-06 01:40:39	116.30375	39.93655
116	2008-02-06 02:11:53	116.31318	39.97002
116	2008-02-06 02:15:00	116.31442	39.96762
116	2008-02-06 02:21:56	116.32651	39.97233
116	2008-02-06 02:25:04	116.31701	39.96572
116	2008-02-06 02:25:04	116.31701	39.96572
116	2008-02-06 02:30:05	116.32761	39.97451
116	2008-02-06 02:33:00	116.32589	39.9748
116	2008-02-06 02:35:07	116.32616	39.97491
116	2008-02-06 02:43:03	116.32944	39.95318
116	2008-02-06 02:45:10	116.33544	39.94585
116	2008-02-06 02:50:12	116.35987	39.94527
116	2008-02-06 02:53:07	116.38764	39.94464
116	2008-02-06 02:55:14	116.38442	39.94455
116	2008-02-06 03:00:15	116.36637	39.94048
116	2008-02-06 03:03:10	116.36781	39.94052
116	2008-02-06 03:05:21	116.35223	39.93915
116	2008-02-06 03:10:18	116.30369	39.94178
116	2008-02-06 03:13:13	116.29449	39.92276
116	2008-02-06 03:15:20	116.29424	39.92244
116	2008-02-06 03:20:22	116.29536	39.93023
116	2008-02-06 03:23:17	116.29109	39.93628
116	2008-02-06 03:25:25	116.28913	39.9575
116	2008-02-06 03:30:25	116.30103	39.96507
116	2008-02-06 03:33:20	116.30528	39.95568
116	2008-02-06 03:35:40	116.30957	39.95021
116	2008-02-06 03:40:28	116.30045	39.94187
116	2008-02-06 03:43:23	116.30407	39.91678
116	2008-02-06 03:45:34	116.30287	39.89512
116	2008-02-06 04:06:59	116.42019	39.86438
116	2008-02-06 04:12:01	116.42852	39.87913
116	2008-02-06 04:13:32	116.42813	39.88003
116	2008-02-06 04:17:02	116.43414	39.88425
116	2008-02-06 04:23:35	116.41786	39.89586
116	2008-02-06 04:27:06	116.4119	39.9066
116	2008-02-06 04:37:09	116.4465	39.90705
116	2008-02-06 04:42:11	116.52203	39.90808
116	2008-02-06 04:43:42	116.54845	39.90789
116	2008-02-06 04:47:12	116.61098	39.90705
116	2008-02-06 04:52:14	116.67886	39.9224
116	2008-02-06 05:02:17	116.68131	39.92208
116	2008-02-06 05:07:19	116.63142	39.91745
116	2008-02-06 05:12:42	116.58481	39.91124
116	2008-02-06 05:17:22	116.55697	39.9152
116	2008-02-06 05:22:24	116.55756	39.92269
116	2008-02-06 05:23:55	116.55004	39.92294
116	2008-02-06 05:27:26	116.52274	39.92258
116	2008-02-06 05:44:02	116.48727	39.96286
116	2008-02-06 05:47:32	116.49469	39.96894
116	2008-02-06 05:54:05	116.48365	39.97877
116	2008-02-06 05:57:36	116.46777	39.98912
116	2008-02-06 06:08:45	116.46728	40.00002
116	2008-02-06 06:08:49	116.46728	40.00002
116	2008-02-06 11:29:20	116.46392	39.99739
116	2008-02-06 11:42:22	116.45671	39.99936
116	2008-02-06 11:44:16	116.45584	39.99578
116	2008-02-06 11:47:23	116.46159	40.00435
116	2008-02-06 11:52:25	116.49171	39.99627
116	2008-02-06 11:54:19	116.50851	40.01077
116	2008-02-06 11:57:27	116.56087	40.03236
116	2008-02-06 12:02:28	116.58294	40.0761
116	2008-02-06 12:07:30	116.58106	40.0765
116	2008-02-06 12:12:32	116.58136	40.06936
116	2008-02-06 12:15:26	116.58136	40.06936
116	2008-02-06 12:17:33	116.58136	40.06936
116	2008-02-06 12:22:35	116.58436	40.05132
116	2008-02-06 12:26:30	116.56809	40.03335
116	2008-02-06 12:27:37	116.56425	40.03195
116	2008-02-06 12:32:38	116.52987	40.01969
116	2008-02-06 12:34:33	116.51607	40.01477
116	2008-02-06 12:36:33	116.50808	40.00953
116	2008-02-06 12:37:40	116.50024	40.0024
116	2008-02-06 13:09:46	116.37325	39.98658
116	2008-02-06 13:11:38	116.35916	39.98687
116	2008-02-06 13:14:47	116.35934	39.98737
116	2008-02-06 13:19:49	116.35892	39.99338
116	2008-02-06 13:21:41	116.35892	39.99338
116	2008-02-06 13:24:51	116.35823	40.00006
116	2008-02-06 13:29:52	116.33392	39.99495
116	2008-02-06 13:31:45	116.33333	39.99161
116	2008-02-06 13:34:54	116.32694	39.98596
116	2008-02-06 13:39:56	116.32786	39.96962
116	2008-02-06 13:39:56	116.32786	39.96962
116	2008-02-06 13:41:48	116.34304	39.96625
116	2008-02-06 13:41:48	116.34304	39.96625
116	2008-02-06 13:44:57	116.38663	39.96714
116	2008-02-06 13:49:59	116.44921	39.95578
116	2008-02-06 13:51:51	116.45578	39.94023
116	2008-02-06 14:00:02	116.46791	39.94458
116	2008-02-06 14:01:55	116.47287	39.95353
116	2008-02-06 14:31:47	116.57161	40.03652
116	2008-02-06 14:36:49	116.55017	40.02691
116	2008-02-06 14:41:11	116.53053	40.01989
116	2008-02-06 14:41:51	116.52674	40.01855
116	2008-02-06 14:46:52	116.49735	39.99979
116	2008-02-06 14:46:58	116.4968	39.9993
116	2008-02-06 14:51:15	116.4835	39.98692
116	2008-02-06 14:52:47	116.48304	39.97905
116	2008-02-06 14:57:49	116.47375	39.97531
116	2008-02-06 15:01:18	116.47375	39.97531
116	2008-02-06 15:02:51	116.47375	39.97531
116	2008-02-06 15:07:52	116.47369	39.97525
116	2008-02-06 15:11:20	116.47369	39.97525
116	2008-02-06 15:12:53	116.47369	39.97525
116	2008-02-06 15:17:55	116.47369	39.97525
116	2008-02-06 15:21:23	116.47369	39.97525
116	2008-02-06 15:22:56	116.47369	39.97525
116	2008-02-06 15:27:58	116.47369	39.97525
116	2008-02-06 15:31:27	116.47369	39.97525
116	2008-02-06 15:32:59	116.47369	39.97525
116	2008-02-06 15:32:59	116.47369	39.97525
116	2008-02-06 15:38:01	116.47369	39.97525
116	2008-02-06 15:41:30	116.47357	39.97523
116	2008-02-06 15:43:31	116.47032	39.97543
116	2008-02-06 15:48:04	116.47192	39.97434
116	2008-02-06 15:51:33	116.47105	39.97472
116	2008-02-06 15:53:06	116.472	39.97444
116	2008-02-06 15:58:08	116.48356	39.98623
116	2008-02-06 16:01:37	116.50784	40.01021
116	2008-02-06 16:03:09	116.53072	40.02137
116	2008-02-06 16:08:11	116.58426	40.0557
116	2008-02-06 16:11:40	116.5864	40.07918
116	2008-02-06 16:11:40	116.5864	40.07918
116	2008-02-06 16:13:13	116.58092	40.07792
116	2008-02-06 16:18:14	116.56435	40.06429
116	2008-02-06 16:21:43	116.54944	40.06427
116	2008-02-06 16:28:18	116.52384	40.03394
116	2008-02-06 16:31:47	116.5097	40.01336
116	2008-02-06 16:33:19	116.50114	40.00583
116	2008-02-06 16:38:21	116.48359	39.97939
116	2008-02-06 16:43:23	116.48387	39.96592
116	2008-02-06 16:51:53	116.4491	39.94968
116	2008-02-06 16:53:26	116.44597	39.95158
116	2008-02-06 16:53:50	116.44597	39.95158
116	2008-02-06 16:53:51	116.44597	39.95158
116	2008-02-06 17:12:47	116.44668	39.94995
116	2008-02-06 17:17:52	116.44285	39.94794
116	2008-02-06 17:27:55	116.4433	39.93963
116	2008-02-06 17:32:57	116.43103	39.93971
116	2008-02-06 17:34:40	116.42738	39.93718
116	2008-02-06 17:37:59	116.41944	39.94204
116	2008-02-06 17:43:00	116.41239	39.9573
116	2008-02-06 17:44:44	116.41886	39.96217
116	2008-02-06 17:48:02	116.41841	39.97315
116	2008-02-06 17:53:04	116.41797	39.99752
116	2008-02-06 17:54:47	116.41791	39.99421
116	2008-02-06 17:58:05	116.41777	39.98723
116	2008-02-06 18:03:06	116.41886	39.95952
116	2008-02-06 18:04:49	116.4125	39.95302
116	2008-02-06 18:08:08	116.41035	39.94622
116	2008-02-06 18:13:09	116.4104	39.93938
116	2008-02-06 18:18:14	116.41912	39.93963
116	2008-02-06 18:23:16	116.45532	39.93323
116	2008-02-06 18:26:57	116.46096	39.92807
116	2008-02-06 18:26:57	116.46096	39.92807
116	2008-02-06 18:28:17	116.46083	39.92349
116	2008-02-06 18:33:19	116.45464	39.91875
116	2008-02-06 18:37:00	116.45516	39.89109
116	2008-02-06 18:38:21	116.45472	39.87802
116	2008-02-06 18:43:22	116.42148	39.85696
116	2008-02-06 18:47:03	116.37251	39.85595
116	2008-02-06 18:48:24	116.3574	39.8534
116	2008-02-06 18:53:26	116.35885	39.84831
116	2008-02-06 18:57:07	116.35837	39.86213
116	2008-02-06 18:58:27	116.3583	39.86456
116	2008-02-06 19:03:29	116.3578	39.87438
116	2008-02-06 19:07:10	116.35774	39.87675
116	2008-02-06 19:08:31	116.35795	39.87128
116	2008-02-06 19:13:32	116.37357	39.86927
116	2008-02-06 19:17:13	116.42563	39.86969
116	2008-02-06 19:18:34	116.43854	39.87366
116	2008-02-06 19:23:36	116.45549	39.90335
116	2008-02-06 19:27:16	116.45562	39.94141
116	2008-02-06 19:28:37	116.45401	39.95295
116	2008-02-06 19:33:39	116.47901	39.9852
116	2008-02-06 19:37:20	116.50591	40.00983
116	2008-02-06 19:38:41	116.51111	40.01502
116	2008-02-06 19:43:42	116.53009	40.04583
116	2008-02-06 19:47:23	116.5507	40.07331
116	2008-02-06 19:48:44	116.55253	40.0842
116	2008-02-06 19:53:46	116.57316	40.11657
116	2008-02-06 19:58:47	116.6129	40.1164
116	2008-02-06 19:58:47	116.6129	40.1164
116	2008-02-06 20:03:49	116.65812	40.11563
116	2008-02-06 20:07:30	116.69156	40.12315
116	2008-02-06 20:08:50	116.70558	40.12343
116	2008-02-06 20:17:33	116.82311	40.149
116	2008-02-06 20:18:54	116.83349	40.15071
116	2008-02-06 20:23:55	116.89165	40.15264
116	2008-02-06 20:27:36	116.93904	40.15068
116	2008-02-06 20:28:57	116.95568	40.14912
116	2008-02-06 20:33:59	117.02315	40.14211
116	2008-02-06 20:37:40	117.07727	40.14392
116	2008-02-06 20:39:00	117.09095	40.14398
116	2008-02-06 20:48:43	117.11673	40.15501
116	2008-02-06 21:05:05	117.14534	40.16184
116	2008-02-06 21:10:54	117.14232	40.16209
116	2008-02-06 21:15:56	117.14232	40.16209
116	2008-02-06 21:20:57	117.14232	40.16209
116	2008-02-06 21:20:57	117.14232	40.16209
116	2008-02-06 21:25:59	117.14218	40.16213
116	2008-02-06 21:31:01	117.13546	40.15701
116	2008-02-06 21:35:02	117.11672	40.15498
116	2008-02-06 23:57:08	117.11677	40.15508
116	2008-02-07 00:02:09	117.14388	40.16116
116	2008-02-07 00:05:58	117.1172	40.15751
116	2008-02-07 00:07:11	117.11673	40.15502
116	2008-02-07 09:28:37	117.12417	40.15691
116	2008-02-07 09:33:20	117.13973	40.16019
116	2008-02-07 09:35:21	117.1427	40.16086
116	2008-02-07 09:43:45	117.1582	40.16749
116	2008-02-07 09:45:24	117.15955	40.16737
116	2008-02-07 09:48:46	117.14305	40.16092
116	2008-02-07 09:53:48	117.16005	40.16726
116	2008-02-07 09:56:28	117.15827	40.16756
116	2008-02-07 09:58:50	117.15827	40.16756
116	2008-02-07 10:03:51	117.15827	40.16756
116	2008-02-07 10:07:12	117.15821	40.16751
116	2008-02-07 10:07:13	117.15821	40.16751
116	2008-02-07 11:56:06	117.15908	40.16541
116	2008-02-07 12:01:07	117.15908	40.16541
116	2008-02-07 12:05:41	117.13965	40.17407
116	2008-02-07 12:06:09	117.13957	40.17769
116	2008-02-07 12:11:10	117.13811	40.18559
116	2008-02-07 12:44:09	117.15589	40.18745
116	2008-02-07 12:45:01	117.15603	40.18736
116	2008-02-07 12:49:10	117.15482	40.19185
116	2008-02-07 12:52:04	117.15489	40.19152
116	2008-02-07 13:42:31	117.17753	40.19188
116	2008-02-07 13:45:20	117.17751	40.19189
116	2008-02-07 13:45:32	117.17751	40.19189
116	2008-02-07 13:50:21	117.17751	40.19189
116	2008-02-07 13:55:23	117.17752	40.19189
116	2008-02-07 13:55:35	117.17752	40.19189
116	2008-02-07 14:05:26	117.17326	40.16674
116	2008-02-07 14:05:38	117.17087	40.16666
116	2008-02-07 14:09:05	117.15822	40.16747
116	2008-02-07 14:10:00	117.15822	40.16747
116	2008-02-07 14:10:26	117.15822	40.16747
116	2008-02-07 14:10:32	117.15822	40.16747
116	2008-02-07 15:44:10	117.15913	40.16748
116	2008-02-07 15:46:24	117.15867	40.16758
116	2008-02-07 15:49:12	117.15826	40.16748
116	2008-02-07 21:11:32	117.13028	40.15253
116	2008-02-07 21:11:32	117.13028	40.15253
116	2008-02-07 21:15:21	117.1171	40.15516
116	2008-02-07 21:16:34	117.11777	40.1566
116	2008-02-07 21:21:36	117.14538	40.16131
116	2008-02-07 21:26:25	117.14443	40.16126
116	2008-02-07 21:26:37	117.14322	40.16107
116	2008-02-07 21:31:39	117.14235	40.16209
116	2008-02-07 21:36:28	117.14235	40.16209
116	2008-02-07 21:36:41	117.14235	40.16209
116	2008-02-07 21:58:56	117.14056	40.1595
116	2008-02-07 21:59:00	117.1402	40.15926
116	2008-02-07 22:03:56	117.1168	40.15502
116	2008-02-08 10:16:14	117.11667	40.15501
116	2008-02-08 10:21:16	117.11667	40.15501
116	2008-02-08 10:23:03	117.11667	40.15501
116	2008-02-08 10:26:17	117.11667	40.15501
116	2008-02-08 10:31:19	117.10506	40.14885
116	2008-02-08 10:33:06	117.09998	40.14878
116	2008-02-08 10:36:21	117.08005	40.14408
116	2008-02-08 10:41:22	117.06439	40.14416
116	2008-02-08 10:43:10	117.06466	40.14406
116	2008-02-08 10:46:24	117.06112	40.1327
116	2008-02-08 10:51:26	117.05948	40.13438
116	2008-02-08 10:53:13	117.05948	40.13438
116	2008-02-08 10:53:13	117.05948	40.13438
116	2008-02-08 10:56:27	117.06289	40.13505
116	2008-02-08 11:01:29	117.01934	40.14178
116	2008-02-08 11:03:16	116.9981	40.13933
116	2008-02-08 11:06:30	116.95177	40.14992
116	2008-02-08 11:11:32	116.87936	40.15156
116	2008-02-08 11:13:19	116.8503	40.152
116	2008-02-08 11:16:34	116.81254	40.14849
116	2008-02-08 11:23:23	116.74343	40.12814
116	2008-02-08 11:26:37	116.69476	40.12441
116	2008-02-08 11:31:39	116.66137	40.11541
116	2008-02-08 11:33:26	116.63703	40.11638
116	2008-02-08 11:36:40	116.6016	40.11677
116	2008-02-08 11:36:40	116.6016	40.11677
116	2008-02-08 11:41:42	116.56102	40.11729
116	2008-02-08 11:43:29	116.55626	40.10729
116	2008-02-08 11:46:44	116.5524	40.08399
116	2008-02-08 11:51:45	116.53496	40.05355
116	2008-02-08 11:53:33	116.52813	40.0419
116	2008-02-08 11:56:47	116.51186	40.01617
116	2008-02-08 12:01:49	116.48855	40.00153
116	2008-02-08 12:03:36	116.47291	40.00082
116	2008-02-08 12:06:50	116.45677	40.00056
116	2008-02-08 12:11:52	116.45652	39.99203
116	2008-02-08 12:14:40	116.4581	39.99577
116	2008-02-08 12:16:24	116.45917	39.99595
116	2008-02-08 12:27:54	116.46112	40.01467
116	2008-02-08 12:29:48	116.46462	40.02206
116	2008-02-08 12:32:55	116.48658	40.02111
116	2008-02-08 12:37:57	116.49912	40.03748
116	2008-02-08 12:39:51	116.49868	40.0257
116	2008-02-08 12:42:59	116.47346	40.02025
116	2008-02-08 12:48:00	116.46095	40.01365
116	2008-02-08 12:49:55	116.45977	40.0036
116	2008-02-08 12:53:02	116.45424	39.99956
116	2008-02-08 12:58:04	116.45666	39.99285
116	2008-02-08 13:00:58	116.46268	39.98996
116	2008-02-08 13:03:05	116.4621	39.99427
116	2008-02-08 13:08:07	116.46166	40.0032
116	2008-02-08 13:11:02	116.46107	40.01437
116	2008-02-08 13:13:09	116.46306	40.01012
116	2008-02-08 13:18:10	116.41473	40.02091
116	2008-02-08 13:18:10	116.41473	40.02091
116	2008-02-08 13:21:05	116.41194	40.03082
116	2008-02-08 13:23:12	116.40919	40.03844
116	2008-02-08 13:28:14	116.40828	40.05307
116	2008-02-08 13:31:08	116.41077	40.05861
116	2008-02-08 13:33:15	116.4108	40.05971
116	2008-02-08 13:38:17	116.42173	40.0625
116	2008-02-08 13:41:12	116.43043	40.0633
116	2008-02-08 13:43:19	116.43222	40.06425
116	2008-02-08 13:48:20	116.42044	40.05962
116	2008-02-08 13:51:15	116.41206	40.05054
116	2008-02-08 13:53:22	116.40805	40.05266
116	2008-02-08 13:58:24	116.40891	40.0566
116	2008-02-08 14:01:18	116.39858	40.05614
116	2008-02-08 14:03:25	116.3828	40.0553
116	2008-02-08 14:08:27	116.3804	40.05493
116	2008-02-08 14:11:21	116.38447	40.05543
116	2008-02-08 14:11:21	116.38447	40.05543
116	2008-02-08 14:13:29	116.40181	40.05646
116	2008-02-08 14:18:30	116.40609	40.03136
116	2008-02-08 14:20:24	116.40868	40.02734
116	2008-02-08 14:23:26	116.40842	40.02668
116	2008-02-08 14:23:35	116.40828	40.02765
116	2008-02-08 14:28:37	116.40693	40.02892
116	2008-02-08 14:33:29	116.44776	40.01543
116	2008-02-08 14:33:38	116.45023	40.01469
116	2008-02-08 14:38:40	116.50884	40.01112
116	2008-02-08 14:43:31	116.57923	40.04681
116	2008-02-08 14:43:41	116.57935	40.04692
116	2008-02-08 14:48:42	116.58645	40.0792
116	2008-02-08 14:53:35	116.58218	40.06459
116	2008-02-08 14:53:44	116.58238	40.06336
116	2008-02-08 14:58:46	116.54704	40.06178
116	2008-02-08 15:03:38	116.52678	40.03934
116	2008-02-08 15:03:47	116.5264	40.03853
116	2008-02-08 15:08:49	116.50231	40.00673
116	2008-02-08 15:13:41	116.47232	40.00267
116	2008-02-08 15:13:51	116.47234	40.0025
116	2008-02-08 15:18:52	116.46236	40.01008
116	2008-02-08 15:23:45	116.47001	40.00386
116	2008-02-08 15:23:54	116.47171	40.00366
116	2008-02-08 15:23:54	116.47171	40.00366
116	2008-02-08 15:28:55	116.46237	39.99583
116	2008-02-08 15:33:48	116.45662	39.99421
116	2008-02-08 15:33:57	116.45662	39.99508
116	2008-02-08 15:38:59	116.45658	40.00756
116	2008-02-08 15:43:51	116.45447	40.00705
116	2008-02-08 15:49:02	116.45443	40.00711
116	2008-02-08 15:53:54	116.46819	40.01292
116	2008-02-08 15:54:04	116.46819	40.01292
116	2008-02-08 15:59:05	116.47268	39.99749
116	2008-02-08 16:03:58	116.46524	39.97174
116	2008-02-08 16:04:07	116.46328	39.96998
116	2008-02-08 16:09:09	116.4278	39.93442
116	2008-02-08 16:14:01	116.40953	39.90674
116	2008-02-08 16:14:10	116.40794	39.90671
116	2008-02-08 16:19:12	116.38063	39.90598
116	2008-02-08 16:24:04	116.35737	39.90584
116	2008-02-08 16:24:14	116.35626	39.90585
116	2008-02-08 16:29:15	116.339	39.91133
116	2008-02-08 16:34:08	116.3471	39.90568
116	2008-02-08 16:39:19	116.38071	39.90589
116	2008-02-08 16:44:11	116.40829	39.90662
116	2008-02-08 16:44:20	116.40969	39.90661
116	2008-02-08 16:49:22	116.41272	39.88777
116	2008-02-08 16:54:14	116.41557	39.86422
116	2008-02-08 16:54:24	116.41557	39.86422
116	2008-02-08 16:59:25	116.432	39.86466
116	2008-02-08 17:04:18	116.43697	39.86439
116	2008-02-08 17:04:27	116.43697	39.86439
116	2008-02-08 17:09:29	116.43701	39.86448
116	2008-02-08 17:14:21	116.4755	39.86715
116	2008-02-08 17:14:21	116.42998	39.86715
116	2008-02-08 17:14:30	116.43056	39.86716
116	2008-02-08 17:14:30	116.43056	39.86716
116	2008-02-08 17:19:32	116.4377	39.89641
116	2008-02-08 17:24:24	116.42098	39.90507
116	2008-02-08 17:24:34	116.42085	39.90509
116	2008-02-08 17:29:35	116.4019	39.89944
116	2008-02-08 17:29:35	116.4019	39.89944
116	2008-02-08 17:34:27	116.38466	39.89894
116	2008-02-08 17:34:27	116.38466	39.89894
116	2008-02-08 17:34:37	116.38335	39.89889
