# Supplementary material for: An adaptive map-matching algorithm based on hierarchical fuzzy system from vehicular GPS data
Source: PLoS One. 2017 Dec 5;12(12):e0188796. doi: 10.1371/journal.pone.0188796 (PMC5716534; doi:10.1371/journal.pone.0188796)
Supplement: S1 Data — (ZIP) [file pone.0188796.s001.zip › data samples/117.txt]

117	2008-02-02 13:39:06	116.42866	39.91766
117	2008-02-02 13:39:26	116.42867	39.9194
117	2008-02-02 13:44:28	116.43779	39.92205
117	2008-02-02 13:49:09	116.4459	39.92548
117	2008-02-02 13:54:31	116.45567	39.92583
117	2008-02-02 14:49:47	116.48892	39.96146
117	2008-02-02 14:54:08	116.49691	39.9693
117	2008-02-02 14:59:09	116.48226	39.97222
117	2008-02-02 14:59:50	116.47866	39.97467
117	2008-02-02 15:17:08	116.4935	39.97435
117	2008-02-02 15:22:13	116.49304	39.97359
117	2008-02-02 15:50:33	116.48454	39.97079
117	2008-02-02 15:55:35	116.48327	39.97885
117	2008-02-02 15:57:21	116.47473	39.9844
117	2008-02-02 16:00:36	116.46437	39.99127
117	2008-02-02 16:00:36	116.46437	39.99127
117	2008-02-02 16:05:38	116.45004	39.98125
117	2008-02-02 16:07:24	116.44955	39.98052
117	2008-02-02 16:10:40	116.46796	39.96685
117	2008-02-02 16:15:41	116.46343	39.95051
117	2008-02-02 16:17:28	116.45806	39.94866
117	2008-02-02 16:20:46	116.45645	39.94832
117	2008-02-02 16:25:48	116.43924	39.93988
117	2008-02-02 16:29:32	116.42716	39.93848
117	2008-02-02 16:30:50	116.42779	39.93041
117	2008-02-02 16:35:51	116.42546	39.92298
117	2008-02-02 16:39:35	116.42237	39.92291
117	2008-02-02 16:40:53	116.41531	39.923
117	2008-02-02 16:45:54	116.41107	39.93001
117	2008-02-02 16:50:39	116.40889	39.93223
117	2008-02-02 16:50:56	116.4089	39.93223
117	2008-02-02 16:55:58	116.41015	39.9393
117	2008-02-02 17:00:42	116.43289	39.9386
117	2008-02-02 17:06:01	116.44736	39.9398
117	2008-02-02 17:10:45	116.45396	39.95256
117	2008-02-02 17:11:03	116.45322	39.95314
117	2008-02-02 17:16:04	116.42932	39.96816
117	2008-02-02 17:56:13	116.4196	39.93482
117	2008-02-02 17:57:50	116.41962	39.93362
117	2008-02-02 18:05:56	116.42337	39.93228
117	2008-02-02 18:07:53	116.42447	39.93229
117	2008-02-02 18:17:57	116.44399	39.92942
117	2008-02-02 18:44:28	116.44413	39.92629
117	2008-02-02 18:49:30	116.43539	39.92285
117	2008-02-02 18:53:17	116.44441	39.92563
117	2008-02-02 18:54:32	116.4466	39.92562
117	2008-02-02 18:59:33	116.45527	39.9238
117	2008-02-02 18:59:33	116.45527	39.9238
117	2008-02-02 19:03:20	116.4551	39.92295
117	2008-02-02 19:04:35	116.45565	39.92309
117	2008-02-02 19:29:21	116.4981	39.91462
117	2008-02-02 19:31:16	116.49917	39.91467
117	2008-02-02 19:34:23	116.50464	39.91476
117	2008-02-02 19:39:24	116.5197	39.91592
117	2008-02-02 19:41:19	116.52443	39.91572
117	2008-02-02 19:49:28	116.54516	39.91008
117	2008-02-02 19:51:22	116.54017	39.90954
117	2008-02-02 19:54:29	116.52383	39.90861
117	2008-02-02 19:59:31	116.51552	39.91445
117	2008-02-02 20:01:25	116.51538	39.91503
117	2008-02-02 20:04:39	116.51186	39.92009
117	2008-02-02 20:43:25	116.48364	39.91415
117	2008-02-02 20:46:19	116.47599	39.90766
117	2008-02-02 20:51:23	116.47199	39.90776
117	2008-02-02 20:56:24	116.47504	39.91408
117	2008-02-02 20:56:29	116.47531	39.91408
117	2008-02-02 21:01:26	116.49452	39.92176
117	2008-02-02 21:06:28	116.50237	39.92718
117	2008-02-02 21:18:46	116.51118	39.92189
117	2008-02-02 21:20:41	116.51899	39.92251
117	2008-02-02 21:23:48	116.54589	39.92258
117	2008-02-02 21:28:49	116.56143	39.91471
117	2008-02-02 21:30:44	116.57094	39.91355
117	2008-02-02 21:33:51	116.57025	39.9033
117	2008-02-02 21:38:53	116.56242	39.90373
117	2008-02-02 21:38:53	116.56242	39.90373
117	2008-02-02 21:41:48	116.56967	39.9033
117	2008-02-02 21:43:54	116.57101	39.90886
117	2008-02-02 21:48:56	116.53604	39.90944
117	2008-02-02 21:51:51	116.52365	39.90862
117	2008-02-02 21:53:58	116.5152	39.91526
117	2008-02-02 21:58:59	116.51124	39.92462
117	2008-02-02 22:04:01	116.54057	39.94056
117	2008-02-02 22:09:03	116.53953	39.96477
117	2008-02-02 22:11:57	116.52664	39.96453
117	2008-02-02 22:14:04	116.53476	39.97208
117	2008-02-02 22:19:06	116.49833	39.97052
117	2008-02-02 22:24:03	116.49329	39.97418
117	2008-02-02 22:25:02	116.49336	39.97149
117	2008-02-02 22:29:13	116.47639	39.96811
117	2008-02-02 22:34:14	116.48901	39.97062
117	2008-02-02 22:36:06	116.49325	39.97391
117	2008-02-02 22:38:06	116.4931	39.97379
117	2008-02-02 22:53:15	116.45649	39.96395
117	2008-02-02 22:54:31	116.44414	39.95277
117	2008-02-02 22:59:32	116.41959	39.93974
117	2008-02-02 23:03:18	116.41959	39.93288
117	2008-02-02 23:04:34	116.41962	39.93274
117	2008-02-02 23:09:36	116.44247	39.9323
117	2008-02-02 23:13:22	116.45397	39.93243
117	2008-02-02 23:14:37	116.45401	39.93243
117	2008-02-02 23:19:39	116.46676	39.93385
117	2008-02-02 23:24:25	116.46657	39.93712
117	2008-02-02 23:34:30	116.46699	39.95101
117	2008-02-02 23:40:31	116.48436	39.95796
117	2008-02-02 23:44:57	116.49737	39.96338
117	2008-02-02 23:49:35	116.49364	39.97397
117	2008-02-02 23:53:35	116.48204	39.97238
117	2008-02-02 23:55:02	116.48068	39.97131
117	2008-02-03 00:18:11	116.45219	39.96107
117	2008-02-03 00:19:58	116.44089	39.96135
117	2008-02-03 00:23:39	116.39963	39.96748
117	2008-02-03 00:28:15	116.3393	39.96635
117	2008-02-03 00:54:28	116.31417	39.89524
117	2008-02-03 00:56:23	116.31396	39.89539
117	2008-02-03 00:59:30	116.31534	39.895
117	2008-02-03 01:04:32	116.30676	39.89522
117	2008-02-03 01:52:05	116.25731	39.8958
117	2008-02-03 01:57:05	116.19618	39.88802
117	2008-02-03 01:57:51	116.19281	39.88792
117	2008-02-03 02:02:07	116.19996	39.8889
117	2008-02-03 02:17:58	116.31846	39.89592
117	2008-02-03 02:21:59	116.30458	39.89878
117	2008-02-03 02:33:14	116.31358	39.93739
117	2008-02-03 02:36:08	116.31939	39.93736
117	2008-02-03 02:38:16	116.31811	39.94995
117	2008-02-03 03:04:41	116.326	39.96622
117	2008-02-03 03:09:42	116.30404	39.92397
117	2008-02-03 03:14:44	116.31373	39.8951
117	2008-02-03 03:19:27	116.32334	39.89552
117	2008-02-03 03:19:46	116.3263	39.89559
117	2008-02-03 03:24:47	116.34242	39.88171
117	2008-02-03 03:29:31	116.34718	39.88782
117	2008-02-03 03:29:49	116.34711	39.88917
117	2008-02-03 03:34:32	116.34658	39.89892
117	2008-02-03 03:54:24	116.34534	39.89705
117	2008-02-03 08:28:44	116.41142	39.9068
117	2008-02-03 08:38:47	116.52833	39.90809
117	2008-02-03 08:43:33	116.6019	39.90719
117	2008-02-03 08:48:50	116.64684	39.92103
117	2008-02-03 08:53:37	116.72182	39.92474
117	2008-02-03 08:53:52	116.72555	39.92567
117	2008-02-03 08:58:54	116.78322	39.94052
117	2008-02-03 09:08:57	116.78978	39.94162
117	2008-02-03 09:11:44	116.7857	39.94219
117	2008-02-03 09:38:57	116.66066	39.92524
117	2008-02-03 09:43:58	116.64422	39.92113
117	2008-02-03 09:43:58	116.64422	39.92113
117	2008-02-03 09:49:01	116.616	39.92479
117	2008-02-03 09:54:02	116.57625	39.92364
117	2008-02-03 09:59:04	116.53431	39.92244
117	2008-02-03 10:04:05	116.51125	39.93126
117	2008-02-03 10:09:07	116.51114	39.95121
117	2008-02-03 10:19:10	116.49342	39.97395
117	2008-02-03 10:24:12	116.47696	39.98281
117	2008-02-03 10:29:14	116.43915	39.98567
117	2008-02-03 10:44:27	116.46173	39.97205
117	2008-02-03 10:49:20	116.44494	39.99469
117	2008-02-03 10:54:25	116.47234	40.00451
117	2008-02-03 10:59:24	116.47232	40.00376
117	2008-02-03 11:32:51	116.45661	39.99321
117	2008-02-03 11:37:56	116.45691	39.99039
117	2008-02-03 11:42:43	116.46227	39.98522
117	2008-02-03 11:42:58	116.46304	39.9847
117	2008-02-03 11:48:00	116.45217	39.96101
117	2008-02-03 11:52:46	116.43885	39.95034
117	2008-02-03 11:53:01	116.43871	39.94983
117	2008-02-03 11:58:03	116.43372	39.93993
117	2008-02-03 12:02:49	116.42794	39.93148
117	2008-02-03 12:03:05	116.42807	39.92927
117	2008-02-03 12:08:06	116.42099	39.9143
117	2008-02-03 12:13:08	116.40762	39.91193
117	2008-02-03 12:18:10	116.406	39.90917
117	2008-02-03 12:22:56	116.38613	39.90623
117	2008-02-03 12:28:13	116.3589	39.90599
117	2008-02-03 12:28:13	116.3589	39.90599
117	2008-02-03 12:32:59	116.35658	39.89777
117	2008-02-03 12:33:15	116.35715	39.89721
117	2008-02-03 12:38:16	116.3446	39.88827
117	2008-02-03 12:43:03	116.33483	39.8867
117	2008-02-03 12:43:18	116.3363	39.88669
117	2008-02-03 12:48:20	116.33637	39.89592
117	2008-02-03 12:53:06	116.34	39.90188
117	2008-02-03 12:53:21	116.34005	39.90321
117	2008-02-03 12:58:23	116.34652	39.90641
117	2008-02-03 13:03:08	116.35015	39.89984
117	2008-02-03 13:03:24	116.35011	39.89901
117	2008-02-03 13:08:11	116.35065	39.8956
117	2008-02-03 13:13:18	116.35064	39.89586
117	2008-02-03 13:23:35	116.34695	39.89491
117	2008-02-03 13:28:22	116.33686	39.90177
117	2008-02-03 13:28:37	116.33686	39.90177
117	2008-02-03 13:33:38	116.325	39.89588
117	2008-02-03 13:38:25	116.30397	39.89265
117	2008-02-03 13:38:40	116.30395	39.89159
117	2008-02-03 13:43:41	116.29464	39.88601
117	2008-02-03 13:48:29	116.28903	39.8925
117	2008-02-03 13:48:43	116.28898	39.89395
117	2008-02-03 13:58:32	116.30425	39.92117
117	2008-02-03 13:58:46	116.30423	39.92304
117	2008-02-03 14:03:48	116.32959	39.93677
117	2008-02-03 14:08:35	116.34686	39.93628
117	2008-02-03 14:08:50	116.34626	39.93673
117	2008-02-03 14:13:51	116.36454	39.94686
117	2008-02-03 14:18:39	116.37358	39.96167
117	2008-02-03 14:18:53	116.37367	39.96337
117	2008-02-03 14:23:55	116.3585	39.986
117	2008-02-03 14:28:42	116.31457	39.98456
117	2008-02-03 14:28:56	116.31386	39.98453
117	2008-02-03 14:33:58	116.31048	39.97998
117	2008-02-03 14:33:58	116.31048	39.97998
117	2008-02-03 14:38:44	116.31476	39.96591
117	2008-02-03 14:38:59	116.31312	39.96523
117	2008-02-03 14:44:00	116.30402	39.92964
117	2008-02-03 14:48:48	116.30404	39.91428
117	2008-02-03 14:49:02	116.30404	39.91291
117	2008-02-03 14:54:04	116.30452	39.8821
117	2008-02-03 14:58:51	116.32962	39.84756
117	2008-02-03 14:59:05	116.33203	39.84753
117	2008-02-03 15:04:07	116.37966	39.85588
117	2008-02-03 15:08:54	116.35467	39.8527
117	2008-02-03 15:14:14	116.33814	39.84766
117	2008-02-03 15:19:16	116.35287	39.84449
117	2008-02-03 15:20:59	116.35889	39.84558
117	2008-02-03 15:24:17	116.36648	39.84925
117	2008-02-03 15:29:19	116.37847	39.85554
117	2008-02-03 15:31:02	116.37106	39.85579
117	2008-02-03 15:34:21	116.32956	39.84772
117	2008-02-03 15:39:22	116.30622	39.8683
117	2008-02-03 15:41:06	116.30589	39.87107
117	2008-02-03 15:44:24	116.30853	39.88505
117	2008-02-03 15:49:25	116.30454	39.89008
117	2008-02-03 15:51:08	116.30453	39.89826
117	2008-02-03 15:54:26	116.30599	39.90552
117	2008-02-03 15:59:28	116.30485	39.92687
117	2008-02-03 16:01:11	116.31294	39.92681
117	2008-02-03 16:04:30	116.3234	39.92682
117	2008-02-03 16:09:31	116.3274	39.9268
117	2008-02-03 16:11:14	116.32849	39.92026
117	2008-02-03 16:14:33	116.33496	39.91697
117	2008-02-03 16:14:33	116.33496	39.91697
117	2008-02-03 16:19:34	116.33424	39.92183
117	2008-02-03 16:21:18	116.32851	39.92316
117	2008-02-03 16:29:38	116.34668	39.9267
117	2008-02-03 16:31:21	116.34977	39.92391
117	2008-02-03 16:34:39	116.35038	39.91445
117	2008-02-03 16:39:41	116.36598	39.90566
117	2008-02-03 16:39:41	116.36598	39.90566
117	2008-02-03 16:41:24	116.37455	39.9057
117	2008-02-03 16:44:43	116.38681	39.90609
117	2008-02-03 16:49:44	116.4035	39.90657
117	2008-02-03 16:51:28	116.41164	39.90682
117	2008-02-03 16:54:46	116.43475	39.90702
117	2008-02-03 16:59:48	116.47085	39.90605
117	2008-02-03 17:01:31	116.46467	39.90664
117	2008-02-03 17:11:34	116.45222	39.86461
117	2008-02-03 17:14:53	116.4328	39.85762
117	2008-02-03 17:19:54	116.41341	39.85585
117	2008-02-03 17:21:38	116.39849	39.85582
117	2008-02-03 17:24:56	116.35543	39.85276
117	2008-02-03 17:29:58	116.31038	39.85723
117	2008-02-03 17:31:41	116.30818	39.85981
117	2008-02-03 17:34:59	116.30656	39.86545
117	2008-02-03 17:40:01	116.30588	39.87128
117	2008-02-03 17:41:44	116.30494	39.87998
117	2008-02-03 17:41:44	116.30494	39.87998
117	2008-02-03 17:45:03	116.30158	39.87856
117	2008-02-03 17:50:04	116.30324	39.88268
117	2008-02-03 17:51:48	116.30449	39.8873
117	2008-02-03 17:55:06	116.30445	39.90109
117	2008-02-03 18:00:08	116.30464	39.90773
117	2008-02-03 18:01:51	116.30443	39.91393
117	2008-02-03 18:01:51	116.30443	39.91393
117	2008-02-03 18:05:09	116.30442	39.92207
117	2008-02-03 18:10:11	116.31369	39.93217
117	2008-02-03 18:12:56	116.31365	39.93707
117	2008-02-03 18:25:41	116.31795	39.95082
117	2008-02-03 18:27:04	116.31738	39.95529
117	2008-02-03 18:30:42	116.31563	39.96509
117	2008-02-03 18:35:44	116.33231	39.96607
117	2008-02-03 18:40:46	116.35281	39.96628
117	2008-02-03 18:45:47	116.3739	39.98096
117	2008-02-03 18:47:11	116.37915	39.98634
117	2008-02-03 18:50:49	116.40754	39.98714
117	2008-02-03 18:55:51	116.4172	39.98727
117	2008-02-03 18:57:14	116.41745	39.98726
117	2008-02-03 19:00:52	116.43156	39.98622
117	2008-02-03 19:05:54	116.42873	39.98222
117	2008-02-03 19:07:17	116.4238	39.98217
117	2008-02-03 19:10:56	116.41779	39.98705
117	2008-02-03 19:15:57	116.37945	39.98654
117	2008-02-03 19:17:20	116.36433	39.98611
117	2008-02-03 19:20:59	116.34765	39.98573
117	2008-02-03 19:26:01	116.35428	39.98034
117	2008-02-03 19:26:23	116.35332	39.98028
117	2008-02-03 19:27:24	116.34779	39.98044
117	2008-02-03 19:31:02	116.34568	39.98581
117	2008-02-03 19:36:04	116.33081	39.99137
117	2008-02-03 19:37:27	116.33368	39.99163
117	2008-02-03 19:41:06	116.34689	39.98732
117	2008-02-03 19:46:07	116.34736	39.95843
117	2008-02-03 19:47:30	116.34237	39.9568
117	2008-02-03 19:51:09	116.33691	39.95718
117	2008-02-03 19:56:10	116.32836	39.96408
117	2008-02-03 19:57:34	116.33271	39.96609
117	2008-02-03 20:01:12	116.34416	39.96608
117	2008-02-03 20:06:19	116.34898	39.96623
117	2008-02-03 20:11:21	116.35955	39.97003
117	2008-02-03 20:11:38	116.35956	39.97026
117	2008-02-03 20:21:24	116.35581	39.97873
117	2008-02-03 20:21:41	116.35579	39.9788
117	2008-02-03 20:26:26	116.35438	39.98041
117	2008-02-03 20:31:28	116.351	39.9854
117	2008-02-03 20:31:44	116.35159	39.98544
117	2008-02-03 20:36:29	116.38855	39.98659
117	2008-02-03 20:36:29	116.38855	39.98659
117	2008-02-03 20:58:55	116.46315	39.99043
117	2008-02-03 21:00:48	116.46381	39.99103
117	2008-02-03 21:03:57	116.46363	39.99693
117	2008-02-03 21:09:02	116.46612	39.99951
117	2008-02-03 21:11:51	116.46615	39.99949
117	2008-02-04 11:23:39	116.46605	39.99946
117	2008-02-04 11:28:40	116.46716	39.99386
117	2008-02-04 11:31:57	116.46716	39.99386
117	2008-02-04 11:33:42	116.46718	39.99388
117	2008-02-04 11:37:59	116.46718	39.99388
117	2008-02-04 12:02:15	116.46037	39.98213
117	2008-02-04 12:12:19	116.45902	39.9578
117	2008-02-04 12:15:36	116.46541	39.9707
117	2008-02-04 12:20:38	116.46036	39.98095
117	2008-02-04 12:22:22	116.46259	39.9846
117	2008-02-04 12:25:39	116.46196	39.9893
117	2008-02-04 12:30:25	116.46712	39.99381
117	2008-02-04 13:06:06	116.46022	39.98652
117	2008-02-04 13:11:07	116.4729	39.97555
117	2008-02-04 13:11:55	116.47327	39.97527
117	2008-02-04 13:14:56	116.47408	39.97018
117	2008-02-04 13:39:24	116.44924	39.9796
117	2008-02-04 13:43:13	116.44434	39.98268
117	2008-02-04 13:44:28	116.42992	39.98791
117	2008-02-04 13:49:30	116.3702	39.98622
117	2008-02-04 13:53:17	116.3279	39.98513
117	2008-02-04 13:54:31	116.32122	39.98486
117	2008-02-04 13:59:33	116.32107	39.98489
117	2008-02-04 14:03:20	116.32734	39.97631
117	2008-02-04 14:04:35	116.32731	39.9762
117	2008-02-04 14:09:36	116.30318	39.95274
117	2008-02-04 14:13:23	116.30333	39.94113
117	2008-02-04 14:14:38	116.31111	39.93818
117	2008-02-04 14:19:40	116.33191	39.93442
117	2008-02-04 14:23:27	116.32739	39.93182
117	2008-02-04 14:24:57	116.32773	39.92729
117	2008-02-04 14:29:43	116.32001	39.92219
117	2008-02-04 14:33:30	116.30377	39.91898
117	2008-02-04 14:34:45	116.3039	39.91749
117	2008-02-04 14:39:46	116.30407	39.90808
117	2008-02-04 14:43:33	116.30409	39.89984
117	2008-02-04 14:44:48	116.30415	39.89854
117	2008-02-04 14:49:50	116.30277	39.89565
117	2008-02-04 14:53:37	116.30874	39.89567
117	2008-02-04 14:53:37	116.30874	39.89567
117	2008-02-04 14:54:51	116.32032	39.8957
117	2008-02-04 14:59:53	116.31935	39.89597
117	2008-02-04 15:03:40	116.30563	39.89552
117	2008-02-04 15:04:55	116.30564	39.89544
117	2008-02-04 16:14:21	116.32848	39.91467
117	2008-02-04 16:15:28	116.32852	39.91782
117	2008-02-04 16:24:25	116.33779	39.92166
117	2008-02-04 16:25:31	116.33823	39.92402
117	2008-02-04 16:25:31	116.33823	39.92402
117	2008-02-04 16:30:33	116.33791	39.93035
117	2008-02-04 16:35:29	116.34172	39.93474
117	2008-02-04 16:46:43	116.34414	39.94279
117	2008-02-04 16:48:38	116.34186	39.95036
117	2008-02-04 17:27:23	116.33497	39.97882
117	2008-02-04 17:30:50	116.33861	39.98494
117	2008-02-04 17:34:53	116.3384	39.9848
117	2008-02-04 17:54:03	116.33802	39.98518
117	2008-02-04 18:13:45	116.29957	39.98125
117	2008-02-04 18:18:47	116.34385	39.98536
117	2008-02-04 18:23:16	116.39414	39.98675
117	2008-02-04 18:23:49	116.39853	39.98688
117	2008-02-04 18:33:20	116.47658	39.9818
117	2008-02-04 18:33:52	116.48214	39.98679
117	2008-02-04 18:38:54	116.53964	40.0245
117	2008-02-04 18:43:23	116.57966	40.04735
117	2008-02-04 18:48:56	116.58235	40.07943
117	2008-02-04 18:53:58	116.58227	40.064
117	2008-02-04 19:03:29	116.56486	40.07109
117	2008-02-04 20:50:23	116.56486	40.07103
117	2008-02-04 20:53:10	116.56486	40.07103
117	2008-02-04 21:39:44	116.56461	40.07106
117	2008-02-04 21:44:49	116.56322	40.07011
117	2008-02-04 21:49:35	116.56282	40.0701
117	2008-02-04 21:59:44	116.56297	40.06687
117	2008-02-04 22:26:14	116.58257	40.06293
117	2008-02-04 22:37:57	116.58195	40.06678
117	2008-02-04 22:41:50	116.58184	40.0674
117	2008-02-04 23:01:04	116.58153	40.06955
117	2008-02-04 23:07:07	116.5813	40.0709
117	2008-02-04 23:12:28	116.58048	40.07565
117	2008-02-04 23:29:36	116.58077	40.07839
117	2008-02-04 23:34:19	116.57904	40.0469
117	2008-02-04 23:34:38	116.57886	40.04672
117	2008-02-04 23:39:39	116.50702	40.00952
117	2008-02-04 23:44:22	116.45501	39.96262
117	2008-02-04 23:44:41	116.45193	39.95984
117	2008-02-04 23:49:42	116.41272	39.95206
117	2008-02-04 23:54:26	116.41784	39.96079
117	2008-02-04 23:54:44	116.41879	39.96075
117	2008-02-04 23:59:46	116.42583	39.95821
117	2008-02-04 23:59:46	116.42583	39.95821
117	2008-02-05 00:04:47	116.41178	39.95779
117	2008-02-05 00:05:29	116.41487	39.95788
117	2008-02-05 00:09:49	116.43117	39.96185
117	2008-02-05 00:14:51	116.45319	39.95288
117	2008-02-05 00:15:33	116.45487	39.9541
117	2008-02-05 00:19:52	116.47577	39.96977
117	2008-02-05 00:24:37	116.48974	39.97045
117	2008-02-05 00:55:51	116.49331	39.97366
117	2008-02-05 01:18:17	116.4837	39.97882
117	2008-02-05 01:23:19	116.46707	39.98958
117	2008-02-05 01:26:05	116.46744	39.99414
117	2008-02-05 01:42:27	116.47266	40.00041
117	2008-02-05 01:47:29	116.4619	40.00134
117	2008-02-05 01:50:17	116.46505	40.00377
117	2008-02-05 01:52:31	116.46712	40.00271
117	2008-02-05 01:57:32	116.46742	39.99429
117	2008-02-05 02:36:51	116.46636	39.95135
117	2008-02-05 02:44:43	116.47124	39.98631
117	2008-02-05 02:46:54	116.46814	39.9915
117	2008-02-05 02:51:58	116.46714	39.994
117	2008-02-05 03:19:10	116.46157	39.98929
117	2008-02-05 03:24:12	116.46615	39.993
117	2008-02-05 03:29:03	116.46612	39.99918
117	2008-02-05 03:29:17	116.46733	40.00044
117	2008-02-05 03:34:18	116.46632	39.99304
117	2008-02-05 03:47:26	116.46732	39.99434
117	2008-02-05 04:34:41	116.46911	39.99581
117	2008-02-05 04:39:43	116.45937	40.01053
117	2008-02-05 04:43:32	116.45941	40.01163
117	2008-02-05 04:44:45	116.45661	40.00826
117	2008-02-05 04:49:46	116.45516	39.98813
117	2008-02-05 04:49:46	116.45516	39.98813
117	2008-02-05 04:54:48	116.42002	39.9878
117	2008-02-05 04:59:50	116.37918	39.98671
117	2008-02-05 05:12:39	116.30407	39.97442
117	2008-02-05 05:14:35	116.31879	39.97486
117	2008-02-05 05:17:41	116.32756	39.9751
117	2008-02-05 05:22:43	116.3377	39.98479
117	2008-02-05 05:25:38	116.33801	39.9822
117	2008-02-05 05:27:44	116.33815	39.98051
117	2008-02-05 05:30:41	116.33815	39.98051
117	2008-02-05 06:16:54	116.33807	39.9806
117	2008-02-05 06:36:57	116.33802	39.9806
117	2008-02-05 06:37:11	116.33802	39.9806
117	2008-02-05 06:41:59	116.33802	39.9806
117	2008-02-05 07:02:56	116.3381	39.98053
117	2008-02-05 07:07:58	116.3803	39.98645
117	2008-02-05 07:18:01	116.50457	40.00727
117	2008-02-05 07:21:30	116.56427	40.03403
117	2008-02-05 07:23:03	116.57876	40.04655
117	2008-02-05 07:28:05	116.58297	40.07605
117	2008-02-05 07:31:34	116.58132	40.07931
117	2008-02-05 07:48:11	116.51172	40.01604
117	2008-02-05 07:51:40	116.48672	40.00171
117	2008-02-05 07:51:40	116.48672	40.00171
117	2008-02-05 07:57:42	116.4672	39.99414
117	2008-02-05 08:01:44	116.4673	39.99418
117	2008-02-05 08:13:05	116.46399	40.01068
117	2008-02-05 08:17:54	116.50152	40.00437
117	2008-02-05 08:18:06	116.50365	40.00629
117	2008-02-05 08:27:57	116.57829	40.04618
117	2008-02-05 08:28:10	116.57829	40.04618
117	2008-02-05 08:33:11	116.58392	40.05777
117	2008-02-05 08:38:01	116.58233	40.06835
117	2008-02-05 08:38:13	116.58228	40.06868
117	2008-02-05 08:43:14	116.58268	40.07572
117	2008-02-05 08:48:03	116.58199	40.07928
117	2008-02-05 08:48:15	116.58194	40.07927
117	2008-02-05 08:53:17	116.58083	40.07258
117	2008-02-05 08:58:06	116.5637	40.06439
117	2008-02-05 08:58:19	116.56365	40.06398
117	2008-02-05 09:03:20	116.53853	40.05579
117	2008-02-05 09:08:09	116.52371	40.03384
117	2008-02-05 09:08:22	116.52312	40.03298
117	2008-02-05 09:13:23	116.49976	40.00466
117	2008-02-05 09:18:25	116.47278	40.00085
117	2008-02-05 09:21:14	116.46619	39.99959
117	2008-02-05 09:30:22	116.4677	39.99486
117	2008-02-05 09:41:42	116.46436	39.99178
117	2008-02-05 09:49:32	116.44132	39.9927
117	2008-02-05 09:49:32	116.44132	39.9927
117	2008-02-05 09:51:45	116.44165	39.99312
117	2008-02-05 10:03:50	116.44166	39.99324
117	2008-02-05 10:08:55	116.44171	39.99329
117	2008-02-05 10:13:44	116.45913	39.9872
117	2008-02-05 10:13:56	116.45959	39.98692
117	2008-02-05 10:21:48	116.4739	39.97548
117	2008-02-05 10:26:55	116.47385	39.97546
117	2008-02-05 10:50:47	116.46703	39.99371
117	2008-02-05 11:02:10	116.46739	39.99334
117	2008-02-05 11:06:12	116.46724	39.99389
117	2008-02-05 11:20:20	116.4672	39.99401
117	2008-02-05 11:27:22	116.46739	39.99407
117	2008-02-05 11:38:40	116.47225	39.994
117	2008-02-05 11:43:41	116.48224	39.98722
117	2008-02-05 11:45:33	116.46301	39.96973
117	2008-02-05 11:45:33	116.46301	39.96973
117	2008-02-05 11:48:43	116.45493	39.95182
117	2008-02-05 11:53:45	116.45473	39.90721
117	2008-02-05 11:55:36	116.44432	39.90762
117	2008-02-05 11:58:46	116.45456	39.91202
117	2008-02-05 12:17:00	116.4686	39.91228
117	2008-02-05 12:21:51	116.4686	39.91218
117	2008-02-05 12:27:09	116.47186	39.90769
117	2008-02-05 12:30:52	116.47161	39.9025
117	2008-02-05 12:32:11	116.47155	39.90012
117	2008-02-05 12:37:13	116.46715	39.88307
117	2008-02-05 12:40:56	116.46654	39.88301
117	2008-02-05 12:42:14	116.47035	39.88304
117	2008-02-05 12:47:16	116.47157	39.89904
117	2008-02-05 12:50:59	116.45916	39.89931
117	2008-02-05 12:52:18	116.45781	39.89937
117	2008-02-05 13:04:15	116.48858	39.92161
117	2008-02-05 13:06:08	116.49994	39.92176
117	2008-02-05 13:09:17	116.51141	39.92525
117	2008-02-05 13:14:19	116.5122	39.93734
117	2008-02-05 13:16:11	116.51116	39.9314
117	2008-02-05 13:19:20	116.51175	39.92036
117	2008-02-05 13:24:22	116.49578	39.91475
117	2008-02-05 13:26:14	116.48407	39.91506
117	2008-02-05 13:29:24	116.48421	39.93196
117	2008-02-05 13:34:25	116.4928	39.95678
117	2008-02-05 13:37:18	116.49092	39.9631
117	2008-02-05 13:39:27	116.49712	39.96587
117	2008-02-05 13:44:21	116.48965	39.97049
117	2008-02-05 14:36:44	116.49301	39.97067
117	2008-02-05 14:41:45	116.49312	39.97386
117	2008-02-05 15:08:12	116.49312	39.97379
117	2008-02-05 15:30:10	116.47124	39.99437
117	2008-02-05 15:31:25	116.46715	39.99391
117	2008-02-05 15:36:30	116.46749	39.99339
117	2008-02-05 15:41:37	116.46748	39.9942
117	2008-02-05 15:56:24	116.47977	39.97365
117	2008-02-05 15:57:02	116.47943	39.97327
117	2008-02-05 16:02:04	116.47596	39.98358
117	2008-02-05 16:05:28	116.46716	39.99387
117	2008-02-05 16:46:58	116.45694	39.99063
117	2008-02-05 16:51:59	116.4607	40.0001
117	2008-02-05 16:56:49	116.46648	39.99994
117	2008-02-05 17:02:06	116.46897	39.99601
117	2008-02-05 17:24:19	116.46763	39.99456
117	2008-02-05 17:39:24	116.48351	39.93831
117	2008-02-05 17:43:13	116.47268	39.93247
117	2008-02-05 17:43:13	116.47268	39.93247
117	2008-02-05 17:49:28	116.46338	39.94337
117	2008-02-05 17:53:17	116.47598	39.95442
117	2008-02-05 17:54:29	116.47888	39.95549
117	2008-02-05 17:59:31	116.48423	39.96488
117	2008-02-05 18:29:32	116.51068	40.02298
117	2008-02-05 18:32:05	116.50727	40.01114
117	2008-02-05 18:37:08	116.4822	39.98813
117	2008-02-05 18:39:35	116.47662	39.98308
117	2008-02-05 18:42:08	116.46209	39.97007
117	2008-02-05 18:47:38	116.47066	39.95285
117	2008-02-05 18:49:39	116.46534	39.95107
117	2008-02-05 18:52:11	116.46426	39.94349
117	2008-02-05 18:57:13	116.47734	39.95489
117	2008-02-05 18:59:42	116.48458	39.95803
117	2008-02-05 19:02:15	116.48822	39.96228
117	2008-02-05 19:07:15	116.48384	39.97823
117	2008-02-05 19:09:44	116.47818	39.97534
117	2008-02-05 19:17:19	116.48372	39.93062
117	2008-02-05 19:22:20	116.45786	39.90332
117	2008-02-05 20:11:23	116.5541	40.09345
117	2008-02-05 20:13:15	116.55604	40.1053
117	2008-02-05 20:16:25	116.57606	40.11667
117	2008-02-05 20:21:26	116.61353	40.11639
117	2008-02-05 20:23:18	116.63257	40.11626
117	2008-02-05 20:26:28	116.66573	40.11465
117	2008-02-05 20:31:30	116.72359	40.12124
117	2008-02-05 20:33:21	116.74318	40.12778
117	2008-02-05 20:36:31	116.7757	40.1433
117	2008-02-05 20:41:33	116.83299	40.15061
117	2008-02-05 20:43:24	116.85365	40.15196
117	2008-02-05 20:46:35	116.89725	40.15253
117	2008-02-05 20:51:36	116.96324	40.14762
117	2008-02-05 20:51:36	116.96324	40.14762
117	2008-02-05 20:53:28	116.98712	40.1416
117	2008-02-05 20:56:38	117.03124	40.14298
117	2008-02-05 21:01:40	117.09823	40.1441
117	2008-02-05 21:03:31	117.10456	40.14413
117	2008-02-05 21:06:41	117.11768	40.14424
117	2008-02-05 21:11:43	117.14334	40.16106
117	2008-02-05 21:13:34	117.15033	40.17139
117	2008-02-05 21:16:45	117.15557	40.19195
117	2008-02-06 10:24:28	117.15728	40.19187
117	2008-02-06 10:27:14	117.1573	40.19032
117	2008-02-06 10:38:30	117.15498	40.18982
117	2008-02-06 10:43:35	117.15312	40.18825
117	2008-02-06 10:48:40	117.15282	40.18751
117	2008-02-06 10:53:41	117.16609	40.16655
117	2008-02-06 10:55:28	117.18076	40.16377
117	2008-02-06 10:58:43	117.17989	40.14296
117	2008-02-06 11:03:45	117.17273	40.12769
117	2008-02-06 11:05:31	117.16947	40.12549
117	2008-02-06 11:08:46	117.16158	40.11971
117	2008-02-06 11:41:52	117.1155	40.12564
117	2008-02-06 11:47:08	117.11731	40.13619
117	2008-02-06 11:52:10	117.1158	40.1578
117	2008-02-06 11:54:56	117.11361	40.1561
117	2008-02-06 12:02:16	117.11382	40.15623
117	2008-02-06 12:07:21	117.11368	40.15621
117	2008-02-06 13:18:42	117.09231	40.14105
117	2008-02-06 13:23:43	117.10435	40.14412
117	2008-02-06 13:27:31	117.11242	40.14832
117	2008-02-06 13:28:45	117.11677	40.1488
117	2008-02-06 13:33:46	117.14965	40.16287
117	2008-02-06 13:38:35	117.15304	40.18766
117	2008-02-06 13:50:57	117.15684	40.19189
117	2008-02-06 16:45:02	117.14011	40.18586
117	2008-02-06 16:48:49	117.14528	40.18475
117	2008-02-06 22:02:52	117.14954	40.18747
117	2008-02-06 22:07:42	117.15578	40.19199
117	2008-02-07 12:24:57	117.15318	40.18825
117	2008-02-07 12:26:45	117.15313	40.18822
117	2008-02-07 12:30:01	117.15145	40.18778
117	2008-02-07 12:43:10	117.14013	40.18587
117	2008-02-07 12:45:56	117.13607	40.1857
117	2008-02-07 12:51:03	117.136	40.18569
117	2008-02-07 12:51:03	117.136	40.18569
117	2008-02-07 13:00:15	117.12456	40.18449
117	2008-02-07 13:05:16	117.10455	40.16684
117	2008-02-07 13:08:07	117.10466	40.14935
117	2008-02-07 13:10:18	117.11645	40.14752
117	2008-02-07 13:14:09	117.12214	40.1463
117	2008-02-07 15:42:15	117.13404	40.15518
117	2008-02-07 15:42:15	117.13404	40.15518
117	2008-02-07 15:42:15	117.13404	40.15518
117	2008-02-07 15:47:06	117.15237	40.1844
117	2008-02-07 15:47:16	117.15262	40.18581
117	2008-02-07 15:50:07	117.15484	40.18961
117	2008-02-07 15:55:14	117.15479	40.18959
117	2008-02-07 15:55:14	117.15479	40.18959
117	2008-02-07 15:55:14	117.15479	40.18959
117	2008-02-07 15:55:14	117.15479	40.18959
117	2008-02-07 16:19:31	117.14531	40.18484
117	2008-02-07 20:14:01	117.14547	40.1864
117	2008-02-07 20:19:03	117.15587	40.19196
117	2008-02-08 10:41:05	117.15655	40.19192
117	2008-02-08 10:43:52	117.15722	40.19041
117	2008-02-08 10:54:01	117.15482	40.1897
117	2008-02-08 11:50:47	117.15392	40.18917
117	2008-02-08 11:55:52	117.15537	40.19195
117	2008-02-08 11:57:16	117.15537	40.19195
117	2008-02-08 12:02:33	117.15555	40.1919
117	2008-02-08 12:13:50	117.15725	40.1905
117	2008-02-08 12:17:38	117.15731	40.19034
117	2008-02-08 12:17:38	117.15731	40.19034
117	2008-02-08 12:23:59	117.15088	40.17631
117	2008-02-08 12:26:40	117.14897	40.1618
117	2008-02-08 12:29:01	117.14955	40.15908
117	2008-02-08 13:32:19	117.15016	40.15889
117	2008-02-08 13:34:07	117.15024	40.15894
117	2008-02-08 13:36:43	117.15022	40.1591
