# Supplementary material for: An adaptive map-matching algorithm based on hierarchical fuzzy system from vehicular GPS data
Source: PLoS One. 2017 Dec 5;12(12):e0188796. doi: 10.1371/journal.pone.0188796 (PMC5716534; doi:10.1371/journal.pone.0188796)
Supplement: S1 Data — (ZIP) [file pone.0188796.s001.zip › data samples/12.txt]

12	2008-02-02 13:36:59	116.40745	39.99759
12	2008-02-02 13:40:15	116.41096	40.00462
12	2008-02-02 14:03:41	116.41061	40.00689
12	2008-02-02 14:08:52	116.41128	40.00055
12	2008-02-02 14:13:44	116.41084	39.98214
12	2008-02-02 14:23:47	116.41003	39.94825
12	2008-02-02 14:23:57	116.41003	39.94825
12	2008-02-02 14:23:57	116.41003	39.94825
12	2008-02-02 14:28:58	116.42766	39.93214
12	2008-02-02 14:33:51	116.42841	39.91567
12	2008-02-02 14:39:02	116.42054	39.90492
12	2008-02-02 14:43:54	116.4149	39.90075
12	2008-02-02 14:44:03	116.41471	39.90062
12	2008-02-02 14:44:03	116.41471	39.90062
12	2008-02-02 14:53:57	116.40342	39.89975
12	2008-02-02 14:54:07	116.40342	39.89975
12	2008-02-02 14:59:08	116.3949	39.89908
12	2008-02-02 15:04:01	116.3787	39.89875
12	2008-02-02 15:09:12	116.37835	39.88873
12	2008-02-02 15:14:04	116.38128	39.87671
12	2008-02-02 15:14:13	116.38134	39.87561
12	2008-02-02 15:19:15	116.39318	39.86327
12	2008-02-02 15:24:07	116.38079	39.85594
12	2008-02-02 15:29:18	116.39034	39.87004
12	2008-02-02 15:34:11	116.41477	39.88035
12	2008-02-02 15:34:20	116.41473	39.88104
12	2008-02-02 15:39:21	116.41246	39.89806
12	2008-02-02 15:44:14	116.41356	39.90832
12	2008-02-02 15:44:23	116.41356	39.90832
12	2008-02-02 15:49:25	116.41353	39.90831
12	2008-02-02 15:54:17	116.41353	39.90831
12	2008-02-02 15:54:26	116.41353	39.90831
12	2008-02-02 15:59:28	116.41185	39.90825
12	2008-02-02 16:04:21	116.42845	39.91381
12	2008-02-02 16:04:30	116.42847	39.91336
12	2008-02-02 16:14:24	116.45484	39.9097
12	2008-02-02 16:14:33	116.45484	39.9097
12	2008-02-02 16:19:35	116.45575	39.91318
12	2008-02-02 16:24:27	116.45565	39.92728
12	2008-02-02 16:24:36	116.4556	39.92753
12	2008-02-02 16:29:42	116.45575	39.94369
12	2008-02-02 16:29:42	116.45575	39.94369
12	2008-02-02 16:34:30	116.45223	39.95485
12	2008-02-02 16:34:30	116.45223	39.95485
12	2008-02-02 16:34:40	116.4521	39.95496
12	2008-02-02 16:39:41	116.44672	39.95726
12	2008-02-02 16:44:43	116.47402	39.97755
12	2008-02-02 16:49:45	116.48192	39.97239
12	2008-02-02 16:54:37	116.47366	39.97507
12	2008-02-02 16:54:46	116.47355	39.97506
12	2008-02-02 16:59:51	116.4733	39.97483
12	2008-02-02 17:04:52	116.4733	39.97483
12	2008-02-02 17:06:40	116.47329	39.97485
12	2008-02-02 17:09:53	116.47329	39.97485
12	2008-02-02 17:14:55	116.47329	39.97485
12	2008-02-02 17:16:43	116.47329	39.97485
12	2008-02-02 17:19:57	116.47176	39.97349
12	2008-02-02 17:24:58	116.47685	39.95507
12	2008-02-02 17:58:19	116.46348	39.95052
12	2008-02-02 18:08:23	116.46272	39.97746
12	2008-02-02 18:09:07	116.46203	39.97794
12	2008-02-02 18:13:24	116.46744	39.98915
12	2008-02-02 18:18:26	116.45183	39.98337
12	2008-02-02 18:19:10	116.44968	39.98091
12	2008-02-02 18:23:28	116.42761	39.98808
12	2008-02-02 18:28:29	116.41776	39.99145
12	2008-02-02 18:29:13	116.41504	39.99238
12	2008-02-02 18:33:31	116.41089	39.98243
12	2008-02-02 18:38:32	116.41157	39.96905
12	2008-02-02 18:39:16	116.41157	39.96905
12	2008-02-02 18:48:36	116.41891	39.95938
12	2008-02-02 18:49:20	116.41885	39.96145
12	2008-02-02 18:53:37	116.41856	39.9693
12	2008-02-02 18:58:39	116.41783	39.98482
12	2008-02-02 18:59:23	116.41777	39.98579
12	2008-02-02 18:59:23	116.41777	39.98579
12	2008-02-02 19:03:41	116.41796	39.99385
12	2008-02-02 19:32:56	116.41016	40.01099
12	2008-02-02 19:34:48	116.41194	40.02566
12	2008-02-02 19:37:57	116.41164	40.03233
12	2008-02-02 19:42:59	116.40927	40.03925
12	2008-02-02 19:42:59	116.40927	40.03925
12	2008-02-02 19:44:51	116.40776	40.04219
12	2008-02-02 19:48:22	116.41008	40.04805
12	2008-02-02 19:53:02	116.41621	40.05601
12	2008-02-02 19:54:54	116.42168	40.06266
12	2008-02-02 19:58:04	116.42703	40.06786
12	2008-02-02 20:03:05	116.42172	40.06291
12	2008-02-02 20:04:58	116.41639	40.05635
12	2008-02-02 20:08:07	116.41042	40.04844
12	2008-02-02 20:13:09	116.39874	40.02126
12	2008-02-02 20:15:01	116.37502	40.02141
12	2008-02-02 20:18:10	116.33235	40.02194
12	2008-02-02 20:23:12	116.28062	40.01493
12	2008-02-02 20:25:04	116.27833	40.01783
12	2008-02-02 20:28:14	116.27668	40.01965
12	2008-02-02 20:33:15	116.28355	39.99999
12	2008-02-02 20:35:08	116.29355	39.98547
12	2008-02-02 20:43:19	116.26922	39.95007
12	2008-02-02 20:45:11	116.26805	39.9413
12	2008-02-02 20:45:11	116.26805	39.9413
12	2008-02-02 20:48:19	116.26888	39.93033
12	2008-02-02 20:55:13	116.26587	39.89654
12	2008-02-02 20:58:23	116.28997	39.89555
12	2008-02-02 21:03:24	116.28892	39.89418
12	2008-02-02 21:08:26	116.28418	39.88839
12	2008-02-02 21:40:32	116.29258	39.90872
12	2008-02-02 21:40:38	116.29258	39.90872
12	2008-02-02 21:45:40	116.28906	39.9141
12	2008-02-02 21:50:35	116.29095	39.94546
12	2008-02-02 21:50:41	116.29163	39.94522
12	2008-02-02 21:55:43	116.29848	39.94278
12	2008-02-02 22:00:38	116.29886	39.94276
12	2008-02-02 22:00:45	116.29886	39.94276
12	2008-02-02 22:05:46	116.29886	39.94287
12	2008-02-02 22:10:42	116.29896	39.94284
12	2008-02-02 22:10:48	116.29896	39.94284
12	2008-02-02 22:15:50	116.29896	39.94288
12	2008-02-02 22:20:45	116.29901	39.94294
12	2008-02-02 22:20:51	116.29901	39.94294
12	2008-02-02 22:30:48	116.33603	39.93685
12	2008-02-02 22:30:55	116.33637	39.9368
12	2008-02-02 22:35:56	116.34712	39.92436
12	2008-02-02 22:40:52	116.34687	39.92176
12	2008-02-02 22:40:58	116.34686	39.92185
12	2008-02-02 22:46:00	116.34323	39.93446
12	2008-02-02 22:50:55	116.35011	39.93846
12	2008-02-02 22:51:01	116.3498	39.93833
12	2008-02-02 22:56:03	116.34982	39.9228
12	2008-02-02 23:00:58	116.35013	39.9133
12	2008-02-02 23:01:05	116.35013	39.9133
12	2008-02-02 23:01:05	116.35013	39.9133
12	2008-02-02 23:06:06	116.35028	39.91155
12	2008-02-02 23:11:02	116.34959	39.9069
12	2008-02-02 23:11:08	116.34961	39.90635
12	2008-02-02 23:16:10	116.35047	39.91729
12	2008-02-02 23:21:05	116.34928	39.94072
12	2008-02-02 23:21:11	116.34951	39.94156
12	2008-02-03 00:03:18	116.33405	39.99317
12	2008-02-03 00:05:05	116.33613	39.99168
12	2008-02-03 00:08:38	116.34721	39.98602
12	2008-02-03 00:13:21	116.37676	39.98608
12	2008-02-03 00:15:08	116.38157	39.98173
12	2008-02-03 00:18:23	116.38179	39.98493
12	2008-02-03 00:18:23	116.38179	39.98493
12	2008-02-03 00:23:24	116.38179	39.98493
12	2008-02-03 00:25:11	116.38179	39.98493
12	2008-02-03 00:28:26	116.38179	39.98493
12	2008-02-03 00:33:28	116.38179	39.98495
12	2008-02-03 00:35:15	116.38153	39.9861
12	2008-02-03 00:59:04	116.45596	40.11719
12	2008-02-03 00:59:36	116.45577	40.1201
12	2008-02-03 01:04:05	116.45653	40.13214
12	2008-02-03 01:09:07	116.45653	40.13214
12	2008-02-03 10:53:58	116.45636	40.13214
12	2008-02-03 10:58:43	116.45636	40.13214
12	2008-02-03 10:59:00	116.45636	40.13214
12	2008-02-03 11:04:01	116.45636	40.13214
12	2008-02-03 11:08:47	116.45636	40.13214
12	2008-02-03 11:09:03	116.45636	40.13214
12	2008-02-03 11:14:04	116.45636	40.13214
12	2008-02-03 11:18:49	116.45636	40.13214
12	2008-02-03 11:19:05	116.45636	40.13214
12	2008-02-03 11:24:07	116.45636	40.13214
12	2008-02-03 11:29:09	116.45405	40.11722
12	2008-02-03 11:34:10	116.41158	40.11576
12	2008-02-03 11:39:21	116.40643	40.09608
12	2008-02-03 11:44:14	116.40346	40.0781
12	2008-02-03 11:49:15	116.40645	40.06842
12	2008-02-03 11:59:02	116.40641	40.0511
12	2008-02-03 11:59:20	116.40636	40.05106
12	2008-02-03 11:59:20	116.40636	40.05106
12	2008-02-03 12:09:05	116.39504	40.00837
12	2008-02-03 12:09:22	116.393	40.00844
12	2008-02-03 12:14:23	116.38115	39.98744
12	2008-02-03 12:19:09	116.32118	39.98464
12	2008-02-03 12:19:25	116.3173	39.98452
12	2008-02-03 12:24:27	116.30858	39.98119
12	2008-02-03 12:29:12	116.30988	39.97947
12	2008-02-03 12:39:15	116.30285	39.99794
12	2008-02-03 12:39:32	116.30467	39.99833
12	2008-02-03 12:44:33	116.31777	40.00905
12	2008-02-03 12:49:19	116.31777	40.00905
12	2008-02-03 12:49:35	116.31777	40.00905
12	2008-02-03 12:54:37	116.31777	40.00905
12	2008-02-03 12:59:22	116.31777	40.00905
12	2008-02-03 12:59:38	116.31777	40.00905
12	2008-02-03 13:04:40	116.31777	40.00905
12	2008-02-03 13:09:25	116.31613	40.00965
12	2008-02-03 13:09:42	116.31595	40.00966
12	2008-02-03 13:14:43	116.33096	39.99965
12	2008-02-03 13:19:29	116.33815	39.99178
12	2008-02-03 13:19:45	116.34078	39.99192
12	2008-02-03 13:50:52	116.36291	40.07752
12	2008-02-03 13:52:33	116.36137	40.0781
12	2008-02-03 13:57:35	116.35655	40.08666
12	2008-02-03 14:00:55	116.35655	40.08666
12	2008-02-03 14:02:36	116.35655	40.08666
12	2008-02-03 14:07:39	116.35655	40.08666
12	2008-02-03 14:10:58	116.35655	40.08666
12	2008-02-03 14:17:42	116.37562	40.10027
12	2008-02-03 14:21:02	116.4058	40.10284
12	2008-02-03 14:27:45	116.40749	40.08707
12	2008-02-03 14:31:05	116.40782	40.09503
12	2008-02-03 14:32:21	116.40782	40.09502
12	2008-02-03 14:42:53	116.40849	40.1028
12	2008-02-03 14:43:09	116.41197	40.10253
12	2008-02-03 14:47:54	116.45841	40.11711
12	2008-02-03 14:52:56	116.47586	40.06648
12	2008-02-03 14:53:13	116.47601	40.06231
12	2008-02-03 14:53:13	116.47601	40.06231
12	2008-02-03 14:57:57	116.44717	40.01528
12	2008-02-03 15:02:59	116.50688	39.98343
12	2008-02-03 15:02:59	116.50688	39.98343
12	2008-02-03 15:03:16	116.50904	39.98074
12	2008-02-03 15:08:01	116.52052	39.94036
12	2008-02-03 15:13:02	116.50783	39.93829
12	2008-02-03 15:13:19	116.50521	39.93755
12	2008-02-03 15:18:04	116.48394	39.94862
12	2008-02-03 15:23:06	116.46489	39.97402
12	2008-02-03 15:23:23	116.46606	39.97489
12	2008-02-03 15:28:14	116.46576	39.98305
12	2008-02-03 15:33:09	116.45084	39.9852
12	2008-02-03 15:33:26	116.44994	39.98568
12	2008-02-03 15:38:11	116.43867	39.98766
12	2008-02-03 15:43:12	116.42113	39.9878
12	2008-02-03 15:43:29	116.41884	39.98776
12	2008-02-03 15:48:14	116.40109	39.97671
12	2008-02-03 15:53:16	116.40162	39.95807
12	2008-02-03 15:53:32	116.40162	39.95806
12	2008-02-03 15:58:17	116.40222	39.93977
12	2008-02-03 16:03:18	116.40243	39.93467
12	2008-02-03 16:03:35	116.40243	39.93466
12	2008-02-03 16:08:20	116.40249	39.93307
12	2008-02-03 16:13:21	116.40767	39.92385
12	2008-02-03 16:13:38	116.40853	39.92386
12	2008-02-03 16:18:23	116.40277	39.92935
12	2008-02-03 16:23:25	116.4023	39.94212
12	2008-02-03 16:23:41	116.40228	39.94256
12	2008-02-03 16:28:26	116.40232	39.95149
12	2008-02-03 16:33:28	116.40329	39.9555
12	2008-02-03 16:33:45	116.40329	39.9555
12	2008-02-03 16:38:59	116.33344	39.8237
12	2008-02-03 16:38:59	116.33344	39.8237
12	2008-02-03 16:43:31	116.41193	39.96589
12	2008-02-03 16:48:33	116.41146	39.97393
12	2008-02-03 16:53:35	116.40286	39.97966
12	2008-02-03 16:53:51	116.40297	39.97993
12	2008-02-03 16:58:36	116.40146	39.99281
12	2008-02-03 17:03:38	116.4073	39.99969
12	2008-02-03 17:03:55	116.40641	39.99987
12	2008-02-03 17:08:39	116.41037	40.00705
12	2008-02-03 17:08:39	116.41037	40.00705
12	2008-02-03 17:13:41	116.38057	40.00015
12	2008-02-03 17:13:58	116.38066	39.99772
12	2008-02-03 17:18:43	116.34026	39.98532
12	2008-02-03 17:23:44	116.27487	39.97189
12	2008-02-03 17:28:46	116.26906	39.9241
12	2008-02-03 17:33:48	116.26763	39.90285
12	2008-02-03 17:34:05	116.26763	39.90285
12	2008-02-03 17:38:49	116.27016	39.89916
12	2008-02-03 17:43:51	116.27437	39.89895
12	2008-02-03 17:44:08	116.27519	39.8991
12	2008-02-03 17:48:53	116.27727	39.90034
12	2008-02-03 17:53:54	116.27727	39.91647
12	2008-02-03 17:54:11	116.27735	39.91812
12	2008-02-03 17:58:56	116.30986	39.92251
12	2008-02-03 18:03:58	116.33639	39.92186
12	2008-02-03 18:04:14	116.33699	39.92199
12	2008-02-03 18:08:59	116.34553	39.92211
12	2008-02-03 18:14:01	116.34727	39.92599
12	2008-02-03 18:14:18	116.34728	39.92714
12	2008-02-03 18:19:03	116.3391	39.92679
12	2008-02-03 18:24:04	116.33824	39.92201
12	2008-02-03 18:24:21	116.33835	39.92103
12	2008-02-03 18:29:06	116.32849	39.91724
12	2008-02-03 18:34:08	116.32853	39.92083
12	2008-02-03 18:34:24	116.32854	39.92115
12	2008-02-03 18:39:09	116.32717	39.9348
12	2008-02-03 18:44:11	116.34749	39.93884
12	2008-02-03 18:44:28	116.34811	39.93893
12	2008-02-03 18:48:52	116.34979	39.94029
12	2008-02-03 18:54:17	116.35037	39.94446
12	2008-02-03 18:57:32	116.3504	39.94453
12	2008-02-03 18:59:19	116.35041	39.94454
12	2008-02-03 19:04:21	116.35042	39.94464
12	2008-02-03 19:07:35	116.35028	39.94708
12	2008-02-03 19:09:22	116.34927	39.95233
12	2008-02-03 19:31:33	116.31846	39.98279
12	2008-02-03 19:33:27	116.31849	39.98282
12	2008-02-03 19:36:34	116.32745	39.98453
12	2008-02-03 19:41:36	116.34714	39.99104
12	2008-02-03 19:43:30	116.34674	39.99787
12	2008-02-03 19:46:37	116.34635	40.00605
12	2008-02-03 19:51:39	116.34561	40.02005
12	2008-02-03 19:53:33	116.3491	40.02141
12	2008-02-03 19:56:41	116.34566	40.02455
12	2008-02-03 20:01:42	116.3397	40.03267
12	2008-02-03 20:06:44	116.33663	40.03615
12	2008-02-03 20:11:46	116.33108	40.05511
12	2008-02-03 20:13:40	116.33576	40.05804
12	2008-02-03 20:16:47	116.35058	40.06082
12	2008-02-03 20:21:49	116.34931	40.06832
12	2008-02-03 20:23:43	116.3484	40.06786
12	2008-02-03 20:26:51	116.33376	40.06231
12	2008-02-03 20:26:51	116.33376	40.06231
12	2008-02-03 20:31:52	116.32329	40.05407
12	2008-02-03 20:33:47	116.32819	40.046
12	2008-02-03 20:36:54	116.33472	40.03861
12	2008-02-03 20:43:50	116.33068	40.05716
12	2008-02-03 20:46:57	116.34088	40.06115
12	2008-02-03 20:51:59	116.36188	40.07425
12	2008-02-03 20:53:53	116.36052	40.08167
12	2008-02-03 20:57:01	116.37289	40.08699
12	2008-02-03 21:02:02	116.40631	40.0873
12	2008-02-03 21:03:57	116.40745	40.08263
12	2008-02-03 21:07:04	116.40782	40.0848
12	2008-02-03 21:12:06	116.43292	40.09142
12	2008-02-03 21:14:00	116.43216	40.10028
12	2008-02-03 21:17:07	116.44908	40.10272
12	2008-02-03 21:22:09	116.45824	40.12856
12	2008-02-03 21:26:53	116.4565	40.13217
12	2008-02-04 11:03:05	116.45642	40.13215
12	2008-02-04 11:08:07	116.45642	40.13215
12	2008-02-04 11:10:55	116.45642	40.13215
12	2008-02-04 11:13:08	116.45642	40.13215
12	2008-02-04 11:18:10	116.45642	40.13215
12	2008-02-04 11:20:59	116.45642	40.13215
12	2008-02-04 11:20:59	116.45642	40.13215
12	2008-02-04 11:23:12	116.45726	40.13217
12	2008-02-04 11:28:13	116.43258	40.11751
12	2008-02-04 11:31:02	116.40743	40.11527
12	2008-02-04 11:33:15	116.40592	40.11506
12	2008-02-04 11:38:17	116.40752	40.08251
12	2008-02-04 11:41:05	116.40751	40.08215
12	2008-02-04 11:43:18	116.40751	40.08215
12	2008-02-04 11:48:20	116.40734	40.08776
12	2008-02-04 11:51:09	116.38961	40.08626
12	2008-02-04 11:53:22	116.40171	40.08737
12	2008-02-04 11:58:23	116.40748	40.08249
12	2008-02-04 12:01:12	116.40748	40.08249
12	2008-02-04 12:03:25	116.40747	40.08243
12	2008-02-04 12:08:27	116.40747	40.0824
12	2008-02-04 12:11:15	116.40747	40.0824
12	2008-02-04 12:18:30	116.40749	40.08227
12	2008-02-04 12:21:18	116.40781	40.07927
12	2008-02-04 12:23:31	116.40739	40.08759
12	2008-02-04 12:28:33	116.37566	40.08721
12	2008-02-04 12:28:33	116.37566	40.08721
12	2008-02-04 12:31:22	116.35958	40.0852
12	2008-02-04 12:33:35	116.36065	40.08083
12	2008-02-04 12:38:36	116.34628	40.06659
12	2008-02-04 12:41:25	116.32882	40.06413
12	2008-02-04 12:43:38	116.31716	40.06314
12	2008-02-04 12:48:40	116.29234	40.04976
12	2008-02-04 12:51:28	116.29911	40.04401
12	2008-02-04 12:53:41	116.30332	40.04065
12	2008-02-04 12:58:43	116.30332	40.04065
12	2008-02-04 13:01:32	116.30332	40.04065
12	2008-02-04 13:03:45	116.30332	40.04065
12	2008-02-04 13:08:46	116.30345	40.04046
12	2008-02-04 13:11:35	116.30345	40.04046
12	2008-02-04 13:13:48	116.30345	40.04046
12	2008-02-04 13:18:50	116.31758	40.03449
12	2008-02-04 13:21:38	116.32464	40.03402
12	2008-02-04 13:23:51	116.32399	40.02814
12	2008-02-04 13:28:53	116.33318	40.02963
12	2008-02-04 13:31:42	116.33437	40.02954
12	2008-02-04 13:33:55	116.33489	40.02952
12	2008-02-04 13:38:56	116.33748	40.02938
12	2008-02-04 13:41:45	116.34192	40.02875
12	2008-02-04 13:43:58	116.34347	40.02814
12	2008-02-04 13:49:00	116.35287	40.02936
12	2008-02-04 13:51:48	116.35287	40.02936
12	2008-02-04 13:54:01	116.35287	40.02936
12	2008-02-04 13:59:03	116.35287	40.02936
12	2008-02-04 14:01:52	116.35287	40.02936
12	2008-02-04 14:04:05	116.35287	40.02936
12	2008-02-04 14:09:06	116.34361	40.02644
12	2008-02-04 14:11:55	116.35637	40.00974
12	2008-02-04 14:14:08	116.36844	39.99386
12	2008-02-04 14:27:19	116.30069	39.96695
12	2008-02-04 14:29:13	116.30738	39.96277
12	2008-02-04 14:32:20	116.34978	39.96638
12	2008-02-04 14:37:22	116.41178	39.96777
12	2008-02-04 14:39:16	116.43644	39.96418
12	2008-02-04 14:47:25	116.44656	39.90721
12	2008-02-04 14:49:19	116.44406	39.91029
12	2008-02-04 14:52:27	116.44416	39.9205
12	2008-02-04 14:57:29	116.44768	39.92554
12	2008-02-04 14:59:23	116.44911	39.92677
12	2008-02-04 15:02:30	116.44922	39.93511
12	2008-02-04 15:07:32	116.44411	39.94541
12	2008-02-04 15:09:26	116.43718	39.9461
12	2008-02-04 15:12:33	116.43036	39.95339
12	2008-02-04 15:17:38	116.42862	39.95321
12	2008-02-04 15:22:39	116.41392	39.95599
12	2008-02-04 15:22:39	116.41392	39.95599
12	2008-02-04 15:32:33	116.39965	39.94803
12	2008-02-04 15:32:42	116.39965	39.94803
12	2008-02-04 15:37:44	116.39274	39.95009
12	2008-02-04 15:42:36	116.41271	39.94791
12	2008-02-04 15:42:46	116.41416	39.94795
12	2008-02-04 15:47:47	116.4164	39.94596
12	2008-02-04 15:52:40	116.42873	39.93974
12	2008-02-04 15:52:49	116.42993	39.93972
12	2008-02-04 15:57:51	116.43833	39.93953
12	2008-02-04 16:02:43	116.43435	39.94378
12	2008-02-04 16:02:52	116.43474	39.94413
12	2008-02-04 16:07:54	116.43343	39.95804
12	2008-02-04 16:12:46	116.41867	39.96689
12	2008-02-04 16:12:56	116.41866	39.96744
12	2008-02-04 16:17:57	116.41829	39.97958
12	2008-02-04 16:22:50	116.41794	39.98699
12	2008-02-04 16:22:59	116.41794	39.98699
12	2008-02-04 16:28:01	116.41121	40.00314
12	2008-02-04 16:32:53	116.41195	40.02691
12	2008-02-04 16:33:02	116.41204	40.02764
12	2008-02-04 16:38:04	116.40612	40.05041
12	2008-02-04 16:42:56	116.40694	40.0668
12	2008-02-04 16:43:06	116.4068	40.06799
12	2008-02-04 16:48:07	116.40568	40.08769
12	2008-02-04 16:53:00	116.36426	40.08639
12	2008-02-04 16:53:09	116.36391	40.0864
12	2008-02-04 16:58:11	116.35141	40.08584
12	2008-02-04 17:03:03	116.35141	40.08584
12	2008-02-04 17:03:12	116.35141	40.08584
12	2008-02-04 17:08:14	116.35656	40.08661
12	2008-02-04 17:13:16	111.78968	30.71858
12	2008-02-04 17:13:16	111.78968	30.71858
12	2008-02-04 17:18:17	116.36604	40.09915
12	2008-02-04 17:23:09	116.39881	40.10233
12	2008-02-04 17:23:19	116.39881	40.10233
12	2008-02-04 17:28:20	116.39001	40.1017
12	2008-02-04 17:28:20	116.39001	40.1017
12	2008-02-04 17:33:13	116.35648	40.08664
12	2008-02-04 17:33:13	116.35648	40.08664
12	2008-02-04 17:33:22	116.3565	40.08609
12	2008-02-04 17:38:24	116.34567	40.06626
12	2008-02-04 17:43:15	116.33136	40.05201
12	2008-02-04 17:43:24	116.33144	40.05113
12	2008-02-04 17:48:26	116.3351	40.04548
12	2008-02-04 17:53:31	116.33101	40.05591
12	2008-02-04 17:54:19	116.33516	40.058
12	2008-02-04 17:58:33	116.33809	40.05849
12	2008-02-04 18:03:34	116.3325	40.05755
12	2008-02-04 18:04:22	116.32934	40.05698
12	2008-02-04 18:08:36	116.31391	40.04691
12	2008-02-04 18:13:38	116.30503	40.03535
12	2008-02-04 18:14:26	116.3052	40.03305
12	2008-02-04 18:18:39	116.31202	40.01187
12	2008-02-04 18:23:41	116.30979	39.98922
12	2008-02-04 18:24:29	116.31005	39.9852
12	2008-02-04 18:28:43	116.31035	39.98115
12	2008-02-04 18:33:44	116.31054	39.98249
12	2008-02-04 18:34:32	116.31006	39.9873
12	2008-02-04 18:38:46	116.30996	39.98967
12	2008-02-04 18:43:48	116.30048	39.99636
12	2008-02-04 18:44:36	116.29326	39.996
12	2008-02-04 18:48:49	116.27149	40.0014
12	2008-02-04 18:53:51	116.26063	40.00879
12	2008-02-04 18:54:39	116.26425	40.00575
12	2008-02-04 19:03:54	116.26799	40.00153
12	2008-02-04 19:04:42	116.26799	40.00153
12	2008-02-04 19:08:56	116.26799	40.00153
12	2008-02-04 19:13:58	116.26799	40.00153
12	2008-02-04 19:14:46	116.26799	40.00153
12	2008-02-04 19:18:59	116.26799	40.00153
12	2008-02-04 19:24:01	116.27665	39.99971
12	2008-02-04 19:29:02	116.27663	40.0
12	2008-02-04 19:34:04	116.28128	40.01063
12	2008-02-04 19:34:52	116.28087	40.01277
12	2008-02-04 19:39:06	116.27434	40.02233
12	2008-02-04 19:44:07	116.2744	40.02196
12	2008-02-04 19:44:55	116.27591	40.02006
12	2008-02-04 19:49:09	116.27551	40.01996
12	2008-02-04 19:54:11	116.28886	40.02295
12	2008-02-04 19:54:59	116.29441	40.02369
12	2008-02-04 19:59:12	116.30922	40.01739
12	2008-02-04 20:04:14	116.331	39.99842
12	2008-02-04 20:05:02	116.33118	39.99569
12	2008-02-04 20:09:16	116.33115	39.99729
12	2008-02-04 20:14:17	116.32712	40.0087
12	2008-02-04 20:15:05	116.32656	40.00922
12	2008-02-04 20:19:19	116.32729	39.9945
12	2008-02-04 20:24:21	116.3138	39.99596
12	2008-02-04 20:25:09	116.3098	39.9971
12	2008-02-04 20:29:21	116.31118	40.01584
12	2008-02-04 20:34:23	116.29558	40.03312
12	2008-02-04 20:35:11	116.29558	40.03312
12	2008-02-04 20:39:25	116.27679	40.03277
12	2008-02-04 20:44:26	116.27115	40.02567
12	2008-02-04 20:45:14	116.27456	40.02198
12	2008-02-04 20:49:28	116.29366	40.02375
12	2008-02-04 20:54:30	116.3121	40.01189
12	2008-02-04 20:55:18	116.31266	40.01145
12	2008-02-04 20:59:31	116.3293	40.00809
12	2008-02-04 21:04:33	116.32673	39.9919
12	2008-02-04 21:05:21	116.33064	39.99155
12	2008-02-04 21:09:35	116.35114	39.9921
12	2008-02-04 21:15:24	116.35899	39.99317
12	2008-02-04 21:15:24	116.35899	39.99317
12	2008-02-04 21:24:40	116.37854	40.00844
12	2008-02-04 21:25:27	116.37957	40.00843
12	2008-02-04 21:29:41	116.39412	40.00837
12	2008-02-04 21:34:43	116.38094	39.99202
12	2008-02-04 21:34:43	116.38094	39.99202
12	2008-02-04 21:35:31	116.38056	39.98653
12	2008-02-04 21:39:44	116.3688	39.96681
12	2008-02-04 22:06:25	116.34332	39.95677
12	2008-02-04 22:09:32	116.35486	39.96214
12	2008-02-04 22:14:34	116.37277	39.9754
12	2008-02-04 22:19:35	116.36449	39.99966
12	2008-02-04 22:24:37	116.35756	40.01621
12	2008-02-04 22:26:31	116.36806	40.01624
12	2008-02-04 22:29:39	116.37578	40.00847
12	2008-02-04 22:34:40	116.40973	40.00796
12	2008-02-04 22:36:35	116.4107	40.01371
12	2008-02-04 22:39:42	116.41197	40.0309
12	2008-02-04 22:46:38	116.40639	40.04393
12	2008-02-04 22:49:44	116.40291	40.05814
12	2008-02-04 22:54:46	116.40743	40.07544
12	2008-02-04 22:56:40	116.40755	40.08701
12	2008-02-04 22:59:48	116.406	40.11339
12	2008-02-04 23:04:49	116.45566	40.1171
12	2008-02-04 23:06:44	116.45787	40.13038
12	2008-02-04 23:09:51	116.45653	40.13217
12	2008-02-05 10:32:21	116.45637	40.1321
12	2008-02-05 10:37:22	116.45637	40.1321
12	2008-02-05 10:40:50	116.45637	40.1321
12	2008-02-05 10:42:24	116.45637	40.1321
12	2008-02-05 10:47:26	116.45637	40.1321
12	2008-02-05 10:47:26	116.45637	40.1321
12	2008-02-05 10:50:54	116.45637	40.1321
12	2008-02-05 10:52:27	116.45637	40.1321
12	2008-02-05 10:52:27	116.45637	40.1321
12	2008-02-05 10:57:29	116.45434	40.11716
12	2008-02-05 11:00:57	116.41951	40.11629
12	2008-02-05 11:07:32	116.41158	40.11565
12	2008-02-05 11:11:00	116.41158	40.11565
12	2008-02-05 11:12:34	116.41158	40.11565
12	2008-02-05 11:17:36	116.41158	40.11565
12	2008-02-05 11:21:04	116.41158	40.11565
12	2008-02-05 11:22:37	116.41158	40.11565
12	2008-02-05 11:27:39	116.41158	40.11565
12	2008-02-05 11:31:07	116.41158	40.11565
12	2008-02-05 11:32:41	116.41158	40.11565
12	2008-02-05 11:37:42	116.41158	40.11565
12	2008-02-05 11:41:10	116.41158	40.11565
12	2008-02-05 11:42:44	116.41158	40.11565
12	2008-02-05 11:47:46	116.41115	40.11568
12	2008-02-05 11:51:13	116.41115	40.11568
12	2008-02-05 11:52:47	116.41115	40.11568
12	2008-02-05 11:57:49	116.41115	40.11568
12	2008-02-05 12:01:17	116.41115	40.11568
12	2008-02-05 12:02:51	116.41115	40.11568
12	2008-02-05 12:07:52	116.41115	40.11568
12	2008-02-05 12:11:20	116.41115	40.11568
12	2008-02-05 12:12:54	116.41115	40.11568
12	2008-02-05 12:17:56	116.41115	40.11568
12	2008-02-05 12:21:23	116.41115	40.11568
12	2008-02-05 12:22:57	116.41115	40.11568
12	2008-02-05 12:27:59	116.41115	40.11568
12	2008-02-05 12:31:27	116.41115	40.11568
12	2008-02-05 12:33:00	116.41115	40.11568
12	2008-02-05 12:38:02	116.41115	40.11568
12	2008-02-05 12:41:30	116.42706	40.10944
12	2008-02-05 12:43:04	116.4274	40.09941
12	2008-02-05 12:48:06	116.42806	40.07381
12	2008-02-05 12:51:33	116.42093	40.07273
12	2008-02-05 12:53:07	116.41006	40.06707
12	2008-02-05 12:53:07	116.41006	40.06707
12	2008-02-05 13:01:37	116.4054	40.04914
12	2008-02-05 13:03:10	116.40586	40.04651
12	2008-02-05 13:08:12	116.40147	40.01273
12	2008-02-05 13:11:40	116.40153	39.99813
12	2008-02-05 13:13:14	116.40121	39.99439
12	2008-02-05 13:18:26	116.40115	39.98441
12	2008-02-05 13:21:43	116.39599	39.97395
12	2008-02-05 13:23:17	116.39077	39.9725
12	2008-02-05 13:28:19	116.388	39.97482
12	2008-02-05 13:31:46	116.37358	39.97542
12	2008-02-05 13:31:46	116.37358	39.97542
12	2008-02-05 13:33:20	116.36519	39.97538
12	2008-02-05 13:38:26	116.37314	39.97771
12	2008-02-05 13:43:26	116.37322	39.97691
12	2008-02-05 13:43:50	116.37323	39.97571
12	2008-02-05 13:48:28	116.37246	39.98657
12	2008-02-05 13:53:29	116.32768	39.98485
12	2008-02-05 13:53:53	116.32185	39.98462
12	2008-02-05 13:58:31	116.26889	39.96107
12	2008-02-05 14:03:33	116.27664	39.95312
12	2008-02-05 14:03:56	116.27664	39.95312
12	2008-02-05 14:08:34	116.2759	39.95584
12	2008-02-05 14:14:00	116.2707	39.96594
12	2008-02-05 14:18:38	116.29547	39.98315
12	2008-02-05 14:23:39	116.29575	39.97336
12	2008-02-05 14:24:03	116.29575	39.97336
12	2008-02-05 14:28:41	116.29262	39.96094
12	2008-02-05 14:33:42	116.28895	39.94443
12	2008-02-05 14:34:06	116.28912	39.94114
12	2008-02-05 14:38:44	116.28235	39.94089
12	2008-02-05 14:43:46	116.28227	39.95106
12	2008-02-05 14:44:10	116.28237	39.95131
12	2008-02-05 14:53:49	116.29329	39.95798
12	2008-02-05 14:54:13	116.29329	39.95798
12	2008-02-05 14:58:51	116.29561	39.9673
12	2008-02-05 14:58:51	116.29561	39.9673
12	2008-02-05 15:03:52	116.30004	39.97786
12	2008-02-05 15:04:16	116.30009	39.97786
12	2008-02-05 15:08:54	116.30016	39.97405
12	2008-02-05 15:13:56	116.30282	39.95385
12	2008-02-05 15:14:20	116.30304	39.95172
12	2008-02-05 15:18:57	116.29573	39.92284
12	2008-02-05 15:23:59	116.2953	39.93041
12	2008-02-05 15:24:23	116.29529	39.93105
12	2008-02-05 15:29:01	116.28222	39.94317
12	2008-02-05 15:34:02	116.28628	39.94626
12	2008-02-05 15:34:26	116.28628	39.94626
12	2008-02-05 15:39:04	116.28353	39.923
12	2008-02-05 15:44:06	116.25903	39.92326
12	2008-02-05 15:44:29	116.2575	39.92328
12	2008-02-05 15:49:07	116.24692	39.9144
12	2008-02-05 15:54:09	116.2671	39.91642
12	2008-02-05 15:54:33	116.26772	39.91641
12	2008-02-05 15:59:13	116.26963	39.91974
12	2008-02-05 16:04:12	116.26963	39.91974
12	2008-02-05 16:04:36	116.26963	39.91974
12	2008-02-05 16:09:14	116.27724	39.923
12	2008-02-05 16:13:40	116.2833	39.92603
12	2008-02-05 16:40:05	116.28258	39.92776
12	2008-02-05 16:45:07	116.30166	39.93098
12	2008-02-05 16:45:07	116.30166	39.93098
12	2008-02-05 16:55:10	116.34131	39.92679
12	2008-02-05 16:57:59	116.34725	39.9307
12	2008-02-05 17:00:12	116.34969	39.93463
12	2008-02-05 17:05:13	116.39441	39.94757
12	2008-02-05 17:08:02	116.41845	39.94761
12	2008-02-05 17:15:16	116.41945	39.96111
12	2008-02-05 17:18:05	116.41429	39.9608
12	2008-02-05 17:20:18	116.4133	39.96093
12	2008-02-05 17:25:20	116.41176	39.96734
12	2008-02-05 17:35:23	116.3729	39.95715
12	2008-02-05 17:38:12	116.37139	39.9668
12	2008-02-05 17:40:25	116.34966	39.96643
12	2008-02-05 17:45:26	116.33005	39.96648
12	2008-02-05 17:48:15	116.32362	39.96623
12	2008-02-05 17:50:28	116.32166	39.96616
12	2008-02-05 17:55:30	116.31376	39.96924
12	2008-02-05 17:58:18	116.31891	39.97491
12	2008-02-05 18:00:31	116.32127	39.97965
12	2008-02-05 18:02:56	116.32135	39.98114
12	2008-02-05 18:13:42	116.32105	39.98956
12	2008-02-05 18:18:44	116.30912	40.00286
12	2008-02-05 18:19:29	116.31306	40.00597
12	2008-02-05 18:23:46	116.30543	40.0248
12	2008-02-05 18:28:47	116.27284	40.02406
12	2008-02-05 18:29:32	116.26961	40.0278
12	2008-02-05 18:33:49	116.25595	40.04116
12	2008-02-05 18:38:51	116.23692	40.04622
12	2008-02-05 18:39:36	116.23655	40.05039
12	2008-02-05 18:43:52	116.2349	40.05599
12	2008-02-05 18:48:54	116.25185	40.04107
12	2008-02-05 18:49:39	116.25687	40.03802
12	2008-02-05 18:53:56	116.26364	40.03047
12	2008-02-05 18:58:57	116.27878	40.02051
12	2008-02-05 18:59:42	116.28315	40.02216
12	2008-02-05 19:09:01	116.32593	40.01125
12	2008-02-05 19:09:46	116.3306	40.00591
12	2008-02-05 19:19:04	116.32656	39.99277
12	2008-02-05 19:19:49	116.32656	39.99277
12	2008-02-05 19:19:49	116.32656	39.99277
12	2008-02-05 19:24:06	116.32656	39.99277
12	2008-02-05 19:29:52	116.33454	40.00417
12	2008-02-05 19:34:09	116.34202	40.01306
12	2008-02-05 19:39:11	116.3646	40.00817
12	2008-02-05 19:39:11	116.3646	40.00817
12	2008-02-05 19:39:55	116.36852	40.00839
12	2008-02-05 19:44:12	116.39377	40.00819
12	2008-02-05 19:49:14	116.41018	40.01056
12	2008-02-05 19:49:58	116.50931	39.90635
12	2008-02-05 19:49:59	116.41158	40.01816
12	2008-02-05 19:54:16	116.41181	40.03155
12	2008-02-05 19:59:17	116.40258	40.02188
12	2008-02-05 20:00:02	116.40361	40.02069
12	2008-02-05 20:04:19	116.46464	40.01377
12	2008-02-05 20:09:20	116.51971	40.01735
12	2008-02-05 20:14:22	116.57935	40.04678
12	2008-02-05 20:19:24	116.58225	40.07936
12	2008-02-05 20:20:09	116.58225	40.07936
12	2008-02-05 20:24:25	116.5823	40.06371
12	2008-02-05 20:29:27	116.56995	40.06335
12	2008-02-05 20:30:12	116.56794	40.0637
12	2008-02-05 20:34:29	116.53502	40.07157
12	2008-02-05 20:39:30	116.53684	40.09902
12	2008-02-05 20:40:15	116.53775	40.10165
12	2008-02-05 20:44:32	116.53823	40.10337
12	2008-02-05 20:49:34	116.48961	40.09371
12	2008-02-05 20:50:19	116.48383	40.09356
12	2008-02-05 20:51:38	116.48383	40.09357
12	2008-02-05 20:51:38	116.48383	40.09357
12	2008-02-05 21:08:44	116.47981	40.09333
12	2008-02-05 21:13:45	116.47146	40.11624
12	2008-02-05 21:18:47	116.47204	40.11606
12	2008-02-05 21:23:49	116.50747	40.09456
12	2008-02-05 21:27:36	116.53751	40.104
12	2008-02-05 21:28:50	116.53672	40.11104
12	2008-02-05 21:33:52	116.5377	40.11908
12	2008-02-05 21:37:39	116.51905	40.11977
12	2008-02-05 21:38:54	116.51946	40.13188
12	2008-02-05 21:43:55	116.47633	40.13623
12	2008-02-05 21:47:42	116.46466	40.13638
12	2008-02-05 21:48:57	116.46163	40.13823
12	2008-02-05 21:53:59	116.45653	40.13217
12	2008-02-05 22:47:19	116.46284	40.13774
12	2008-02-05 22:54:14	116.46295	40.13687
12	2008-02-05 22:54:14	116.46295	40.13687
12	2008-02-05 22:54:14	116.46295	40.13687
12	2008-02-05 22:54:14	116.46295	40.13687
12	2008-02-05 22:54:14	116.46295	40.13687
12	2008-02-05 22:54:14	116.46295	40.13687
12	2008-02-05 22:54:14	116.46295	40.13687
12	2008-02-05 22:54:14	116.46295	40.13687
12	2008-02-05 22:54:14	116.46295	40.13687
12	2008-02-05 23:43:40	116.46185	40.13828
12	2008-02-05 23:48:32	116.45654	40.13218
12	2008-02-06 11:30:13	116.4564	40.13218
12	2008-02-06 11:35:15	116.4564	40.13218
12	2008-02-06 11:37:41	116.4564	40.13218
12	2008-02-06 11:40:16	116.4564	40.13218
12	2008-02-06 11:45:18	116.4564	40.13218
12	2008-02-06 11:50:20	116.4564	40.13218
12	2008-02-06 11:55:21	116.4564	40.13218
12	2008-02-06 11:57:48	116.4564	40.13218
12	2008-02-06 12:00:23	116.4564	40.13218
12	2008-02-06 12:00:23	116.4564	40.13218
12	2008-02-06 12:05:25	116.4564	40.13218
12	2008-02-06 12:07:51	116.4564	40.13218
12	2008-02-06 12:10:26	116.4564	40.13218
12	2008-02-06 12:15:28	116.4564	40.13218
12	2008-02-06 12:17:55	116.4564	40.13218
12	2008-02-06 12:20:30	116.4564	40.13218
12	2008-02-06 12:25:31	116.4564	40.13218
12	2008-02-06 12:27:58	116.4564	40.13218
12	2008-02-06 12:30:33	116.4564	40.13218
12	2008-02-06 12:38:01	116.4564	40.13218
12	2008-02-06 12:40:36	116.4564	40.13218
12	2008-02-06 12:45:38	116.4564	40.13218
12	2008-02-06 12:48:04	116.4564	40.13218
12	2008-02-06 12:50:40	116.4564	40.13218
12	2008-02-06 12:55:41	116.4564	40.13218
12	2008-02-06 12:58:08	116.4564	40.13218
12	2008-02-06 13:00:43	116.4564	40.13218
12	2008-02-06 13:05:45	116.4564	40.13218
12	2008-02-06 13:08:11	116.4564	40.13218
12	2008-02-06 13:10:46	116.4564	40.13218
12	2008-02-06 13:15:48	116.4564	40.13218
12	2008-02-06 13:18:14	116.4564	40.13218
12	2008-02-06 13:20:50	116.4564	40.13218
12	2008-02-06 13:25:51	116.4564	40.13218
12	2008-02-06 13:28:18	116.4564	40.13218
12	2008-02-06 13:30:53	116.4564	40.13218
12	2008-02-06 13:35:54	116.45719	40.13256
12	2008-02-06 13:38:21	116.45983	40.13404
12	2008-02-06 13:40:56	116.45959	40.13402
12	2008-02-06 13:45:58	116.45959	40.13402
12	2008-02-06 13:48:24	116.45959	40.13402
12	2008-02-06 13:50:59	116.45959	40.13402
12	2008-02-06 13:56:01	116.45959	40.13402
12	2008-02-06 13:58:28	116.45959	40.13402
12	2008-02-06 14:01:03	116.45959	40.13402
12	2008-02-06 14:06:04	116.45959	40.13402
12	2008-02-06 14:08:31	116.45959	40.13402
12	2008-02-06 14:11:06	116.45959	40.13402
12	2008-02-06 14:16:07	116.45959	40.13402
12	2008-02-06 14:18:33	116.45924	40.13439
12	2008-02-06 14:21:08	116.45651	40.13213
12	2008-02-06 20:48:38	116.45649	40.13212
12	2008-02-07 13:09:39	116.4565	40.132
12	2008-02-07 15:21:09	116.42855	39.89114
12	2008-02-07 17:04:03	116.45866	40.17279
12	2008-02-07 17:11:38	116.42492	40.20529
12	2008-02-07 17:20:45	116.40424	40.22085
12	2008-02-07 18:32:51	116.40328	40.22201
12	2008-02-07 18:37:53	116.41348	40.20526
12	2008-02-07 18:40:41	116.4448	40.20641
12	2008-02-07 18:42:54	116.45271	40.19489
12	2008-02-07 18:47:56	116.45843	40.16569
12	2008-02-07 18:50:45	116.46243	40.14074
12	2008-02-07 18:50:45	116.46243	40.14074
12	2008-02-07 18:52:58	116.45651	40.13222
12	2008-02-07 18:55:24	116.45655	40.13217
12	2008-02-08 06:41:07	116.45646	40.13219
12	2008-02-08 06:41:07	116.45646	40.13219
12	2008-02-08 11:47:56	116.45641	40.13218
12	2008-02-08 11:52:43	116.45641	40.13218
12	2008-02-08 11:52:57	116.45641	40.13218
12	2008-02-08 11:57:58	116.45717	40.13224
12	2008-02-08 12:02:47	116.46476	40.11405
12	2008-02-08 12:03:00	116.46371	40.11266
12	2008-02-08 12:08:02	116.45003	40.08588
12	2008-02-08 12:29:48	116.45303	40.08621
12	2008-02-08 12:41:20	116.44462	40.08506
12	2008-02-08 12:46:22	116.42161	40.06553
12	2008-02-08 12:48:10	116.40757	40.06659
12	2008-02-08 12:51:23	116.40727	40.06658
12	2008-02-08 12:56:25	116.40715	40.05992
12	2008-02-08 12:58:13	116.40744	40.05675
12	2008-02-08 13:01:27	116.4071	40.05199
12	2008-02-08 13:06:28	116.40411	40.03221
12	2008-02-08 13:08:17	116.40246	40.02175
12	2008-02-08 13:11:30	116.4016	40.00838
12	2008-02-08 13:15:51	116.40118	40.00372
12	2008-02-08 13:36:45	116.39428	40.00839
