# Supplementary material for: An adaptive map-matching algorithm based on hierarchical fuzzy system from vehicular GPS data
Source: PLoS One. 2017 Dec 5;12(12):e0188796. doi: 10.1371/journal.pone.0188796 (PMC5716534; doi:10.1371/journal.pone.0188796)
Supplement: S1 Data — (ZIP) [file pone.0188796.s001.zip › data samples/120.txt]

120	2008-02-02 17:47:43	116.42898	39.91202
120	2008-02-02 17:49:43	116.42962	39.90765
120	2008-02-02 17:51:43	116.4304	39.90332
120	2008-02-02 17:55:43	116.4304	39.90332
120	2008-02-02 17:57:43	116.4304	39.90332
120	2008-02-02 17:59:43	116.4304	39.90332
120	2008-02-02 18:01:43	116.4304	39.90332
120	2008-02-02 18:03:43	116.4304	39.90332
120	2008-02-02 18:05:43	116.4304	39.90332
120	2008-02-02 18:09:43	116.53168	39.64623
120	2008-02-02 18:11:43	116.6687	39.24302
120	2008-02-02 18:13:43	116.80725	38.87727
120	2008-02-02 18:15:43	116.80725	38.87727
120	2008-02-02 18:17:43	116.80725	38.87727
120	2008-02-02 18:19:43	116.80725	38.87727
120	2008-02-02 18:21:43	116.2845	34.67122
120	2008-02-02 18:23:43	116.2845	34.67122
120	2008-02-02 18:25:43	116.2845	34.67122
120	2008-02-02 18:27:43	116.2845	34.67122
120	2008-02-02 18:29:43	116.2845	34.67122
120	2008-02-02 18:31:43	116.2845	34.67122
120	2008-02-02 18:33:43	116.2845	34.67122
120	2008-02-02 18:35:43	116.2845	34.67122
120	2008-02-02 18:39:43	116.2845	34.67122
120	2008-02-02 18:41:43	116.2845	34.67122
120	2008-02-02 18:43:43	116.2845	34.67122
120	2008-02-02 18:45:43	116.2845	34.67122
120	2008-02-02 18:47:43	116.2845	34.67122
120	2008-02-02 18:49:43	116.2845	34.67122
120	2008-02-02 18:49:43	116.2845	34.67122
120	2008-02-02 18:51:43	116.2845	34.67122
120	2008-02-02 19:09:32	116.2845	34.67122
120	2008-02-02 19:11:32	116.2845	34.67122
120	2008-02-02 19:13:32	116.2845	34.67122
120	2008-02-02 19:15:34	116.42517	39.93498
120	2008-02-02 19:17:34	116.42747	39.9327
120	2008-02-02 19:19:53	116.43625	39.9056
120	2008-02-02 19:22:50	116.42813	39.9211
120	2008-02-02 19:24:50	116.42838	39.918
120	2008-02-02 19:26:50	116.42865	39.91337
120	2008-02-02 19:28:50	116.4293	39.90877
120	2008-02-02 19:30:50	116.43437	39.89755
120	2008-02-02 19:32:50	116.43597	39.89263
120	2008-02-02 19:34:50	116.4305	39.8923
120	2008-02-02 19:36:54	116.42322	39.8924
120	2008-02-02 19:39:53	116.41313	39.89147
120	2008-02-02 19:41:53	116.40917	39.8867
120	2008-02-02 19:43:53	116.40007	39.88653
120	2008-02-02 19:52:32	116.39943	39.88648
120	2008-02-02 19:58:32	116.39943	39.88648
120	2008-02-02 20:00:32	116.39943	39.88648
120	2008-02-02 20:02:32	116.39943	39.88648
120	2008-02-02 20:04:32	116.39943	39.88648
120	2008-02-02 20:06:32	116.39943	39.88648
120	2008-02-02 20:08:32	116.39943	39.88648
120	2008-02-02 20:10:32	116.39943	39.88648
120	2008-02-02 20:12:32	116.39943	39.88648
120	2008-02-02 20:20:32	116.39232	39.88527
120	2008-02-02 20:26:32	116.39265	39.88138
120	2008-02-02 20:26:32	116.39265	39.88138
120	2008-02-02 20:28:32	116.39265	39.88138
120	2008-02-02 20:30:32	116.39265	39.88138
120	2008-02-02 20:32:32	116.39265	39.88138
120	2008-02-02 20:38:32	116.39265	39.88138
120	2008-02-02 20:40:32	116.39265	39.88138
120	2008-02-02 20:42:32	116.39265	39.88138
120	2008-02-02 20:44:32	116.39265	39.88138
120	2008-02-02 20:46:32	116.39265	39.88138
120	2008-02-02 20:48:32	116.39265	39.88138
120	2008-02-02 20:50:32	116.39265	39.88138
120	2008-02-02 21:13:02	116.39265	39.88138
120	2008-02-02 21:13:02	116.39265	39.88138
120	2008-02-02 21:15:02	116.39265	39.88138
120	2008-02-02 21:17:02	116.39265	39.88138
120	2008-02-02 21:19:02	116.39265	39.88138
120	2008-02-02 21:21:02	116.39265	39.88138
120	2008-02-02 21:23:02	116.39265	39.88138
120	2008-02-02 21:25:02	116.39265	39.88138
120	2008-02-02 21:27:02	116.39265	39.88138
120	2008-02-02 21:29:02	116.39265	39.88138
120	2008-02-02 22:00:33	116.39265	39.88138
120	2008-02-02 22:02:33	116.39265	39.88138
120	2008-02-02 22:04:33	116.39265	39.88138
120	2008-02-02 22:06:33	116.39265	39.88138
120	2008-02-02 22:08:33	116.39265	39.88138
120	2008-02-02 22:10:33	116.39265	39.88138
120	2008-02-02 22:12:33	116.39265	39.88138
120	2008-02-02 22:14:33	116.39265	39.88138
120	2008-02-02 22:16:33	116.39265	39.88138
120	2008-02-02 22:18:33	116.39265	39.88138
120	2008-02-02 22:20:33	116.39265	39.88138
120	2008-02-02 22:22:33	116.39265	39.88138
120	2008-02-02 22:22:33	116.39265	39.88138
120	2008-02-02 22:24:33	116.39265	39.88138
120	2008-02-02 22:26:33	116.39265	39.88138
120	2008-02-02 22:48:33	116.39265	39.88138
120	2008-02-02 22:50:33	116.39265	39.88138
120	2008-02-02 22:52:33	116.39265	39.88138
120	2008-02-02 22:54:33	116.39265	39.88138
120	2008-02-02 22:56:33	116.39265	39.88138
120	2008-02-02 22:58:33	116.39265	39.88138
120	2008-02-02 23:00:33	116.39265	39.88138
120	2008-02-02 23:02:33	116.39265	39.88138
120	2008-02-02 23:04:33	116.39265	39.88138
120	2008-02-02 23:06:33	116.39265	39.88138
120	2008-02-02 23:08:33	116.39265	39.88138
120	2008-02-02 23:10:33	116.39265	39.88138
120	2008-02-02 23:12:33	116.39265	39.88138
120	2008-02-02 23:47:33	116.39265	39.88138
120	2008-02-02 23:49:33	116.39265	39.88138
120	2008-02-02 23:49:33	116.39265	39.88138
120	2008-02-02 23:51:33	116.39265	39.88138
120	2008-02-02 23:53:33	116.39265	39.88138
120	2008-02-02 23:55:33	116.39265	39.88138
120	2008-02-02 23:59:33	116.39265	39.88138
120	2008-02-03 00:01:33	116.39265	39.88138
120	2008-02-03 00:03:33	116.39265	39.88138
120	2008-02-03 00:05:33	116.39265	39.88138
120	2008-02-03 00:09:33	116.39265	39.88138
120	2008-02-03 00:11:33	116.39265	39.88138
120	2008-02-03 00:13:33	116.39265	39.88138
120	2008-02-03 00:13:33	116.39265	39.88138
120	2008-02-03 00:38:32	116.39265	39.88138
120	2008-02-03 00:40:32	116.39265	39.88138
120	2008-02-03 00:42:32	116.39265	39.88138
120	2008-02-03 00:46:32	116.39265	39.88138
120	2008-02-03 00:48:32	116.39265	39.88138
120	2008-02-03 00:52:32	116.39265	39.88138
120	2008-02-03 00:54:32	116.39265	39.88138
120	2008-02-03 00:58:32	116.39265	39.88138
120	2008-02-03 01:00:32	116.39265	39.88138
120	2008-02-03 01:02:32	116.39265	39.88138
120	2008-02-03 01:04:32	116.39265	39.88138
120	2008-02-03 01:18:32	116.39265	39.88138
120	2008-02-03 01:20:32	116.39265	39.88138
120	2008-02-03 01:22:32	116.39265	39.88138
120	2008-02-03 01:24:32	116.39265	39.88138
120	2008-02-03 01:26:32	116.39265	39.88138
120	2008-02-03 01:32:32	116.39265	39.88138
120	2008-02-03 01:34:32	116.39265	39.88138
120	2008-02-03 01:36:32	116.39265	39.88138
120	2008-02-03 01:38:32	116.39265	39.88138
120	2008-02-03 01:44:32	116.39265	39.88138
120	2008-02-03 01:51:03	116.39265	39.88138
120	2008-02-03 01:53:03	116.39265	39.88138
120	2008-02-03 01:55:03	116.39265	39.88138
120	2008-02-03 01:55:03	116.39265	39.88138
120	2008-02-03 01:57:03	116.39265	39.88138
120	2008-02-03 03:54:40	116.3783	39.89113
120	2008-02-03 05:19:54	116.37827	39.89098
120	2008-02-03 05:21:54	116.36817	39.8991
120	2008-02-03 05:23:54	116.3472	39.90202
120	2008-02-03 05:25:54	116.3713	39.84473
120	2008-02-03 05:27:54	116.25562	39.9999
120	2008-02-03 05:29:54	116.06745	40.19042
120	2008-02-03 06:07:33	116.06745	40.19042
120	2008-02-03 06:11:33	116.06745	40.19042
120	2008-02-03 06:17:33	116.06745	40.19042
120	2008-02-03 06:19:33	116.06745	40.19042
120	2008-02-03 06:21:33	116.06745	40.19042
120	2008-02-03 06:23:33	116.06745	40.19042
120	2008-02-03 06:25:33	116.06745	40.19042
120	2008-02-03 06:27:33	116.06745	40.19042
120	2008-02-03 06:29:33	116.06745	40.19042
120	2008-02-03 06:31:33	116.06745	40.19042
120	2008-02-03 06:33:33	116.06745	40.19042
120	2008-02-03 06:35:33	116.06745	40.19042
120	2008-02-03 06:35:33	116.06745	40.19042
120	2008-02-03 07:34:32	116.06745	40.19042
120	2008-02-03 07:36:32	116.06745	40.19042
120	2008-02-03 07:38:32	116.06745	40.19042
120	2008-02-03 07:40:32	116.06745	40.19042
120	2008-02-03 07:48:32	116.06745	40.19042
120	2008-02-03 07:50:32	116.06745	40.19042
120	2008-02-03 07:52:32	116.06745	40.19042
120	2008-02-03 07:56:32	116.06745	40.19042
120	2008-02-03 08:02:32	116.06745	40.19042
120	2008-02-03 08:02:32	116.06745	40.19042
120	2008-02-03 08:04:32	116.06745	40.19042
120	2008-02-03 08:08:32	116.06745	40.19042
120	2008-02-03 08:10:32	116.06745	40.19042
120	2008-02-03 08:12:32	116.06745	40.19042
120	2008-02-03 08:16:32	116.06745	40.19042
120	2008-02-03 08:18:32	116.06745	40.19042
120	2008-02-03 08:20:32	116.06745	40.19042
120	2008-02-03 08:53:03	117.0227	40.0393
120	2008-02-03 08:55:03	117.0227	40.0393
120	2008-02-03 08:57:03	117.0227	40.0393
120	2008-02-03 09:01:03	117.0227	40.0393
120	2008-02-03 09:03:03	117.0227	40.0393
120	2008-02-03 09:07:03	117.0227	40.0393
120	2008-02-03 09:09:03	117.0227	40.0393
120	2008-02-03 09:11:03	117.0227	40.0393
120	2008-02-03 09:13:03	117.0227	40.0393
120	2008-02-03 09:15:03	117.0227	40.0393
120	2008-02-03 09:15:03	117.0227	40.0393
120	2008-02-03 09:19:03	117.0227	40.0393
120	2008-02-03 09:21:03	117.0227	40.0393
120	2008-02-03 12:29:56	116.44352	39.82512
120	2008-02-03 13:06:24	116.4437	39.8252
120	2008-02-03 13:09:15	116.44782	39.82288
120	2008-02-03 13:11:15	116.4418	39.82895
120	2008-02-03 13:13:15	116.44145	39.8299
120	2008-02-03 13:15:15	116.5217	39.96902
120	2008-02-03 13:17:15	116.5217	39.96902
120	2008-02-03 13:21:15	116.51638	40.37105
120	2008-02-03 13:23:33	116.51638	40.37105
120	2008-02-03 13:25:33	116.51638	40.37105
120	2008-02-03 13:27:33	116.51638	40.37105
120	2008-02-03 13:29:33	116.51638	40.37105
120	2008-02-03 13:31:33	116.51638	40.37105
120	2008-02-03 13:33:33	116.51638	40.37105
120	2008-02-03 13:35:33	116.51638	40.37105
120	2008-02-03 13:35:33	116.51638	40.37105
120	2008-02-03 13:37:33	116.51638	40.37105
120	2008-02-03 13:39:33	116.51638	40.37105
120	2008-02-03 13:41:33	116.51638	40.37105
120	2008-02-03 13:43:33	116.51638	40.37105
120	2008-02-03 13:45:33	116.51638	40.37105
120	2008-02-03 13:47:33	116.51638	40.37105
120	2008-02-03 13:49:33	116.51638	40.37105
120	2008-02-03 13:57:33	116.51638	40.37105
120	2008-02-03 13:59:33	116.51638	40.37105
120	2008-02-03 14:01:33	116.51638	40.37105
120	2008-02-03 14:03:33	116.51638	40.37105
120	2008-02-03 14:09:33	116.51638	40.37105
120	2008-02-03 14:13:27	116.40863	39.84748
120	2008-02-03 14:15:51	116.40882	39.8476
120	2008-02-03 14:17:53	116.40865	39.84735
120	2008-02-03 14:41:34	116.40867	39.84738
120	2008-02-03 14:43:34	116.40867	39.84738
120	2008-02-03 14:43:34	116.40867	39.84738
120	2008-02-03 14:45:34	116.40867	39.84738
120	2008-02-03 14:47:34	116.40867	39.84738
120	2008-02-03 14:55:34	116.40867	39.84738
120	2008-02-03 15:28:03	116.40867	39.84738
120	2008-02-03 15:30:03	116.40867	39.84738
120	2008-02-03 15:32:03	116.40867	39.84738
120	2008-02-03 15:34:03	116.40867	39.84738
120	2008-02-03 16:01:38	116.40847	39.84737
120	2008-02-03 16:04:03	116.40842	39.84788
120	2008-02-03 16:09:14	116.40815	39.85353
120	2008-02-03 16:11:14	116.41523	39.85588
120	2008-02-03 16:13:14	116.41223	39.85602
120	2008-02-03 16:17:14	116.41223	39.85602
120	2008-02-03 16:19:14	116.41223	39.85602
120	2008-02-03 16:23:14	116.41223	39.85602
120	2008-02-03 16:25:14	116.41223	39.85602
120	2008-02-03 16:29:14	116.41223	39.85602
120	2008-02-03 16:31:14	116.41223	39.85602
120	2008-02-03 16:36:03	116.41223	39.85602
120	2008-02-03 16:38:03	116.41223	39.85602
120	2008-02-03 16:40:03	116.41223	39.85602
120	2008-02-03 17:01:50	116.36354	39.85602
120	2008-02-03 17:02:02	116.41223	39.85602
120	2008-02-03 17:12:02	116.41223	39.85602
120	2008-02-03 17:14:02	116.41223	39.85602
120	2008-02-03 17:16:02	116.41223	39.85602
120	2008-02-03 17:18:02	116.41223	39.85602
120	2008-02-03 17:20:02	116.41223	39.85602
120	2008-02-03 19:51:00	116.37857	39.8871
120	2008-02-03 19:53:00	116.37838	39.8911
120	2008-02-03 19:53:00	116.37838	39.8911
120	2008-02-04 02:19:00	116.3783	39.89103
120	2008-02-04 02:42:23	116.37988	39.89007
120	2008-02-04 03:05:55	116.37837	39.89107
120	2008-02-04 03:12:49	116.37822	39.89097
120	2008-02-04 03:12:49	116.37822	39.89097
120	2008-02-04 03:46:52	116.37837	39.891
120	2008-02-04 03:49:15	116.37895	39.89057
120	2008-02-04 04:15:31	116.37835	39.89103
120	2008-02-04 04:54:28	116.37835	39.89088
120	2008-02-04 04:56:28	116.37492	39.88805
120	2008-02-04 04:58:45	116.3683	39.88787
120	2008-02-04 05:00:45	116.3665	39.8771
120	2008-02-04 05:02:45	116.37528	39.54083
120	2008-02-04 07:35:32	116.35318	39.42963
120	2008-02-04 07:37:32	116.35318	39.42963
120	2008-02-04 07:39:32	116.35318	39.42963
120	2008-02-04 07:41:32	116.35318	39.42963
120	2008-02-04 07:43:32	116.35318	39.42963
120	2008-02-04 07:43:32	116.35318	39.42963
120	2008-02-04 07:45:32	116.35318	39.42963
120	2008-02-04 07:47:32	116.35318	39.42963
120	2008-02-04 07:49:32	116.35318	39.42963
120	2008-02-04 07:51:32	116.35318	39.42963
120	2008-02-04 07:55:32	116.35318	39.42963
120	2008-02-04 07:57:32	116.35318	39.42963
120	2008-02-04 09:46:03	116.35318	39.42963
120	2008-02-04 11:38:38	116.40857	39.84793
120	2008-02-04 15:44:59	116.4083	39.84775
120	2008-02-04 15:46:59	116.39545	39.78792
120	2008-02-04 15:48:59	116.39545	39.78792
120	2008-02-04 15:57:32	116.26257	39.40548
120	2008-02-04 15:59:32	116.26257	39.40548
120	2008-02-04 16:01:32	116.26257	39.40548
120	2008-02-04 16:03:32	116.26257	39.40548
120	2008-02-04 16:05:32	116.26257	39.40548
120	2008-02-04 16:07:32	116.26257	39.40548
120	2008-02-04 16:09:32	116.26257	39.40548
120	2008-02-04 16:11:32	116.26257	39.40548
120	2008-02-04 16:13:32	116.26257	39.40548
120	2008-02-04 16:15:32	116.26257	39.40548
120	2008-02-04 16:17:32	116.40882	39.8477
120	2008-02-04 16:21:32	116.40892	39.84752
120	2008-02-04 16:23:32	116.40898	39.84742
120	2008-02-04 16:25:32	116.40908	39.84728
120	2008-02-04 16:25:32	116.40908	39.84728
120	2008-02-04 16:27:32	116.40873	39.84777
120	2008-02-04 16:29:32	116.40852	39.84783
120	2008-02-04 16:31:32	116.4085	39.84785
120	2008-02-04 16:33:32	116.40845	39.8478
120	2008-02-04 16:35:32	116.40857	39.84783
120	2008-02-04 16:39:32	116.40875	39.84785
120	2008-02-04 16:41:32	116.40892	39.84783
120	2008-02-04 16:43:32	116.40862	39.8478
120	2008-02-04 16:45:32	116.40865	39.8478
120	2008-02-04 16:47:32	116.40867	39.8479
120	2008-02-04 16:49:32	116.40865	39.84785
120	2008-02-04 16:51:32	116.40875	39.84783
120	2008-02-04 16:53:32	116.40875	39.84792
120	2008-02-04 16:55:32	116.40883	39.84762
120	2008-02-04 16:57:32	116.40882	39.84752
120	2008-02-04 16:59:32	116.40882	39.84752
120	2008-02-04 17:01:32	116.40882	39.84752
120	2008-02-04 17:10:33	116.40882	39.84752
120	2008-02-04 17:12:33	116.40882	39.84752
120	2008-02-04 17:14:33	116.40882	39.84752
120	2008-02-04 17:16:33	116.40882	39.84752
120	2008-02-04 17:18:33	116.40882	39.84752
120	2008-02-04 17:18:33	116.40882	39.84752
120	2008-02-04 17:20:33	116.40882	39.84752
120	2008-02-04 17:22:33	116.40882	39.84752
120	2008-02-04 17:24:33	116.40882	39.84752
120	2008-02-04 17:26:33	116.40882	39.84752
120	2008-02-04 17:28:33	116.40882	39.84752
120	2008-02-04 17:30:33	116.40882	39.84752
120	2008-02-04 17:32:33	116.40882	39.84752
120	2008-02-04 17:34:33	116.40882	39.84752
120	2008-02-04 17:36:33	116.40882	39.84752
120	2008-02-04 17:45:03	116.40882	39.84752
120	2008-02-04 17:47:03	116.40882	39.84752
120	2008-02-04 17:49:03	116.40882	39.84752
120	2008-02-04 17:51:03	116.40882	39.84752
120	2008-02-04 17:53:03	116.40882	39.84752
120	2008-02-04 17:55:03	116.40882	39.84752
120	2008-02-04 17:57:03	116.40882	39.84752
120	2008-02-04 17:59:03	116.40882	39.84752
120	2008-02-04 18:01:03	116.40882	39.84752
120	2008-02-04 18:03:03	116.40882	39.84752
120	2008-02-04 18:05:03	116.40882	39.84752
120	2008-02-04 18:07:03	116.40882	39.84752
120	2008-02-04 18:07:03	116.40882	39.84752
120	2008-02-04 18:09:03	116.40882	39.84752
120	2008-02-04 18:11:03	116.40882	39.84752
120	2008-02-04 18:21:32	116.40882	39.84752
120	2008-02-04 18:21:32	116.40882	39.84752
120	2008-02-04 18:23:32	116.40882	39.84752
120	2008-02-04 18:25:32	116.40882	39.84752
120	2008-02-04 18:27:32	116.40882	39.84752
120	2008-02-04 18:29:32	116.40882	39.84752
120	2008-02-04 18:31:32	116.40882	39.84752
120	2008-02-04 18:33:32	116.40882	39.84752
120	2008-02-04 18:35:32	116.40882	39.84752
120	2008-02-04 18:37:32	116.40882	39.84752
120	2008-02-04 18:39:32	116.40882	39.84752
120	2008-02-04 18:41:32	116.40882	39.84752
120	2008-02-04 18:45:32	116.40882	39.84752
120	2008-02-04 18:47:32	116.40882	39.84752
120	2008-02-04 19:25:32	116.40882	39.84752
120	2008-02-04 19:29:32	116.40882	39.84752
120	2008-02-04 19:31:32	116.40882	39.84752
120	2008-02-04 19:37:32	116.40882	39.84752
120	2008-02-04 19:39:32	116.40882	39.84752
120	2008-02-04 19:41:32	116.40882	39.84752
120	2008-02-04 19:43:32	116.40882	39.84752
120	2008-02-04 19:45:32	116.40882	39.84752
120	2008-02-04 19:47:32	116.40882	39.84752
120	2008-02-04 19:49:32	116.40882	39.84752
120	2008-02-04 19:51:32	116.40882	39.84752
120	2008-02-04 19:53:32	116.40882	39.84752
120	2008-02-04 20:03:32	116.40882	39.84752
120	2008-02-04 20:07:32	116.40882	39.84752
120	2008-02-04 20:09:32	116.40882	39.84752
120	2008-02-04 20:11:32	116.40882	39.84752
120	2008-02-04 20:13:32	116.40882	39.84752
120	2008-02-04 20:15:32	116.40882	39.84752
120	2008-02-04 20:17:32	116.40882	39.84752
120	2008-02-04 20:17:32	116.40882	39.84752
120	2008-02-04 20:19:32	116.40882	39.84752
120	2008-02-04 20:21:32	116.40882	39.84752
120	2008-02-04 20:23:32	116.40882	39.84752
120	2008-02-04 20:38:32	116.40882	39.84752
120	2008-02-04 20:42:32	116.40882	39.84752
120	2008-02-04 20:44:32	116.40882	39.84752
120	2008-02-04 20:46:32	116.40882	39.84752
120	2008-02-04 20:46:32	116.40882	39.84752
120	2008-02-04 20:50:32	116.40882	39.84752
120	2008-02-04 20:52:32	116.40882	39.84752
120	2008-02-04 20:54:32	116.40882	39.84752
120	2008-02-04 20:58:32	116.40882	39.84752
120	2008-02-04 21:15:03	116.40882	39.84752
120	2008-02-04 21:35:03	116.40882	39.84752
120	2008-02-04 21:37:03	116.40882	39.84752
120	2008-02-04 21:39:03	116.40882	39.84752
120	2008-02-04 21:57:02	116.40882	39.84752
120	2008-02-04 22:01:02	116.36112	39.86807
120	2008-02-04 22:03:02	116.36777	39.86878
120	2008-02-04 22:07:02	116.38065	39.87748
120	2008-02-04 22:09:56	116.3833	39.8793
120	2008-02-05 01:28:23	116.41835	39.90705
120	2008-02-05 01:30:23	116.4119	39.90502
120	2008-02-05 01:32:23	116.41272	39.88948
120	2008-02-05 01:34:23	116.415	39.8739
120	2008-02-05 03:11:05	116.38182	39.88972
120	2008-02-05 03:25:08	116.37837	39.89095
120	2008-02-05 04:48:57	116.37823	39.89092
120	2008-02-05 04:50:57	116.3785	39.8854
120	2008-02-05 04:52:57	116.37572	39.87863
120	2008-02-05 04:55:06	116.36903	39.87718
120	2008-02-05 06:21:33	116.34457	39.87712
120	2008-02-05 06:23:33	116.34457	39.87712
120	2008-02-05 06:25:33	116.34457	39.87712
120	2008-02-05 06:27:33	116.34457	39.87712
120	2008-02-05 06:29:33	116.34457	39.87712
120	2008-02-05 06:31:33	116.34457	39.87712
120	2008-02-05 06:33:33	116.34457	39.87712
120	2008-02-05 06:35:33	116.34457	39.87712
120	2008-02-05 06:37:33	116.34457	39.87712
120	2008-02-05 06:39:33	116.34457	39.87712
120	2008-02-05 06:41:33	116.34457	39.87712
120	2008-02-05 06:43:33	116.34457	39.87712
120	2008-02-05 06:51:02	116.34457	39.87712
120	2008-02-05 06:55:02	116.34457	39.87712
120	2008-02-05 06:57:02	116.34457	39.87712
120	2008-02-05 06:59:02	116.34457	39.87712
120	2008-02-05 07:01:02	116.34457	39.87712
120	2008-02-05 07:03:02	116.34457	39.87712
120	2008-02-05 07:05:02	116.34457	39.87712
120	2008-02-05 07:07:02	116.34457	39.87712
120	2008-02-05 07:09:02	116.34457	39.87712
120	2008-02-05 07:11:02	116.34457	39.87712
120	2008-02-05 07:13:02	116.34457	39.87712
120	2008-02-05 07:15:02	116.34457	39.87712
120	2008-02-05 07:17:02	116.34457	39.87712
120	2008-02-05 07:19:02	116.34457	39.87712
120	2008-02-05 08:53:33	116.34457	39.87712
120	2008-02-05 08:55:33	116.34457	39.87712
120	2008-02-05 08:57:33	116.34457	39.87712
120	2008-02-05 08:59:33	116.34457	39.87712
120	2008-02-05 09:01:33	116.34457	39.87712
120	2008-02-05 09:03:33	116.34457	39.87712
120	2008-02-05 09:05:33	116.34457	39.87712
120	2008-02-05 09:07:33	116.34457	39.87712
120	2008-02-05 09:09:33	116.34457	39.87712
120	2008-02-05 09:11:33	116.34457	39.87712
120	2008-02-05 09:13:33	116.34457	39.87712
120	2008-02-05 09:15:33	116.34457	39.87712
120	2008-02-05 09:15:33	116.34457	39.87712
120	2008-02-05 09:21:33	116.34457	39.87712
120	2008-02-05 15:59:16	116.40852	39.8473
120	2008-02-05 16:01:16	116.41665	39.8398
120	2008-02-05 16:20:03	116.41603	39.84835
120	2008-02-05 16:22:03	116.41603	39.84835
120	2008-02-05 16:24:03	116.41603	39.84835
120	2008-02-05 16:26:03	116.41603	39.84835
120	2008-02-05 16:28:03	116.41603	39.84835
120	2008-02-05 16:30:03	116.41603	39.84835
120	2008-02-05 16:32:03	116.41603	39.84835
120	2008-02-05 16:34:03	116.41603	39.84835
120	2008-02-05 16:36:03	116.41603	39.84835
120	2008-02-05 16:38:03	116.41603	39.84835
120	2008-02-05 16:40:03	116.41603	39.84835
120	2008-02-05 16:42:03	116.41603	39.84835
120	2008-02-05 16:44:03	116.41603	39.84835
120	2008-02-05 16:46:03	116.41603	39.84835
120	2008-02-05 18:03:32	116.41603	39.84835
120	2008-02-05 18:05:32	116.41603	39.84835
120	2008-02-05 18:07:32	116.41603	39.84835
120	2008-02-05 18:09:32	116.41603	39.84835
120	2008-02-05 18:11:32	116.41603	39.84835
120	2008-02-05 18:13:32	116.41603	39.84835
120	2008-02-05 18:15:32	116.41603	39.84835
120	2008-02-05 18:17:32	116.41603	39.84835
120	2008-02-05 18:19:32	116.41603	39.84835
120	2008-02-05 18:21:32	116.41603	39.84835
120	2008-02-05 18:23:32	116.41603	39.84835
120	2008-02-05 18:25:32	116.41603	39.84835
120	2008-02-05 18:27:32	116.41603	39.84835
120	2008-02-05 18:29:32	116.41603	39.84835
120	2008-02-05 18:43:32	116.41603	39.84835
120	2008-02-05 18:45:32	116.41603	39.84835
120	2008-02-05 18:47:32	116.41603	39.84835
120	2008-02-05 18:49:32	116.41603	39.84835
120	2008-02-05 18:51:32	116.41603	39.84835
120	2008-02-05 18:53:32	116.41603	39.84835
120	2008-02-05 18:55:32	116.41603	39.84835
120	2008-02-05 18:57:32	116.41603	39.84835
120	2008-02-05 18:59:32	116.41603	39.84835
120	2008-02-05 19:01:32	116.41603	39.84835
120	2008-02-05 19:20:03	116.41603	39.84835
120	2008-02-05 19:22:03	116.41603	39.84835
120	2008-02-05 19:26:03	116.41603	39.84835
120	2008-02-05 19:32:03	116.41603	39.84835
120	2008-02-05 19:34:03	116.41603	39.84835
120	2008-02-05 19:36:03	116.41603	39.84835
120	2008-02-05 19:38:03	116.41603	39.84835
120	2008-02-05 19:40:03	116.41603	39.84835
120	2008-02-05 19:52:02	116.41603	39.84835
120	2008-02-05 19:54:02	116.41603	39.84835
120	2008-02-05 19:56:02	116.41603	39.84835
120	2008-02-05 19:58:02	116.41603	39.84835
120	2008-02-05 20:00:02	116.41603	39.84835
120	2008-02-05 20:02:02	116.41603	39.84835
120	2008-02-05 20:04:02	116.41603	39.84835
120	2008-02-05 20:06:02	116.41603	39.84835
120	2008-02-05 20:08:02	116.41603	39.84835
120	2008-02-05 20:10:02	116.41603	39.84835
120	2008-02-05 20:14:02	116.41603	39.84835
120	2008-02-05 20:16:02	116.41603	39.84835
120	2008-02-05 20:18:02	116.41603	39.84835
120	2008-02-05 20:36:33	116.41603	39.84835
120	2008-02-05 20:38:33	116.41603	39.84835
120	2008-02-05 20:40:33	116.41603	39.84835
120	2008-02-05 20:42:33	116.41603	39.84835
120	2008-02-05 20:44:33	116.41603	39.84835
120	2008-02-05 20:46:33	116.41603	39.84835
120	2008-02-05 20:52:33	116.41603	39.84835
120	2008-02-05 20:54:33	116.41603	39.84835
120	2008-02-05 20:56:33	116.41603	39.84835
120	2008-02-05 20:56:33	116.41603	39.84835
120	2008-02-05 20:58:33	116.41603	39.84835
120	2008-02-05 21:00:33	116.41603	39.84835
120	2008-02-05 21:05:02	116.41603	39.84835
120	2008-02-05 21:07:02	116.41603	39.84835
120	2008-02-05 21:09:02	116.41603	39.84835
120	2008-02-05 21:11:02	116.41603	39.84835
120	2008-02-05 21:11:02	116.41603	39.84835
120	2008-02-05 21:13:02	116.41603	39.84835
120	2008-02-05 21:15:02	116.41603	39.84835
120	2008-02-05 21:17:02	116.41603	39.84835
120	2008-02-05 21:21:02	116.41603	39.84835
120	2008-02-05 21:23:02	116.41603	39.84835
120	2008-02-05 21:25:02	116.41603	39.84835
120	2008-02-05 21:27:02	116.41603	39.84835
120	2008-02-05 21:29:02	116.41603	39.84835
120	2008-02-05 21:31:02	116.41603	39.84835
120	2008-02-05 21:47:03	116.41603	39.84835
120	2008-02-05 21:49:03	116.41603	39.84835
120	2008-02-05 21:51:03	116.41603	39.84835
120	2008-02-05 21:53:03	116.41603	39.84835
120	2008-02-05 21:55:03	116.41603	39.84835
120	2008-02-05 21:57:03	116.41603	39.84835
120	2008-02-05 21:59:03	116.41603	39.84835
120	2008-02-05 22:01:03	116.41603	39.84835
120	2008-02-05 22:03:03	116.41603	39.84835
120	2008-02-05 22:05:03	116.41603	39.84835
120	2008-02-05 22:09:03	116.41603	39.84835
120	2008-02-05 22:09:03	116.41603	39.84835
120	2008-02-05 22:11:03	116.41603	39.84835
120	2008-02-05 22:54:33	116.41603	39.84835
120	2008-02-05 22:56:33	116.41603	39.84835
120	2008-02-05 22:58:33	116.41603	39.84835
120	2008-02-05 23:00:33	116.41603	39.84835
120	2008-02-05 23:02:33	116.41603	39.84835
120	2008-02-05 23:04:33	116.41603	39.84835
120	2008-02-05 23:06:33	116.41603	39.84835
120	2008-02-05 23:08:33	116.41603	39.84835
120	2008-02-05 23:10:33	116.41603	39.84835
120	2008-02-05 23:12:33	116.41603	39.84835
120	2008-02-05 23:14:33	116.41603	39.84835
120	2008-02-05 23:16:33	116.41603	39.84835
120	2008-02-05 23:16:33	116.41603	39.84835
120	2008-02-05 23:18:33	116.41603	39.84835
120	2008-02-05 23:45:02	116.4045	39.85602
120	2008-02-05 23:47:02	116.4045	39.85602
120	2008-02-05 23:49:02	116.4045	39.85602
120	2008-02-05 23:51:02	116.4045	39.85602
120	2008-02-05 23:53:02	116.4045	39.85602
120	2008-02-05 23:57:02	116.4045	39.85602
120	2008-02-05 23:59:02	116.4045	39.85602
120	2008-02-06 00:01:02	116.4045	39.85602
120	2008-02-06 00:09:02	116.4045	39.85602
120	2008-02-06 00:11:02	116.4045	39.85602
120	2008-02-06 00:26:02	116.4045	39.85602
120	2008-02-06 00:28:02	116.4045	39.85602
120	2008-02-06 00:30:02	116.4045	39.85602
120	2008-02-06 00:32:02	116.4045	39.85602
120	2008-02-06 00:34:02	116.4045	39.85602
120	2008-02-06 00:34:02	116.4045	39.85602
120	2008-02-06 00:36:02	116.4045	39.85602
120	2008-02-06 00:38:02	116.4045	39.85602
120	2008-02-06 00:40:02	116.4045	39.85602
120	2008-02-06 00:42:02	116.4045	39.85602
120	2008-02-06 00:44:02	116.4045	39.85602
120	2008-02-06 00:50:02	116.4045	39.85602
120	2008-02-06 00:52:02	116.4045	39.85602
120	2008-02-06 01:01:03	116.4045	39.85602
120	2008-02-06 01:07:03	116.4045	39.85602
120	2008-02-06 01:09:03	116.4045	39.85602
120	2008-02-06 01:11:03	116.4045	39.85602
120	2008-02-06 01:13:03	116.4045	39.85602
120	2008-02-06 01:15:03	116.4045	39.85602
120	2008-02-06 01:17:03	116.4045	39.85602
120	2008-02-06 01:19:03	116.4045	39.85602
120	2008-02-06 01:21:03	116.4045	39.85602
120	2008-02-06 01:23:03	116.4045	39.85602
120	2008-02-06 01:25:03	116.4045	39.85602
120	2008-02-06 01:27:03	116.4045	39.85602
120	2008-02-06 01:27:03	116.4045	39.85602
120	2008-02-06 01:41:02	116.4045	39.85602
120	2008-02-06 01:43:02	116.4045	39.85602
120	2008-02-06 01:45:02	116.4045	39.85602
120	2008-02-06 01:47:02	116.4045	39.85602
120	2008-02-06 01:49:02	116.4045	39.85602
120	2008-02-06 01:51:02	116.4045	39.85602
120	2008-02-06 01:53:02	116.4045	39.85602
120	2008-02-06 01:57:02	116.4045	39.85602
120	2008-02-06 01:59:02	116.4045	39.85602
120	2008-02-06 02:01:02	116.4045	39.85602
120	2008-02-06 02:01:02	116.4045	39.85602
120	2008-02-06 02:03:02	116.4045	39.85602
120	2008-02-06 02:05:02	116.4045	39.85602
120	2008-02-06 02:28:24	116.27065	40.03187
120	2008-02-06 02:30:24	116.02885	39.73073
120	2008-02-06 02:33:02	115.94898	39.90568
120	2008-02-06 02:35:02	115.94898	39.90568
120	2008-02-06 02:37:02	115.94898	39.90568
120	2008-02-06 02:39:02	115.94898	39.90568
120	2008-02-06 02:41:02	115.94898	39.90568
120	2008-02-06 02:43:02	115.94898	39.90568
120	2008-02-06 02:45:02	115.94898	39.90568
120	2008-02-06 02:47:02	115.94898	39.90568
120	2008-02-06 02:49:02	115.94898	39.90568
120	2008-02-06 02:51:02	115.94898	39.90568
120	2008-02-06 02:53:02	115.94898	39.90568
120	2008-02-06 02:55:02	115.94898	39.90568
120	2008-02-06 02:57:02	115.94898	39.90568
120	2008-02-06 02:59:02	115.94898	39.90568
120	2008-02-06 02:59:02	115.94898	39.90568
120	2008-02-06 03:06:33	115.94898	39.90568
120	2008-02-06 03:08:33	115.94898	39.90568
120	2008-02-06 03:08:33	115.94898	39.90568
120	2008-02-06 03:10:33	115.94898	39.90568
120	2008-02-06 03:12:33	115.94898	39.90568
120	2008-02-06 03:16:33	115.94898	39.90568
120	2008-02-06 03:18:33	115.94898	39.90568
120	2008-02-06 03:20:33	115.94898	39.90568
120	2008-02-06 03:22:33	115.94898	39.90568
120	2008-02-06 03:24:33	115.94898	39.90568
120	2008-02-06 03:26:33	115.94898	39.90568
120	2008-02-06 03:28:33	115.94898	39.90568
120	2008-02-06 03:30:33	115.94898	39.90568
120	2008-02-06 03:32:33	115.94898	39.90568
120	2008-02-06 03:34:33	115.94898	39.90568
120	2008-02-06 03:52:32	115.94898	39.90568
120	2008-02-06 03:54:32	115.94898	39.90568
120	2008-02-06 03:56:32	115.94898	39.90568
120	2008-02-06 03:58:32	115.94898	39.90568
120	2008-02-06 04:02:32	115.94898	39.90568
120	2008-02-06 04:02:32	115.94898	39.90568
120	2008-02-06 04:04:32	115.94898	39.90568
120	2008-02-06 04:06:32	115.94898	39.90568
120	2008-02-06 04:08:32	115.94898	39.90568
120	2008-02-06 04:10:32	115.94898	39.90568
120	2008-02-06 04:12:32	115.94898	39.90568
120	2008-02-06 04:14:32	115.94898	39.90568
120	2008-02-06 04:16:32	115.94898	39.90568
120	2008-02-06 04:18:32	115.94898	39.90568
120	2008-02-06 04:20:32	115.94898	39.90568
120	2008-02-06 04:26:03	115.94898	39.90568
120	2008-02-06 04:26:03	115.94898	39.90568
120	2008-02-06 04:28:03	115.94898	39.90568
120	2008-02-06 04:36:03	115.94898	39.90568
120	2008-02-06 04:38:03	115.94898	39.90568
120	2008-02-06 04:42:03	115.94898	39.90568
120	2008-02-06 04:44:03	115.94898	39.90568
120	2008-02-06 04:46:03	115.94898	39.90568
120	2008-02-06 04:48:03	115.94898	39.90568
120	2008-02-06 04:50:03	115.94898	39.90568
120	2008-02-06 04:50:03	115.94898	39.90568
120	2008-02-06 04:53:03	115.94898	39.90568
120	2008-02-06 04:55:03	115.94898	39.90568
120	2008-02-06 04:57:03	115.94898	39.90568
120	2008-02-06 04:59:03	115.94898	39.90568
120	2008-02-06 05:01:03	115.94898	39.90568
120	2008-02-06 05:03:03	115.94898	39.90568
120	2008-02-06 05:05:03	115.94898	39.90568
120	2008-02-06 05:07:03	115.94898	39.90568
120	2008-02-06 05:09:03	115.94898	39.90568
120	2008-02-06 05:11:03	115.94898	39.90568
120	2008-02-06 05:13:03	115.94898	39.90568
120	2008-02-06 05:15:03	115.94898	39.90568
120	2008-02-06 05:17:03	115.94898	39.90568
120	2008-02-06 05:21:03	115.94898	39.90568
120	2008-02-06 05:38:33	115.94898	39.90568
120	2008-02-06 05:40:33	115.94898	39.90568
120	2008-02-06 05:42:33	115.94898	39.90568
120	2008-02-06 05:44:33	115.94898	39.90568
120	2008-02-06 05:46:33	115.94898	39.90568
120	2008-02-06 05:48:33	115.94898	39.90568
120	2008-02-06 05:50:33	115.94898	39.90568
120	2008-02-06 05:52:33	115.94898	39.90568
120	2008-02-06 05:54:33	115.94898	39.90568
120	2008-02-06 05:56:33	115.94898	39.90568
120	2008-02-06 05:58:33	115.94898	39.90568
120	2008-02-06 06:00:33	115.94898	39.90568
120	2008-02-06 06:02:33	115.94898	39.90568
120	2008-02-06 06:02:33	115.94898	39.90568
120	2008-02-06 06:04:33	115.94898	39.90568
120	2008-02-06 06:24:32	115.94898	39.90568
120	2008-02-06 06:26:32	115.94898	39.90568
120	2008-02-06 06:28:32	115.94898	39.90568
120	2008-02-06 06:30:32	115.94898	39.90568
120	2008-02-06 06:32:32	115.94898	39.90568
120	2008-02-06 06:34:32	115.94898	39.90568
120	2008-02-06 06:36:32	115.94898	39.90568
120	2008-02-06 06:36:32	115.94898	39.90568
120	2008-02-06 14:41:54	116.38117	39.97956
120	2008-02-06 14:41:54	116.39452	39.86048
120	2008-02-06 14:58:52	116.3944	39.86042
120	2008-02-06 14:59:22	116.39428	39.86152
120	2008-02-06 15:01:22	116.40318	39.86372
120	2008-02-06 15:20:32	116.40075	39.92777
120	2008-02-06 15:24:32	116.40075	39.92777
120	2008-02-06 15:26:32	116.40075	39.92777
120	2008-02-06 15:28:32	116.40075	39.92777
120	2008-02-06 15:30:32	116.40075	39.92777
120	2008-02-06 15:32:32	116.40075	39.92777
120	2008-02-06 15:34:32	116.40075	39.92777
120	2008-02-06 15:36:32	116.40075	39.92777
120	2008-02-06 15:38:32	116.21262	39.90258
120	2008-02-06 15:40:36	116.22255	39.90267
120	2008-02-06 15:42:49	116.22915	39.90618
120	2008-02-06 15:44:49	116.24342	39.90622
120	2008-02-06 15:46:49	116.25153	39.90625
120	2008-02-06 15:48:49	116.26455	39.90613
120	2008-02-06 15:52:07	116.26725	39.90613
120	2008-02-06 15:54:17	116.27645	39.90613
120	2008-02-06 15:56:17	116.28833	39.9062
120	2008-02-06 15:58:17	116.29995	39.90622
120	2008-02-06 16:00:17	116.32552	39.90585
120	2008-02-06 16:02:17	116.32833	39.9059
120	2008-02-06 16:04:17	116.32833	39.9059
120	2008-02-06 16:06:17	116.32833	39.9059
120	2008-02-06 16:08:17	116.32833	39.9059
120	2008-02-06 16:10:17	116.32833	39.9059
120	2008-02-06 16:12:17	116.32833	39.9059
120	2008-02-06 16:14:17	116.32833	39.9059
120	2008-02-06 16:16:17	116.32833	39.9059
120	2008-02-06 16:18:17	116.32833	39.9059
120	2008-02-06 16:20:17	116.32833	39.9059
120	2008-02-06 16:22:17	116.32833	39.9059
120	2008-02-06 16:24:17	116.32833	39.9059
120	2008-02-06 16:26:17	116.32833	39.9059
120	2008-02-06 16:28:17	116.32833	39.9059
120	2008-02-06 16:30:17	116.32833	39.9059
120	2008-02-06 16:33:02	116.32833	39.9059
120	2008-02-06 16:35:02	116.32833	39.9059
120	2008-02-06 16:37:02	116.32833	39.9059
120	2008-02-06 16:39:02	116.32833	39.9059
120	2008-02-06 16:41:02	116.32833	39.9059
120	2008-02-06 16:45:02	116.32833	39.9059
120	2008-02-06 16:47:02	116.32833	39.9059
120	2008-02-06 16:51:02	116.32833	39.9059
120	2008-02-06 16:53:02	116.32833	39.9059
120	2008-02-06 16:55:02	116.32833	39.9059
120	2008-02-06 16:57:02	116.32833	39.9059
120	2008-02-06 17:01:02	116.32833	39.9059
120	2008-02-06 18:40:02	116.32833	39.9059
120	2008-02-06 18:42:02	116.32833	39.9059
120	2008-02-06 18:44:02	116.32833	39.9059
120	2008-02-06 18:46:02	116.32833	39.9059
120	2008-02-06 18:48:02	116.32833	39.9059
120	2008-02-06 18:52:02	116.32833	39.9059
120	2008-02-06 18:54:02	116.32833	39.9059
120	2008-02-06 18:56:02	116.32833	39.9059
120	2008-02-06 18:56:02	116.32833	39.9059
120	2008-02-06 18:58:02	116.32833	39.9059
120	2008-02-06 19:00:02	116.32833	39.9059
120	2008-02-06 19:02:02	116.32833	39.9059
120	2008-02-06 19:04:02	116.32833	39.9059
120	2008-02-06 19:06:02	116.32833	39.9059
120	2008-02-06 19:08:02	116.32833	39.9059
120	2008-02-06 19:22:33	116.32833	39.9059
120	2008-02-06 19:24:33	116.32833	39.9059
120	2008-02-06 19:26:33	116.32833	39.9059
120	2008-02-06 19:28:33	116.32833	39.9059
120	2008-02-06 19:32:33	116.32833	39.9059
120	2008-02-06 19:34:33	116.32833	39.9059
120	2008-02-06 19:36:33	116.32833	39.9059
120	2008-02-06 19:38:33	116.32833	39.9059
120	2008-02-06 19:40:33	116.32833	39.9059
120	2008-02-06 19:42:33	116.32833	39.9059
120	2008-02-06 19:46:33	116.32833	39.9059
120	2008-02-06 19:48:33	116.32833	39.9059
120	2008-02-06 20:30:03	116.32833	39.9059
120	2008-02-06 20:32:03	116.32833	39.9059
120	2008-02-06 20:34:03	116.32833	39.9059
120	2008-02-06 20:36:03	116.32833	39.9059
120	2008-02-06 20:38:03	116.32833	39.9059
120	2008-02-06 20:40:03	116.32833	39.9059
120	2008-02-06 21:00:33	116.32833	39.9059
120	2008-02-06 21:24:33	116.32833	39.9059
120	2008-02-06 22:27:33	116.32833	39.9059
120	2008-02-06 22:29:33	116.32833	39.9059
120	2008-02-06 22:31:33	116.32833	39.9059
120	2008-02-06 22:33:33	116.32833	39.9059
120	2008-02-06 22:33:33	116.32833	39.9059
120	2008-02-06 22:35:33	116.32833	39.9059
120	2008-02-06 22:37:33	116.32833	39.9059
120	2008-02-06 22:39:33	116.32833	39.9059
120	2008-02-06 22:41:33	116.32833	39.9059
120	2008-02-06 22:43:33	116.32833	39.9059
120	2008-02-06 22:45:33	116.32833	39.9059
120	2008-02-06 22:47:33	116.32833	39.9059
120	2008-02-06 22:49:33	116.32833	39.9059
120	2008-02-06 22:51:33	116.32833	39.9059
120	2008-02-06 22:53:35	116.32833	39.9059
120	2008-02-06 23:01:03	116.32833	39.9059
120	2008-02-06 23:03:03	116.32833	39.9059
120	2008-02-06 23:05:03	116.32833	39.9059
120	2008-02-06 23:07:03	116.32833	39.9059
120	2008-02-06 23:09:03	116.32833	39.9059
120	2008-02-06 23:11:03	116.32833	39.9059
120	2008-02-06 23:13:03	116.32833	39.9059
120	2008-02-06 23:15:03	116.32833	39.9059
120	2008-02-06 23:17:03	116.32833	39.9059
120	2008-02-06 23:17:03	116.32833	39.9059
120	2008-02-06 23:19:03	116.32833	39.9059
120	2008-02-06 23:21:03	116.32833	39.9059
120	2008-02-06 23:23:03	116.32833	39.9059
120	2008-02-06 23:25:03	116.32833	39.9059
120	2008-02-06 23:27:03	116.32833	39.9059
120	2008-02-06 23:42:02	116.32833	39.9059
120	2008-02-06 23:44:02	116.32833	39.9059
120	2008-02-06 23:46:02	116.32833	39.9059
120	2008-02-06 23:46:02	116.32833	39.9059
120	2008-02-06 23:48:02	116.32833	39.9059
120	2008-02-06 23:50:02	116.32833	39.9059
120	2008-02-06 23:52:02	116.32833	39.9059
120	2008-02-06 23:54:02	116.32833	39.9059
120	2008-02-06 23:56:02	116.32833	39.9059
120	2008-02-06 23:58:02	116.32833	39.9059
120	2008-02-07 00:00:02	116.32833	39.9059
120	2008-02-07 00:02:02	116.32833	39.9059
120	2008-02-07 00:04:02	116.32833	39.9059
120	2008-02-07 00:06:02	116.32833	39.9059
120	2008-02-07 00:08:02	116.32833	39.9059
120	2008-02-07 00:11:03	116.32833	39.9059
120	2008-02-07 00:13:03	116.32833	39.9059
120	2008-02-07 00:15:03	116.32833	39.9059
120	2008-02-07 00:15:03	116.32833	39.9059
120	2008-02-07 00:17:03	116.32833	39.9059
120	2008-02-07 00:19:03	116.32833	39.9059
120	2008-02-07 00:21:03	116.32833	39.9059
120	2008-02-07 00:23:03	116.32833	39.9059
120	2008-02-07 00:25:03	116.32833	39.9059
120	2008-02-07 00:27:03	116.32833	39.9059
120	2008-02-07 00:29:03	116.32833	39.9059
120	2008-02-07 00:31:03	116.32833	39.9059
120	2008-02-07 00:33:03	116.32833	39.9059
120	2008-02-07 00:35:03	116.32833	39.9059
120	2008-02-07 00:37:03	116.32833	39.9059
120	2008-02-07 00:39:03	116.32833	39.9059
120	2008-02-07 00:39:03	116.32833	39.9059
120	2008-02-07 00:41:32	116.32833	39.9059
120	2008-02-07 00:43:32	116.32833	39.9059
120	2008-02-07 00:45:32	116.32833	39.9059
120	2008-02-07 00:47:32	116.32833	39.9059
120	2008-02-07 00:49:32	116.32833	39.9059
120	2008-02-07 00:51:32	116.32833	39.9059
120	2008-02-07 00:53:32	116.32833	39.9059
120	2008-02-07 00:57:32	116.32833	39.9059
120	2008-02-07 00:59:32	116.32833	39.9059
120	2008-02-07 01:01:32	116.32833	39.9059
120	2008-02-07 01:03:32	116.32833	39.9059
120	2008-02-07 01:05:32	116.32833	39.9059
120	2008-02-07 01:07:32	116.32833	39.9059
120	2008-02-07 01:56:53	116.38088	39.89292
120	2008-02-07 05:17:56	116.37755	39.89108
120	2008-02-07 05:19:59	116.37762	39.89103
120	2008-02-07 05:22:55	116.3812	39.89638
120	2008-02-07 06:06:22	116.37763	39.8911
120	2008-02-07 06:39:34	116.37835	39.89083
120	2008-02-07 06:41:34	116.37855	39.88515
120	2008-02-07 06:41:34	116.37855	39.88515
120	2008-02-07 06:45:34	116.39268	39.87988
120	2008-02-07 06:47:34	116.38922	39.88498
120	2008-02-07 06:49:34	116.38082	39.88205
120	2008-02-07 07:33:32	116.37975	39.86185
120	2008-02-07 07:35:32	116.37975	39.86185
120	2008-02-07 07:37:32	116.37975	39.86185
120	2008-02-07 07:39:32	116.37975	39.86185
120	2008-02-07 07:41:32	116.37975	39.86185
120	2008-02-07 07:43:32	116.37975	39.86185
120	2008-02-07 07:45:32	116.37975	39.86185
120	2008-02-07 07:47:32	116.37975	39.86185
120	2008-02-07 07:49:32	116.37975	39.86185
120	2008-02-07 07:51:32	116.37975	39.86185
120	2008-02-07 07:53:32	116.37975	39.86185
120	2008-02-07 07:55:32	116.37975	39.86185
120	2008-02-07 07:57:32	116.37975	39.86185
120	2008-02-07 07:59:34	116.37975	39.86185
120	2008-02-07 08:58:33	116.37975	39.86185
120	2008-02-07 09:00:33	116.37975	39.86185
120	2008-02-07 09:02:33	116.37975	39.86185
120	2008-02-07 09:04:33	116.37975	39.86185
120	2008-02-07 09:06:33	116.37975	39.86185
120	2008-02-07 09:06:33	116.37975	39.86185
120	2008-02-07 09:08:33	116.37975	39.86185
120	2008-02-07 09:10:33	116.37975	39.86185
120	2008-02-07 09:12:33	116.37975	39.86185
120	2008-02-07 09:14:33	116.37975	39.86185
120	2008-02-07 09:16:33	116.37975	39.86185
120	2008-02-07 09:18:33	116.37975	39.86185
120	2008-02-07 09:20:33	116.37975	39.86185
120	2008-02-07 09:22:33	116.37975	39.86185
120	2008-02-07 09:24:33	116.37975	39.86185
120	2008-02-07 14:43:12	116.40882	39.84788
120	2008-02-07 15:28:52	116.4085	39.84808
120	2008-02-07 16:33:11	116.40827	39.84797
120	2008-02-07 16:35:11	116.41152	39.8557
120	2008-02-07 16:38:06	116.41432	39.85572
120	2008-02-07 16:40:06	116.4135	39.85575
120	2008-02-07 16:42:06	116.4135	39.85575
120	2008-02-07 16:44:06	116.4135	39.85575
120	2008-02-07 16:46:06	116.4135	39.85575
120	2008-02-07 16:48:06	116.4135	39.85575
120	2008-02-07 17:54:02	116.4135	39.85575
120	2008-02-07 17:56:02	116.4135	39.85575
120	2008-02-07 17:58:02	116.4135	39.85575
120	2008-02-07 18:00:02	116.4135	39.85575
120	2008-02-07 18:02:02	116.4135	39.85575
120	2008-02-07 18:06:02	116.4135	39.85575
120	2008-02-07 18:08:02	116.4135	39.85575
120	2008-02-07 18:08:02	116.4135	39.85575
120	2008-02-07 18:10:02	116.4135	39.85575
120	2008-02-07 18:18:02	116.4135	39.85575
120	2008-02-07 18:20:02	116.4135	39.85575
120	2008-02-07 19:00:04	116.4135	39.85575
120	2008-02-07 19:02:04	116.4135	39.85575
120	2008-02-07 19:08:04	116.4135	39.85575
120	2008-02-07 19:10:20	116.3535	39.8879
120	2008-02-07 19:12:20	116.33387	39.88855
120	2008-02-07 19:14:20	116.31668	39.88857
120	2008-02-07 19:16:20	116.31467	39.89085
120	2008-02-07 19:18:20	116.3203	39.88855
120	2008-02-07 19:23:32	116.3394	39.91915
120	2008-02-07 19:25:32	116.3394	39.91915
120	2008-02-07 19:27:32	116.3394	39.91915
120	2008-02-07 19:29:32	116.3394	39.91915
120	2008-02-07 19:31:32	116.3394	39.91915
120	2008-02-07 19:33:32	116.3394	39.91915
120	2008-02-07 19:35:32	116.3394	39.91915
120	2008-02-07 19:37:32	116.3394	39.91915
120	2008-02-07 19:39:32	116.3394	39.91915
120	2008-02-07 19:41:32	116.3394	39.91915
120	2008-02-07 19:43:32	116.3394	39.91915
120	2008-02-07 19:45:32	116.3394	39.91915
120	2008-02-07 19:47:32	116.3394	39.91915
120	2008-02-07 19:49:32	116.3394	39.91915
120	2008-02-07 19:49:32	116.3394	39.91915
120	2008-02-07 19:57:21	116.3822	39.88713
120	2008-02-07 19:59:21	116.38008	39.8879
120	2008-02-07 20:01:38	116.389	39.88897
120	2008-02-07 20:03:38	116.3931	39.87685
120	2008-02-07 20:06:07	116.39165	39.87545
120	2008-02-07 20:08:07	116.39877	39.86942
120	2008-02-07 20:10:07	116.50178	39.94297
120	2008-02-07 20:12:07	117.37768	39.74292
120	2008-02-07 20:58:02	117.98378	39.70517
120	2008-02-07 21:00:02	117.98378	39.70517
120	2008-02-07 21:02:02	117.98378	39.70517
120	2008-02-07 21:02:02	117.98378	39.70517
120	2008-02-07 21:04:02	117.98378	39.70517
120	2008-02-07 21:06:02	117.98378	39.70517
120	2008-02-07 21:08:02	117.98378	39.70517
120	2008-02-07 21:10:02	117.98378	39.70517
120	2008-02-07 21:12:02	117.98378	39.70517
120	2008-02-07 21:14:02	117.98378	39.70517
120	2008-02-07 21:16:02	117.98378	39.70517
120	2008-02-07 22:23:33	117.98378	39.70517
120	2008-02-07 22:27:33	117.98378	39.70517
120	2008-02-07 22:29:33	117.98378	39.70517
120	2008-02-07 22:31:33	117.98378	39.70517
120	2008-02-07 22:33:33	117.98378	39.70517
120	2008-02-07 22:35:33	117.98378	39.70517
120	2008-02-07 22:37:33	117.98378	39.70517
120	2008-02-07 22:39:33	117.98378	39.70517
120	2008-02-07 22:41:33	117.98378	39.70517
120	2008-02-07 22:43:33	117.98378	39.70517
120	2008-02-07 22:45:33	117.98378	39.70517
120	2008-02-07 22:47:33	117.98378	39.70517
120	2008-02-07 22:49:33	117.98378	39.70517
120	2008-02-07 22:55:03	117.98378	39.70517
120	2008-02-07 22:57:03	117.98378	39.70517
120	2008-02-07 22:59:03	117.98378	39.70517
120	2008-02-07 23:01:03	117.98378	39.70517
120	2008-02-07 23:03:03	117.98378	39.70517
120	2008-02-07 23:05:03	117.98378	39.70517
120	2008-02-07 23:07:03	117.98378	39.70517
120	2008-02-07 23:09:03	117.98378	39.70517
120	2008-02-07 23:11:03	117.98378	39.70517
120	2008-02-07 23:13:03	117.98378	39.70517
120	2008-02-07 23:17:03	117.98378	39.70517
120	2008-02-07 23:19:03	117.98378	39.70517
120	2008-02-07 23:21:03	117.98378	39.70517
120	2008-02-08 00:41:33	117.98378	39.70517
120	2008-02-08 00:43:33	117.98378	39.70517
120	2008-02-08 00:45:33	117.98378	39.70517
120	2008-02-08 00:47:33	117.98378	39.70517
120	2008-02-08 00:49:33	117.98378	39.70517
120	2008-02-08 00:51:33	117.98378	39.70517
120	2008-02-08 00:53:33	117.98378	39.70517
120	2008-02-08 00:55:33	117.98378	39.70517
120	2008-02-08 00:57:33	117.98378	39.70517
120	2008-02-08 00:59:33	117.98378	39.70517
120	2008-02-08 01:01:33	117.98378	39.70517
120	2008-02-08 01:03:33	117.98378	39.70517
120	2008-02-08 01:03:33	117.98378	39.70517
120	2008-02-08 01:05:33	117.98378	39.70517
120	2008-02-08 01:22:03	117.98378	39.70517
120	2008-02-08 01:24:03	117.98378	39.70517
120	2008-02-08 01:26:03	117.98378	39.70517
120	2008-02-08 01:28:03	117.98378	39.70517
120	2008-02-08 01:30:03	117.98378	39.70517
120	2008-02-08 01:32:03	117.98378	39.70517
120	2008-02-08 01:34:03	117.98378	39.70517
120	2008-02-08 01:36:03	117.98378	39.70517
120	2008-02-08 01:38:03	117.98378	39.70517
120	2008-02-08 01:40:03	117.98378	39.70517
120	2008-02-08 01:42:03	117.98378	39.70517
120	2008-02-08 01:44:03	117.98378	39.70517
120	2008-02-08 01:46:03	117.98378	39.70517
120	2008-02-08 01:48:03	117.98378	39.70517
120	2008-02-08 02:00:33	117.98378	39.70517
120	2008-02-08 02:22:33	117.98378	39.70517
120	2008-02-08 02:24:33	117.98378	39.70517
120	2008-02-08 02:48:03	117.98378	39.70517
120	2008-02-08 02:50:03	117.98378	39.70517
120	2008-02-08 02:52:03	117.98378	39.70517
120	2008-02-08 02:54:03	117.98378	39.70517
120	2008-02-08 02:56:03	117.98378	39.70517
120	2008-02-08 02:58:03	117.98378	39.70517
120	2008-02-08 03:00:03	117.98378	39.70517
120	2008-02-08 03:02:03	117.98378	39.70517
120	2008-02-08 03:04:03	117.98378	39.70517
120	2008-02-08 03:06:03	117.98378	39.70517
120	2008-02-08 03:08:03	117.98378	39.70517
120	2008-02-08 03:10:03	117.98378	39.70517
120	2008-02-08 03:12:03	117.98378	39.70517
120	2008-02-08 03:14:03	117.98378	39.70517
120	2008-02-08 03:14:03	117.98378	39.70517
120	2008-02-08 03:16:33	117.98378	39.70517
120	2008-02-08 03:18:33	117.98378	39.70517
120	2008-02-08 03:20:33	117.98378	39.70517
120	2008-02-08 03:22:33	117.98378	39.70517
120	2008-02-08 03:24:33	117.98378	39.70517
120	2008-02-08 03:26:33	117.98378	39.70517
120	2008-02-08 03:28:33	117.98378	39.70517
120	2008-02-08 03:28:33	117.98378	39.70517
120	2008-02-08 03:30:33	117.98378	39.70517
120	2008-02-08 03:32:33	117.98378	39.70517
120	2008-02-08 03:34:33	117.98378	39.70517
120	2008-02-08 03:36:33	117.98378	39.70517
120	2008-02-08 03:38:33	116.37753	39.89127
120	2008-02-08 03:40:33	116.37757	39.8913
120	2008-02-08 03:42:33	116.37767	39.89135
120	2008-02-08 03:44:33	116.37767	39.89133
120	2008-02-08 11:48:08	116.49638	39.38897
120	2008-02-08 12:51:32	116.61582	39.32718
120	2008-02-08 12:53:32	116.61582	39.32718
120	2008-02-08 12:55:32	116.61582	39.32718
120	2008-02-08 12:57:32	116.61582	39.32718
120	2008-02-08 12:59:32	116.61582	39.32718
120	2008-02-08 13:01:32	116.61582	39.32718
120	2008-02-08 13:07:32	116.61582	39.32718
120	2008-02-08 13:09:32	116.61582	39.32718
120	2008-02-08 13:11:32	116.61582	39.32718
120	2008-02-08 13:13:32	116.61582	39.32718
120	2008-02-08 13:15:32	116.61582	39.32718
120	2008-02-08 13:17:32	116.61582	39.32718
120	2008-02-08 13:19:32	116.61582	39.32718
120	2008-02-08 13:40:32	116.61582	39.32718
120	2008-02-08 13:42:32	116.61582	39.32718
120	2008-02-08 13:44:32	116.61582	39.32718
120	2008-02-08 13:46:32	116.61582	39.32718
120	2008-02-08 13:48:32	116.61582	39.32718
120	2008-02-08 13:50:32	116.61582	39.32718
120	2008-02-08 13:52:32	116.61582	39.32718
120	2008-02-08 13:54:32	116.61582	39.32718
120	2008-02-08 13:56:32	116.61582	39.32718
120	2008-02-08 13:58:32	116.61582	39.32718
120	2008-02-08 14:00:32	116.61582	39.32718
120	2008-02-08 14:02:32	116.61582	39.32718
120	2008-02-08 14:04:32	116.61582	39.32718
120	2008-02-08 14:06:32	116.61582	39.32718
120	2008-02-08 14:06:32	116.61582	39.32718
120	2008-02-08 14:20:03	116.61582	39.32718
120	2008-02-08 14:22:03	116.61582	39.32718
120	2008-02-08 14:24:03	116.61582	39.32718
120	2008-02-08 14:26:03	116.61582	39.32718
120	2008-02-08 14:28:03	116.61582	39.32718
120	2008-02-08 14:30:03	116.61582	39.32718
120	2008-02-08 14:32:03	116.61582	39.32718
120	2008-02-08 14:34:03	116.61582	39.32718
120	2008-02-08 14:36:03	116.61582	39.32718
120	2008-02-08 14:38:03	116.61582	39.32718
120	2008-02-08 14:40:03	116.61582	39.32718
120	2008-02-08 14:42:03	116.61582	39.32718
120	2008-02-08 14:44:03	116.61582	39.32718
120	2008-02-08 14:46:03	116.61582	39.32718
120	2008-02-08 14:49:32	116.61582	39.32718
120	2008-02-08 14:51:32	116.61582	39.32718
120	2008-02-08 14:53:32	116.61582	39.32718
120	2008-02-08 14:55:32	116.61582	39.32718
120	2008-02-08 14:57:32	116.61582	39.32718
120	2008-02-08 14:59:32	116.61582	39.32718
120	2008-02-08 15:01:32	116.61582	39.32718
120	2008-02-08 15:03:32	116.61582	39.32718
120	2008-02-08 15:05:32	116.61582	39.32718
120	2008-02-08 15:07:32	116.61582	39.32718
120	2008-02-08 15:09:32	116.61582	39.32718
120	2008-02-08 15:11:32	116.61582	39.32718
120	2008-02-08 15:13:32	116.61582	39.32718
120	2008-02-08 15:15:32	116.61582	39.32718
120	2008-02-08 15:17:32	116.61582	39.32718
120	2008-02-08 15:21:33	116.61582	39.32718
120	2008-02-08 15:23:33	116.61582	39.32718
120	2008-02-08 15:25:33	116.61582	39.32718
120	2008-02-08 15:27:33	116.61582	39.32718
120	2008-02-08 15:29:33	116.61582	39.32718
120	2008-02-08 15:31:33	116.61582	39.32718
120	2008-02-08 15:33:33	116.40865	39.84725
120	2008-02-08 15:33:33	116.40865	39.84725
120	2008-02-08 15:35:33	116.40863	39.84722
120	2008-02-08 15:37:33	116.40863	39.84722
120	2008-02-08 15:39:33	116.40855	39.84732
120	2008-02-08 15:41:33	116.4085	39.84735
120	2008-02-08 15:43:33	116.40862	39.84673
120	2008-02-08 15:45:33	116.40853	39.84732
120	2008-02-08 15:47:33	116.40853	39.84713
120	2008-02-08 15:49:33	116.40853	39.84725
120	2008-02-08 15:51:33	116.40857	39.8472
120	2008-02-08 15:53:33	116.40883	39.84678
120	2008-02-08 15:55:33	116.40862	39.84722
120	2008-02-08 15:57:33	116.40863	39.8472
120	2008-02-08 15:59:33	116.4086	39.84727
120	2008-02-08 16:01:33	116.40853	39.84742
120	2008-02-08 16:03:33	116.40862	39.84678
120	2008-02-08 16:05:33	116.40893	39.8471
120	2008-02-08 16:07:33	116.40858	39.84715
120	2008-02-08 16:09:33	116.63982	38.82813
120	2008-02-08 16:16:03	115.51337	40.10738
120	2008-02-08 16:18:03	115.51337	40.10738
120	2008-02-08 16:20:03	115.51337	40.10738
120	2008-02-08 16:22:03	115.51337	40.10738
120	2008-02-08 16:24:03	115.51337	40.10738
120	2008-02-08 16:26:03	116.4089	39.84738
120	2008-02-08 16:28:03	116.40887	39.84742
120	2008-02-08 16:30:03	116.4091	39.84755
120	2008-02-08 16:50:02	116.4091	39.84755
120	2008-02-08 16:52:02	116.4091	39.84755
120	2008-02-08 16:54:02	116.4091	39.84755
120	2008-02-08 16:56:02	116.4091	39.84755
120	2008-02-08 16:58:02	116.4091	39.84755
120	2008-02-08 17:00:02	116.4091	39.84755
120	2008-02-08 17:02:02	116.4091	39.84755
120	2008-02-08 17:04:02	116.4091	39.84755
120	2008-02-08 17:06:02	116.4086	39.84743
120	2008-02-08 17:08:02	116.40852	39.84728
120	2008-02-08 17:08:03	116.44425	39.84728
120	2008-02-08 17:10:02	116.40848	39.84725
120	2008-02-08 17:12:02	116.40852	39.84725
120	2008-02-08 17:14:02	116.40862	39.8473
120	2008-02-08 17:16:02	116.40862	39.84732
120	2008-02-08 17:18:02	116.40862	39.84733
120	2008-02-08 17:20:02	116.40855	39.84733
120	2008-02-08 17:22:02	116.40847	39.84728
120	2008-02-08 17:24:02	116.40842	39.84725
120	2008-02-08 17:26:02	116.40847	39.8473
120	2008-02-08 17:28:02	116.40848	39.8473
120	2008-02-08 17:30:02	116.40845	39.84728
120	2008-02-08 17:32:02	116.40838	39.84728
120	2008-02-08 17:34:02	116.40838	39.84727
120	2008-02-08 17:36:02	116.40842	39.84727
120	2008-02-08 17:38:02	116.4085	39.84727
