# Supplementary material for: An adaptive map-matching algorithm based on hierarchical fuzzy system from vehicular GPS data
Source: PLoS One. 2017 Dec 5;12(12):e0188796. doi: 10.1371/journal.pone.0188796 (PMC5716534; doi:10.1371/journal.pone.0188796)
Supplement: S1 Data — (ZIP) [file pone.0188796.s001.zip › data samples/121.txt]

121	2008-02-02 13:36:39	116.45177	39.95961
121	2008-02-02 13:41:39	116.42756	39.93912
121	2008-02-02 13:46:39	116.42797	39.92957
121	2008-02-02 13:51:39	116.42851	39.91887
121	2008-02-02 13:56:39	116.41305	39.90715
121	2008-02-02 14:01:39	116.39854	39.90659
121	2008-02-02 14:06:39	116.38855	39.90621
121	2008-02-02 14:11:40	116.37014	39.90614
121	2008-02-02 14:16:40	116.37	39.90701
121	2008-02-02 14:21:40	116.35962	39.90612
121	2008-02-02 14:26:40	116.31817	39.90641
121	2008-02-02 14:36:40	116.31508	39.9006
121	2008-02-02 14:41:39	116.32008	39.90989
121	2008-02-02 14:46:39	116.33071	39.91274
121	2008-02-02 14:51:39	116.3316	39.91304
121	2008-02-02 15:01:39	116.33906	39.91796
121	2008-02-02 15:06:39	116.33767	39.92893
121	2008-02-02 15:16:39	116.34672	39.94178
121	2008-02-02 15:21:39	116.34032	39.95618
121	2008-02-02 15:26:39	116.32947	39.95519
121	2008-02-02 15:31:39	116.34587	39.93977
121	2008-02-02 15:31:39	116.34587	39.93977
121	2008-02-02 15:36:39	116.34617	39.9394
121	2008-02-02 15:41:39	116.34429	39.94249
121	2008-02-02 15:46:39	116.34934	39.93386
121	2008-02-02 15:51:39	116.34961	39.92777
121	2008-02-02 15:56:39	116.34715	39.92143
121	2008-02-02 16:02:02	116.33172	39.92711
121	2008-02-02 16:06:40	116.32624	39.92567
121	2008-02-02 16:11:40	116.32036	39.92687
121	2008-02-02 16:16:40	116.30435	39.93058
121	2008-02-02 16:21:40	116.30145	39.96503
121	2008-02-02 16:31:40	116.30805	39.9834
121	2008-02-02 16:36:40	116.362	39.98562
121	2008-02-02 16:41:40	116.37085	39.97889
121	2008-02-02 16:46:40	116.37309	39.95923
121	2008-02-02 16:51:39	116.37147	39.94766
121	2008-02-02 16:56:39	116.36542	39.95392
121	2008-02-02 17:01:39	116.35407	39.95652
121	2008-02-02 17:06:39	116.34849	39.97285
121	2008-02-02 17:11:39	116.33661	39.9758
121	2008-02-02 17:16:39	116.33777	39.98473
121	2008-02-02 17:21:39	116.33867	39.98477
121	2008-02-02 17:26:39	116.34658	39.97347
121	2008-02-02 17:31:39	116.34769	39.9583
121	2008-02-02 17:36:39	116.34993	39.94497
121	2008-02-02 17:41:39	116.34945	39.9327
121	2008-02-02 17:46:39	116.35013	39.91881
121	2008-02-02 17:51:39	116.34979	39.90821
121	2008-02-02 17:56:38	116.32002	39.90645
121	2008-02-02 17:56:38	116.32002	39.90645
121	2008-02-02 18:01:38	116.31577	39.90687
121	2008-02-02 18:01:38	116.31577	39.90687
121	2008-02-02 18:06:38	116.31573	39.9069
121	2008-02-02 18:11:38	116.3287	39.90909
121	2008-02-02 18:21:38	116.34324	39.90586
121	2008-02-02 18:26:38	116.37503	39.90581
121	2008-02-02 18:31:38	116.38113	39.90589
121	2008-02-02 18:36:38	116.38483	39.90599
121	2008-02-02 18:41:38	116.39645	39.90641
121	2008-02-02 18:46:39	116.40559	39.90666
121	2008-02-02 18:51:39	116.41477	39.90683
121	2008-02-02 19:06:39	116.42504	39.9233
121	2008-02-02 19:11:39	116.41968	39.93125
121	2008-02-02 19:16:39	116.41946	39.94361
121	2008-02-02 19:21:39	116.41917	39.95544
121	2008-02-02 19:26:38	116.42209	39.96055
121	2008-02-02 19:31:38	116.41363	39.96058
121	2008-02-02 19:36:38	116.41211	39.96551
121	2008-02-02 19:41:38	116.42998	39.96753
121	2008-02-02 19:46:38	116.43665	39.9644
121	2008-02-02 19:51:38	116.42145	39.96794
121	2008-02-02 19:56:38	116.39827	39.96735
121	2008-02-02 20:01:38	116.36484	39.96644
121	2008-02-02 20:06:38	116.33109	39.96641
121	2008-02-02 20:06:38	116.33109	39.96641
121	2008-02-02 20:11:38	116.31602	39.96607
121	2008-02-02 20:16:38	116.31585	39.95232
121	2008-02-02 20:21:38	116.30734	39.9447
121	2008-02-02 20:21:38	116.30734	39.9447
121	2008-02-02 20:26:39	116.31803	39.94497
121	2008-02-02 20:31:39	116.32915	39.95096
121	2008-02-02 20:36:39	116.33891	39.95899
121	2008-02-02 20:50:24	116.33782	39.93168
121	2008-02-02 20:56:38	116.34995	39.92257
121	2008-02-02 21:01:38	116.35758	39.91399
121	2008-02-02 21:16:38	116.35724	39.8987
121	2008-02-02 21:26:38	116.35738	39.88848
121	2008-02-02 21:31:38	116.36818	39.88312
121	2008-02-02 21:36:38	116.37442	39.86924
121	2008-02-02 21:41:38	116.39471	39.85291
121	2008-02-02 21:51:38	116.41176	39.83773
121	2008-02-02 21:56:38	116.40894	39.84128
121	2008-02-02 22:01:38	116.40792	39.85438
121	2008-02-02 22:06:38	116.38975	39.85569
121	2008-02-02 22:11:38	116.33173	39.8476
121	2008-02-02 22:16:38	116.30548	39.87825
121	2008-02-03 01:31:27	116.30457	39.90818
121	2008-02-03 01:41:27	116.3194	39.94055
121	2008-02-03 01:46:26	116.31641	39.96276
121	2008-02-03 01:51:26	116.37044	39.9665
121	2008-02-03 01:56:26	116.43923	39.96253
121	2008-02-03 02:01:26	116.45564	39.91328
121	2008-02-03 02:16:26	116.45569	39.90421
121	2008-02-03 02:21:26	116.45604	39.92128
121	2008-02-03 02:31:26	116.45686	39.92009
121	2008-02-03 02:38:38	116.45864	39.9215
121	2008-02-03 02:38:38	116.45864	39.9215
121	2008-02-03 02:41:26	116.4581	39.92109
121	2008-02-03 06:04:08	116.45834	39.92217
121	2008-02-03 06:09:08	116.45777	39.92124
121	2008-02-03 06:14:08	116.45783	39.92101
121	2008-02-03 06:19:08	116.45804	39.9212
121	2008-02-03 06:24:07	116.45767	39.92096
121	2008-02-03 06:29:08	116.45848	39.92111
121	2008-02-03 06:29:08	116.45848	39.92111
121	2008-02-03 06:34:08	116.45842	39.92114
121	2008-02-03 06:39:08	116.45777	39.92154
121	2008-02-03 06:44:08	116.45782	39.9215
121	2008-02-03 06:49:08	116.45786	39.92148
121	2008-02-03 06:59:09	116.45862	39.92171
121	2008-02-03 07:04:09	116.45779	39.92168
121	2008-02-03 07:09:08	116.45809	39.92163
121	2008-02-03 07:19:08	116.45913	39.9211
121	2008-02-03 07:29:08	116.45695	39.93291
121	2008-02-03 07:44:08	116.5026	40.00529
121	2008-02-03 07:54:08	116.57965	40.04717
121	2008-02-03 07:59:08	116.58566	40.07677
121	2008-02-03 08:04:08	116.58218	40.07952
121	2008-02-03 08:29:08	116.48157	40.009
121	2008-02-03 08:44:08	116.4014	39.99787
121	2008-02-03 08:49:08	116.36604	39.98617
121	2008-02-03 08:59:08	116.29376	39.95953
121	2008-02-03 09:04:07	116.30196	39.96072
121	2008-02-03 09:09:07	116.32943	39.95332
121	2008-02-03 09:14:07	116.33683	39.94518
121	2008-02-03 09:24:08	116.33773	39.9317
121	2008-02-03 09:34:08	116.33295	39.91398
121	2008-02-03 09:39:07	116.32918	39.90742
121	2008-02-03 09:49:08	116.33853	39.92119
121	2008-02-03 09:54:08	116.33917	39.9358
121	2008-02-03 09:59:08	116.35413	39.939
121	2008-02-03 10:04:07	116.36085	39.94566
121	2008-02-03 10:09:07	116.40199	39.95403
121	2008-02-03 10:14:07	116.41169	39.95788
121	2008-02-03 10:24:07	116.39874	39.97558
121	2008-02-03 10:29:07	116.41244	39.98729
121	2008-02-03 10:34:07	116.44703	40.00608
121	2008-02-03 10:39:07	116.45651	39.99833
121	2008-02-03 10:44:07	116.46588	40.00059
121	2008-02-03 10:49:07	116.47463	40.00447
121	2008-02-03 10:54:07	116.49247	40.00559
121	2008-02-03 10:59:07	116.49912	40.007
121	2008-02-03 11:04:08	116.499	40.00719
121	2008-02-03 11:09:08	116.49913	40.00706
121	2008-02-03 11:14:08	116.49912	40.00707
121	2008-02-03 11:19:08	116.49912	40.00708
121	2008-02-03 11:24:07	116.49913	40.00708
121	2008-02-03 11:34:07	116.49912	40.00708
121	2008-02-03 11:39:07	116.49911	40.00707
121	2008-02-03 11:49:07	116.49911	40.00706
121	2008-02-03 11:54:07	116.4991	40.00706
121	2008-02-03 11:59:07	116.4991	40.00706
121	2008-02-03 12:04:07	116.4991	40.00705
121	2008-02-03 12:04:07	116.4991	40.00705
121	2008-02-03 12:09:07	116.4991	40.00705
121	2008-02-03 12:24:07	116.46356	39.99092
121	2008-02-03 12:34:07	116.42403	39.99296
121	2008-02-03 12:44:07	116.41786	39.98821
121	2008-02-03 12:49:07	116.4254	39.96989
121	2008-02-03 12:59:06	116.45549	39.92802
121	2008-02-03 13:04:06	116.45455	39.91368
121	2008-02-03 13:09:06	116.45034	39.90743
121	2008-02-03 13:14:06	116.44927	39.90774
121	2008-02-03 13:19:06	116.45488	39.91137
121	2008-02-03 13:24:06	116.45541	39.92773
121	2008-02-03 13:29:06	116.45446	39.95224
121	2008-02-03 13:34:07	116.45366	39.95306
121	2008-02-03 13:39:07	116.45529	39.93312
121	2008-02-03 13:44:07	116.46077	39.92896
121	2008-02-03 13:59:06	116.43754	39.90784
121	2008-02-03 14:04:06	116.4366	39.90559
121	2008-02-03 14:14:07	116.43892	39.9019
121	2008-02-03 14:19:07	116.44204	39.90695
121	2008-02-03 14:24:07	116.44177	39.90732
121	2008-02-03 14:29:07	116.44127	39.90649
121	2008-02-03 14:29:07	116.44127	39.90649
121	2008-02-03 14:34:06	116.44143	39.90665
121	2008-02-03 14:44:06	116.43726	39.91207
121	2008-02-03 14:49:06	116.42884	39.91663
121	2008-02-03 14:54:06	116.43985	39.92108
121	2008-02-03 14:59:06	116.43495	39.91187
121	2008-02-03 15:04:06	116.4286	39.92064
121	2008-02-03 15:09:06	116.42812	39.92264
121	2008-02-03 15:14:06	116.42508	39.92619
121	2008-02-03 15:19:06	116.42867	39.92399
121	2008-02-03 15:24:06	116.42842	39.92204
121	2008-02-03 15:29:06	116.43489	39.91915
121	2008-02-03 15:34:06	116.42893	39.92378
121	2008-02-03 15:39:06	116.43251	39.9481
121	2008-02-03 15:44:06	116.48565	39.98998
121	2008-02-03 15:49:06	116.54934	40.02771
121	2008-02-03 15:54:06	116.57931	40.047
121	2008-02-03 15:59:06	116.5866	40.07818
121	2008-02-03 16:04:06	116.58121	40.07658
121	2008-02-03 16:09:06	116.58146	40.06887
121	2008-02-03 16:14:06	116.5693	40.06358
121	2008-02-03 16:19:06	116.56342	40.07011
121	2008-02-03 16:24:06	116.5646	40.07006
121	2008-02-03 16:29:06	116.56675	40.07079
121	2008-02-03 16:39:06	116.56678	40.07182
121	2008-02-03 16:44:06	116.56676	40.07183
121	2008-02-03 16:49:06	116.56675	40.07184
121	2008-02-03 16:54:06	116.56674	40.07185
121	2008-02-03 16:54:06	116.56674	40.07185
121	2008-02-03 16:59:06	116.56674	40.07184
121	2008-02-03 17:04:06	116.56674	40.07185
121	2008-02-03 17:09:06	116.56675	40.07184
121	2008-02-03 17:14:06	116.56675	40.07184
121	2008-02-03 17:19:06	116.56675	40.07184
121	2008-02-03 17:29:06	116.56674	40.07183
121	2008-02-03 17:34:06	116.56675	40.07183
121	2008-02-03 17:39:06	116.56675	40.07183
121	2008-02-03 17:44:05	116.56675	40.07184
121	2008-02-03 17:49:05	116.56674	40.07184
121	2008-02-03 17:54:05	116.56674	40.07184
121	2008-02-03 17:59:05	116.56674	40.07184
121	2008-02-03 18:04:06	116.56674	40.07183
121	2008-02-03 18:09:06	116.56674	40.07183
121	2008-02-03 18:13:03	116.56674	40.07183
121	2008-02-03 18:14:05	116.56674	40.07183
121	2008-02-03 18:19:05	116.56674	40.07183
121	2008-02-03 18:24:06	116.56674	40.07184
121	2008-02-03 18:29:06	116.56674	40.07184
121	2008-02-03 18:34:06	116.56674	40.07184
121	2008-02-03 18:39:06	116.56674	40.07184
121	2008-02-03 18:44:05	116.56674	40.07184
121	2008-02-03 18:49:05	116.56674	40.07184
121	2008-02-03 18:54:05	116.56674	40.07184
121	2008-02-03 18:59:05	116.56408	40.0714
121	2008-02-03 19:04:05	116.56518	40.06417
121	2008-02-03 19:09:05	116.58166	40.06899
121	2008-02-03 19:14:05	116.58135	40.07032
121	2008-02-03 19:19:05	116.58188	40.07539
121	2008-02-03 19:24:06	116.58521	40.07661
121	2008-02-03 19:29:06	116.58745	40.07772
121	2008-02-03 19:34:06	116.58188	40.07286
121	2008-02-03 19:39:06	116.56339	40.03365
121	2008-02-03 19:44:06	116.49933	40.00258
121	2008-02-03 19:49:06	116.4504	39.95853
121	2008-02-03 19:54:05	116.43849	39.96302
121	2008-02-03 19:59:05	116.4005	39.96746
121	2008-02-03 20:04:05	116.39059	39.9675
121	2008-02-03 20:09:05	116.39572	39.97011
121	2008-02-03 20:14:05	116.37546	39.96689
121	2008-02-03 20:19:05	116.36512	39.95407
121	2008-02-03 20:24:06	116.3653	39.95137
121	2008-02-03 20:29:06	116.36542	39.95016
121	2008-02-03 20:34:06	116.3583	39.94493
121	2008-02-03 20:39:06	116.35353	39.94362
121	2008-02-03 20:44:05	116.35293	39.94372
121	2008-02-03 20:49:05	116.34777	39.93931
121	2008-02-03 20:54:05	116.33203	39.93725
121	2008-02-03 20:59:05	116.31973	39.93812
121	2008-02-03 21:04:05	116.32925	39.95084
121	2008-02-03 21:09:05	116.34258	39.94812
121	2008-02-03 21:14:05	116.34656	39.93582
121	2008-02-03 21:19:05	116.34304	39.93321
121	2008-02-03 21:24:05	116.32794	39.9312
121	2008-02-03 21:29:05	116.32328	39.92694
121	2008-02-03 21:34:05	116.31298	39.92629
121	2008-02-03 21:39:05	116.31974	39.92772
121	2008-02-03 21:45:43	116.32281	39.93711
121	2008-02-03 21:49:05	116.32324	39.93689
121	2008-02-03 21:54:05	116.32332	39.93693
121	2008-02-03 21:59:05	116.36326	39.94636
121	2008-02-03 22:09:56	116.35949	39.97534
121	2008-02-03 22:14:04	116.33827	39.97523
121	2008-02-03 22:19:05	116.33588	39.98236
121	2008-02-03 22:24:04	116.33478	39.99524
121	2008-02-03 22:29:04	116.33051	39.97525
121	2008-02-03 22:34:05	116.3278	39.98104
121	2008-02-03 22:44:04	116.37261	39.94972
121	2008-02-03 22:49:04	116.41185	39.94794
121	2008-02-03 22:54:04	116.42852	39.91661
121	2008-02-03 22:59:04	116.42318	39.90403
121	2008-02-03 23:04:04	116.4291	39.9129
121	2008-02-03 23:09:04	116.43413	39.92292
121	2008-02-03 23:14:04	116.43369	39.92321
121	2008-02-03 23:19:04	116.43336	39.92386
121	2008-02-03 23:24:04	116.44273	39.93235
121	2008-02-03 23:29:04	116.45564	39.94385
121	2008-02-03 23:34:05	116.46523	39.97242
121	2008-02-03 23:39:05	116.47338	39.9754
121	2008-02-03 23:44:05	116.46237	39.96101
121	2008-02-03 23:49:05	116.44414	39.94127
121	2008-02-03 23:59:04	116.43082	39.9397
121	2008-02-04 00:04:04	116.45469	39.94001
121	2008-02-04 00:09:04	116.42783	39.9683
121	2008-02-04 00:09:04	116.42783	39.9683
121	2008-02-04 00:14:04	116.37517	39.97374
121	2008-02-04 00:19:04	116.34989	40.01868
121	2008-02-04 00:24:04	116.31095	40.06965
121	2008-02-04 00:29:04	116.33237	40.07865
121	2008-02-04 00:34:05	116.3307	40.09041
121	2008-02-04 00:39:04	116.31353	40.074
121	2008-02-04 00:44:04	116.30698	40.0569
121	2008-02-04 00:49:04	116.28804	40.05209
121	2008-02-04 00:54:04	116.30285	40.03767
121	2008-02-04 01:04:04	116.31207	40.01241
121	2008-02-04 01:09:04	116.32653	39.9931
121	2008-02-04 01:14:04	116.34759	39.97989
121	2008-02-04 01:19:04	116.35035	39.96369
121	2008-02-04 01:24:04	116.36379	39.97643
121	2008-02-04 01:34:04	116.41746	39.9873
121	2008-02-04 01:39:04	116.45513	39.98422
121	2008-02-04 01:44:04	116.48162	39.98754
121	2008-02-04 01:49:04	116.51057	40.01416
121	2008-02-04 01:54:04	116.54201	40.05753
121	2008-02-04 01:59:04	116.56668	40.07068
121	2008-02-04 02:04:04	116.57086	40.06331
121	2008-02-04 02:14:04	116.57811	40.06236
121	2008-02-04 02:19:04	116.57794	40.06259
121	2008-02-04 02:24:04	116.57815	40.06256
121	2008-02-04 02:29:04	116.58079	40.0623
121	2008-02-04 02:34:04	116.5808	40.06231
121	2008-02-04 02:34:04	116.5808	40.06231
121	2008-02-04 02:39:04	116.58302	40.05987
121	2008-02-04 02:44:04	116.58163	40.06829
121	2008-02-04 02:49:04	116.58126	40.07122
121	2008-02-04 02:54:04	116.58108	40.07171
121	2008-02-04 02:59:04	116.58108	40.07172
121	2008-02-04 03:04:03	116.58107	40.07171
121	2008-02-04 03:09:03	116.58108	40.07171
121	2008-02-04 03:14:03	116.58052	40.07556
121	2008-02-04 03:19:03	116.58053	40.07557
121	2008-02-04 03:24:03	116.58059	40.07557
121	2008-02-04 03:29:03	116.58041	40.07568
121	2008-02-04 03:34:03	116.58043	40.07569
121	2008-02-04 03:39:03	116.58127	40.07651
121	2008-02-04 03:44:04	116.58126	40.0765
121	2008-02-04 03:49:04	116.58125	40.07649
121	2008-02-04 03:54:04	116.58125	40.07649
121	2008-02-04 03:59:04	116.58125	40.07649
121	2008-02-04 04:04:03	116.58145	40.07648
121	2008-02-04 04:09:03	116.58504	40.05519
121	2008-02-04 04:14:03	116.56069	40.03062
121	2008-02-04 04:19:03	116.55156	40.00831
121	2008-02-04 04:24:03	116.5671	40.0052
121	2008-02-04 04:29:03	116.53665	40.00764
121	2008-02-04 04:34:03	116.49803	40.00034
121	2008-02-04 04:39:03	116.48347	39.97757
121	2008-02-04 06:18:02	116.46856	39.96669
121	2008-02-04 06:19:03	116.46105	39.95985
121	2008-02-04 06:29:03	116.4211	39.92309
121	2008-02-04 06:34:03	116.42229	39.91836
121	2008-02-04 06:39:03	116.42141	39.9142
121	2008-02-04 06:44:03	116.41974	39.93476
121	2008-02-04 06:54:03	116.41838	39.95803
121	2008-02-04 06:59:03	116.44406	39.96465
121	2008-02-04 07:04:03	116.44225	39.96028
121	2008-02-04 07:14:03	116.42918	39.95888
121	2008-02-04 07:19:03	116.42624	39.95253
121	2008-02-04 07:24:02	116.42233	39.95206
121	2008-02-04 07:29:02	116.41895	39.94856
121	2008-02-04 07:29:02	116.41895	39.94856
121	2008-02-04 07:34:02	116.35062	39.94272
121	2008-02-04 07:39:07	116.34243	39.89198
121	2008-02-04 07:44:02	116.33938	39.83635
121	2008-02-04 07:49:02	116.33691	39.82286
121	2008-02-04 07:54:02	116.33985	39.83746
121	2008-02-04 07:59:02	116.34273	39.89013
121	2008-02-04 08:14:02	116.30644	39.89495
121	2008-02-04 08:19:02	116.30648	39.89498
121	2008-02-04 08:24:02	116.3065	39.89499
121	2008-02-04 08:29:02	116.30658	39.89511
121	2008-02-04 08:34:02	116.30761	39.89547
121	2008-02-04 08:39:02	116.29612	39.9048
121	2008-02-04 08:44:02	116.29248	39.90769
121	2008-02-04 08:49:02	116.30327	39.90502
121	2008-02-04 08:54:03	116.30849	39.88496
121	2008-02-04 08:59:03	116.30693	39.88105
121	2008-02-04 09:04:03	116.30463	39.89154
121	2008-02-04 09:14:02	116.29616	39.90662
121	2008-02-04 09:19:02	116.29175	39.92151
121	2008-02-04 09:24:02	116.32051	39.92205
121	2008-02-04 09:29:02	116.34275	39.92207
121	2008-02-04 09:44:02	116.35695	39.90634
121	2008-02-04 09:49:02	116.33225	39.90634
121	2008-02-04 10:10:08	116.35149	39.91605
121	2008-02-04 10:14:02	116.35061	39.92329
121	2008-02-04 10:19:02	116.34906	39.9309
121	2008-02-04 10:24:02	116.35004	39.93507
121	2008-02-04 10:29:02	116.32227	39.93772
121	2008-02-04 10:34:02	116.31846	39.94668
121	2008-02-04 10:39:02	116.31776	39.95221
121	2008-02-04 10:44:02	116.32288	39.96592
121	2008-02-04 10:54:02	116.35885	39.98578
121	2008-02-04 10:59:02	116.39967	39.98695
121	2008-02-04 11:04:02	116.45988	39.97219
121	2008-02-04 11:09:02	116.4837	39.93856
121	2008-02-04 11:14:02	116.48514	39.89947
121	2008-02-04 11:19:02	116.48369	39.90179
121	2008-02-04 11:24:02	116.4593	39.90716
121	2008-02-04 11:29:02	116.48501	39.90672
121	2008-02-04 11:34:02	116.484	39.95038
121	2008-02-04 11:39:02	116.47084	39.96524
121	2008-02-04 11:44:02	116.4731	39.97809
121	2008-02-04 11:54:02	116.50003	40.00471
121	2008-02-04 11:59:02	116.5004	40.00593
121	2008-02-04 12:04:02	116.49919	40.00703
121	2008-02-04 12:09:02	116.49917	40.00702
121	2008-02-04 12:14:02	116.49916	40.00702
121	2008-02-04 12:19:02	116.49915	40.00701
121	2008-02-04 12:19:02	116.49915	40.00701
121	2008-02-04 12:24:02	116.49915	40.00701
121	2008-02-04 12:29:02	116.49916	40.007
121	2008-02-04 12:34:02	116.49915	40.007
121	2008-02-04 12:39:01	116.49915	40.007
121	2008-02-04 12:44:01	116.49914	40.00701
121	2008-02-04 12:49:01	116.49914	40.00701
121	2008-02-04 12:54:01	116.49914	40.00701
121	2008-02-04 13:00:43	116.49915	40.00701
121	2008-02-04 13:04:01	116.49915	40.00702
121	2008-02-04 13:09:01	116.49915	40.00702
121	2008-02-04 13:14:01	116.49915	40.00702
121	2008-02-04 13:19:01	116.49915	40.00702
121	2008-02-04 13:24:01	116.49915	40.00702
121	2008-02-04 13:29:01	116.49915	40.00701
121	2008-02-04 13:34:01	116.49419	40.00704
121	2008-02-04 13:39:01	116.48135	40.00896
121	2008-02-04 13:44:01	116.47022	40.00733
121	2008-02-04 13:49:01	116.46154	40.00758
121	2008-02-04 13:54:02	116.45447	40.00689
121	2008-02-04 13:59:02	116.45442	40.00696
121	2008-02-04 14:04:02	116.45173	40.00638
121	2008-02-04 14:09:02	116.41436	40.00794
121	2008-02-04 14:14:01	116.41077	39.99446
121	2008-02-04 14:19:01	116.371	39.98623
121	2008-02-04 14:24:01	116.34485	39.96662
121	2008-02-04 14:29:01	116.32826	39.96258
121	2008-02-04 14:34:01	116.31722	39.95657
121	2008-02-04 14:39:01	116.31712	39.96971
121	2008-02-04 14:44:01	116.31924	39.97288
121	2008-02-04 14:44:01	116.31924	39.97288
121	2008-02-04 14:49:01	116.31886	39.97925
121	2008-02-04 14:54:01	116.31241	39.97177
121	2008-02-04 14:59:01	116.3282	39.96374
121	2008-02-04 15:04:01	116.33708	39.96091
121	2008-02-04 15:09:01	116.34232	39.9488
121	2008-02-04 15:14:01	116.34846	39.93892
121	2008-02-04 15:19:01	116.34643	39.93941
121	2008-02-04 15:24:01	116.34635	39.93822
121	2008-02-04 15:34:01	116.36644	39.9398
121	2008-02-04 15:39:01	116.36614	39.94352
121	2008-02-04 15:44:01	116.36549	39.95115
121	2008-02-04 15:49:01	116.35841	39.97536
121	2008-02-04 15:54:01	116.33847	39.97527
121	2008-02-04 15:59:01	116.32253	39.9797
121	2008-02-04 16:04:01	116.31232	39.97946
121	2008-02-04 16:09:01	116.31118	39.97522
121	2008-02-04 16:14:01	116.31499	39.96586
121	2008-02-04 16:19:01	116.32837	39.96194
121	2008-02-04 16:24:01	116.33593	39.94634
121	2008-02-04 16:29:01	116.3393	39.93751
121	2008-02-04 16:34:01	116.34511	39.93852
121	2008-02-04 16:39:01	116.34885	39.95552
121	2008-02-04 16:44:01	116.3558	39.98022
121	2008-02-04 16:49:01	116.35939	39.97616
121	2008-02-04 16:54:01	116.34738	39.98441
121	2008-02-04 16:59:01	116.3467	40.00342
121	2008-02-04 17:04:01	116.34124	40.01365
121	2008-02-04 17:09:01	116.33846	40.0065
121	2008-02-04 17:09:01	116.33846	40.0065
121	2008-02-04 17:14:00	116.379	40.00843
121	2008-02-04 17:19:00	116.40241	40.02038
121	2008-02-04 17:24:00	116.4067	40.04271
121	2008-02-04 17:29:00	116.4108	40.05867
121	2008-02-04 17:34:00	116.42236	40.0644
121	2008-02-04 17:39:00	116.434	40.06295
121	2008-02-04 17:44:00	116.42585	40.06119
121	2008-02-04 17:49:00	116.41074	40.0583
121	2008-02-04 17:54:01	116.40887	40.05686
121	2008-02-04 17:59:01	116.40858	40.03979
121	2008-02-04 18:00:29	116.41077	40.03177
121	2008-02-04 18:04:02	116.40757	40.02205
121	2008-02-04 18:09:00	116.4016	40.00806
121	2008-02-04 18:14:00	116.40124	39.99416
121	2008-02-04 18:19:00	116.38718	39.98089
121	2008-02-04 18:24:00	116.39544	39.97407
121	2008-02-04 18:29:00	116.3936	39.96756
121	2008-02-04 18:34:00	116.38002	39.97547
121	2008-02-04 18:39:00	116.36989	39.96685
121	2008-02-04 18:44:00	116.33082	39.96645
121	2008-02-04 18:49:00	116.35458	39.96595
121	2008-02-04 18:54:00	116.35471	39.96166
121	2008-02-04 18:59:01	116.3436	39.95681
121	2008-02-04 19:04:01	116.34024	39.95592
121	2008-02-04 19:09:01	116.34025	39.9559
121	2008-02-04 19:14:01	116.34225	39.94873
121	2008-02-04 19:19:01	116.34639	39.93736
121	2008-02-04 19:24:01	116.34924	39.93301
121	2008-02-04 19:29:00	116.34951	39.92671
121	2008-02-04 19:34:00	116.34099	39.92202
121	2008-02-04 19:34:00	116.34099	39.92202
121	2008-02-04 19:39:00	116.33138	39.92198
121	2008-02-04 19:44:00	116.32204	39.9221
121	2008-02-04 19:49:00	116.31518	39.92116
121	2008-02-04 19:54:00	116.32023	39.93097
121	2008-02-04 19:59:00	116.31975	39.93679
121	2008-02-04 20:04:00	116.32144	39.94486
121	2008-02-04 20:09:00	116.31684	39.95955
121	2008-02-04 20:14:00	116.31706	39.96301
121	2008-02-04 20:19:00	116.3172	39.96319
121	2008-02-04 20:24:00	116.32096	39.96571
121	2008-02-04 20:29:00	116.33305	39.9673
121	2008-02-04 20:34:00	116.33858	39.97494
121	2008-02-04 20:39:00	116.32777	39.97549
121	2008-02-04 20:44:00	116.31887	39.97719
121	2008-02-04 20:49:00	116.31341	39.97404
121	2008-02-04 20:54:00	116.31864	39.97971
121	2008-02-04 20:59:00	116.31931	39.97982
121	2008-02-04 21:04:00	116.31127	39.97503
121	2008-02-04 21:09:00	116.29393	39.97338
121	2008-02-04 21:19:00	116.25109	39.97099
121	2008-02-04 21:24:00	116.26482	39.96859
121	2008-02-04 21:28:59	116.26814	39.94632
121	2008-02-04 21:33:59	116.29778	39.94309
121	2008-02-04 21:38:59	116.30371	39.93176
121	2008-02-04 21:48:59	116.31797	39.96308
121	2008-02-04 21:58:59	116.31163	39.97421
121	2008-02-04 21:58:59	116.31163	39.97421
121	2008-02-04 22:03:59	116.31132	39.9749
121	2008-02-04 22:13:59	116.34175	39.97308
121	2008-02-04 22:19:00	116.32743	39.97966
121	2008-02-04 22:24:00	116.31068	39.97866
121	2008-02-04 22:29:00	116.31045	39.97719
121	2008-02-04 22:34:00	116.31032	39.97478
121	2008-02-04 22:38:59	116.29182	39.97316
121	2008-02-04 22:43:59	116.28996	39.96284
121	2008-02-04 22:48:59	116.29089	39.96755
121	2008-02-04 23:00:18	116.32652	39.98544
121	2008-02-04 23:04:00	116.33228	39.99158
121	2008-02-04 23:09:00	116.34585	39.98528
121	2008-02-04 23:24:00	116.31543	39.96505
121	2008-02-04 23:45:32	116.34923	39.93986
121	2008-02-04 23:54:28	116.31675	39.9063
121	2008-02-04 23:58:59	116.28842	39.90629
121	2008-02-05 00:03:59	116.26767	39.90406
121	2008-02-05 00:08:59	116.26846	39.9109
121	2008-02-05 00:18:59	116.3097	39.92678
121	2008-02-05 00:23:59	116.31989	39.93094
121	2008-02-05 00:23:59	116.31989	39.93094
121	2008-02-05 00:28:59	116.318	39.94995
121	2008-02-05 00:33:59	116.31504	39.96619
121	2008-02-05 00:43:59	116.31263	39.97139
121	2008-02-05 00:53:59	116.43552	39.96473
121	2008-02-05 00:58:59	116.46578	39.93235
121	2008-02-05 01:03:59	116.4739	39.92835
121	2008-02-05 01:08:59	116.46819	39.93521
121	2008-02-05 01:13:59	116.46247	39.94861
121	2008-02-05 01:23:59	116.41968	39.96806
121	2008-02-05 01:28:59	116.38755	39.97541
121	2008-02-05 01:38:59	116.34263	39.97483
121	2008-02-05 01:43:59	116.36349	39.98574
121	2008-02-05 01:48:58	116.35186	39.99212
121	2008-02-05 01:53:58	116.34252	39.97486
121	2008-02-05 01:58:58	116.3426	39.97467
121	2008-02-05 02:03:58	116.34243	39.97475
121	2008-02-05 02:33:59	116.33112	39.9483
121	2008-02-05 02:48:59	116.34141	39.952
121	2008-02-05 02:48:59	116.34141	39.952
121	2008-02-05 02:53:59	116.34137	39.95205
121	2008-02-05 02:58:59	116.34139	39.95204
121	2008-02-05 03:03:58	116.34142	39.95205
121	2008-02-05 03:08:58	116.34169	39.9517
121	2008-02-05 03:13:58	116.34155	39.95199
121	2008-02-05 03:18:58	116.34154	39.95201
121	2008-02-05 03:23:58	116.34153	39.95202
121	2008-02-05 03:33:58	116.34143	39.95202
121	2008-02-05 03:38:58	116.34143	39.95204
121	2008-02-05 03:43:58	116.34074	39.95234
121	2008-02-05 03:48:58	116.34141	39.95212
121	2008-02-05 03:53:58	116.34139	39.9521
121	2008-02-05 03:58:58	116.34135	39.95211
121	2008-02-05 04:03:59	116.34124	39.9521
121	2008-02-05 04:03:59	116.34124	39.9521
121	2008-02-05 04:08:59	116.3414	39.95231
121	2008-02-05 04:13:59	116.34116	39.95225
121	2008-02-05 04:18:59	116.34118	39.95233
121	2008-02-05 04:23:58	116.34115	39.95199
121	2008-02-05 04:28:58	116.3414	39.95215
121	2008-02-05 04:33:58	116.34123	39.95212
121	2008-02-05 04:43:58	116.34236	39.9508
121	2008-02-05 04:48:58	116.34128	39.95195
121	2008-02-05 04:53:58	116.34138	39.95206
121	2008-02-05 04:58:58	116.34121	39.95225
121	2008-02-05 05:03:58	116.34125	39.95206
121	2008-02-05 05:08:58	116.34129	39.95203
121	2008-02-05 05:13:58	116.34108	39.95187
121	2008-02-05 05:13:58	116.34108	39.95187
121	2008-02-05 05:18:58	116.34114	39.95191
121	2008-02-05 05:23:58	116.34119	39.95191
121	2008-02-05 05:28:58	116.34121	39.95194
121	2008-02-05 05:33:58	116.34118	39.95212
121	2008-02-05 05:38:58	116.34128	39.95208
121	2008-02-05 05:43:58	116.34132	39.95209
121	2008-02-05 05:48:58	116.34135	39.95209
121	2008-02-05 05:53:58	116.34111	39.95206
121	2008-02-05 05:58:58	116.34114	39.95206
121	2008-02-05 06:03:58	116.34139	39.95207
121	2008-02-05 06:08:58	116.3412	39.95214
121	2008-02-05 06:13:58	116.34143	39.95231
121	2008-02-05 06:18:57	116.34111	39.95213
121	2008-02-05 06:23:58	116.34084	39.95207
121	2008-02-05 06:28:58	116.34125	39.95208
121	2008-02-05 06:33:58	116.3414	39.9521
121	2008-02-05 06:38:58	116.34139	39.95212
121	2008-02-05 06:43:58	116.34133	39.95213
121	2008-02-05 06:48:58	116.34105	39.95221
121	2008-02-05 06:53:58	116.34129	39.95207
121	2008-02-05 06:58:58	116.34126	39.95212
121	2008-02-05 07:03:57	116.34129	39.95212
121	2008-02-05 07:08:57	116.34142	39.95188
121	2008-02-05 07:18:57	116.39706	39.96739
121	2008-02-05 07:24:33	116.46031	39.96701
121	2008-02-05 07:24:33	116.46031	39.96701
121	2008-02-05 07:28:57	116.51046	40.01243
121	2008-02-05 07:38:57	116.57951	40.04696
121	2008-02-05 07:43:57	116.5862	40.07949
121	2008-02-05 07:48:57	116.58158	40.06691
121	2008-02-05 07:53:57	116.57036	40.06348
121	2008-02-05 07:58:57	116.57051	40.06352
121	2008-02-05 08:03:57	116.54699	40.06172
121	2008-02-05 08:08:57	116.52444	40.03493
121	2008-02-05 08:13:57	116.50109	40.00577
121	2008-02-05 08:18:58	116.47889	40.00761
121	2008-02-05 08:23:58	116.45009	40.00647
121	2008-02-05 08:28:58	116.41102	40.00794
121	2008-02-05 08:33:58	116.40195	39.99746
121	2008-02-05 08:38:58	116.39822	40.00102
121	2008-02-05 08:43:58	116.39787	40.00373
121	2008-02-05 08:48:57	116.40125	39.98929
121	2008-02-05 08:53:57	116.38157	39.97653
121	2008-02-05 08:58:57	116.37386	39.96637
121	2008-02-05 09:03:57	116.36075	39.95681
121	2008-02-05 09:08:57	116.34259	39.95679
121	2008-02-05 09:13:57	116.34072	39.95455
121	2008-02-05 09:18:57	116.36633	39.96644
121	2008-02-05 09:28:57	116.47751	39.98265
121	2008-02-05 09:38:57	116.58325	40.06253
121	2008-02-05 09:43:57	116.58317	40.07619
121	2008-02-05 09:48:57	116.58339	40.07953
121	2008-02-05 09:58:57	116.5808	40.07256
121	2008-02-05 09:58:57	116.5808	40.07256
121	2008-02-05 10:03:57	116.56364	40.06362
121	2008-02-05 10:08:57	116.54684	40.0615
121	2008-02-05 10:13:57	116.52773	40.04103
121	2008-02-05 10:18:57	116.50602	40.01094
121	2008-02-05 10:23:57	116.5032	40.00758
121	2008-02-05 10:28:57	116.49915	40.00712
121	2008-02-05 10:33:57	116.49914	40.00713
121	2008-02-05 10:38:57	116.49916	40.00712
121	2008-02-05 10:42:52	116.49917	40.00712
121	2008-02-05 10:43:57	116.49917	40.00712
121	2008-02-05 10:58:32	116.49919	40.00711
121	2008-02-05 10:58:56	116.49919	40.00711
121	2008-02-05 11:03:56	116.49919	40.0071
121	2008-02-05 11:09:00	116.4992	40.0071
121	2008-02-05 11:13:56	116.4992	40.00711
121	2008-02-05 11:18:56	116.4992	40.00711
121	2008-02-05 11:23:56	116.4992	40.00711
121	2008-02-05 11:33:56	116.49924	40.00697
121	2008-02-05 11:43:56	116.49923	40.00698
121	2008-02-05 11:48:56	116.49923	40.00699
121	2008-02-05 11:53:56	116.49923	40.00699
121	2008-02-05 11:58:56	116.49923	40.00699
121	2008-02-05 12:03:56	116.49403	40.00161
121	2008-02-05 12:08:56	116.4617	40.00015
121	2008-02-05 12:13:56	116.45673	39.98959
121	2008-02-05 12:18:56	116.45206	39.9845
121	2008-02-05 12:23:56	116.43121	39.98949
121	2008-02-05 12:28:56	116.41143	39.9936
121	2008-02-05 12:28:56	116.41143	39.9936
121	2008-02-05 12:33:56	116.4007	39.99341
121	2008-02-05 12:38:56	116.39955	39.99351
121	2008-02-05 12:43:56	116.38357	39.98113
121	2008-02-05 12:48:56	116.38473	39.97535
121	2008-02-05 12:53:57	116.39321	39.98668
121	2008-02-05 12:53:57	116.39321	39.98668
121	2008-02-05 12:58:57	116.45288	39.97687
121	2008-02-05 13:03:57	116.48369	39.93343
121	2008-02-05 13:08:57	116.49409	39.91442
121	2008-02-05 13:13:56	116.49353	39.91483
121	2008-02-05 13:18:56	116.47265	39.91457
121	2008-02-05 13:23:56	116.4609	39.92237
121	2008-02-05 13:28:56	116.46131	39.928
121	2008-02-05 13:33:56	116.46464	39.92981
121	2008-02-05 13:38:56	116.45842	39.92801
121	2008-02-05 13:43:56	116.44902	39.90738
121	2008-02-05 13:48:56	116.44582	39.90744
121	2008-02-05 13:53:56	116.42506	39.90733
121	2008-02-05 14:03:56	116.38464	39.90621
121	2008-02-05 14:08:56	116.3578	39.90558
121	2008-02-05 14:18:56	116.35033	39.91493
121	2008-02-05 14:23:56	116.34048	39.92215
121	2008-02-05 14:28:56	116.33744	39.92251
121	2008-02-05 14:33:56	116.3328	39.92204
121	2008-02-05 14:38:56	116.33787	39.92287
121	2008-02-05 14:43:56	116.33773	39.90619
121	2008-02-05 14:48:56	116.35016	39.90081
121	2008-02-05 14:53:56	116.35702	39.89218
121	2008-02-05 14:53:56	116.35702	39.89218
121	2008-02-05 14:58:56	116.34247	39.8811
121	2008-02-05 15:03:56	116.33101	39.84792
121	2008-02-05 15:08:56	116.30794	39.86062
121	2008-02-05 15:13:56	116.30603	39.87596
121	2008-02-05 15:18:56	116.31371	39.88275
121	2008-02-05 15:28:56	116.35347	39.8879
121	2008-02-05 15:33:55	116.36753	39.88758
121	2008-02-05 15:38:55	116.39297	39.88988
121	2008-02-05 15:43:55	116.39566	39.88898
121	2008-02-05 15:48:55	116.39567	39.88897
121	2008-02-05 15:53:56	116.39575	39.88889
121	2008-02-05 15:58:56	116.40414	39.89137
121	2008-02-05 16:03:55	116.41067	39.89577
121	2008-02-05 16:08:55	116.42169	39.89932
121	2008-02-05 16:13:56	116.42862	39.92046
121	2008-02-05 16:18:56	116.43941	39.921
121	2008-02-05 16:23:55	116.43027	39.92321
121	2008-02-05 16:28:55	116.41233	39.92295
121	2008-02-05 16:33:55	116.41125	39.91765
121	2008-02-05 16:38:55	116.41187	39.9027
121	2008-02-05 16:43:55	116.41211	39.90048
121	2008-02-05 16:48:55	116.41221	39.89682
121	2008-02-05 16:53:55	116.40068	39.8915
121	2008-02-05 16:58:55	116.39548	39.8988
121	2008-02-05 17:03:55	116.40012	39.90103
121	2008-02-05 17:08:55	116.38864	39.89907
121	2008-02-05 17:13:55	116.38912	39.9006
121	2008-02-05 17:18:55	116.38665	39.88883
121	2008-02-05 17:18:55	116.38665	39.88883
121	2008-02-05 17:23:56	116.37802	39.89818
121	2008-02-05 17:28:56	116.37561	39.90284
121	2008-02-05 17:36:09	116.3675	39.90453
121	2008-02-05 17:38:55	116.36795	39.90654
121	2008-02-05 17:43:55	116.36761	39.91233
121	2008-02-05 17:58:55	116.34918	39.94208
121	2008-02-05 18:00:32	116.34095	39.93812
121	2008-02-05 18:03:55	116.32295	39.93759
121	2008-02-05 18:08:55	116.31996	39.93733
121	2008-02-05 18:13:55	116.35049	39.93874
121	2008-02-05 18:18:56	116.35412	39.95087
121	2008-02-05 18:23:56	116.35539	39.95292
121	2008-02-05 18:28:56	116.35518	39.95584
121	2008-02-05 18:33:55	116.3751	39.97054
121	2008-02-05 18:38:55	116.37917	39.97124
121	2008-02-05 18:43:55	116.36696	39.97547
121	2008-02-05 18:48:55	116.36326	39.98566
121	2008-02-05 18:53:55	116.34658	40.00366
121	2008-02-05 18:58:55	116.34566	40.02069
121	2008-02-05 19:03:55	116.33614	40.03695
121	2008-02-05 19:08:55	116.34808	40.0289
121	2008-02-05 19:13:55	116.34459	40.02207
121	2008-02-05 19:18:55	116.34419	39.99949
121	2008-02-05 19:23:55	116.34678	39.98769
121	2008-02-05 19:28:55	116.34081	39.98511
121	2008-02-05 19:33:55	116.3474	39.97951
121	2008-02-05 19:38:55	116.36248	39.98595
121	2008-02-05 19:43:55	116.40155	39.98627
121	2008-02-05 19:43:55	116.40155	39.98627
121	2008-02-05 19:48:55	116.43741	39.98491
121	2008-02-05 19:53:55	116.45159	39.98304
121	2008-02-05 19:58:55	116.47264	39.99956
121	2008-02-05 20:03:55	116.47278	40.01275
121	2008-02-05 20:08:54	116.47069	39.99706
121	2008-02-05 20:13:55	116.4613	39.99101
121	2008-02-05 20:18:55	116.47276	39.99891
121	2008-02-05 20:23:55	116.48932	40.00414
121	2008-02-05 20:28:55	116.49288	40.00643
121	2008-02-05 20:33:55	116.49291	40.00643
121	2008-02-05 20:38:55	116.49294	40.00645
121	2008-02-05 20:43:55	116.49295	40.00645
121	2008-02-05 20:48:55	116.49294	40.00645
121	2008-02-05 20:53:54	116.49289	40.00643
121	2008-02-05 20:58:54	116.4929	40.00644
121	2008-02-05 21:03:54	116.49281	40.00651
121	2008-02-05 21:08:54	116.4928	40.00652
121	2008-02-05 21:13:54	116.49288	40.00644
121	2008-02-05 21:18:54	116.4925	40.00631
121	2008-02-05 21:23:54	116.49262	40.00636
121	2008-02-05 21:28:54	116.4927	40.00639
121	2008-02-05 21:37:55	116.49279	40.00641
121	2008-02-05 21:38:55	116.49279	40.00641
121	2008-02-05 21:43:55	116.49281	40.00642
121	2008-02-05 21:48:55	116.49284	40.00644
121	2008-02-05 21:53:55	116.49284	40.00644
121	2008-02-05 21:58:54	116.49285	40.00644
121	2008-02-05 22:03:54	116.49286	40.00644
121	2008-02-05 22:08:54	116.49286	40.00644
121	2008-02-05 22:08:54	116.49286	40.00644
121	2008-02-05 22:13:54	116.49286	40.00644
121	2008-02-05 22:19:07	116.49287	40.00645
121	2008-02-05 22:23:54	116.49287	40.00645
121	2008-02-05 22:28:54	116.49289	40.00646
121	2008-02-05 22:33:54	116.4929	40.00647
121	2008-02-05 22:38:54	116.49326	40.00686
121	2008-02-05 22:43:54	116.49287	40.0064
121	2008-02-05 22:48:54	116.49294	40.00647
121	2008-02-05 22:53:54	116.49296	40.00649
121	2008-02-05 22:58:54	116.49296	40.00649
121	2008-02-05 23:03:54	116.49297	40.0065
121	2008-02-05 23:08:54	116.49298	40.0065
121	2008-02-05 23:13:54	116.49298	40.0065
121	2008-02-05 23:18:54	116.49299	40.00651
121	2008-02-05 23:23:54	116.49298	40.0065
121	2008-02-05 23:28:54	116.49298	40.0065
121	2008-02-05 23:33:54	116.49298	40.0065
121	2008-02-05 23:33:54	116.49298	40.0065
121	2008-02-05 23:38:54	116.49297	40.00649
121	2008-02-05 23:43:54	116.49297	40.00649
121	2008-02-05 23:48:54	116.49297	40.00649
121	2008-02-05 23:53:54	116.49297	40.00649
121	2008-02-06 00:03:54	116.49296	40.00649
121	2008-02-06 00:08:54	116.49268	40.0062
121	2008-02-06 00:13:54	116.49286	40.00643
121	2008-02-06 00:18:54	116.49283	40.00643
121	2008-02-06 00:23:54	116.49283	40.00643
121	2008-02-06 00:28:54	116.49282	40.00643
121	2008-02-06 00:33:54	116.49282	40.00643
121	2008-02-06 00:38:54	116.49282	40.00644
121	2008-02-06 00:43:53	116.49282	40.00644
121	2008-02-06 00:48:53	116.49282	40.00644
121	2008-02-06 00:53:53	116.49282	40.00644
121	2008-02-06 00:58:53	116.49283	40.00645
121	2008-02-06 01:03:54	116.49283	40.00645
121	2008-02-06 01:13:54	116.49286	40.00641
121	2008-02-06 01:23:54	116.49291	40.00647
121	2008-02-06 01:28:54	116.49295	40.00647
121	2008-02-06 01:33:54	116.49294	40.00647
121	2008-02-06 01:38:54	116.49296	40.00646
121	2008-02-06 01:43:53	116.49296	40.00645
121	2008-02-06 01:48:53	116.49297	40.00643
121	2008-02-06 01:53:53	116.49298	40.00643
121	2008-02-06 01:58:53	116.49297	40.00642
121	2008-02-06 02:03:53	116.49298	40.00641
121	2008-02-06 02:13:53	116.49297	40.00641
121	2008-02-06 02:18:53	116.49298	40.00642
121	2008-02-06 02:28:54	116.49298	40.00642
121	2008-02-06 02:38:53	116.49298	40.00643
121	2008-02-06 02:43:53	116.49298	40.00644
121	2008-02-06 02:48:53	116.49298	40.00644
121	2008-02-06 02:53:53	116.49298	40.00644
121	2008-02-06 02:58:53	116.49298	40.00644
121	2008-02-06 02:58:53	116.49298	40.00644
121	2008-02-06 03:03:53	116.49297	40.00645
121	2008-02-06 03:03:53	116.49297	40.00645
121	2008-02-06 03:08:53	116.49297	40.00645
121	2008-02-06 03:18:53	116.49297	40.00645
121	2008-02-06 03:23:53	116.49297	40.00645
121	2008-02-06 03:28:53	116.49297	40.00645
121	2008-02-06 03:33:53	116.49297	40.00645
121	2008-02-06 03:38:53	116.49297	40.00645
121	2008-02-06 03:43:53	116.49297	40.00645
121	2008-02-06 03:48:53	116.49297	40.00645
121	2008-02-06 03:53:53	116.49297	40.00645
121	2008-02-06 03:53:53	116.49297	40.00645
121	2008-02-06 03:58:53	116.49297	40.00645
121	2008-02-06 04:03:53	116.49297	40.00645
121	2008-02-06 04:08:53	116.49297	40.00645
121	2008-02-06 04:13:53	116.49296	40.00645
121	2008-02-06 04:18:53	116.49296	40.00646
121	2008-02-06 04:23:53	116.49296	40.00646
121	2008-02-06 04:28:53	116.49296	40.00646
121	2008-02-06 04:33:53	116.49296	40.00646
121	2008-02-06 04:38:53	116.49296	40.00646
121	2008-02-06 04:43:53	116.49296	40.00646
121	2008-02-06 04:48:53	116.49296	40.00645
121	2008-02-06 04:53:53	116.49296	40.00644
121	2008-02-06 04:58:53	116.49296	40.00646
121	2008-02-06 05:08:53	116.49294	40.00645
121	2008-02-06 05:13:53	116.49315	40.00614
121	2008-02-06 05:18:53	116.49313	40.00616
121	2008-02-06 05:23:53	116.49289	40.00653
121	2008-02-06 05:23:53	116.49289	40.00653
121	2008-02-06 05:28:53	116.49294	40.00654
121	2008-02-06 05:28:53	116.49294	40.00654
121	2008-02-06 05:33:52	116.49296	40.00655
121	2008-02-06 05:38:52	116.49297	40.00656
121	2008-02-06 05:43:52	116.49297	40.00655
121	2008-02-06 05:48:52	116.493	40.00645
121	2008-02-06 05:53:52	116.49293	40.00648
121	2008-02-06 05:58:52	116.49294	40.00649
121	2008-02-06 06:03:52	116.49294	40.0065
121	2008-02-06 06:08:52	116.49295	40.00651
121	2008-02-06 06:18:53	116.49295	40.00652
121	2008-02-06 06:23:53	116.49294	40.00651
121	2008-02-06 06:28:53	116.49294	40.0065
121	2008-02-06 06:33:52	116.49294	40.0065
121	2008-02-06 06:38:52	116.49294	40.0065
121	2008-02-06 06:43:52	116.49272	40.00653
121	2008-02-06 06:53:52	116.49278	40.00655
121	2008-02-06 06:58:52	116.4928	40.00657
121	2008-02-06 07:03:52	116.49282	40.00656
121	2008-02-06 07:08:52	116.49283	40.00657
121	2008-02-06 07:18:52	116.49284	40.00657
121	2008-02-06 07:23:53	116.49285	40.00656
121	2008-02-06 07:28:53	116.49286	40.00656
121	2008-02-06 07:33:54	116.49287	40.00655
121	2008-02-06 07:38:52	116.49287	40.00655
121	2008-02-06 07:43:52	116.49287	40.00655
121	2008-02-06 07:48:52	116.49287	40.00654
121	2008-02-06 07:53:52	116.49287	40.00653
121	2008-02-06 07:53:52	116.49287	40.00653
121	2008-02-06 07:58:52	116.49287	40.00653
121	2008-02-06 08:03:52	116.49288	40.00653
121	2008-02-06 08:08:52	116.49288	40.00653
121	2008-02-06 08:18:52	116.49289	40.00653
121	2008-02-06 08:23:52	116.4929	40.00653
121	2008-02-06 08:28:52	116.4929	40.00653
121	2008-02-06 08:33:52	116.49317	40.00652
121	2008-02-06 08:38:52	116.49296	40.00656
121	2008-02-06 08:43:52	116.49314	40.00657
121	2008-02-06 08:48:52	116.4931	40.00644
121	2008-02-06 08:53:52	116.49304	40.00645
121	2008-02-06 08:58:52	116.49301	40.00645
121	2008-02-06 09:03:52	116.49301	40.00646
121	2008-02-06 09:08:52	116.493	40.00647
121	2008-02-06 09:13:52	116.49296	40.00644
121	2008-02-06 09:23:51	116.49296	40.00643
121	2008-02-06 09:28:52	116.49294	40.00646
121	2008-02-06 09:33:52	116.47901	40.00409
121	2008-02-06 09:38:52	116.46173	40.00005
121	2008-02-06 09:43:52	116.48584	40.00601
121	2008-02-06 09:48:51	116.51662	40.01473
121	2008-02-06 09:53:51	116.49886	40.00125
121	2008-02-06 09:58:51	116.48385	39.98664
121	2008-02-06 10:03:51	116.4684	39.96656
121	2008-02-06 10:08:51	116.44137	39.96143
121	2008-02-06 10:13:51	116.39013	39.96728
121	2008-02-06 10:18:51	116.36405	39.97204
121	2008-02-06 10:23:51	116.33898	39.97536
121	2008-02-06 10:28:52	116.32741	39.97989
121	2008-02-06 10:33:52	116.31082	39.98438
121	2008-02-06 10:38:52	116.2801	39.97482
121	2008-02-06 10:43:52	116.26854	39.92723
121	2008-02-06 10:48:52	116.25393	39.92805
121	2008-02-06 10:53:52	116.26841	39.91651
121	2008-02-06 10:58:52	116.26896	39.90626
121	2008-02-06 11:03:52	116.28742	39.89871
121	2008-02-06 11:08:52	116.30325	39.90482
121	2008-02-06 11:13:52	116.3044	39.9258
121	2008-02-06 11:23:52	116.31946	39.93602
121	2008-02-06 11:33:52	116.32709	39.93484
121	2008-02-06 11:43:51	116.36792	39.90603
121	2008-02-06 11:48:51	116.36966	39.90281
121	2008-02-06 11:53:51	116.36816	39.90459
121	2008-02-06 11:58:51	116.36309	39.91299
121	2008-02-06 12:03:51	116.36137	39.92822
121	2008-02-06 12:08:51	116.35708	39.944
121	2008-02-06 12:13:51	116.36981	39.95624
121	2008-02-06 12:18:51	116.35478	39.95105
121	2008-02-06 12:18:51	116.35478	39.95105
121	2008-02-06 12:18:51	116.35478	39.95105
121	2008-02-06 12:23:51	116.34734	39.95694
121	2008-02-06 12:28:51	116.33606	39.94685
121	2008-02-06 12:33:51	116.31865	39.94482
121	2008-02-06 12:43:51	116.31145	39.94523
121	2008-02-06 12:43:51	116.31145	39.94523
121	2008-02-06 12:48:51	116.3192	39.94238
121	2008-02-06 12:53:51	116.31126	39.95419
121	2008-02-06 13:05:09	116.29557	39.98411
121	2008-02-06 13:13:51	116.26701	40.02996
121	2008-02-06 13:18:51	116.2676	40.02925
121	2008-02-06 13:23:51	116.26784	40.02955
121	2008-02-06 13:28:51	116.27022	40.02699
121	2008-02-06 13:33:51	116.28363	40.03267
121	2008-02-06 13:38:51	116.30385	40.03466
121	2008-02-06 13:43:51	116.31672	40.04852
121	2008-02-06 13:48:50	116.31109	40.07311
121	2008-02-06 13:53:50	116.29744	40.07492
121	2008-02-06 13:58:50	116.29665	40.07579
121	2008-02-06 14:03:50	116.30966	40.06979
121	2008-02-06 14:08:50	116.32378	40.05218
121	2008-02-06 14:13:50	116.33662	40.0356
121	2008-02-06 14:18:51	116.34566	40.01891
121	2008-02-06 14:23:51	116.34262	39.99967
121	2008-02-06 14:28:51	116.32687	39.98945
121	2008-02-06 14:33:51	116.32057	39.97963
121	2008-02-06 14:38:51	116.31005	39.97669
121	2008-02-06 14:48:50	116.30412	39.91009
121	2008-02-06 14:53:50	116.29888	39.91167
121	2008-02-06 14:58:50	116.32915	39.90887
121	2008-02-06 15:09:23	116.34104	39.93746
121	2008-02-06 15:13:51	116.33976	39.94777
121	2008-02-06 15:18:51	116.34188	39.96292
121	2008-02-06 15:23:51	116.33469	39.94606
121	2008-02-06 15:28:51	116.34085	39.94842
121	2008-02-06 15:40:57	116.35535	39.95167
121	2008-02-06 15:48:50	116.31681	39.93784
121	2008-02-06 15:53:50	116.30404	39.90964
121	2008-02-06 15:58:50	116.28913	39.9078
121	2008-02-06 16:03:50	116.28993	39.94531
121	2008-02-06 16:08:50	116.28939	39.96383
121	2008-02-06 16:13:50	116.29146	39.9639
121	2008-02-06 16:35:26	116.32564	39.9849
121	2008-02-06 16:38:51	116.37427	39.98626
121	2008-02-06 16:43:51	116.43822	39.98713
121	2008-02-06 16:48:51	116.46709	40.00733
121	2008-02-06 16:58:51	116.493	40.00651
121	2008-02-06 17:03:50	116.49304	40.00654
121	2008-02-06 17:08:50	116.505	40.00893
121	2008-02-06 17:13:50	116.53025	40.04593
121	2008-02-06 17:18:50	116.55179	40.0796
121	2008-02-06 17:23:50	116.55858	40.09689
121	2008-02-06 17:28:50	116.55853	40.0969
121	2008-02-06 17:38:50	116.61806	40.1164
121	2008-02-06 17:43:50	116.66292	40.11502
121	2008-02-06 17:48:50	116.71975	40.12119
121	2008-02-06 17:58:50	116.85354	40.15201
121	2008-02-06 18:00:36	116.88495	40.15216
121	2008-02-06 18:03:50	116.93135	40.15113
121	2008-02-06 18:08:50	117.00187	40.13937
121	2008-02-06 18:13:50	117.06713	40.14383
121	2008-02-06 18:18:50	117.10468	40.15341
121	2008-02-06 18:23:50	117.10463	40.15842
121	2008-02-06 18:28:49	117.10434	40.15438
121	2008-02-06 18:33:49	117.10873	40.15667
121	2008-02-06 18:38:49	117.11724	40.13941
121	2008-02-06 18:43:50	117.11717	40.13645
121	2008-02-06 18:48:50	117.11749	40.13765
121	2008-02-06 18:53:50	117.10498	40.14354
121	2008-02-06 18:58:50	117.10461	40.15013
121	2008-02-06 19:03:50	117.1046	40.15021
121	2008-02-06 19:08:50	117.10086	40.15673
121	2008-02-06 19:13:50	117.06785	40.18307
121	2008-02-06 19:18:50	117.03601	40.22783
121	2008-02-06 19:23:49	117.04502	40.25178
121	2008-02-06 19:28:49	117.05746	40.25609
121	2008-02-06 19:33:49	117.06924	40.28175
121	2008-02-06 19:38:49	117.08932	40.31253
121	2008-02-06 19:43:49	117.06808	40.32877
121	2008-02-06 19:53:49	117.06938	40.33108
121	2008-02-06 19:58:49	117.06937	40.33107
121	2008-02-06 19:58:49	117.06937	40.33107
121	2008-02-06 20:03:50	117.06934	40.3311
121	2008-02-06 20:08:50	117.06908	40.33094
121	2008-02-06 20:13:50	117.06915	40.33098
121	2008-02-06 20:18:50	117.0692	40.331
121	2008-02-06 20:41:32	117.06931	40.3311
121	2008-02-06 20:43:49	117.06929	40.33111
121	2008-02-06 20:48:49	117.06922	40.33109
121	2008-02-06 20:53:49	117.06924	40.33109
121	2008-02-06 20:58:49	117.06943	40.33098
121	2008-02-06 21:03:49	117.06923	40.33115
121	2008-02-06 21:13:49	117.06924	40.33111
121	2008-02-06 21:18:49	117.06922	40.33111
121	2008-02-06 21:23:49	117.06922	40.3311
121	2008-02-06 21:28:49	117.06923	40.3311
121	2008-02-06 21:33:49	117.06924	40.3311
121	2008-02-06 21:38:49	117.06925	40.33109
121	2008-02-06 21:43:49	117.06943	40.3309
121	2008-02-06 21:48:49	117.06933	40.33102
121	2008-02-06 21:53:49	117.06925	40.33103
121	2008-02-06 21:58:49	117.06921	40.33102
121	2008-02-06 22:03:49	117.06919	40.33103
121	2008-02-06 22:08:49	117.06919	40.33103
121	2008-02-06 22:13:49	117.0692	40.33107
121	2008-02-06 22:18:49	117.06917	40.33105
121	2008-02-06 22:23:49	117.06907	40.33098
121	2008-02-06 22:28:49	117.06894	40.33086
121	2008-02-06 22:33:49	117.06904	40.33093
121	2008-02-06 22:38:49	117.06957	40.33114
121	2008-02-06 22:43:49	117.06934	40.33091
121	2008-02-06 22:48:49	117.0693	40.33092
121	2008-02-06 22:53:49	117.06929	40.33093
121	2008-02-06 22:58:49	117.06928	40.33093
121	2008-02-06 23:03:48	117.06926	40.33094
121	2008-02-06 23:08:48	117.06926	40.33095
121	2008-02-06 23:13:48	117.06925	40.33096
121	2008-02-06 23:18:48	117.06924	40.33097
121	2008-02-06 23:23:48	117.06924	40.33098
121	2008-02-06 23:28:48	117.06924	40.33098
121	2008-02-06 23:33:49	117.06923	40.33098
121	2008-02-06 23:38:49	117.06923	40.33099
121	2008-02-06 23:43:49	117.06922	40.33098
121	2008-02-06 23:48:49	117.06922	40.33098
121	2008-02-06 23:53:48	117.06922	40.33098
121	2008-02-06 23:58:48	117.06922	40.33098
121	2008-02-07 00:03:48	117.06922	40.33099
121	2008-02-07 00:08:48	117.06922	40.33099
121	2008-02-07 00:13:48	117.06922	40.331
121	2008-02-07 00:18:48	117.06922	40.331
121	2008-02-07 00:23:48	117.06922	40.331
121	2008-02-07 00:28:48	117.06922	40.33101
121	2008-02-07 00:33:48	117.06922	40.33101
121	2008-02-07 00:38:48	117.06923	40.33101
121	2008-02-07 00:43:48	117.06923	40.33101
121	2008-02-07 00:48:48	117.06923	40.33101
121	2008-02-07 00:48:48	117.06923	40.33101
121	2008-02-07 00:53:48	117.06923	40.33101
121	2008-02-07 00:58:48	117.06923	40.33102
121	2008-02-07 01:03:48	117.06923	40.33101
121	2008-02-07 01:13:48	117.06923	40.331
121	2008-02-07 01:18:48	117.06923	40.33101
121	2008-02-07 01:23:48	117.06922	40.33101
121	2008-02-07 01:28:48	117.06922	40.33113
121	2008-02-07 01:33:48	117.06921	40.33111
121	2008-02-07 01:38:48	117.06919	40.33111
121	2008-02-07 01:43:49	117.06923	40.33109
121	2008-02-07 01:48:49	117.06923	40.33108
121	2008-02-07 01:53:49	117.06922	40.33107
121	2008-02-07 01:58:49	117.06924	40.33108
121	2008-02-07 02:13:48	117.06926	40.33107
121	2008-02-07 02:18:48	117.06925	40.33107
121	2008-02-07 02:23:48	117.06925	40.33108
121	2008-02-07 02:28:48	117.06925	40.33108
121	2008-02-07 02:33:48	117.06924	40.33108
121	2008-02-07 02:38:48	117.06924	40.33108
121	2008-02-07 02:43:48	117.06924	40.33108
121	2008-02-07 02:48:48	117.06924	40.33109
121	2008-02-07 02:53:48	117.06924	40.33109
121	2008-02-07 02:58:48	117.06924	40.33109
121	2008-02-07 03:03:48	117.06924	40.33109
121	2008-02-07 03:08:48	117.06924	40.33108
121	2008-02-07 03:13:48	117.06924	40.33108
121	2008-02-07 03:13:48	117.06924	40.33108
121	2008-02-07 03:18:48	117.06925	40.33108
121	2008-02-07 03:23:48	117.06925	40.33108
121	2008-02-07 03:28:47	117.06925	40.33108
121	2008-02-07 03:33:47	117.06925	40.33108
121	2008-02-07 03:38:47	117.06924	40.33108
121	2008-02-07 03:43:48	117.06924	40.33108
121	2008-02-07 03:48:48	117.06924	40.33108
121	2008-02-07 03:53:48	117.06924	40.33108
121	2008-02-07 03:58:48	117.06924	40.33108
121	2008-02-07 04:03:48	117.06924	40.33108
121	2008-02-07 04:08:48	117.06924	40.33108
121	2008-02-07 04:18:47	117.06924	40.33107
121	2008-02-07 04:23:47	117.06925	40.33108
121	2008-02-07 04:28:47	117.06925	40.33108
121	2008-02-07 04:33:47	117.06925	40.33108
121	2008-02-07 04:38:47	117.06925	40.33108
121	2008-02-07 04:43:47	117.06933	40.33134
121	2008-02-07 04:48:47	117.06979	40.3315
121	2008-02-07 04:53:48	117.06931	40.3312
121	2008-02-07 04:58:48	117.06904	40.33103
121	2008-02-07 05:03:48	117.06914	40.33127
121	2008-02-07 05:08:48	117.06922	40.33121
121	2008-02-07 05:18:47	117.06933	40.33125
121	2008-02-07 05:23:47	117.06934	40.33124
121	2008-02-07 05:28:47	117.06935	40.33123
121	2008-02-07 05:38:47	117.06928	40.33105
121	2008-02-07 05:38:47	117.06928	40.33105
121	2008-02-07 05:43:47	117.06926	40.33111
121	2008-02-07 05:48:47	117.06925	40.33113
121	2008-02-07 05:48:47	117.06925	40.33113
121	2008-02-07 05:53:47	117.06926	40.33112
121	2008-02-07 05:58:47	117.06926	40.33112
121	2008-02-07 06:03:47	117.06924	40.33113
121	2008-02-07 06:08:47	117.06923	40.33113
121	2008-02-07 06:13:48	117.06922	40.33113
121	2008-02-07 06:18:48	117.06929	40.33108
121	2008-02-07 06:23:48	117.06924	40.33106
121	2008-02-07 06:28:48	117.06922	40.33107
121	2008-02-07 06:33:47	117.06895	40.33113
121	2008-02-07 06:38:47	117.06903	40.3311
121	2008-02-07 06:43:47	117.06909	40.3311
121	2008-02-07 06:48:47	117.0691	40.33112
121	2008-02-07 06:53:47	117.06912	40.33111
121	2008-02-07 06:58:47	117.06914	40.33111
121	2008-02-07 07:08:47	117.06916	40.33111
121	2008-02-07 07:13:47	117.06897	40.33108
121	2008-02-07 07:18:47	117.06904	40.33107
121	2008-02-07 07:18:47	117.06904	40.33107
121	2008-02-07 07:23:47	117.06908	40.33107
121	2008-02-07 07:38:47	117.06915	40.33108
121	2008-02-07 07:43:47	117.06915	40.33108
121	2008-02-07 07:53:46	117.06917	40.33107
121	2008-02-07 07:58:46	117.06918	40.33107
121	2008-02-07 08:03:46	117.06918	40.33107
121	2008-02-07 08:03:46	117.06918	40.33107
121	2008-02-07 08:08:46	117.06918	40.33107
121	2008-02-07 08:13:46	117.06919	40.33107
121	2008-02-07 08:18:46	117.06919	40.33107
121	2008-02-07 08:23:46	117.06919	40.33107
121	2008-02-07 08:28:46	117.0692	40.33107
121	2008-02-07 08:33:47	117.06919	40.33107
121	2008-02-07 08:38:47	117.0692	40.33107
121	2008-02-07 08:43:47	117.0692	40.33108
121	2008-02-07 08:48:47	117.06923	40.33112
121	2008-02-07 08:53:47	117.06923	40.33113
121	2008-02-07 08:58:47	117.06923	40.33113
121	2008-02-07 09:03:47	117.06923	40.33115
121	2008-02-07 09:08:47	117.06923	40.33115
121	2008-02-07 09:13:46	117.06924	40.33114
121	2008-02-07 09:18:46	117.06925	40.33112
121	2008-02-07 09:23:46	117.06926	40.33112
121	2008-02-07 09:28:46	117.06925	40.3311
121	2008-02-07 09:33:46	117.06925	40.33109
121	2008-02-07 09:38:46	117.06926	40.33108
121	2008-02-07 09:43:46	117.06926	40.33108
121	2008-02-07 09:48:46	117.06926	40.33107
121	2008-02-07 09:53:46	117.06927	40.33107
121	2008-02-07 09:58:46	117.06927	40.33107
121	2008-02-07 10:03:46	117.06926	40.33107
121	2008-02-07 10:08:46	117.06925	40.33107
121	2008-02-07 10:13:46	117.06923	40.33105
121	2008-02-07 10:18:46	117.06893	40.33079
121	2008-02-07 10:23:46	117.06921	40.33098
121	2008-02-07 10:28:46	117.06919	40.33096
121	2008-02-07 10:28:46	117.06919	40.33096
121	2008-02-07 10:33:46	117.06921	40.33097
121	2008-02-07 10:38:46	117.06921	40.33097
121	2008-02-07 10:43:46	117.06921	40.33097
121	2008-02-07 10:48:46	117.06922	40.33096
121	2008-02-07 10:53:46	117.0692	40.331
121	2008-02-07 10:58:46	117.06919	40.33098
121	2008-02-07 11:03:46	117.06916	40.33103
121	2008-02-07 11:08:46	117.06899	40.33112
121	2008-02-07 11:18:46	117.06936	40.33139
121	2008-02-07 11:23:46	117.06926	40.33125
121	2008-02-07 11:28:46	117.06923	40.33121
121	2008-02-07 11:33:46	117.06923	40.33118
121	2008-02-07 11:38:46	117.06923	40.33116
121	2008-02-07 11:43:46	117.06924	40.33117
121	2008-02-07 11:48:46	117.06923	40.33116
121	2008-02-07 11:53:50	117.06923	40.33116
121	2008-02-07 11:58:46	117.06924	40.33116
121	2008-02-07 12:03:46	117.06924	40.33115
121	2008-02-07 12:08:46	117.06925	40.33114
121	2008-02-07 12:18:45	117.06923	40.3309
121	2008-02-07 12:23:45	117.06923	40.33093
121	2008-02-07 12:28:45	117.06924	40.33094
121	2008-02-07 12:33:45	117.06923	40.33094
121	2008-02-07 12:38:45	117.06923	40.33094
121	2008-02-07 12:43:45	117.06923	40.33094
121	2008-02-07 12:53:45	117.06931	40.3311
121	2008-02-07 12:53:45	117.06931	40.3311
121	2008-02-07 12:58:45	117.06932	40.33104
121	2008-02-07 13:03:45	117.06932	40.33104
121	2008-02-07 13:08:46	117.06932	40.33105
121	2008-02-07 13:13:46	117.06933	40.33107
121	2008-02-07 13:23:46	117.06896	40.33084
121	2008-02-07 13:28:45	117.06978	40.33162
121	2008-02-07 13:33:45	117.06977	40.33161
121	2008-02-07 13:38:45	117.0692	40.33091
121	2008-02-07 13:43:45	117.06923	40.33094
121	2008-02-07 13:48:45	117.06925	40.33099
121	2008-02-07 13:53:45	117.06923	40.33101
121	2008-02-07 13:58:45	117.06924	40.33103
121	2008-02-07 14:03:45	117.06926	40.33104
121	2008-02-07 14:08:46	117.06925	40.33103
121	2008-02-07 14:13:45	117.06924	40.33103
121	2008-02-07 14:18:45	117.06925	40.33104
121	2008-02-07 14:23:45	117.06925	40.33105
121	2008-02-07 14:28:45	117.06925	40.33105
121	2008-02-07 14:33:45	117.06925	40.33104
121	2008-02-07 14:38:45	117.06925	40.33104
121	2008-02-07 14:43:45	117.06923	40.33098
121	2008-02-07 14:48:45	117.06599	40.32355
121	2008-02-07 14:53:45	117.09372	40.30999
121	2008-02-07 14:58:45	117.12192	40.33184
121	2008-02-07 15:03:45	117.13584	40.3419
121	2008-02-07 15:08:45	117.13582	40.34179
121	2008-02-07 15:13:45	117.13957	40.35183
121	2008-02-07 15:18:45	117.14771	40.37277
121	2008-02-07 15:18:45	117.14771	40.37277
121	2008-02-07 15:23:45	117.14486	40.39962
121	2008-02-07 15:28:45	117.1641	40.41844
121	2008-02-07 15:33:45	117.19724	40.42516
121	2008-02-07 15:38:45	117.23753	40.41706
121	2008-02-07 15:43:45	117.2699	40.39814
121	2008-02-07 15:48:45	117.30035	40.40101
121	2008-02-07 15:53:45	117.31018	40.39509
121	2008-02-07 15:58:45	117.31013	40.39537
121	2008-02-07 16:03:45	117.30268	40.39469
121	2008-02-07 16:08:45	117.30747	40.39314
121	2008-02-07 16:13:45	117.30747	40.39314
121	2008-02-07 16:18:45	117.30747	40.39314
121	2008-02-07 16:23:45	117.30746	40.39314
121	2008-02-07 16:28:45	117.30746	40.39315
121	2008-02-07 16:33:45	117.30745	40.39314
121	2008-02-07 16:38:45	117.30745	40.39312
121	2008-02-07 16:43:45	117.30745	40.39311
121	2008-02-07 16:48:45	117.30744	40.39309
121	2008-02-07 16:53:45	117.30734	40.39248
121	2008-02-07 16:58:45	117.30738	40.39301
121	2008-02-07 17:03:44	117.30736	40.393
121	2008-02-07 17:08:44	117.30747	40.39303
121	2008-02-07 17:13:44	117.30752	40.39303
121	2008-02-07 17:18:44	117.30751	40.39303
121	2008-02-07 17:23:44	117.3075	40.39303
121	2008-02-07 17:28:44	117.30749	40.39303
121	2008-02-07 17:33:44	117.30748	40.39303
121	2008-02-07 17:38:44	117.30748	40.39302
121	2008-02-07 17:43:45	117.30748	40.39302
121	2008-02-07 17:43:45	117.30748	40.39302
121	2008-02-07 17:48:45	117.30747	40.39301
121	2008-02-07 17:53:45	117.30747	40.393
121	2008-02-07 17:58:45	117.30747	40.393
121	2008-02-07 18:00:43	117.30747	40.393
121	2008-02-07 18:03:44	117.30748	40.393
121	2008-02-07 18:08:44	117.30747	40.393
121	2008-02-07 18:13:44	117.30747	40.393
121	2008-02-07 18:18:44	117.30747	40.393
121	2008-02-07 18:23:44	117.30747	40.39299
121	2008-02-07 18:28:44	117.30747	40.39299
121	2008-02-07 18:33:44	117.30746	40.39299
121	2008-02-07 18:38:44	117.30746	40.39298
121	2008-02-07 18:43:44	117.30746	40.39298
121	2008-02-07 18:48:44	117.30746	40.39298
121	2008-02-07 18:53:44	117.30746	40.39297
121	2008-02-07 18:58:44	117.30746	40.39296
121	2008-02-07 19:03:44	117.30746	40.39296
121	2008-02-07 19:08:44	117.30747	40.39295
121	2008-02-07 19:13:44	117.30746	40.39295
121	2008-02-07 19:18:44	117.30746	40.39295
121	2008-02-07 19:23:44	117.30746	40.39295
121	2008-02-07 19:28:44	117.30746	40.39295
121	2008-02-07 19:33:44	117.30747	40.39295
121	2008-02-07 19:38:44	117.30746	40.39295
121	2008-02-07 19:48:44	117.30746	40.39294
121	2008-02-07 19:53:44	117.30747	40.39294
121	2008-02-07 19:58:44	117.30747	40.39294
121	2008-02-07 20:03:44	117.30747	40.39294
121	2008-02-07 20:08:44	117.30747	40.39295
121	2008-02-07 20:08:44	117.30747	40.39295
121	2008-02-07 20:13:44	117.30747	40.39295
121	2008-02-07 20:18:44	117.30747	40.39295
121	2008-02-07 20:23:44	117.30747	40.39295
121	2008-02-07 20:28:44	117.30747	40.39295
121	2008-02-07 20:33:44	117.30747	40.39295
121	2008-02-07 20:38:44	117.30747	40.39296
121	2008-02-07 20:43:44	117.30747	40.39296
121	2008-02-07 20:48:44	117.30757	40.39309
121	2008-02-07 20:53:44	117.30752	40.39297
121	2008-02-07 20:58:44	117.3075	40.39299
121	2008-02-07 21:03:44	117.30751	40.393
121	2008-02-07 21:08:44	117.30751	40.39301
121	2008-02-07 21:13:44	117.30752	40.39301
121	2008-02-07 21:18:44	117.30752	40.39301
121	2008-02-07 21:23:44	117.30753	40.393
121	2008-02-07 21:28:44	117.30752	40.39299
121	2008-02-07 21:33:44	117.30752	40.39299
121	2008-02-07 21:38:44	117.30751	40.39299
121	2008-02-07 21:43:44	117.30751	40.39299
121	2008-02-07 21:48:44	117.3075	40.39299
121	2008-02-07 21:53:43	117.30749	40.39299
121	2008-02-07 21:58:43	117.30748	40.39298
121	2008-02-07 22:03:43	117.30748	40.39298
121	2008-02-07 22:08:43	117.30748	40.39298
121	2008-02-07 22:13:43	117.30748	40.39298
121	2008-02-07 22:18:43	117.30748	40.39297
121	2008-02-07 22:23:43	117.30747	40.39297
121	2008-02-07 22:28:43	117.30717	40.39276
121	2008-02-07 22:33:43	117.30727	40.39282
121	2008-02-07 22:33:43	117.30727	40.39282
121	2008-02-07 22:38:43	117.30729	40.39284
121	2008-02-07 22:43:44	117.30728	40.39284
121	2008-02-07 22:48:44	117.3073	40.39287
121	2008-02-07 22:53:44	117.30731	40.39288
121	2008-02-07 22:58:44	117.30731	40.39288
121	2008-02-07 23:03:44	117.30732	40.39289
121	2008-02-07 23:08:43	117.30732	40.39289
121	2008-02-07 23:13:43	117.30733	40.3929
121	2008-02-07 23:18:43	117.30733	40.39291
121	2008-02-07 23:23:43	117.30734	40.39291
121	2008-02-07 23:28:43	117.30734	40.39292
121	2008-02-07 23:33:43	117.30735	40.39292
121	2008-02-07 23:38:43	117.30735	40.39293
121	2008-02-07 23:43:43	117.30735	40.39293
121	2008-02-07 23:48:43	117.30735	40.39293
121	2008-02-07 23:53:44	117.30736	40.39293
121	2008-02-07 23:58:44	117.30736	40.39293
121	2008-02-08 00:03:44	117.30737	40.39293
121	2008-02-08 00:08:44	117.30737	40.39293
121	2008-02-08 00:13:43	117.30737	40.39293
121	2008-02-08 00:18:43	117.30737	40.39293
121	2008-02-08 00:23:43	117.30737	40.39293
121	2008-02-08 00:28:43	117.30738	40.39293
121	2008-02-08 00:33:43	117.30738	40.39293
121	2008-02-08 00:38:43	117.30738	40.39293
121	2008-02-08 00:43:43	117.30739	40.39293
121	2008-02-08 00:48:43	117.30739	40.39293
121	2008-02-08 00:53:43	117.30739	40.39293
121	2008-02-08 00:58:43	117.30739	40.39293
121	2008-02-08 00:58:43	117.30739	40.39293
121	2008-02-08 01:03:43	117.30739	40.39293
121	2008-02-08 01:08:43	117.30739	40.39294
121	2008-02-08 01:13:43	117.30739	40.39294
121	2008-02-08 01:18:43	117.30739	40.39294
121	2008-02-08 01:23:43	117.30739	40.39294
121	2008-02-08 01:28:42	117.30739	40.39294
121	2008-02-08 01:33:43	117.30739	40.39294
121	2008-02-08 01:38:43	117.30739	40.39294
121	2008-02-08 01:43:43	117.3074	40.39294
121	2008-02-08 01:48:43	117.3074	40.39294
121	2008-02-08 01:53:43	117.3074	40.39294
121	2008-02-08 01:58:43	117.30748	40.39331
121	2008-02-08 02:23:42	117.30739	40.39295
121	2008-02-08 02:48:42	117.30743	40.39298
121	2008-02-08 02:53:42	117.30744	40.39298
121	2008-02-08 02:58:42	117.30744	40.39298
121	2008-02-08 03:03:42	117.30744	40.39298
121	2008-02-08 03:08:42	117.30743	40.39298
121	2008-02-08 03:13:43	117.30743	40.39299
121	2008-02-08 03:18:43	117.30743	40.39299
121	2008-02-08 03:23:43	117.30743	40.39298
121	2008-02-08 03:23:43	117.30743	40.39298
121	2008-02-08 03:28:43	117.30743	40.39298
121	2008-02-08 03:33:42	117.30743	40.39298
121	2008-02-08 03:38:42	117.30743	40.39298
121	2008-02-08 03:43:42	117.30743	40.39298
121	2008-02-08 03:48:42	117.30753	40.39296
121	2008-02-08 03:53:42	117.3075	40.39293
121	2008-02-08 03:58:42	117.3075	40.39293
121	2008-02-08 04:03:42	117.3075	40.39291
121	2008-02-08 04:08:42	117.30751	40.3929
121	2008-02-08 04:13:42	117.30752	40.3929
121	2008-02-08 04:18:42	117.30751	40.3929
121	2008-02-08 04:23:42	117.30751	40.3929
121	2008-02-08 04:28:42	117.30751	40.39289
121	2008-02-08 04:33:43	117.3075	40.3929
121	2008-02-08 04:38:43	117.3075	40.3929
121	2008-02-08 04:43:43	117.3075	40.39291
121	2008-02-08 04:48:43	117.3075	40.39292
121	2008-02-08 04:53:42	117.30751	40.39292
121	2008-02-08 04:58:42	117.30751	40.39292
121	2008-02-08 05:03:42	117.30751	40.39293
121	2008-02-08 05:08:42	117.30728	40.39322
121	2008-02-08 05:13:42	117.30762	40.39291
121	2008-02-08 05:18:42	117.30757	40.39295
121	2008-02-08 05:23:42	117.30752	40.39298
121	2008-02-08 05:28:42	117.30746	40.393
121	2008-02-08 05:33:42	117.30743	40.39302
121	2008-02-08 05:38:42	117.30742	40.39302
121	2008-02-08 05:43:42	117.30741	40.39302
121	2008-02-08 05:48:42	117.30741	40.39302
121	2008-02-08 05:48:42	117.30741	40.39302
121	2008-02-08 05:53:42	117.30741	40.39302
121	2008-02-08 05:58:42	117.30741	40.39302
121	2008-02-08 06:03:42	117.30742	40.39302
121	2008-02-08 06:08:42	117.30742	40.39302
121	2008-02-08 06:13:41	117.30742	40.39303
121	2008-02-08 06:18:41	117.30742	40.39303
121	2008-02-08 06:23:41	117.30742	40.39303
121	2008-02-08 06:28:41	117.30775	40.3929
121	2008-02-08 06:33:41	117.30766	40.39292
121	2008-02-08 06:38:41	117.30762	40.39293
121	2008-02-08 06:43:41	117.30756	40.39294
121	2008-02-08 06:48:41	117.30754	40.39294
121	2008-02-08 06:53:41	117.30753	40.39294
121	2008-02-08 06:58:41	117.30752	40.39294
121	2008-02-08 07:03:41	117.30752	40.39294
121	2008-02-08 07:08:41	117.30752	40.39294
121	2008-02-08 07:13:42	117.30752	40.39294
121	2008-02-08 07:18:42	117.30751	40.39294
121	2008-02-08 07:23:42	117.30751	40.39294
121	2008-02-08 07:28:42	117.30751	40.39295
121	2008-02-08 07:33:41	117.30751	40.39295
121	2008-02-08 07:38:41	117.30751	40.39294
121	2008-02-08 07:43:41	117.30751	40.39294
121	2008-02-08 07:48:41	117.3075	40.39294
121	2008-02-08 07:53:41	117.3075	40.39294
121	2008-02-08 07:58:41	117.3075	40.39295
121	2008-02-08 08:03:41	117.30749	40.39295
121	2008-02-08 08:08:41	117.30749	40.39295
121	2008-02-08 08:13:41	117.30749	40.39295
121	2008-02-08 08:13:41	117.30749	40.39295
121	2008-02-08 08:18:41	117.30749	40.39294
121	2008-02-08 08:23:41	117.30748	40.39295
121	2008-02-08 08:28:41	117.30748	40.39295
121	2008-02-08 08:33:42	117.30748	40.39295
121	2008-02-08 08:38:42	117.30748	40.39295
121	2008-02-08 08:43:42	117.30748	40.39295
121	2008-02-08 08:48:42	117.30748	40.39296
121	2008-02-08 08:53:41	117.30747	40.39295
121	2008-02-08 08:58:41	117.30747	40.39296
121	2008-02-08 09:03:41	117.30747	40.39296
121	2008-02-08 09:08:41	117.30747	40.39296
121	2008-02-08 09:13:41	117.30746	40.39296
121	2008-02-08 09:18:41	117.30746	40.39296
121	2008-02-08 09:23:41	117.30746	40.39296
121	2008-02-08 09:28:41	117.30746	40.39296
121	2008-02-08 09:33:41	117.30746	40.39296
121	2008-02-08 09:38:41	117.30746	40.39296
121	2008-02-08 09:43:41	117.30746	40.39296
121	2008-02-08 09:48:41	117.30746	40.39296
121	2008-02-08 09:53:41	117.30746	40.39296
121	2008-02-08 09:58:41	117.30746	40.39296
121	2008-02-08 10:03:41	117.30746	40.39295
121	2008-02-08 10:08:40	117.30746	40.39295
121	2008-02-08 10:13:40	117.30746	40.39296
121	2008-02-08 10:18:40	117.30746	40.39295
121	2008-02-08 10:23:40	117.30746	40.39295
121	2008-02-08 10:28:40	117.30746	40.39295
121	2008-02-08 10:33:41	117.30746	40.39295
121	2008-02-08 10:38:41	117.30746	40.39295
121	2008-02-08 10:38:41	117.30746	40.39295
121	2008-02-08 10:43:41	117.30735	40.39288
121	2008-02-08 10:48:41	117.30749	40.39314
121	2008-02-08 10:53:40	117.30744	40.39304
121	2008-02-08 10:58:40	117.30744	40.393
121	2008-02-08 11:03:40	117.30744	40.39301
121	2008-02-08 11:08:40	117.30745	40.39303
121	2008-02-08 11:13:40	117.30746	40.39302
121	2008-02-08 11:18:40	117.30745	40.39302
121	2008-02-08 11:23:40	117.30737	40.39309
121	2008-02-08 11:28:40	117.30722	40.39322
121	2008-02-08 11:33:41	117.30725	40.39319
121	2008-02-08 11:38:41	117.30744	40.3931
121	2008-02-08 11:43:41	117.30745	40.39309
121	2008-02-08 11:48:41	117.30743	40.39306
121	2008-02-08 11:53:40	117.30743	40.39304
121	2008-02-08 11:58:40	117.30743	40.39304
121	2008-02-08 12:03:40	117.30742	40.39305
121	2008-02-08 12:08:40	117.30741	40.39305
121	2008-02-08 12:13:40	117.3074	40.39305
121	2008-02-08 12:18:40	117.30741	40.39305
121	2008-02-08 12:23:40	117.30741	40.39304
121	2008-02-08 12:28:40	117.30741	40.39303
121	2008-02-08 12:33:40	117.30742	40.39303
121	2008-02-08 12:38:40	117.30742	40.39301
121	2008-02-08 12:43:40	117.30741	40.39301
121	2008-02-08 12:43:40	117.30741	40.39301
121	2008-02-08 12:48:40	117.30741	40.39301
121	2008-02-08 12:53:41	117.30741	40.393
121	2008-02-08 12:58:41	117.30572	40.39348
121	2008-02-08 13:03:40	117.31791	40.39536
121	2008-02-08 13:03:40	117.31791	40.39536
121	2008-02-08 13:08:40	117.31873	40.3957
121	2008-02-08 13:13:40	117.31873	40.3957
121	2008-02-08 13:18:40	117.32005	40.39651
121	2008-02-08 13:23:40	117.30451	40.39435
121	2008-02-08 13:28:40	117.30841	40.39331
121	2008-02-08 13:33:40	117.30843	40.39337
121	2008-02-08 13:38:40	117.30843	40.39339
121	2008-02-08 13:43:40	117.30744	40.39318
121	2008-02-08 13:48:40	117.30745	40.39317
121	2008-02-08 13:53:40	117.30747	40.39319
121	2008-02-08 13:58:40	117.30749	40.39319
121	2008-02-08 14:03:40	117.30751	40.39328
121	2008-02-08 14:08:40	117.30744	40.39291
121	2008-02-08 14:13:40	117.30742	40.39292
121	2008-02-08 14:18:40	117.30741	40.39295
121	2008-02-08 14:23:40	117.3074	40.39294
121	2008-02-08 14:28:39	117.30741	40.39296
121	2008-02-08 14:33:39	117.30741	40.39297
121	2008-02-08 14:38:39	117.30738	40.39266
121	2008-02-08 14:43:39	117.30736	40.39293
121	2008-02-08 14:48:39	117.30736	40.39291
121	2008-02-08 14:53:40	117.30736	40.39293
121	2008-02-08 14:58:40	117.30738	40.39295
121	2008-02-08 15:03:40	117.3074	40.39297
121	2008-02-08 15:08:40	117.30741	40.39298
121	2008-02-08 15:13:39	117.30741	40.39299
121	2008-02-08 15:18:39	117.30742	40.39299
121	2008-02-08 15:23:39	117.30741	40.39299
121	2008-02-08 15:28:39	117.30742	40.393
121	2008-02-08 15:28:39	117.30742	40.393
121	2008-02-08 15:33:39	117.30742	40.393
121	2008-02-08 15:33:39	117.30742	40.393
121	2008-02-08 15:38:39	117.30742	40.393
121	2008-02-08 15:43:39	117.30742	40.39301
121	2008-02-08 15:48:39	117.30743	40.393
121	2008-02-08 15:53:40	117.30743	40.393
121	2008-02-08 15:58:40	117.30743	40.39301
121	2008-02-08 16:03:40	117.30743	40.39301
121	2008-02-08 16:08:40	117.30743	40.39301
121	2008-02-08 16:13:39	117.30743	40.39301
121	2008-02-08 16:18:39	117.30743	40.39301
121	2008-02-08 16:23:39	117.30743	40.39301
121	2008-02-08 16:28:39	117.30743	40.39302
121	2008-02-08 16:33:39	117.30743	40.39302
121	2008-02-08 16:38:39	117.30743	40.39302
121	2008-02-08 16:43:39	117.30742	40.39302
121	2008-02-08 16:48:39	117.30742	40.39301
121	2008-02-08 16:53:39	117.30742	40.39301
121	2008-02-08 16:58:39	117.30742	40.39301
121	2008-02-08 17:03:39	117.30742	40.39301
121	2008-02-08 17:08:39	117.30742	40.39301
121	2008-02-08 17:13:39	117.30742	40.39301
121	2008-02-08 17:18:39	117.30742	40.39301
121	2008-02-08 17:23:39	117.30743	40.39302
121	2008-02-08 17:28:39	117.30743	40.39302
121	2008-02-08 17:33:39	117.30743	40.39302
121	2008-02-08 17:38:39	117.30743	40.39302
