# Supplementary material for: An adaptive map-matching algorithm based on hierarchical fuzzy system from vehicular GPS data
Source: PLoS One. 2017 Dec 5;12(12):e0188796. doi: 10.1371/journal.pone.0188796 (PMC5716534; doi:10.1371/journal.pone.0188796)
Supplement: S1 Data — (ZIP) [file pone.0188796.s001.zip › data samples/122.txt]

122	2008-02-02 13:39:28	116.44454	39.95463
122	2008-02-02 13:44:28	116.45961	39.95816
122	2008-02-02 13:49:28	116.48315	39.97007
122	2008-02-02 13:54:28	116.4816	39.96274
122	2008-02-02 13:59:28	116.48173	39.96261
122	2008-02-02 14:04:27	116.49093	39.96651
122	2008-02-02 14:09:27	116.49086	39.9665
122	2008-02-02 14:09:27	116.49086	39.9665
122	2008-02-02 14:14:27	116.49541	39.96904
122	2008-02-02 14:19:27	116.49577	39.96932
122	2008-02-02 14:24:28	116.4958	39.96937
122	2008-02-02 14:34:28	116.49581	39.96939
122	2008-02-02 14:49:27	116.49581	39.96939
122	2008-02-02 14:59:27	116.48673	39.95939
122	2008-02-02 15:04:27	116.46441	39.95086
122	2008-02-02 15:09:27	116.46189	39.95514
122	2008-02-02 15:14:27	116.4546	39.95184
122	2008-02-02 15:19:27	116.45298	39.95273
122	2008-02-02 15:29:27	116.46301	39.94326
122	2008-02-02 15:34:28	116.46665	39.93351
122	2008-02-02 15:39:28	116.47195	39.92247
122	2008-02-02 15:44:28	116.47192	39.91093
122	2008-02-02 15:49:28	116.46543	39.90934
122	2008-02-02 15:54:27	116.47118	39.9123
122	2008-02-02 15:59:27	116.48383	39.91397
122	2008-02-02 16:04:27	116.49921	39.91482
122	2008-02-02 16:09:27	116.4839	39.91129
122	2008-02-02 16:14:27	116.47198	39.90475
122	2008-02-02 16:19:27	116.45743	39.91229
122	2008-02-02 16:24:27	116.44899	39.91224
122	2008-02-02 16:29:27	116.43438	39.92025
122	2008-02-02 16:34:27	116.4402	39.92138
122	2008-02-02 16:34:27	116.4402	39.92138
122	2008-02-02 16:39:27	116.45446	39.9218
122	2008-02-02 16:44:27	116.45604	39.93154
122	2008-02-02 16:49:27	116.45543	39.95036
122	2008-02-02 16:59:27	116.46234	39.95051
122	2008-02-02 17:09:27	116.46244	39.9475
122	2008-02-02 17:14:27	116.45898	39.9494
122	2008-02-02 17:19:27	116.45386	39.9531
122	2008-02-02 17:24:27	116.44383	39.95957
122	2008-02-02 17:34:27	116.44252	39.96331
122	2008-02-02 17:44:27	116.44797	39.97838
122	2008-02-02 17:49:27	116.45414	39.98396
122	2008-02-02 17:54:26	116.46627	39.99803
122	2008-02-02 17:59:26	116.45921	39.9869
122	2008-02-02 18:04:26	116.46678	39.98234
122	2008-02-02 18:09:26	116.4826	39.97204
122	2008-02-02 18:14:26	116.49716	39.96465
122	2008-02-02 18:19:26	116.50295	39.95449
122	2008-02-02 18:24:26	116.52123	39.94032
122	2008-02-02 18:29:26	116.52551	39.93791
122	2008-02-02 18:34:26	116.51124	39.95014
122	2008-02-02 18:39:26	116.50223	39.95598
122	2008-02-02 18:44:26	116.49728	39.96718
122	2008-02-02 18:49:26	116.49761	39.96745
122	2008-02-02 18:54:26	116.4974	39.96743
122	2008-02-02 18:59:26	116.49738	39.9674
122	2008-02-02 18:59:26	116.49738	39.9674
122	2008-02-02 19:04:26	116.49613	39.96979
122	2008-02-02 19:09:26	116.49612	39.96979
122	2008-02-02 19:14:05	116.49611	39.96978
122	2008-02-02 19:14:27	116.49611	39.96978
122	2008-02-02 19:19:27	116.49611	39.96977
122	2008-02-02 19:24:27	116.4961	39.96976
122	2008-02-02 19:29:27	116.4961	39.96975
122	2008-02-02 19:34:27	116.4961	39.96974
122	2008-02-02 19:39:27	116.4961	39.96973
122	2008-02-02 19:44:27	116.49609	39.96975
122	2008-02-02 19:49:27	116.49609	39.96975
122	2008-02-02 19:54:26	116.49608	39.96976
122	2008-02-02 19:59:26	116.49608	39.96977
122	2008-02-02 20:04:26	116.49608	39.96978
122	2008-02-02 20:09:26	116.49608	39.96978
122	2008-02-02 20:14:26	116.49607	39.96978
122	2008-02-02 20:19:26	116.49607	39.96979
122	2008-02-02 20:24:26	116.49607	39.96979
122	2008-02-02 20:29:26	116.49606	39.9698
122	2008-02-02 20:34:26	116.49606	39.9698
122	2008-02-02 20:39:26	116.49606	39.9698
122	2008-02-02 20:44:26	116.49606	39.96981
122	2008-02-02 20:49:26	116.49607	39.96981
122	2008-02-02 20:54:26	116.49607	39.96981
122	2008-02-02 20:59:26	116.49607	39.96981
122	2008-02-02 21:04:26	116.49607	39.96981
122	2008-02-02 21:09:26	116.496	39.96985
122	2008-02-02 21:14:26	116.49726	39.96502
122	2008-02-02 21:19:26	116.48601	39.9592
122	2008-02-02 21:24:26	116.47463	39.97997
122	2008-02-02 21:24:26	116.47463	39.97997
122	2008-02-02 21:29:26	116.48362	39.97353
122	2008-02-02 21:34:26	116.49698	39.96801
122	2008-02-02 21:39:26	116.49842	39.96514
122	2008-02-02 21:44:25	116.48936	39.96157
122	2008-02-02 21:49:25	116.47675	39.96871
122	2008-02-02 21:54:25	116.48728	39.96279
122	2008-02-02 21:59:25	116.47627	39.95469
122	2008-02-02 22:04:25	116.4621	39.95301
122	2008-02-02 22:09:25	116.45534	39.94145
122	2008-02-02 22:14:25	116.45502	39.92183
122	2008-02-02 22:19:25	116.46286	39.91514
122	2008-02-02 22:24:26	116.48348	39.91312
122	2008-02-02 22:34:26	116.48333	39.91501
122	2008-02-02 22:39:26	116.47537	39.90915
122	2008-02-02 22:44:25	116.47157	39.91316
122	2008-02-02 22:49:25	116.47237	39.93211
122	2008-02-02 22:59:54	116.45741	39.95597
122	2008-02-02 23:04:26	116.45587	39.95451
122	2008-02-02 23:09:26	116.47824	39.9712
122	2008-02-02 23:14:26	116.48318	39.97164
122	2008-02-02 23:19:26	116.46036	39.95917
122	2008-02-02 23:24:26	116.46817	39.96621
122	2008-02-02 23:34:26	116.48354	39.98163
122	2008-02-02 23:39:26	116.48839	39.96105
122	2008-02-02 23:44:26	116.47067	39.95296
122	2008-02-02 23:49:26	116.45625	39.94827
122	2008-02-02 23:49:26	116.45625	39.94827
122	2008-02-02 23:54:25	116.44924	39.93579
122	2008-02-02 23:59:25	116.43813	39.93249
122	2008-02-03 00:04:25	116.42018	39.92298
122	2008-02-03 00:09:25	116.42075	39.90881
122	2008-02-03 00:14:25	116.42636	39.90352
122	2008-02-03 00:24:25	116.43625	39.93226
122	2008-02-03 00:29:25	116.44418	39.9324
122	2008-02-03 00:39:25	116.48511	39.9583
122	2008-02-03 00:44:25	116.47554	39.9698
122	2008-02-03 00:49:25	116.4758	39.96963
122	2008-02-03 00:54:24	116.48084	39.96967
122	2008-02-03 00:59:24	116.48984	39.9703
122	2008-02-03 01:04:25	116.48985	39.97031
122	2008-02-03 01:09:25	116.48987	39.97033
122	2008-02-03 01:14:25	116.48987	39.97034
122	2008-02-03 01:19:25	116.48987	39.97036
122	2008-02-03 01:24:24	116.48988	39.97037
122	2008-02-03 01:29:24	116.48952	39.97056
122	2008-02-03 01:34:24	116.47192	39.96944
122	2008-02-03 01:39:24	116.45426	39.95361
122	2008-02-03 01:44:25	116.45524	39.92213
122	2008-02-03 01:49:25	116.4694	39.92158
122	2008-02-03 01:54:25	116.50935	39.92187
122	2008-02-03 01:59:25	116.54789	39.92146
122	2008-02-03 02:04:24	116.54651	39.91486
122	2008-02-03 02:14:24	116.4786	39.92286
122	2008-02-03 02:19:24	116.46089	39.93098
122	2008-02-03 02:29:24	116.44928	39.93622
122	2008-02-03 02:34:24	116.43999	39.93248
122	2008-02-03 02:39:24	116.40347	39.94771
122	2008-02-03 02:44:25	116.35217	39.95079
122	2008-02-03 02:56:07	116.36639	39.93868
122	2008-02-03 02:59:24	116.3661	39.9434
122	2008-02-03 03:04:24	116.36596	39.94297
122	2008-02-03 03:14:25	116.39507	39.93946
122	2008-02-03 03:19:25	116.41267	39.93957
122	2008-02-03 03:24:25	116.41269	39.93955
122	2008-02-03 03:29:24	116.41932	39.93937
122	2008-02-03 03:34:24	116.41997	39.92321
122	2008-02-03 03:39:24	116.41153	39.91145
122	2008-02-03 03:44:24	116.41159	39.91502
122	2008-02-03 03:49:24	116.39333	39.92652
122	2008-02-03 03:54:24	116.40461	39.92307
122	2008-02-03 04:04:24	116.36624	39.90581
122	2008-02-03 04:09:25	116.33512	39.8963
122	2008-02-03 04:14:24	116.30732	39.88495
122	2008-02-03 04:19:24	116.3045	39.89277
122	2008-02-03 04:24:23	116.32037	39.89551
122	2008-02-03 04:34:23	116.36777	39.90254
122	2008-02-03 04:39:23	116.35708	39.88812
122	2008-02-03 04:39:23	116.35708	39.88812
122	2008-02-03 04:44:23	116.33982	39.88791
122	2008-02-03 04:49:23	116.32005	39.88927
122	2008-02-03 04:54:23	116.31031	39.88656
122	2008-02-03 04:59:23	116.31062	39.8957
122	2008-02-03 05:04:23	116.31538	39.89474
122	2008-02-03 05:09:23	116.31559	39.89673
122	2008-02-03 05:14:23	116.30437	39.90878
122	2008-02-03 05:19:23	116.29837	39.9364
122	2008-02-03 05:24:23	116.30386	39.92582
122	2008-02-03 05:34:24	116.338	39.92921
122	2008-02-03 05:39:24	116.34537	39.91709
122	2008-02-03 05:44:24	116.36443	39.92256
122	2008-02-03 05:49:24	116.36749	39.91735
122	2008-02-03 05:54:24	116.37312	39.94136
122	2008-02-03 05:59:24	116.40577	39.93933
122	2008-02-03 06:04:23	116.42864	39.93956
122	2008-02-03 06:09:23	116.4301	39.93313
122	2008-02-03 06:14:23	116.44108	39.93229
122	2008-02-03 06:19:23	116.45851	39.93238
122	2008-02-03 06:24:23	116.46271	39.94847
122	2008-02-03 06:29:23	116.46839	39.96615
122	2008-02-03 06:34:23	116.49013	39.97059
122	2008-02-03 06:39:23	116.49193	39.97049
122	2008-02-03 06:44:23	116.49223	39.97056
122	2008-02-03 06:49:23	116.49593	39.96981
122	2008-02-03 06:54:23	116.49593	39.9698
122	2008-02-03 06:59:23	116.49595	39.96979
122	2008-02-03 07:04:23	116.49745	39.96718
122	2008-02-03 07:04:23	116.49745	39.96718
122	2008-02-03 07:09:23	116.4964	39.96986
122	2008-02-03 07:09:23	116.4964	39.96986
122	2008-02-03 07:14:23	116.49597	39.9698
122	2008-02-03 07:24:23	116.49597	39.96983
122	2008-02-03 07:29:23	116.49596	39.96983
122	2008-02-03 07:34:23	116.49596	39.96983
122	2008-02-03 07:39:23	116.49596	39.96983
122	2008-02-03 07:44:23	116.49596	39.96985
122	2008-02-03 07:49:23	116.49596	39.96984
122	2008-02-03 07:54:23	116.49596	39.96984
122	2008-02-03 07:59:23	116.49596	39.96985
122	2008-02-03 08:04:23	116.49597	39.96985
122	2008-02-03 08:09:23	116.49597	39.96985
122	2008-02-03 08:14:22	116.49597	39.96985
122	2008-02-03 08:19:22	116.49597	39.96986
122	2008-02-03 08:29:22	116.49597	39.96986
122	2008-02-03 08:39:22	116.49597	39.96986
122	2008-02-03 08:44:22	116.49627	39.9698
122	2008-02-03 08:54:23	116.49628	39.96984
122	2008-02-03 08:59:23	116.49828	39.96326
122	2008-02-03 09:04:23	116.49819	39.9633
122	2008-02-03 09:14:22	116.54053	39.97352
122	2008-02-03 09:19:22	116.53957	39.97344
122	2008-02-03 09:24:22	116.50703	39.9734
122	2008-02-03 09:29:22	116.49579	39.96339
122	2008-02-03 09:34:22	116.48712	39.95992
122	2008-02-03 09:34:22	116.48712	39.95992
122	2008-02-03 09:39:22	116.47503	39.96514
122	2008-02-03 09:44:22	116.48471	39.97509
122	2008-02-03 09:49:22	116.49626	39.97046
122	2008-02-03 09:54:22	116.49828	39.9634
122	2008-02-03 09:59:22	116.49085	39.96289
122	2008-02-03 10:04:22	116.48357	39.949
122	2008-02-03 10:09:22	116.47845	39.9044
122	2008-02-03 10:14:22	116.43349	39.89255
122	2008-02-03 10:19:18	116.33337	39.93318
122	2008-02-03 10:19:22	116.41243	39.89287
122	2008-02-03 10:24:22	116.42119	39.8986
122	2008-02-03 10:29:22	116.42019	39.90367
122	2008-02-03 10:34:22	116.42052	39.9135
122	2008-02-03 10:39:22	116.42895	39.92308
122	2008-02-03 10:44:22	116.43562	39.94816
122	2008-02-03 10:49:22	116.426	39.96982
122	2008-02-03 10:54:22	116.45546	40.02545
122	2008-02-03 10:59:22	116.47564	40.0769
122	2008-02-03 11:05:03	116.51576	40.09587
122	2008-02-03 11:09:22	116.53567	40.11615
122	2008-02-03 11:14:21	116.53563	40.11625
122	2008-02-03 11:19:21	116.50588	40.09447
122	2008-02-03 11:24:21	116.47523	40.08456
122	2008-02-03 11:29:21	116.46783	40.03424
122	2008-02-03 11:34:21	116.4351	39.98485
122	2008-02-03 11:39:21	116.396	39.96746
122	2008-02-03 11:44:21	116.36381	39.96569
122	2008-02-03 11:54:22	116.36543	39.94917
122	2008-02-03 12:09:22	116.41578	39.94883
122	2008-02-03 12:24:22	116.43106	39.89862
122	2008-02-03 12:39:21	116.3934	39.85825
122	2008-02-03 12:44:21	116.40003	39.85537
122	2008-02-03 12:49:21	116.40536	39.85542
122	2008-02-03 12:54:21	116.42578	39.85699
122	2008-02-03 12:59:21	116.45003	39.86185
122	2008-02-03 13:04:21	116.46175	39.86793
122	2008-02-03 13:09:21	116.46159	39.8822
122	2008-02-03 13:14:21	116.47152	39.88826
122	2008-02-03 13:19:21	116.47409	39.89924
122	2008-02-03 13:24:21	116.48446	39.89945
122	2008-02-03 13:29:21	116.48631	39.89941
122	2008-02-03 13:34:21	116.4839	39.92915
122	2008-02-03 13:39:21	116.49416	39.95321
122	2008-02-03 13:44:22	116.4969	39.96928
122	2008-02-03 13:54:22	116.49596	39.9697
122	2008-02-03 13:59:21	116.49596	39.96971
122	2008-02-03 14:04:21	116.49597	39.96973
122	2008-02-03 14:09:21	116.49597	39.96974
122	2008-02-03 14:19:21	116.49222	39.97062
122	2008-02-03 14:24:21	116.49047	39.9628
122	2008-02-03 14:24:21	116.49047	39.9628
122	2008-02-03 14:29:21	116.47648	39.96673
122	2008-02-03 14:34:21	116.47562	39.96519
122	2008-02-03 14:39:21	116.45388	39.95326
122	2008-02-03 14:44:21	116.44411	39.94406
122	2008-02-03 14:49:21	116.43987	39.92454
122	2008-02-03 14:54:20	116.43209	39.92183
122	2008-02-03 14:59:20	116.43284	39.9235
122	2008-02-03 15:04:20	116.43477	39.9188
122	2008-02-03 15:19:21	116.45933	39.88344
122	2008-02-03 15:24:21	116.47514	39.88163
122	2008-02-03 15:29:21	116.47128	39.88162
122	2008-02-03 15:34:21	116.46348	39.89234
122	2008-02-03 15:39:21	116.43806	39.89234
122	2008-02-03 15:44:21	116.42185	39.8922
122	2008-02-03 15:49:21	116.39302	39.89015
122	2008-02-03 16:01:44	116.3374	39.88841
122	2008-02-03 16:14:21	116.3151	39.88487
122	2008-02-03 16:19:21	116.32269	39.89197
122	2008-02-03 16:24:21	116.36461	39.89806
122	2008-02-03 16:29:21	116.38392	39.89883
122	2008-02-03 16:34:20	116.40467	39.89924
122	2008-02-03 16:39:20	116.40604	39.89269
122	2008-02-03 16:44:20	116.42493	39.89199
122	2008-02-03 16:49:20	116.45435	39.89194
122	2008-02-03 16:49:20	116.45435	39.89194
122	2008-02-03 16:54:20	116.471	39.8918
122	2008-02-03 16:59:20	116.48338	39.88023
122	2008-02-03 17:04:20	116.4772	39.87779
122	2008-02-03 17:09:20	116.46208	39.87488
122	2008-02-03 17:14:20	116.45537	39.88048
122	2008-02-03 17:19:20	116.4547	39.88037
122	2008-02-03 17:24:20	116.45515	39.88113
122	2008-02-03 17:29:20	116.47032	39.88316
122	2008-02-03 17:39:20	116.47167	39.90014
122	2008-02-03 17:44:20	116.47169	39.90085
122	2008-02-03 17:54:20	116.47187	39.90516
122	2008-02-03 17:59:20	116.47214	39.90736
122	2008-02-03 18:04:20	116.47199	39.91551
122	2008-02-03 18:09:20	116.47228	39.9285
122	2008-02-03 18:14:20	116.46351	39.9415
122	2008-02-03 18:19:20	116.4559	39.94718
122	2008-02-03 18:29:20	116.44286	39.96158
122	2008-02-03 18:58:53	116.4411	39.96147
122	2008-02-03 18:59:19	116.4399	39.96229
122	2008-02-03 19:00:14	116.43809	39.96354
122	2008-02-03 19:09:19	116.41201	39.96793
122	2008-02-03 19:14:19	116.44519	39.95819
122	2008-02-03 19:14:19	116.44519	39.95819
122	2008-02-03 19:19:19	116.47127	39.96469
122	2008-02-03 19:24:19	116.48369	39.95249
122	2008-02-03 19:29:19	116.49738	39.9633
122	2008-02-03 19:34:19	116.4978	39.96719
122	2008-02-03 19:39:19	116.497	39.96787
122	2008-02-03 19:44:19	116.49601	39.96986
122	2008-02-03 19:49:19	116.49601	39.96983
122	2008-02-03 19:54:19	116.49602	39.96982
122	2008-02-03 19:59:19	116.49602	39.96983
122	2008-02-03 20:04:19	116.49719	39.96352
122	2008-02-03 20:09:20	116.49762	39.96226
122	2008-02-03 20:14:20	116.50858	39.94749
122	2008-02-03 20:19:20	116.4987	39.96016
122	2008-02-03 20:29:19	116.49712	39.97539
122	2008-02-03 20:34:19	116.49694	39.97397
122	2008-02-03 20:39:19	116.48778	39.97074
122	2008-02-03 20:44:19	116.48395	39.97343
122	2008-02-03 20:49:19	116.48325	39.97003
122	2008-02-03 20:54:19	116.48044	39.95775
122	2008-02-03 20:59:19	116.48043	39.90524
122	2008-02-03 21:04:19	116.45605	39.90382
122	2008-02-03 21:14:19	116.45577	39.91323
122	2008-02-03 21:19:19	116.45525	39.94175
122	2008-02-03 21:24:19	116.4493	39.93465
122	2008-02-03 21:29:19	116.4469	39.93257
122	2008-02-03 21:34:19	116.44443	39.935
122	2008-02-03 21:39:19	116.45573	39.94905
122	2008-02-03 21:39:19	116.45573	39.94905
122	2008-02-03 21:44:19	116.48918	39.99322
122	2008-02-03 21:49:20	116.56781	40.03574
122	2008-02-03 21:54:19	116.55799	40.04589
122	2008-02-03 21:59:18	116.56281	40.04324
122	2008-02-03 22:04:18	116.5662	40.04236
122	2008-02-03 22:09:18	116.56504	40.03464
122	2008-02-03 22:14:18	116.54015	40.02343
122	2008-02-03 22:24:19	116.4889	39.99221
122	2008-02-03 22:29:19	116.48896	39.97538
122	2008-02-03 22:34:18	116.48371	39.974
122	2008-02-03 22:39:18	116.49721	39.97054
122	2008-02-03 22:44:19	116.50868	39.9746
122	2008-02-03 22:49:19	116.48367	39.97813
122	2008-02-03 22:54:19	116.46262	39.99598
122	2008-02-03 22:59:19	116.46676	40.01229
122	2008-02-03 23:04:19	116.4577	40.00375
122	2008-02-03 23:09:19	116.44543	39.98203
122	2008-02-03 23:14:18	116.37481	39.98637
122	2008-02-03 23:19:18	116.34716	39.96305
122	2008-02-03 23:24:18	116.34971	39.9292
122	2008-02-03 23:29:18	116.35018	39.92004
122	2008-02-03 23:34:18	116.35039	39.90636
122	2008-02-03 23:39:18	116.34048	39.89011
122	2008-02-03 23:44:18	116.32059	39.88879
122	2008-02-03 23:54:19	116.3419	39.8489
122	2008-02-03 23:59:19	116.40652	39.85544
122	2008-02-04 00:04:19	116.40867	39.83805
122	2008-02-04 00:04:19	116.40867	39.83805
122	2008-02-04 00:09:19	116.40881	39.8407
122	2008-02-04 00:14:19	116.40803	39.85513
122	2008-02-04 00:19:19	116.3453	39.84999
122	2008-02-04 00:24:18	116.34373	39.88617
122	2008-02-04 00:29:18	116.35027	39.88827
122	2008-02-04 00:34:18	116.3464	39.90535
122	2008-02-04 00:39:18	116.33789	39.90617
122	2008-02-04 00:44:18	116.31065	39.90427
122	2008-02-04 00:49:18	116.30953	39.89601
122	2008-02-04 00:54:18	116.26888	39.91591
122	2008-02-04 00:59:18	116.26902	39.96358
122	2008-02-04 01:04:18	116.26648	39.96689
122	2008-02-04 01:09:18	116.26862	39.9628
122	2008-02-04 01:14:18	116.26975	39.95156
122	2008-02-04 01:19:18	116.27114	39.95544
122	2008-02-04 01:24:18	116.29719	39.95823
122	2008-02-04 01:29:18	116.30179	39.96428
122	2008-02-04 01:34:17	116.30581	39.97444
122	2008-02-04 01:39:17	116.31685	39.96565
122	2008-02-04 01:44:17	116.33303	39.96665
122	2008-02-04 01:49:17	116.34866	39.95228
122	2008-02-04 01:54:17	116.34576	39.94051
122	2008-02-04 01:59:17	116.34744	39.93114
122	2008-02-04 02:04:17	116.3493	39.93116
122	2008-02-04 02:19:18	116.35944	39.93924
122	2008-02-04 02:24:17	116.36711	39.92418
122	2008-02-04 02:29:17	116.37374	39.89848
122	2008-02-04 02:29:17	116.37374	39.89848
122	2008-02-04 02:34:17	116.40529	39.89939
122	2008-02-04 02:39:17	116.42525	39.89235
122	2008-02-04 02:44:18	116.40224	39.88681
122	2008-02-04 02:49:18	116.38752	39.88427
122	2008-02-04 02:54:18	116.41287	39.88896
122	2008-02-04 02:59:18	116.42455	39.89165
122	2008-02-04 03:04:17	116.42469	39.89188
122	2008-02-04 03:09:17	116.42455	39.89246
122	2008-02-04 03:14:17	116.381	39.88829
122	2008-02-04 03:19:17	116.34466	39.88818
122	2008-02-04 03:24:17	116.30147	39.8822
122	2008-02-04 06:35:50	116.47954	39.96968
122	2008-02-04 06:40:50	116.49605	39.96984
122	2008-02-04 06:45:50	116.49603	39.96983
122	2008-02-04 06:50:50	116.49603	39.96983
122	2008-02-04 06:55:50	116.49603	39.96984
122	2008-02-04 07:00:50	116.49603	39.96983
122	2008-02-04 07:05:50	116.49603	39.96982
122	2008-02-04 07:10:50	116.49604	39.96975
122	2008-02-04 07:15:50	116.49603	39.96977
122	2008-02-04 07:20:50	116.49602	39.96978
122	2008-02-04 07:25:50	116.49602	39.96979
122	2008-02-04 07:30:50	116.49603	39.9698
122	2008-02-04 07:35:49	116.49603	39.9698
122	2008-02-04 07:40:49	116.49603	39.9698
122	2008-02-04 07:45:49	116.49603	39.96981
122	2008-02-04 07:50:49	116.49604	39.96981
122	2008-02-04 07:55:49	116.49604	39.96982
122	2008-02-04 08:00:49	116.49603	39.96982
122	2008-02-04 08:05:49	116.49603	39.96982
122	2008-02-04 08:10:49	116.49603	39.96983
122	2008-02-04 08:15:49	116.49603	39.96983
122	2008-02-04 08:20:49	116.49602	39.96983
122	2008-02-04 08:25:50	116.49602	39.96983
122	2008-02-04 08:30:50	116.49602	39.96983
122	2008-02-04 08:35:50	116.49602	39.96983
122	2008-02-04 08:45:50	116.49602	39.96984
122	2008-02-04 08:55:50	116.49601	39.96984
122	2008-02-04 09:00:50	116.49601	39.96984
122	2008-02-04 09:00:50	116.49601	39.96984
122	2008-02-04 09:05:49	116.49601	39.96984
122	2008-02-04 09:10:49	116.49601	39.96983
122	2008-02-04 09:15:49	116.49601	39.96983
122	2008-02-04 09:20:49	116.49601	39.96983
122	2008-02-04 09:25:49	116.49601	39.96983
122	2008-02-04 09:30:49	116.49602	39.96983
122	2008-02-04 09:35:49	116.49786	39.96327
122	2008-02-04 09:40:49	116.488	39.96324
122	2008-02-04 09:45:49	116.46325	39.9701
122	2008-02-04 09:50:49	116.44137	39.99286
122	2008-02-04 09:55:49	116.44138	39.99282
122	2008-02-04 10:00:49	116.41848	39.98774
122	2008-02-04 10:05:49	116.40152	39.99373
122	2008-02-04 10:10:49	116.40648	39.99648
122	2008-02-04 10:15:49	116.40229	39.99757
122	2008-02-04 10:20:49	116.40109	39.97743
122	2008-02-04 10:25:49	116.38262	39.96719
122	2008-02-04 10:30:49	116.37342	39.95827
122	2008-02-04 10:35:49	116.37519	39.97276
122	2008-02-04 10:40:49	116.36648	39.98638
122	2008-02-04 10:45:49	116.35169	39.99228
122	2008-02-04 10:50:49	116.33383	39.99842
122	2008-02-04 10:55:49	116.35235	39.99978
122	2008-02-04 11:05:48	116.33598	39.99932
122	2008-02-04 11:10:48	116.33066	40.00624
122	2008-02-04 11:15:48	116.32957	40.00008
122	2008-02-04 11:20:48	116.32671	40.00906
122	2008-02-04 11:25:48	116.33102	39.99909
122	2008-02-04 11:25:48	116.33102	39.99909
122	2008-02-04 11:30:48	116.33697	39.99934
122	2008-02-04 11:35:49	116.35892	39.9929
122	2008-02-04 11:40:49	116.36348	39.98078
122	2008-02-04 11:50:49	116.36566	39.99404
122	2008-02-04 11:55:49	116.35878	39.99665
122	2008-02-04 12:00:49	116.34205	39.99942
122	2008-02-04 12:05:49	116.34746	39.98335
122	2008-02-04 12:10:49	116.32006	39.96624
122	2008-02-04 12:15:49	116.31545	39.96871
122	2008-02-04 12:20:48	116.3197	39.96581
122	2008-02-04 12:25:48	116.35124	39.96363
122	2008-02-04 12:30:48	116.36396	39.96506
122	2008-02-04 12:35:48	116.36525	39.95069
122	2008-02-04 12:40:48	116.36693	39.94955
122	2008-02-04 12:45:48	116.38404	39.9501
122	2008-02-04 12:50:48	116.38913	39.94812
122	2008-02-04 12:55:48	116.40196	39.9404
122	2008-02-04 13:00:48	116.41906	39.93935
122	2008-02-04 13:05:48	116.44381	39.93982
122	2008-02-04 13:10:48	116.45524	39.93851
122	2008-02-04 13:15:48	116.45544	39.91531
122	2008-02-04 13:20:48	116.45207	39.90788
122	2008-02-04 13:25:48	116.45612	39.90885
122	2008-02-04 13:30:48	116.45573	39.91578
122	2008-02-04 13:35:48	116.45121	39.91676
122	2008-02-04 13:40:48	116.46348	39.91675
122	2008-02-04 13:45:48	116.47555	39.92134
122	2008-02-04 13:50:48	116.47872	39.93029
122	2008-02-04 13:50:48	116.47872	39.93029
122	2008-02-04 13:55:48	116.4931	39.9526
122	2008-02-04 14:00:48	116.49685	39.96899
122	2008-02-04 14:05:48	116.49601	39.96979
122	2008-02-04 14:10:48	116.49603	39.96978
122	2008-02-04 14:15:48	116.49603	39.96979
122	2008-02-04 14:20:48	116.49602	39.96979
122	2008-02-04 14:25:48	116.49601	39.9698
122	2008-02-04 14:30:47	116.496	39.9698
122	2008-02-04 14:35:47	116.496	39.9698
122	2008-02-04 14:40:48	116.496	39.96981
122	2008-02-04 14:45:48	116.49599	39.96981
122	2008-02-04 14:50:48	116.49599	39.96981
122	2008-02-04 14:55:48	116.49599	39.96981
122	2008-02-04 15:00:48	116.496	39.96982
122	2008-02-04 15:05:48	116.496	39.96982
122	2008-02-04 15:10:48	116.49679	39.9699
122	2008-02-04 15:15:48	116.49803	39.96352
122	2008-02-04 15:20:47	116.49792	39.96322
122	2008-02-04 15:25:47	116.4841	39.958
122	2008-02-04 15:35:47	116.43783	39.94247
122	2008-02-04 15:40:47	116.42735	39.93764
122	2008-02-04 15:45:47	116.42841	39.91444
122	2008-02-04 15:50:47	116.41225	39.91406
122	2008-02-04 15:55:47	116.39703	39.91386
122	2008-02-04 16:00:47	116.39704	39.90819
122	2008-02-04 16:05:47	116.40063	39.91149
122	2008-02-04 16:10:47	116.41115	39.90583
122	2008-02-04 16:15:47	116.42998	39.90255
122	2008-02-04 16:20:48	116.45481	39.89187
122	2008-02-04 16:25:48	116.45478	39.88361
122	2008-02-04 16:30:48	116.46756	39.89912
122	2008-02-04 16:35:48	116.47553	39.89894
122	2008-02-04 16:40:47	116.48951	39.89953
122	2008-02-04 16:45:47	116.48393	39.90303
122	2008-02-04 20:02:42	116.49666	39.96903
122	2008-02-04 20:07:41	116.49589	39.969
122	2008-02-04 20:12:41	116.49586	39.96901
122	2008-02-04 20:12:41	116.49586	39.96901
122	2008-02-04 20:17:41	116.49587	39.969
122	2008-02-04 20:27:40	116.49587	39.96899
122	2008-02-04 20:32:40	116.49587	39.96899
122	2008-02-04 20:42:40	116.49594	39.96891
122	2008-02-04 20:47:40	116.49593	39.96892
122	2008-02-04 20:52:40	116.49593	39.96893
122	2008-02-04 20:57:40	116.49592	39.96893
122	2008-02-04 21:02:40	116.49592	39.96894
122	2008-02-04 21:12:40	116.4959	39.96894
122	2008-02-04 21:37:41	116.48884	39.96154
122	2008-02-04 21:42:41	116.49741	39.96299
122	2008-02-04 21:47:41	116.49754	39.96292
122	2008-02-04 21:52:41	116.501	39.95677
122	2008-02-04 21:57:41	116.50112	39.95701
122	2008-02-04 22:12:40	116.45699	39.95038
122	2008-02-04 22:17:40	116.43906	39.9601
122	2008-02-04 22:22:40	116.43329	39.95758
122	2008-02-04 22:27:40	116.44112	39.94449
122	2008-02-04 22:32:40	116.44111	39.93916
122	2008-02-04 22:37:40	116.43465	39.92579
122	2008-02-04 22:37:40	116.43465	39.92579
122	2008-02-04 22:42:40	116.42479	39.91435
122	2008-02-04 22:47:40	116.40638	39.90702
122	2008-02-04 22:52:40	116.37798	39.90595
122	2008-02-04 22:57:40	116.36784	39.90628
122	2008-02-04 23:02:40	116.36811	39.89884
122	2008-02-04 23:07:40	116.37844	39.89289
122	2008-02-04 23:12:40	116.36802	39.88318
122	2008-02-04 23:17:40	116.36754	39.8631
122	2008-02-04 23:22:40	116.36432	39.84457
122	2008-02-04 23:27:40	116.35882	39.84443
122	2008-02-04 23:32:40	116.36744	39.86202
122	2008-02-04 23:37:40	116.34893	39.86707
122	2008-02-04 23:42:40	116.3221	39.88878
122	2008-02-04 23:47:40	116.30294	39.87738
122	2008-02-04 23:52:40	116.3046	39.8857
122	2008-02-04 23:57:40	116.33271	39.89607
122	2008-02-05 00:02:39	116.35705	39.90541
122	2008-02-05 00:07:39	116.35098	39.90753
122	2008-02-05 00:12:39	116.35168	39.906
122	2008-02-05 00:17:39	116.33646	39.89666
122	2008-02-05 00:22:39	116.36065	39.89816
122	2008-02-05 00:27:39	116.37097	39.90455
122	2008-02-05 00:32:39	116.39204	39.90614
122	2008-02-05 00:37:39	116.4338	39.90709
122	2008-02-05 03:54:08	116.4278	39.93734
122	2008-02-05 03:59:08	116.42449	39.93979
122	2008-02-05 04:04:08	116.44263	39.93245
122	2008-02-05 04:09:08	116.45015	39.93238
122	2008-02-05 04:14:08	116.46077	39.92996
122	2008-02-05 04:24:08	116.46082	39.92302
122	2008-02-05 04:29:08	116.46064	39.92294
122	2008-02-05 04:34:09	116.46079	39.92292
122	2008-02-05 04:39:09	116.46074	39.92291
122	2008-02-05 04:49:09	116.51339	39.91629
122	2008-02-05 04:54:08	116.54794	39.91472
122	2008-02-05 05:04:08	116.55131	39.91493
122	2008-02-05 05:09:08	116.5266	39.91596
122	2008-02-05 05:09:08	116.5266	39.91596
122	2008-02-05 05:14:08	116.52672	39.91616
122	2008-02-05 05:19:08	116.52417	39.91588
122	2008-02-05 05:24:08	116.5229	39.91629
122	2008-02-05 05:29:08	116.49421	39.91465
122	2008-02-05 05:34:08	116.47211	39.92137
122	2008-02-05 05:39:08	116.45578	39.92901
122	2008-02-05 05:44:08	116.45584	39.94027
122	2008-02-05 05:54:08	116.44059	39.93155
122	2008-02-05 05:59:08	116.42862	39.93982
122	2008-02-05 06:04:08	116.41748	39.93959
122	2008-02-05 06:09:08	116.41757	39.93956
122	2008-02-05 06:14:07	116.41753	39.93955
122	2008-02-05 06:19:07	116.41767	39.93957
122	2008-02-05 06:24:07	116.42742	39.93941
122	2008-02-05 06:29:07	116.44754	39.93233
122	2008-02-05 06:34:08	116.45578	39.94727
122	2008-02-05 06:39:08	116.46204	39.96014
122	2008-02-05 06:55:52	116.45545	39.94671
122	2008-02-05 06:59:08	116.45474	39.93048
122	2008-02-05 07:04:08	116.45478	39.87445
122	2008-02-05 07:14:08	116.40757	39.85259
122	2008-02-05 07:19:07	116.34754	39.85057
122	2008-02-05 07:24:07	116.32095	39.83936
122	2008-02-05 07:34:07	116.36688	39.85541
122	2008-02-05 07:34:07	116.36688	39.85541
122	2008-02-05 07:39:07	116.40406	39.85546
122	2008-02-05 07:44:07	116.4322	39.85736
122	2008-02-05 07:49:07	116.45562	39.89569
122	2008-02-05 07:54:07	116.45567	39.94975
122	2008-02-05 08:09:07	116.49598	39.96994
122	2008-02-05 08:14:07	116.49599	39.96994
122	2008-02-05 08:19:07	116.496	39.96994
122	2008-02-05 08:24:07	116.496	39.96994
122	2008-02-05 08:29:07	116.496	39.96995
122	2008-02-05 08:34:07	116.49599	39.96995
122	2008-02-05 08:39:07	116.49599	39.96994
122	2008-02-05 08:44:07	116.496	39.96994
122	2008-02-05 08:49:07	116.496	39.96994
122	2008-02-05 08:54:07	116.496	39.96994
122	2008-02-05 08:59:07	116.496	39.96994
122	2008-02-05 09:04:07	116.496	39.96994
122	2008-02-05 09:09:07	116.496	39.96995
122	2008-02-05 09:14:07	116.49601	39.96995
122	2008-02-05 09:19:07	116.49601	39.96995
122	2008-02-05 09:24:07	116.49601	39.96994
122	2008-02-05 09:29:07	116.49601	39.96994
122	2008-02-05 09:34:07	116.49601	39.96994
122	2008-02-05 09:44:07	116.48746	39.96025
122	2008-02-05 09:49:06	116.47644	39.96752
122	2008-02-05 09:54:06	116.4835	39.95762
122	2008-02-05 09:59:06	116.4784	39.96027
122	2008-02-05 09:59:06	116.4784	39.96027
122	2008-02-05 10:04:06	116.4883	39.96218
122	2008-02-05 10:09:06	116.49708	39.96665
122	2008-02-05 10:14:06	116.48198	39.97222
122	2008-02-05 10:19:19	116.46675	39.98215
122	2008-02-05 10:24:07	116.44935	39.97937
122	2008-02-05 10:29:07	116.43943	39.97549
122	2008-02-05 10:34:07	116.43025	39.98503
122	2008-02-05 10:39:07	116.43194	39.98216
122	2008-02-05 10:44:07	116.41809	39.98362
122	2008-02-05 10:49:07	116.4182	39.9927
122	2008-02-05 10:54:07	116.41247	39.99298
122	2008-02-05 10:59:07	116.41165	40.00145
122	2008-02-05 11:04:07	116.41207	40.02664
122	2008-02-05 11:14:06	116.40724	40.06628
122	2008-02-05 11:19:06	116.39201	40.07813
122	2008-02-05 11:24:06	116.3865	40.07475
122	2008-02-05 11:34:06	116.40587	40.06957
122	2008-02-05 11:44:07	116.40723	40.05772
122	2008-02-05 11:49:07	116.40621	40.05659
122	2008-02-05 11:54:07	116.39535	40.04652
122	2008-02-05 11:59:07	116.39769	40.04591
122	2008-02-05 12:04:15	116.40849	40.03928
122	2008-02-05 12:09:07	116.4099	40.03617
122	2008-02-05 12:19:06	116.36136	40.02167
122	2008-02-05 12:24:06	116.3665	39.99652
122	2008-02-05 12:24:06	116.3665	39.99652
122	2008-02-05 12:29:06	116.36564	39.96667
122	2008-02-05 12:34:06	116.31067	39.96396
122	2008-02-05 12:39:06	116.30401	39.9268
122	2008-02-05 12:49:06	116.30361	39.90774
122	2008-02-05 12:54:06	116.31033	39.89567
122	2008-02-05 12:59:06	116.3163	39.8952
122	2008-02-05 13:04:06	116.31339	39.89918
122	2008-02-05 13:09:06	116.31671	39.89711
122	2008-02-05 13:14:06	116.32127	39.89993
122	2008-02-05 13:19:06	116.33574	39.89616
122	2008-02-05 13:24:06	116.32292	39.903
122	2008-02-05 13:29:06	116.33079	39.91263
122	2008-02-05 13:34:06	116.33872	39.91933
122	2008-02-05 13:39:06	116.33785	39.92743
122	2008-02-05 13:44:06	116.33779	39.9302
122	2008-02-05 13:49:06	116.32957	39.9533
122	2008-02-05 13:54:06	116.33752	39.96056
122	2008-02-05 14:04:05	116.35941	39.95102
122	2008-02-05 14:14:05	116.37144	39.94718
122	2008-02-05 14:19:05	116.38832	39.94746
122	2008-02-05 14:24:05	116.44307	39.95154
122	2008-02-05 14:34:05	116.44917	39.93275
122	2008-02-05 14:39:05	116.47193	39.93235
122	2008-02-05 14:44:05	116.49435	39.95271
122	2008-02-05 14:49:05	116.49647	39.9592
122	2008-02-05 14:49:05	116.49647	39.9592
122	2008-02-05 14:54:05	116.49645	39.96012
122	2008-02-05 14:59:05	116.49599	39.96983
122	2008-02-05 15:04:05	116.49599	39.96982
122	2008-02-05 15:09:06	116.49599	39.96983
122	2008-02-05 15:14:06	116.496	39.96983
122	2008-02-05 15:19:06	116.497	39.96724
122	2008-02-05 15:24:06	116.49702	39.96705
122	2008-02-05 15:29:05	116.48386	39.97522
122	2008-02-05 15:34:05	116.48876	39.99203
122	2008-02-05 15:39:05	116.52192	40.00252
122	2008-02-05 15:44:05	116.54339	40.00776
122	2008-02-05 15:49:05	116.52325	40.00286
122	2008-02-05 15:54:05	116.49943	39.9868
122	2008-02-05 15:59:05	116.48557	39.97076
122	2008-02-05 16:04:05	116.48927	39.97515
122	2008-02-05 16:09:05	116.49334	39.97391
122	2008-02-05 16:14:05	116.49367	39.97361
122	2008-02-05 16:19:05	116.49603	39.97065
122	2008-02-05 16:24:05	116.49234	39.96265
122	2008-02-05 16:29:05	116.48366	39.94443
122	2008-02-05 16:34:05	116.47252	39.9067
122	2008-02-05 16:39:05	116.46185	39.90681
122	2008-02-05 16:44:05	116.45449	39.87519
122	2008-02-05 16:49:04	116.44479	39.87024
122	2008-02-05 16:54:04	116.43415	39.86447
122	2008-02-05 16:59:04	116.43289	39.86459
122	2008-02-05 17:04:04	116.43092	39.8643
122	2008-02-05 17:14:04	116.42651	39.8672
122	2008-02-05 17:14:04	116.42651	39.8672
122	2008-02-05 17:19:05	116.42007	39.86922
122	2008-02-05 17:24:05	116.44741	39.87025
122	2008-02-05 17:29:05	116.45547	39.88076
122	2008-02-05 17:34:05	116.47485	39.883
122	2008-02-05 17:39:05	116.4839	39.91433
122	2008-02-05 17:44:05	116.49324	39.95262
122	2008-02-05 17:49:04	116.51125	39.95875
122	2008-02-05 17:54:04	116.51127	39.95876
122	2008-02-05 17:59:04	116.51126	39.95877
122	2008-02-05 18:09:04	116.49745	39.96751
122	2008-02-05 18:14:03	116.49215	39.96874
122	2008-02-05 18:19:04	116.49608	39.96977
122	2008-02-05 18:24:04	116.49607	39.96977
122	2008-02-05 18:29:04	116.49606	39.96977
122	2008-02-05 18:34:04	116.49606	39.96978
122	2008-02-05 18:39:04	116.49605	39.96978
122	2008-02-05 18:44:04	116.49605	39.96979
122	2008-02-05 18:49:04	116.49605	39.96979
122	2008-02-05 18:54:04	116.49605	39.96978
122	2008-02-05 18:59:05	116.49605	39.96979
122	2008-02-05 19:03:09	116.49605	39.96979
122	2008-02-05 19:04:05	116.49605	39.96979
122	2008-02-05 19:09:04	116.49605	39.96979
122	2008-02-05 19:14:04	116.49606	39.96979
122	2008-02-05 19:19:04	116.49606	39.9698
122	2008-02-05 19:29:04	116.49606	39.9698
122	2008-02-05 19:34:04	116.49602	39.96985
122	2008-02-05 19:39:04	116.4957	39.96915
122	2008-02-05 19:39:04	116.4957	39.96915
122	2008-02-05 19:44:04	116.49941	39.95852
122	2008-02-05 19:49:04	116.49761	39.96319
122	2008-02-05 19:54:04	116.49694	39.96761
122	2008-02-05 19:59:04	116.48887	39.96153
122	2008-02-05 20:04:04	116.47484	39.96267
122	2008-02-05 20:21:56	116.39706	39.9872
122	2008-02-05 20:24:04	116.39457	39.99553
122	2008-02-05 20:29:04	116.40141	39.99299
122	2008-02-05 20:34:03	116.39683	39.99209
122	2008-02-05 20:39:03	116.40622	39.98697
122	2008-02-05 20:44:04	116.41806	39.98796
122	2008-02-05 20:44:04	116.41806	39.98796
122	2008-02-05 20:49:04	116.41974	40.001
122	2008-02-05 20:59:04	116.41426	39.98305
122	2008-02-05 21:04:04	116.41093	39.9816
122	2008-02-05 21:09:04	116.41118	39.97574
122	2008-02-05 21:24:04	116.41889	39.95851
122	2008-02-05 21:29:04	116.42362	39.94808
122	2008-02-05 21:34:03	116.4341	39.92269
122	2008-02-05 21:39:03	116.45145	39.92128
122	2008-02-05 21:44:03	116.44418	39.92523
122	2008-02-05 21:49:03	116.44429	39.93951
122	2008-02-05 21:54:03	116.43799	39.952
122	2008-02-05 21:59:03	116.43326	39.95709
122	2008-02-05 22:04:03	116.43972	39.96073
122	2008-02-05 22:04:03	116.43972	39.96073
122	2008-02-05 22:09:03	116.43911	39.96024
122	2008-02-05 22:09:03	116.43911	39.96024
122	2008-02-05 22:14:03	116.43873	39.95991
122	2008-02-05 22:19:03	116.42184	39.95816
122	2008-02-05 22:24:04	116.40185	39.9562
122	2008-02-05 22:29:04	116.39653	39.94985
122	2008-02-05 22:34:04	116.38765	39.94375
122	2008-02-05 22:39:04	116.38827	39.96091
122	2008-02-05 22:44:03	116.38258	39.96677
122	2008-02-05 22:49:03	116.40163	39.95832
122	2008-02-05 22:54:03	116.40221	39.94292
122	2008-02-05 22:59:03	116.39997	39.93221
122	2008-02-05 23:04:03	116.3975	39.92533
122	2008-02-05 23:09:03	116.39728	39.92305
122	2008-02-05 23:14:03	116.40438	39.92277
122	2008-02-05 23:19:03	116.40483	39.91408
122	2008-02-05 23:24:03	116.39372	39.90636
122	2008-02-05 23:29:03	116.36364	39.906
122	2008-02-05 23:34:03	116.34071	39.89674
122	2008-02-05 23:39:03	116.31558	39.8921
122	2008-02-05 23:44:03	116.3186	39.88314
122	2008-02-05 23:49:02	116.3204	39.88136
122	2008-02-05 23:54:02	116.3204	39.88121
122	2008-02-06 00:04:03	116.32864	39.89195
122	2008-02-06 00:09:03	116.32099	39.88876
122	2008-02-06 00:14:03	116.32453	39.88334
122	2008-02-06 00:19:03	116.32039	39.88133
122	2008-02-06 00:24:03	116.32029	39.88116
122	2008-02-06 00:29:03	116.32031	39.8812
122	2008-02-06 00:29:03	116.32031	39.8812
122	2008-02-06 00:39:03	116.30458	39.89449
122	2008-02-06 00:44:02	116.31728	39.89603
122	2008-02-06 00:49:02	116.32592	39.90592
122	2008-02-06 00:54:02	116.33792	39.90606
122	2008-02-06 00:59:02	116.32865	39.90463
122	2008-02-06 01:04:02	116.32327	39.89223
122	2008-02-06 01:17:05	116.31504	39.88754
122	2008-02-06 01:19:03	116.31565	39.89151
122	2008-02-06 01:24:03	116.32285	39.90581
122	2008-02-06 01:29:02	116.30409	39.92527
122	2008-02-06 01:39:27	116.28164	39.98365
122	2008-02-06 02:04:08	116.2964	39.97348
122	2008-02-06 02:29:33	116.33468	39.94627
122	2008-02-06 02:34:02	116.34667	39.93862
122	2008-02-06 02:39:02	116.35793	39.93404
122	2008-02-06 02:44:02	116.38715	39.93192
122	2008-02-06 02:49:02	116.40499	39.9394
122	2008-02-06 02:59:02	116.41915	39.94974
122	2008-02-06 02:59:02	116.41915	39.94974
122	2008-02-06 03:04:02	116.41925	39.94828
122	2008-02-06 03:09:02	116.42224	39.93927
122	2008-02-06 03:14:02	116.42232	39.93945
122	2008-02-06 03:19:02	116.42229	39.93944
122	2008-02-06 03:24:02	116.42229	39.93936
122	2008-02-06 03:29:01	116.42221	39.93943
122	2008-02-06 03:34:01	116.42211	39.93956
122	2008-02-06 03:39:01	116.42214	39.93954
122	2008-02-06 03:44:02	116.42225	39.93954
122	2008-02-06 03:49:02	116.42221	39.93954
122	2008-02-06 03:54:02	116.41424	39.94779
122	2008-02-06 03:59:02	116.41039	39.94802
122	2008-02-06 04:04:01	116.40119	39.97328
122	2008-02-06 04:09:01	116.40191	40.00452
122	2008-02-06 04:19:01	116.40307	40.02664
122	2008-02-06 04:24:01	116.40115	40.00179
122	2008-02-06 04:29:01	116.38378	39.98675
122	2008-02-06 04:39:01	116.37262	39.95503
122	2008-02-06 04:44:01	116.37336	39.9354
122	2008-02-06 04:49:01	116.34791	39.92234
122	2008-02-06 04:54:01	116.34714	39.91724
122	2008-02-06 04:59:01	116.34828	39.92247
122	2008-02-06 05:04:01	116.34772	39.92199
122	2008-02-06 05:09:01	116.3477	39.922
122	2008-02-06 05:14:01	116.35301	39.92235
122	2008-02-06 05:19:01	116.37347	39.93157
122	2008-02-06 05:24:01	116.38862	39.93929
122	2008-02-06 05:29:01	116.41162	39.93958
122	2008-02-06 05:34:01	116.44267	39.9472
122	2008-02-06 05:39:01	116.44195	39.94955
122	2008-02-06 05:44:01	116.44844	39.94997
122	2008-02-06 05:49:01	116.46403	39.94496
122	2008-02-06 05:54:01	116.466	39.94147
122	2008-02-06 05:59:01	116.46805	39.93529
122	2008-02-06 06:04:01	116.4814	39.9321
122	2008-02-06 09:18:21	116.4966	39.89969
122	2008-02-06 09:23:21	116.48999	39.90009
122	2008-02-06 09:28:20	116.48361	39.90936
122	2008-02-06 09:33:19	116.44296	39.90724
122	2008-02-06 09:38:20	116.40125	39.90661
122	2008-02-06 09:43:20	116.38802	39.89488
122	2008-02-06 09:48:20	116.38556	39.89437
122	2008-02-06 09:53:20	116.38684	39.895
122	2008-02-06 09:58:19	116.39236	39.88984
122	2008-02-06 10:03:19	116.40513	39.8995
122	2008-02-06 10:08:19	116.40953	39.89591
122	2008-02-06 10:13:19	116.42092	39.89599
122	2008-02-06 10:28:19	116.44361	39.92153
122	2008-02-06 10:33:19	116.47039	39.91441
122	2008-02-06 10:33:19	116.47039	39.91441
122	2008-02-06 10:38:20	116.4881	39.91405
122	2008-02-06 10:43:20	116.49649	39.91483
122	2008-02-06 10:48:20	116.49263	39.92725
122	2008-02-06 10:53:20	116.49589	39.93398
122	2008-02-06 10:58:19	116.47805	39.9603
122	2008-02-06 11:03:19	116.46134	39.96311
122	2008-02-06 11:08:19	116.46182	39.95417
122	2008-02-06 11:18:19	116.45536	39.9413
122	2008-02-06 11:23:19	116.43447	39.93994
122	2008-02-06 11:28:19	116.43923	39.94291
122	2008-02-06 11:33:19	116.4266	39.9481
122	2008-02-06 11:38:19	116.40175	39.96223
122	2008-02-06 11:43:19	116.40126	39.98268
122	2008-02-06 11:48:19	116.40428	39.99906
122	2008-02-06 11:53:19	116.40185	40.00319
122	2008-02-06 11:58:19	116.39908	40.00128
122	2008-02-06 12:03:19	116.41112	40.00132
122	2008-02-06 12:08:19	116.41788	39.99422
122	2008-02-06 12:13:19	116.40861	40.00583
122	2008-02-06 12:28:19	116.39475	39.99351
122	2008-02-06 12:33:19	116.40121	39.99476
122	2008-02-06 12:38:19	116.40125	39.99342
122	2008-02-06 12:48:19	116.40212	39.97248
122	2008-02-06 12:53:19	116.36051	39.96655
122	2008-02-06 12:58:19	116.31946	39.96652
122	2008-02-06 12:58:19	116.31946	39.96652
122	2008-02-06 13:03:18	116.31312	39.9652
122	2008-02-06 13:13:18	116.31911	39.94193
122	2008-02-06 13:18:19	116.32732	39.95587
122	2008-02-06 13:28:18	116.37299	39.94756
122	2008-02-06 13:38:18	116.39465	39.94769
122	2008-02-06 13:43:18	116.35539	39.94412
122	2008-02-06 13:48:18	116.34961	39.93278
122	2008-02-06 13:53:18	116.33951	39.91289
122	2008-02-06 13:58:18	116.33517	39.91242
122	2008-02-06 14:03:18	116.35061	39.91665
122	2008-02-06 14:08:18	116.34988	39.94098
122	2008-02-06 14:13:18	116.3862	39.94728
122	2008-02-06 14:18:18	116.40745	39.94758
122	2008-02-06 14:28:19	116.4292	39.93811
122	2008-02-06 14:38:19	116.43289	39.93765
122	2008-02-06 14:43:19	116.45434	39.93219
122	2008-02-06 14:53:18	116.47196	39.90989
122	2008-02-06 14:58:18	116.48394	39.92837
122	2008-02-06 15:03:18	116.50089	39.95734
122	2008-02-06 15:08:18	116.49606	39.96984
122	2008-02-06 15:13:18	116.49605	39.96982
122	2008-02-06 15:18:18	116.49605	39.96982
122	2008-02-06 15:23:18	116.49605	39.96982
122	2008-02-06 15:23:18	116.49605	39.96982
122	2008-02-06 15:28:19	116.49605	39.96981
122	2008-02-06 15:33:19	116.49599	39.96987
122	2008-02-06 15:38:19	116.48966	39.96216
122	2008-02-06 15:43:19	116.47651	39.96775
122	2008-02-06 15:48:18	116.48436	39.958
122	2008-02-06 15:53:18	116.45629	39.94848
122	2008-02-06 15:58:18	116.44928	39.93357
122	2008-02-06 16:03:18	116.4348	39.93503
122	2008-02-06 16:08:18	116.43314	39.93982
122	2008-02-06 16:13:18	116.43685	39.94609
122	2008-02-06 16:18:18	116.42737	39.93785
122	2008-02-06 16:28:18	116.38968	39.90245
122	2008-02-06 16:33:18	116.36963	39.89631
122	2008-02-06 16:38:18	116.36819	39.8976
122	2008-02-06 16:48:18	116.31768	39.89576
122	2008-02-06 16:53:18	116.30074	39.88854
122	2008-02-06 16:58:18	116.30219	39.88207
122	2008-02-06 17:03:26	116.31982	39.89554
122	2008-02-06 17:08:18	116.3229	39.90577
122	2008-02-06 17:13:18	116.32947	39.91085
122	2008-02-06 17:18:18	116.34689	39.91289
122	2008-02-06 17:23:18	116.35006	39.92637
122	2008-02-06 17:33:18	116.35316	39.93691
122	2008-02-06 17:43:18	116.3489	39.96
122	2008-02-06 17:48:17	116.37378	39.98192
122	2008-02-06 17:48:17	116.37378	39.98192
122	2008-02-06 17:53:17	116.40164	39.99584
122	2008-02-06 17:58:17	116.40187	40.00339
122	2008-02-06 18:03:17	116.40615	40.02542
122	2008-02-06 18:08:17	116.41032	40.00799
122	2008-02-06 18:13:17	116.44503	40.00669
122	2008-02-06 18:18:17	116.45755	40.00363
122	2008-02-06 18:23:17	116.45641	39.99594
122	2008-02-06 18:28:17	116.46341	39.97705
122	2008-02-06 18:33:17	116.44102	39.9521
122	2008-02-06 18:38:17	116.43476	39.94034
122	2008-02-06 18:43:17	116.41868	39.93966
122	2008-02-06 18:48:17	116.43069	39.93943
122	2008-02-06 18:53:17	116.44654	39.94665
122	2008-02-06 18:58:17	116.47665	39.95545
122	2008-02-06 19:03:17	116.47686	39.95496
122	2008-02-06 19:08:17	116.48696	39.96295
122	2008-02-06 19:12:19	116.49748	39.96276
122	2008-02-06 19:13:17	116.49718	39.96675
122	2008-02-06 19:18:17	116.49583	39.96896
122	2008-02-06 19:23:17	116.49603	39.9697
122	2008-02-06 19:33:17	116.49603	39.96973
122	2008-02-06 19:38:17	116.49604	39.96972
122	2008-02-06 19:43:17	116.49605	39.96972
122	2008-02-06 19:48:17	116.49605	39.96972
122	2008-02-06 19:53:17	116.49606	39.96973
122	2008-02-06 19:58:16	116.49607	39.96974
122	2008-02-06 20:03:17	116.49607	39.96974
122	2008-02-06 20:08:17	116.49607	39.96975
122	2008-02-06 20:13:17	116.49607	39.96976
122	2008-02-06 20:13:17	116.49607	39.96976
122	2008-02-06 20:18:17	116.49607	39.96977
122	2008-02-06 20:23:17	116.49607	39.96977
122	2008-02-06 20:33:16	116.49606	39.96978
122	2008-02-06 20:38:16	116.49733	39.96431
122	2008-02-06 20:43:16	116.49267	39.96255
122	2008-02-06 20:48:17	116.48362	39.94454
122	2008-02-06 20:53:17	116.4577	39.90707
122	2008-02-06 20:58:17	116.4263	39.90376
122	2008-02-06 21:03:16	116.42153	39.90375
122	2008-02-06 21:08:16	116.42062	39.90392
122	2008-02-06 21:13:16	116.44335	39.90703
122	2008-02-06 21:18:16	116.45461	39.88325
122	2008-02-06 21:23:16	116.45033	39.88093
122	2008-02-06 21:33:16	116.41201	39.90715
122	2008-02-06 21:38:16	116.40475	39.92
122	2008-02-06 21:43:16	116.40267	39.93172
122	2008-02-06 21:48:17	116.40236	39.94716
122	2008-02-06 21:53:17	116.35458	39.94371
122	2008-02-06 21:58:17	116.34598	39.92689
122	2008-02-06 22:03:17	116.33726	39.91705
122	2008-02-06 22:08:16	116.31482	39.90677
122	2008-02-06 22:13:16	116.31513	39.90054
122	2008-02-06 22:18:16	116.35749	39.90572
122	2008-02-06 22:23:16	116.41402	39.90662
122	2008-02-06 22:28:16	116.41281	39.89974
122	2008-02-06 22:33:16	116.39385	39.89888
122	2008-02-06 22:38:16	116.38982	39.89907
122	2008-02-06 22:38:16	116.38982	39.89907
122	2008-02-06 22:43:16	116.40399	39.89983
122	2008-02-06 22:48:16	116.38889	39.88917
122	2008-02-06 22:53:16	116.39178	39.88977
122	2008-02-06 22:58:16	116.41254	39.89927
122	2008-02-06 23:03:16	116.42014	39.9143
122	2008-02-06 23:08:16	116.42407	39.92076
122	2008-02-06 23:13:16	116.42048	39.91678
122	2008-02-06 23:18:16	116.43412	39.92263
122	2008-02-06 23:23:16	116.46001	39.92198
122	2008-02-06 23:28:16	116.51167	39.92154
122	2008-02-06 23:33:16	116.50038	39.91488
122	2008-02-06 23:38:16	116.48278	39.90851
122	2008-02-06 23:43:16	116.4768	39.91416
122	2008-02-06 23:48:15	116.49168	39.93351
122	2008-02-06 23:53:15	116.47669	39.93264
122	2008-02-06 23:58:15	116.45779	39.93266
122	2008-02-07 00:03:15	116.46211	39.94988
122	2008-02-07 00:08:16	116.47193	39.97871
122	2008-02-07 00:13:16	116.46641	39.99362
122	2008-02-07 00:18:16	116.44989	39.98112
122	2008-02-07 00:23:16	116.38136	39.98664
122	2008-02-07 00:28:15	116.30428	39.9841
122	2008-02-07 00:39:40	116.30325	39.95555
122	2008-02-07 00:43:16	116.31731	39.95645
122	2008-02-07 00:54:48	116.34887	39.95074
122	2008-02-07 00:58:15	116.35986	39.95112
122	2008-02-07 01:03:16	116.39941	39.94747
122	2008-02-07 01:03:16	116.39941	39.94747
122	2008-02-07 01:08:16	116.39609	39.95014
122	2008-02-07 01:13:15	116.36079	39.94576
122	2008-02-07 01:18:15	116.30717	39.93979
122	2008-02-07 01:23:15	116.29659	39.90625
122	2008-02-07 01:28:15	116.26857	39.90633
122	2008-02-07 01:33:15	116.24656	39.91419
122	2008-02-07 01:38:15	116.23934	39.90904
122	2008-02-07 01:43:15	116.25853	39.9062
122	2008-02-07 01:48:15	116.26441	39.92327
122	2008-02-07 01:58:15	116.25643	39.93142
122	2008-02-07 02:13:15	116.34624	39.93873
122	2008-02-07 02:18:15	116.40155	39.94728
122	2008-02-07 02:23:15	116.3905	39.93204
122	2008-02-07 02:28:15	116.35635	39.93108
122	2008-02-07 02:33:15	116.34229	39.90412
122	2008-02-07 02:38:15	116.34629	39.90594
122	2008-02-07 02:43:15	116.34991	39.92685
122	2008-02-07 02:48:15	116.37371	39.96068
122	2008-02-07 02:53:15	116.38924	39.9481
122	2008-02-07 02:58:15	116.40223	39.93869
122	2008-02-07 03:13:15	116.45297	39.92198
122	2008-02-07 03:18:15	116.47141	39.93229
122	2008-02-07 03:23:15	116.45452	39.93249
122	2008-02-07 03:28:15	116.44917	39.93441
122	2008-02-07 03:28:15	116.44917	39.93441
122	2008-02-07 03:33:15	116.42925	39.93166
122	2008-02-07 03:38:15	116.41154	39.91397
122	2008-02-07 03:43:15	116.40546	39.90927
122	2008-02-07 03:48:14	116.40549	39.90928
122	2008-02-07 03:53:14	116.40061	39.90846
122	2008-02-07 03:58:14	116.40498	39.9151
122	2008-02-07 04:03:14	116.38071	39.92107
122	2008-02-07 04:08:14	116.34496	39.92228
122	2008-02-07 04:13:14	116.29522	39.92282
122	2008-02-07 04:18:14	116.31938	39.92693
122	2008-02-07 04:23:14	116.31986	39.93331
122	2008-02-07 04:28:15	116.33967	39.9218
122	2008-02-07 04:33:15	116.36192	39.93067
122	2008-02-07 04:38:15	116.35273	39.93857
122	2008-02-07 04:43:15	116.37309	39.94126
122	2008-02-07 04:48:14	116.3494	39.93625
122	2008-02-07 04:53:14	116.34262	39.88746
122	2008-02-07 04:58:14	116.35726	39.88531
122	2008-02-07 05:03:14	116.36872	39.89374
122	2008-02-07 05:08:14	116.38385	39.89856
122	2008-02-07 05:13:14	116.40056	39.91361
122	2008-02-07 05:18:14	116.41147	39.92185
122	2008-02-07 05:23:14	116.4026	39.93189
122	2008-02-07 05:28:14	116.40056	39.93949
122	2008-02-07 05:33:14	116.41697	39.94796
122	2008-02-07 05:38:14	116.41894	39.95135
122	2008-02-07 05:43:14	116.41087	39.93356
122	2008-02-07 05:48:14	116.4359	39.93237
122	2008-02-07 05:53:14	116.45638	39.922
122	2008-02-07 05:53:14	116.45638	39.922
122	2008-02-07 05:58:14	116.46077	39.92306
122	2008-02-07 06:03:14	116.46072	39.92306
122	2008-02-07 06:08:14	116.45485	39.89323
122	2008-02-07 06:13:14	116.43246	39.85741
122	2008-02-07 06:18:14	116.43894	39.84549
122	2008-02-07 06:23:14	116.43272	39.85674
122	2008-02-07 06:28:14	116.42146	39.86967
122	2008-02-07 06:33:14	116.45002	39.8793
122	2008-02-07 06:38:14	116.4556	39.88779
122	2008-02-07 06:43:13	116.45675	39.90584
122	2008-02-07 06:48:14	116.4516	39.91183
122	2008-02-07 06:53:14	116.43463	39.92286
122	2008-02-07 06:58:14	116.43161	39.8983
122	2008-02-07 07:03:14	116.42429	39.88834
122	2008-02-07 07:08:14	116.43403	39.89799
122	2008-02-07 07:13:14	116.42297	39.94847
122	2008-02-07 07:18:14	116.41462	39.9477
122	2008-02-07 07:23:14	116.41534	39.93958
122	2008-02-07 07:28:13	116.42259	39.94825
122	2008-02-07 07:33:13	116.48044	39.98522
122	2008-02-07 07:38:13	116.57157	40.03924
122	2008-02-07 07:43:13	116.58665	40.07724
122	2008-02-07 07:48:13	116.58188	40.06588
122	2008-02-07 07:53:13	116.56511	40.03217
122	2008-02-07 07:58:13	116.51621	40.01473
122	2008-02-07 08:03:13	116.48353	39.987
122	2008-02-07 08:08:14	116.50022	39.9708
122	2008-02-07 08:13:15	116.49656	39.89504
122	2008-02-07 08:18:15	116.49599	39.96996
122	2008-02-07 08:18:15	116.49599	39.96996
122	2008-02-07 08:23:13	116.49598	39.96998
122	2008-02-07 08:23:13	116.49598	39.96998
122	2008-02-07 08:28:14	116.49601	39.96998
122	2008-02-07 08:33:13	116.49731	39.96324
122	2008-02-07 08:38:13	116.48467	39.95819
122	2008-02-07 08:43:13	116.45627	39.94821
122	2008-02-07 08:48:13	116.45576	39.91212
122	2008-02-07 08:53:13	116.44835	39.87501
122	2008-02-07 08:58:13	116.42927	39.91034
122	2008-02-07 09:03:13	116.41824	39.93967
122	2008-02-07 09:08:13	116.41157	39.93951
122	2008-02-07 09:13:13	116.41944	39.93198
122	2008-02-07 09:18:13	116.41155	39.91145
122	2008-02-07 09:23:13	116.41137	39.90004
122	2008-02-07 09:33:13	116.41151	39.90892
122	2008-02-07 09:38:13	116.42296	39.90684
122	2008-02-07 09:43:13	116.4089	39.90683
122	2008-02-07 09:48:13	116.37704	39.90588
122	2008-02-07 09:53:13	116.32874	39.90975
122	2008-02-07 09:58:13	116.32828	39.91143
122	2008-02-07 10:03:13	116.32881	39.90919
122	2008-02-07 10:08:13	116.34803	39.91242
122	2008-02-07 10:13:13	116.33877	39.91741
122	2008-02-07 10:18:13	116.33307	39.94755
122	2008-02-07 10:23:13	116.31749	39.95446
122	2008-02-07 10:28:13	116.35285	39.96617
122	2008-02-07 10:33:12	116.36777	39.9709
122	2008-02-07 10:38:12	116.37403	39.96748
122	2008-02-07 10:53:12	116.5662	40.03487
122	2008-02-07 10:58:12	116.58652	40.0788
122	2008-02-07 11:03:12	116.58228	40.07347
122	2008-02-07 11:08:12	116.58627	40.04764
122	2008-02-07 11:13:12	116.58864	40.04792
122	2008-02-07 11:18:12	116.58391	40.06207
122	2008-02-07 11:23:12	116.58783	40.07788
122	2008-02-07 11:33:13	116.58768	40.05888
122	2008-02-07 11:38:13	116.57729	40.0433
122	2008-02-07 11:43:13	116.54888	40.02654
122	2008-02-07 11:48:13	116.50878	40.01032
122	2008-02-07 11:53:12	116.49213	39.99561
122	2008-02-07 11:58:12	116.49213	39.99561
122	2008-02-07 12:03:12	116.49609	39.96976
122	2008-02-07 12:08:12	116.49609	39.96978
122	2008-02-07 12:13:12	116.49608	39.96977
122	2008-02-07 12:18:12	116.49608	39.96977
122	2008-02-07 12:23:12	116.49607	39.96978
122	2008-02-07 12:28:12	116.4971	39.97035
122	2008-02-07 12:33:12	116.48868	39.99202
122	2008-02-07 12:38:12	116.52054	40.01625
122	2008-02-07 12:43:12	116.56006	40.03045
122	2008-02-07 12:48:12	116.6177	40.03287
122	2008-02-07 12:53:12	116.63193	40.05956
122	2008-02-07 12:58:12	116.6327	40.04728
122	2008-02-07 13:03:12	116.5946	40.03498
122	2008-02-07 13:08:12	116.58849	40.04775
122	2008-02-07 13:13:12	116.55824	40.02976
122	2008-02-07 13:13:12	116.55824	40.02976
122	2008-02-07 13:18:12	116.51445	40.01424
122	2008-02-07 13:23:12	116.49101	39.98939
122	2008-02-07 13:28:12	116.49366	39.97051
122	2008-02-07 13:33:12	116.488	39.96126
122	2008-02-07 13:38:12	116.45525	39.94157
122	2008-02-07 13:43:12	116.45549	39.89641
122	2008-02-07 13:48:11	116.45016	39.88055
122	2008-02-07 13:53:11	116.44444	39.86694
122	2008-02-07 13:58:11	116.43391	39.86446
122	2008-02-07 14:03:16	116.41545	39.86567
122	2008-02-07 14:08:12	116.4188	39.87846
122	2008-02-07 14:13:12	116.42468	39.88705
122	2008-02-07 14:18:12	116.42138	39.89628
122	2008-02-07 14:23:12	116.41779	39.90298
122	2008-02-07 14:28:11	116.42031	39.92038
122	2008-02-07 14:33:11	116.42135	39.92037
122	2008-02-07 14:38:11	116.40829	39.91394
122	2008-02-07 14:43:11	116.40777	39.91296
122	2008-02-07 14:48:11	116.4159	39.9228
122	2008-02-07 14:53:11	116.43164	39.93219
122	2008-02-07 14:58:12	116.44431	39.92847
122	2008-02-07 15:03:12	116.44655	39.92553
122	2008-02-07 15:08:12	116.43202	39.92336
122	2008-02-07 15:13:12	116.43613	39.9211
122	2008-02-07 15:18:11	116.43762	39.93214
122	2008-02-07 15:23:11	116.42974	39.93964
122	2008-02-07 15:28:11	116.41713	39.94862
122	2008-02-07 15:33:11	116.39191	39.94782
122	2008-02-07 15:38:11	116.38821	39.9813
122	2008-02-07 15:38:11	116.38821	39.9813
122	2008-02-07 15:43:11	116.36085	39.98619
122	2008-02-07 15:48:11	116.34649	40.0063
122	2008-02-07 15:53:11	116.34325	40.00636
122	2008-02-07 15:58:11	116.33187	39.9972
122	2008-02-07 16:03:11	116.30913	39.99822
122	2008-02-07 16:08:11	116.28905	39.99374
122	2008-02-07 16:13:11	116.29527	39.98314
122	2008-02-07 16:18:12	116.31823	39.97989
122	2008-02-07 16:23:11	116.3429	39.98537
122	2008-02-07 16:28:11	116.40144	39.98729
122	2008-02-07 16:33:11	116.41158	39.99678
122	2008-02-07 16:38:11	116.41102	39.98177
122	2008-02-07 16:43:11	116.42414	39.96779
122	2008-02-07 16:48:11	116.43977	39.95438
122	2008-02-07 16:53:11	116.44146	39.95408
122	2008-02-07 16:58:11	116.44096	39.94385
122	2008-02-07 17:03:11	116.42806	39.92886
122	2008-02-07 17:08:11	116.41192	39.91582
122	2008-02-07 17:13:11	116.41106	39.93058
122	2008-02-07 17:18:11	116.41775	39.93957
122	2008-02-07 17:23:11	116.43983	39.94207
122	2008-02-07 17:28:11	116.43841	39.94296
122	2008-02-07 17:33:11	116.43552	39.94473
122	2008-02-07 17:38:10	116.45244	39.95209
122	2008-02-07 17:43:10	116.4632	39.94801
122	2008-02-07 17:48:10	116.46453	39.94341
122	2008-02-07 17:53:10	116.45136	39.95456
122	2008-02-07 17:58:10	116.39196	39.96741
122	2008-02-07 18:08:10	116.33796	39.99176
122	2008-02-07 18:13:10	116.34671	39.99432
122	2008-02-07 18:18:10	116.33936	39.97521
122	2008-02-07 18:23:11	116.31858	39.97496
122	2008-02-07 18:28:11	116.33233	39.97603
122	2008-02-07 18:33:11	116.36036	39.9753
122	2008-02-07 18:38:11	116.38499	39.97547
122	2008-02-07 18:43:11	116.41643	39.96743
122	2008-02-07 18:48:10	116.45065	39.95477
122	2008-02-07 18:53:11	116.48102	39.95666
122	2008-02-07 18:58:10	116.49717	39.96649
122	2008-02-07 19:03:10	116.49751	39.96721
122	2008-02-07 19:08:10	116.49598	39.96987
122	2008-02-07 19:12:21	116.49597	39.9699
122	2008-02-07 19:13:10	116.49597	39.9699
122	2008-02-07 19:18:10	116.49597	39.9699
122	2008-02-07 19:23:10	116.49597	39.9699
122	2008-02-07 19:28:10	116.49597	39.9699
122	2008-02-07 19:33:10	116.49598	39.96989
122	2008-02-07 19:38:10	116.49599	39.96989
122	2008-02-07 19:43:10	116.49599	39.96988
122	2008-02-07 19:48:11	116.496	39.96988
122	2008-02-07 19:53:10	116.49601	39.96988
122	2008-02-07 19:58:10	116.49601	39.96989
122	2008-02-07 20:03:10	116.49601	39.9699
122	2008-02-07 20:08:10	116.49602	39.9699
122	2008-02-07 20:13:10	116.49603	39.9699
122	2008-02-07 20:18:10	116.49603	39.96991
122	2008-02-07 20:23:10	116.49603	39.96991
122	2008-02-07 20:28:10	116.49603	39.96992
122	2008-02-07 20:28:10	116.49603	39.96992
122	2008-02-07 20:33:10	116.49602	39.96992
122	2008-02-07 20:38:10	116.49706	39.96622
122	2008-02-07 20:43:10	116.48806	39.96262
122	2008-02-07 20:48:10	116.47607	39.97354
122	2008-02-07 20:53:10	116.47526	39.9741
122	2008-02-07 20:58:10	116.47737	39.96909
122	2008-02-07 21:03:10	116.47686	39.96947
122	2008-02-07 21:08:10	116.45632	39.95453
122	2008-02-07 21:13:10	116.41843	39.9729
122	2008-02-07 21:18:10	116.41818	39.98096
122	2008-02-07 21:23:10	116.41804	39.98735
122	2008-02-07 21:28:09	116.46204	39.96879
122	2008-02-07 21:33:09	116.47678	39.9693
122	2008-02-07 21:38:09	116.48765	39.97057
122	2008-02-07 21:43:09	116.49429	39.96454
122	2008-02-07 21:48:09	116.48443	39.95973
122	2008-02-07 21:53:09	116.48354	39.9446
122	2008-02-07 21:58:09	116.48319	39.9232
122	2008-02-07 22:03:09	116.52808	39.92234
122	2008-02-07 22:08:10	116.58004	39.92372
122	2008-02-07 22:13:10	116.58501	39.91217
122	2008-02-07 22:18:10	116.56128	39.90839
122	2008-02-08 01:29:12	116.39281	39.93204
122	2008-02-08 01:34:12	116.42768	39.92932
122	2008-02-08 01:39:12	116.44177	39.8921
122	2008-02-08 01:44:12	116.45483	39.89188
122	2008-02-08 01:49:12	116.45516	39.89113
122	2008-02-08 01:54:12	116.42794	39.86972
122	2008-02-08 01:59:11	116.35949	39.869
122	2008-02-08 02:24:11	116.36896	39.89272
122	2008-02-08 02:49:12	116.31995	39.88883
122	2008-02-08 02:54:12	116.35709	39.88803
122	2008-02-08 02:59:12	116.39974	39.89115
122	2008-02-08 03:04:12	116.42257	39.891
122	2008-02-08 03:09:11	116.43858	39.89253
122	2008-02-08 03:09:11	116.43858	39.89253
122	2008-02-08 03:14:11	116.42671	39.93623
122	2008-02-08 03:14:11	116.42671	39.93623
122	2008-02-08 03:19:11	116.4327	39.95996
122	2008-02-08 03:24:11	116.45263	39.9531
122	2008-02-08 03:42:00	116.49617	39.97039
122	2008-02-08 03:44:11	116.49604	39.96986
122	2008-02-08 03:49:11	116.49603	39.96987
122	2008-02-08 03:54:11	116.49602	39.96987
122	2008-02-08 03:59:11	116.49602	39.96986
122	2008-02-08 04:04:11	116.49601	39.96986
122	2008-02-08 04:09:11	116.49601	39.96985
122	2008-02-08 04:14:11	116.49601	39.96986
122	2008-02-08 04:19:11	116.49601	39.96986
122	2008-02-08 04:29:11	116.49601	39.96987
122	2008-02-08 04:34:11	116.49602	39.96988
122	2008-02-08 04:39:11	116.49602	39.96989
122	2008-02-08 04:44:11	116.49602	39.9699
122	2008-02-08 04:49:11	116.49602	39.9699
122	2008-02-08 04:54:11	116.49602	39.9699
122	2008-02-08 04:59:11	116.49602	39.96991
122	2008-02-08 05:04:11	116.49601	39.96991
122	2008-02-08 05:09:11	116.49601	39.96991
122	2008-02-08 05:14:11	116.496	39.96991
122	2008-02-08 05:19:11	116.496	39.96991
122	2008-02-08 05:24:10	116.49594	39.97005
122	2008-02-08 05:29:10	116.49598	39.97002
122	2008-02-08 05:34:10	116.49596	39.97001
122	2008-02-08 05:34:10	116.49596	39.97001
122	2008-02-08 05:39:10	116.49597	39.97
122	2008-02-08 05:39:10	116.49597	39.97
122	2008-02-08 05:44:10	116.49595	39.97
122	2008-02-08 05:49:10	116.49595	39.97
122	2008-02-08 05:54:10	116.49595	39.97
122	2008-02-08 05:59:10	116.49595	39.96999
122	2008-02-08 06:04:11	116.49595	39.96998
122	2008-02-08 06:09:11	116.49595	39.96998
122	2008-02-08 06:14:11	116.49595	39.96998
122	2008-02-08 06:19:11	116.49595	39.96998
122	2008-02-08 06:24:11	116.49596	39.96997
122	2008-02-08 06:29:11	116.49596	39.96997
122	2008-02-08 06:34:11	116.49596	39.96996
122	2008-02-08 06:39:11	116.49596	39.96996
122	2008-02-08 06:44:10	116.49596	39.96996
122	2008-02-08 06:49:10	116.49596	39.96995
122	2008-02-08 06:54:09	116.45177	39.96995
122	2008-02-08 06:54:10	116.49596	39.96995
122	2008-02-08 06:59:10	116.49596	39.96994
122	2008-02-08 07:04:10	116.49596	39.96994
122	2008-02-08 07:09:10	116.49596	39.96995
122	2008-02-08 07:14:10	116.49596	39.96995
122	2008-02-08 07:19:10	116.49596	39.96995
122	2008-02-08 07:24:10	116.49597	39.96995
122	2008-02-08 07:29:10	116.49597	39.96995
122	2008-02-08 07:34:10	116.49596	39.96996
122	2008-02-08 07:39:10	116.49596	39.96995
122	2008-02-08 07:44:10	116.49596	39.96995
122	2008-02-08 07:49:10	116.49596	39.96995
122	2008-02-08 07:54:10	116.49596	39.96995
122	2008-02-08 07:59:10	116.49596	39.96995
122	2008-02-08 07:59:10	116.49596	39.96995
122	2008-02-08 08:04:10	116.49596	39.96995
122	2008-02-08 08:04:10	116.49596	39.96995
122	2008-02-08 08:09:10	116.49596	39.96995
122	2008-02-08 08:14:10	116.49596	39.96995
122	2008-02-08 08:19:10	116.49596	39.96996
122	2008-02-08 08:24:10	116.49595	39.96996
122	2008-02-08 08:29:10	116.49595	39.96996
122	2008-02-08 08:34:10	116.49595	39.96996
122	2008-02-08 08:39:10	116.49723	39.96443
122	2008-02-08 08:44:10	116.48451	39.96478
122	2008-02-08 08:49:10	116.4943	39.96326
122	2008-02-08 08:54:10	116.49819	39.96029
122	2008-02-08 08:59:10	116.48377	39.9693
122	2008-02-08 09:04:08	116.48415	39.96491
122	2008-02-08 09:09:09	116.50139	39.9708
122	2008-02-08 09:14:08	116.49719	39.96602
122	2008-02-08 09:19:08	116.47727	39.95516
122	2008-02-08 09:24:08	116.46616	39.94472
122	2008-02-08 09:29:08	116.45706	39.94904
122	2008-02-08 09:34:09	116.46808	39.96602
122	2008-02-08 09:39:08	116.46103	39.98
122	2008-02-08 09:44:09	116.46716	40.00024
122	2008-02-08 09:49:09	116.46098	40.00342
122	2008-02-08 09:54:09	116.41506	40.02071
122	2008-02-08 09:59:09	116.34378	40.02686
122	2008-02-08 10:04:09	116.29732	40.08716
122	2008-02-08 10:09:09	116.30116	40.11103
122	2008-02-08 10:14:09	116.29828	40.11054
122	2008-02-08 10:19:09	116.26294	40.12248
122	2008-02-08 10:24:09	116.26388	40.12034
122	2008-02-08 10:29:09	116.2998	40.08251
122	2008-02-08 10:29:09	116.2998	40.08251
122	2008-02-08 10:34:09	116.30967	40.05298
122	2008-02-08 10:39:09	116.32191	40.03899
122	2008-02-08 10:44:09	116.33875	40.02941
122	2008-02-08 10:49:09	116.34575	40.01432
122	2008-02-08 10:54:17	116.35452	40.0076
122	2008-02-08 11:09:09	116.4103	39.93949
122	2008-02-08 11:14:09	116.4264	39.93966
122	2008-02-08 11:19:09	116.43084	39.89882
122	2008-02-08 11:24:09	116.41689	39.87001
122	2008-02-08 11:29:08	98.92061	39.8844
122	2008-02-08 11:29:09	116.41924	39.8844
122	2008-02-08 11:29:09	116.41924	39.96187
122	2008-02-08 11:34:09	116.40372	39.86377
122	2008-02-08 11:39:09	116.41584	39.86978
122	2008-02-08 11:44:09	116.44533	39.8832
122	2008-02-08 11:49:09	116.44992	39.87507
122	2008-02-08 11:54:09	116.43888	39.86748
122	2008-02-08 11:59:09	116.43285	39.86454
122	2008-02-08 12:04:09	116.41408	39.86408
122	2008-02-08 12:09:09	116.41499	39.8608
122	2008-02-08 12:14:09	116.40723	39.86384
122	2008-02-08 12:19:09	116.40079	39.86379
122	2008-02-08 12:24:09	116.41561	39.87004
122	2008-02-08 12:29:08	116.36857	39.86904
122	2008-02-08 12:34:08	116.34297	39.87911
122	2008-02-08 12:39:08	116.34262	39.89294
122	2008-02-08 12:44:08	116.35076	39.90045
122	2008-02-08 12:49:09	116.35704	39.89845
122	2008-02-08 12:49:09	116.35704	39.89845
122	2008-02-08 12:54:09	116.34686	39.91153
122	2008-02-08 12:54:09	116.34686	39.91153
122	2008-02-08 12:59:09	116.3471	39.9216
122	2008-02-08 13:04:09	116.33258	39.92696
122	2008-02-08 13:09:09	116.35029	39.9466
122	2008-02-08 13:14:09	116.35343	39.95058
122	2008-02-08 13:24:08	116.38922	39.96183
122	2008-02-08 13:29:08	116.40152	39.9531
122	2008-02-08 13:34:08	116.40234	39.93977
122	2008-02-08 13:39:08	116.43761	39.93987
122	2008-02-08 13:44:08	116.4674	39.95181
122	2008-02-08 13:49:08	116.49008	39.96235
122	2008-02-08 13:54:08	116.49608	39.96992
122	2008-02-08 13:59:08	116.49605	39.96985
122	2008-02-08 14:04:09	116.496	39.96987
122	2008-02-08 14:09:09	116.49599	39.96985
122	2008-02-08 14:14:09	116.49699	39.96794
122	2008-02-08 14:19:09	116.48421	39.96515
122	2008-02-08 14:24:08	116.47358	39.96417
122	2008-02-08 14:29:08	116.48881	39.96172
122	2008-02-08 14:34:08	116.50496	39.9511
122	2008-02-08 14:39:08	116.51119	39.93074
122	2008-02-08 14:44:08	116.49387	39.92186
122	2008-02-08 14:49:08	116.47238	39.93119
122	2008-02-08 14:54:08	116.47867	39.93239
122	2008-02-08 14:59:08	116.48317	39.93199
122	2008-02-08 15:04:08	116.49596	39.93214
122	2008-02-08 15:09:08	116.49511	39.92192
122	2008-02-08 15:14:08	116.48882	39.91453
122	2008-02-08 15:19:08	116.47227	39.91426
122	2008-02-08 15:19:08	116.47227	39.91426
122	2008-02-08 15:24:08	116.45597	39.92015
122	2008-02-08 15:29:08	116.45192	39.93211
122	2008-02-08 15:34:07	116.45541	39.91677
122	2008-02-08 15:39:08	116.43771	39.90774
122	2008-02-08 15:44:08	116.44212	39.90726
122	2008-02-08 15:49:08	116.43265	39.91432
122	2008-02-08 15:54:08	116.43231	39.92272
122	2008-02-08 15:59:08	116.43451	39.9191
122	2008-02-08 16:04:07	116.43263	39.90612
122	2008-02-08 16:09:07	116.4349	39.91373
122	2008-02-08 16:14:08	116.435	39.91345
122	2008-02-08 16:19:08	116.43489	39.91937
122	2008-02-08 16:24:08	116.45106	39.92207
122	2008-02-08 16:29:08	116.467	39.92429
122	2008-02-08 16:34:07	116.46286	39.92857
122	2008-02-08 16:39:07	116.47598	39.93221
122	2008-02-08 16:44:07	116.47287	39.93244
122	2008-02-08 16:49:07	116.45024	39.93232
122	2008-02-08 16:54:07	116.44408	39.9215
122	2008-02-08 16:59:07	116.44028	39.91271
122	2008-02-08 17:04:07	116.43482	39.91327
122	2008-02-08 17:09:07	116.42823	39.92537
122	2008-02-08 17:14:07	116.41243	39.94696
122	2008-02-08 17:19:07	116.41947	39.94107
122	2008-02-08 17:24:08	116.45084	39.93995
122	2008-02-08 17:29:08	116.46642	39.93251
122	2008-02-08 17:34:08	116.46276	39.94407
122	2008-02-08 17:39:08	116.4662	39.95129
