# Supplementary material for: An adaptive map-matching algorithm based on hierarchical fuzzy system from vehicular GPS data
Source: PLoS One. 2017 Dec 5;12(12):e0188796. doi: 10.1371/journal.pone.0188796 (PMC5716534; doi:10.1371/journal.pone.0188796)
Supplement: S1 Data — (ZIP) [file pone.0188796.s001.zip › data samples/123.txt]

123	2008-02-02 14:38:23	116.40279	39.93019
123	2008-02-02 14:43:20	116.40236	39.9297
123	2008-02-02 14:43:20	116.40236	39.9297
123	2008-02-02 14:47:12	116.40234	39.92982
123	2008-02-02 14:48:20	116.40244	39.93006
123	2008-02-02 14:53:20	116.40263	39.9299
123	2008-02-02 14:58:20	116.40267	39.93011
123	2008-02-02 15:03:20	116.40272	39.93017
123	2008-02-02 15:06:39	116.40278	39.93142
123	2008-02-02 15:16:39	116.4399	39.93232
123	2008-02-02 15:21:39	116.45577	39.9368
123	2008-02-02 15:25:26	116.45551	39.95298
123	2008-02-02 15:30:26	116.44425	39.94432
123	2008-02-02 15:35:26	116.42967	39.94011
123	2008-02-02 15:40:25	116.42204	39.9323
123	2008-02-02 15:40:59	116.42021	39.93224
123	2008-02-02 15:46:00	116.41971	39.9145
123	2008-02-02 15:51:00	116.41166	39.91163
123	2008-02-02 15:51:00	116.41166	39.91163
123	2008-02-02 15:54:46	116.40639	39.90787
123	2008-02-02 15:56:00	116.40736	39.9084
123	2008-02-02 16:01:00	116.41222	39.90173
123	2008-02-02 16:06:00	116.42	39.89924
123	2008-02-02 16:11:00	116.45021	39.89195
123	2008-02-02 16:14:43	116.46541	39.89156
123	2008-02-02 16:19:43	116.46845	39.89173
123	2008-02-02 16:22:47	116.45968	39.89222
123	2008-02-02 16:27:47	116.4562	39.90295
123	2008-02-02 16:32:47	116.45634	39.90641
123	2008-02-02 16:37:43	116.4687	39.91168
123	2008-02-02 16:38:36	116.46678	39.91212
123	2008-02-02 16:43:36	116.445	39.9121
123	2008-02-02 16:46:27	116.44534	39.91986
123	2008-02-02 16:51:26	116.44462	39.91183
123	2008-02-02 16:56:26	116.44448	39.91397
123	2008-02-02 16:58:26	116.44435	39.91611
123	2008-02-02 17:03:26	116.44422	39.91844
123	2008-02-02 17:03:26	116.44422	39.91844
123	2008-02-02 17:08:27	116.44431	39.92049
123	2008-02-02 17:13:27	116.43578	39.92199
123	2008-02-02 17:18:27	116.42864	39.9206
123	2008-02-02 17:20:17	116.42846	39.91499
123	2008-02-02 17:29:25	116.42088	39.90741
123	2008-02-02 17:34:25	116.42083	39.90727
123	2008-02-02 17:37:36	116.41661	39.90226
123	2008-02-02 17:42:36	116.41178	39.90832
123	2008-02-02 17:43:31	116.41183	39.90742
123	2008-02-02 17:48:31	116.42144	39.89604
123	2008-02-02 17:50:40	116.42707	39.8961
123	2008-02-02 17:55:41	116.43262	39.8922
123	2008-02-02 17:59:53	116.43269	39.88788
123	2008-02-02 18:04:53	116.44487	39.90237
123	2008-02-02 18:09:53	116.45607	39.90417
123	2008-02-02 18:14:53	116.45577	39.91714
123	2008-02-02 18:19:53	116.45585	39.92702
123	2008-02-02 18:26:02	116.46094	39.93129
123	2008-02-02 18:26:52	116.46082	39.93169
123	2008-02-02 18:31:52	116.44933	39.94213
123	2008-02-02 18:36:52	116.43839	39.95267
123	2008-02-02 18:38:46	116.43665	39.95482
123	2008-02-02 18:43:46	116.43291	39.94583
123	2008-02-02 18:44:41	116.4292	39.9435
123	2008-02-02 18:49:41	116.404	39.94771
123	2008-02-02 18:54:41	116.39675	39.94773
123	2008-02-02 18:54:41	116.39675	39.94773
123	2008-02-02 18:59:41	116.38459	39.94761
123	2008-02-02 19:04:41	116.37368	39.94607
123	2008-02-02 19:09:41	116.3779	39.93414
123	2008-02-02 19:12:03	116.37805	39.93892
123	2008-02-02 19:14:41	116.37337	39.94238
123	2008-02-02 19:19:41	116.38795	39.93918
123	2008-02-02 19:24:41	116.38989	39.9357
123	2008-02-02 19:29:41	116.39006	39.93221
123	2008-02-02 19:34:41	116.39047	39.92181
123	2008-02-02 19:35:24	116.39168	39.92182
123	2008-02-02 19:40:24	116.39694	39.91379
123	2008-02-02 19:45:24	116.40016	39.92249
123	2008-02-02 19:49:42	116.40111	39.93192
123	2008-02-02 19:54:43	116.40232	39.93985
123	2008-02-02 19:59:43	116.40163	39.95324
123	2008-02-02 20:04:43	116.40184	39.9602
123	2008-02-02 20:06:57	116.402	39.96387
123	2008-02-02 20:09:42	116.40117	39.97244
123	2008-02-02 20:19:42	116.40157	39.99702
123	2008-02-02 20:23:33	116.41117	39.99925
123	2008-02-02 20:28:33	116.411	39.98349
123	2008-02-02 20:33:33	116.4111	39.9823
123	2008-02-02 20:38:33	116.41846	39.97278
123	2008-02-02 20:41:44	116.41883	39.96194
123	2008-02-02 20:46:44	116.41251	39.96072
123	2008-02-02 20:51:44	116.39725	39.96144
123	2008-02-02 20:56:44	116.39233	39.96196
123	2008-02-02 20:57:51	116.39097	39.96192
123	2008-02-02 21:02:51	116.39955	39.95761
123	2008-02-02 21:07:51	116.40236	39.93994
123	2008-02-02 21:09:01	116.39991	39.9395
123	2008-02-02 21:14:01	116.39056	39.93942
123	2008-02-02 21:19:01	116.37473	39.94752
123	2008-02-02 21:24:01	116.34561	39.94041
123	2008-02-02 21:32:01	116.3461	39.93906
123	2008-02-02 21:37:01	116.34936	39.9319
123	2008-02-02 21:42:01	116.34691	39.92135
123	2008-02-02 21:48:06	116.34657	39.91035
123	2008-02-02 21:53:06	116.34676	39.89813
123	2008-02-02 21:58:06	116.34504	39.88837
123	2008-02-02 22:02:10	116.34248	39.86973
123	2008-02-02 22:03:06	116.33853	39.86702
123	2008-02-02 22:03:06	116.33853	39.86702
123	2008-02-02 22:07:10	116.33362	39.87597
123	2008-02-02 22:10:35	116.3304	39.8857
123	2008-02-02 22:14:37	116.33448	39.89008
123	2008-02-02 22:19:37	116.33578	39.879
123	2008-02-02 22:19:46	116.33581	39.87849
123	2008-02-02 22:24:46	116.32066	39.87786
123	2008-02-02 22:25:04	116.32072	39.87627
123	2008-02-02 22:30:04	116.32969	39.86752
123	2008-02-02 22:35:04	116.33974	39.84325
123	2008-02-02 22:35:04	116.41097	39.84325
123	2008-02-02 22:40:04	116.33947	39.82112
123	2008-02-02 22:45:04	116.35468	39.81416
123	2008-02-02 22:50:05	116.35463	39.81415
123	2008-02-02 22:55:05	116.35461	39.81408
123	2008-02-02 23:00:05	116.3546	39.81407
123	2008-02-02 23:05:05	116.3546	39.81408
123	2008-02-02 23:10:04	116.35461	39.81419
123	2008-02-02 23:15:04	116.35459	39.81416
123	2008-02-02 23:20:04	116.35459	39.81417
123	2008-02-02 23:25:04	116.3546	39.81418
123	2008-02-02 23:30:04	116.35461	39.81419
123	2008-02-02 23:30:04	116.35461	39.81419
123	2008-02-02 23:35:04	116.35462	39.8142
123	2008-02-02 23:40:04	116.35462	39.8142
123	2008-02-02 23:45:04	116.35463	39.81421
123	2008-02-02 23:55:05	116.35463	39.81422
123	2008-02-03 00:00:04	116.35463	39.81423
123	2008-02-03 00:05:04	116.35463	39.81423
123	2008-02-03 00:10:04	116.35463	39.81423
123	2008-02-03 00:15:04	116.35464	39.81422
123	2008-02-03 00:20:04	116.35464	39.81422
123	2008-02-03 00:25:04	116.35464	39.81422
123	2008-02-03 00:30:04	116.35464	39.81422
123	2008-02-03 00:40:04	116.35464	39.81421
123	2008-02-03 00:45:04	116.35464	39.8142
123	2008-02-03 00:50:04	116.35465	39.8142
123	2008-02-03 00:55:04	116.35465	39.81419
123	2008-02-03 01:00:04	116.35465	39.81419
123	2008-02-03 01:05:04	116.35483	39.81434
123	2008-02-03 01:10:04	116.35483	39.81434
123	2008-02-03 01:15:04	116.35483	39.81433
123	2008-02-03 01:20:04	116.35483	39.81433
123	2008-02-03 01:25:03	116.35483	39.81433
123	2008-02-03 01:30:03	116.35484	39.81433
123	2008-02-03 01:35:03	116.35484	39.81433
123	2008-02-03 01:40:04	116.35484	39.81433
123	2008-02-03 01:45:04	116.35484	39.81433
123	2008-02-03 01:50:04	116.35484	39.81433
123	2008-02-03 01:55:04	116.35484	39.81433
123	2008-02-03 01:55:04	116.35484	39.81433
123	2008-02-03 02:00:04	116.35484	39.81433
123	2008-02-03 02:15:04	116.35483	39.81435
123	2008-02-03 02:20:03	116.35482	39.81436
123	2008-02-03 02:30:03	116.35482	39.81437
123	2008-02-03 02:35:03	116.35482	39.81437
123	2008-02-03 02:45:03	116.35486	39.81445
123	2008-02-03 02:50:03	116.35486	39.81445
123	2008-02-03 02:55:03	116.35485	39.81446
123	2008-02-03 03:00:03	116.35485	39.81446
123	2008-02-03 03:05:03	116.35486	39.81445
123	2008-02-03 03:10:03	116.35487	39.81445
123	2008-02-03 03:15:03	116.35487	39.81445
123	2008-02-03 03:20:04	116.35487	39.81445
123	2008-02-03 03:25:04	116.35489	39.81443
123	2008-02-03 03:30:04	116.35489	39.81443
123	2008-02-03 03:40:03	116.35488	39.81442
123	2008-02-03 03:50:03	116.35487	39.81442
123	2008-02-03 03:55:03	116.35487	39.81442
123	2008-02-03 04:00:03	116.35486	39.81441
123	2008-02-03 04:05:03	116.35486	39.81441
123	2008-02-03 04:10:03	116.35486	39.81441
123	2008-02-03 04:15:03	116.35487	39.81439
123	2008-02-03 04:20:03	116.35486	39.81439
123	2008-02-03 04:20:03	116.35486	39.81439
123	2008-02-03 04:25:03	116.35486	39.81439
123	2008-02-03 04:25:03	116.35486	39.81439
123	2008-02-03 04:30:03	116.35486	39.81439
123	2008-02-03 04:35:03	116.35486	39.81439
123	2008-02-03 04:40:03	116.35486	39.81439
123	2008-02-03 04:45:03	116.35486	39.81439
123	2008-02-03 04:50:03	116.35486	39.81439
123	2008-02-03 04:55:03	116.35486	39.81439
123	2008-02-03 05:00:03	116.35486	39.81439
123	2008-02-03 05:05:03	116.35486	39.81438
123	2008-02-03 05:10:03	116.35486	39.81438
123	2008-02-03 05:15:03	116.35486	39.81438
123	2008-02-03 05:20:03	116.35486	39.81438
123	2008-02-03 05:25:03	116.35486	39.81438
123	2008-02-03 05:30:03	116.35487	39.81438
123	2008-02-03 05:35:03	116.35487	39.81438
123	2008-02-03 05:40:03	116.35487	39.81438
123	2008-02-03 05:45:03	116.35487	39.81438
123	2008-02-03 05:50:03	116.35487	39.81438
123	2008-02-03 05:55:03	116.35487	39.81438
123	2008-02-03 06:00:03	116.35487	39.81438
123	2008-02-03 06:05:03	116.35487	39.81438
123	2008-02-03 06:10:03	116.35486	39.81438
123	2008-02-03 06:15:03	116.35486	39.81439
123	2008-02-03 06:20:03	116.35487	39.81438
123	2008-02-03 06:25:03	116.35487	39.81439
123	2008-02-03 06:30:03	116.35486	39.81439
123	2008-02-03 06:35:03	116.35486	39.81439
123	2008-02-03 06:40:02	116.35486	39.81439
123	2008-02-03 06:45:02	116.35486	39.81439
123	2008-02-03 06:50:02	116.35486	39.81439
123	2008-02-03 06:50:02	116.35486	39.81439
123	2008-02-03 06:55:02	116.35486	39.81439
123	2008-02-03 07:00:02	116.35486	39.81439
123	2008-02-03 07:05:02	116.35485	39.81439
123	2008-02-03 07:10:02	116.35485	39.81439
123	2008-02-03 07:15:02	116.35485	39.81439
123	2008-02-03 07:20:02	116.35485	39.81439
123	2008-02-03 07:25:02	116.35485	39.81439
123	2008-02-03 07:35:02	116.35485	39.81439
123	2008-02-03 07:40:03	116.35485	39.81439
123	2008-02-03 07:45:03	116.35485	39.81439
123	2008-02-03 07:50:03	116.35484	39.81439
123	2008-02-03 08:05:03	116.35484	39.8144
123	2008-02-03 08:10:03	116.35492	39.81426
123	2008-02-03 08:15:03	116.35489	39.81427
123	2008-02-03 08:20:02	116.35489	39.81429
123	2008-02-03 08:30:02	116.35488	39.81431
123	2008-02-03 08:40:02	116.35488	39.81433
123	2008-02-03 08:45:02	116.35488	39.81433
123	2008-02-03 08:50:02	116.35488	39.81434
123	2008-02-03 08:55:02	116.35489	39.81434
123	2008-02-03 09:00:02	116.35488	39.81434
123	2008-02-03 09:05:02	116.35489	39.81434
123	2008-02-03 09:10:02	116.35488	39.81434
123	2008-02-03 09:15:02	116.35488	39.81434
123	2008-02-03 09:15:02	116.35488	39.81434
123	2008-02-03 09:25:02	116.35488	39.81434
123	2008-02-03 09:30:02	116.35487	39.81434
123	2008-02-03 09:35:02	116.35488	39.81434
123	2008-02-03 09:40:02	116.35488	39.81434
123	2008-02-03 09:45:02	116.35488	39.81434
123	2008-02-03 09:50:02	116.35488	39.81434
123	2008-02-03 09:55:02	116.35488	39.81433
123	2008-02-03 10:00:02	116.35488	39.81433
123	2008-02-03 10:05:02	116.34506	39.81253
123	2008-02-03 10:10:02	116.33853	39.81663
123	2008-02-03 10:15:02	116.34044	39.82724
123	2008-02-03 10:20:40	116.36002	39.84449
123	2008-02-03 10:25:40	116.36774	39.86388
123	2008-02-03 10:30:40	116.36823	39.86822
123	2008-02-03 10:38:58	116.37755	39.85916
123	2008-02-03 10:43:58	116.35984	39.85436
123	2008-02-03 10:48:58	116.35749	39.84974
123	2008-02-03 10:58:57	116.36572	39.85824
123	2008-02-03 11:03:57	116.3803	39.86969
123	2008-02-03 11:08:57	116.38874	39.87944
123	2008-02-03 11:09:24	116.38876	39.87949
123	2008-02-03 11:19:12	116.37136	39.8699
123	2008-02-03 11:23:56	116.35378	39.86479
123	2008-02-03 11:25:15	116.35291	39.86471
123	2008-02-03 11:30:15	116.35832	39.8593
123	2008-02-03 11:30:15	116.35832	39.8593
123	2008-02-03 11:35:15	116.36756	39.84937
123	2008-02-03 11:40:15	116.37338	39.84521
123	2008-02-03 11:43:11	116.37238	39.84037
123	2008-02-03 11:48:11	116.37289	39.83068
123	2008-02-03 11:53:11	116.39474	39.83878
123	2008-02-03 11:56:47	116.39445	39.84857
123	2008-02-03 12:01:47	116.40607	39.85548
123	2008-02-03 12:02:39	116.40691	39.85585
123	2008-02-03 12:07:39	116.36281	39.8548
123	2008-02-03 12:28:53	116.29897	39.88068
123	2008-02-03 12:33:53	116.30513	39.8751
123	2008-02-03 12:38:53	116.29537	39.86519
123	2008-02-03 12:41:20	116.30323	39.86088
123	2008-02-03 12:46:12	116.29394	39.86347
123	2008-02-03 12:51:30	116.30574	39.87261
123	2008-02-03 12:56:30	116.30488	39.88022
123	2008-02-03 13:01:30	116.30509	39.89724
123	2008-02-03 13:02:11	116.30502	39.89744
123	2008-02-03 13:02:11	116.30502	39.89744
123	2008-02-03 13:07:11	116.30449	39.91979
123	2008-02-03 13:11:44	116.31309	39.93106
123	2008-02-03 13:11:44	116.31309	39.93106
123	2008-02-03 13:16:44	116.31754	39.93099
123	2008-02-03 13:21:44	116.31934	39.93923
123	2008-02-03 13:26:44	116.31729	39.9553
123	2008-02-03 13:31:44	116.31229	39.97283
123	2008-02-03 13:36:44	116.30801	39.9804
123	2008-02-03 13:37:24	116.30778	39.98083
123	2008-02-03 13:41:44	116.3	39.98121
123	2008-02-03 13:44:04	116.29746	39.98412
123	2008-02-03 13:50:02	116.27419	39.97066
123	2008-02-03 14:02:52	116.27645	40.01983
123	2008-02-03 14:02:53	116.27646	40.01983
123	2008-02-03 14:05:03	116.28087	40.01263
123	2008-02-03 14:05:03	116.28087	40.01263
123	2008-02-03 14:10:03	116.28067	40.00574
123	2008-02-03 14:15:03	116.2807	40.0058
123	2008-02-03 14:20:03	116.2807	40.00575
123	2008-02-03 14:25:02	116.28071	40.00577
123	2008-02-03 14:30:02	116.28072	40.00578
123	2008-02-03 14:35:02	116.28073	40.0058
123	2008-02-03 14:40:02	116.28065	40.00583
123	2008-02-03 14:45:02	116.28283	39.99993
123	2008-02-03 14:50:02	116.28287	39.99988
123	2008-02-03 14:55:02	116.28287	39.99989
123	2008-02-03 15:00:02	116.28287	39.99989
123	2008-02-03 15:05:02	116.28287	39.99989
123	2008-02-03 15:10:02	116.28287	39.99988
123	2008-02-03 15:15:02	116.28287	39.99988
123	2008-02-03 15:20:02	116.28287	39.99988
123	2008-02-03 15:25:03	116.28287	39.99988
123	2008-02-03 15:30:03	116.28287	39.99985
123	2008-02-03 15:40:03	116.28286	39.99986
123	2008-02-03 15:43:11	116.28156	40.00058
123	2008-02-03 15:48:11	116.29545	39.98366
123	2008-02-03 15:53:11	116.35555	39.98565
123	2008-02-03 15:58:11	116.38783	39.9761
123	2008-02-03 16:03:11	116.38923	39.94916
123	2008-02-03 16:08:11	116.40777	39.94773
123	2008-02-03 16:13:11	116.42831	39.93535
123	2008-02-03 16:22:08	116.43492	39.93499
123	2008-02-03 16:26:48	116.43382	39.93314
123	2008-02-03 16:31:48	116.42726	39.93248
123	2008-02-03 16:36:48	116.4518	39.93229
123	2008-02-03 16:41:48	116.45561	39.92168
123	2008-02-03 16:46:48	116.45502	39.91116
123	2008-02-03 16:54:11	116.44871	39.90289
123	2008-02-03 16:54:11	116.44871	39.90289
123	2008-02-03 16:54:35	116.44626	39.90344
123	2008-02-03 16:59:35	116.45473	39.8721
123	2008-02-03 17:04:35	116.46147	39.86672
123	2008-02-03 17:06:46	116.45707	39.86552
123	2008-02-03 17:11:28	116.46611	39.86704
123	2008-02-03 17:16:28	116.46184	39.87492
123	2008-02-03 17:18:08	116.46162	39.879
123	2008-02-03 17:21:28	116.46101	39.88276
123	2008-02-03 17:26:29	116.47118	39.89165
123	2008-02-03 17:28:38	116.47314	39.88728
123	2008-02-03 17:31:28	116.47127	39.89072
123	2008-02-03 17:33:38	116.47115	39.88765
123	2008-02-03 17:38:38	116.4711	39.87096
123	2008-02-03 17:43:22	116.47115	39.86548
123	2008-02-03 17:48:22	116.47115	39.88252
123	2008-02-03 17:52:34	116.45865	39.88789
123	2008-02-03 17:57:34	116.46954	39.89163
123	2008-02-03 17:59:46	116.47102	39.88356
123	2008-02-03 18:04:46	116.47572	39.86648
123	2008-02-03 18:09:47	116.48541	39.85756
123	2008-02-03 18:10:04	116.48541	39.85756
123	2008-02-03 18:15:04	116.47451	39.85822
123	2008-02-03 18:19:23	116.45319	39.86434
123	2008-02-03 18:24:23	116.4442	39.87018
123	2008-02-03 18:29:23	116.43346	39.89237
123	2008-02-03 18:34:23	116.41449	39.89184
123	2008-02-03 18:39:23	116.38717	39.8888
123	2008-02-03 18:44:23	116.37977	39.8882
123	2008-02-03 18:49:23	116.37155	39.88797
123	2008-02-03 18:51:54	116.36504	39.88816
123	2008-02-03 18:54:23	116.35971	39.88806
123	2008-02-03 18:59:23	116.34522	39.88786
123	2008-02-03 19:04:23	116.34032	39.88836
123	2008-02-03 19:09:23	116.33631	39.89553
123	2008-02-03 19:09:23	116.33631	39.89553
123	2008-02-03 19:14:23	116.33647	39.90154
123	2008-02-03 19:14:23	116.33647	39.90154
123	2008-02-03 19:19:24	116.32936	39.90329
123	2008-02-03 19:24:24	116.32841	39.90388
123	2008-02-03 19:29:22	116.49121	39.90593
123	2008-02-03 19:29:24	116.32931	39.90593
123	2008-02-03 19:34:24	116.31937	39.90982
123	2008-02-03 19:39:23	116.30985	39.91003
123	2008-02-03 19:44:23	116.30072	39.91186
123	2008-02-03 19:48:13	116.29612	39.91396
123	2008-02-03 19:48:13	116.29612	39.91396
123	2008-02-03 19:51:57	116.29607	39.91272
123	2008-02-03 19:56:57	116.29613	39.90859
123	2008-02-03 20:01:57	116.28962	39.9076
123	2008-02-03 20:06:57	116.28815	39.90905
123	2008-02-03 20:08:35	116.27926	39.90906
123	2008-02-03 20:11:57	116.27068	39.90636
123	2008-02-03 20:16:57	116.26711	39.89742
123	2008-02-03 20:21:57	116.26163	39.86907
123	2008-02-03 20:21:57	116.26163	39.86907
123	2008-02-03 20:26:57	116.22644	39.84867
123	2008-02-03 20:29:17	116.22612	39.84768
123	2008-02-03 20:34:17	116.24398	39.85669
123	2008-02-03 20:39:18	116.25176	39.8596
123	2008-02-03 20:44:18	116.2677	39.86941
123	2008-02-03 20:49:18	116.27671	39.85857
123	2008-02-03 20:53:15	116.27904	39.84147
123	2008-02-03 20:58:15	116.2809	39.83951
123	2008-02-03 21:03:15	116.2839	39.83505
123	2008-02-03 21:04:19	116.2842	39.83379
123	2008-02-03 21:14:19	116.33083	39.82177
123	2008-02-03 21:19:19	116.33965	39.8133
123	2008-02-03 21:24:19	116.35235	39.81314
123	2008-02-03 21:29:19	116.35416	39.81414
123	2008-02-03 21:34:19	116.35415	39.81414
123	2008-02-03 21:39:19	116.35414	39.81414
123	2008-02-03 21:39:19	116.35414	39.81414
123	2008-02-03 21:44:19	116.35414	39.81415
123	2008-02-03 21:49:19	116.35414	39.81415
123	2008-02-03 21:54:19	116.35415	39.81415
123	2008-02-03 21:59:19	116.35416	39.81416
123	2008-02-03 22:04:19	116.35416	39.81416
123	2008-02-03 22:09:19	116.35416	39.81416
123	2008-02-03 22:14:19	116.35416	39.81417
123	2008-02-03 22:24:19	116.35417	39.81417
123	2008-02-03 22:29:18	116.35417	39.81417
123	2008-02-03 22:34:18	116.35417	39.81418
123	2008-02-03 22:39:18	116.35417	39.81418
123	2008-02-03 22:44:18	116.35417	39.81418
123	2008-02-03 22:49:18	116.35417	39.81418
123	2008-02-03 22:54:18	116.35418	39.81418
123	2008-02-03 22:59:18	116.35418	39.81418
123	2008-02-03 23:04:18	116.35418	39.81419
123	2008-02-03 23:09:19	116.35418	39.81419
123	2008-02-03 23:14:19	116.35418	39.81419
123	2008-02-03 23:19:19	116.35418	39.81419
123	2008-02-03 23:24:19	116.35418	39.81419
123	2008-02-03 23:29:18	116.35418	39.81419
123	2008-02-03 23:34:18	116.35418	39.81419
123	2008-02-03 23:39:18	116.35418	39.81419
123	2008-02-03 23:44:18	116.35418	39.81419
123	2008-02-03 23:49:18	116.35418	39.81419
123	2008-02-03 23:59:18	116.35418	39.81419
123	2008-02-04 00:04:18	116.35418	39.81419
123	2008-02-04 00:04:18	116.35418	39.81419
123	2008-02-04 00:09:19	116.35418	39.81419
123	2008-02-04 00:14:19	116.35418	39.81419
123	2008-02-04 00:19:19	116.35418	39.81419
123	2008-02-04 00:24:19	116.35418	39.81419
123	2008-02-04 00:29:18	116.35418	39.81419
123	2008-02-04 00:34:18	116.35418	39.81419
123	2008-02-04 00:39:18	116.35418	39.81419
123	2008-02-04 00:44:18	116.35418	39.81419
123	2008-02-04 00:49:18	116.35418	39.81418
123	2008-02-04 00:54:18	116.35418	39.81418
123	2008-02-04 00:59:18	116.35418	39.81418
123	2008-02-04 01:04:18	116.35418	39.81418
123	2008-02-04 01:09:18	116.35418	39.81418
123	2008-02-04 01:14:18	116.35418	39.81418
123	2008-02-04 01:19:18	116.35419	39.81418
123	2008-02-04 01:24:18	116.35419	39.81418
123	2008-02-04 01:29:18	116.35419	39.81418
123	2008-02-04 01:34:18	116.35419	39.81418
123	2008-02-04 01:39:18	116.3542	39.81418
123	2008-02-04 01:44:18	116.3542	39.81418
123	2008-02-04 01:49:18	116.3542	39.81417
123	2008-02-04 01:54:18	116.35421	39.81417
123	2008-02-04 01:59:18	116.35421	39.81417
123	2008-02-04 02:04:18	116.35421	39.81417
123	2008-02-04 02:19:18	116.3542	39.81417
123	2008-02-04 02:24:18	116.3542	39.81417
123	2008-02-04 02:29:18	116.3542	39.81417
123	2008-02-04 02:29:18	116.3542	39.81417
123	2008-02-04 02:34:18	116.3542	39.81417
123	2008-02-04 02:39:18	116.3542	39.81417
123	2008-02-04 02:44:18	116.3542	39.81417
123	2008-02-04 02:49:17	116.3542	39.81417
123	2008-02-04 02:54:17	116.3542	39.81417
123	2008-02-04 02:59:17	116.3542	39.81417
123	2008-02-04 03:04:17	116.3542	39.81417
123	2008-02-04 03:09:17	116.3542	39.81417
123	2008-02-04 03:14:17	116.3542	39.81416
123	2008-02-04 03:19:17	116.3542	39.81416
123	2008-02-04 03:24:17	116.35419	39.81416
123	2008-02-04 03:29:18	116.35419	39.81416
123	2008-02-04 03:34:18	116.35419	39.81416
123	2008-02-04 03:39:18	116.35419	39.81416
123	2008-02-04 03:44:18	116.35419	39.81416
123	2008-02-04 03:49:17	116.35419	39.81416
123	2008-02-04 03:54:17	116.35419	39.81416
123	2008-02-04 03:59:17	116.35419	39.81416
123	2008-02-04 04:04:17	116.35419	39.81416
123	2008-02-04 04:09:17	116.35419	39.81416
123	2008-02-04 04:14:17	116.35419	39.81416
123	2008-02-04 04:19:17	116.35419	39.81416
123	2008-02-04 04:24:17	116.35419	39.81416
123	2008-02-04 04:29:18	116.35418	39.81416
123	2008-02-04 04:34:17	116.35418	39.81417
123	2008-02-04 04:39:17	116.35418	39.81416
123	2008-02-04 04:44:17	116.35418	39.81416
123	2008-02-04 04:49:18	116.35418	39.81417
123	2008-02-04 04:54:18	116.35418	39.81417
123	2008-02-04 04:54:18	116.35418	39.81417
123	2008-02-04 04:59:18	116.35418	39.81417
123	2008-02-04 05:04:18	116.35418	39.81417
123	2008-02-04 05:09:17	116.35418	39.81417
123	2008-02-04 05:14:17	116.35417	39.81417
123	2008-02-04 05:19:16	116.35418	39.81417
123	2008-02-04 05:24:17	116.35412	39.81421
123	2008-02-04 05:34:17	116.35413	39.81421
123	2008-02-04 05:39:17	116.35413	39.81421
123	2008-02-04 05:44:17	116.35413	39.81421
123	2008-02-04 05:49:17	116.35412	39.81421
123	2008-02-04 05:54:17	116.35412	39.8142
123	2008-02-04 05:59:17	116.35413	39.8142
123	2008-02-04 06:04:17	116.35413	39.8142
123	2008-02-04 06:09:18	116.35413	39.8142
123	2008-02-04 06:09:18	116.35413	39.8142
123	2008-02-04 06:09:18	116.35413	39.8142
123	2008-02-04 06:14:18	116.35413	39.8142
123	2008-02-04 06:19:17	116.35413	39.8142
123	2008-02-04 06:24:17	116.35413	39.8142
123	2008-02-04 06:29:17	116.35413	39.8142
123	2008-02-04 06:34:17	116.35413	39.81419
123	2008-02-04 06:39:17	116.35413	39.81419
123	2008-02-04 06:44:17	116.35414	39.81419
123	2008-02-04 06:49:17	116.35414	39.81419
123	2008-02-04 06:54:17	116.35414	39.81419
123	2008-02-04 06:59:17	116.35414	39.81419
123	2008-02-04 07:04:17	116.35414	39.81419
123	2008-02-04 07:09:17	116.35414	39.81419
123	2008-02-04 07:19:17	116.35414	39.81418
123	2008-02-04 07:19:17	116.35414	39.81418
123	2008-02-04 07:24:17	116.35414	39.81418
123	2008-02-04 07:29:16	116.35414	39.81418
123	2008-02-04 07:34:16	116.35414	39.81418
123	2008-02-04 07:39:16	116.35414	39.81418
123	2008-02-04 07:44:16	116.35414	39.81418
123	2008-02-04 07:49:16	116.35414	39.81418
123	2008-02-04 08:04:16	116.35415	39.81418
123	2008-02-04 08:09:17	116.35415	39.81418
123	2008-02-04 08:14:17	116.35415	39.81418
123	2008-02-04 08:19:16	116.35415	39.81417
123	2008-02-04 08:24:16	116.35415	39.81417
123	2008-02-04 08:29:17	116.35415	39.81417
123	2008-02-04 08:34:17	116.35415	39.81417
123	2008-02-04 08:44:17	116.34327	39.81286
123	2008-02-04 08:54:16	116.35761	39.8491
123	2008-02-04 08:59:16	116.35879	39.83446
123	2008-02-04 09:02:24	116.35888	39.84408
123	2008-02-04 09:05:32	116.3568	39.85287
123	2008-02-04 09:10:32	116.3739	39.8481
123	2008-02-04 09:10:32	116.3739	39.8481
123	2008-02-04 09:15:32	116.36974	39.83027
123	2008-02-04 09:20:32	116.36042	39.84449
123	2008-02-04 09:21:09	116.36247	39.84456
123	2008-02-04 09:26:09	116.3678	39.86398
123	2008-02-04 09:31:09	116.36846	39.87673
123	2008-02-04 09:32:27	116.37157	39.87729
123	2008-02-04 09:37:27	116.38686	39.87939
123	2008-02-04 09:42:27	116.40601	39.88683
123	2008-02-04 09:47:27	116.42366	39.87965
123	2008-02-04 09:52:28	116.43342	39.87019
123	2008-02-04 09:56:06	116.43935	39.88246
123	2008-02-04 10:01:06	116.43729	39.89705
123	2008-02-04 10:06:06	116.42971	39.90533
123	2008-02-04 10:09:20	116.41673	39.90758
123	2008-02-04 10:14:20	116.40798	39.91462
123	2008-02-04 10:19:20	116.4029	39.92768
123	2008-02-04 10:24:19	116.38996	39.93806
123	2008-02-04 10:28:04	116.37522	39.94716
123	2008-02-04 10:33:04	116.403	39.94766
123	2008-02-04 10:38:04	116.42617	39.93895
123	2008-02-04 10:43:04	116.42934	39.90985
123	2008-02-04 10:48:04	116.42303	39.90507
123	2008-02-04 10:50:27	116.424	39.90679
123	2008-02-04 10:55:27	116.42991	39.90696
123	2008-02-04 11:00:27	116.42827	39.93122
123	2008-02-04 11:03:15	116.42436	39.93298
123	2008-02-04 11:08:15	116.41205	39.92303
123	2008-02-04 11:09:45	116.40778	39.92307
123	2008-02-04 11:24:45	116.37345	39.95711
123	2008-02-04 11:29:45	116.34937	39.95661
123	2008-02-04 11:34:45	116.34068	39.9572
123	2008-02-04 11:37:27	116.34058	39.95727
123	2008-02-04 11:42:27	116.3408	39.9661
123	2008-02-04 11:52:27	116.37135	39.98612
123	2008-02-04 11:57:27	116.42959	39.98763
123	2008-02-04 12:02:27	116.47418	39.97966
123	2008-02-04 12:07:27	116.52724	40.02021
123	2008-02-04 12:12:27	116.57888	40.04652
123	2008-02-04 12:17:27	116.58581	40.07689
123	2008-02-04 12:18:23	116.58661	40.07879
123	2008-02-04 12:23:23	116.58162	40.07678
123	2008-02-04 12:28:23	116.58059	40.0744
123	2008-02-04 12:33:23	116.58233	40.06368
123	2008-02-04 12:33:23	116.58233	40.06368
123	2008-02-04 12:38:23	116.56272	40.07005
123	2008-02-04 12:38:23	116.56272	40.07005
123	2008-02-04 12:43:23	116.56475	40.07149
123	2008-02-04 12:48:23	116.56476	40.07148
123	2008-02-04 12:52:47	116.56476	40.07149
123	2008-02-04 12:52:47	116.56476	40.07149
123	2008-02-04 12:54:47	116.56476	40.07149
123	2008-02-04 12:59:47	116.56476	40.07149
123	2008-02-04 13:04:47	116.56476	40.07151
123	2008-02-04 13:09:47	116.56477	40.07151
123	2008-02-04 13:14:47	116.56477	40.0715
123	2008-02-04 13:19:47	116.56478	40.0715
123	2008-02-04 13:24:48	116.56478	40.07149
123	2008-02-04 13:29:48	116.56478	40.07149
123	2008-02-04 13:34:48	116.56478	40.07149
123	2008-02-04 13:39:48	116.56478	40.07149
123	2008-02-04 13:44:47	116.56478	40.07149
123	2008-02-04 13:49:47	116.56478	40.07148
123	2008-02-04 13:54:47	116.56477	40.07148
123	2008-02-04 13:59:47	116.56477	40.07148
123	2008-02-04 14:02:34	116.56477	40.07148
123	2008-02-04 14:04:47	116.56477	40.07147
123	2008-02-04 14:09:47	116.56477	40.07147
123	2008-02-04 14:14:47	116.56477	40.07147
123	2008-02-04 14:19:47	116.56476	40.07146
123	2008-02-04 14:19:47	116.56476	40.07146
123	2008-02-04 14:24:48	116.56476	40.07146
123	2008-02-04 14:29:48	116.56476	40.07146
123	2008-02-04 14:34:48	116.56476	40.07147
123	2008-02-04 14:39:48	116.56477	40.07147
123	2008-02-04 14:44:47	116.56477	40.07147
123	2008-02-04 14:49:47	116.56477	40.07146
123	2008-02-04 14:54:47	116.56296	40.06698
123	2008-02-04 14:59:47	116.58269	40.06114
123	2008-02-04 15:04:47	116.5829	40.06087
123	2008-02-04 15:09:47	116.5827	40.06231
123	2008-02-04 15:14:47	116.5827	40.06232
123	2008-02-04 15:19:47	116.58226	40.0646
123	2008-02-04 15:24:47	116.58197	40.06633
123	2008-02-04 15:34:47	116.58157	40.06934
123	2008-02-04 15:39:47	116.58149	40.06954
123	2008-02-04 15:44:47	116.58134	40.07052
123	2008-02-04 15:49:47	116.58061	40.07502
123	2008-02-04 15:54:47	116.58142	40.0764
123	2008-02-04 15:59:47	116.58181	40.07604
123	2008-02-04 16:04:47	116.58316	40.07524
123	2008-02-04 16:09:47	116.58689	40.07744
123	2008-02-04 16:14:47	116.58652	40.07849
123	2008-02-04 16:16:49	116.58703	40.07965
123	2008-02-04 16:21:49	116.57892	40.04692
123	2008-02-04 16:26:49	116.51376	40.01493
123	2008-02-04 16:31:49	116.46158	39.96845
123	2008-02-04 16:36:49	116.44866	39.95837
123	2008-02-04 16:56:49	116.33226	39.96638
123	2008-02-04 17:09:04	116.30407	39.92029
123	2008-02-04 17:11:49	116.30416	39.91275
123	2008-02-04 17:16:49	116.30425	39.89073
123	2008-02-04 17:21:49	116.30106	39.88052
123	2008-02-04 17:22:17	116.30106	39.88052
123	2008-02-04 17:27:17	116.30118	39.88218
123	2008-02-04 17:32:17	116.26804	39.89297
123	2008-02-04 17:43:49	116.26511	39.97152
123	2008-02-04 17:47:17	116.26517	39.97159
123	2008-02-04 17:57:17	116.26795	39.96543
123	2008-02-04 17:57:17	116.26795	39.96543
123	2008-02-04 18:07:17	116.2995	39.98251
123	2008-02-04 18:07:33	116.29947	39.98241
123	2008-02-04 18:12:33	116.30052	39.96856
123	2008-02-04 18:20:00	116.3032	39.95272
123	2008-02-04 18:22:33	116.30375	39.94228
123	2008-02-04 18:27:33	116.31922	39.93723
123	2008-02-04 18:32:33	116.32139	39.92691
123	2008-02-04 18:37:33	116.32637	39.92702
123	2008-02-04 18:42:34	116.33469	39.92674
123	2008-02-04 18:47:34	116.33469	39.92677
123	2008-02-04 18:49:00	116.33809	39.92683
123	2008-02-04 18:54:00	116.34714	39.93097
123	2008-02-04 18:59:00	116.35532	39.93105
123	2008-02-04 19:04:00	116.37314	39.93153
123	2008-02-04 19:09:00	116.39636	39.93209
123	2008-02-04 19:14:00	116.41093	39.93223
123	2008-02-04 19:19:00	116.41704	39.93219
123	2008-02-04 19:24:00	116.4198	39.92663
123	2008-02-04 19:29:00	116.42007	39.91947
123	2008-02-04 19:34:00	116.42059	39.9108
123	2008-02-04 19:34:00	116.42059	39.9108
123	2008-02-04 19:34:00	116.42059	39.9108
123	2008-02-04 19:34:00	116.42059	39.9108
123	2008-02-04 19:34:00	116.42059	39.9108
123	2008-02-04 19:34:00	116.42059	39.9108
123	2008-02-04 19:39:00	116.42065	39.90732
123	2008-02-04 19:44:00	116.41187	39.90858
123	2008-02-04 19:49:00	116.40672	39.91406
123	2008-02-04 19:54:00	116.40916	39.91722
123	2008-02-04 19:59:00	116.4118	39.90535
123	2008-02-04 20:04:00	116.41205	39.90327
123	2008-02-04 20:09:00	116.41219	39.90026
123	2008-02-04 20:14:00	116.41254	39.89258
123	2008-02-04 20:19:00	116.4186	39.88104
123	2008-02-04 20:24:00	116.41794	39.88094
123	2008-02-04 20:29:00	116.41799	39.88087
123	2008-02-04 20:34:00	116.41799	39.88088
123	2008-02-04 20:39:00	116.41799	39.88088
123	2008-02-04 20:44:00	116.41799	39.88088
123	2008-02-04 20:49:00	116.41799	39.88088
123	2008-02-04 20:53:59	116.41798	39.88088
123	2008-02-04 20:58:59	116.41798	39.88089
123	2008-02-04 21:03:59	116.41798	39.88089
123	2008-02-04 21:09:00	116.41804	39.88101
123	2008-02-04 21:14:00	116.41813	39.88089
123	2008-02-04 21:24:00	116.41792	39.88093
123	2008-02-04 21:29:00	116.41792	39.88093
123	2008-02-04 21:39:00	116.41792	39.88095
123	2008-02-04 21:44:00	116.41791	39.88095
123	2008-02-04 21:48:59	116.41791	39.88096
123	2008-02-04 21:58:59	116.41792	39.88096
123	2008-02-04 21:58:59	116.41792	39.88096
123	2008-02-04 22:08:59	116.41793	39.88095
123	2008-02-04 22:18:59	116.41793	39.88096
123	2008-02-04 22:23:59	116.41793	39.88096
123	2008-02-04 22:29:00	116.41791	39.8811
123	2008-02-04 22:34:00	116.41788	39.88109
123	2008-02-04 22:39:00	116.41788	39.88109
123	2008-02-04 22:44:00	116.41788	39.8811
123	2008-02-04 22:48:59	116.41788	39.8811
123	2008-02-04 22:53:59	116.41788	39.8811
123	2008-02-04 22:58:59	116.41789	39.8811
123	2008-02-04 23:03:59	116.41789	39.88109
123	2008-02-04 23:08:59	116.42167	39.87972
123	2008-02-04 23:13:59	116.43943	39.8819
123	2008-02-04 23:18:59	116.44928	39.89241
123	2008-02-04 23:23:59	116.43689	39.89317
123	2008-02-04 23:28:59	116.42455	39.86975
123	2008-02-04 23:33:59	116.36724	39.86884
123	2008-02-04 23:38:59	116.33974	39.84439
123	2008-02-04 23:43:59	116.35258	39.81693
123	2008-02-04 23:48:59	116.35444	39.81414
123	2008-02-04 23:53:59	116.35443	39.81413
123	2008-02-04 23:58:59	116.35443	39.81413
123	2008-02-05 00:03:59	116.35443	39.81414
123	2008-02-05 00:09:00	116.35443	39.81414
123	2008-02-05 00:14:00	116.35444	39.81415
123	2008-02-05 00:18:59	116.35444	39.81415
123	2008-02-05 00:23:59	116.35444	39.81415
123	2008-02-05 00:23:59	116.35444	39.81415
123	2008-02-05 00:28:59	116.35444	39.81415
123	2008-02-05 00:33:59	116.35444	39.81415
123	2008-02-05 00:38:59	116.35444	39.81415
123	2008-02-05 00:43:59	116.35444	39.81415
123	2008-02-05 00:48:59	116.35444	39.81415
123	2008-02-05 00:53:59	116.35444	39.81415
123	2008-02-05 00:58:59	116.35444	39.81415
123	2008-02-05 01:03:59	116.35444	39.81415
123	2008-02-05 01:13:59	116.35445	39.81416
123	2008-02-05 01:23:59	116.35446	39.81416
123	2008-02-05 01:33:58	116.35446	39.81415
123	2008-02-05 01:38:58	116.35447	39.81415
123	2008-02-05 01:43:58	116.35447	39.81415
123	2008-02-05 01:48:58	116.35447	39.81414
123	2008-02-05 01:53:58	116.35448	39.81414
123	2008-02-05 01:58:58	116.35448	39.81415
123	2008-02-05 02:03:58	116.35448	39.81415
123	2008-02-05 02:33:59	116.35447	39.81415
123	2008-02-05 02:38:59	116.35447	39.81415
123	2008-02-05 02:48:58	116.35448	39.81415
123	2008-02-05 02:48:58	116.35448	39.81415
123	2008-02-05 02:53:58	116.35449	39.81415
123	2008-02-05 02:58:58	116.35449	39.81415
123	2008-02-05 03:03:58	116.35449	39.81414
123	2008-02-05 03:08:58	116.35449	39.81414
123	2008-02-05 03:13:58	116.35448	39.81414
123	2008-02-05 03:18:58	116.35449	39.81415
123	2008-02-05 03:23:58	116.35449	39.81416
123	2008-02-05 03:33:58	116.35449	39.81415
123	2008-02-05 03:38:58	116.35449	39.81415
123	2008-02-05 03:43:58	116.35449	39.81415
123	2008-02-05 03:48:59	116.35449	39.81415
123	2008-02-05 03:53:59	116.35449	39.81415
123	2008-02-05 03:58:59	116.35449	39.81416
123	2008-02-05 04:03:59	116.35449	39.81416
123	2008-02-05 04:08:58	116.35449	39.81416
123	2008-02-05 04:13:58	116.35449	39.81417
123	2008-02-05 04:23:58	116.35449	39.81417
123	2008-02-05 04:28:58	116.35449	39.81417
123	2008-02-05 04:33:58	116.35449	39.81417
123	2008-02-05 04:43:58	116.35448	39.81417
123	2008-02-05 04:48:58	116.35448	39.81417
123	2008-02-05 04:53:58	116.35448	39.81417
123	2008-02-05 04:58:58	116.35448	39.81417
123	2008-02-05 05:03:58	116.35448	39.81418
123	2008-02-05 05:08:59	116.35448	39.81418
123	2008-02-05 05:13:58	116.35448	39.81418
123	2008-02-05 05:13:58	116.35448	39.81418
123	2008-02-05 05:18:58	116.35448	39.81418
123	2008-02-05 05:23:58	116.35448	39.81418
123	2008-02-05 05:28:58	116.35448	39.81418
123	2008-02-05 05:33:58	116.35448	39.81418
123	2008-02-05 05:38:58	116.35448	39.81418
123	2008-02-05 05:43:58	116.35448	39.81418
123	2008-02-05 05:48:58	116.35448	39.81418
123	2008-02-05 05:53:58	116.35448	39.81418
123	2008-02-05 05:58:58	116.35448	39.81418
123	2008-02-05 06:03:58	116.35448	39.81418
123	2008-02-05 06:08:58	116.35448	39.81418
123	2008-02-05 06:13:57	116.35448	39.81418
123	2008-02-05 06:18:58	116.35448	39.81418
123	2008-02-05 06:23:58	116.35448	39.81418
123	2008-02-05 06:28:58	116.35448	39.81418
123	2008-02-05 06:33:58	116.35447	39.81418
123	2008-02-05 06:38:58	116.35447	39.81418
123	2008-02-05 06:43:58	116.35447	39.81418
123	2008-02-05 06:48:58	116.35447	39.81418
123	2008-02-05 06:53:58	116.35447	39.81418
123	2008-02-05 06:58:57	116.35447	39.81418
123	2008-02-05 07:03:57	116.35447	39.81418
123	2008-02-05 07:08:57	116.35447	39.81418
123	2008-02-05 07:18:57	116.35447	39.81418
123	2008-02-05 07:28:57	116.35447	39.81417
123	2008-02-05 07:33:57	116.35447	39.81417
123	2008-02-05 07:38:58	116.35447	39.81417
123	2008-02-05 07:43:58	116.35447	39.81417
123	2008-02-05 07:48:58	116.35447	39.81417
123	2008-02-05 07:53:58	116.35448	39.81417
123	2008-02-05 07:58:58	116.35448	39.81417
123	2008-02-05 08:03:58	116.35448	39.81417
123	2008-02-05 08:08:58	116.35448	39.81417
123	2008-02-05 08:13:58	116.35448	39.81417
123	2008-02-05 08:18:57	116.35448	39.81417
123	2008-02-05 08:23:57	116.35448	39.81417
123	2008-02-05 08:28:57	116.35448	39.81417
123	2008-02-05 08:33:57	116.35448	39.81417
123	2008-02-05 08:38:57	116.35448	39.81417
123	2008-02-05 08:43:57	116.35448	39.81417
123	2008-02-05 08:48:57	116.35448	39.81416
123	2008-02-05 08:53:57	116.35448	39.81416
123	2008-02-05 08:58:57	116.35448	39.81416
123	2008-02-05 09:03:57	116.35448	39.81416
123	2008-02-05 09:08:57	116.35448	39.81416
123	2008-02-05 09:13:57	116.35448	39.81416
123	2008-02-05 09:18:57	116.35449	39.81416
123	2008-02-05 09:23:57	116.35449	39.81416
123	2008-02-05 09:28:57	116.35449	39.81416
123	2008-02-05 09:33:57	116.35449	39.81416
123	2008-02-05 09:38:57	116.35449	39.81416
123	2008-02-05 09:43:57	116.35449	39.81416
123	2008-02-05 09:53:57	116.35449	39.81416
123	2008-02-05 09:58:57	116.35449	39.81416
123	2008-02-05 09:58:57	116.35449	39.81416
123	2008-02-05 10:03:57	116.35448	39.81416
123	2008-02-05 10:08:57	116.35271	39.81693
123	2008-02-05 10:13:57	116.34223	39.82983
123	2008-02-05 10:18:57	116.35299	39.84456
123	2008-02-05 10:23:57	116.35894	39.84775
123	2008-02-05 10:28:57	116.37347	39.84535
123	2008-02-05 10:37:04	116.36518	39.8494
123	2008-02-05 10:42:04	116.36828	39.86839
123	2008-02-05 10:47:04	116.34336	39.87435
123	2008-02-05 10:52:04	116.35056	39.91133
123	2008-02-05 10:57:04	116.36551	39.9471
123	2008-02-05 10:57:04	116.36551	39.9471
123	2008-02-05 11:01:50	116.38827	39.96608
123	2008-02-05 11:06:50	116.37565	39.96635
123	2008-02-05 11:09:48	116.38535	39.96182
123	2008-02-05 11:14:48	116.39894	39.94759
123	2008-02-05 11:19:48	116.42801	39.9319
123	2008-02-05 11:24:48	116.43334	39.9231
123	2008-02-05 11:29:48	116.4436	39.92139
123	2008-02-05 11:31:05	116.44448	39.923
123	2008-02-05 11:36:05	116.44201	39.92537
123	2008-02-05 11:41:05	116.44364	39.93236
123	2008-02-05 11:46:05	116.42923	39.93252
123	2008-02-05 11:51:05	116.41912	39.93976
123	2008-02-05 11:51:40	116.41625	39.9397
123	2008-02-05 11:56:39	116.40237	39.93657
123	2008-02-05 12:01:39	116.40276	39.92897
123	2008-02-05 12:06:39	116.40279	39.9285
123	2008-02-05 12:11:40	116.40014	39.91898
123	2008-02-05 12:16:40	116.39652	39.90653
123	2008-02-05 12:21:40	116.38942	39.90629
123	2008-02-05 12:26:40	116.37468	39.90985
123	2008-02-05 12:31:39	116.37639	39.90668
123	2008-02-05 12:36:39	116.37825	39.89384
123	2008-02-05 12:41:39	116.38391	39.88196
123	2008-02-05 12:46:39	116.39147	39.87727
123	2008-02-05 12:51:39	116.39624	39.85201
123	2008-02-05 12:53:13	116.39655	39.85142
123	2008-02-05 12:53:13	116.39655	39.85142
123	2008-02-05 12:58:13	116.38467	39.85818
123	2008-02-05 13:03:13	116.38069	39.86173
123	2008-02-05 13:08:13	116.38055	39.86132
123	2008-02-05 13:13:13	116.38055	39.86153
123	2008-02-05 13:18:13	116.38095	39.86194
123	2008-02-05 13:23:13	116.381	39.86201
123	2008-02-05 13:28:13	116.38069	39.86155
123	2008-02-05 13:33:13	116.37723	39.86963
123	2008-02-05 13:38:13	116.32919	39.86683
123	2008-02-05 13:43:13	116.28867	39.86519
123	2008-02-05 13:48:13	116.296	39.87929
123	2008-02-05 13:53:13	116.29621	39.87935
123	2008-02-05 13:58:13	116.2962	39.87937
123	2008-02-05 14:02:51	116.2962	39.87937
123	2008-02-05 14:03:13	116.2962	39.87937
123	2008-02-05 14:08:13	116.2962	39.87937
123	2008-02-05 14:13:13	116.30482	39.87976
123	2008-02-05 14:18:13	116.33863	39.84739
123	2008-02-05 14:23:13	116.34017	39.82108
123	2008-02-05 14:28:13	116.35449	39.81428
123	2008-02-05 14:33:13	116.35449	39.8143
123	2008-02-05 14:38:13	116.35447	39.81428
123	2008-02-05 14:43:13	116.35447	39.81429
123	2008-02-05 14:48:13	116.35447	39.81427
123	2008-02-05 14:53:13	116.35447	39.81426
123	2008-02-05 14:58:13	116.35446	39.81425
123	2008-02-05 15:03:13	116.35446	39.81425
123	2008-02-05 15:08:13	116.35446	39.81424
123	2008-02-05 15:13:13	116.35446	39.81424
123	2008-02-05 15:13:13	116.35446	39.81424
123	2008-02-05 15:18:13	116.35452	39.81422
123	2008-02-05 15:18:13	116.35452	39.81422
123	2008-02-05 15:28:13	116.33966	39.81324
123	2008-02-05 15:33:13	116.34059	39.83109
123	2008-02-05 15:38:13	116.34326	39.87316
123	2008-02-05 15:43:13	116.33671	39.89659
123	2008-02-05 15:48:13	116.30414	39.89228
123	2008-02-05 15:53:13	116.3008	39.88198
123	2008-02-05 15:58:13	116.26624	39.87116
123	2008-02-05 16:03:04	116.22203	39.84606
123	2008-02-05 16:08:04	116.20625	39.84136
123	2008-02-05 16:13:04	116.2072	39.81924
123	2008-02-05 16:18:04	116.18745	39.7853
123	2008-02-05 16:23:04	116.13316	39.75166
123	2008-02-05 16:28:04	116.09588	39.69528
123	2008-02-05 16:33:04	116.07371	39.63084
123	2008-02-05 16:38:04	116.03408	39.57426
123	2008-02-05 16:43:04	116.03348	39.54157
123	2008-02-05 16:48:04	116.03351	39.47413
123	2008-02-05 16:53:04	115.99313	39.40646
123	2008-02-05 16:58:04	115.95337	39.34399
123	2008-02-05 17:03:03	115.90864	39.29104
123	2008-02-05 17:08:03	115.85329	39.23481
123	2008-02-05 17:18:03	115.73571	39.11418
123	2008-02-05 17:23:03	115.69623	39.03637
123	2008-02-05 17:28:03	115.66756	38.98062
123	2008-02-05 17:33:03	115.66751	38.9806
123	2008-02-05 17:38:03	115.63713	38.9576
123	2008-02-05 17:43:03	115.63319	38.95409
123	2008-02-05 17:43:03	115.63319	38.95409
123	2008-02-05 17:48:03	115.6295	38.95028
123	2008-02-05 17:48:03	115.6295	38.95028
123	2008-02-05 17:53:03	115.62786	38.94836
123	2008-02-05 17:58:03	115.60052	38.91034
123	2008-02-05 18:03:03	115.5693	38.83333
123	2008-02-05 18:13:03	115.41331	38.73936
123	2008-02-05 18:18:03	115.30613	38.71144
123	2008-02-05 18:23:03	115.21941	38.66369
123	2008-02-05 18:28:03	115.15358	38.59877
123	2008-02-05 18:33:03	115.0651	38.55732
123	2008-02-05 18:38:03	115.00596	38.48156
123	2008-02-05 18:43:03	114.91683	38.44437
123	2008-02-05 18:48:03	114.83206	38.4066
123	2008-02-05 18:53:03	114.75473	38.35943
123	2008-02-05 18:58:03	114.71503	38.33524
123	2008-02-05 19:03:03	114.69106	38.35972
123	2008-02-05 19:08:03	114.64124	38.36235
123	2008-02-05 19:13:03	114.59597	38.39664
123	2008-02-05 19:18:03	114.55874	38.42901
123	2008-02-05 19:23:04	114.55337	38.44289
123	2008-02-05 19:28:04	114.55335	38.44292
123	2008-02-05 19:33:04	114.55335	38.44293
123	2008-02-05 19:38:04	114.54441	38.45598
123	2008-02-05 19:43:04	114.49892	38.47781
123	2008-02-05 19:48:04	114.46332	38.52237
123	2008-02-05 19:53:04	114.40844	38.55557
123	2008-02-05 19:58:04	114.38509	38.5708
123	2008-02-05 20:03:04	114.3556	38.57589
123	2008-02-05 20:08:04	114.33278	38.56901
123	2008-02-05 20:13:04	114.3293	38.56046
123	2008-02-05 20:16:08	114.32955	38.56039
123	2008-02-05 20:18:03	114.32955	38.56039
123	2008-02-05 20:23:03	114.32955	38.56039
123	2008-02-05 20:28:03	114.32955	38.56039
123	2008-02-05 20:33:03	114.32955	38.56039
123	2008-02-05 20:38:03	114.32955	38.56039
123	2008-02-05 20:43:03	114.32955	38.56039
123	2008-02-05 20:48:03	114.32956	38.56039
123	2008-02-05 20:53:03	114.32956	38.56039
123	2008-02-05 20:58:03	114.32956	38.56039
123	2008-02-05 21:03:03	114.32957	38.5604
123	2008-02-05 21:08:03	114.32957	38.5604
123	2008-02-05 21:13:03	114.32957	38.5604
123	2008-02-05 21:18:03	114.32957	38.5604
123	2008-02-05 21:23:03	114.32957	38.5604
123	2008-02-05 21:28:03	114.32957	38.5604
123	2008-02-05 21:33:03	114.32957	38.5604
123	2008-02-05 21:38:03	114.32957	38.5604
123	2008-02-05 21:43:03	114.32957	38.5604
123	2008-02-05 21:48:03	114.32957	38.5604
123	2008-02-05 21:53:03	114.32957	38.5604
123	2008-02-05 21:58:03	114.32957	38.5604
123	2008-02-05 22:03:03	114.32957	38.5604
123	2008-02-05 22:08:03	114.32957	38.5604
123	2008-02-05 22:13:03	114.32957	38.5604
123	2008-02-05 22:18:02	114.32957	38.5604
123	2008-02-05 22:23:02	114.32957	38.5604
123	2008-02-05 22:28:02	114.32957	38.5604
123	2008-02-05 22:33:02	114.32957	38.5604
123	2008-02-05 22:38:02	114.32958	38.5604
123	2008-02-05 22:38:02	114.32958	38.5604
123	2008-02-05 22:43:02	114.32959	38.56039
123	2008-02-05 22:48:02	114.32958	38.56039
123	2008-02-05 22:53:02	114.32959	38.5604
123	2008-02-05 22:58:02	114.32959	38.5604
123	2008-02-05 23:03:01	114.32959	38.56041
123	2008-02-05 23:08:02	114.32959	38.56041
123	2008-02-05 23:13:02	114.32959	38.56041
123	2008-02-05 23:18:02	114.32959	38.56041
123	2008-02-05 23:23:02	114.32959	38.56041
123	2008-02-05 23:28:02	114.32959	38.56042
123	2008-02-05 23:33:02	114.32959	38.56042
123	2008-02-05 23:38:02	114.32959	38.56042
123	2008-02-05 23:43:02	114.32959	38.56042
123	2008-02-05 23:48:02	114.32959	38.56042
123	2008-02-05 23:53:02	114.32959	38.56042
123	2008-02-05 23:58:02	114.32959	38.56042
123	2008-02-06 00:03:02	114.32959	38.56042
123	2008-02-06 00:08:02	114.32959	38.56042
123	2008-02-06 00:13:02	114.32959	38.56042
123	2008-02-06 00:18:02	114.32958	38.56043
123	2008-02-06 00:23:02	114.32958	38.56043
123	2008-02-06 00:28:02	114.32958	38.56043
123	2008-02-06 00:33:02	114.32958	38.56043
123	2008-02-06 00:38:02	114.32958	38.56043
123	2008-02-06 00:43:02	114.32957	38.56043
123	2008-02-06 00:48:02	114.32957	38.56043
123	2008-02-06 00:53:02	114.32957	38.56043
123	2008-02-06 00:58:02	114.32957	38.56043
123	2008-02-06 01:03:02	114.32956	38.56044
123	2008-02-06 01:03:02	114.32956	38.56044
123	2008-02-06 01:08:02	114.32956	38.56044
123	2008-02-06 01:13:02	114.32955	38.56044
123	2008-02-06 01:18:02	114.32955	38.56044
123	2008-02-06 01:23:02	114.32955	38.56044
123	2008-02-06 01:28:02	114.32954	38.56044
123	2008-02-06 01:33:02	114.32954	38.56044
123	2008-02-06 01:38:02	114.32954	38.56045
123	2008-02-06 01:43:02	114.32954	38.56045
123	2008-02-06 01:48:02	114.32954	38.56045
123	2008-02-06 01:53:02	114.32953	38.56045
123	2008-02-06 02:03:01	114.32953	38.56045
123	2008-02-06 02:13:01	114.32953	38.56045
123	2008-02-06 02:18:02	114.32953	38.56045
123	2008-02-06 02:23:02	114.32953	38.56045
123	2008-02-06 02:28:02	114.32953	38.56045
123	2008-02-06 02:38:02	114.32953	38.56045
123	2008-02-06 02:43:02	114.32952	38.56045
123	2008-02-06 02:48:02	114.32952	38.56045
123	2008-02-06 02:53:02	114.32952	38.56045
123	2008-02-06 02:58:01	114.32952	38.56045
123	2008-02-06 03:03:01	114.32952	38.56045
123	2008-02-06 03:08:01	114.32952	38.56044
123	2008-02-06 03:13:01	114.32952	38.56044
123	2008-02-06 03:18:01	114.32952	38.56044
123	2008-02-06 03:23:01	114.32952	38.56044
123	2008-02-06 03:28:01	114.32952	38.56044
123	2008-02-06 03:28:01	114.32952	38.56044
123	2008-02-06 03:33:01	114.32952	38.56044
123	2008-02-06 03:38:02	114.32952	38.56044
123	2008-02-06 03:43:02	114.32952	38.56044
123	2008-02-06 03:48:02	114.32952	38.56044
123	2008-02-06 03:53:02	114.32952	38.56044
123	2008-02-06 03:58:02	114.32952	38.56044
123	2008-02-06 04:03:01	114.32952	38.56044
123	2008-02-06 04:08:01	114.32952	38.56044
123	2008-02-06 04:13:01	114.32952	38.56044
123	2008-02-06 04:18:01	114.32952	38.56044
123	2008-02-06 04:23:01	114.32952	38.56044
123	2008-02-06 04:28:01	114.32952	38.56044
123	2008-02-06 04:33:01	114.32952	38.56044
123	2008-02-06 04:38:01	114.32952	38.56044
123	2008-02-06 04:43:01	114.32953	38.56047
123	2008-02-06 04:48:01	114.32952	38.56047
123	2008-02-06 04:53:01	114.32952	38.56047
123	2008-02-06 04:58:01	114.32953	38.56046
123	2008-02-06 05:03:01	114.32953	38.56046
123	2008-02-06 05:08:01	114.32953	38.56046
123	2008-02-06 05:13:01	114.32953	38.56046
123	2008-02-06 05:18:01	114.32953	38.56047
123	2008-02-06 05:23:01	114.32953	38.56047
123	2008-02-06 05:28:01	114.32953	38.56047
123	2008-02-06 05:33:01	114.32953	38.56047
123	2008-02-06 05:43:01	114.32953	38.56047
123	2008-02-06 05:48:01	114.32953	38.56047
123	2008-02-06 05:53:01	114.32954	38.56047
123	2008-02-06 05:58:01	114.32954	38.56046
123	2008-02-06 06:03:01	114.32954	38.56046
123	2008-02-06 06:08:01	114.32954	38.56046
123	2008-02-06 06:13:01	114.32954	38.56046
123	2008-02-06 06:18:01	114.32954	38.56046
123	2008-02-06 06:23:01	114.32954	38.56046
123	2008-02-06 06:28:01	114.32954	38.56046
123	2008-02-06 06:33:01	114.32954	38.56046
123	2008-02-06 06:38:01	114.32954	38.56046
123	2008-02-06 06:43:01	114.32954	38.56046
123	2008-02-06 06:48:01	114.32954	38.56046
123	2008-02-06 06:53:01	114.32954	38.56046
123	2008-02-06 06:58:01	114.32954	38.56046
123	2008-02-06 07:03:00	114.32954	38.56046
123	2008-02-06 07:08:00	114.32954	38.56046
123	2008-02-06 07:13:00	114.32954	38.56046
123	2008-02-06 07:18:00	114.32953	38.56046
123	2008-02-06 07:23:01	114.32953	38.56046
123	2008-02-06 07:28:00	114.32954	38.56046
123	2008-02-06 07:33:00	114.32954	38.56046
123	2008-02-06 07:38:00	114.32954	38.56046
123	2008-02-06 07:43:01	114.32954	38.56046
123	2008-02-06 07:48:01	114.32954	38.56047
123	2008-02-06 07:53:01	114.32954	38.56046
123	2008-02-06 07:58:01	114.32954	38.56046
123	2008-02-06 08:03:00	114.32954	38.56047
123	2008-02-06 08:08:00	114.32954	38.56047
123	2008-02-06 08:13:00	114.32954	38.56047
123	2008-02-06 08:18:00	114.32953	38.56047
123	2008-02-06 08:18:00	114.32953	38.56047
123	2008-02-06 08:23:00	114.32953	38.56047
123	2008-02-06 08:28:00	114.32953	38.56047
123	2008-02-06 08:33:00	114.32953	38.56047
123	2008-02-06 08:38:00	114.32953	38.56047
123	2008-02-06 08:43:01	114.32953	38.56047
123	2008-02-06 08:48:01	114.32953	38.56047
123	2008-02-06 08:53:01	114.32953	38.56047
123	2008-02-06 08:58:01	114.32953	38.56046
123	2008-02-06 09:03:00	114.32953	38.56046
123	2008-02-06 09:08:00	114.32953	38.56046
123	2008-02-06 09:13:00	114.32952	38.56046
123	2008-02-06 09:18:00	114.32952	38.56046
123	2008-02-06 09:23:00	114.32952	38.56046
123	2008-02-06 09:28:00	114.32952	38.56046
123	2008-02-06 09:33:00	114.32952	38.56046
123	2008-02-06 09:38:00	114.32952	38.56046
123	2008-02-06 09:43:01	114.32953	38.56046
123	2008-02-06 09:48:01	114.32953	38.56046
123	2008-02-06 09:53:01	114.32953	38.56046
123	2008-02-06 09:58:01	114.32953	38.56046
123	2008-02-06 10:03:00	114.32953	38.56046
123	2008-02-06 10:13:00	114.32953	38.56046
123	2008-02-06 10:18:00	114.32953	38.56047
123	2008-02-06 10:23:00	114.32953	38.56047
123	2008-02-06 10:28:00	114.32953	38.56047
123	2008-02-06 10:33:00	114.32952	38.56047
123	2008-02-06 10:38:00	114.32952	38.56047
123	2008-02-06 10:43:00	114.32952	38.56047
123	2008-02-06 10:43:00	114.32952	38.56047
123	2008-02-06 10:48:00	114.32952	38.56047
123	2008-02-06 10:53:00	114.32952	38.56047
123	2008-02-06 10:58:00	114.32952	38.56047
123	2008-02-06 11:03:00	114.32952	38.56047
123	2008-02-06 11:08:00	114.32952	38.56047
123	2008-02-06 11:12:59	114.32952	38.56047
123	2008-02-06 11:22:59	114.32952	38.56048
123	2008-02-06 11:32:59	114.32952	38.56048
123	2008-02-06 11:37:59	114.32952	38.56048
123	2008-02-06 11:47:59	114.32952	38.56049
123	2008-02-06 11:53:00	114.32952	38.56049
123	2008-02-06 12:03:00	114.32953	38.56049
123	2008-02-06 12:08:00	114.32953	38.5605
123	2008-02-06 12:12:59	114.32953	38.56773
123	2008-02-06 12:17:59	114.35326	38.57432
123	2008-02-06 12:22:59	114.38299	38.57177
123	2008-02-06 12:28:00	114.38819	38.57144
123	2008-02-06 12:32:59	114.38819	38.57253
123	2008-02-06 12:37:59	114.38833	38.57244
123	2008-02-06 12:42:59	114.39385	38.56952
123	2008-02-06 12:52:59	114.38674	38.60145
123	2008-02-06 12:57:59	114.38667	38.60153
123	2008-02-06 13:02:59	114.38718	38.60361
123	2008-02-06 13:07:59	114.38675	38.60134
123	2008-02-06 13:12:59	114.38677	38.60133
123	2008-02-06 13:17:59	114.38728	38.59964
123	2008-02-06 13:23:00	114.39001	38.59533
123	2008-02-06 13:28:00	114.3946	38.56947
123	2008-02-06 13:33:00	114.3883	38.57241
123	2008-02-06 13:37:59	114.3883	38.57242
123	2008-02-06 13:42:59	114.3883	38.57243
123	2008-02-06 13:47:59	114.38837	38.57247
123	2008-02-06 13:57:59	114.34559	38.57413
123	2008-02-06 14:02:59	114.32913	38.56361
123	2008-02-06 14:03:06	114.32897	38.56316
123	2008-02-06 14:07:59	114.32947	38.56051
123	2008-02-06 14:12:59	114.3295	38.56049
123	2008-02-06 14:17:59	114.32958	38.56046
123	2008-02-06 14:22:59	114.32958	38.56046
123	2008-02-06 14:27:59	114.32957	38.56045
123	2008-02-06 14:32:59	114.32956	38.56044
123	2008-02-06 14:37:59	114.32956	38.56044
123	2008-02-06 14:47:59	114.32956	38.56042
123	2008-02-06 14:52:59	114.32956	38.56042
123	2008-02-06 15:02:59	114.32955	38.56043
123	2008-02-06 15:07:59	114.32955	38.56042
123	2008-02-06 15:12:59	114.32955	38.56043
123	2008-02-06 15:17:59	114.32955	38.56042
123	2008-02-06 15:22:59	114.32955	38.56042
123	2008-02-06 15:27:59	114.32955	38.56043
123	2008-02-06 15:32:59	114.32955	38.56043
123	2008-02-06 15:32:59	114.32955	38.56043
123	2008-02-06 15:37:59	114.32955	38.56043
123	2008-02-06 15:42:59	114.32955	38.56043
123	2008-02-06 15:47:59	114.32955	38.56043
123	2008-02-06 15:57:05	114.32955	38.56043
123	2008-02-06 15:57:05	114.32955	38.56043
123	2008-02-06 15:57:59	114.32955	38.56043
123	2008-02-06 16:02:59	114.32955	38.56043
123	2008-02-06 16:07:59	114.32956	38.56042
123	2008-02-06 16:12:59	114.32956	38.56042
123	2008-02-06 16:17:58	114.32956	38.56043
123	2008-02-06 16:22:58	114.32956	38.56043
123	2008-02-06 16:27:58	114.32956	38.56043
123	2008-02-06 16:32:58	114.32956	38.56044
123	2008-02-06 16:37:58	114.32956	38.56043
123	2008-02-06 16:47:58	114.32956	38.56043
123	2008-02-06 16:52:58	114.32956	38.56043
123	2008-02-06 16:57:58	114.32956	38.56043
123	2008-02-06 17:02:58	114.32956	38.56043
123	2008-02-06 17:12:58	114.32956	38.56043
123	2008-02-06 17:17:58	114.32956	38.56044
123	2008-02-06 17:22:58	114.32956	38.56044
123	2008-02-06 17:27:58	114.32956	38.56044
123	2008-02-06 17:32:58	114.32956	38.56044
123	2008-02-06 17:37:58	114.32956	38.56044
123	2008-02-06 17:42:58	114.32956	38.56044
123	2008-02-06 17:47:58	114.32956	38.56045
123	2008-02-06 17:52:58	114.32956	38.56045
123	2008-02-06 17:57:59	114.32957	38.56045
123	2008-02-06 17:57:59	114.32957	38.56045
123	2008-02-06 18:02:58	114.32957	38.56045
123	2008-02-06 18:07:58	114.32957	38.56045
123	2008-02-06 18:12:58	114.32957	38.56045
123	2008-02-06 18:17:58	114.32956	38.56045
123	2008-02-06 18:22:58	114.32956	38.56045
123	2008-02-06 18:27:58	114.32956	38.56045
123	2008-02-06 18:32:58	114.32956	38.56045
123	2008-02-06 18:37:58	114.32956	38.56045
123	2008-02-06 18:42:58	114.32955	38.56045
123	2008-02-06 18:47:58	114.32955	38.56044
123	2008-02-06 18:52:58	114.32955	38.56044
123	2008-02-06 18:57:58	114.32955	38.56044
123	2008-02-06 19:02:58	114.32955	38.56044
123	2008-02-06 19:07:58	114.32955	38.56043
123	2008-02-06 19:12:58	114.32955	38.56043
123	2008-02-06 19:17:58	114.32955	38.56042
123	2008-02-06 19:22:58	114.32955	38.56042
123	2008-02-06 19:32:58	114.32955	38.56042
123	2008-02-06 19:37:58	114.32955	38.56041
123	2008-02-06 19:42:58	114.32955	38.56041
123	2008-02-06 19:47:58	114.32955	38.56041
123	2008-02-06 19:52:58	114.32955	38.56041
123	2008-02-06 19:57:58	114.32955	38.56041
123	2008-02-06 20:02:58	114.32956	38.56041
123	2008-02-06 20:07:58	114.32956	38.56041
123	2008-02-06 20:12:58	114.32956	38.56041
123	2008-02-06 20:17:58	114.32956	38.56041
123	2008-02-06 20:22:58	114.32956	38.56041
123	2008-02-06 20:22:58	114.32956	38.56041
123	2008-02-06 20:27:58	114.32955	38.56042
123	2008-02-06 20:32:58	114.32955	38.56042
123	2008-02-06 20:37:58	114.32955	38.56042
123	2008-02-06 20:42:58	114.32955	38.56042
123	2008-02-06 20:47:58	114.32955	38.56042
123	2008-02-06 20:52:57	114.32955	38.56042
123	2008-02-06 20:57:57	114.32955	38.56042
123	2008-02-06 21:02:57	114.32955	38.56042
123	2008-02-06 21:07:57	114.32955	38.56042
123	2008-02-06 21:12:58	114.32955	38.56042
123	2008-02-06 21:17:57	114.32955	38.56042
123	2008-02-06 21:22:57	114.32955	38.56042
123	2008-02-06 21:27:57	114.32955	38.56042
123	2008-02-06 21:32:58	114.32956	38.56041
123	2008-02-06 21:37:58	114.32956	38.56041
123	2008-02-06 21:42:58	114.32956	38.56041
123	2008-02-06 21:47:58	114.32956	38.56041
123	2008-02-06 21:52:57	114.32956	38.5604
123	2008-02-06 21:57:57	114.32956	38.5604
123	2008-02-06 22:02:57	114.32956	38.5604
123	2008-02-06 22:07:57	114.32956	38.5604
123	2008-02-06 22:12:57	114.32956	38.5604
123	2008-02-06 22:17:57	114.32957	38.5604
123	2008-02-06 22:22:57	114.32957	38.56039
123	2008-02-06 22:27:57	114.32957	38.56039
123	2008-02-06 22:32:57	114.32957	38.56039
123	2008-02-06 22:37:57	114.32957	38.56039
123	2008-02-06 22:42:57	114.32957	38.56039
123	2008-02-06 22:47:57	114.32957	38.5604
123	2008-02-06 22:47:57	114.32957	38.5604
123	2008-02-06 22:52:57	114.32957	38.5604
123	2008-02-06 22:57:57	114.32957	38.5604
123	2008-02-06 23:02:57	114.32957	38.5604
123	2008-02-06 23:07:56	114.32957	38.56041
123	2008-02-06 23:12:57	114.32958	38.56041
123	2008-02-06 23:17:57	114.32976	38.56053
123	2008-02-06 23:22:57	114.32976	38.56053
123	2008-02-06 23:27:57	114.32976	38.56053
123	2008-02-06 23:32:57	114.32975	38.56053
123	2008-02-06 23:37:57	114.32975	38.56053
123	2008-02-06 23:42:57	114.32974	38.56052
123	2008-02-06 23:47:57	114.32974	38.56052
123	2008-02-06 23:52:57	114.32974	38.56052
123	2008-02-06 23:57:57	114.32973	38.56052
123	2008-02-07 00:02:57	114.32973	38.56052
123	2008-02-07 00:07:57	114.32973	38.56052
123	2008-02-07 00:12:57	114.32972	38.56051
123	2008-02-07 00:17:57	114.32972	38.56051
123	2008-02-07 00:22:57	114.32971	38.56051
123	2008-02-07 00:27:57	114.32971	38.56051
123	2008-02-07 00:32:57	114.3297	38.5605
123	2008-02-07 00:37:57	114.3297	38.5605
123	2008-02-07 00:42:57	114.3297	38.5605
123	2008-02-07 00:52:57	114.32969	38.5605
123	2008-02-07 00:57:57	114.32969	38.5605
123	2008-02-07 01:02:57	114.32968	38.5605
123	2008-02-07 01:07:57	114.32968	38.5605
123	2008-02-07 01:12:57	114.32968	38.56049
123	2008-02-07 01:12:57	114.32968	38.56049
123	2008-02-07 01:17:57	114.32967	38.56049
123	2008-02-07 01:22:56	114.32967	38.56049
123	2008-02-07 01:27:56	114.32966	38.56049
123	2008-02-07 01:32:56	114.32966	38.56048
123	2008-02-07 01:37:56	114.32966	38.56048
123	2008-02-07 01:42:57	114.32966	38.56048
123	2008-02-07 01:47:57	114.32965	38.56048
123	2008-02-07 01:57:57	114.32965	38.56048
123	2008-02-07 02:12:56	114.32964	38.56048
123	2008-02-07 02:17:56	114.32963	38.56048
123	2008-02-07 02:22:56	114.32963	38.56048
123	2008-02-07 02:27:56	114.32962	38.56048
123	2008-02-07 02:32:56	114.32962	38.56048
123	2008-02-07 02:37:56	114.32962	38.56048
123	2008-02-07 02:42:57	114.32962	38.56048
123	2008-02-07 02:47:57	114.32962	38.56048
123	2008-02-07 02:52:57	114.32961	38.56048
123	2008-02-07 02:57:57	114.32961	38.56048
123	2008-02-07 03:02:56	114.32961	38.56048
123	2008-02-07 03:07:56	114.3296	38.56049
123	2008-02-07 03:12:56	114.3296	38.56049
123	2008-02-07 03:17:56	114.3296	38.56049
123	2008-02-07 03:22:56	114.3296	38.56049
123	2008-02-07 03:27:56	114.32959	38.56048
123	2008-02-07 03:32:56	114.32959	38.56048
123	2008-02-07 03:37:56	114.32959	38.56048
123	2008-02-07 03:37:56	114.32959	38.56048
123	2008-02-07 03:42:57	114.32959	38.56048
123	2008-02-07 03:47:57	114.32959	38.56048
123	2008-02-07 03:52:57	114.32958	38.56047
123	2008-02-07 03:57:57	114.32958	38.56047
123	2008-02-07 04:02:56	114.32958	38.56047
123	2008-02-07 04:07:56	114.32958	38.56047
123	2008-02-07 04:17:56	114.32958	38.56046
123	2008-02-07 04:22:56	114.32958	38.56046
123	2008-02-07 04:27:56	114.32958	38.56047
123	2008-02-07 04:32:56	114.32958	38.56047
123	2008-02-07 04:37:56	114.3296	38.56048
123	2008-02-07 04:42:56	114.32959	38.56049
123	2008-02-07 04:47:56	114.32958	38.56051
123	2008-02-07 04:52:56	114.32957	38.56052
123	2008-02-07 04:57:56	114.32957	38.56051
123	2008-02-07 05:02:56	114.32956	38.56048
123	2008-02-07 05:07:56	114.32957	38.56048
123	2008-02-07 05:12:56	114.32956	38.56046
123	2008-02-07 05:17:56	114.32956	38.56046
123	2008-02-07 05:22:56	114.32955	38.56045
123	2008-02-07 05:27:56	114.32955	38.56045
123	2008-02-07 05:32:56	114.32954	38.56045
123	2008-02-07 05:37:56	114.32954	38.56045
123	2008-02-07 05:47:56	114.32953	38.56046
123	2008-02-07 05:52:56	114.32953	38.56046
123	2008-02-07 05:57:55	114.32953	38.56046
123	2008-02-07 06:02:56	114.32953	38.56046
123	2008-02-07 06:07:56	114.32953	38.56046
123	2008-02-07 06:12:56	114.32953	38.56046
123	2008-02-07 06:17:56	114.32952	38.56046
123	2008-02-07 06:22:56	114.32954	38.56046
123	2008-02-07 06:32:56	114.32953	38.56045
123	2008-02-07 06:37:56	114.32953	38.56045
123	2008-02-07 06:42:55	114.32953	38.56045
123	2008-02-07 06:47:55	114.32953	38.56045
123	2008-02-07 06:52:55	114.32953	38.56045
123	2008-02-07 06:57:55	114.32953	38.56044
123	2008-02-07 07:07:55	114.32953	38.56044
123	2008-02-07 07:12:55	114.32953	38.56044
123	2008-02-07 07:17:55	114.32953	38.56044
123	2008-02-07 07:22:56	114.32953	38.56044
123	2008-02-07 07:27:56	114.32953	38.56044
123	2008-02-07 07:37:56	114.32953	38.56044
123	2008-02-07 07:42:55	114.32953	38.56043
123	2008-02-07 07:47:55	114.32953	38.56043
123	2008-02-07 07:52:55	114.32953	38.56043
123	2008-02-07 07:57:55	114.32953	38.56043
123	2008-02-07 08:02:55	114.32954	38.56043
123	2008-02-07 08:07:55	114.32954	38.56043
123	2008-02-07 08:12:55	114.32954	38.56043
123	2008-02-07 08:17:55	114.32954	38.56043
123	2008-02-07 08:22:56	114.32954	38.56043
123	2008-02-07 08:27:56	114.32955	38.56044
123	2008-02-07 08:27:56	114.32955	38.56044
123	2008-02-07 08:32:56	114.32955	38.56044
123	2008-02-07 08:37:56	114.32955	38.56044
123	2008-02-07 08:42:55	114.32955	38.56044
123	2008-02-07 08:47:55	114.32955	38.56044
123	2008-02-07 08:52:55	114.32955	38.56044
123	2008-02-07 08:57:55	114.32955	38.56044
123	2008-02-07 09:02:55	114.32955	38.56044
123	2008-02-07 09:07:55	114.32954	38.56044
123	2008-02-07 09:12:55	114.32954	38.56044
123	2008-02-07 09:17:55	114.32956	38.56045
123	2008-02-07 09:22:55	114.32956	38.56045
123	2008-02-07 09:27:55	114.32956	38.56045
123	2008-02-07 09:32:55	114.32956	38.56045
123	2008-02-07 09:37:55	114.32956	38.56044
123	2008-02-07 09:42:55	114.32956	38.56044
123	2008-02-07 09:47:55	114.32956	38.56044
123	2008-02-07 09:52:55	114.32956	38.56044
123	2008-02-07 09:57:55	114.32956	38.56044
123	2008-02-07 10:12:55	114.32956	38.56044
123	2008-02-07 10:17:55	114.32956	38.56043
123	2008-02-07 10:22:55	114.32963	38.56036
123	2008-02-07 10:27:55	114.32961	38.56036
123	2008-02-07 10:32:55	114.3296	38.56036
123	2008-02-07 10:37:55	114.32959	38.56038
123	2008-02-07 10:42:54	114.32958	38.5604
123	2008-02-07 10:47:54	114.32957	38.56041
123	2008-02-07 10:52:54	114.32957	38.56041
123	2008-02-07 10:52:54	114.32957	38.56041
123	2008-02-07 10:57:54	114.32956	38.56042
123	2008-02-07 10:57:54	114.32956	38.56042
123	2008-02-07 11:02:55	114.32957	38.56042
123	2008-02-07 11:07:55	114.32956	38.56042
123	2008-02-07 11:12:54	114.32956	38.56042
123	2008-02-07 11:17:54	114.32955	38.56042
123	2008-02-07 11:22:55	114.32955	38.56042
123	2008-02-07 11:27:55	114.32956	38.56042
123	2008-02-07 11:32:55	114.32956	38.56042
123	2008-02-07 11:37:55	114.32957	38.56042
123	2008-02-07 11:47:55	114.32958	38.56042
123	2008-02-07 11:52:54	114.32959	38.56042
123	2008-02-07 11:57:54	114.32959	38.56042
123	2008-02-07 12:02:54	114.3296	38.56042
123	2008-02-07 12:07:54	114.3296	38.56042
123	2008-02-07 12:17:54	116.40778	39.85802
123	2008-02-07 12:17:54	116.40778	39.85802
123	2008-02-07 12:22:54	114.3296	38.56042
123	2008-02-07 12:27:54	114.32961	38.56042
123	2008-02-07 12:32:55	114.32961	38.56042
123	2008-02-07 12:37:55	114.32961	38.56042
123	2008-02-07 12:42:55	114.32961	38.56041
123	2008-02-07 12:47:54	114.32949	38.56042
123	2008-02-07 12:52:54	114.32951	38.56042
123	2008-02-07 12:57:54	114.32949	38.56036
123	2008-02-07 13:07:54	114.3295	38.56037
123	2008-02-07 13:12:54	114.32951	38.56037
123	2008-02-07 13:17:54	114.32952	38.56038
123	2008-02-07 13:17:54	114.32952	38.56038
123	2008-02-07 13:22:55	114.32953	38.5604
123	2008-02-07 13:27:55	114.32953	38.56041
123	2008-02-07 13:32:55	114.32953	38.56042
123	2008-02-07 13:37:55	114.32953	38.56043
123	2008-02-07 13:42:54	114.32954	38.56044
123	2008-02-07 13:47:54	114.32954	38.56044
123	2008-02-07 13:52:54	114.32953	38.56044
123	2008-02-07 13:57:54	114.32953	38.56044
123	2008-02-07 14:02:54	114.32953	38.56043
123	2008-02-07 14:03:12	114.32953	38.56043
123	2008-02-07 14:07:54	114.32952	38.56043
123	2008-02-07 14:12:54	114.32952	38.56042
123	2008-02-07 14:17:54	114.32952	38.56042
123	2008-02-07 14:22:54	114.32952	38.56042
123	2008-02-07 14:27:54	114.32952	38.56042
123	2008-02-07 14:32:54	114.32952	38.56042
123	2008-02-07 14:37:54	114.32952	38.56042
123	2008-02-07 14:42:54	114.32952	38.56041
123	2008-02-07 14:47:54	114.32952	38.56041
123	2008-02-07 14:52:54	114.32952	38.56041
123	2008-02-07 14:57:54	114.32952	38.56038
123	2008-02-07 15:02:54	114.32952	38.56036
123	2008-02-07 15:07:54	114.32951	38.5604
123	2008-02-07 15:13:05	114.32951	38.5604
123	2008-02-07 15:17:53	114.32952	38.5604
123	2008-02-07 15:22:53	114.32952	38.56041
123	2008-02-07 15:27:53	114.32952	38.56041
123	2008-02-07 15:32:53	114.32952	38.56042
123	2008-02-07 15:37:54	114.32952	38.56043
123	2008-02-07 15:42:54	114.32952	38.56043
123	2008-02-07 15:42:54	114.32952	38.56043
123	2008-02-07 15:47:54	114.32952	38.56043
123	2008-02-07 15:58:23	114.32953	38.56043
123	2008-02-07 16:02:53	114.32953	38.56043
123	2008-02-07 16:07:53	114.32953	38.56044
123	2008-02-07 16:12:53	114.32953	38.56044
123	2008-02-07 16:17:53	114.32953	38.56045
123	2008-02-07 16:22:53	114.32954	38.56046
123	2008-02-07 16:27:53	114.32954	38.56046
123	2008-02-07 16:32:53	114.32954	38.56046
123	2008-02-07 16:37:53	114.32954	38.56046
123	2008-02-07 16:42:53	114.32954	38.56046
123	2008-02-07 16:47:53	114.32954	38.56045
123	2008-02-07 16:52:53	114.32955	38.56045
123	2008-02-07 16:57:53	114.32955	38.56045
123	2008-02-07 17:02:54	114.32955	38.56045
123	2008-02-07 17:07:54	114.32955	38.56045
123	2008-02-07 17:12:54	114.32955	38.56045
123	2008-02-07 17:17:54	114.32956	38.56046
123	2008-02-07 17:22:53	114.32956	38.56046
123	2008-02-07 17:27:53	114.32956	38.56046
123	2008-02-07 17:32:53	114.32956	38.56046
123	2008-02-07 17:37:53	114.32956	38.56046
123	2008-02-07 17:42:53	114.32956	38.56046
123	2008-02-07 17:47:53	114.32956	38.56046
123	2008-02-07 17:52:53	114.32957	38.56046
123	2008-02-07 17:57:53	114.32957	38.56047
123	2008-02-07 18:02:54	114.32957	38.56047
123	2008-02-07 18:07:54	114.32957	38.56047
123	2008-02-07 18:07:54	114.32957	38.56047
123	2008-02-07 18:12:53	114.32957	38.56047
123	2008-02-07 18:17:53	114.32957	38.56047
123	2008-02-07 18:22:53	114.32957	38.56047
123	2008-02-07 18:27:53	114.32957	38.56047
123	2008-02-07 18:32:53	114.32956	38.56047
123	2008-02-07 18:37:53	114.32956	38.56047
123	2008-02-07 18:42:53	114.32956	38.56047
123	2008-02-07 18:47:53	114.32956	38.56047
123	2008-02-07 18:52:53	114.32956	38.56047
123	2008-02-07 18:57:53	114.32956	38.56047
123	2008-02-07 19:02:53	114.32956	38.56047
123	2008-02-07 19:07:53	114.32956	38.56047
123	2008-02-07 19:12:53	114.32956	38.56047
123	2008-02-07 19:17:53	114.32956	38.56046
123	2008-02-07 19:22:53	114.32956	38.56046
123	2008-02-07 19:27:53	114.32956	38.56046
123	2008-02-07 19:32:53	114.32956	38.56045
123	2008-02-07 19:37:53	114.32956	38.56045
123	2008-02-07 19:42:53	114.32956	38.56045
123	2008-02-07 19:47:53	114.32956	38.56044
123	2008-02-07 19:52:53	114.32957	38.56044
123	2008-02-07 19:57:52	114.32957	38.56044
123	2008-02-07 20:02:53	114.32957	38.56044
123	2008-02-07 20:07:53	114.32957	38.56044
123	2008-02-07 20:12:53	114.32957	38.56044
123	2008-02-07 20:17:53	114.32957	38.56044
123	2008-02-07 20:22:53	114.32957	38.56044
123	2008-02-07 20:27:53	114.32957	38.56044
123	2008-02-07 20:32:52	114.32956	38.56044
123	2008-02-07 20:32:52	114.32956	38.56044
123	2008-02-07 20:37:52	114.32956	38.56045
123	2008-02-07 20:37:52	114.32956	38.56045
123	2008-02-07 20:42:52	114.32958	38.56043
123	2008-02-07 20:47:52	114.32958	38.56043
123	2008-02-07 20:52:53	114.32958	38.56044
123	2008-02-07 20:57:52	114.32949	38.56051
123	2008-02-07 21:02:52	114.32947	38.56052
123	2008-02-07 21:07:52	114.32944	38.56051
123	2008-02-07 21:12:52	114.32943	38.56052
123	2008-02-07 21:17:52	114.32943	38.56052
123	2008-02-07 21:22:52	114.32944	38.56052
123	2008-02-07 21:27:52	114.32945	38.56052
123	2008-02-07 21:32:52	114.32946	38.56051
123	2008-02-07 21:37:52	114.32947	38.56049
123	2008-02-07 21:42:52	114.32948	38.56048
123	2008-02-07 21:47:52	114.32948	38.56048
123	2008-02-07 21:52:52	114.32948	38.56048
123	2008-02-07 21:57:52	114.32949	38.56047
123	2008-02-07 22:02:52	114.32949	38.56046
123	2008-02-07 22:07:52	114.3295	38.56045
123	2008-02-07 22:12:52	114.32951	38.56044
123	2008-02-07 22:17:52	114.32951	38.56044
123	2008-02-07 22:22:52	114.32951	38.56044
123	2008-02-07 22:27:52	114.3295	38.56044
123	2008-02-07 22:32:52	114.3295	38.56044
123	2008-02-07 22:37:52	114.3295	38.56044
123	2008-02-07 22:42:52	114.3295	38.56044
123	2008-02-07 22:47:52	114.3295	38.56043
123	2008-02-07 22:52:52	114.3295	38.56043
123	2008-02-07 22:57:52	114.32949	38.56043
123	2008-02-07 22:57:52	114.32949	38.56043
123	2008-02-07 23:02:52	114.32949	38.56043
123	2008-02-07 23:07:52	114.32969	38.56049
123	2008-02-07 23:12:52	114.32963	38.56051
123	2008-02-07 23:17:52	114.3296	38.5605
123	2008-02-07 23:22:52	114.32959	38.56049
123	2008-02-07 23:27:52	114.32958	38.56049
123	2008-02-07 23:32:52	114.32958	38.56049
123	2008-02-07 23:37:52	114.32957	38.56047
123	2008-02-07 23:42:52	114.32957	38.56047
123	2008-02-07 23:47:52	114.32957	38.56047
123	2008-02-07 23:52:52	114.32956	38.56047
123	2008-02-07 23:57:52	114.32956	38.56047
123	2008-02-08 00:02:52	114.32956	38.56046
123	2008-02-08 00:07:52	114.32956	38.56046
123	2008-02-08 00:12:52	114.32956	38.56046
123	2008-02-08 00:17:52	114.32955	38.56046
123	2008-02-08 00:22:52	114.32955	38.56046
123	2008-02-08 00:27:52	114.32955	38.56046
123	2008-02-08 00:32:52	114.32955	38.56046
123	2008-02-08 00:37:52	114.32954	38.56045
123	2008-02-08 00:42:51	114.32954	38.56046
123	2008-02-08 00:47:51	114.32954	38.56045
123	2008-02-08 00:52:51	114.32954	38.56045
123	2008-02-08 00:57:51	114.32954	38.56046
123	2008-02-08 01:02:52	114.32953	38.56046
123	2008-02-08 01:07:52	114.32953	38.56046
123	2008-02-08 01:12:52	114.32953	38.56046
123	2008-02-08 01:17:52	114.32953	38.56046
123	2008-02-08 01:22:52	114.32952	38.56046
123	2008-02-08 01:22:52	114.32952	38.56046
123	2008-02-08 01:27:52	114.32952	38.56046
123	2008-02-08 01:32:52	114.32952	38.56046
123	2008-02-08 01:37:52	114.32952	38.56047
123	2008-02-08 01:42:51	114.32948	38.56054
123	2008-02-08 01:47:51	114.3295	38.56054
123	2008-02-08 01:52:51	114.32952	38.56052
123	2008-02-08 01:57:51	114.32953	38.56054
123	2008-02-08 02:22:51	114.3295	38.5605
123	2008-02-08 02:47:52	114.32951	38.56048
123	2008-02-08 02:52:51	114.32952	38.56048
123	2008-02-08 02:57:51	114.32951	38.56049
123	2008-02-08 03:02:51	114.32951	38.56049
123	2008-02-08 03:07:51	114.32951	38.56049
123	2008-02-08 03:12:51	114.32951	38.56048
123	2008-02-08 03:17:51	114.32951	38.56048
123	2008-02-08 03:22:51	114.32951	38.56048
123	2008-02-08 03:27:51	114.32952	38.56048
123	2008-02-08 03:32:52	114.32952	38.56047
123	2008-02-08 03:37:51	114.32952	38.56047
123	2008-02-08 03:42:51	114.32952	38.56047
123	2008-02-08 03:47:51	114.32953	38.56047
123	2008-02-08 03:47:51	114.32953	38.56047
123	2008-02-08 03:52:51	114.32953	38.56047
123	2008-02-08 03:52:51	114.32953	38.56047
123	2008-02-08 03:57:51	114.32953	38.56046
123	2008-02-08 04:02:51	114.32953	38.56046
123	2008-02-08 04:07:51	114.32954	38.56045
123	2008-02-08 04:12:51	114.32954	38.56045
123	2008-02-08 04:17:51	114.32954	38.56045
123	2008-02-08 04:22:51	114.32954	38.56045
123	2008-02-08 04:27:51	114.32955	38.56045
123	2008-02-08 04:32:51	114.32955	38.56045
123	2008-02-08 04:37:51	114.32955	38.56045
123	2008-02-08 04:42:51	114.32955	38.56045
123	2008-02-08 04:47:51	114.32955	38.56045
123	2008-02-08 04:52:51	114.32956	38.56046
123	2008-02-08 04:57:51	114.32956	38.56046
123	2008-02-08 05:02:51	114.32956	38.56045
123	2008-02-08 05:07:51	114.32956	38.56045
123	2008-02-08 05:12:51	114.32956	38.56045
123	2008-02-08 05:17:51	114.32956	38.56045
123	2008-02-08 05:22:51	114.32956	38.56045
123	2008-02-08 05:27:51	114.32956	38.56045
123	2008-02-08 05:32:51	114.32956	38.56045
123	2008-02-08 05:37:51	114.32955	38.56045
123	2008-02-08 05:42:51	114.32955	38.56045
123	2008-02-08 05:47:51	114.32955	38.56045
123	2008-02-08 05:52:50	114.32955	38.56045
123	2008-02-08 05:57:50	114.32953	38.56046
123	2008-02-08 06:02:50	114.3295	38.56046
123	2008-02-08 06:07:50	114.32955	38.56045
123	2008-02-08 06:12:50	114.32956	38.56044
123	2008-02-08 06:12:50	114.32956	38.56044
123	2008-02-08 06:17:50	114.32958	38.56043
123	2008-02-08 06:17:50	114.32958	38.56043
123	2008-02-08 06:22:50	114.32958	38.56043
123	2008-02-08 06:27:50	114.32958	38.56043
123	2008-02-08 06:32:50	114.32957	38.56043
123	2008-02-08 06:37:50	114.32956	38.56044
123	2008-02-08 06:42:50	114.32956	38.56043
123	2008-02-08 06:47:50	114.32956	38.56043
123	2008-02-08 06:52:50	114.32956	38.56043
123	2008-02-08 06:57:50	114.32956	38.56042
123	2008-02-08 07:02:50	114.32956	38.56042
123	2008-02-08 07:07:50	114.32956	38.56042
123	2008-02-08 07:12:50	114.32956	38.56043
123	2008-02-08 07:17:50	114.32956	38.56043
123	2008-02-08 07:22:50	114.32956	38.56044
123	2008-02-08 07:27:50	114.32955	38.56044
123	2008-02-08 07:32:50	114.32955	38.56044
123	2008-02-08 07:37:50	114.32955	38.56044
123	2008-02-08 07:42:50	114.32955	38.56044
123	2008-02-08 07:47:50	114.32955	38.56043
123	2008-02-08 07:52:50	114.32951	38.5604
123	2008-02-08 07:57:50	114.32959	38.5604
123	2008-02-08 08:02:50	114.3296	38.56039
123	2008-02-08 08:07:50	114.32958	38.56042
123	2008-02-08 08:12:50	114.32959	38.56043
123	2008-02-08 08:17:50	114.32958	38.56044
123	2008-02-08 08:22:51	114.32958	38.56044
123	2008-02-08 08:27:51	114.32958	38.56045
123	2008-02-08 08:32:51	114.32958	38.56045
123	2008-02-08 08:37:51	114.32958	38.56043
123	2008-02-08 08:37:51	114.32958	38.56043
123	2008-02-08 08:42:50	114.32958	38.56044
123	2008-02-08 08:42:50	114.32958	38.56044
123	2008-02-08 08:47:50	114.32957	38.56044
123	2008-02-08 08:52:50	114.32956	38.56043
123	2008-02-08 08:57:50	114.32956	38.56043
123	2008-02-08 09:02:50	114.32955	38.56043
123	2008-02-08 09:07:50	114.32955	38.56043
123	2008-02-08 09:12:50	114.32956	38.56043
123	2008-02-08 09:17:50	114.32956	38.56043
123	2008-02-08 09:22:50	114.32955	38.56043
123	2008-02-08 09:27:50	114.32955	38.56042
123	2008-02-08 09:32:50	114.32955	38.56042
123	2008-02-08 09:37:50	114.32955	38.56042
123	2008-02-08 09:42:50	114.32955	38.56042
123	2008-02-08 09:47:50	114.32955	38.56042
123	2008-02-08 09:52:50	114.32955	38.56042
123	2008-02-08 09:57:49	114.32955	38.56042
123	2008-02-08 10:02:49	114.32955	38.56042
123	2008-02-08 10:07:49	114.32955	38.56042
123	2008-02-08 10:12:50	114.32955	38.56042
123	2008-02-08 10:17:50	114.32954	38.56042
123	2008-02-08 10:22:50	114.32954	38.56042
123	2008-02-08 10:27:50	114.32954	38.56042
123	2008-02-08 10:32:50	114.32954	38.56042
123	2008-02-08 10:37:50	114.32954	38.56042
123	2008-02-08 10:42:50	114.32954	38.56042
123	2008-02-08 10:47:50	114.32954	38.56042
123	2008-02-08 10:52:49	114.32953	38.56042
123	2008-02-08 10:57:49	114.32953	38.56042
123	2008-02-08 11:02:49	114.32954	38.5602
123	2008-02-08 11:02:49	114.32954	38.5602
123	2008-02-08 11:07:49	114.32954	38.56024
123	2008-02-08 11:07:49	114.32954	38.56024
123	2008-02-08 11:12:49	114.32952	38.56027
123	2008-02-08 11:17:49	114.32951	38.56029
123	2008-02-08 11:22:49	114.32952	38.5603
123	2008-02-08 11:27:49	114.32952	38.56032
123	2008-02-08 11:32:49	114.32954	38.56033
123	2008-02-08 11:37:49	114.32954	38.56034
123	2008-02-08 11:42:49	114.32954	38.56036
123	2008-02-08 11:47:49	114.32954	38.56037
123	2008-02-08 11:52:49	114.32954	38.56038
123	2008-02-08 11:57:49	114.32955	38.56039
123	2008-02-08 12:02:50	114.32956	38.56038
123	2008-02-08 12:07:50	114.32956	38.56039
123	2008-02-08 12:12:50	114.32957	38.56039
123	2008-02-08 12:17:50	114.32957	38.56039
123	2008-02-08 12:22:49	114.32957	38.56039
123	2008-02-08 12:27:49	114.32958	38.56039
123	2008-02-08 12:32:49	114.32957	38.56039
123	2008-02-08 12:37:49	114.32957	38.56039
123	2008-02-08 12:42:49	114.3295	38.56041
123	2008-02-08 12:47:49	114.32953	38.56041
123	2008-02-08 12:52:49	114.32949	38.56048
123	2008-02-08 12:57:49	114.32951	38.56046
123	2008-02-08 13:02:50	114.32952	38.56045
123	2008-02-08 13:07:50	114.32954	38.56044
123	2008-02-08 13:12:50	114.32956	38.56044
123	2008-02-08 13:17:50	114.32956	38.56046
123	2008-02-08 13:22:49	114.32957	38.56047
123	2008-02-08 13:27:49	114.32957	38.56048
123	2008-02-08 13:27:49	114.32957	38.56048
123	2008-02-08 13:32:52	114.32957	38.56048
123	2008-02-08 13:37:49	114.32957	38.56048
123	2008-02-08 13:42:49	114.32957	38.56049
123	2008-02-08 13:47:49	114.32957	38.56049
123	2008-02-08 13:52:49	114.32956	38.56048
123	2008-02-08 13:57:49	114.32956	38.56048
123	2008-02-08 13:57:49	114.32956	38.56048
123	2008-02-08 14:02:49	114.32955	38.56047
123	2008-02-08 14:03:17	114.32955	38.56047
123	2008-02-08 14:07:49	114.32956	38.56047
123	2008-02-08 14:12:49	114.32956	38.56047
123	2008-02-08 14:17:49	114.32956	38.56047
123	2008-02-08 14:22:49	114.32956	38.56047
123	2008-02-08 14:27:49	114.32956	38.56047
123	2008-02-08 14:32:49	114.32956	38.56047
123	2008-02-08 14:37:49	114.32956	38.56047
123	2008-02-08 14:42:49	114.32956	38.56047
123	2008-02-08 14:47:48	114.32956	38.56047
123	2008-02-08 14:52:48	114.32956	38.56047
123	2008-02-08 14:57:48	114.32955	38.56026
123	2008-02-08 15:02:48	114.32955	38.56032
123	2008-02-08 15:07:49	114.32955	38.56034
123	2008-02-08 15:12:49	114.32956	38.56036
123	2008-02-08 15:17:49	114.32957	38.56037
123	2008-02-08 15:22:49	114.32956	38.56039
123	2008-02-08 15:27:49	114.32956	38.5604
123	2008-02-08 15:32:49	114.32959	38.56036
123	2008-02-08 15:37:49	114.32959	38.56036
123	2008-02-08 15:42:49	114.32958	38.56038
123	2008-02-08 15:47:48	114.32958	38.56039
123	2008-02-08 15:52:48	114.32958	38.56039
123	2008-02-08 15:57:48	114.32958	38.56039
123	2008-02-08 15:57:48	114.32958	38.56039
123	2008-02-08 16:02:48	114.32958	38.56039
123	2008-02-08 16:07:48	114.32958	38.5604
123	2008-02-08 16:12:48	114.32958	38.56041
123	2008-02-08 16:17:48	114.32958	38.56041
123	2008-02-08 16:22:48	114.32958	38.56042
123	2008-02-08 16:27:48	114.32958	38.56042
123	2008-02-08 16:32:48	114.32958	38.56042
123	2008-02-08 16:37:48	114.32958	38.56042
123	2008-02-08 16:42:48	114.32958	38.56042
123	2008-02-08 16:47:48	114.32958	38.56042
123	2008-02-08 16:52:48	114.32958	38.56042
123	2008-02-08 16:57:48	114.32958	38.56042
123	2008-02-08 17:02:48	114.32958	38.56042
123	2008-02-08 17:07:49	114.32958	38.56042
123	2008-02-08 17:12:49	114.32958	38.56043
123	2008-02-08 17:17:49	114.32958	38.56043
123	2008-02-08 17:22:49	114.32958	38.56043
123	2008-02-08 17:27:48	114.32957	38.56043
123	2008-02-08 17:32:48	114.32957	38.56043
123	2008-02-08 17:37:48	114.3296	38.56048
