# Supplementary material for: An adaptive map-matching algorithm based on hierarchical fuzzy system from vehicular GPS data
Source: PLoS One. 2017 Dec 5;12(12):e0188796. doi: 10.1371/journal.pone.0188796 (PMC5716534; doi:10.1371/journal.pone.0188796)
Supplement: S1 Data — (ZIP) [file pone.0188796.s001.zip › data samples/125.txt]

125	2008-02-02 13:39:08	116.44686	39.92568
125	2008-02-02 13:44:09	116.44469	39.92578
125	2008-02-02 13:49:11	116.44429	39.94427
125	2008-02-02 13:54:13	116.46495	39.9696
125	2008-02-02 13:59:14	116.45651	39.98849
125	2008-02-02 14:04:16	116.46555	40.00383
125	2008-02-02 14:09:18	116.47324	40.01157
125	2008-02-02 14:14:20	116.45724	40.0036
125	2008-02-02 14:14:20	116.45724	40.0036
125	2008-02-02 14:19:21	116.45079	39.98513
125	2008-02-02 14:24:23	116.43325	39.96651
125	2008-02-02 14:29:25	116.41218	39.96796
125	2008-02-02 14:34:27	116.40488	39.96368
125	2008-02-02 14:39:29	116.41321	39.95261
125	2008-02-02 14:49:32	116.41956	39.92886
125	2008-02-02 14:54:34	116.42038	39.91561
125	2008-02-02 14:59:36	116.41165	39.90715
125	2008-02-02 15:04:38	116.39475	39.899
125	2008-02-02 15:09:39	116.39231	39.88672
125	2008-02-02 15:14:41	116.39441	39.87544
125	2008-02-02 15:19:43	116.40038	39.87057
125	2008-02-02 15:24:45	116.44244	39.87026
125	2008-02-02 15:29:46	116.43879	39.86454
125	2008-02-02 15:34:48	116.4332	39.86451
125	2008-02-02 15:39:50	116.41858	39.86426
125	2008-02-02 15:44:52	116.39343	39.86393
125	2008-02-02 15:49:54	116.39259	39.85765
125	2008-02-02 15:52:45	116.39259	39.85765
125	2008-02-02 15:58:18	116.39268	39.85755
125	2008-02-02 15:58:18	116.39268	39.85755
125	2008-02-02 15:58:18	116.39268	39.85755
125	2008-02-02 15:58:18	116.39268	39.85755
125	2008-02-02 15:58:18	116.39268	39.85755
125	2008-02-02 15:58:18	116.39268	39.85755
125	2008-02-02 15:58:18	116.39268	39.85755
125	2008-02-02 15:58:18	116.39268	39.85755
125	2008-02-02 15:58:18	116.39268	39.85755
125	2008-02-02 17:20:34	116.42142	39.89544
125	2008-02-02 17:25:36	116.41712	39.90239
125	2008-02-02 17:30:38	116.43533	39.90708
125	2008-02-02 17:35:40	116.45147	39.90518
125	2008-02-02 17:40:41	116.44733	39.91651
125	2008-02-02 17:45:43	116.45416	39.92191
125	2008-02-02 17:50:45	116.45657	39.92197
125	2008-02-02 17:54:32	116.45657	39.92197
125	2008-02-02 18:00:51	116.45558	39.92685
125	2008-02-02 18:05:52	116.44984	39.95544
125	2008-02-02 18:15:56	116.41137	39.9763
125	2008-02-02 18:20:58	116.41112	39.99671
125	2008-02-02 18:26:00	116.41119	40.00141
125	2008-02-02 18:31:01	116.40705	40.0015
125	2008-02-02 18:36:03	116.41029	39.99751
125	2008-02-02 18:41:05	116.41068	39.99443
125	2008-02-02 18:46:07	116.42149	39.98745
125	2008-02-02 18:51:08	116.44664	40.0051
125	2008-02-02 18:56:10	116.4953	40.00046
125	2008-02-02 19:01:12	116.51982	40.02784
125	2008-02-02 19:06:14	116.54287	40.05807
125	2008-02-02 19:11:16	116.56261	40.06867
125	2008-02-02 19:16:17	116.56706	40.0715
125	2008-02-02 19:21:19	116.56237	40.0693
125	2008-02-02 19:26:21	116.58239	40.0635
125	2008-02-02 19:31:23	116.58189	40.07513
125	2008-02-02 19:36:25	116.58175	40.07605
125	2008-02-02 19:41:26	116.58061	40.07533
125	2008-02-02 19:46:28	116.58061	40.07533
125	2008-02-02 19:51:30	116.58058	40.07542
125	2008-02-02 19:53:06	116.58057	40.07542
125	2008-02-02 19:53:08	116.58057	40.07542
125	2008-02-02 20:16:49	116.58407	40.05364
125	2008-02-02 20:16:49	116.58407	40.05364
125	2008-02-02 20:21:51	116.52632	40.01986
125	2008-02-02 20:26:52	116.47109	39.97703
125	2008-02-02 20:31:54	116.41759	39.9482
125	2008-02-02 20:36:56	116.38424	39.94759
125	2008-02-02 20:41:58	116.36571	39.94732
125	2008-02-02 20:47:00	116.34894	39.94023
125	2008-02-02 20:52:01	116.34978	39.9404
125	2008-02-02 20:57:03	116.39611	39.9476
125	2008-02-02 21:02:05	116.43833	39.94815
125	2008-02-02 21:07:07	116.49239	39.99609
125	2008-02-02 21:12:08	116.57121	40.03884
125	2008-02-02 21:17:10	116.58665	40.07687
125	2008-02-02 21:32:16	116.5781	40.04627
125	2008-02-02 21:37:17	116.49727	40.00111
125	2008-02-02 21:42:19	116.51046	39.9789
125	2008-02-02 21:54:30	116.53055	39.86837
125	2008-02-02 21:59:32	116.47055	39.87006
125	2008-02-02 22:04:34	116.45455	39.868
125	2008-02-02 22:09:35	116.41684	39.85652
125	2008-02-02 22:14:37	116.40965	39.85595
125	2008-02-02 22:19:39	116.41283	39.8632
125	2008-02-02 22:24:41	116.41492	39.86416
125	2008-02-02 22:29:42	116.42425	39.86656
125	2008-02-02 22:34:44	116.43295	39.87498
125	2008-02-02 22:39:46	116.4399	39.87681
125	2008-02-02 22:55:49	116.3168	39.89596
125	2008-02-02 23:00:51	116.32904	39.90594
125	2008-02-02 23:05:52	116.34494	39.90587
125	2008-02-02 23:10:54	116.35724	39.89224
125	2008-02-02 23:20:58	116.38712	39.88864
125	2008-02-02 23:36:03	116.4681	39.9037
125	2008-02-02 23:41:05	116.52425	39.90819
125	2008-02-02 23:46:07	116.60409	39.90653
125	2008-02-02 23:51:08	116.63382	39.92202
125	2008-02-03 00:01:12	116.58235	39.94171
125	2008-02-03 00:06:15	116.56848	39.96423
125	2008-02-03 00:27:21	116.56258	40.04799
125	2008-02-03 00:32:23	116.56244	40.06928
125	2008-02-03 00:37:25	116.56608	40.07209
125	2008-02-03 00:42:26	116.56657	40.07216
125	2008-02-03 00:47:28	116.56657	40.07216
125	2008-02-03 00:47:28	116.56657	40.07216
125	2008-02-03 00:52:30	116.56507	40.07214
125	2008-02-03 00:57:32	116.57979	40.06249
125	2008-02-03 01:02:34	116.5809	40.07513
125	2008-02-03 01:07:35	116.58094	40.07502
125	2008-02-03 01:12:37	116.58057	40.07529
125	2008-02-03 01:17:39	116.58118	40.07122
125	2008-02-03 01:22:41	116.58349	40.07573
125	2008-02-03 01:27:42	116.58554	40.07667
125	2008-02-03 01:37:46	116.5785	40.04661
125	2008-02-03 01:42:48	116.51131	40.0133
125	2008-02-03 01:52:51	116.48374	39.9112
125	2008-02-03 01:57:53	116.48024	39.85469
125	2008-02-03 02:02:55	116.41804	39.83091
125	2008-02-03 02:18:00	116.28449	39.81325
125	2008-02-03 02:23:02	116.28861	39.81309
125	2008-02-03 02:33:06	116.31922	39.79498
125	2008-02-03 02:38:06	116.32536	39.76292
125	2008-02-03 02:43:08	116.32641	39.73248
125	2008-02-03 02:48:03	116.32962	39.7211
125	2008-02-03 08:46:24	116.33605	39.76855
125	2008-02-03 08:51:26	116.35744	39.79253
125	2008-02-03 08:56:28	116.36274	39.82739
125	2008-02-03 09:01:29	116.38063	39.83526
125	2008-02-03 09:06:31	116.38077	39.85321
125	2008-02-03 09:11:33	116.36138	39.85437
125	2008-02-03 09:16:35	116.3074	39.86116
125	2008-02-03 09:21:36	116.3043	39.89492
125	2008-02-03 09:26:38	116.3041	39.93027
125	2008-02-03 09:31:40	116.29702	39.95883
125	2008-02-03 09:36:42	116.29164	39.95767
125	2008-02-03 09:46:45	116.31424	39.98423
125	2008-02-03 09:51:47	116.33731	39.98556
125	2008-02-03 10:06:53	116.3493	39.93701
125	2008-02-03 10:11:54	116.34975	39.92695
125	2008-02-03 10:16:56	116.35012	39.89798
125	2008-02-03 10:21:58	116.32167	39.89206
125	2008-02-03 10:27:00	116.32301	39.89526
125	2008-02-03 10:32:01	116.32271	39.90077
125	2008-02-03 10:37:03	116.31516	39.90083
125	2008-02-03 10:37:03	116.31516	39.90083
125	2008-02-03 10:47:07	116.32152	39.89222
125	2008-02-03 10:52:09	116.30353	39.88344
125	2008-02-03 10:57:10	116.30097	39.88006
125	2008-02-03 11:02:12	116.30984	39.88662
125	2008-02-03 11:07:17	116.31033	39.88629
125	2008-02-03 11:17:20	116.30435	39.8952
125	2008-02-03 11:22:22	116.30412	39.9324
125	2008-02-03 11:27:24	116.32214	39.96595
125	2008-02-03 11:32:26	116.32764	39.97492
125	2008-02-03 11:37:28	116.33962	39.98509
125	2008-02-03 11:42:29	116.34234	39.9751
125	2008-02-03 11:47:31	116.37304	39.9668
125	2008-02-03 11:57:35	116.41301	39.94798
125	2008-02-03 12:07:38	116.42953	39.90726
125	2008-02-03 12:12:40	116.43374	39.89252
125	2008-02-03 12:27:44	116.41161	39.90023
125	2008-02-03 12:37:48	116.41166	39.91299
125	2008-02-03 12:42:50	116.41122	39.92377
125	2008-02-03 12:42:50	116.41122	39.92377
125	2008-02-03 12:47:52	116.41097	39.93112
125	2008-02-03 12:52:53	116.41056	39.94041
125	2008-02-03 12:57:55	116.41268	39.95234
125	2008-02-03 13:02:57	116.41193	39.96581
125	2008-02-03 13:07:59	116.4113	39.97849
125	2008-02-03 13:13:00	116.41805	39.98212
125	2008-02-03 13:18:02	116.41882	39.96105
125	2008-02-03 13:23:04	116.41907	39.95178
125	2008-02-03 13:28:06	116.41916	39.94926
125	2008-02-03 13:33:08	116.42784	39.93281
125	2008-02-03 13:38:09	116.42791	39.91423
125	2008-02-03 13:43:11	116.40776	39.9132
125	2008-02-03 13:48:13	116.41142	39.91403
125	2008-02-03 13:53:15	116.42072	39.90749
125	2008-02-03 13:58:16	116.43647	39.8973
125	2008-02-03 14:03:18	116.42609	39.86967
125	2008-02-03 14:08:20	116.39239	39.864
125	2008-02-03 14:13:22	116.38876	39.86104
125	2008-02-03 14:16:07	116.38861	39.861
125	2008-02-03 14:21:14	116.3886	39.8612
125	2008-02-03 14:21:14	116.3886	39.8612
125	2008-02-03 14:21:14	116.3886	39.8612
125	2008-02-03 14:21:14	116.3886	39.8612
125	2008-02-03 14:21:14	116.3886	39.8612
125	2008-02-03 14:21:14	116.3886	39.8612
125	2008-02-03 14:21:14	116.3886	39.8612
125	2008-02-03 14:21:14	116.3886	39.8612
125	2008-02-03 14:21:14	116.3886	39.8612
125	2008-02-03 15:56:56	116.39353	39.85507
125	2008-02-03 16:01:58	116.42965	39.85745
125	2008-02-03 16:07:00	116.45512	39.87968
125	2008-02-03 16:22:05	116.46501	39.97146
125	2008-02-03 16:27:07	116.51852	40.01695
125	2008-02-03 16:32:08	116.55355	40.02817
125	2008-02-03 16:37:09	116.57773	40.0438
125	2008-02-03 16:42:11	116.58513	40.05588
125	2008-02-03 16:47:13	116.58176	40.07645
125	2008-02-03 16:52:15	116.58063	40.07447
125	2008-02-03 16:57:16	116.58232	40.06344
125	2008-02-03 17:02:18	116.56282	40.0679
125	2008-02-03 17:07:20	116.56691	40.07077
125	2008-02-03 17:12:22	116.56271	40.06792
125	2008-02-03 17:17:24	116.56651	40.07041
125	2008-02-03 17:22:25	116.56465	40.07053
125	2008-02-03 17:32:29	116.56469	40.07053
125	2008-02-03 17:37:31	116.5641	40.07109
125	2008-02-03 17:42:33	116.56419	40.07064
125	2008-02-03 17:42:33	116.56419	40.07064
125	2008-02-03 17:52:36	116.58066	40.07524
125	2008-02-03 17:57:38	116.58107	40.07509
125	2008-02-03 18:02:40	116.58093	40.07501
125	2008-02-03 18:07:41	116.58113	40.07525
125	2008-02-03 18:12:43	116.58181	40.07552
125	2008-02-03 18:17:45	116.58057	40.07447
125	2008-02-03 18:32:50	116.58693	40.07987
125	2008-02-03 18:37:52	116.57981	40.04777
125	2008-02-03 18:42:54	116.52239	40.01851
125	2008-02-03 18:47:56	116.50997	39.97943
125	2008-02-03 19:00:04	116.51235	39.8256
125	2008-02-03 19:05:06	116.47386	39.79986
125	2008-02-03 19:10:08	116.46791	39.79863
125	2008-02-03 19:15:10	116.47402	39.79907
125	2008-02-03 19:20:12	116.49351	39.7935
125	2008-02-03 19:25:13	116.49396	39.80422
125	2008-02-03 19:30:15	116.47551	39.82366
125	2008-02-03 19:35:17	116.47862	39.84641
125	2008-02-03 19:40:19	116.49378	39.86843
125	2008-02-03 19:45:20	116.49069	39.87447
125	2008-02-03 19:50:22	116.47715	39.8831
125	2008-02-03 19:55:24	116.46004	39.88307
125	2008-02-03 20:00:26	116.45474	39.88083
125	2008-02-03 20:05:28	116.45448	39.87035
125	2008-02-03 20:10:29	116.4677	39.86892
125	2008-02-03 20:15:31	116.47084	39.87
125	2008-02-03 20:20:33	116.45578	39.87013
125	2008-02-03 20:25:35	116.43958	39.88059
125	2008-02-03 20:30:36	116.42953	39.90946
125	2008-02-03 20:35:37	116.42113	39.92311
125	2008-02-03 20:40:39	116.41094	39.93032
125	2008-02-03 20:45:41	116.41928	39.9322
125	2008-02-03 20:50:43	116.4278	39.93571
125	2008-02-03 20:55:44	116.4499	39.95509
125	2008-02-03 20:55:44	116.4499	39.95509
125	2008-02-03 21:00:46	116.45628	39.95539
125	2008-02-03 21:05:48	116.46613	39.96877
125	2008-02-03 21:10:50	116.47033	39.98568
125	2008-02-03 21:15:52	116.46124	40.00037
125	2008-02-03 21:20:53	116.45661	40.00761
125	2008-02-03 21:25:55	116.46722	39.98925
125	2008-02-03 21:30:57	116.46402	39.96947
125	2008-02-03 21:35:59	116.48368	39.9242
125	2008-02-03 21:41:01	116.45385	39.9073
125	2008-02-03 21:46:02	116.4519	39.9095
125	2008-02-03 21:51:04	116.45509	39.90341
125	2008-02-03 21:56:06	116.45244	39.896
125	2008-02-03 22:06:12	116.45877	39.90642
125	2008-02-03 22:11:14	116.47175	39.90865
125	2008-02-03 22:16:16	116.47213	39.92504
125	2008-02-03 22:21:17	116.48236	39.93238
125	2008-02-03 22:26:19	116.51093	39.93909
125	2008-02-03 22:31:21	116.51126	39.93938
125	2008-02-03 22:36:23	116.52905	39.94876
125	2008-02-03 22:41:25	116.4955	39.99718
125	2008-02-03 22:46:26	116.52149	40.01667
125	2008-02-03 22:51:28	116.54958	40.02431
125	2008-02-03 23:03:28	116.55973	40.0499
125	2008-02-03 23:08:29	116.56261	40.06783
125	2008-02-03 23:13:31	116.56705	40.07219
125	2008-02-03 23:18:33	116.56705	40.07219
125	2008-02-03 23:23:35	116.56696	40.07227
125	2008-02-03 23:28:36	116.56696	40.07227
125	2008-02-03 23:33:38	116.56696	40.07227
125	2008-02-03 23:38:40	116.56894	40.06357
125	2008-02-03 23:43:42	116.58169	40.07641
125	2008-02-03 23:48:43	116.5817	40.07619
125	2008-02-03 23:58:47	116.58055	40.0755
125	2008-02-04 00:03:49	116.58035	40.0758
125	2008-02-04 00:08:51	116.58034	40.07629
125	2008-02-04 00:13:52	116.58034	40.07629
125	2008-02-04 00:18:54	116.5852	40.07665
125	2008-02-04 00:34:00	116.57927	40.04744
125	2008-02-04 00:39:01	116.50639	40.00904
125	2008-02-04 00:44:03	116.47651	39.96127
125	2008-02-04 00:49:05	116.48366	39.90619
125	2008-02-04 00:54:07	116.4801	39.86644
125	2008-02-04 00:59:08	116.47119	39.8696
125	2008-02-04 01:04:10	116.45525	39.87002
125	2008-02-04 01:09:12	116.40937	39.85576
125	2008-02-04 01:14:14	116.34706	39.85044
125	2008-02-04 01:19:16	116.33866	39.81506
125	2008-02-04 01:24:17	116.34151	39.78648
125	2008-02-04 01:29:19	116.33642	39.76193
125	2008-02-04 01:34:21	116.33955	39.73058
125	2008-02-04 01:39:15	116.32964	39.72105
125	2008-02-04 09:09:49	116.33815	39.72083
125	2008-02-04 09:14:51	116.33906	39.74067
125	2008-02-04 09:19:53	116.3359	39.77366
125	2008-02-04 09:24:54	116.35393	39.79202
125	2008-02-04 09:24:54	116.35393	39.79202
125	2008-02-04 09:29:56	116.34836	39.78375
125	2008-02-04 09:34:58	116.36129	39.79801
125	2008-02-04 09:40:00	116.37605	39.83003
125	2008-02-04 09:45:02	116.44876	39.83137
125	2008-02-04 09:50:03	116.48522	39.81436
125	2008-02-04 09:55:05	116.49869	39.79817
125	2008-02-04 10:00:07	116.49489	39.80072
125	2008-02-04 10:05:09	116.47726	39.79229
125	2008-02-04 10:10:10	116.47201	39.80248
125	2008-02-04 10:15:12	116.4463	39.8242
125	2008-02-04 10:20:14	116.44069	39.84353
125	2008-02-04 10:25:16	116.4325	39.85651
125	2008-02-04 10:30:18	116.43698	39.8695
125	2008-02-04 10:35:19	116.43793	39.89471
125	2008-02-04 10:40:21	116.41495	39.9007
125	2008-02-04 10:45:23	116.42806	39.8997
125	2008-02-04 10:50:25	116.42334	39.89622
125	2008-02-04 10:55:27	116.4327	39.89875
125	2008-02-04 11:00:28	116.4287	39.91405
125	2008-02-04 11:05:30	116.41438	39.94806
125	2008-02-04 11:10:32	116.35985	39.94539
125	2008-02-04 11:15:34	116.32764	39.93695
125	2008-02-04 11:20:35	116.32026	39.93763
125	2008-02-04 11:30:39	116.34286	39.93834
125	2008-02-04 11:35:41	116.35079	39.93115
125	2008-02-04 11:40:43	116.34893	39.93896
125	2008-02-04 11:45:44	116.35021	39.93966
125	2008-02-04 11:50:46	116.34825	39.9364
125	2008-02-04 11:55:48	116.34212	39.94349
125	2008-02-04 12:00:50	116.32036	39.95042
125	2008-02-04 12:05:51	116.318	39.95125
125	2008-02-04 12:10:53	116.32827	39.9562
125	2008-02-04 12:15:55	116.32766	39.97433
125	2008-02-04 12:20:57	116.32722	39.98231
125	2008-02-04 12:25:59	116.32826	39.99522
125	2008-02-04 12:31:00	116.32686	39.99137
125	2008-02-04 12:32:42	116.32732	39.99127
125	2008-02-04 12:43:24	116.33427	39.98737
125	2008-02-04 12:48:26	116.36953	39.98608
125	2008-02-04 13:09:32	116.58193	40.07176
125	2008-02-04 13:19:36	116.58649	40.05389
125	2008-02-04 13:24:37	116.56695	40.03289
125	2008-02-04 13:29:39	116.55466	40.01814
125	2008-02-04 13:34:41	116.56547	39.98108
125	2008-02-04 13:34:41	116.56547	39.98108
125	2008-02-04 13:34:41	116.56547	39.98108
125	2008-02-04 13:34:41	116.56547	39.98108
125	2008-02-04 13:39:43	116.54166	39.96979
125	2008-02-04 13:49:46	116.51132	39.9391
125	2008-02-04 14:04:52	116.43004	39.9039
125	2008-02-04 14:09:53	116.42078	39.90453
125	2008-02-04 14:14:55	116.42991	39.90025
125	2008-02-04 14:14:55	116.42991	39.90025
125	2008-02-04 14:19:57	116.42235	39.86987
125	2008-02-04 14:32:59	116.38868	39.86132
125	2008-02-04 14:32:59	116.38868	39.86132
125	2008-02-04 14:32:59	116.38868	39.86132
125	2008-02-04 14:32:59	116.38868	39.86132
125	2008-02-04 14:32:59	116.38868	39.86132
125	2008-02-04 14:32:59	116.38868	39.86132
125	2008-02-04 14:32:59	116.38868	39.86132
125	2008-02-04 14:32:59	116.38868	39.86132
125	2008-02-04 14:32:59	116.38868	39.86132
125	2008-02-04 14:32:59	116.38868	39.86132
125	2008-02-04 14:32:59	116.38868	39.86132
125	2008-02-04 14:32:59	116.38868	39.86132
125	2008-02-04 14:32:59	116.38868	39.86132
125	2008-02-04 14:32:59	116.38868	39.86132
125	2008-02-04 14:32:59	116.38868	39.86132
125	2008-02-04 14:32:59	116.38868	39.86132
125	2008-02-04 14:32:59	116.38868	39.86132
125	2008-02-04 16:03:39	116.38932	39.86056
125	2008-02-04 16:08:40	116.39132	39.86151
125	2008-02-04 16:13:42	116.38677	39.8633
125	2008-02-04 16:18:44	116.36961	39.86971
125	2008-02-04 16:23:46	116.36836	39.88571
125	2008-02-04 16:28:48	116.36829	39.88709
125	2008-02-04 16:33:49	116.3689	39.8937
125	2008-02-04 16:38:51	116.38394	39.89883
125	2008-02-04 16:43:53	116.40487	39.89925
125	2008-02-04 16:48:55	116.41872	39.899
125	2008-02-04 16:53:56	116.44785	39.90251
125	2008-02-04 16:58:58	116.47182	39.90584
125	2008-02-04 17:04:00	116.48001	39.91411
125	2008-02-04 17:09:02	116.49933	39.9146
125	2008-02-04 17:09:02	116.49933	39.9146
125	2008-02-04 17:14:04	116.49946	39.91477
125	2008-02-04 17:19:05	116.48347	39.91235
125	2008-02-04 17:24:07	116.47184	39.91149
125	2008-02-04 17:29:09	116.4722	39.92542
125	2008-02-04 17:34:11	116.48411	39.93451
125	2008-02-04 18:06:40	116.55547	40.06265
125	2008-02-04 18:11:42	116.56491	40.07024
125	2008-02-04 18:16:43	116.56679	40.07131
125	2008-02-04 18:16:43	116.56679	40.07131
125	2008-02-04 18:26:47	116.5814	40.06972
125	2008-02-04 18:31:49	116.58094	40.07496
125	2008-02-04 18:36:51	116.58046	40.07648
125	2008-02-04 18:41:52	116.58117	40.07056
125	2008-02-04 18:46:54	116.58149	40.05941
125	2008-02-04 18:51:56	116.58203	40.06571
125	2008-02-04 18:56:58	116.58048	40.07798
125	2008-02-04 19:01:59	116.58048	40.07798
125	2008-02-04 19:07:01	116.57984	40.07935
125	2008-02-04 19:12:03	116.58303	40.10274
125	2008-02-04 19:17:05	116.61476	40.11645
125	2008-02-04 19:22:07	116.63819	40.09553
125	2008-02-04 19:27:08	116.70567	40.09695
125	2008-02-04 19:32:10	116.70773	40.08189
125	2008-02-04 19:37:12	116.67079	40.09484
125	2008-02-04 19:42:14	116.62962	40.09575
125	2008-02-04 19:47:15	116.6043	40.11667
125	2008-02-04 19:52:16	116.58233	40.1108
125	2008-02-04 19:57:18	116.57777	40.08032
125	2008-02-04 20:34:29	116.5807	40.07505
125	2008-02-04 20:39:30	116.58101	40.07933
125	2008-02-04 20:44:32	116.58393	40.09436
125	2008-02-04 20:49:34	116.58214	40.08854
125	2008-02-04 20:54:36	116.58311	40.06221
125	2008-02-04 20:59:38	116.53875	40.02433
125	2008-02-04 21:04:39	116.47512	39.98067
125	2008-02-04 21:29:48	116.37042	39.91325
125	2008-02-04 21:34:50	116.36946	39.90979
125	2008-02-04 21:34:50	116.36946	39.90979
125	2008-02-04 21:39:52	116.36882	39.90763
125	2008-02-04 21:44:54	116.36703	39.91335
125	2008-02-04 21:49:55	116.35057	39.91657
125	2008-02-04 21:54:57	116.35853	39.9448
125	2008-02-04 22:05:01	116.43691	39.96423
125	2008-02-04 22:10:03	116.41816	39.96772
125	2008-02-04 22:25:07	116.37383	39.94766
125	2008-02-04 22:30:09	116.39767	39.94753
125	2008-02-04 22:35:10	116.40256	39.93238
125	2008-02-04 22:40:12	116.40893	39.91748
125	2008-02-04 22:45:14	116.40699	39.90688
125	2008-02-04 22:50:16	116.38569	39.90622
125	2008-02-04 22:55:18	116.35701	39.90601
125	2008-02-04 23:00:19	116.34763	39.89706
125	2008-02-04 23:05:21	116.32195	39.88876
125	2008-02-04 23:10:23	116.32036	39.88418
125	2008-02-04 23:15:25	116.31141	39.88124
125	2008-02-04 23:20:27	116.30524	39.87409
125	2008-02-04 23:25:28	116.30869	39.85863
125	2008-02-04 23:30:30	116.30869	39.85863
125	2008-02-04 23:35:32	116.30869	39.85863
125	2008-02-04 23:40:34	116.30869	39.85863
125	2008-02-04 23:45:35	116.30869	39.85863
125	2008-02-04 23:50:37	116.30869	39.85863
125	2008-02-05 00:00:41	116.33962	39.83904
125	2008-02-05 00:10:44	116.33532	39.76955
125	2008-02-05 00:15:46	116.33275	39.74129
125	2008-02-05 00:20:48	116.32643	39.72129
125	2008-02-05 00:23:29	116.32979	39.72097
125	2008-02-05 00:28:35	116.3298	39.72099
125	2008-02-05 00:28:35	116.3298	39.72099
125	2008-02-05 00:28:35	116.3298	39.72099
125	2008-02-05 00:28:35	116.3298	39.72099
125	2008-02-05 00:28:35	116.3298	39.72099
125	2008-02-05 00:28:35	116.3298	39.72099
125	2008-02-05 00:28:35	116.3298	39.72099
125	2008-02-05 00:28:35	116.3298	39.72099
125	2008-02-05 00:28:35	116.3298	39.72099
125	2008-02-05 00:28:35	116.3298	39.72099
125	2008-02-05 00:28:35	116.3298	39.72099
125	2008-02-05 00:28:35	116.3298	39.72099
125	2008-02-05 00:28:35	116.3298	39.72099
125	2008-02-05 00:28:35	116.3298	39.72099
125	2008-02-05 00:28:35	116.3298	39.72099
125	2008-02-05 00:28:35	116.3298	39.72099
125	2008-02-05 00:28:35	116.3298	39.72099
125	2008-02-05 00:28:35	116.3298	39.72099
125	2008-02-05 00:28:35	116.3298	39.72099
125	2008-02-05 00:28:35	116.3298	39.72099
125	2008-02-05 00:28:35	116.3298	39.72099
125	2008-02-05 00:28:35	116.3298	39.72099
125	2008-02-05 09:21:51	116.34017	39.72483
125	2008-02-05 09:26:52	116.33713	39.76046
125	2008-02-05 09:31:54	116.34616	39.78973
125	2008-02-05 09:36:56	116.35919	39.81294
125	2008-02-05 09:46:59	116.37899	39.83057
125	2008-02-05 09:52:01	116.31358	39.82951
125	2008-02-05 09:57:03	116.30708	39.80879
125	2008-02-05 10:02:05	116.32128	39.79624
125	2008-02-05 10:07:07	116.32994	39.81673
125	2008-02-05 10:12:08	116.33832	39.82119
125	2008-02-05 10:17:10	116.34721	39.84445
125	2008-02-05 10:27:13	116.40926	39.85564
125	2008-02-05 10:32:15	116.4087	39.85591
125	2008-02-05 10:32:15	116.4087	39.85591
125	2008-02-05 10:37:16	116.40244	39.85495
125	2008-02-05 10:42:18	116.41417	39.85561
125	2008-02-05 10:47:20	116.40812	39.85059
125	2008-02-05 10:52:22	116.40942	39.84093
125	2008-02-05 10:52:22	116.40942	39.84093
125	2008-02-05 10:57:23	116.39823	39.83401
125	2008-02-05 11:07:27	116.3808	39.85095
125	2008-02-05 11:12:29	116.36582	39.85554
125	2008-02-05 11:17:31	116.30806	39.8601
125	2008-02-05 11:22:32	116.30452	39.89495
125	2008-02-05 11:32:39	116.32355	39.90135
125	2008-02-05 11:42:42	116.35469	39.89779
125	2008-02-05 11:47:44	116.35728	39.88994
125	2008-02-05 11:52:46	116.3469	39.8918
125	2008-02-05 11:57:48	116.34559	39.88837
125	2008-02-05 12:02:50	116.33108	39.88857
125	2008-02-05 12:07:51	116.31068	39.88613
125	2008-02-05 12:12:53	116.30891	39.88538
125	2008-02-05 12:17:55	116.31931	39.88861
125	2008-02-05 12:22:57	116.35842	39.88792
125	2008-02-05 12:27:58	116.37715	39.88796
125	2008-02-05 12:33:00	116.41758	39.89186
125	2008-02-05 12:38:02	116.44952	39.89217
125	2008-02-05 12:43:04	116.44182	39.89799
125	2008-02-05 12:48:06	116.4393	39.89384
125	2008-02-05 12:53:07	116.43932	39.89378
125	2008-02-05 12:53:07	116.43932	39.89378
125	2008-02-05 12:58:09	116.43425	39.89253
125	2008-02-05 13:03:11	116.42003	39.89607
125	2008-02-05 13:08:13	116.41312	39.89592
125	2008-02-05 13:13:15	116.41107	39.90078
125	2008-02-05 13:18:16	116.41196	39.90053
125	2008-02-05 13:23:18	116.41263	39.89239
125	2008-02-05 13:28:20	116.43225	39.8923
125	2008-02-05 13:33:22	116.45475	39.88202
125	2008-02-05 13:38:23	116.46048	39.87488
125	2008-02-05 13:43:25	116.47518	39.88305
125	2008-02-05 13:48:27	116.50785	39.86812
125	2008-02-05 13:53:29	116.50783	39.86278
125	2008-02-05 14:03:32	116.50917	39.86885
125	2008-02-05 14:08:34	116.52419	39.87295
125	2008-02-05 14:18:38	116.45529	39.87003
125	2008-02-05 14:23:40	116.42418	39.8572
125	2008-02-05 14:28:41	116.39846	39.85583
125	2008-02-05 14:33:43	116.39571	39.8706
125	2008-02-05 14:38:44	116.34291	39.87962
125	2008-02-05 14:43:46	116.35057	39.9102
125	2008-02-05 14:48:47	116.34903	39.92236
125	2008-02-05 14:48:47	116.34903	39.92236
125	2008-02-05 14:53:49	116.32974	39.92687
125	2008-02-05 15:00:45	116.32911	39.9273
125	2008-02-05 15:00:45	116.32911	39.9273
125	2008-02-05 15:00:45	116.32911	39.9273
125	2008-02-05 15:00:45	116.32911	39.9273
125	2008-02-05 15:00:45	116.32911	39.9273
125	2008-02-05 15:00:45	116.32911	39.9273
125	2008-02-05 15:00:45	116.32911	39.9273
125	2008-02-05 15:41:07	116.32927	39.9278
125	2008-02-05 15:46:08	116.34969	39.92506
125	2008-02-05 15:46:08	116.34969	39.92506
125	2008-02-05 15:51:10	116.3502	39.90752
125	2008-02-05 15:56:12	116.36799	39.89741
125	2008-02-05 15:59:04	116.36806	39.89392
125	2008-02-05 16:09:20	116.3681	39.88692
125	2008-02-05 16:14:22	116.36802	39.86706
125	2008-02-05 16:19:23	116.36002	39.85734
125	2008-02-05 16:24:25	116.35751	39.85879
125	2008-02-05 16:29:27	116.35877	39.86761
125	2008-02-05 16:34:29	116.40604	39.87078
125	2008-02-05 16:39:31	116.43324	39.86876
125	2008-02-05 16:49:34	116.47021	39.86995
125	2008-02-05 16:54:36	116.47843	39.87625
125	2008-02-05 16:56:58	116.47908	39.87648
125	2008-02-05 17:02:35	116.47909	39.87649
125	2008-02-05 17:02:35	116.47909	39.87649
125	2008-02-05 17:02:35	116.47909	39.87649
125	2008-02-05 17:02:35	116.47909	39.87649
125	2008-02-05 17:02:35	116.47909	39.87649
125	2008-02-05 17:53:02	116.47907	39.8765
125	2008-02-05 17:58:04	116.47401	39.87812
125	2008-02-05 18:03:06	116.46279	39.87485
125	2008-02-05 18:08:08	116.45527	39.8806
125	2008-02-05 18:13:10	116.45245	39.86502
125	2008-02-05 18:18:11	116.42938	39.8575
125	2008-02-05 18:23:13	116.41268	39.85592
125	2008-02-05 18:28:15	116.40811	39.85587
125	2008-02-05 18:33:17	116.40839	39.84508
125	2008-02-05 18:38:18	116.40865	39.84136
125	2008-02-05 18:43:20	116.40502	39.84166
125	2008-02-05 18:48:22	116.39492	39.8302
125	2008-02-05 18:53:24	116.38804	39.80855
125	2008-02-05 18:58:26	116.37013	39.80403
125	2008-02-05 19:02:16	116.36685	39.80124
125	2008-02-05 19:07:22	116.36684	39.80123
125	2008-02-05 19:17:34	116.3678	39.80325
125	2008-02-05 19:22:36	116.35938	39.79285
125	2008-02-05 19:27:38	116.34198	39.78843
125	2008-02-05 19:32:39	116.33614	39.76336
125	2008-02-05 19:37:41	116.33852	39.74168
125	2008-02-05 19:42:43	116.33317	39.72354
125	2008-02-05 19:46:35	116.33095	39.72241
125	2008-02-05 20:04:34	116.32666	39.72164
125	2008-02-05 20:07:47	116.33032	39.721
125	2008-02-05 20:12:53	116.33041	39.72083
125	2008-02-05 20:12:53	116.33041	39.72083
125	2008-02-05 20:12:53	116.33041	39.72083
125	2008-02-05 20:12:53	116.33041	39.72083
125	2008-02-05 20:12:53	116.33041	39.72083
125	2008-02-05 20:12:53	116.33041	39.72083
125	2008-02-05 20:12:53	116.33041	39.72083
125	2008-02-05 20:12:53	116.33041	39.72083
125	2008-02-05 20:12:53	116.33041	39.72083
125	2008-02-05 20:12:53	116.33041	39.72083
125	2008-02-05 20:12:53	116.33041	39.72083
125	2008-02-05 20:12:53	116.33041	39.72083
125	2008-02-05 20:12:53	116.33041	39.72083
125	2008-02-05 20:12:53	116.33041	39.72083
125	2008-02-05 20:12:53	116.33041	39.72083
125	2008-02-05 20:12:53	116.33041	39.72083
125	2008-02-05 20:12:53	116.33041	39.72083
125	2008-02-05 20:12:53	116.33041	39.72083
125	2008-02-05 20:12:53	116.33041	39.72083
125	2008-02-05 20:12:53	116.33041	39.72083
125	2008-02-05 20:12:53	116.33041	39.72083
125	2008-02-05 20:12:53	116.33041	39.72083
125	2008-02-05 20:12:53	116.33041	39.72083
125	2008-02-05 20:12:53	116.33041	39.72083
125	2008-02-05 20:12:53	116.33041	39.72083
125	2008-02-05 20:12:53	116.33041	39.72083
125	2008-02-05 20:12:53	116.33041	39.72083
125	2008-02-05 20:12:53	116.33041	39.72083
125	2008-02-05 20:12:53	116.33041	39.72083
125	2008-02-05 20:12:53	116.33041	39.72083
125	2008-02-05 20:12:53	116.33041	39.72083
125	2008-02-05 20:12:53	116.33041	39.72083
125	2008-02-05 20:12:53	116.33041	39.72083
125	2008-02-05 20:12:53	116.33041	39.72083
125	2008-02-05 20:12:53	116.33041	39.72083
125	2008-02-05 20:12:53	116.33041	39.72083
125	2008-02-05 20:12:53	116.33041	39.72083
125	2008-02-05 20:12:53	116.33041	39.72083
125	2008-02-05 20:12:53	116.33041	39.72083
125	2008-02-05 20:12:53	116.33041	39.72083
125	2008-02-05 20:12:53	116.33041	39.72083
125	2008-02-05 20:12:53	116.33041	39.72083
125	2008-02-05 20:12:53	116.33041	39.72083
125	2008-02-05 20:12:53	116.33041	39.72083
125	2008-02-06 10:58:10	116.33028	39.72281
125	2008-02-06 11:08:14	116.33119	39.72222
125	2008-02-06 11:13:16	116.33971	39.7247
125	2008-02-06 11:18:16	116.33893	39.74261
125	2008-02-06 11:23:18	116.34163	39.786
125	2008-02-06 11:28:20	116.33977	39.82975
125	2008-02-06 11:33:22	116.34306	39.87665
125	2008-02-06 11:38:24	116.35225	39.88807
125	2008-02-06 11:43:25	116.36779	39.88787
125	2008-02-06 11:55:25	116.38364	39.88751
125	2008-02-06 11:55:25	116.38364	39.88751
125	2008-02-06 11:55:25	116.38364	39.88751
125	2008-02-06 11:55:25	116.38364	39.88751
125	2008-02-06 11:55:25	116.38364	39.88751
125	2008-02-06 12:15:41	116.38581	39.8865
125	2008-02-06 12:20:43	116.38694	39.88587
125	2008-02-06 12:25:44	116.39153	39.87555
125	2008-02-06 12:30:46	116.42123	39.86971
125	2008-02-06 12:38:40	116.43005	39.86852
125	2008-02-06 12:43:46	116.43013	39.86859
125	2008-02-06 12:43:46	116.43013	39.86859
125	2008-02-06 12:43:46	116.43013	39.86859
125	2008-02-06 12:43:46	116.43013	39.86859
125	2008-02-06 12:59:02	116.43129	39.86752
125	2008-02-06 13:04:57	116.43084	39.86775
125	2008-02-06 13:04:57	116.43084	39.86775
125	2008-02-06 13:04:57	116.43084	39.86775
125	2008-02-06 13:04:57	116.43084	39.86775
125	2008-02-06 13:04:57	116.43084	39.86775
125	2008-02-06 13:04:57	116.43084	39.86775
125	2008-02-06 13:04:57	116.43084	39.86775
125	2008-02-06 13:04:57	116.43084	39.86775
125	2008-02-06 13:04:57	116.43084	39.86775
125	2008-02-06 13:04:57	116.43084	39.86775
125	2008-02-06 13:04:57	116.43084	39.86775
125	2008-02-06 13:04:57	116.43084	39.86775
125	2008-02-06 13:04:57	116.43084	39.86775
125	2008-02-06 13:04:57	116.43084	39.86775
125	2008-02-06 13:04:57	116.43084	39.86775
125	2008-02-06 13:04:57	116.43084	39.86775
125	2008-02-06 13:04:57	116.43084	39.86775
125	2008-02-06 13:04:57	116.43084	39.86775
125	2008-02-06 21:43:16	116.4323	39.86775
125	2008-02-06 21:48:17	116.41588	39.86422
125	2008-02-06 21:53:19	116.3944	39.86405
125	2008-02-06 22:01:03	116.388	39.86107
125	2008-02-06 22:11:17	116.38086	39.86259
125	2008-02-06 22:20:15	116.38357	39.88739
125	2008-02-06 22:25:21	116.3836	39.8874
125	2008-02-06 22:25:21	116.3836	39.8874
125	2008-02-06 22:25:21	116.3836	39.8874
125	2008-02-06 22:25:21	116.3836	39.8874
125	2008-02-06 22:25:21	116.3836	39.8874
125	2008-02-06 22:25:21	116.3836	39.8874
125	2008-02-06 22:25:21	116.3836	39.8874
125	2008-02-06 22:25:21	116.3836	39.8874
125	2008-02-06 22:25:21	116.3836	39.8874
125	2008-02-06 22:25:21	116.3836	39.8874
125	2008-02-06 22:25:21	116.3836	39.8874
125	2008-02-06 22:25:21	116.3836	39.8874
125	2008-02-06 22:25:21	116.3836	39.8874
125	2008-02-06 22:25:21	116.3836	39.8874
125	2008-02-06 22:25:21	116.3836	39.8874
125	2008-02-06 22:25:21	116.3836	39.8874
125	2008-02-06 22:25:21	116.3836	39.8874
125	2008-02-06 22:25:21	116.3836	39.8874
125	2008-02-06 22:25:21	116.3836	39.8874
125	2008-02-06 22:25:21	116.3836	39.8874
125	2008-02-06 22:25:21	116.3836	39.8874
125	2008-02-06 22:25:21	116.3836	39.8874
125	2008-02-06 22:25:21	116.3836	39.8874
125	2008-02-07 02:42:05	116.38129	39.87679
125	2008-02-07 02:47:07	116.34624	39.86724
125	2008-02-07 02:52:09	116.33901	39.82216
125	2008-02-07 02:57:11	116.34161	39.78687
125	2008-02-07 03:02:12	116.33797	39.74898
125	2008-02-07 03:12:16	116.32962	39.72107
125	2008-02-07 03:18:07	116.32965	39.72111
125	2008-02-07 03:18:07	116.32965	39.72111
125	2008-02-07 03:18:07	116.32965	39.72111
125	2008-02-07 03:18:07	116.32965	39.72111
125	2008-02-07 03:18:07	116.32965	39.72111
125	2008-02-07 03:18:07	116.32965	39.72111
125	2008-02-07 03:18:07	116.32965	39.72111
125	2008-02-07 03:18:07	116.32965	39.72111
125	2008-02-07 03:18:07	116.32965	39.72111
125	2008-02-07 03:18:07	116.32965	39.72111
125	2008-02-07 03:18:07	116.32965	39.72111
125	2008-02-07 03:18:07	116.32965	39.72111
125	2008-02-07 03:18:07	116.32965	39.72111
125	2008-02-07 03:18:07	116.32965	39.72111
125	2008-02-07 03:18:07	116.32965	39.72111
125	2008-02-07 03:18:07	116.32965	39.72111
125	2008-02-07 03:18:07	116.32965	39.72111
125	2008-02-07 03:18:07	116.32965	39.72111
125	2008-02-07 12:11:21	116.32955	39.72104
125	2008-02-07 12:16:23	116.34013	39.7291
125	2008-02-07 12:21:24	116.33808	39.75573
125	2008-02-07 12:26:26	116.33725	39.77585
125	2008-02-07 12:31:28	116.35711	39.79249
125	2008-02-07 12:36:30	116.36035	39.80422
125	2008-02-07 12:41:23	116.36665	39.80126
125	2008-02-07 12:56:41	116.36783	39.80294
125	2008-02-07 13:01:43	116.36138	39.82367
125	2008-02-07 13:06:45	116.38079	39.83182
125	2008-02-07 13:11:46	116.38075	39.84856
125	2008-02-07 13:16:48	116.38068	39.8586
125	2008-02-07 13:21:50	116.38802	39.86098
125	2008-02-07 16:12:37	116.388	39.86094
125	2008-02-07 16:17:39	116.39278	39.85506
125	2008-02-07 16:22:41	116.40848	39.84484
125	2008-02-07 16:27:42	116.41746	39.85043
125	2008-02-07 16:32:44	116.45504	39.8677
125	2008-02-07 16:37:46	116.47129	39.87356
125	2008-02-07 16:42:48	116.47928	39.87643
125	2008-02-07 16:48:01	116.47928	39.8764
125	2008-02-07 16:48:01	116.47928	39.8764
125	2008-02-07 16:48:01	116.47928	39.8764
125	2008-02-07 16:48:01	116.47928	39.8764
125	2008-02-07 16:48:01	116.47928	39.8764
125	2008-02-07 16:48:01	116.47928	39.8764
125	2008-02-07 16:48:01	116.47928	39.8764
125	2008-02-07 16:48:01	116.47928	39.8764
125	2008-02-07 16:48:01	116.47928	39.8764
125	2008-02-07 16:48:01	116.47928	39.8764
125	2008-02-07 16:48:01	116.47928	39.8764
125	2008-02-07 16:48:01	116.47928	39.8764
125	2008-02-07 16:48:01	116.47928	39.8764
125	2008-02-07 17:58:42	116.47503	39.87813
125	2008-02-07 18:03:44	116.47395	39.89183
125	2008-02-07 18:08:46	116.48263	39.88848
125	2008-02-07 18:15:36	116.48272	39.88831
125	2008-02-07 18:15:36	116.48272	39.88831
125	2008-02-07 18:15:36	116.48272	39.88831
125	2008-02-07 18:15:36	116.48272	39.88831
125	2008-02-07 18:15:36	116.48272	39.88831
125	2008-02-07 18:15:36	116.48272	39.88831
125	2008-02-07 18:15:36	116.48272	39.88831
125	2008-02-07 18:15:36	116.48272	39.88831
125	2008-02-07 18:15:36	116.48272	39.88831
125	2008-02-07 18:15:36	116.48272	39.88831
125	2008-02-07 18:15:36	116.48272	39.88831
125	2008-02-07 18:15:36	116.48272	39.88831
125	2008-02-07 18:15:36	116.48272	39.88831
125	2008-02-07 18:15:36	116.48272	39.88831
125	2008-02-07 18:15:36	116.48272	39.88831
125	2008-02-07 19:36:13	116.4825	39.88864
125	2008-02-07 19:41:14	116.48145	39.86265
125	2008-02-07 19:46:16	116.44195	39.83098
125	2008-02-07 19:51:18	116.37144	39.83018
125	2008-02-07 19:56:20	116.33916	39.80629
125	2008-02-07 20:01:21	116.33498	39.7754
125	2008-02-07 20:06:23	116.33856	39.74106
125	2008-02-07 20:11:25	116.33589	39.72527
125	2008-02-07 20:16:27	116.32992	39.72104
125	2008-02-07 20:18:18	116.32988	39.72111
125	2008-02-07 20:26:25	116.32982	39.72098
125	2008-02-07 20:26:25	116.32982	39.72098
125	2008-02-07 20:26:25	116.32982	39.72098
125	2008-02-07 20:26:25	116.32982	39.72098
125	2008-02-07 20:26:25	116.32982	39.72098
125	2008-02-07 20:26:25	116.32982	39.72098
125	2008-02-07 20:26:25	116.32982	39.72098
125	2008-02-07 20:26:25	116.32982	39.72098
125	2008-02-07 20:26:25	116.32982	39.72098
125	2008-02-07 20:26:25	116.32982	39.72098
125	2008-02-07 20:26:25	116.32982	39.72098
125	2008-02-07 20:26:25	116.32982	39.72098
125	2008-02-07 20:26:25	116.32982	39.72098
125	2008-02-07 20:26:25	116.32982	39.72098
125	2008-02-07 20:26:25	116.32982	39.72098
125	2008-02-07 20:26:25	116.32982	39.72098
125	2008-02-07 20:26:25	116.32982	39.72098
125	2008-02-07 20:26:25	116.32982	39.72098
125	2008-02-07 20:26:25	116.32982	39.72098
125	2008-02-07 20:26:25	116.32982	39.72098
125	2008-02-07 20:26:25	116.32982	39.72098
125	2008-02-07 20:26:25	116.32982	39.72098
125	2008-02-07 20:26:25	116.32982	39.72098
125	2008-02-08 13:37:41	116.33862	39.72079
125	2008-02-08 13:42:43	116.3388	39.7457
125	2008-02-08 13:47:45	116.35917	39.75779
125	2008-02-08 13:52:46	116.36006	39.75699
125	2008-02-08 13:57:48	116.34829	39.76133
125	2008-02-08 14:02:50	116.33909	39.73501
125	2008-02-08 14:07:52	116.32691	39.7216
125	2008-02-08 14:10:05	116.32691	39.72184
125	2008-02-08 14:15:42	116.32681	39.7218
125	2008-02-08 14:15:42	116.32681	39.7218
125	2008-02-08 14:15:42	116.32681	39.7218
125	2008-02-08 14:15:42	116.32681	39.7218
125	2008-02-08 14:15:42	116.32681	39.7218
125	2008-02-08 14:15:42	116.32681	39.7218
125	2008-02-08 14:15:42	116.32681	39.7218
125	2008-02-08 14:15:42	116.32681	39.7218
125	2008-02-08 14:15:42	116.32681	39.7218
125	2008-02-08 14:15:42	116.32681	39.7218
125	2008-02-08 14:15:42	116.32681	39.7218
125	2008-02-08 14:15:42	116.32681	39.7218
125	2008-02-08 14:15:42	116.32681	39.7218
125	2008-02-08 14:15:42	116.32681	39.7218
125	2008-02-08 14:15:42	116.32681	39.7218
125	2008-02-08 14:15:42	116.32681	39.7218
125	2008-02-08 14:15:42	116.32681	39.7218
125	2008-02-08 14:15:42	116.32681	39.7218
125	2008-02-08 15:51:23	116.33126	39.72221
125	2008-02-08 15:57:21	116.3312	39.72205
125	2008-02-08 15:57:21	116.3312	39.72205
125	2008-02-08 15:57:21	116.3312	39.72205
125	2008-02-08 15:57:21	116.3312	39.72205
125	2008-02-08 15:57:21	116.3312	39.72205
125	2008-02-08 15:57:21	116.3312	39.72205
125	2008-02-08 15:57:21	116.3312	39.72205
125	2008-02-08 15:57:21	116.3312	39.72205
125	2008-02-08 15:57:21	116.3312	39.72205
125	2008-02-08 15:57:21	116.3312	39.72205
125	2008-02-08 15:57:21	116.3312	39.72205
125	2008-02-08 15:57:21	116.3312	39.72205
125	2008-02-08 15:57:21	116.3312	39.72205
125	2008-02-08 15:57:21	116.3312	39.72205
125	2008-02-08 15:57:21	116.3312	39.72205
125	2008-02-08 15:57:21	116.3312	39.72205
125	2008-02-08 15:57:21	116.3312	39.72205
125	2008-02-08 15:57:21	116.3312	39.72205
125	2008-02-08 15:57:21	116.3312	39.72205
125	2008-02-08 15:57:21	116.3312	39.72205
125	2008-02-08 15:57:21	116.3312	39.72205
125	2008-02-08 15:57:21	116.3312	39.72205
