# Supplementary material for: An adaptive map-matching algorithm based on hierarchical fuzzy system from vehicular GPS data
Source: PLoS One. 2017 Dec 5;12(12):e0188796. doi: 10.1371/journal.pone.0188796 (PMC5716534; doi:10.1371/journal.pone.0188796)
Supplement: S1 Data — (ZIP) [file pone.0188796.s001.zip › data samples/126.txt]

126	2008-02-02 15:18:28	116.31743	39.95471
126	2008-02-02 15:28:28	116.31963	39.96563
126	2008-02-02 15:38:29	116.40159	39.96065
126	2008-02-02 15:48:29	116.41892	39.95382
126	2008-02-02 15:58:29	116.41228	39.94777
126	2008-02-02 16:08:28	116.3967	39.94839
126	2008-02-02 16:18:28	116.34888	39.95661
126	2008-02-02 16:28:28	116.32194	39.95595
126	2008-02-02 16:38:28	116.31913	39.96509
126	2008-02-02 16:48:29	116.35923	39.97528
126	2008-02-02 16:58:29	116.36011	39.97535
126	2008-02-02 17:28:28	116.30156	39.98375
126	2008-02-02 17:38:48	116.3368	39.98516
126	2008-02-02 17:48:28	116.37358	39.96153
126	2008-02-02 17:58:28	116.35198	39.95664
126	2008-02-02 18:08:29	116.34372	39.95673
126	2008-02-02 18:18:29	116.32951	39.95207
126	2008-02-02 18:28:28	116.31331	39.96111
126	2008-02-02 18:38:28	116.31627	39.95556
126	2008-02-02 18:48:28	116.33365	39.975
126	2008-02-02 18:58:28	116.37636	39.98623
126	2008-02-02 19:08:28	116.39498	39.9934
126	2008-02-02 19:18:28	116.39291	39.98699
126	2008-02-02 19:28:28	116.32129	39.98463
126	2008-02-02 19:28:28	116.32129	39.98463
126	2008-02-02 19:38:28	116.32296	39.97936
126	2008-02-02 19:48:28	116.34861	39.97508
126	2008-02-02 19:58:28	116.37218	39.97539
126	2008-02-02 20:08:28	116.36493	39.96746
126	2008-02-02 20:18:28	116.36563	39.95631
126	2008-02-02 20:38:27	116.36428	39.96541
126	2008-02-02 20:48:27	116.39258	39.96714
126	2008-02-02 20:58:27	116.40194	39.95159
126	2008-02-02 21:08:28	116.40183	39.95594
126	2008-02-02 21:18:28	116.38683	39.98698
126	2008-02-02 21:28:27	116.38061	39.99976
126	2008-02-02 21:38:27	116.38877	39.94777
126	2008-02-02 21:48:27	116.38201	39.97605
126	2008-02-02 21:58:27	116.42947	39.96404
126	2008-02-02 22:08:28	116.44337	39.95428
126	2008-02-02 22:18:28	116.46633	39.93226
126	2008-02-02 22:28:27	116.49653	39.92177
126	2008-02-02 22:38:27	116.47604	39.96182
126	2008-02-02 22:48:27	116.46347	39.96984
126	2008-02-02 22:58:27	116.4895	39.92161
126	2008-02-02 23:08:27	116.55822	39.92276
126	2008-02-02 23:18:28	116.65093	39.92511
126	2008-02-02 23:28:28	116.70273	39.88448
126	2008-02-02 23:38:27	116.69292	39.86503
126	2008-02-02 23:48:27	116.69293	39.86501
126	2008-02-02 23:58:27	116.69302	39.8651
126	2008-02-03 00:08:27	116.693	39.86502
126	2008-02-03 00:18:27	116.69298	39.86496
126	2008-02-03 00:18:27	116.69298	39.86496
126	2008-02-03 00:28:27	116.69298	39.86493
126	2008-02-03 00:38:27	116.69297	39.86493
126	2008-02-03 00:48:27	116.69297	39.86492
126	2008-02-03 00:58:27	116.69297	39.86491
126	2008-02-03 01:08:27	116.69297	39.8649
126	2008-02-03 01:18:27	116.69297	39.8649
126	2008-02-03 01:28:27	116.69297	39.8649
126	2008-02-03 01:38:27	116.69297	39.86472
126	2008-02-03 01:58:27	116.69301	39.86493
126	2008-02-03 02:18:27	116.69315	39.86512
126	2008-02-03 02:38:26	116.69325	39.86489
126	2008-02-03 03:17:59	116.69298	39.86483
126	2008-02-03 03:18:26	116.69298	39.86483
126	2008-02-03 03:28:26	116.69298	39.86484
126	2008-02-03 03:58:27	116.69297	39.86467
126	2008-02-03 04:08:27	116.69302	39.86456
126	2008-02-03 04:28:27	116.69283	39.86499
126	2008-02-03 04:38:26	116.69285	39.86487
126	2008-02-03 04:48:26	116.69284	39.86485
126	2008-02-03 04:58:26	116.69284	39.86487
126	2008-02-03 05:08:26	116.69283	39.8649
126	2008-02-03 05:08:26	116.69283	39.8649
126	2008-02-03 05:18:26	116.69248	39.86535
126	2008-02-03 05:28:26	116.69284	39.86505
126	2008-02-03 05:38:27	116.69269	39.86524
126	2008-02-03 05:48:27	116.69306	39.86476
126	2008-02-03 05:58:26	116.69299	39.8648
126	2008-02-03 06:08:26	116.69298	39.8648
126	2008-02-03 06:18:26	116.69297	39.8648
126	2008-02-03 06:28:26	116.69296	39.86479
126	2008-02-03 06:38:26	116.69296	39.86479
126	2008-02-03 06:48:27	116.69295	39.8648
126	2008-02-03 07:08:26	116.69298	39.8648
126	2008-02-03 07:18:26	116.69298	39.86478
126	2008-02-03 07:28:26	116.69298	39.86476
126	2008-02-03 07:38:26	116.69298	39.86476
126	2008-02-03 07:48:26	116.69297	39.86477
126	2008-02-03 07:58:26	116.69297	39.86477
126	2008-02-03 08:08:26	116.69297	39.86478
126	2008-02-03 08:28:25	116.69317	39.86444
126	2008-02-03 08:48:25	116.69308	39.86473
126	2008-02-03 09:08:26	116.69301	39.8648
126	2008-02-03 09:18:26	116.69302	39.86479
126	2008-02-03 09:28:26	116.69303	39.86476
126	2008-02-03 09:38:26	116.69303	39.86475
126	2008-02-03 09:48:25	116.69302	39.86475
126	2008-02-03 09:58:25	116.69302	39.86475
126	2008-02-03 09:58:25	116.69302	39.86475
126	2008-02-03 10:18:25	116.69286	39.86481
126	2008-02-03 10:28:25	116.69286	39.86481
126	2008-02-03 10:38:26	116.69268	39.86481
126	2008-02-03 11:02:27	116.69282	39.86491
126	2008-02-03 11:08:25	116.68106	39.87095
126	2008-02-03 11:18:25	116.67281	39.89131
126	2008-02-03 11:28:25	116.65214	39.90479
126	2008-02-03 11:38:26	116.63341	39.92482
126	2008-02-03 11:48:26	116.55784	39.92308
126	2008-02-03 11:58:25	116.50515	39.92194
126	2008-02-03 12:08:25	116.4612	39.92201
126	2008-02-03 12:28:25	116.42615	39.95801
126	2008-02-03 12:38:25	116.41811	39.98774
126	2008-02-03 12:48:25	116.43369	39.98318
126	2008-02-03 12:58:25	116.4116	39.9684
126	2008-02-03 13:08:25	116.40385	39.96352
126	2008-02-03 13:18:25	116.41891	39.95459
126	2008-02-03 13:28:25	116.41186	39.9613
126	2008-02-03 13:38:25	116.40994	39.94865
126	2008-02-03 13:48:25	116.42836	39.95619
126	2008-02-03 13:58:25	116.44587	39.95159
126	2008-02-03 14:08:25	116.44588	39.95162
126	2008-02-03 14:18:24	116.44588	39.95161
126	2008-02-03 14:28:24	116.42909	39.95319
126	2008-02-03 14:38:24	116.42514	39.95803
126	2008-02-03 14:48:24	116.41921	39.94946
126	2008-02-03 14:48:24	116.41921	39.94946
126	2008-02-03 14:58:25	116.42465	39.90882
126	2008-02-03 15:08:25	116.42032	39.91789
126	2008-02-03 15:18:24	116.4203	39.91789
126	2008-02-03 15:28:24	116.42032	39.91789
126	2008-02-03 15:38:24	116.44893	39.91956
126	2008-02-03 15:48:24	116.48516	39.91428
126	2008-02-03 15:58:25	116.4552	39.97551
126	2008-02-03 16:08:25	116.44312	39.98356
126	2008-02-03 16:28:24	116.48205	39.86657
126	2008-02-03 16:38:24	116.45959	39.85158
126	2008-02-03 16:48:25	116.45227	39.87487
126	2008-02-03 16:58:25	116.44594	39.88331
126	2008-02-03 17:07:36	116.43813	39.8626
126	2008-02-03 17:18:24	116.41137	39.89488
126	2008-02-03 17:28:24	116.39444	39.89897
126	2008-02-03 17:38:24	116.37606	39.90821
126	2008-02-03 17:48:24	116.37336	39.9304
126	2008-02-03 17:58:24	116.37299	39.94127
126	2008-02-03 18:08:24	116.36386	39.96602
126	2008-02-03 18:18:24	116.35855	39.98047
126	2008-02-03 18:28:24	116.35981	39.97537
126	2008-02-03 18:38:24	116.3368	39.97551
126	2008-02-03 18:48:24	116.32709	39.98428
126	2008-02-03 18:58:24	116.29183	39.99071
126	2008-02-03 19:08:24	116.26311	40.00758
126	2008-02-03 19:18:24	116.25629	40.00482
126	2008-02-03 19:18:24	116.25629	40.00482
126	2008-02-03 19:28:24	116.29824	39.99551
126	2008-02-03 19:38:24	116.30114	39.96616
126	2008-02-03 19:38:24	116.30114	39.96616
126	2008-02-03 19:48:24	116.31091	39.96397
126	2008-02-03 19:58:24	116.31694	39.99107
126	2008-02-03 20:08:24	116.34798	39.9854
126	2008-02-03 20:18:24	116.39572	39.97005
126	2008-02-03 20:28:24	116.39586	39.97015
126	2008-02-03 20:38:24	116.41779	39.95789
126	2008-02-03 20:48:23	116.39769	39.94768
126	2008-02-03 20:58:23	116.36649	39.9475
126	2008-02-03 21:08:23	116.3535	39.93506
126	2008-02-03 21:18:24	116.35105	39.95087
126	2008-02-03 21:28:24	116.34119	39.93765
126	2008-02-03 21:38:24	116.34062	39.93743
126	2008-02-03 21:48:23	116.35536	39.96613
126	2008-02-03 22:08:24	116.45537	39.93536
126	2008-02-03 22:18:23	116.47193	39.91005
126	2008-02-03 22:28:23	116.48305	39.90499
126	2008-02-03 22:48:23	116.6675	39.86219
126	2008-02-03 23:08:24	116.69237	39.86471
126	2008-02-03 23:18:23	116.69237	39.86473
126	2008-02-03 23:28:23	116.69239	39.86476
126	2008-02-03 23:38:23	116.69242	39.86477
126	2008-02-03 23:48:23	116.69251	39.86482
126	2008-02-03 23:58:24	116.69241	39.86477
126	2008-02-04 00:08:24	116.69243	39.8647
126	2008-02-04 00:18:23	116.69243	39.86468
126	2008-02-04 00:28:23	116.69242	39.86468
126	2008-02-04 00:28:23	116.69242	39.86468
126	2008-02-04 00:38:23	116.69242	39.8647
126	2008-02-04 00:48:23	116.69242	39.8647
126	2008-02-04 00:58:23	116.69242	39.8647
126	2008-02-04 01:08:23	116.69243	39.86469
126	2008-02-04 01:18:23	116.69243	39.86469
126	2008-02-04 01:28:23	116.69243	39.86469
126	2008-02-04 01:38:23	116.69243	39.86469
126	2008-02-04 01:48:23	116.69249	39.86469
126	2008-02-04 01:58:23	116.69256	39.86501
126	2008-02-04 02:18:23	116.6924	39.8646
126	2008-02-04 02:28:23	116.6924	39.86468
126	2008-02-04 02:38:22	116.69249	39.86479
126	2008-02-04 02:48:22	116.69259	39.86459
126	2008-02-04 02:58:22	116.69261	39.86473
126	2008-02-04 02:58:22	116.69261	39.86473
126	2008-02-04 03:08:22	116.69259	39.86472
126	2008-02-04 03:18:23	116.69256	39.86473
126	2008-02-04 03:28:23	116.69255	39.86474
126	2008-02-04 03:38:23	116.69254	39.86475
126	2008-02-04 03:48:23	116.69253	39.86475
126	2008-02-04 03:58:22	116.69253	39.86476
126	2008-02-04 04:18:22	116.69241	39.86452
126	2008-02-04 04:28:22	116.6924	39.86475
126	2008-02-04 04:38:22	116.69243	39.86473
126	2008-02-04 04:48:22	116.69255	39.86466
126	2008-02-04 04:58:23	116.69247	39.86456
126	2008-02-04 05:08:23	116.69246	39.86464
126	2008-02-04 05:18:22	116.69215	39.86475
126	2008-02-04 05:28:22	116.69234	39.86469
126	2008-02-04 05:38:22	116.69234	39.86468
126	2008-02-04 05:48:22	116.69238	39.86467
126	2008-02-04 05:58:22	116.6924	39.86467
126	2008-02-04 06:08:22	116.6924	39.86468
126	2008-02-04 06:18:22	116.69239	39.86469
126	2008-02-04 06:28:22	116.69238	39.86469
126	2008-02-04 06:38:22	116.69238	39.86469
126	2008-02-04 06:48:22	116.69238	39.86469
126	2008-02-04 06:58:22	116.69237	39.86469
126	2008-02-04 07:08:22	116.69238	39.86469
126	2008-02-04 07:18:22	116.69237	39.86469
126	2008-02-04 07:28:22	116.69237	39.86469
126	2008-02-04 07:38:22	116.69237	39.86469
126	2008-02-04 07:48:22	116.69238	39.86468
126	2008-02-04 07:48:22	116.69238	39.86468
126	2008-02-04 07:58:22	116.69238	39.86468
126	2008-02-04 08:08:21	116.69238	39.86468
126	2008-02-04 08:18:21	116.69256	39.8645
126	2008-02-04 08:28:21	116.69244	39.86465
126	2008-02-04 08:38:22	116.69244	39.86466
126	2008-02-04 08:48:22	116.69245	39.86467
126	2008-02-04 09:08:22	116.69245	39.86469
126	2008-02-04 09:18:21	116.69246	39.86468
126	2008-02-04 09:28:21	116.69246	39.86468
126	2008-02-04 09:38:21	116.69246	39.86468
126	2008-02-04 09:48:21	116.69246	39.86468
126	2008-02-04 09:58:21	116.69246	39.86469
126	2008-02-04 10:08:21	116.69246	39.86469
126	2008-02-04 10:18:22	116.69246	39.86469
126	2008-02-04 10:28:22	116.69245	39.86469
126	2008-02-04 10:38:21	116.69245	39.86469
126	2008-02-04 10:48:21	116.69245	39.8647
126	2008-02-04 10:58:21	116.69244	39.8647
126	2008-02-04 11:02:41	116.69244	39.8647
126	2008-02-04 11:08:21	116.69248	39.86469
126	2008-02-04 11:18:22	116.69244	39.86481
126	2008-02-04 11:28:22	116.69242	39.86485
126	2008-02-04 11:38:22	116.69234	39.86465
126	2008-02-04 11:58:21	116.65069	39.91417
126	2008-02-04 12:08:21	116.58982	39.92481
126	2008-02-04 12:18:21	116.52024	39.92258
126	2008-02-04 12:28:21	116.52379	39.91557
126	2008-02-04 12:38:21	116.50763	39.93328
126	2008-02-04 12:38:21	116.50763	39.93328
126	2008-02-04 12:48:21	116.48348	39.92837
126	2008-02-04 12:58:21	116.47124	39.88118
126	2008-02-04 13:08:21	116.45005	39.88388
126	2008-02-04 13:18:21	116.42654	39.89253
126	2008-02-04 13:28:21	116.4054	39.9044
126	2008-02-04 13:38:21	116.41042	39.89574
126	2008-02-04 13:48:21	116.40541	39.90104
126	2008-02-04 13:58:21	116.38169	39.88823
126	2008-02-04 14:28:20	116.34906	39.90577
126	2008-02-04 14:39:33	116.34058	39.88802
126	2008-02-04 14:48:20	116.3499	39.8911
126	2008-02-04 14:58:20	116.34992	39.89113
126	2008-02-04 15:08:20	116.34768	39.88825
126	2008-02-04 15:38:21	116.28661	39.9364
126	2008-02-04 15:48:21	116.29531	39.93086
126	2008-02-04 15:58:21	116.31558	39.93155
126	2008-02-04 16:08:20	116.31961	39.92284
126	2008-02-04 16:28:21	116.33665	39.91698
126	2008-02-04 16:38:21	116.33865	39.9223
126	2008-02-04 16:48:21	116.3378	39.93069
126	2008-02-04 16:58:21	116.30369	39.94183
126	2008-02-04 17:08:21	116.31958	39.92827
126	2008-02-04 17:18:20	116.32263	39.93488
126	2008-02-04 17:28:20	116.30395	39.92758
126	2008-02-04 17:28:20	116.30395	39.92758
126	2008-02-04 17:38:20	116.30399	39.89508
126	2008-02-04 17:48:20	116.31621	39.89508
126	2008-02-04 17:58:20	116.32388	39.89534
126	2008-02-04 18:08:20	116.33342	39.89599
126	2008-02-04 18:18:20	116.30446	39.89772
126	2008-02-04 18:28:20	116.30995	39.92282
126	2008-02-04 18:48:20	116.31438	39.931
126	2008-02-04 18:58:20	116.34691	39.92098
126	2008-02-04 19:38:20	116.34979	39.93687
126	2008-02-04 19:58:19	116.29537	39.9763
126	2008-02-04 20:09:12	116.31363	39.98409
126	2008-02-04 20:18:20	116.33091	39.99154
126	2008-02-04 20:28:20	116.34297	39.98507
126	2008-02-04 20:38:20	116.34287	39.98512
126	2008-02-04 20:48:20	116.4076	39.98708
126	2008-02-04 21:08:19	116.419	39.95035
126	2008-02-04 21:38:19	116.48341	39.87663
126	2008-02-04 21:48:20	116.61849	39.8559
126	2008-02-04 21:58:20	116.69104	39.85939
126	2008-02-04 22:08:20	116.69292	39.86492
126	2008-02-04 22:18:19	116.6929	39.86494
126	2008-02-04 22:18:19	116.6929	39.86494
126	2008-02-04 22:38:19	116.69292	39.86496
126	2008-02-04 22:48:19	116.69292	39.86499
126	2008-02-04 22:58:19	116.69292	39.865
126	2008-02-04 23:08:19	116.69292	39.86498
126	2008-02-04 23:18:19	116.69293	39.86498
126	2008-02-04 23:38:19	116.69289	39.86486
126	2008-02-04 23:48:19	116.69601	39.85217
126	2008-02-04 23:58:19	116.70167	39.84606
126	2008-02-05 00:08:19	116.70155	39.8461
126	2008-02-05 00:18:19	116.70156	39.8461
126	2008-02-05 00:28:19	116.70156	39.8461
126	2008-02-05 00:38:19	116.70156	39.8461
126	2008-02-05 00:48:19	116.70156	39.84611
126	2008-02-05 00:58:19	116.70155	39.84611
126	2008-02-05 01:08:19	116.70156	39.84612
126	2008-02-05 01:18:19	116.70155	39.84613
126	2008-02-05 01:28:19	116.69546	39.8537
126	2008-02-05 01:38:19	116.69289	39.86481
126	2008-02-05 01:48:19	116.69299	39.86493
126	2008-02-05 01:58:19	116.69299	39.86502
126	2008-02-05 02:48:18	116.6929	39.86464
126	2008-02-05 02:58:18	116.69262	39.86454
126	2008-02-05 03:08:19	116.69297	39.86473
126	2008-02-05 03:08:19	116.69297	39.86473
126	2008-02-05 03:18:19	116.69292	39.86473
126	2008-02-05 03:28:19	116.69292	39.86473
126	2008-02-05 03:38:19	116.69293	39.86473
126	2008-02-05 03:48:18	116.69292	39.86474
126	2008-02-05 03:58:18	116.69292	39.86473
126	2008-02-05 04:08:18	116.69281	39.86488
126	2008-02-05 04:18:18	116.69281	39.86494
126	2008-02-05 04:28:18	116.6928	39.86494
126	2008-02-05 04:48:19	116.69277	39.86497
126	2008-02-05 04:58:19	116.69276	39.86497
126	2008-02-05 05:08:18	116.69277	39.86493
126	2008-02-05 05:28:18	116.69293	39.86455
126	2008-02-05 05:38:18	116.69297	39.86457
126	2008-02-05 05:58:18	116.69281	39.86481
126	2008-02-05 06:08:19	116.69283	39.8648
126	2008-02-05 06:18:18	116.69283	39.8648
126	2008-02-05 06:28:18	116.69267	39.8649
126	2008-02-05 06:38:18	116.69267	39.8649
126	2008-02-05 06:48:18	116.69268	39.86489
126	2008-02-05 06:58:18	116.69268	39.86489
126	2008-02-05 07:08:18	116.69269	39.86489
126	2008-02-05 07:18:18	116.69269	39.86489
126	2008-02-05 07:28:18	116.6927	39.86489
126	2008-02-05 07:38:18	116.69271	39.86488
126	2008-02-05 07:48:17	116.69272	39.86488
126	2008-02-05 07:58:17	116.69273	39.86487
126	2008-02-05 07:58:17	116.69273	39.86487
126	2008-02-05 08:08:17	116.69297	39.86462
126	2008-02-05 08:18:17	116.69287	39.86489
126	2008-02-05 08:28:18	116.69288	39.86484
126	2008-02-05 08:38:18	116.69286	39.86483
126	2008-02-05 08:48:18	116.69285	39.86484
126	2008-02-05 08:58:18	116.69284	39.86486
126	2008-02-05 09:08:17	116.69284	39.86487
126	2008-02-05 09:18:17	116.69284	39.86487
126	2008-02-05 09:28:17	116.69284	39.86486
126	2008-02-05 09:38:17	116.69284	39.86486
126	2008-02-05 09:48:17	116.69285	39.86486
126	2008-02-05 09:58:17	116.69285	39.86486
126	2008-02-05 10:08:18	116.69285	39.86485
126	2008-02-05 10:18:18	116.69285	39.86485
126	2008-02-05 10:28:17	116.69285	39.86485
126	2008-02-05 10:38:18	116.69285	39.86485
126	2008-02-05 10:48:18	116.66203	39.88359
126	2008-02-05 10:58:17	116.62321	39.9055
126	2008-02-05 11:02:56	116.5602	39.90843
126	2008-02-05 14:17:39	116.46681	39.92366
126	2008-02-05 14:27:39	116.4718	39.91481
126	2008-02-05 14:37:40	116.44886	39.94005
126	2008-02-05 14:47:40	116.42759	39.94648
126	2008-02-05 14:57:39	116.40797	39.95579
126	2008-02-05 15:07:39	116.41934	39.94942
126	2008-02-05 15:17:39	116.36615	39.94748
126	2008-02-05 15:27:39	116.35748	39.9391
126	2008-02-05 15:37:40	116.33982	39.93721
126	2008-02-05 15:47:40	116.35166	39.94465
126	2008-02-05 15:57:40	116.31943	39.93755
126	2008-02-05 16:07:39	116.29579	39.9309
126	2008-02-05 16:17:39	116.32581	39.93127
126	2008-02-05 16:27:39	116.36671	39.93238
126	2008-02-05 16:37:39	116.34029	39.92213
126	2008-02-05 16:47:39	116.35798	39.93159
126	2008-02-05 16:57:39	116.353	39.93306
126	2008-02-05 17:07:39	116.31838	39.94662
126	2008-02-05 17:17:39	116.31336	39.96485
126	2008-02-05 17:27:39	116.33122	39.96617
126	2008-02-05 17:37:39	116.34671	39.97511
126	2008-02-05 17:47:39	116.37636	39.97534
126	2008-02-05 17:57:39	116.37893	39.98387
126	2008-02-05 17:57:39	116.37893	39.98387
126	2008-02-05 18:17:39	116.37452	39.98452
126	2008-02-05 18:27:38	116.3817	39.9761
126	2008-02-05 18:37:38	116.36024	39.9806
126	2008-02-05 18:47:38	116.34724	39.96567
126	2008-02-05 18:57:39	116.35767	39.96608
126	2008-02-05 19:07:39	116.35767	39.96608
126	2008-02-05 19:17:39	116.30396	39.93883
126	2008-02-05 19:27:39	116.30417	39.89779
126	2008-02-05 19:37:38	116.28678	39.86685
126	2008-02-05 19:47:38	116.29813	39.8803
126	2008-02-05 19:57:38	116.30474	39.90467
126	2008-02-05 20:07:38	116.32904	39.89567
126	2008-02-05 20:17:38	116.35015	39.93082
126	2008-02-05 20:27:38	116.39392	39.93196
126	2008-02-05 20:37:38	116.42648	39.93278
126	2008-02-05 20:47:39	116.34897	39.93989
126	2008-02-05 20:57:38	116.27843	39.95446
126	2008-02-05 21:07:38	116.26804	39.91307
126	2008-02-05 21:27:38	116.27693	39.85931
126	2008-02-05 21:37:52	116.39847	39.83083
126	2008-02-05 21:47:38	116.48463	39.86877
126	2008-02-05 21:57:38	116.61573	39.85533
126	2008-02-05 22:07:38	116.69242	39.85972
126	2008-02-05 22:17:38	116.69297	39.86481
126	2008-02-05 22:27:38	116.69295	39.86489
126	2008-02-05 22:37:38	116.69295	39.86494
126	2008-02-05 22:47:38	116.69296	39.86494
126	2008-02-05 22:47:38	116.69296	39.86494
126	2008-02-05 22:57:38	116.69285	39.86501
126	2008-02-05 23:07:38	116.6929	39.86499
126	2008-02-05 23:17:38	116.69301	39.8648
126	2008-02-05 23:27:38	116.69294	39.86482
126	2008-02-05 23:37:38	116.69285	39.86473
126	2008-02-05 23:47:38	116.69304	39.86498
126	2008-02-05 23:57:38	116.69302	39.86495
126	2008-02-06 00:07:38	116.69299	39.86489
126	2008-02-06 00:17:38	116.69296	39.86487
126	2008-02-06 00:27:38	116.69294	39.86487
126	2008-02-06 00:37:37	116.69293	39.86488
126	2008-02-06 00:47:37	116.69292	39.86489
126	2008-02-06 00:57:37	116.69292	39.86488
126	2008-02-06 01:07:37	116.69292	39.86487
126	2008-02-06 01:17:37	116.69292	39.86486
126	2008-02-06 01:27:37	116.69295	39.8646
126	2008-02-06 01:37:38	116.69296	39.86497
126	2008-02-06 01:47:38	116.693	39.86494
126	2008-02-06 01:57:37	116.69298	39.86486
126	2008-02-06 02:17:37	116.69316	39.8649
126	2008-02-06 02:27:37	116.69293	39.8646
126	2008-02-06 02:37:38	116.69296	39.86466
126	2008-02-06 02:47:37	116.69304	39.86482
126	2008-02-06 02:57:37	116.6931	39.86479
126	2008-02-06 03:07:37	116.69306	39.86478
126	2008-02-06 03:17:37	116.69304	39.86478
126	2008-02-06 03:27:37	116.69303	39.86477
126	2008-02-06 03:47:37	116.693	39.86478
126	2008-02-06 03:57:38	116.69299	39.86479
126	2008-02-06 04:07:38	116.69299	39.86478
126	2008-02-06 04:17:37	116.69298	39.86479
126	2008-02-06 04:27:37	116.69296	39.86481
126	2008-02-06 04:37:37	116.69295	39.86483
126	2008-02-06 04:47:37	116.69294	39.86484
126	2008-02-06 04:57:37	116.69293	39.86484
126	2008-02-06 05:07:37	116.69293	39.86484
126	2008-02-06 05:17:37	116.69293	39.86484
126	2008-02-06 05:27:37	116.69294	39.86484
126	2008-02-06 05:37:37	116.69291	39.86457
126	2008-02-06 05:47:37	116.69294	39.86484
126	2008-02-06 05:57:37	116.69294	39.86486
126	2008-02-06 06:07:37	116.69298	39.86479
126	2008-02-06 06:17:37	116.69293	39.86481
126	2008-02-06 06:27:37	116.69294	39.86482
126	2008-02-06 06:37:37	116.69296	39.86488
126	2008-02-06 06:47:37	116.69295	39.86488
126	2008-02-06 06:57:36	116.69295	39.86487
126	2008-02-06 07:17:36	116.69295	39.86489
126	2008-02-06 07:27:36	116.69295	39.86488
126	2008-02-06 07:37:37	116.69294	39.86488
126	2008-02-06 07:47:37	116.69294	39.86487
126	2008-02-06 08:17:36	116.69301	39.8649
126	2008-02-06 08:27:36	116.693	39.86489
126	2008-02-06 08:27:36	116.693	39.86489
126	2008-02-06 08:37:36	116.693	39.86489
126	2008-02-06 08:47:36	116.693	39.8649
126	2008-02-06 08:57:36	116.693	39.86489
126	2008-02-06 09:07:36	116.693	39.8649
126	2008-02-06 09:17:37	116.693	39.86488
126	2008-02-06 09:27:37	116.693	39.86487
126	2008-02-06 09:37:37	116.693	39.86487
126	2008-02-06 09:47:36	116.693	39.86487
126	2008-02-06 09:57:36	116.693	39.86486
126	2008-02-06 10:07:36	116.69299	39.86487
126	2008-02-06 10:27:36	116.69298	39.8649
126	2008-02-06 10:37:36	116.69298	39.86489
126	2008-02-06 10:47:36	116.69291	39.86491
126	2008-02-06 10:57:36	116.69289	39.86507
126	2008-02-06 11:06:41	116.69292	39.86515
126	2008-02-06 11:07:36	116.69292	39.86515
126	2008-02-06 11:27:36	116.6931	39.86496
126	2008-02-06 11:37:36	116.69299	39.86502
126	2008-02-06 11:57:36	116.69308	39.86493
126	2008-02-06 12:07:36	116.69305	39.86492
126	2008-02-06 12:17:36	116.69302	39.86492
126	2008-02-06 12:27:35	116.67614	39.87245
126	2008-02-06 12:37:36	116.65758	39.87204
126	2008-02-06 12:47:36	116.65753	39.87198
126	2008-02-06 13:17:35	116.6574	39.87175
126	2008-02-06 13:17:35	116.6574	39.87175
126	2008-02-06 13:27:35	116.65735	39.87166
126	2008-02-06 13:37:35	116.65738	39.87188
126	2008-02-06 13:47:35	116.65733	39.8718
126	2008-02-06 13:57:35	116.65734	39.87187
126	2008-02-06 14:07:35	116.65735	39.87189
126	2008-02-06 14:17:35	116.65793	39.87242
126	2008-02-06 14:27:35	116.65747	39.8721
126	2008-02-06 14:37:36	116.65738	39.87193
126	2008-02-06 14:47:36	116.65754	39.87184
126	2008-02-06 14:57:35	116.6574	39.87188
126	2008-02-06 15:07:35	116.65752	39.87223
126	2008-02-06 15:17:35	116.65741	39.87203
126	2008-02-06 15:27:35	116.65744	39.87218
126	2008-02-06 15:37:36	116.6574	39.872
126	2008-02-06 15:47:36	116.65158	39.8683
126	2008-02-06 15:57:35	116.67522	39.86047
126	2008-02-06 16:07:35	116.68177	39.84735
126	2008-02-06 16:17:35	116.65788	39.87182
126	2008-02-06 16:27:35	116.65764	39.87033
126	2008-02-06 16:37:35	116.66043	39.86225
126	2008-02-06 16:47:35	116.69284	39.86463
126	2008-02-06 16:57:35	116.69285	39.8646
126	2008-02-06 17:07:35	116.69294	39.86478
126	2008-02-06 17:17:35	116.69296	39.86512
126	2008-02-06 17:27:35	116.69294	39.86518
126	2008-02-06 17:37:35	116.69284	39.86495
126	2008-02-06 17:47:35	116.69284	39.86494
126	2008-02-06 17:57:35	116.69287	39.86457
126	2008-02-06 18:07:35	116.69281	39.86469
126	2008-02-06 18:17:34	116.69281	39.86475
126	2008-02-06 18:27:34	116.69279	39.86478
126	2008-02-06 18:37:34	116.69277	39.86481
126	2008-02-06 18:47:34	116.69276	39.86481
126	2008-02-06 18:57:35	116.69276	39.86481
126	2008-02-06 19:07:35	116.69276	39.86478
126	2008-02-06 19:17:35	116.69277	39.86457
126	2008-02-06 19:37:34	116.69279	39.8646
126	2008-02-06 19:47:34	116.6928	39.8646
126	2008-02-06 19:57:34	116.6928	39.86462
126	2008-02-06 20:07:34	116.6928	39.86463
126	2008-02-06 20:17:35	116.69279	39.86465
126	2008-02-06 20:27:35	116.69286	39.86471
126	2008-02-06 20:37:34	116.69274	39.86508
126	2008-02-06 20:47:34	116.69277	39.86495
126	2008-02-06 20:57:34	116.69278	39.86487
126	2008-02-06 21:07:34	116.69279	39.86483
126	2008-02-06 21:17:34	116.69279	39.86482
126	2008-02-06 21:27:34	116.69281	39.86477
126	2008-02-06 21:47:34	116.69282	39.86476
126	2008-02-06 21:57:34	116.69262	39.86473
126	2008-02-06 22:07:34	116.69268	39.8648
126	2008-02-06 22:17:34	116.69271	39.86486
126	2008-02-06 22:27:34	116.69272	39.86487
126	2008-02-06 22:37:34	116.69272	39.86486
126	2008-02-06 22:47:34	116.69272	39.86487
126	2008-02-06 22:57:34	116.69271	39.86487
126	2008-02-06 22:57:34	116.69271	39.86487
126	2008-02-06 23:07:34	116.6927	39.86487
126	2008-02-06 23:17:34	116.69269	39.86488
126	2008-02-06 23:27:34	116.69269	39.86498
126	2008-02-06 23:37:34	116.69293	39.86475
126	2008-02-06 23:47:34	116.69275	39.86468
126	2008-02-06 23:57:34	116.69276	39.86473
126	2008-02-07 00:07:33	116.69277	39.86477
126	2008-02-07 00:17:33	116.69276	39.86479
126	2008-02-07 00:27:33	116.69276	39.8648
126	2008-02-07 00:37:33	116.69275	39.86481
126	2008-02-07 00:47:33	116.69275	39.8648
126	2008-02-07 01:07:34	116.69276	39.8648
126	2008-02-07 01:17:33	116.69276	39.8648
126	2008-02-07 01:27:33	116.69276	39.8648
126	2008-02-07 01:27:33	116.69276	39.8648
126	2008-02-07 01:37:33	116.69284	39.8649
126	2008-02-07 01:47:33	116.69281	39.86458
126	2008-02-07 01:57:34	116.69288	39.86472
126	2008-02-07 02:17:33	116.69309	39.86483
126	2008-02-07 02:27:33	116.69289	39.86479
126	2008-02-07 02:47:33	116.69278	39.86484
126	2008-02-07 02:57:34	116.69279	39.86481
126	2008-02-07 03:17:33	116.69278	39.8648
126	2008-02-07 03:27:33	116.69276	39.86479
126	2008-02-07 03:37:33	116.69274	39.86477
126	2008-02-07 03:47:33	116.69286	39.86448
126	2008-02-07 03:57:33	116.69273	39.8646
126	2008-02-07 04:17:34	116.69271	39.86474
126	2008-02-07 04:27:34	116.69272	39.8648
126	2008-02-07 04:37:33	116.69273	39.86475
126	2008-02-07 04:47:33	116.69277	39.86498
126	2008-02-07 04:57:33	116.69278	39.86485
126	2008-02-07 05:07:33	116.69281	39.8647
126	2008-02-07 05:17:33	116.6927	39.86487
126	2008-02-07 05:27:33	116.69276	39.86481
126	2008-02-07 05:47:33	116.69276	39.86481
126	2008-02-07 05:57:33	116.69274	39.86482
126	2008-02-07 06:07:32	116.69275	39.86481
126	2008-02-07 06:17:32	116.69275	39.8648
126	2008-02-07 06:17:32	116.69275	39.8648
126	2008-02-07 06:27:32	116.69274	39.86473
126	2008-02-07 06:37:33	116.69282	39.8647
126	2008-02-07 06:47:33	116.69273	39.86478
126	2008-02-07 06:57:33	116.69276	39.86474
126	2008-02-07 07:07:33	116.69276	39.86474
126	2008-02-07 07:17:32	116.69276	39.86475
126	2008-02-07 07:27:32	116.69276	39.86476
126	2008-02-07 07:37:32	116.69276	39.86475
126	2008-02-07 07:47:32	116.69275	39.86474
126	2008-02-07 07:57:33	116.69273	39.86476
126	2008-02-07 08:07:33	116.69281	39.86476
126	2008-02-07 08:17:33	116.69277	39.86476
126	2008-02-07 08:27:33	116.69283	39.86475
126	2008-02-07 08:37:32	116.69282	39.86482
126	2008-02-07 08:47:32	116.69282	39.86479
126	2008-02-07 08:57:32	116.69282	39.86478
126	2008-02-07 09:07:32	116.6928	39.86478
126	2008-02-07 09:17:32	116.69279	39.86477
126	2008-02-07 09:27:32	116.69279	39.86476
126	2008-02-07 09:37:33	116.69278	39.86476
126	2008-02-07 09:47:33	116.69282	39.86455
126	2008-02-07 09:57:32	116.69275	39.86475
126	2008-02-07 10:07:32	116.69277	39.86475
126	2008-02-07 10:17:32	116.69277	39.86474
126	2008-02-07 10:27:32	116.69276	39.86474
126	2008-02-07 10:37:32	116.69276	39.86474
126	2008-02-07 10:57:33	116.6926	39.86498
126	2008-02-07 11:06:58	116.53778	39.75626
126	2008-02-07 11:06:58	116.69271	39.86463
126	2008-02-07 11:07:32	116.69272	39.86463
126	2008-02-07 11:07:32	116.69272	39.86463
126	2008-02-07 11:17:32	116.69267	39.86507
126	2008-02-07 11:27:32	116.69281	39.86472
126	2008-02-07 11:37:32	116.69281	39.86473
126	2008-02-07 11:47:32	116.69282	39.86472
126	2008-02-07 11:57:32	116.69281	39.86473
126	2008-02-07 12:07:32	116.65372	39.8904
126	2008-02-07 12:17:32	116.65008	39.91812
126	2008-02-07 12:27:31	116.57967	39.92391
126	2008-02-07 12:37:31	116.50212	39.92193
126	2008-02-07 12:47:31	116.47695	39.93237
126	2008-02-07 12:57:31	116.45504	39.91846
126	2008-02-07 13:07:32	116.4355	39.88017
126	2008-02-07 13:17:32	116.41294	39.89191
126	2008-02-07 13:27:31	116.37871	39.88823
126	2008-02-07 13:37:31	116.35733	39.88548
126	2008-02-07 13:47:31	116.35911	39.88559
126	2008-02-07 13:57:31	116.32762	39.89584
126	2008-02-07 14:07:31	116.32	39.88965
126	2008-02-07 14:20:35	116.3588	39.88757
126	2008-02-07 14:37:31	116.37568	39.87849
126	2008-02-07 14:47:31	116.3757	39.87828
126	2008-02-07 14:57:31	116.38352	39.88636
126	2008-02-07 15:07:31	116.41083	39.90077
126	2008-02-07 15:17:31	116.47193	39.90638
126	2008-02-07 15:27:31	116.49525	39.93465
126	2008-02-07 15:37:31	116.49521	39.92421
126	2008-02-07 15:47:31	116.47217	39.9642
126	2008-02-07 15:57:31	116.45432	39.97599
126	2008-02-07 15:57:31	116.45432	39.97599
126	2008-02-07 16:07:31	116.4077	40.05609
126	2008-02-07 16:17:31	116.40367	40.02925
126	2008-02-07 16:27:31	116.37385	39.9946
126	2008-02-07 16:37:31	116.37263	39.98111
126	2008-02-07 16:57:31	116.32971	39.99201
126	2008-02-07 17:09:42	116.26822	39.94217
126	2008-02-07 17:27:31	116.22083	39.87782
126	2008-02-07 17:37:31	116.25067	39.88826
126	2008-02-07 17:47:31	116.25815	39.91599
126	2008-02-07 17:57:31	116.27877	39.92654
126	2008-02-07 18:07:31	116.3287	39.96627
126	2008-02-07 18:17:30	116.3881	39.97505
126	2008-02-07 18:27:30	116.41076	39.99369
126	2008-02-07 18:37:31	116.40959	40.03785
126	2008-02-07 18:47:31	116.42043	40.06281
126	2008-02-07 18:57:31	116.42642	40.06409
126	2008-02-07 19:07:31	116.41066	40.05715
126	2008-02-07 19:17:30	116.41151	40.02639
126	2008-02-07 19:27:30	116.38812	39.98706
126	2008-02-07 19:37:30	116.38827	39.98094
126	2008-02-07 19:47:30	116.40204	40.00902
126	2008-02-07 19:57:31	116.41613	40.05777
126	2008-02-07 20:07:31	116.40568	40.04258
126	2008-02-07 20:17:30	116.39596	39.98875
126	2008-02-07 20:27:30	116.48378	39.94429
126	2008-02-07 20:37:30	116.53232	39.86831
126	2008-02-07 20:47:30	116.65148	39.8623
126	2008-02-07 20:47:30	116.65148	39.8623
126	2008-02-07 20:57:30	116.69285	39.86476
126	2008-02-07 21:07:30	116.69287	39.86475
126	2008-02-07 21:17:31	116.69287	39.86475
126	2008-02-07 21:27:31	116.69287	39.86475
126	2008-02-07 21:37:30	116.69287	39.86475
126	2008-02-07 21:47:30	116.69286	39.86476
126	2008-02-07 21:57:30	116.6926	39.86444
126	2008-02-07 22:07:30	116.69263	39.86457
126	2008-02-07 22:17:31	116.69272	39.86492
126	2008-02-07 22:27:30	116.6927	39.8649
126	2008-02-07 22:37:30	116.69262	39.86495
126	2008-02-07 22:47:30	116.69256	39.86489
126	2008-02-07 22:57:30	116.69257	39.86488
126	2008-02-07 23:07:30	116.6926	39.86488
126	2008-02-07 23:17:30	116.69265	39.86486
126	2008-02-07 23:27:30	116.69243	39.86473
126	2008-02-07 23:37:30	116.69266	39.8649
126	2008-02-07 23:47:30	116.69268	39.86478
126	2008-02-07 23:57:30	116.69269	39.86476
126	2008-02-08 00:07:30	116.69271	39.86475
126	2008-02-08 00:17:29	116.6927	39.86476
126	2008-02-08 00:27:29	116.6927	39.86477
126	2008-02-08 00:37:29	116.69269	39.86478
126	2008-02-08 00:47:29	116.69269	39.86478
126	2008-02-08 00:57:29	116.69269	39.86478
126	2008-02-08 01:07:30	116.69269	39.86478
126	2008-02-08 01:17:30	116.69269	39.86477
126	2008-02-08 01:27:29	116.69272	39.86456
126	2008-02-08 01:37:29	116.69276	39.86475
126	2008-02-08 01:37:29	116.69276	39.86475
126	2008-02-08 01:47:29	116.69271	39.86463
126	2008-02-08 01:57:29	116.69303	39.86498
126	2008-02-08 02:47:29	116.69272	39.86491
126	2008-02-08 02:57:29	116.6927	39.86487
126	2008-02-08 03:07:29	116.69271	39.86487
126	2008-02-08 03:17:29	116.69271	39.86488
126	2008-02-08 03:27:29	116.69273	39.86485
126	2008-02-08 03:37:29	116.69286	39.86454
126	2008-02-08 03:47:29	116.69281	39.86463
126	2008-02-08 03:57:29	116.69282	39.86461
126	2008-02-08 04:07:29	116.6928	39.86464
126	2008-02-08 04:17:29	116.6928	39.86466
126	2008-02-08 04:27:29	116.69278	39.86468
126	2008-02-08 04:37:29	116.69277	39.86469
126	2008-02-08 04:47:29	116.69276	39.86471
126	2008-02-08 04:57:29	116.69275	39.86472
126	2008-02-08 05:07:29	116.69275	39.8647
126	2008-02-08 05:17:29	116.69267	39.86419
126	2008-02-08 05:27:29	116.6927	39.86463
126	2008-02-08 05:37:29	116.6927	39.86467
126	2008-02-08 05:47:29	116.6927	39.8647
126	2008-02-08 05:57:28	116.69271	39.86469
126	2008-02-08 06:07:29	116.69271	39.86469
126	2008-02-08 06:17:29	116.69276	39.86467
126	2008-02-08 06:27:29	116.69278	39.86467
126	2008-02-08 06:27:29	116.69278	39.86467
126	2008-02-08 06:37:29	116.69278	39.86467
126	2008-02-08 06:47:28	116.69278	39.86467
126	2008-02-08 06:57:28	116.69277	39.86467
126	2008-02-08 07:07:28	116.69277	39.86467
126	2008-02-08 07:17:28	116.69277	39.86468
126	2008-02-08 07:27:29	116.69277	39.86469
126	2008-02-08 07:37:29	116.69277	39.86469
126	2008-02-08 07:47:29	116.69277	39.86469
126	2008-02-08 07:57:29	116.69279	39.865
126	2008-02-08 08:07:28	116.6928	39.8649
126	2008-02-08 08:17:28	116.69275	39.8647
126	2008-02-08 08:27:28	116.69279	39.86475
126	2008-02-08 08:37:28	116.69277	39.86478
126	2008-02-08 08:47:28	116.6928	39.86462
126	2008-02-08 08:57:28	116.69277	39.86466
126	2008-02-08 09:07:29	116.69276	39.86464
126	2008-02-08 09:17:29	116.69275	39.86462
126	2008-02-08 09:27:28	116.69274	39.86462
126	2008-02-08 09:37:28	116.69273	39.86463
126	2008-02-08 09:47:28	116.69274	39.86464
126	2008-02-08 09:57:28	116.69274	39.86464
126	2008-02-08 10:07:28	116.69274	39.86465
126	2008-02-08 10:17:28	116.69274	39.8646
126	2008-02-08 10:27:28	116.69274	39.86461
126	2008-02-08 10:37:28	116.69266	39.8648
126	2008-02-08 10:47:28	116.69284	39.86468
126	2008-02-08 10:57:28	116.69282	39.86534
126	2008-02-08 11:07:10	116.69276	39.86502
126	2008-02-08 11:07:28	116.69276	39.86503
126	2008-02-08 11:17:28	116.69279	39.86495
126	2008-02-08 11:17:28	116.69279	39.86495
126	2008-02-08 11:27:28	116.69278	39.86493
126	2008-02-08 11:37:28	116.69277	39.86492
126	2008-02-08 11:47:28	116.69276	39.86491
126	2008-02-08 11:57:28	116.69275	39.86491
126	2008-02-08 12:07:28	116.69274	39.86491
126	2008-02-08 12:17:28	116.69274	39.8649
126	2008-02-08 12:27:27	116.69272	39.86491
126	2008-02-08 12:37:27	116.6927	39.86493
126	2008-02-08 12:47:27	116.69263	39.86478
126	2008-02-08 12:57:27	116.69259	39.86489
126	2008-02-08 13:07:28	116.69273	39.86464
126	2008-02-08 13:17:28	116.69281	39.86472
126	2008-02-08 13:27:28	116.69283	39.86468
126	2008-02-08 13:37:28	116.69281	39.86473
126	2008-02-08 13:47:27	116.6928	39.86474
126	2008-02-08 13:57:27	116.6928	39.86474
126	2008-02-08 14:07:27	116.69278	39.86471
126	2008-02-08 14:17:27	116.69272	39.86336
126	2008-02-08 14:27:27	116.69282	39.86489
126	2008-02-08 14:37:28	116.69281	39.86459
126	2008-02-08 14:47:28	116.69263	39.86586
126	2008-02-08 14:57:27	116.69275	39.86481
126	2008-02-08 15:07:27	116.69269	39.86462
126	2008-02-08 15:17:27	116.69267	39.865
126	2008-02-08 15:27:27	116.69273	39.86482
126	2008-02-08 15:37:27	116.69276	39.86478
126	2008-02-08 15:47:27	116.69278	39.86476
126	2008-02-08 15:57:27	116.69279	39.86476
126	2008-02-08 16:07:27	116.6928	39.86474
126	2008-02-08 16:07:27	116.6928	39.86474
126	2008-02-08 16:17:27	116.69281	39.86472
126	2008-02-08 16:27:27	116.69281	39.86472
126	2008-02-08 16:37:27	116.69281	39.8647
126	2008-02-08 16:47:27	116.69275	39.8644
126	2008-02-08 16:57:27	116.69275	39.86418
126	2008-02-08 17:07:27	116.69284	39.8648
126	2008-02-08 17:17:27	116.69281	39.86461
126	2008-02-08 17:27:27	116.69271	39.86459
126	2008-02-08 17:37:27	116.69265	39.86438
