# Supplementary material for: An adaptive map-matching algorithm based on hierarchical fuzzy system from vehicular GPS data
Source: PLoS One. 2017 Dec 5;12(12):e0188796. doi: 10.1371/journal.pone.0188796 (PMC5716534; doi:10.1371/journal.pone.0188796)
Supplement: S1 Data — (ZIP) [file pone.0188796.s001.zip › data samples/127.txt]

127	2008-02-02 22:42:34	116.40915	39.89425
127	2008-02-02 23:19:33	116.40915	39.89425
127	2008-02-02 23:24:34	116.40915	39.89425
127	2008-02-02 23:34:34	116.40915	39.89425
127	2008-02-02 23:35:22	116.48518	39.9925
127	2008-02-03 11:49:37	116.4853	39.99238
127	2008-02-03 11:49:37	116.4853	39.99238
127	2008-02-03 11:49:55	116.48528	39.99195
127	2008-02-03 11:50:17	116.48538	39.99137
127	2008-02-03 11:50:43	116.48383	39.98978
127	2008-02-03 11:50:54	116.4838	39.98972
127	2008-02-03 11:51:10	116.48298	39.989
127	2008-02-03 11:51:18	116.48277	39.98873
127	2008-02-03 11:51:25	116.48267	39.98868
127	2008-02-03 11:52:50	116.4761	39.98275
127	2008-02-03 11:52:53	116.47578	39.98258
127	2008-02-03 11:53:40	116.47212	39.97918
127	2008-02-03 11:54:10	116.47213	39.97915
127	2008-02-03 11:54:13	116.47208	39.97907
127	2008-02-03 11:57:15	116.4516	39.96042
127	2008-02-03 11:57:29	116.45065	39.95923
127	2008-02-03 11:58:18	116.45035	39.95902
127	2008-02-03 11:58:30	116.4499	39.95893
127	2008-02-03 11:58:39	116.44943	39.95885
127	2008-02-03 11:58:55	116.44798	39.95803
127	2008-02-03 11:59:07	116.44718	39.95588
127	2008-02-03 11:59:10	116.44723	39.9551
127	2008-02-03 11:59:44	116.44432	39.95253
127	2008-02-03 12:02:43	116.43558	39.94797
127	2008-02-03 12:03:43	116.4349	39.94743
127	2008-02-03 12:03:46	116.43473	39.94733
127	2008-02-03 12:04:08	116.43293	39.94573
127	2008-02-03 12:04:08	116.43293	39.94573
127	2008-02-03 12:04:41	116.43097	39.94345
127	2008-02-03 12:04:44	116.4307	39.94343
127	2008-02-03 12:05:05	116.42828	39.94343
127	2008-02-03 12:05:08	116.42822	39.94345
127	2008-02-03 12:05:23	116.42797	39.9435
127	2008-02-03 12:05:27	116.42785	39.94353
127	2008-02-03 12:05:30	116.4278	39.9436
127	2008-02-03 12:05:38	116.42782	39.94417
127	2008-02-03 12:06:07	116.4278	39.94708
127	2008-02-03 12:06:16	116.42725	39.94773
127	2008-02-03 12:06:23	116.4265	39.94808
127	2008-02-03 12:06:41	116.4244	39.94845
127	2008-02-03 12:08:04	116.41147	39.94808
127	2008-02-03 12:08:53	116.41257	39.94768
127	2008-02-03 12:09:58	116.41812	39.947
127	2008-02-03 12:10:20	116.41818	39.94702
127	2008-02-03 12:10:42	116.41802	39.94802
127	2008-02-03 12:12:03	116.41907	39.94978
127	2008-02-03 12:14:54	116.41888	39.95743
127	2008-02-03 12:15:00	116.41895	39.95778
127	2008-02-03 12:15:04	116.419	39.9579
127	2008-02-03 12:15:14	116.41927	39.95802
127	2008-02-03 12:17:28	116.4281	39.95805
127	2008-02-03 12:17:35	116.42815	39.958
127	2008-02-03 12:18:50	116.43662	39.95815
127	2008-02-03 12:19:01	116.43752	39.95758
127	2008-02-03 12:19:31	116.44033	39.96018
127	2008-02-03 12:21:10	116.44048	39.96182
127	2008-02-03 12:22:11	116.43543	39.96518
127	2008-02-03 12:22:14	116.43555	39.9654
127	2008-02-03 12:22:24	116.43598	39.96618
127	2008-02-03 12:22:38	116.43733	39.96717
127	2008-02-03 12:22:43	116.43788	39.96732
127	2008-02-03 12:22:46	116.43808	39.96735
127	2008-02-03 12:22:49	116.43813	39.96737
127	2008-02-03 12:23:03	116.4382	39.96755
127	2008-02-03 12:28:22	116.4515	39.98303
127	2008-02-03 12:28:22	116.4515	39.98303
127	2008-02-03 12:28:29	116.45222	39.98353
127	2008-02-03 12:29:08	116.45698	39.98483
127	2008-02-03 12:29:11	116.45727	39.98475
127	2008-02-03 12:29:51	116.46063	39.98267
127	2008-02-03 12:29:55	116.46085	39.98298
127	2008-02-03 12:30:57	116.46517	39.98703
127	2008-02-03 12:31:28	116.4672	39.9889
127	2008-02-03 12:31:31	116.46737	39.98898
127	2008-02-03 12:31:34	116.46757	39.98892
127	2008-02-03 12:32:28	116.47135	39.98667
127	2008-02-03 12:33:11	116.47352	39.98827
127	2008-02-03 12:33:11	116.47352	39.98827
127	2008-02-03 12:33:15	116.47383	39.98825
127	2008-02-03 12:34:37	116.47795	39.9899
127	2008-02-03 12:37:02	116.47798	39.98995
127	2008-02-03 12:37:05	116.47807	39.99
127	2008-02-03 12:37:23	116.47767	39.98975
127	2008-02-03 12:37:37	116.47657	39.98898
127	2008-02-03 12:37:40	116.47642	39.98892
127	2008-02-03 12:37:43	116.47637	39.98883
127	2008-02-03 12:37:52	116.47618	39.98847
127	2008-02-03 12:38:04	116.47588	39.98847
127	2008-02-03 12:38:18	116.47505	39.98775
127	2008-02-03 12:38:21	116.47485	39.98782
127	2008-02-03 12:39:32	116.46882	39.99165
127	2008-02-03 12:40:37	116.46613	39.99322
127	2008-02-03 12:40:40	116.46587	39.99308
127	2008-02-03 12:41:00	116.46412	39.99163
127	2008-02-03 12:41:03	116.46388	39.99165
127	2008-02-03 12:41:06	116.46362	39.9918
127	2008-02-03 12:41:42	116.46198	39.99562
127	2008-02-03 12:43:37	116.46153	40.00705
127	2008-02-03 12:43:45	116.46153	40.00713
127	2008-02-03 12:45:15	116.46125	40.01262
127	2008-02-03 12:45:18	116.46133	40.01272
127	2008-02-03 12:45:21	116.4615	40.01278
127	2008-02-03 12:45:52	116.35353	40.28317
127	2008-02-03 12:47:10	116.46433	40.01078
127	2008-02-03 12:47:17	116.46427	40.01057
127	2008-02-03 12:47:51	116.46402	40.01052
127	2008-02-03 12:47:57	116.4641	40.01028
127	2008-02-03 12:48:24	116.46677	40.00977
127	2008-02-03 12:48:49	116.46678	40.00762
127	2008-02-03 12:48:58	116.4669	40.00753
127	2008-02-03 12:50:18	116.46715	40.00142
127	2008-02-03 12:55:18	116.36677	39.99978
127	2008-02-03 15:36:03	116.36677	39.99978
127	2008-02-03 15:36:03	116.36677	39.99978
127	2008-02-03 15:41:04	116.36677	39.99978
127	2008-02-03 15:46:04	116.36677	39.99978
127	2008-02-03 19:10:02	116.36677	39.99978
127	2008-02-03 19:15:03	116.36677	39.99978
127	2008-02-03 19:44:03	116.36677	39.99978
127	2008-02-03 19:49:04	116.36677	39.99978
127	2008-02-03 20:02:33	116.36677	39.99978
127	2008-02-03 20:02:33	116.36677	39.99978
127	2008-02-03 20:07:34	116.36677	39.99978
127	2008-02-03 20:25:03	116.36677	39.99978
127	2008-02-03 20:30:04	116.36677	39.99978
127	2008-02-03 23:14:02	116.36677	39.99978
127	2008-02-03 23:31:33	116.36677	39.99978
127	2008-02-03 23:36:22	116.4851	39.99237
127	2008-02-04 21:10:32	116.47592	39.98243
127	2008-02-04 21:11:28	116.47647	39.98322
127	2008-02-04 21:11:44	116.47528	39.9842
127	2008-02-04 21:11:47	116.47537	39.98437
127	2008-02-04 21:12:09	116.47705	39.98595
127	2008-02-04 21:12:15	116.4768	39.98642
127	2008-02-04 21:12:48	116.47567	39.98792
127	2008-02-04 21:14:35	116.4779	39.98992
127	2008-02-04 21:14:53	116.47885	39.98957
127	2008-02-04 21:15:19	116.48167	39.98785
127	2008-02-04 21:16:56	116.48672	39.99238
127	2008-02-04 21:17:17	116.48548	39.99132
127	2008-02-04 21:17:32	116.48537	39.99133
127	2008-02-04 21:18:00	116.48522	39.99245
127	2008-02-05 13:07:30	116.48533	39.99238
127	2008-02-05 13:07:33	116.48532	39.99232
127	2008-02-05 13:07:33	116.48532	39.99232
127	2008-02-05 13:07:36	116.4853	39.99225
127	2008-02-05 13:07:36	116.4853	39.99225
127	2008-02-05 13:07:39	116.48528	39.99218
127	2008-02-05 13:07:39	116.48528	39.99218
127	2008-02-05 13:07:53	116.4853	39.99208
127	2008-02-05 13:08:03	116.48535	39.99175
127	2008-02-05 13:08:06	116.48543	39.99165
127	2008-02-05 13:08:18	116.48548	39.99117
127	2008-02-05 13:08:25	116.4851	39.99088
127	2008-02-05 13:08:28	116.48488	39.99072
127	2008-02-05 13:09:02	116.48258	39.98868
127	2008-02-05 13:10:30	116.48255	39.98852
127	2008-02-05 13:10:56	116.48227	39.98825
127	2008-02-05 13:11:06	116.48177	39.98793
127	2008-02-05 13:11:09	116.48157	39.98803
127	2008-02-05 13:11:57	116.47688	39.99117
127	2008-02-05 13:12:10	116.47642	39.9915
127	2008-02-05 13:12:16	116.47623	39.9913
127	2008-02-05 13:12:19	116.47632	39.99112
127	2008-02-05 13:12:45	116.47802	39.99002
127	2008-02-05 13:13:53	116.47793	39.99002
127	2008-02-05 13:13:56	116.47787	39.98993
127	2008-02-05 13:14:47	116.47725	39.9892
127	2008-02-05 13:14:47	116.47725	39.9892
127	2008-02-05 13:14:58	116.47592	39.98867
127	2008-02-05 13:15:21	116.4752	39.98822
127	2008-02-05 13:15:25	116.47517	39.98778
127	2008-02-05 13:15:29	116.4752	39.9873
127	2008-02-05 13:15:32	116.47512	39.9873
127	2008-02-05 13:15:49	116.47415	39.98812
127	2008-02-05 13:16:31	116.47407	39.98852
127	2008-02-05 13:16:41	116.47348	39.9888
127	2008-02-05 13:17:38	116.46675	39.99313
127	2008-02-05 13:18:13	116.46658	39.99333
127	2008-02-05 13:18:16	116.46645	39.99333
127	2008-02-05 13:18:19	116.46617	39.99328
127	2008-02-05 13:18:22	116.4659	39.99313
127	2008-02-05 13:18:40	116.4642	39.99168
127	2008-02-05 13:18:43	116.46393	39.99168
127	2008-02-05 13:18:46	116.46367	39.9918
127	2008-02-05 13:18:59	116.46247	39.99282
127	2008-02-05 13:19:08	116.46205	39.99388
127	2008-02-05 13:19:22	116.4621	39.9953
127	2008-02-05 13:19:26	116.4622	39.9954
127	2008-02-05 13:20:05	116.46222	39.99552
127	2008-02-05 13:20:09	116.46227	39.99563
127	2008-02-05 13:20:53	116.46487	39.9981
127	2008-02-05 13:21:06	116.4649	39.99817
127	2008-02-05 13:21:32	116.46635	39.99943
127	2008-02-05 13:21:46	116.46638	39.9997
127	2008-02-05 13:21:52	116.4664	39.99985
127	2008-02-05 13:23:45	116.4663	39.99993
127	2008-02-05 13:23:57	116.4657	40.00003
127	2008-02-05 13:24:00	116.46565	40.00012
127	2008-02-05 13:24:05	116.46565	40.00037
127	2008-02-05 13:24:09	116.4658	40.00047
127	2008-02-05 13:24:12	116.46595	40.00048
127	2008-02-05 13:24:25	116.46672	40.00053
127	2008-02-05 13:24:28	116.46663	40.00048
127	2008-02-05 13:24:31	116.46643	40.00022
127	2008-02-05 13:24:41	116.4659	39.99977
127	2008-02-05 13:25:10	116.46553	39.9987
127	2008-02-05 13:25:13	116.46552	39.99852
127	2008-02-05 13:25:16	116.46562	39.99833
127	2008-02-05 13:25:19	116.46568	39.99833
127	2008-02-05 13:25:22	116.46608	39.99815
127	2008-02-05 13:26:12	116.47128	39.99462
127	2008-02-05 13:26:42	116.47125	39.99462
127	2008-02-05 13:27:32	116.47625	39.99133
127	2008-02-05 13:27:41	116.47655	39.99108
127	2008-02-05 13:27:44	116.47673	39.99105
127	2008-02-05 13:28:02	116.47792	39.9901
127	2008-02-05 13:28:05	116.47795	39.98992
127	2008-02-05 13:28:08	116.47793	39.98982
127	2008-02-05 13:29:50	116.47787	39.99007
127	2008-02-05 13:29:53	116.47772	39.99018
127	2008-02-05 13:29:57	116.47758	39.99005
127	2008-02-05 13:30:00	116.47752	39.98988
127	2008-02-05 13:30:38	116.47623	39.98892
127	2008-02-05 13:31:22	116.47578	39.98845
127	2008-02-05 13:31:26	116.47567	39.98833
127	2008-02-05 13:31:31	116.47553	39.98822
127	2008-02-05 13:31:34	116.47547	39.98817
127	2008-02-05 13:31:37	116.47543	39.9881
127	2008-02-05 13:31:42	116.47523	39.98798
127	2008-02-05 13:31:47	116.475	39.98798
127	2008-02-05 13:31:47	116.475	39.98798
127	2008-02-05 13:31:50	116.47487	39.9888
127	2008-02-05 13:31:50	116.47487	39.9888
127	2008-02-05 13:31:53	116.47467	39.9891
127	2008-02-05 13:31:53	116.47467	39.9891
127	2008-02-05 13:32:04	116.47415	39.98958
127	2008-02-05 13:32:07	116.47428	39.98957
127	2008-02-05 13:32:32	116.4763	39.99077
127	2008-02-05 13:32:38	116.47702	39.99047
127	2008-02-05 13:32:41	116.47735	39.9901
127	2008-02-05 13:32:44	116.47758	39.98998
127	2008-02-05 13:32:58	116.47812	39.9899
127	2008-02-05 13:32:58	116.47812	39.9899
127	2008-02-05 13:33:04	116.47825	39.98998
127	2008-02-05 13:35:18	116.47935	39.98953
127	2008-02-05 13:35:21	116.47918	39.98948
127	2008-02-05 13:35:26	116.47902	39.98938
127	2008-02-05 13:35:42	116.4784	39.9889
127	2008-02-05 13:36:46	116.47617	39.98867
127	2008-02-05 13:38:00	116.47633	39.9893
127	2008-02-05 13:38:12	116.47677	39.98962
127	2008-02-05 13:38:20	116.47682	39.98953
127	2008-02-05 13:38:54	116.47802	39.9904
127	2008-02-05 13:39:03	116.47808	39.99035
127	2008-02-05 13:39:06	116.478	39.99028
127	2008-02-05 13:39:21	116.47787	39.98995
127	2008-02-05 13:42:58	116.4776	39.98963
127	2008-02-05 13:44:11	116.47672	39.98908
127	2008-02-05 13:44:14	116.4767	39.98912
127	2008-02-05 13:44:58	116.4761	39.98848
127	2008-02-05 13:45:02	116.47583	39.98832
127	2008-02-05 13:45:06	116.4756	39.98813
127	2008-02-05 13:45:09	116.47533	39.988
127	2008-02-05 13:45:12	116.47517	39.98795
127	2008-02-05 13:45:51	116.47615	39.99085
127	2008-02-05 13:46:02	116.47558	39.9928
127	2008-02-05 13:46:28	116.47588	39.99237
127	2008-02-05 13:46:32	116.47572	39.99257
127	2008-02-05 13:47:10	116.47157	39.99502
127	2008-02-05 13:47:10	116.47157	39.99502
127	2008-02-05 13:47:58	116.47258	40.00012
127	2008-02-05 13:48:28	116.47242	40.0033
127	2008-02-05 13:49:29	116.47237	40.0073
127	2008-02-05 13:50:10	116.47832	40.00757
127	2008-02-05 13:50:15	116.47855	40.0077
127	2008-02-05 13:50:18	116.47848	40.00785
127	2008-02-05 13:50:32	116.47765	40.00862
127	2008-02-05 13:50:35	116.47765	40.00862
127	2008-02-05 13:51:31	116.47738	40.00853
127	2008-02-05 13:52:05	116.47473	40.01002
127	2008-02-05 13:52:23	116.47268	40.0103
127	2008-02-05 13:52:50	116.47233	40.01023
127	2008-02-05 13:52:53	116.47213	40.0101
127	2008-02-05 13:52:56	116.47205	40.0099
127	2008-02-05 13:53:24	116.47222	40.0068
127	2008-02-05 13:53:27	116.47232	40.00655
127	2008-02-05 13:53:43	116.47218	40.00537
127	2008-02-05 13:53:53	116.47223	40.0053
127	2008-02-05 13:55:19	116.47257	39.99793
127	2008-02-05 13:56:00	116.47255	39.99575
127	2008-02-05 13:56:00	116.47255	39.99575
127	2008-02-05 13:56:07	116.47212	39.99512
127	2008-02-05 13:56:15	116.47158	39.99457
127	2008-02-05 13:56:18	116.47163	39.99438
127	2008-02-05 13:57:02	116.47623	39.99123
127	2008-02-05 13:57:06	116.47635	39.99115
127	2008-02-05 13:57:11	116.47658	39.991
127	2008-02-05 13:57:32	116.47777	39.98995
127	2008-02-05 13:57:35	116.47782	39.98988
127	2008-02-05 14:01:56	116.47813	39.98993
127	2008-02-05 14:02:00	116.4783	39.99003
127	2008-02-05 14:02:14	116.47852	39.98998
127	2008-02-05 14:02:41	116.48037	39.98847
127	2008-02-05 14:03:16	116.48028	39.98822
127	2008-02-05 14:03:30	116.48103	39.98795
127	2008-02-05 14:06:17	116.4833	39.98638
127	2008-02-05 14:06:56	116.48362	39.98147
127	2008-02-05 14:07:06	116.48355	39.9807
127	2008-02-05 14:07:17	116.48357	39.98062
127	2008-02-05 14:07:20	116.48355	39.98055
127	2008-02-05 14:07:50	116.48365	39.97923
127	2008-02-05 14:07:56	116.48372	39.97938
127	2008-02-05 14:08:58	116.48355	39.98642
127	2008-02-05 14:11:12	116.48348	39.9865
127	2008-02-05 14:11:20	116.48327	39.98695
127	2008-02-05 14:11:32	116.48218	39.9877
127	2008-02-05 14:11:35	116.48207	39.98775
127	2008-02-05 14:11:38	116.48215	39.98787
127	2008-02-05 14:12:31	116.48705	39.99238
127	2008-02-05 14:13:33	116.49095	39.99643
127	2008-02-05 14:14:15	116.49098	39.99648
127	2008-02-05 14:14:18	116.49107	39.99662
127	2008-02-05 14:15:49	116.50062	40.00525
127	2008-02-05 14:17:51	116.50072	40.00533
127	2008-02-05 14:17:54	116.50068	40.00543
127	2008-02-05 14:17:57	116.50058	40.0054
127	2008-02-05 14:20:40	116.48355	39.98948
127	2008-02-05 14:21:16	116.4818	39.9879
127	2008-02-05 14:21:19	116.4816	39.98798
127	2008-02-05 14:22:03	116.47688	39.99118
127	2008-02-05 14:22:30	116.4763	39.99065
127	2008-02-05 14:23:18	116.4716	39.994
127	2008-02-05 14:23:18	116.4716	39.994
127	2008-02-05 14:23:58	116.46907	39.99587
127	2008-02-05 14:24:50	116.4736	39.9978
127	2008-02-05 14:25:26	116.4618	39.98922
127	2008-02-05 14:26:09	116.45963	39.98743
127	2008-02-05 14:41:33	116.0663	39.51808
127	2008-02-05 14:46:34	116.0663	39.51808
127	2008-02-05 14:55:02	116.0663	39.51808
127	2008-02-05 15:00:03	116.0663	39.51808
127	2008-02-05 15:27:32	116.0663	39.51808
127	2008-02-05 15:32:32	116.0663	39.51808
127	2008-02-05 20:42:02	116.0663	39.51808
127	2008-02-05 20:42:02	116.0663	39.51808
127	2008-02-05 20:47:03	116.0663	39.51808
127	2008-02-05 20:51:47	116.73067	40.43397
127	2008-02-06 08:39:22	116.73052	40.43403
127	2008-02-06 20:35:20	116.73083	40.43378
127	2008-02-06 20:35:28	116.73085	40.43362
127	2008-02-06 20:36:09	116.73107	40.43245
127	2008-02-06 20:36:12	116.73102	40.43242
127	2008-02-06 20:36:43	116.72948	40.4323
127	2008-02-06 20:38:23	116.72612	40.432
127	2008-02-06 20:38:26	116.72608	40.43205
127	2008-02-06 20:38:31	116.72608	40.43218
127	2008-02-06 21:02:20	116.72615	40.43192
127	2008-02-06 21:03:26	116.73103	40.43243
127	2008-02-06 21:03:29	116.73105	40.43253
127	2008-02-06 21:04:01	116.73087	40.43377
127	2008-02-07 13:12:09	116.7308	40.43373
127	2008-02-07 13:13:03	116.731	40.43382
127	2008-02-07 14:50:19	116.73052	40.43378
127	2008-02-07 20:41:20	116.73082	40.43355
127	2008-02-07 20:41:40	116.72967	40.43343
127	2008-02-07 20:41:43	116.72963	40.43332
127	2008-02-07 20:41:44	117.17735	40.12538
127	2008-02-07 20:42:03	116.72983	40.43228
127	2008-02-07 20:42:06	116.72968	40.43225
127	2008-02-07 20:42:55	116.72615	40.43195
127	2008-02-07 20:42:58	116.7261	40.43185
127	2008-02-07 20:43:01	116.72615	40.43173
127	2008-02-07 20:43:14	116.72623	40.43125
127	2008-02-07 20:43:28	116.72627	40.43085
127	2008-02-07 21:11:39	116.72648	40.43055
127	2008-02-07 21:11:39	116.72648	40.43055
127	2008-02-07 21:11:45	116.72665	40.43065
127	2008-02-07 21:11:54	116.72672	40.43085
127	2008-02-07 21:11:57	116.72675	40.43088
127	2008-02-07 21:12:03	116.727	40.43093
127	2008-02-07 21:13:08	116.73222	40.43158
127	2008-02-07 21:13:45	116.73197	40.43142
127	2008-02-07 21:13:48	116.732	40.43142
127	2008-02-07 21:14:26	116.7318	40.43145
127	2008-02-07 21:14:47	116.731	40.43135
127	2008-02-07 21:14:58	116.73068	40.43138
127	2008-02-07 21:15:03	116.73025	40.43173
127	2008-02-07 21:15:11	116.72977	40.43193
127	2008-02-07 21:15:14	116.72947	40.432
127	2008-02-07 21:15:17	116.7294	40.43198
127	2008-02-07 21:16:01	116.72868	40.43397
127	2008-02-07 21:16:04	116.72858	40.43415
127	2008-02-07 21:16:07	116.72858	40.43425
127	2008-02-07 21:16:10	116.72882	40.4342
127	2008-02-07 21:16:31	116.73072	40.43362
127	2008-02-07 21:16:31	116.73072	40.43362
127	2008-02-07 21:16:34	116.73075	40.43365
127	2008-02-07 21:16:45	116.73078	40.43383
127	2008-02-08 13:08:20	116.7308	40.43397
127	2008-02-08 13:08:24	116.73078	40.43402
127	2008-02-08 13:08:36	116.73077	40.4341
127	2008-02-08 13:08:36	116.73077	40.4341
127	2008-02-08 13:41:55	116.7308	40.43357
127	2008-02-08 13:42:19	116.42951	39.90886
127	2008-02-08 13:42:19	116.42951	39.90886
127	2008-02-08 13:42:19	116.42951	39.90886
127	2008-02-08 13:42:19	116.42951	39.90886
127	2008-02-08 13:42:21	116.72958	40.43327
127	2008-02-08 13:42:21	116.72958	40.43327
127	2008-02-08 13:42:37	116.72978	40.4323
127	2008-02-08 13:42:40	116.7297	40.43222
127	2008-02-08 13:42:43	116.7296	40.43218
127	2008-02-08 13:43:14	116.7273	40.43203
127	2008-02-08 13:43:22	116.72718	40.43193
127	2008-02-08 13:43:44	116.72738	40.43097
127	2008-02-08 13:43:47	116.72723	40.43093
127	2008-02-08 13:43:54	116.72673	40.43087
127	2008-02-08 13:43:57	116.72667	40.43075
127	2008-02-08 13:44:02	116.72658	40.43058
127	2008-02-08 13:44:05	116.72647	40.43053
127	2008-02-08 13:44:08	116.72638	40.43053
127	2008-02-08 13:54:27	116.72635	40.4305
127	2008-02-08 13:54:30	116.7265	40.43057
127	2008-02-08 13:54:33	116.7266	40.4306
127	2008-02-08 13:54:36	116.72667	40.43067
127	2008-02-08 13:54:44	116.72677	40.4309
127	2008-02-08 13:54:47	116.7269	40.43092
127	2008-02-08 13:54:56	116.72738	40.43097
127	2008-02-08 13:54:59	116.72742	40.43103
127	2008-02-08 13:55:22	116.72733	40.43208
127	2008-02-08 13:55:52	116.72978	40.43233
127	2008-02-08 13:55:55	116.72978	40.43243
127	2008-02-08 13:56:09	116.72962	40.43342
127	2008-02-08 13:56:12	116.72978	40.43345
127	2008-02-08 13:56:28	116.73063	40.43353
127	2008-02-08 13:56:33	116.73073	40.43355
127	2008-02-08 13:56:38	116.73088	40.43357
127	2008-02-08 13:56:41	116.73087	40.43363
127	2008-02-08 13:56:50	116.73082	40.43388
127	2008-02-08 13:56:50	116.73082	40.43388
127	2008-02-08 13:59:51	116.73072	40.43435
127	2008-02-08 13:59:54	116.73065	40.43437
127	2008-02-08 14:00:23	116.72932	40.43423
127	2008-02-08 14:00:26	116.72928	40.4343
127	2008-02-08 14:00:44	116.72913	40.43545
127	2008-02-08 14:00:47	116.72928	40.43552
127	2008-02-08 14:00:51	116.72963	40.43547
127	2008-02-08 14:01:35	116.7354	40.43388
127	2008-02-08 14:02:17	116.74153	40.43465
127	2008-02-08 14:02:20	116.74178	40.43447
127	2008-02-08 14:02:24	116.7419	40.43407
127	2008-02-08 14:02:37	116.74217	40.43267
127	2008-02-08 14:02:40	116.74242	40.4325
127	2008-02-08 14:02:56	116.74505	40.43218
127	2008-02-08 14:03:18	116.74842	40.432
127	2008-02-08 14:03:23	116.74888	40.432
127	2008-02-08 14:03:58	116.7525	40.43203
127	2008-02-08 14:04:02	116.75258	40.43205
127	2008-02-08 14:06:36	116.75278	40.43198
127	2008-02-08 14:06:36	116.75278	40.43198
127	2008-02-08 14:06:39	116.75287	40.43202
127	2008-02-08 14:06:39	116.75287	40.43202
127	2008-02-08 14:06:42	116.7529	40.43208
127	2008-02-08 14:06:52	116.75288	40.43235
127	2008-02-08 14:08:17	116.7529	40.43232
127	2008-02-08 14:08:20	116.7529	40.43232
127	2008-02-08 14:08:33	116.75302	40.43287
127	2008-02-08 14:08:36	116.75313	40.43288
127	2008-02-08 14:08:53	116.75387	40.43288
127	2008-02-08 14:08:56	116.754	40.43292
127	2008-02-08 14:09:05	116.75438	40.43287
127	2008-02-08 14:09:08	116.75455	40.43295
127	2008-02-08 14:09:12	116.75472	40.43295
127	2008-02-08 14:09:15	116.75485	40.43288
127	2008-02-08 14:09:23	116.75533	40.4329
127	2008-02-08 14:09:28	116.75558	40.43297
127	2008-02-08 14:09:35	116.75583	40.43297
127	2008-02-08 14:09:39	116.75587	40.43305
127	2008-02-08 14:11:18	116.75537	40.43285
127	2008-02-08 14:11:46	116.75538	40.43203
127	2008-02-08 14:14:59	116.75545	40.43193
127	2008-02-08 14:15:03	116.75555	40.4319
127	2008-02-08 14:21:36	116.75565	40.43188
127	2008-02-08 14:21:39	116.75578	40.43182
127	2008-02-08 14:22:19	116.75912	40.42887
127	2008-02-08 14:22:33	116.76057	40.42823
127	2008-02-08 14:22:37	116.76092	40.42827
127	2008-02-08 14:24:22	116.78187	40.43147
127	2008-02-08 14:25:02	116.78932	40.43125
127	2008-02-08 14:25:55	116.79855	40.43328
127	2008-02-08 14:25:55	116.79855	40.43328
127	2008-02-08 14:25:58	116.79867	40.43352
127	2008-02-08 14:25:58	116.79867	40.43352
127	2008-02-08 14:26:03	116.79847	40.43397
127	2008-02-08 14:26:09	116.7982	40.43445
127	2008-02-08 14:26:12	116.7984	40.4347
127	2008-02-08 14:27:01	116.80418	40.43815
127	2008-02-08 14:28:21	116.80882	40.44652
127	2008-02-08 14:28:41	116.81045	40.4477
127	2008-02-08 14:28:53	116.81095	40.44898
127	2008-02-08 14:28:58	116.81147	40.44937
127	2008-02-08 14:29:05	116.81242	40.4497
127	2008-02-08 14:29:08	116.81267	40.44992
127	2008-02-08 14:29:17	116.8131	40.4504
127	2008-02-08 14:29:20	116.81328	40.45042
127	2008-02-08 14:29:26	116.81355	40.45042
127	2008-02-08 14:29:31	116.81385	40.45033
127	2008-02-08 14:29:35	116.81412	40.45025
127	2008-02-08 14:29:38	116.81427	40.45028
127	2008-02-08 14:29:41	116.81442	40.45027
127	2008-02-08 14:29:44	116.81447	40.45043
127	2008-02-08 14:29:51	116.81465	40.45087
127	2008-02-08 14:30:09	116.81578	40.45077
127	2008-02-08 14:30:14	116.81588	40.45073
127	2008-02-08 14:30:26	116.81653	40.4507
127	2008-02-08 14:30:32	116.81675	40.45068
127	2008-02-08 14:30:35	116.81687	40.4508
127	2008-02-08 14:31:08	116.81762	40.4538
127	2008-02-08 14:31:31	116.8172	40.45608
127	2008-02-08 14:31:34	116.81717	40.45617
127	2008-02-08 14:31:38	116.81712	40.45632
127	2008-02-08 14:31:41	116.8171	40.45647
127	2008-02-08 14:32:11	116.8163	40.4596
127	2008-02-08 14:32:24	116.81442	40.46057
127	2008-02-08 14:32:34	116.80673	40.45662
127	2008-02-08 14:32:37	116.80633	40.45633
127	2008-02-08 14:32:42	116.81535	40.46592
127	2008-02-08 14:32:57	116.81283	40.46468
127	2008-02-08 14:33:01	116.81107	40.46372
127	2008-02-08 14:33:04	116.81033	40.46323
127	2008-02-08 14:33:07	116.80927	40.46207
127	2008-02-08 14:33:21	116.81048	40.4617
127	2008-02-08 14:33:28	116.80798	40.4481
127	2008-02-08 14:33:50	116.81512	40.45595
127	2008-02-08 14:33:58	116.81273	40.43332
127	2008-02-08 14:34:04	116.8126	40.43557
127	2008-02-08 14:34:07	116.81257	40.43613
127	2008-02-08 14:35:00	116.82078	40.46897
127	2008-02-08 14:35:24	116.8267	40.47692
127	2008-02-08 14:35:27	116.82642	40.47685
127	2008-02-08 14:35:51	116.82312	40.47815
127	2008-02-08 14:36:17	116.81732	40.47785
127	2008-02-08 14:36:30	116.80467	40.46558
127	2008-02-08 14:36:40	116.80275	40.4656
127	2008-02-08 14:36:43	116.80108	40.46472
127	2008-02-08 14:36:48	116.80042	40.46487
127	2008-02-08 14:36:51	116.8002	40.46512
127	2008-02-08 14:36:56	116.8002	40.46568
127	2008-02-08 14:37:01	116.80028	40.46628
127	2008-02-08 14:37:18	116.79982	40.46825
127	2008-02-08 14:37:41	116.80257	40.4777
127	2008-02-08 14:37:44	116.80342	40.47935
127	2008-02-08 14:37:55	116.80868	40.48668
127	2008-02-08 14:37:58	116.80893	40.48708
127	2008-02-08 14:38:02	116.80952	40.4875
127	2008-02-08 14:38:08	116.79868	40.4805
127	2008-02-08 14:38:11	116.80243	40.48145
127	2008-02-08 14:38:14	116.79872	40.47693
127	2008-02-08 14:38:26	116.7899	40.4695
127	2008-02-08 14:38:30	116.78998	40.46383
127	2008-02-08 14:38:34	116.79023	40.46353
127	2008-02-08 14:38:42	116.78913	40.46137
127	2008-02-08 14:38:46	116.7894	40.46203
127	2008-02-08 14:38:58	116.78873	40.46387
127	2008-02-08 14:39:04	116.78537	40.46365
127	2008-02-08 14:39:12	116.78507	40.46488
127	2008-02-08 14:39:34	116.8131	40.49725
127	2008-02-08 14:39:45	116.81455	40.49828
127	2008-02-08 14:39:54	116.81593	40.49888
127	2008-02-08 14:40:04	116.8162	40.50008
127	2008-02-08 14:40:16	116.81615	40.5016
127	2008-02-08 14:40:19	116.81588	40.50187
127	2008-02-08 14:40:19	116.81588	40.50187
127	2008-02-08 14:40:27	116.81488	40.50223
127	2008-02-08 14:40:27	116.81488	40.50223
127	2008-02-08 14:40:40	116.81413	40.50338
127	2008-02-08 14:40:46	116.81417	40.50402
127	2008-02-08 14:41:09	116.81277	40.50663
127	2008-02-08 14:41:12	116.8124	40.50672
127	2008-02-08 14:41:25	116.81063	40.50648
127	2008-02-08 14:41:28	116.81045	40.50672
127	2008-02-08 14:41:31	116.81032	40.50702
127	2008-02-08 14:42:07	116.80938	40.51135
127	2008-02-08 14:42:29	116.81047	40.51407
127	2008-02-08 14:42:32	116.8102	40.5143
127	2008-02-08 14:42:38	116.8096	40.5147
127	2008-02-08 14:42:41	116.80963	40.51503
127	2008-02-08 14:42:55	116.81055	40.51677
127	2008-02-08 14:43:19	116.81017	40.51992
127	2008-02-08 14:43:22	116.80992	40.52013
127	2008-02-08 14:43:28	116.80932	40.52053
127	2008-02-08 14:43:31	116.80925	40.52083
127	2008-02-08 14:43:43	116.80978	40.52205
127	2008-02-08 14:43:47	116.80997	40.52228
127	2008-02-08 14:43:50	116.81012	40.5223
127	2008-02-08 14:44:06	116.81073	40.52222
127	2008-02-08 14:47:39	116.8113	40.52213
127	2008-02-08 14:49:02	116.8113	40.52213
127	2008-02-08 14:49:06	116.8113	40.52213
127	2008-02-08 14:49:10	116.8113	40.52213
127	2008-02-08 14:49:13	116.8113	40.52213
127	2008-02-08 14:49:16	116.8113	40.52213
127	2008-02-08 15:19:24	116.81122	40.52215
127	2008-02-08 15:19:31	116.81093	40.52223
127	2008-02-08 15:19:49	116.81065	40.52222
127	2008-02-08 15:20:02	116.81013	40.52227
127	2008-02-08 15:20:05	116.81003	40.52228
127	2008-02-08 15:20:08	116.81002	40.52235
127	2008-02-08 15:20:12	116.81017	40.52248
127	2008-02-08 15:20:46	116.81252	40.52447
127	2008-02-08 15:20:50	116.81262	40.52488
127	2008-02-08 15:21:13	116.81212	40.52777
127	2008-02-08 15:21:45	116.81063	40.5324
127	2008-02-08 15:21:49	116.81078	40.53293
127	2008-02-08 15:22:31	116.8145	40.53897
127	2008-02-08 15:22:34	116.81455	40.53902
127	2008-02-08 15:22:43	116.81463	40.5391
127	2008-02-08 15:22:50	116.81495	40.53933
127	2008-02-08 15:25:13	116.81493	40.53953
127	2008-02-08 15:25:43	116.81633	40.54215
127	2008-02-08 15:25:49	116.81638	40.54247
127	2008-02-08 15:25:52	116.8165	40.54248
127	2008-02-08 15:25:58	116.81672	40.54253
127	2008-02-08 15:26:01	116.81675	40.5426
127	2008-02-08 15:26:08	116.81668	40.54278
127	2008-02-08 15:26:30	116.81652	40.5434
127	2008-02-08 15:29:21	116.81623	40.54408
127	2008-02-08 15:38:03	116.81617	40.54425
127	2008-02-08 15:38:06	116.81613	40.5443
127	2008-02-08 15:38:14	116.81607	40.54447
127	2008-02-08 15:38:28	116.81587	40.54482
127	2008-02-08 15:38:28	116.81587	40.54482
127	2008-02-08 15:38:31	116.81572	40.54483
127	2008-02-08 15:38:35	116.8156	40.54482
127	2008-02-08 15:38:38	116.81555	40.54477
127	2008-02-08 15:38:41	116.81557	40.54465
127	2008-02-08 15:39:14	116.8163	40.54217
127	2008-02-08 15:39:32	116.8153	40.54017
127	2008-02-08 15:39:58	116.81237	40.53622
127	2008-02-08 15:40:08	116.81192	40.53453
127	2008-02-08 15:40:27	116.81052	40.53217
127	2008-02-08 15:40:52	116.81155	40.52857
127	2008-02-08 15:41:22	116.81257	40.52462
127	2008-02-08 15:41:27	116.81232	40.52403
127	2008-02-08 15:41:38	116.81132	40.52317
127	2008-02-08 15:41:58	116.80998	40.52225
127	2008-02-08 15:42:01	116.81008	40.52223
127	2008-02-08 15:42:04	116.81022	40.52222
127	2008-02-08 15:42:17	116.81082	40.52215
127	2008-02-08 15:42:32	116.81127	40.52213
