# Supplementary material for: An adaptive map-matching algorithm based on hierarchical fuzzy system from vehicular GPS data
Source: PLoS One. 2017 Dec 5;12(12):e0188796. doi: 10.1371/journal.pone.0188796 (PMC5716534; doi:10.1371/journal.pone.0188796)
Supplement: S1 Data — (ZIP) [file pone.0188796.s001.zip › data samples/128.txt]

128	2008-02-02 13:34:28	116.4634	39.91104
128	2008-02-02 13:37:47	116.45969	39.90681
128	2008-02-02 13:39:30	116.48073	39.90671
128	2008-02-02 13:42:48	116.48356	39.87792
128	2008-02-02 13:44:31	116.48639	39.86957
128	2008-02-02 13:47:50	116.49909	39.86104
128	2008-02-02 13:49:33	116.4993	39.85996
128	2008-02-02 13:52:51	116.49816	39.86967
128	2008-02-02 13:54:35	116.48364	39.87483
128	2008-02-02 13:57:53	116.4852	39.90557
128	2008-02-02 13:59:36	116.47035	39.907
128	2008-02-02 14:02:55	116.45579	39.91305
128	2008-02-02 14:04:38	116.4557	39.91679
128	2008-02-02 14:04:38	116.4557	39.91679
128	2008-02-02 14:07:56	116.44797	39.91983
128	2008-02-02 14:09:40	116.44677	39.92123
128	2008-02-02 14:12:58	116.45506	39.91611
128	2008-02-02 14:18:00	116.45538	39.90639
128	2008-02-02 14:19:43	116.45974	39.90662
128	2008-02-02 14:23:01	116.47018	39.90652
128	2008-02-02 14:24:45	116.46506	39.90692
128	2008-02-02 14:28:03	116.46321	39.90693
128	2008-02-02 14:29:46	116.45672	39.90715
128	2008-02-02 14:33:05	116.4475	39.907
128	2008-02-02 14:34:48	116.439	39.90707
128	2008-02-02 14:38:06	116.41887	39.90697
128	2008-02-02 14:39:50	116.40563	39.90666
128	2008-02-02 14:43:08	116.39005	39.90622
128	2008-02-02 14:48:10	116.36975	39.89854
128	2008-02-02 14:49:53	116.3595	39.89823
128	2008-02-02 14:53:11	116.34296	39.89644
128	2008-02-02 14:54:55	116.3224	39.89582
128	2008-02-02 14:58:26	116.27975	39.89586
128	2008-02-02 14:59:56	116.26234	39.89587
128	2008-02-02 15:03:15	116.24786	39.89592
128	2008-02-02 15:08:16	116.25846	39.8822
128	2008-02-02 15:10:00	116.25847	39.878
128	2008-02-02 15:13:18	116.25699	39.87062
128	2008-02-02 15:15:01	116.25862	39.87218
128	2008-02-02 15:23:21	116.25875	39.90492
128	2008-02-02 15:28:23	116.26948	39.91841
128	2008-02-02 15:30:06	116.26901	39.92673
128	2008-02-02 15:35:08	116.25861	39.92365
128	2008-02-02 15:38:26	116.27926	39.92273
128	2008-02-02 15:40:09	116.28215	39.92225
128	2008-02-02 15:43:28	116.29612	39.92244
128	2008-02-02 15:48:29	116.30435	39.93997
128	2008-02-02 15:50:13	116.30344	39.95186
128	2008-02-02 15:58:33	116.36499	39.96649
128	2008-02-02 16:00:16	116.37561	39.96629
128	2008-02-02 16:03:34	116.37806	39.97131
128	2008-02-02 16:05:18	116.38672	39.9716
128	2008-02-02 16:08:36	116.38801	39.96979
128	2008-02-02 16:10:19	116.38807	39.96936
128	2008-02-02 16:10:19	116.38807	39.96936
128	2008-02-02 16:13:38	116.37801	39.96147
128	2008-02-02 16:15:21	116.38236	39.96152
128	2008-02-02 16:18:39	116.38781	39.95565
128	2008-02-02 16:20:23	116.38582	39.95228
128	2008-02-02 16:23:41	116.38551	39.94997
128	2008-02-02 16:25:24	116.38703	39.94999
128	2008-02-02 16:28:43	116.39181	39.94995
128	2008-02-02 16:30:26	116.39436	39.94994
128	2008-02-02 16:33:44	116.40182	39.94706
128	2008-02-02 16:35:28	116.40222	39.94132
128	2008-02-02 16:38:46	116.4023	39.93974
128	2008-02-02 16:40:29	116.40468	39.93935
128	2008-02-02 16:43:48	116.42392	39.93957
128	2008-02-02 16:45:31	116.43415	39.93959
128	2008-02-02 16:48:49	116.44914	39.9362
128	2008-02-02 16:50:33	116.44838	39.93589
128	2008-02-02 16:53:51	116.44432	39.93931
128	2008-02-02 16:53:51	116.44432	39.93931
128	2008-02-02 16:55:34	116.44431	39.94402
128	2008-02-02 16:58:53	116.43825	39.95256
128	2008-02-02 17:00:36	116.43347	39.9548
128	2008-02-02 17:03:54	116.4387	39.95948
128	2008-02-02 17:05:37	116.4436	39.95914
128	2008-02-02 17:10:38	116.4439	39.94645
128	2008-02-02 17:13:57	116.43591	39.93971
128	2008-02-02 17:15:40	116.43312	39.93987
128	2008-02-02 17:24:00	116.42724	39.93937
128	2008-02-02 17:25:43	116.43742	39.93972
128	2008-02-02 17:29:02	116.44003	39.93526
128	2008-02-02 17:30:45	116.43828	39.93907
128	2008-02-02 17:34:03	116.42976	39.93992
128	2008-02-02 17:35:46	116.42775	39.94443
128	2008-02-02 17:39:05	116.4263	39.9498
128	2008-02-02 17:40:48	116.42014	39.94857
128	2008-02-02 17:44:06	116.40564	39.94787
128	2008-02-02 17:45:50	116.40196	39.95197
128	2008-02-02 17:49:08	116.40602	39.95546
128	2008-02-02 17:54:10	116.40993	39.94858
128	2008-02-02 17:55:53	116.41212	39.94782
128	2008-02-02 17:59:11	116.43064	39.94807
128	2008-02-02 18:00:55	116.44654	39.95459
128	2008-02-02 18:04:13	116.4553	39.95016
128	2008-02-02 18:05:56	116.45654	39.94811
128	2008-02-02 18:09:15	116.4729	39.95346
128	2008-02-02 18:10:58	116.4825	39.95427
128	2008-02-02 18:14:16	116.48364	39.92682
128	2008-02-02 18:16:00	116.48332	39.91597
128	2008-02-02 18:16:00	116.48332	39.91597
128	2008-02-02 18:19:18	116.4787	39.91866
128	2008-02-02 18:21:01	116.4787	39.91866
128	2008-02-02 18:24:20	116.47867	39.9187
128	2008-02-02 18:26:03	116.47867	39.9187
128	2008-02-02 18:29:21	116.47867	39.9187
128	2008-02-02 18:31:05	116.47869	39.91996
128	2008-02-02 18:36:06	116.47229	39.93184
128	2008-02-02 18:39:25	116.45814	39.9325
128	2008-02-02 18:41:08	116.45588	39.93749
128	2008-02-02 18:44:26	116.45635	39.94808
128	2008-02-02 18:46:10	116.45839	39.94858
128	2008-02-02 18:49:28	116.46071	39.94947
128	2008-02-02 18:54:30	116.45612	39.94588
128	2008-02-02 18:56:13	116.45587	39.94752
128	2008-02-02 18:59:31	116.46059	39.96745
128	2008-02-02 18:59:31	116.46059	39.96745
128	2008-02-02 19:01:15	116.46342	39.97008
128	2008-02-02 19:04:33	116.45744	39.97508
128	2008-02-02 19:06:16	116.45823	39.97481
128	2008-02-02 19:09:35	116.4612	39.97768
128	2008-02-02 19:11:18	116.46608	39.98208
128	2008-02-02 19:14:36	116.47617	39.98319
128	2008-02-02 19:16:19	116.48198	39.9787
128	2008-02-02 19:19:38	116.47809	39.97522
128	2008-02-02 19:21:21	116.47882	39.97164
128	2008-02-02 19:24:40	116.48069	39.96978
128	2008-02-02 19:26:23	116.47548	39.96987
128	2008-02-02 19:29:41	116.47541	39.96988
128	2008-02-02 19:31:24	116.47541	39.96988
128	2008-02-02 19:34:43	116.47457	39.97004
128	2008-02-02 19:36:26	116.47332	39.97061
128	2008-02-02 19:39:44	116.46012	39.95844
128	2008-02-02 19:41:28	116.46182	39.95575
128	2008-02-02 19:44:46	116.46186	39.95475
128	2008-02-02 19:46:29	116.46215	39.95041
128	2008-02-02 19:49:48	116.45618	39.94585
128	2008-02-02 19:51:31	116.45528	39.94309
128	2008-02-02 19:54:49	116.44927	39.93863
128	2008-02-02 19:56:33	116.44922	39.93373
128	2008-02-02 19:59:51	116.44527	39.93257
128	2008-02-02 20:01:34	116.44447	39.93641
128	2008-02-02 20:10:07	116.45529	39.94131
128	2008-02-02 20:11:38	116.45536	39.93743
128	2008-02-02 20:14:56	116.45542	39.92202
128	2008-02-02 20:16:39	116.45538	39.91769
128	2008-02-02 20:19:58	116.45539	39.9061
128	2008-02-02 20:21:41	116.46191	39.907
128	2008-02-02 20:21:41	116.46191	39.907
128	2008-02-02 20:24:59	116.49546	39.90674
128	2008-02-02 20:26:43	116.50379	39.90665
128	2008-02-02 20:30:01	116.53306	39.90807
128	2008-02-02 20:31:44	116.55613	39.90815
128	2008-02-02 20:35:03	116.59741	39.90782
128	2008-02-02 20:36:46	116.61294	39.90479
128	2008-02-02 20:40:04	116.6334	39.90016
128	2008-02-02 20:41:48	116.63847	39.89331
128	2008-02-02 20:41:48	116.63847	39.89331
128	2008-02-02 20:45:06	116.65142	39.88944
128	2008-02-02 20:46:49	116.6604	39.8848
128	2008-02-02 20:50:08	116.66266	39.88672
128	2008-02-02 20:51:51	116.66267	39.88681
128	2008-02-02 20:55:09	116.65886	39.88614
128	2008-02-02 20:56:53	116.65623	39.88811
128	2008-02-02 21:00:11	116.63522	39.89755
128	2008-02-02 21:01:54	116.63323	39.90064
128	2008-02-02 21:05:13	116.63023	39.90515
128	2008-02-02 21:05:13	116.63023	39.90515
128	2008-02-02 21:06:56	116.62595	39.90571
128	2008-02-02 21:10:13	116.60324	39.90762
128	2008-02-02 21:11:57	116.59461	39.90927
128	2008-02-02 21:15:15	116.583	39.91177
128	2008-02-02 21:16:58	116.57292	39.91354
128	2008-02-02 21:20:17	116.5671	39.91419
128	2008-02-02 21:25:18	116.58841	39.9108
128	2008-02-02 21:27:01	116.59309	39.91133
128	2008-02-02 21:30:20	116.57835	39.91288
128	2008-02-02 21:32:03	116.57165	39.91371
128	2008-02-02 21:35:22	116.57812	39.91285
128	2008-02-02 21:37:05	116.5883	39.91078
128	2008-02-02 21:40:23	116.60338	39.91193
128	2008-02-02 21:42:06	116.59525	39.91131
128	2008-02-02 21:45:25	116.57857	39.91284
128	2008-02-02 21:47:08	116.57174	39.91369
128	2008-02-02 21:50:26	116.57758	39.91863
128	2008-02-02 21:52:10	116.57192	39.91579
128	2008-02-02 21:55:28	116.57079	39.90981
128	2008-02-02 21:57:11	116.57115	39.90667
128	2008-02-02 22:00:30	116.56925	39.89485
128	2008-02-02 22:02:13	116.56925	39.8949
128	2008-02-02 22:05:31	116.57067	39.89441
128	2008-02-02 22:07:15	116.57067	39.89441
128	2008-02-02 22:10:33	116.57118	39.90618
128	2008-02-02 22:12:16	116.5679	39.9091
128	2008-02-02 22:15:35	116.54219	39.90864
128	2008-02-02 22:17:18	116.53455	39.9088
128	2008-02-02 22:20:36	116.51779	39.90786
128	2008-02-02 22:22:20	116.51528	39.91547
128	2008-02-02 22:25:38	116.50287	39.9149
128	2008-02-02 22:27:21	116.49394	39.91473
128	2008-02-02 22:30:40	116.48404	39.92491
128	2008-02-02 22:32:23	116.47664	39.93249
128	2008-02-02 22:35:41	116.46121	39.93249
128	2008-02-02 22:37:25	116.46108	39.93249
128	2008-02-02 22:40:43	116.45888	39.9277
128	2008-02-02 22:42:26	116.4549	39.93103
128	2008-02-02 22:45:45	116.44904	39.92663
128	2008-02-02 22:47:28	116.44041	39.92567
128	2008-02-02 22:50:46	116.44173	39.93237
128	2008-02-02 22:52:30	116.44438	39.9348
128	2008-02-02 22:55:48	116.45491	39.93999
128	2008-02-02 22:57:31	116.4557	39.94416
128	2008-02-02 23:00:50	116.45283	39.95686
128	2008-02-02 23:02:33	116.45308	39.95534
128	2008-02-02 23:05:51	116.45043	39.95525
128	2008-02-02 23:07:35	116.44201	39.96081
128	2008-02-02 23:10:53	116.43743	39.95852
128	2008-02-02 23:10:53	116.43743	39.95852
128	2008-02-02 23:12:36	116.44114	39.95662
128	2008-02-02 23:15:55	116.43819	39.94993
128	2008-02-02 23:17:38	116.44403	39.94632
128	2008-02-02 23:20:56	116.45497	39.94793
128	2008-02-02 23:22:39	116.46907	39.95228
128	2008-02-02 23:25:58	116.48423	39.95791
128	2008-02-02 23:27:41	116.48902	39.96154
128	2008-02-02 23:31:00	116.49765	39.96141
128	2008-02-02 23:36:01	116.49011	39.96241
128	2008-02-02 23:37:44	116.48906	39.96174
128	2008-02-02 23:41:03	116.48382	39.97637
128	2008-02-02 23:46:04	116.49409	39.996
128	2008-02-02 23:47:48	116.49935	40.0016
128	2008-02-02 23:51:06	116.51029	40.01109
128	2008-02-02 23:55:50	116.51019	40.01106
128	2008-02-03 00:01:12	116.51419	40.00933
128	2008-02-03 02:34:33	116.51417	40.00935
128	2008-02-03 02:34:33	116.51417	40.00935
128	2008-02-03 02:34:33	116.51417	40.00935
128	2008-02-03 02:34:33	116.51417	40.00935
128	2008-02-03 02:34:33	116.51417	40.00935
128	2008-02-03 02:34:33	116.51417	40.00935
128	2008-02-03 02:34:33	116.51417	40.00935
128	2008-02-03 02:34:33	116.51417	40.00935
128	2008-02-03 02:34:33	116.51417	40.00935
128	2008-02-03 02:34:33	116.51417	40.00935
128	2008-02-03 02:34:33	116.51417	40.00935
128	2008-02-03 02:34:33	116.51417	40.00935
128	2008-02-03 02:34:33	116.51417	40.00935
128	2008-02-03 02:34:33	116.51417	40.00935
128	2008-02-03 02:34:33	116.51417	40.00935
128	2008-02-03 02:34:33	116.51417	40.00935
128	2008-02-03 02:34:33	116.51417	40.00935
128	2008-02-03 02:34:33	116.51417	40.00935
128	2008-02-03 11:52:56	116.4306	39.91268
128	2008-02-03 11:52:56	116.4306	39.91268
128	2008-02-03 12:33:14	116.51407	40.00948
128	2008-02-03 12:36:02	116.51416	40.00934
128	2008-02-03 12:38:33	116.51409	40.00947
128	2008-02-03 12:41:04	116.51409	40.00947
128	2008-02-03 12:43:17	116.5143	40.00729
128	2008-02-03 12:46:06	116.51821	40.00194
128	2008-02-03 12:48:19	116.50586	39.99951
128	2008-02-03 12:53:20	116.48716	39.98668
128	2008-02-03 12:56:09	116.48357	39.98663
128	2008-02-03 12:58:22	116.48345	39.97923
128	2008-02-03 13:01:11	116.47847	39.97555
128	2008-02-03 13:03:24	116.47628	39.97354
128	2008-02-03 13:06:12	116.46885	39.9669
128	2008-02-03 13:08:25	116.46022	39.95888
128	2008-02-03 13:11:14	116.451	39.95091
128	2008-02-03 13:13:27	116.44983	39.94979
128	2008-02-03 13:16:16	116.44372	39.94521
128	2008-02-03 13:18:29	116.43569	39.93997
128	2008-02-03 13:21:17	116.42887	39.93993
128	2008-02-03 13:23:30	116.42744	39.93627
128	2008-02-03 13:26:19	116.43149	39.9397
128	2008-02-03 13:26:19	116.43149	39.9397
128	2008-02-03 13:28:31	116.44115	39.93984
128	2008-02-03 13:31:20	116.45578	39.94257
128	2008-02-03 13:33:33	116.44778	39.95687
128	2008-02-03 13:36:21	116.44099	39.9657
128	2008-02-03 13:38:34	116.44256	39.96357
128	2008-02-03 13:41:23	116.44153	39.96044
128	2008-02-03 13:43:36	116.43929	39.95609
128	2008-02-03 13:48:37	116.45553	39.94607
128	2008-02-03 13:53:39	116.45538	39.91725
128	2008-02-03 13:56:28	116.45515	39.8939
128	2008-02-03 13:58:41	116.45013	39.88316
128	2008-02-03 14:01:29	116.44523	39.88333
128	2008-02-03 14:03:42	116.44411	39.88326
128	2008-02-03 14:06:31	116.42976	39.87993
128	2008-02-03 14:08:44	116.42516	39.88381
128	2008-02-03 14:11:33	116.42185	39.89179
128	2008-02-03 14:13:46	116.41717	39.89187
128	2008-02-03 14:16:34	116.41033	39.89448
128	2008-02-03 14:21:36	116.41474	39.89559
128	2008-02-03 14:23:49	116.42087	39.89588
128	2008-02-03 14:28:51	116.42081	39.90518
128	2008-02-03 14:31:39	116.42603	39.90414
128	2008-02-03 14:33:52	116.42266	39.90598
128	2008-02-03 14:36:41	116.4235	39.90671
128	2008-02-03 14:38:54	116.42886	39.90366
128	2008-02-03 14:41:43	116.43248	39.89672
128	2008-02-03 14:43:56	116.42913	39.89834
128	2008-02-03 14:46:44	116.42965	39.90564
128	2008-02-03 14:48:57	116.42845	39.92084
128	2008-02-03 14:51:46	116.42772	39.9411
128	2008-02-03 14:53:59	116.41839	39.93966
128	2008-02-03 14:59:01	116.40906	39.94806
128	2008-02-03 15:01:49	116.38108	39.94756
128	2008-02-03 15:04:02	116.35536	39.94397
128	2008-02-03 15:06:51	116.34926	39.93809
128	2008-02-03 15:09:04	116.34963	39.9299
128	2008-02-03 15:11:53	116.34986	39.91976
128	2008-02-03 15:14:06	116.34751	39.91707
128	2008-02-03 15:16:54	116.33381	39.91706
128	2008-02-03 15:19:07	116.33325	39.9153
128	2008-02-03 15:21:56	116.33737	39.91295
128	2008-02-03 15:24:09	116.33933	39.91282
128	2008-02-03 15:26:58	116.34771	39.91258
128	2008-02-03 15:29:11	116.34968	39.90756
128	2008-02-03 15:31:59	116.35613	39.90577
128	2008-02-03 15:31:59	116.35613	39.90577
128	2008-02-03 15:34:12	116.36721	39.90574
128	2008-02-03 15:37:01	116.38828	39.90613
128	2008-02-03 15:39:14	116.40001	39.90647
128	2008-02-03 15:42:02	116.41634	39.90674
128	2008-02-03 15:44:15	116.42059	39.905
128	2008-02-03 15:47:04	116.4181	39.90618
128	2008-02-03 15:49:17	116.42193	39.90687
128	2008-02-03 15:53:06	116.42606	39.90407
128	2008-02-03 15:54:19	116.42297	39.90481
128	2008-02-03 15:58:08	116.42776	39.90701
128	2008-02-03 15:59:20	116.42843	39.90701
128	2008-02-03 16:03:09	116.41924	39.9071
128	2008-02-03 16:04:22	116.41291	39.90694
128	2008-02-03 16:08:11	116.40064	39.91217
128	2008-02-03 16:09:24	116.40052	39.91572
128	2008-02-03 16:13:13	116.40481	39.91995
128	2008-02-03 16:14:25	116.40472	39.9223
128	2008-02-03 16:18:14	116.4106	39.91734
128	2008-02-03 16:19:27	116.40477	39.91766
128	2008-02-03 16:23:16	116.41144	39.91756
128	2008-02-03 16:24:26	116.43	39.90114
128	2008-02-03 16:24:26	116.43	39.90114
128	2008-02-03 16:28:18	116.41181	39.91483
128	2008-02-03 16:29:30	116.41413	39.91406
128	2008-02-03 16:33:19	116.42013	39.92085
128	2008-02-03 16:34:32	116.41998	39.92669
128	2008-02-03 16:38:21	116.42567	39.93159
128	2008-02-03 16:39:34	116.42574	39.92689
128	2008-02-03 16:39:34	116.42574	39.92689
128	2008-02-03 16:43:23	116.41974	39.93192
128	2008-02-03 16:44:35	116.41972	39.93194
128	2008-02-03 16:48:24	116.42773	39.94036
128	2008-02-03 16:49:37	116.432	39.94463
128	2008-02-03 16:53:26	116.43739	39.94936
128	2008-02-03 16:54:39	116.44257	39.95308
128	2008-02-03 16:58:28	116.44172	39.95722
128	2008-02-03 16:59:40	116.44346	39.95872
128	2008-02-03 17:03:29	116.44136	39.95697
128	2008-02-03 17:04:42	116.44027	39.95594
128	2008-02-03 17:07:25	116.43843	39.95666
128	2008-02-03 17:17:37	116.44089	39.94842
128	2008-02-03 17:18:46	116.44431	39.94519
128	2008-02-03 17:22:39	116.44409	39.93262
128	2008-02-03 17:23:48	116.44414	39.93186
128	2008-02-03 17:27:41	116.44403	39.92232
128	2008-02-03 17:28:50	116.44406	39.92209
128	2008-02-03 17:32:42	116.44402	39.90892
128	2008-02-03 17:33:51	116.44333	39.90726
128	2008-02-03 17:37:44	116.42991	39.90719
128	2008-02-03 17:38:53	116.42588	39.90739
128	2008-02-03 17:42:46	116.41599	39.90737
128	2008-02-03 17:43:54	116.416	39.9074
128	2008-02-03 17:47:47	116.40532	39.90872
128	2008-02-03 17:48:56	116.40722	39.90934
128	2008-02-03 17:52:49	116.41166	39.90516
128	2008-02-03 17:53:58	116.41059	39.90481
128	2008-02-03 17:57:51	116.41128	39.90671
128	2008-02-03 17:58:59	116.41598	39.90685
128	2008-02-03 18:02:52	116.43272	39.90197
128	2008-02-03 18:04:01	116.44728	39.90247
128	2008-02-03 18:17:57	116.452	39.89593
128	2008-02-03 18:19:06	116.45491	39.89418
128	2008-02-03 18:22:59	116.45551	39.90261
128	2008-02-03 18:28:01	116.43922	39.90246
128	2008-02-03 18:29:09	116.43763	39.90601
128	2008-02-03 18:33:02	116.44281	39.90244
128	2008-02-03 18:34:11	116.43759	39.90368
128	2008-02-03 18:38:04	116.43503	39.90577
128	2008-02-03 18:39:13	116.43134	39.90736
128	2008-02-03 18:43:06	116.42885	39.90376
128	2008-02-03 18:44:14	116.42606	39.90433
128	2008-02-03 18:48:07	116.42586	39.90693
128	2008-02-03 18:49:16	116.42603	39.90448
128	2008-02-03 18:53:09	116.4513	39.90277
128	2008-02-03 18:54:18	116.4652	39.90356
128	2008-02-03 18:58:10	116.47152	39.8994
128	2008-02-03 18:59:19	116.47177	39.90143
128	2008-02-03 19:03:12	116.4651	39.90725
128	2008-02-03 19:04:21	116.46258	39.9072
128	2008-02-03 19:08:14	116.44443	39.90711
128	2008-02-03 19:09:23	116.44016	39.90712
128	2008-02-03 19:09:23	116.44016	39.90712
128	2008-02-03 19:13:15	116.42827	39.92375
128	2008-02-03 19:18:17	116.42749	39.94076
128	2008-02-03 19:19:26	116.42533	39.94828
128	2008-02-03 19:23:19	116.3991	39.94767
128	2008-02-03 19:24:28	116.39664	39.94764
128	2008-02-03 19:28:20	116.38658	39.94759
128	2008-02-03 19:29:29	116.38218	39.94756
128	2008-02-03 19:33:22	116.37359	39.94756
128	2008-02-03 19:34:31	116.37258	39.94756
128	2008-02-03 19:38:23	116.36713	39.94738
128	2008-02-03 19:38:23	116.36713	39.94738
128	2008-02-03 19:39:31	116.36599	39.94732
128	2008-02-03 19:43:24	116.35971	39.94534
128	2008-02-03 19:44:33	116.35774	39.94467
128	2008-02-03 19:48:26	116.35184	39.94314
128	2008-02-03 19:49:35	116.34974	39.94232
128	2008-02-03 19:53:28	116.34921	39.93857
128	2008-02-03 19:54:36	116.34922	39.93797
128	2008-02-03 19:58:29	116.3492	39.93136
128	2008-02-03 20:03:31	116.36506	39.9312
128	2008-02-03 20:04:40	116.36648	39.93124
128	2008-02-03 20:08:33	116.37213	39.9315
128	2008-02-03 20:09:41	116.37285	39.93151
128	2008-02-03 20:13:34	116.38807	39.93201
128	2008-02-03 20:14:43	116.39568	39.93206
128	2008-02-03 20:18:36	116.40968	39.93205
128	2008-02-03 20:19:45	116.41599	39.93224
128	2008-02-03 20:23:38	116.42649	39.93255
128	2008-02-03 20:24:46	116.42649	39.93255
128	2008-02-03 20:28:39	116.43747	39.92738
128	2008-02-03 20:29:48	116.43775	39.92553
128	2008-02-03 20:33:41	116.44405	39.92042
128	2008-02-03 20:34:50	116.4441	39.91635
128	2008-02-03 20:38:43	116.44431	39.90699
128	2008-02-03 20:39:51	116.45382	39.90672
128	2008-02-03 20:43:44	116.46764	39.90695
128	2008-02-03 20:44:53	116.47419	39.90669
128	2008-02-03 20:49:47	116.47293	39.90724
128	2008-02-03 20:49:58	116.4724	39.90718
128	2008-02-03 20:54:48	116.45607	39.91107
128	2008-02-03 20:55:00	116.45606	39.91107
128	2008-02-03 20:59:50	116.45586	39.94461
128	2008-02-03 21:00:01	116.45591	39.94611
128	2008-02-03 21:04:52	116.46632	39.94768
128	2008-02-03 21:05:03	116.46716	39.94663
128	2008-02-03 21:09:53	116.46186	39.95548
128	2008-02-03 21:10:05	116.46182	39.95573
128	2008-02-03 21:14:55	116.46322	39.97212
128	2008-02-03 21:19:57	116.46022	39.98664
128	2008-02-03 21:19:57	116.46022	39.98664
128	2008-02-03 21:20:08	116.45993	39.98687
128	2008-02-03 21:24:58	116.46295	39.99037
128	2008-02-03 21:25:10	116.46261	39.99
128	2008-02-03 21:30:00	116.46599	39.98275
128	2008-02-03 21:30:11	116.46599	39.98275
128	2008-02-03 21:35:02	116.47817	39.97527
128	2008-02-03 21:35:13	116.47808	39.97521
128	2008-02-03 21:40:03	116.45641	39.95549
128	2008-02-03 21:40:15	116.45522	39.95446
128	2008-02-03 21:45:04	116.4553	39.94829
128	2008-02-03 21:45:15	116.4553	39.94794
128	2008-02-03 21:50:05	116.44922	39.93472
128	2008-02-03 21:55:07	116.44454	39.93248
128	2008-02-03 21:55:19	116.44454	39.93248
128	2008-02-03 22:00:09	116.41409	39.93232
128	2008-02-03 22:00:20	116.41248	39.9323
128	2008-02-03 22:05:10	116.4112	39.92414
128	2008-02-03 22:05:22	116.41119	39.92347
128	2008-02-03 22:10:12	116.4114	39.91727
128	2008-02-03 22:15:14	116.40776	39.90795
128	2008-02-03 22:15:25	116.40827	39.90779
128	2008-02-03 22:20:30	116.40913	39.91415
128	2008-02-03 22:22:17	116.41286	39.91412
128	2008-02-03 22:25:32	116.42064	39.90774
128	2008-02-03 22:27:18	116.42064	39.90541
128	2008-02-03 22:30:34	116.42599	39.90385
128	2008-02-03 22:32:20	116.42315	39.9058
128	2008-02-03 22:35:35	116.42968	39.90689
128	2008-02-03 22:37:22	116.43276	39.91195
128	2008-02-03 22:37:22	116.43276	39.91195
128	2008-02-03 22:40:37	116.43481	39.91415
128	2008-02-03 22:42:23	116.4348	39.91058
128	2008-02-03 22:45:39	116.40906	39.90695
128	2008-02-03 22:47:25	116.39998	39.90665
128	2008-02-03 22:50:40	116.38645	39.90619
128	2008-02-03 22:52:27	116.3778	39.90594
128	2008-02-03 22:55:42	116.35857	39.90611
128	2008-02-03 22:57:28	116.34825	39.90597
128	2008-02-03 23:02:30	116.33658	39.90262
128	2008-02-03 23:05:44	116.33604	39.8969
128	2008-02-03 23:07:31	116.33607	39.89671
128	2008-02-03 23:10:46	116.33623	39.89589
128	2008-02-03 23:12:32	116.33647	39.90108
128	2008-02-03 23:15:48	116.34646	39.90313
128	2008-02-03 23:20:49	116.37476	39.90589
128	2008-02-03 23:20:49	116.37476	39.90589
128	2008-02-03 23:22:36	116.3846	39.90609
128	2008-02-03 23:25:51	116.40447	39.90669
128	2008-02-03 23:27:37	116.41602	39.90693
128	2008-02-03 23:30:53	116.42058	39.90453
128	2008-02-03 23:32:39	116.42061	39.90385
128	2008-02-03 23:35:54	116.42065	39.90696
128	2008-02-03 23:37:41	116.43456	39.90712
128	2008-02-03 23:40:56	116.45578	39.90753
128	2008-02-03 23:42:42	116.45577	39.91984
128	2008-02-03 23:45:58	116.45579	39.92731
128	2008-02-03 23:47:44	116.45602	39.9318
128	2008-02-03 23:50:59	116.45593	39.94077
128	2008-02-03 23:52:45	116.4583	39.94873
128	2008-02-03 23:56:01	116.46392	39.96258
128	2008-02-03 23:57:47	116.46846	39.96645
128	2008-02-04 00:01:06	116.48119	39.97784
128	2008-02-04 00:02:49	116.48611	39.98663
128	2008-02-04 00:06:04	116.4956	39.99807
128	2008-02-04 00:07:50	116.50705	40.00857
128	2008-02-04 00:11:06	116.51028	40.0111
128	2008-02-04 00:12:52	116.51028	40.0111
128	2008-02-04 00:16:07	116.51004	40.01105
128	2008-02-04 00:17:54	116.51411	40.00932
128	2008-02-04 00:19:32	116.51421	40.00932
128	2008-02-04 09:48:16	116.51422	40.00932
128	2008-02-04 09:49:31	116.51422	40.00932
128	2008-02-04 09:53:18	116.50825	40.00613
128	2008-02-04 09:54:33	116.50149	40.00358
128	2008-02-04 09:58:20	116.49111	39.98875
128	2008-02-04 09:59:34	116.48417	39.98669
128	2008-02-04 10:03:21	116.48368	39.97231
128	2008-02-04 10:04:36	116.48368	39.97151
128	2008-02-04 10:08:23	116.46774	39.96609
128	2008-02-04 10:08:23	116.46774	39.96609
128	2008-02-04 10:09:38	116.46235	39.96093
128	2008-02-04 10:13:25	116.45401	39.95352
128	2008-02-04 10:14:39	116.45228	39.95204
128	2008-02-04 10:18:26	116.44818	39.95013
128	2008-02-04 10:19:41	116.44537	39.952
128	2008-02-04 10:23:28	116.45183	39.95373
128	2008-02-04 10:24:43	116.45284	39.95293
128	2008-02-04 10:28:30	116.45976	39.95837
128	2008-02-04 10:33:31	116.46256	39.9466
128	2008-02-04 10:34:46	116.46238	39.94466
128	2008-02-04 10:38:33	116.4558	39.94555
128	2008-02-04 10:39:48	116.45533	39.94125
128	2008-02-04 10:43:34	116.45538	39.92328
128	2008-02-04 10:44:49	116.45531	39.92078
128	2008-02-04 10:48:36	116.45537	39.91574
128	2008-02-04 10:49:51	116.45544	39.91398
128	2008-02-04 10:53:38	116.44409	39.91036
128	2008-02-04 10:54:52	116.44383	39.90729
128	2008-02-04 10:58:39	116.43152	39.90732
128	2008-02-04 10:59:54	116.43069	39.90736
128	2008-02-04 11:03:41	116.42297	39.90398
128	2008-02-04 11:04:56	116.42328	39.9068
128	2008-02-04 11:24:11	116.42608	39.90469
128	2008-02-04 11:29:13	116.42851	39.90704
128	2008-02-04 11:33:22	116.43781	39.90598
128	2008-02-04 11:34:14	116.43781	39.90598
128	2008-02-04 11:38:24	116.44543	39.90697
128	2008-02-04 11:39:16	116.45116	39.9069
128	2008-02-04 11:43:26	116.45603	39.91139
128	2008-02-04 11:44:18	116.45592	39.91236
128	2008-02-04 11:48:27	116.45235	39.91351
128	2008-02-04 11:49:19	116.45161	39.91679
128	2008-02-04 11:54:21	116.45463	39.91805
128	2008-02-04 11:54:21	116.45463	39.91805
128	2008-02-04 11:59:23	116.4719	39.91307
128	2008-02-04 12:03:32	116.46808	39.90713
128	2008-02-04 12:04:24	116.4668	39.90709
128	2008-02-04 12:04:24	116.4668	39.90709
128	2008-02-04 12:08:34	116.45516	39.89421
128	2008-02-04 12:09:26	116.45503	39.88668
128	2008-02-04 12:13:35	116.44473	39.87612
128	2008-02-04 12:14:28	116.4448	39.87663
128	2008-02-04 12:18:37	116.43889	39.89106
128	2008-02-04 12:19:29	116.43818	39.89561
128	2008-02-04 12:23:39	116.43037	39.90762
128	2008-02-04 12:24:31	116.43037	39.90762
128	2008-02-04 12:28:40	116.43647	39.9119
128	2008-02-04 12:28:40	116.43647	39.9119
128	2008-02-04 12:29:33	116.4403	39.91195
128	2008-02-04 12:33:42	116.44424	39.9192
128	2008-02-04 12:34:34	116.4442	39.91991
128	2008-02-04 12:38:44	116.4442	39.92048
128	2008-02-04 12:39:36	116.44425	39.92265
128	2008-02-04 12:43:45	116.44891	39.92542
128	2008-02-04 12:44:37	116.44893	39.92472
128	2008-02-04 12:48:47	116.44967	39.92199
128	2008-02-04 12:49:39	116.45452	39.92194
128	2008-02-04 12:54:41	116.45319	39.93239
128	2008-02-04 12:58:50	116.44929	39.93939
128	2008-02-04 12:59:42	116.44928	39.94252
128	2008-02-04 13:03:51	116.44443	39.94279
128	2008-02-04 13:04:43	116.44471	39.94299
128	2008-02-04 13:08:53	116.44479	39.943
128	2008-02-04 13:09:45	116.44479	39.943
128	2008-02-04 13:13:54	116.45454	39.94778
128	2008-02-04 13:14:46	116.4559	39.94802
128	2008-02-04 13:18:56	116.47983	39.95586
128	2008-02-04 13:19:48	116.48341	39.95143
128	2008-02-04 13:23:58	116.48329	39.91609
128	2008-02-04 13:24:50	116.48339	39.91479
128	2008-02-04 13:28:59	116.47083	39.90727
128	2008-02-04 13:29:51	116.46973	39.90732
128	2008-02-04 13:34:01	116.46335	39.90763
128	2008-02-04 13:34:53	116.46344	39.91181
128	2008-02-04 13:39:03	116.45561	39.91619
128	2008-02-04 13:39:55	116.45556	39.92207
128	2008-02-04 13:44:04	116.46221	39.95002
128	2008-02-04 13:44:56	116.46201	39.95343
128	2008-02-04 13:49:06	116.46388	39.95932
128	2008-02-04 13:49:58	116.4642	39.95907
128	2008-02-04 13:54:08	116.46195	39.95332
128	2008-02-04 13:55:00	116.45902	39.94909
128	2008-02-04 13:59:09	116.45727	39.94853
128	2008-02-04 14:04:11	116.48087	39.98579
128	2008-02-04 14:05:03	116.49051	39.9945
128	2008-02-04 14:09:12	116.54158	40.02522
128	2008-02-04 14:10:05	116.5553	40.02974
128	2008-02-04 14:10:05	116.5553	40.02974
128	2008-02-04 14:14:14	116.58384	40.05829
128	2008-02-04 14:15:06	116.58195	40.07058
128	2008-02-04 14:19:16	116.58555	40.07988
128	2008-02-04 14:20:08	116.58137	40.07926
128	2008-02-04 14:24:17	116.58438	40.06937
128	2008-02-04 14:25:10	116.58601	40.0665
128	2008-02-04 14:29:19	116.58857	40.04862
128	2008-02-04 14:30:11	116.58665	40.04771
128	2008-02-04 14:34:21	116.5693	40.03404
128	2008-02-04 14:34:21	116.5693	40.03404
128	2008-02-04 14:35:13	116.56598	40.03261
128	2008-02-04 14:39:22	116.54182	40.02398
128	2008-02-04 14:40:14	116.53248	40.02065
128	2008-02-04 14:44:24	116.51371	40.00938
128	2008-02-04 18:07:50	116.51428	40.00827
128	2008-02-04 18:10:35	116.52969	40.0065
128	2008-02-04 18:12:52	116.54299	40.00159
128	2008-02-04 18:15:37	116.56174	39.99512
128	2008-02-04 18:20:39	116.5766	39.97741
128	2008-02-04 18:27:56	116.6249	39.98663
128	2008-02-04 18:32:42	116.6481	39.98491
128	2008-02-04 18:33:01	116.64907	39.98494
128	2008-02-04 18:38:02	116.64984	39.98493
128	2008-02-04 18:42:45	116.68135	39.98526
128	2008-02-04 18:53:11	116.69768	39.95507
128	2008-02-04 19:03:14	116.77598	39.93946
128	2008-02-04 19:05:54	116.7955	39.94218
128	2008-02-04 19:10:56	116.80766	39.94271
128	2008-02-04 19:13:17	116.82339	39.94356
128	2008-02-04 19:23:20	116.88969	39.94995
128	2008-02-04 19:41:09	116.92899	39.95585
128	2008-02-04 19:43:57	116.92899	39.95585
128	2008-02-04 19:46:11	116.92899	39.95585
128	2008-02-04 19:48:58	116.92899	39.95585
128	2008-02-04 19:53:13	116.94353	39.95804
128	2008-02-04 19:53:13	116.94353	39.95804
128	2008-02-04 20:20:27	116.94325	39.95844
128	2008-02-04 20:24:28	116.91126	39.95313
128	2008-02-04 20:29:30	116.86386	39.94723
128	2008-02-04 20:30:45	116.84846	39.94603
128	2008-02-04 20:34:31	116.81457	39.94254
128	2008-02-04 20:35:47	116.8045	39.94292
128	2008-02-04 20:43:19	116.7368	39.92858
128	2008-02-04 20:44:35	116.71662	39.92356
128	2008-02-04 20:48:20	116.65374	39.92162
128	2008-02-04 20:49:36	116.63447	39.92027
128	2008-02-04 20:53:21	116.60238	39.91176
128	2008-02-04 20:54:37	116.59284	39.91122
128	2008-02-04 20:58:23	116.58548	39.91508
128	2008-02-04 20:59:39	116.58475	39.92122
128	2008-02-04 21:03:24	116.57994	39.94589
128	2008-02-04 21:08:26	116.56614	39.97182
128	2008-02-04 21:09:42	116.5651	39.97591
128	2008-02-04 21:13:28	116.55526	40.00114
128	2008-02-04 21:18:29	116.53404	40.00741
128	2008-02-04 21:19:45	116.53404	40.00741
128	2008-02-04 21:24:47	116.52387	40.00221
128	2008-02-04 21:27:48	116.5254	40.00019
128	2008-02-04 21:38:04	116.51578	40.00715
128	2008-02-04 21:41:58	116.5142	40.0093
128	2008-02-05 11:38:07	116.5142	40.00933
128	2008-02-05 11:43:09	116.5142	40.00933
128	2008-02-05 11:44:55	116.5142	40.00933
128	2008-02-05 11:48:11	116.5142	40.00933
128	2008-02-05 11:49:57	116.51413	40.00932
128	2008-02-05 11:53:12	116.5143	40.00879
128	2008-02-05 11:54:59	116.51293	40.00659
128	2008-02-05 11:58:14	116.49519	39.99704
128	2008-02-05 12:00:00	116.49112	39.98911
128	2008-02-05 12:00:00	116.49112	39.98911
128	2008-02-05 12:03:16	116.48347	39.98254
128	2008-02-05 12:05:02	116.48358	39.9754
128	2008-02-05 12:08:17	116.47833	39.96972
128	2008-02-05 12:10:03	116.47068	39.96862
128	2008-02-05 12:18:20	116.45541	39.92704
128	2008-02-05 12:20:07	116.45562	39.91028
128	2008-02-05 12:23:22	116.45488	39.87942
128	2008-02-05 12:25:08	116.44979	39.87457
128	2008-02-05 12:28:24	116.45043	39.87223
128	2008-02-05 12:30:10	116.45478	39.87178
128	2008-02-05 12:33:25	116.45535	39.89453
128	2008-02-05 12:35:12	116.45575	39.91202
128	2008-02-05 12:38:27	116.4556	39.94116
128	2008-02-05 12:40:13	116.45768	39.95147
128	2008-02-05 12:43:29	116.45903	39.95781
128	2008-02-05 12:43:29	116.45903	39.95781
128	2008-02-05 12:47:15	116.46079	39.95841
128	2008-02-05 12:48:33	116.46033	39.95854
128	2008-02-05 12:52:17	116.45199	39.95183
128	2008-02-05 12:53:35	116.45122	39.95113
128	2008-02-05 12:57:18	116.44984	39.94986
128	2008-02-05 12:58:36	116.44926	39.94789
128	2008-02-05 13:02:20	116.44422	39.94035
128	2008-02-05 13:03:38	116.4419	39.93517
128	2008-02-05 13:07:22	116.43883	39.93515
128	2008-02-05 13:08:40	116.43839	39.93872
128	2008-02-05 13:12:23	116.43202	39.93989
128	2008-02-05 13:12:23	116.43202	39.93989
128	2008-02-05 13:13:41	116.42813	39.94132
128	2008-02-05 13:17:25	116.42579	39.95795
128	2008-02-05 13:18:43	116.42843	39.95596
128	2008-02-05 13:48:35	116.39578	39.97202
128	2008-02-05 13:53:36	116.40072	39.97559
128	2008-02-05 13:58:32	116.4022	39.99322
128	2008-02-05 14:03:40	116.40417	39.9822
128	2008-02-05 14:09:05	116.41151	39.96981
128	2008-02-05 14:13:43	116.41174	39.96349
128	2008-02-05 14:18:45	116.39856	39.94785
128	2008-02-05 14:24:10	116.34932	39.94186
128	2008-02-05 14:29:12	116.34995	39.92512
128	2008-02-05 14:33:43	116.35581	39.9173
128	2008-02-05 14:33:50	116.35581	39.9173
128	2008-02-05 14:38:45	116.35505	39.91275
128	2008-02-05 14:38:51	116.35498	39.91273
128	2008-02-05 14:44:17	116.34962	39.91706
128	2008-02-05 14:44:17	116.34962	39.91706
128	2008-02-05 14:48:55	116.35017	39.9247
128	2008-02-05 14:53:50	116.34879	39.95955
128	2008-02-05 14:53:56	116.34873	39.96039
128	2008-02-05 14:53:56	116.34873	39.96039
128	2008-02-05 14:58:52	116.34719	39.99003
128	2008-02-05 14:58:52	116.34719	39.99003
128	2008-02-05 14:58:58	116.3472	39.99049
128	2008-02-05 15:04:00	116.3532	39.99216
128	2008-02-05 15:09:01	116.3634	39.98059
128	2008-02-05 15:13:57	116.37289	39.97918
128	2008-02-05 15:14:03	116.37287	39.97888
128	2008-02-05 15:19:29	116.37064	39.97036
128	2008-02-05 15:34:10	116.40487	39.96459
128	2008-02-05 15:39:11	116.41848	39.96077
128	2008-02-05 15:44:13	116.42955	39.96645
128	2008-02-05 16:07:17	116.45149	39.90538
128	2008-02-05 16:11:27	116.45606	39.91272
128	2008-02-05 16:12:19	116.45588	39.91527
128	2008-02-05 16:16:29	116.45587	39.94456
128	2008-02-05 16:17:20	116.45593	39.94686
128	2008-02-05 16:21:30	116.46232	39.94851
128	2008-02-05 16:22:22	116.46232	39.94851
128	2008-02-05 16:27:24	116.45457	39.9425
128	2008-02-05 16:31:34	116.44892	39.94961
128	2008-02-05 16:32:25	116.44621	39.95152
128	2008-02-05 16:36:35	116.4517	39.95163
128	2008-02-05 16:37:27	116.45129	39.95129
128	2008-02-05 16:41:37	116.44463	39.94632
128	2008-02-05 16:42:29	116.44411	39.94417
128	2008-02-05 16:46:39	116.44406	39.93268
128	2008-02-05 16:47:30	116.44414	39.92624
128	2008-02-05 16:51:40	116.44406	39.92174
128	2008-02-05 16:52:32	116.44406	39.92174
128	2008-02-05 16:56:42	116.4491	39.91195
128	2008-02-05 17:01:44	116.44427	39.90799
128	2008-02-05 17:02:35	116.44413	39.91113
128	2008-02-05 17:06:45	116.44387	39.90821
128	2008-02-05 17:07:37	116.44236	39.90729
128	2008-02-05 17:11:47	116.42892	39.91164
128	2008-02-05 17:12:38	116.42865	39.91304
128	2008-02-05 17:16:48	116.42804	39.92721
128	2008-02-05 17:17:40	116.42779	39.93019
128	2008-02-05 17:21:50	116.41998	39.94827
128	2008-02-05 17:22:42	116.41175	39.94793
128	2008-02-05 17:26:52	116.37364	39.94986
128	2008-02-05 17:27:43	116.37309	39.95629
128	2008-02-05 17:31:53	116.35637	39.96647
128	2008-02-05 17:32:45	116.35027	39.96673
128	2008-02-05 17:37:12	116.34919	39.98136
128	2008-02-05 17:41:57	116.35708	39.98034
128	2008-02-05 17:42:48	116.36108	39.98044
128	2008-02-05 17:46:58	116.36454	39.97525
128	2008-02-05 17:47:50	116.37383	39.97539
128	2008-02-05 17:52:00	116.36588	39.99748
128	2008-02-05 17:52:52	116.36217	40.00243
128	2008-02-05 17:52:52	116.36217	40.00243
128	2008-02-05 17:57:02	116.33887	40.03337
128	2008-02-05 17:57:53	116.33738	40.0351
128	2008-02-05 18:07:05	116.35752	40.0346
128	2008-02-05 18:07:57	116.35911	40.03016
128	2008-02-05 18:12:07	116.3437	40.02833
128	2008-02-05 18:12:58	116.34269	40.02771
128	2008-02-05 18:17:08	116.34577	40.01181
128	2008-02-05 18:18:00	116.34577	40.01181
128	2008-02-05 18:22:10	116.34577	40.01181
128	2008-02-05 18:23:02	116.34577	40.01181
128	2008-02-05 18:27:12	116.3464	39.99984
128	2008-02-05 18:28:03	116.34639	39.99986
128	2008-02-05 18:32:13	116.34764	39.979
128	2008-02-05 18:33:05	116.34694	39.97121
128	2008-02-05 18:37:15	116.35507	39.95679
128	2008-02-05 18:38:07	116.35522	39.95385
128	2008-02-05 18:42:17	116.35466	39.9464
128	2008-02-05 18:42:17	116.35466	39.9464
128	2008-02-05 18:43:08	116.35566	39.94664
128	2008-02-05 18:47:18	116.35046	39.94676
128	2008-02-05 18:48:10	116.35046	39.94676
128	2008-02-05 18:52:20	116.35584	39.95661
128	2008-02-05 18:53:12	116.3631	39.95657
128	2008-02-05 18:57:21	116.36396	39.96901
128	2008-02-05 18:58:13	116.36393	39.9747
128	2008-02-05 19:02:23	116.36954	39.96776
128	2008-02-05 19:03:15	116.36956	39.96746
128	2008-02-05 19:07:25	116.36872	39.9666
128	2008-02-05 19:08:16	116.37942	39.96687
128	2008-02-05 19:12:26	116.42739	39.96812
128	2008-02-05 19:13:18	116.43579	39.96459
128	2008-02-05 19:17:28	116.45592	39.94794
128	2008-02-05 19:18:20	116.45965	39.94911
128	2008-02-05 19:22:30	116.4807	39.95624
128	2008-02-05 19:23:21	116.48173	39.95673
128	2008-02-05 19:27:31	116.49199	39.95804
128	2008-02-05 19:32:33	116.49094	39.96049
128	2008-02-05 19:33:25	116.49071	39.96065
128	2008-02-05 19:37:35	116.4891	39.96172
128	2008-02-05 19:38:26	116.48747	39.9628
128	2008-02-05 19:42:36	116.48374	39.97623
128	2008-02-05 19:48:00	116.47699	39.99103
128	2008-02-05 19:48:30	116.47692	39.99104
128	2008-02-05 19:52:40	116.47369	39.98867
128	2008-02-05 19:53:31	116.47343	39.98511
128	2008-02-05 20:17:59	116.43824	39.93741
128	2008-02-05 20:22:44	116.43841	39.93755
128	2008-02-05 20:23:00	116.43841	39.93899
128	2008-02-05 20:27:45	116.42786	39.94489
128	2008-02-05 20:28:02	116.4279	39.94648
128	2008-02-05 20:32:47	116.37098	39.94747
128	2008-02-05 20:33:03	116.36773	39.94739
128	2008-02-05 20:37:49	116.34998	39.91754
128	2008-02-05 20:42:50	116.36674	39.91025
128	2008-02-05 20:43:07	116.36674	39.91025
128	2008-02-05 20:47:52	116.3678	39.90666
128	2008-02-05 20:48:08	116.36784	39.90601
128	2008-02-05 20:52:54	116.36791	39.8991
128	2008-02-05 20:53:10	116.36791	39.8991
128	2008-02-05 20:57:55	116.36831	39.89165
128	2008-02-05 20:58:12	116.36832	39.89164
128	2008-02-05 21:02:57	116.36808	39.88363
128	2008-02-05 21:03:13	116.36809	39.88281
128	2008-02-05 21:07:59	116.3681	39.86923
128	2008-02-05 21:08:15	116.36809	39.86881
128	2008-02-05 21:24:08	116.38381	39.88456
128	2008-02-05 21:25:49	116.38862	39.88484
128	2008-02-05 21:29:06	116.40467	39.88685
128	2008-02-05 21:30:51	116.40628	39.89075
128	2008-02-05 21:35:53	116.41083	39.89582
128	2008-02-05 21:39:09	116.41242	39.89926
128	2008-02-05 21:40:54	116.4055	39.90119
128	2008-02-05 21:45:56	116.41069	39.9091
128	2008-02-05 21:49:12	116.41156	39.91782
128	2008-02-05 21:50:58	116.41124	39.92236
128	2008-02-05 21:54:14	116.41084	39.93357
128	2008-02-05 21:59:15	116.42905	39.93935
128	2008-02-05 21:59:15	116.42905	39.93935
128	2008-02-05 22:01:01	116.43811	39.93989
128	2008-02-05 22:04:17	116.42735	39.93665
128	2008-02-05 22:09:19	116.437	39.8971
128	2008-02-05 22:11:04	116.43943	39.8808
128	2008-02-05 22:44:48	116.36827	39.88009
128	2008-02-05 22:49:06	116.36874	39.89566
128	2008-02-05 22:49:29	116.36874	39.89566
128	2008-02-05 22:54:58	116.39086	39.89869
128	2008-02-05 22:59:09	116.40536	39.90464
128	2008-02-05 22:59:32	116.40533	39.90692
128	2008-02-05 23:04:11	116.41204	39.90047
128	2008-02-05 23:04:34	116.41229	39.89892
128	2008-02-05 23:09:12	116.41457	39.87995
128	2008-02-05 23:09:35	116.41461	39.87924
128	2008-02-05 23:14:37	116.40759	39.86471
128	2008-02-05 23:34:21	116.42224	39.89112
128	2008-02-05 23:40:57	116.42117	39.906
128	2008-02-05 23:44:59	116.4302	39.90873
128	2008-02-05 23:45:58	116.42902	39.91408
128	2008-02-05 23:50:00	116.43474	39.92081
128	2008-02-05 23:51:00	116.43784	39.92197
128	2008-02-05 23:55:02	116.44427	39.92742
128	2008-02-06 00:00:04	116.45596	39.94781
128	2008-02-06 00:00:04	116.45596	39.94781
128	2008-02-06 00:01:24	116.46199	39.94999
128	2008-02-06 00:05:05	116.46883	39.96669
128	2008-02-06 00:06:05	116.47508	39.97234
128	2008-02-06 00:10:07	116.48366	39.98398
128	2008-02-06 00:11:06	116.49008	39.98666
128	2008-02-06 00:15:08	116.49956	40.00178
128	2008-02-06 00:16:07	116.50669	40.0083
128	2008-02-06 00:20:09	116.51026	40.01109
128	2008-02-06 00:21:09	116.51026	40.01109
128	2008-02-06 00:30:19	116.51419	40.00933
128	2008-02-06 00:30:58	116.51413	40.0094
128	2008-02-06 12:15:08	116.51395	40.00972
128	2008-02-06 12:18:31	116.51409	40.00954
128	2008-02-06 12:20:09	116.51425	40.00931
128	2008-02-06 12:23:33	116.51379	40.01007
128	2008-02-06 12:47:54	116.45105	39.95095
128	2008-02-06 12:52:26	116.44883	39.94969
128	2008-02-06 12:52:55	116.44925	39.94782
128	2008-02-06 12:57:28	116.43299	39.93986
128	2008-02-06 13:02:29	116.42576	39.91422
128	2008-02-06 13:02:59	116.42133	39.91428
128	2008-02-06 13:07:31	116.4116	39.90784
128	2008-02-06 13:08:00	116.4116	39.90784
128	2008-02-06 13:08:00	116.4116	39.90784
128	2008-02-06 13:12:33	116.41011	39.9068
128	2008-02-06 13:13:02	116.40541	39.90679
128	2008-02-06 13:17:34	116.38926	39.89881
128	2008-02-06 13:18:04	116.38468	39.899
128	2008-02-06 13:23:05	116.36207	39.89834
128	2008-02-06 13:27:38	116.31562	39.89605
128	2008-02-06 13:28:07	116.31067	39.89604
128	2008-02-06 13:32:39	116.31462	39.89491
128	2008-02-06 13:33:09	116.31462	39.89491
128	2008-02-06 13:37:41	116.31521	39.90345
128	2008-02-06 13:38:10	116.31555	39.90602
128	2008-02-06 13:42:43	116.33663	39.90203
128	2008-02-06 13:43:12	116.33738	39.90172
128	2008-02-06 13:47:44	116.34653	39.89785
128	2008-02-06 13:48:14	116.34656	39.89741
128	2008-02-06 13:53:15	116.35703	39.8878
128	2008-02-06 13:57:48	116.3675	39.88778
128	2008-02-06 13:58:17	116.36781	39.8878
128	2008-02-06 14:03:19	116.36821	39.89756
128	2008-02-06 14:07:51	116.35914	39.90173
128	2008-02-06 14:08:20	116.35912	39.90176
128	2008-02-06 14:12:52	116.36347	39.91027
128	2008-02-06 14:13:21	116.36631	39.91015
128	2008-02-06 14:17:53	116.36793	39.89899
128	2008-02-06 14:18:23	116.36802	39.89821
128	2008-02-06 14:22:55	116.36807	39.87981
128	2008-02-06 14:23:24	116.36808	39.87761
128	2008-02-06 14:27:56	116.36503	39.85141
128	2008-02-06 14:28:26	116.36377	39.84935
128	2008-02-06 14:32:58	116.35315	39.85128
128	2008-02-06 14:33:27	116.35534	39.85244
128	2008-02-06 14:48:03	116.36834	39.89361
128	2008-02-06 14:48:32	116.36834	39.89361
128	2008-02-06 14:53:05	116.36973	39.90759
128	2008-02-06 14:53:34	116.37009	39.90744
128	2008-02-06 14:58:06	116.36735	39.92081
128	2008-02-06 14:58:36	116.37015	39.92114
128	2008-02-06 15:03:08	116.36682	39.9309
128	2008-02-06 15:03:37	116.36365	39.9312
128	2008-02-06 15:08:10	116.33593	39.93713
128	2008-02-06 15:08:39	116.33036	39.93689
128	2008-02-06 15:13:11	116.30335	39.95466
128	2008-02-06 15:13:41	116.30326	39.95582
128	2008-02-06 15:13:41	116.30326	39.95582
128	2008-02-06 15:18:13	116.30375	39.96199
128	2008-02-06 15:18:42	116.30193	39.96368
128	2008-02-06 15:23:15	116.31082	39.97924
128	2008-02-06 15:23:15	116.31082	39.97924
128	2008-02-06 15:28:16	116.31747	39.96593
128	2008-02-06 15:28:46	116.31765	39.96561
128	2008-02-06 15:57:11	116.37095	39.9249
128	2008-02-06 15:57:11	116.37095	39.9249
128	2008-02-06 16:01:51	116.38423	39.92083
128	2008-02-06 16:02:12	116.38537	39.9216
128	2008-02-06 16:06:53	116.40572	39.92283
128	2008-02-06 16:06:53	116.40572	39.92283
128	2008-02-06 16:07:14	116.40572	39.92283
128	2008-02-06 16:11:54	116.40658	39.91372
128	2008-02-06 16:12:15	116.40654	39.91233
128	2008-02-06 16:16:56	116.4114	39.90901
128	2008-02-06 16:17:17	116.4114	39.90901
128	2008-02-06 16:21:58	116.41713	39.92289
128	2008-02-06 16:22:18	116.41932	39.92287
128	2008-02-06 16:26:59	116.43753	39.92209
128	2008-02-06 16:32:00	116.45488	39.92182
128	2008-02-06 16:32:20	116.45488	39.92182
128	2008-02-06 16:37:02	116.47142	39.92146
128	2008-02-06 16:37:22	116.47142	39.92146
128	2008-02-06 16:42:24	116.50606	39.92177
128	2008-02-06 16:47:05	116.51177	39.92039
128	2008-02-06 16:47:25	116.51195	39.91885
128	2008-02-06 16:52:07	116.49218	39.91457
128	2008-02-06 16:52:27	116.49162	39.91455
128	2008-02-06 16:57:08	116.48356	39.90017
128	2008-02-06 17:02:10	116.50471	39.89871
128	2008-02-06 17:07:12	116.48613	39.90558
128	2008-02-06 17:11:36	116.48383	39.94786
128	2008-02-06 17:12:13	116.48281	39.95427
128	2008-02-06 17:16:38	116.47608	39.98247
128	2008-02-06 17:22:17	116.47274	39.9996
128	2008-02-06 17:26:44	116.47272	40.00042
128	2008-02-06 17:27:18	116.47271	40.00065
128	2008-02-06 17:31:43	116.46664	39.99318
128	2008-02-06 17:32:20	116.46512	39.99227
128	2008-02-06 17:36:53	116.46661	39.98274
128	2008-02-06 17:37:22	116.46993	39.98541
128	2008-02-06 17:41:46	116.4628	39.97062
128	2008-02-06 17:46:48	116.43505	39.9476
128	2008-02-06 17:51:50	116.39865	39.94768
128	2008-02-06 17:56:52	116.3495	39.93241
128	2008-02-06 17:57:28	116.34972	39.92707
128	2008-02-06 18:01:53	116.34086	39.89668
128	2008-02-06 18:02:30	116.334	39.89625
128	2008-02-06 18:06:55	116.31389	39.8954
128	2008-02-06 18:11:56	116.31621	39.89504
128	2008-02-06 18:12:33	116.31632	39.89518
128	2008-02-06 18:12:33	116.31632	39.89518
128	2008-02-06 18:16:58	116.32177	39.90603
128	2008-02-06 18:22:00	116.33892	39.91396
128	2008-02-06 18:22:36	116.33921	39.91707
128	2008-02-06 18:27:01	116.34812	39.92204
128	2008-02-06 18:27:01	116.34812	39.92204
128	2008-02-06 18:27:38	116.34812	39.92205
128	2008-02-06 18:32:03	116.34807	39.92205
128	2008-02-06 18:37:05	116.34975	39.93032
128	2008-02-06 18:37:41	116.34954	39.93567
128	2008-02-06 18:42:06	116.39788	39.94762
128	2008-02-06 18:47:09	116.45722	39.96448
128	2008-02-06 18:47:45	116.46295	39.96949
128	2008-02-06 18:57:12	116.46162	40.00615
128	2008-02-06 18:57:48	116.46125	40.00704
128	2008-02-06 19:02:13	116.44689	39.99539
128	2008-02-06 19:07:51	116.40169	39.98838
128	2008-02-06 19:12:53	116.40159	40.00109
128	2008-02-06 19:17:18	116.41424	40.01768
128	2008-02-06 19:17:55	116.41424	40.01768
128	2008-02-06 19:27:21	116.40295	39.99357
128	2008-02-06 19:33:00	116.38797	39.97445
128	2008-02-06 19:37:24	116.38598	39.94771
128	2008-02-06 19:43:03	116.35022	39.91861
128	2008-02-06 19:47:28	116.33588	39.88855
128	2008-02-06 19:48:05	116.32889	39.88867
128	2008-02-06 19:52:56	116.32265	39.88865
128	2008-02-06 19:53:06	116.32444	39.88868
128	2008-02-06 20:02:33	116.35325	39.8464
128	2008-02-06 20:02:33	116.35325	39.8464
128	2008-02-06 20:03:10	116.35572	39.84449
128	2008-02-06 20:07:34	116.36315	39.84831
128	2008-02-06 20:23:16	116.38154	39.88199
128	2008-02-06 20:27:41	116.39495	39.88556
128	2008-02-06 20:28:18	116.40012	39.88669
128	2008-02-06 20:32:43	116.40836	39.89583
128	2008-02-06 20:32:43	116.40836	39.89583
128	2008-02-06 20:38:20	116.41165	39.91388
128	2008-02-06 20:42:45	116.42605	39.92297
128	2008-02-06 20:43:22	116.42757	39.92282
128	2008-02-06 20:47:47	116.44429	39.92292
128	2008-02-06 20:48:23	116.44422	39.92737
128	2008-02-06 20:53:25	116.43458	39.93973
128	2008-02-06 20:58:27	116.45673	39.94809
128	2008-02-06 21:02:52	116.45673	39.94809
128	2008-02-06 21:03:28	116.45709	39.94825
128	2008-02-06 21:08:20	116.44478	39.93996
128	2008-02-06 21:08:30	116.44476	39.93996
128	2008-02-06 21:12:55	116.44056	39.94527
128	2008-02-06 21:13:32	116.43803	39.94555
128	2008-02-06 21:28:00	116.46096	40.00721
128	2008-02-06 21:48:06	116.47866	39.98481
128	2008-02-06 21:48:43	116.48166	39.98745
128	2008-02-06 21:53:10	116.50749	40.01094
128	2008-02-06 21:58:10	116.51025	40.01117
128	2008-02-06 22:03:12	116.51021	40.01117
