# Supplementary material for: An adaptive map-matching algorithm based on hierarchical fuzzy system from vehicular GPS data
Source: PLoS One. 2017 Dec 5;12(12):e0188796. doi: 10.1371/journal.pone.0188796 (PMC5716534; doi:10.1371/journal.pone.0188796)
Supplement: S1 Data — (ZIP) [file pone.0188796.s001.zip › data samples/129.txt]

129	2008-02-02 13:33:17	116.56537	40.07156
129	2008-02-02 13:36:27	116.56537	40.07156
129	2008-02-02 13:38:19	116.56537	40.07156
129	2008-02-02 13:41:29	116.56537	40.07156
129	2008-02-02 13:43:21	116.56537	40.07156
129	2008-02-02 13:46:30	116.56537	40.07156
129	2008-02-02 13:48:22	116.56537	40.07156
129	2008-02-02 13:51:32	116.56537	40.07156
129	2008-02-02 13:53:24	116.56537	40.07156
129	2008-02-02 13:56:34	116.56537	40.07156
129	2008-02-02 13:58:26	116.56537	40.07156
129	2008-02-02 14:01:35	116.56537	40.07156
129	2008-02-02 14:03:27	116.56537	40.07156
129	2008-02-02 14:06:37	116.56537	40.07156
129	2008-02-02 14:08:29	116.56537	40.07156
129	2008-02-02 14:11:39	116.56537	40.07156
129	2008-02-02 14:13:31	116.56537	40.07156
129	2008-02-02 14:16:40	116.56537	40.07156
129	2008-02-02 14:23:36	116.5654	40.07152
129	2008-02-02 14:25:43	116.5654	40.07152
129	2008-02-02 14:28:38	116.56415	40.07089
129	2008-02-02 14:30:44	116.56288	40.07013
129	2008-02-02 14:33:40	116.56373	40.06429
129	2008-02-02 14:33:40	116.56373	40.06429
129	2008-02-02 14:35:46	116.5693	40.0634
129	2008-02-02 14:38:41	116.57115	40.06323
129	2008-02-02 14:40:48	116.57115	40.06323
129	2008-02-02 14:45:49	116.57115	40.06323
129	2008-02-02 14:48:44	116.57692	40.0627
129	2008-02-02 14:50:51	116.57692	40.0627
129	2008-02-02 14:53:46	116.57723	40.06269
129	2008-02-02 14:55:53	116.57723	40.06269
129	2008-02-02 14:58:48	116.58234	40.06223
129	2008-02-02 15:00:54	116.58234	40.06223
129	2008-02-02 15:03:49	116.58299	40.06041
129	2008-02-02 15:05:56	116.58297	40.06071
129	2008-02-02 15:08:51	116.58278	40.06176
129	2008-02-02 15:10:57	116.58267	40.06252
129	2008-02-02 15:13:53	116.58249	40.06343
129	2008-02-02 15:18:54	116.58109	40.07175
129	2008-02-02 15:28:58	116.58473	40.07945
129	2008-02-02 15:31:04	116.58232	40.06755
129	2008-02-02 15:36:06	116.57957	40.04739
129	2008-02-02 15:39:01	116.55532	40.02983
129	2008-02-02 15:41:07	116.52455	40.01926
129	2008-02-02 15:44:03	116.49296	39.99688
129	2008-02-02 15:46:09	116.47367	39.97944
129	2008-02-02 15:46:09	116.47367	39.97944
129	2008-02-02 15:51:11	116.42763	39.94883
129	2008-02-02 15:54:06	116.42808	39.92798
129	2008-02-02 15:56:12	116.4282	39.92284
129	2008-02-02 15:59:08	116.42845	39.91863
129	2008-02-02 16:01:14	116.42926	39.91022
129	2008-02-02 16:04:09	116.4366	39.89607
129	2008-02-02 16:06:16	116.43282	39.89237
129	2008-02-02 16:09:11	116.42247	39.8923
129	2008-02-02 16:11:17	116.4172	39.89145
129	2008-02-02 16:14:13	116.41783	39.89183
129	2008-02-02 16:16:19	116.41783	39.89183
129	2008-02-02 16:19:14	116.41783	39.89183
129	2008-02-02 16:21:21	116.42077	39.89197
129	2008-02-02 16:24:16	116.43252	39.89215
129	2008-02-02 16:26:22	116.43818	39.89484
129	2008-02-02 16:29:18	116.43166	39.89855
129	2008-02-02 16:31:24	116.43976	39.90212
129	2008-02-02 16:34:19	116.46808	39.90358
129	2008-02-02 16:36:26	116.47191	39.9065
129	2008-02-02 16:39:21	116.472	39.90765
129	2008-02-02 16:41:27	116.47187	39.90951
129	2008-02-02 16:44:23	116.47202	39.91394
129	2008-02-02 16:46:29	116.4721	39.92125
129	2008-02-02 16:49:24	116.46385	39.92196
129	2008-02-02 16:51:31	116.46142	39.922
129	2008-02-02 16:54:26	116.45593	39.92187
129	2008-02-02 16:59:28	116.44514	39.92161
129	2008-02-02 17:01:34	116.44018	39.92184
129	2008-02-02 17:04:29	116.42975	39.92296
129	2008-02-02 17:06:36	116.42768	39.92321
129	2008-02-02 17:09:31	116.42861	39.91444
129	2008-02-02 17:14:33	116.42132	39.90376
129	2008-02-02 17:16:39	116.421	39.90584
129	2008-02-02 17:19:34	116.42072	39.91057
129	2008-02-02 17:21:41	116.42063	39.9123
129	2008-02-02 17:24:36	116.42051	39.91358
129	2008-02-02 17:26:42	116.42051	39.91358
129	2008-02-02 17:29:37	116.42017	39.92056
129	2008-02-02 17:34:39	116.42856	39.92434
129	2008-02-02 17:36:46	116.42802	39.92951
129	2008-02-02 17:39:40	116.42872	39.94342
129	2008-02-02 17:41:46	116.43451	39.94716
129	2008-02-02 17:44:41	116.44294	39.95335
129	2008-02-02 17:46:48	116.45154	39.96012
129	2008-02-02 17:49:43	116.46997	39.97702
129	2008-02-02 17:51:49	116.47655	39.98295
129	2008-02-02 17:51:49	116.47655	39.98295
129	2008-02-02 17:54:45	116.47164	39.98682
129	2008-02-02 17:56:51	116.4664	39.98261
129	2008-02-02 17:59:46	116.47185	39.97892
129	2008-02-02 18:01:53	116.47788	39.98414
129	2008-02-02 18:04:48	116.48145	39.98739
129	2008-02-02 18:06:54	116.48178	39.98773
129	2008-02-02 18:09:50	116.47257	40.00129
129	2008-02-02 18:11:56	116.48138	40.00399
129	2008-02-02 18:14:51	116.4904	40.00334
129	2008-02-02 18:16:58	116.49305	40.00721
129	2008-02-02 18:19:53	116.49306	40.01148
129	2008-02-02 18:21:58	116.49311	40.01187
129	2008-02-02 20:24:08	116.49314	40.01188
129	2008-02-02 20:27:49	116.4932	40.00742
129	2008-02-02 20:29:09	116.49233	40.00541
129	2008-02-02 20:34:11	116.47784	40.00841
129	2008-02-02 20:37:52	116.47424	40.01025
129	2008-02-02 20:39:13	116.46782	40.01029
129	2008-02-02 20:42:54	116.46114	40.00812
129	2008-02-02 20:44:14	116.4613	40.00398
129	2008-02-02 20:47:55	116.45438	39.99953
129	2008-02-02 20:49:16	116.45818	40.00358
129	2008-02-02 20:52:57	116.4613	40.0109
129	2008-02-02 20:54:18	116.46114	40.01778
129	2008-02-02 20:57:59	116.46839	40.02346
129	2008-02-02 20:59:19	116.47415	40.02014
129	2008-02-02 21:03:00	116.47946	40.03166
129	2008-02-02 21:04:21	116.48758	40.034
129	2008-02-02 21:08:02	116.48962	40.03717
129	2008-02-02 21:09:23	116.48934	40.03719
129	2008-02-02 21:13:04	116.47854	40.03165
129	2008-02-02 21:14:24	116.4746	40.02823
129	2008-02-02 21:18:05	116.46837	40.02353
129	2008-02-02 21:19:26	116.46463	40.02089
129	2008-02-02 21:23:07	116.46111	40.0106
129	2008-02-02 21:24:28	116.46222	40.01013
129	2008-02-02 21:24:28	116.46222	40.01013
129	2008-02-02 21:29:28	116.4586	40.00362
129	2008-02-02 21:33:09	116.44503	39.99476
129	2008-02-02 21:34:30	116.44195	39.99368
129	2008-02-02 21:38:11	116.44171	39.99312
129	2008-02-02 21:39:32	116.44172	39.99314
129	2008-02-02 21:43:13	116.45505	39.99573
129	2008-02-02 21:44:33	116.45967	39.99582
129	2008-02-02 21:48:14	116.46183	39.99964
129	2008-02-02 21:49:35	116.45831	39.99994
129	2008-02-02 21:53:16	116.45143	39.99765
129	2008-02-02 21:54:37	116.44616	39.99523
129	2008-02-02 21:58:17	116.44145	39.99288
129	2008-02-02 21:58:17	116.44145	39.99288
129	2008-02-02 21:59:38	116.44169	39.99316
129	2008-02-02 22:03:19	116.45595	39.99571
129	2008-02-02 22:04:40	116.45673	39.99086
129	2008-02-02 22:08:21	116.47127	39.97928
129	2008-02-02 22:13:22	116.48212	39.97211
129	2008-02-02 22:14:43	116.48275	39.97171
129	2008-02-02 22:18:24	116.49707	39.9666
129	2008-02-02 22:19:45	116.4973	39.96338
129	2008-02-02 22:23:26	116.49721	39.96375
129	2008-02-02 22:24:46	116.49689	39.96893
129	2008-02-02 22:28:27	116.4822	39.97221
129	2008-02-02 22:29:48	116.47603	39.97625
129	2008-02-02 22:29:48	116.47603	39.97625
129	2008-02-02 22:33:29	116.46683	39.98227
129	2008-02-02 22:34:50	116.47002	39.98558
129	2008-02-02 22:38:31	116.46919	39.99586
129	2008-02-02 22:39:51	116.46729	39.99742
129	2008-02-02 22:43:32	116.46181	40.00211
129	2008-02-02 22:44:53	116.46163	40.00482
129	2008-02-02 22:48:34	116.46513	39.99812
129	2008-02-02 22:49:55	116.46895	39.99618
129	2008-02-02 22:53:36	116.48112	39.98814
129	2008-02-02 22:54:56	116.48355	39.98229
129	2008-02-02 22:58:37	116.49042	39.98366
129	2008-02-02 22:59:58	116.48847	39.9831
129	2008-02-02 23:03:39	116.4822	39.98767
129	2008-02-02 23:05:00	116.4782	39.99025
129	2008-02-02 23:08:41	116.4666	39.99949
129	2008-02-02 23:10:01	116.4721	40.00077
129	2008-02-02 23:13:42	116.46368	39.99706
129	2008-02-02 23:15:03	116.45686	39.99591
129	2008-02-02 23:18:44	116.45147	39.99585
129	2008-02-02 23:20:05	116.45155	39.99664
129	2008-02-02 23:23:46	116.46162	40.00031
129	2008-02-02 23:25:06	116.46812	40.0006
129	2008-02-02 23:28:47	116.48407	40.00529
129	2008-02-02 23:30:08	116.48874	40.00461
129	2008-02-02 23:30:08	116.48874	40.00461
129	2008-02-02 23:33:49	116.49373	40.00929
129	2008-02-02 23:35:10	116.49313	40.01138
129	2008-02-02 23:37:48	116.49319	40.01188
129	2008-02-03 11:48:32	116.4932	40.01189
129	2008-02-03 11:50:45	116.4932	40.01189
129	2008-02-03 11:53:33	116.4932	40.01189
129	2008-02-03 11:55:47	116.4932	40.01189
129	2008-02-03 11:58:35	116.49307	40.01013
129	2008-02-03 12:00:48	116.49304	40.00636
129	2008-02-03 12:03:37	116.48683	40.00656
129	2008-02-03 12:06:00	116.47724	40.00895
129	2008-02-03 12:08:38	116.46804	40.01034
129	2008-02-03 12:10:51	116.46393	40.01002
129	2008-02-03 12:15:53	116.45981	40.00729
129	2008-02-03 12:18:42	116.45803	40.0101
129	2008-02-03 12:18:42	116.45803	40.0101
129	2008-02-03 12:23:43	116.46031	40.0101
129	2008-02-03 12:25:56	116.47209	40.00769
129	2008-02-03 12:28:45	116.47188	39.99492
129	2008-02-03 12:30:58	116.47999	39.98885
129	2008-02-03 12:36:00	116.48062	39.98848
129	2008-02-03 12:38:48	116.48224	39.98741
129	2008-02-03 12:41:01	116.48344	39.97914
129	2008-02-03 12:43:50	116.47702	39.98288
129	2008-02-03 12:46:03	116.46831	39.98882
129	2008-02-03 12:48:52	116.46173	40.00123
129	2008-02-03 12:51:05	116.45662	40.00779
129	2008-02-03 12:56:06	116.45136	39.99859
129	2008-02-03 12:58:55	116.45132	39.9979
129	2008-02-03 13:01:08	116.45176	39.99563
129	2008-02-03 13:03:57	116.46503	39.99834
129	2008-02-03 13:06:10	116.4637	39.99722
129	2008-02-03 13:17:05	116.46144	40.00713
129	2008-02-03 13:19:12	116.45655	40.00907
129	2008-02-03 13:22:06	116.45683	40.01001
129	2008-02-03 13:24:13	116.46122	40.00754
129	2008-02-03 13:27:08	116.45422	39.99962
129	2008-02-03 13:29:15	116.45132	39.99796
129	2008-02-03 13:32:10	116.45132	39.99796
129	2008-02-03 13:34:17	116.45132	39.99796
129	2008-02-03 13:37:11	116.45132	39.99796
129	2008-02-03 13:39:18	116.45132	39.99796
129	2008-02-03 13:42:13	116.45132	39.99796
129	2008-02-03 13:44:20	116.45132	39.99796
129	2008-02-03 13:47:14	116.45132	39.99796
129	2008-02-03 13:49:21	116.45506	39.99576
129	2008-02-03 13:52:16	116.45923	40.00355
129	2008-02-03 13:54:23	116.46304	40.00363
129	2008-02-03 13:57:18	116.46241	40.00369
129	2008-02-03 13:59:25	116.45871	39.99978
129	2008-02-03 14:02:19	116.45134	39.99797
129	2008-02-03 14:04:26	116.45134	39.99797
129	2008-02-03 14:09:28	116.43891	39.9885
129	2008-02-03 14:12:23	116.41715	39.98756
129	2008-02-03 14:14:30	116.3903	39.98683
129	2008-02-03 14:17:24	116.3549	39.98585
129	2008-02-03 14:19:31	116.34799	39.98575
129	2008-02-03 14:19:31	116.34799	39.98575
129	2008-02-03 14:22:26	116.34635	39.97534
129	2008-02-03 14:24:33	116.34446	39.97494
129	2008-02-03 14:27:28	116.36317	39.9753
129	2008-02-03 14:29:35	116.37237	39.97526
129	2008-02-03 14:32:29	116.37973	39.9668
129	2008-02-03 14:34:36	116.39983	39.96739
129	2008-02-03 14:37:31	116.43218	39.96689
129	2008-02-03 14:39:54	116.44607	39.95601
129	2008-02-03 14:42:33	116.45333	39.96189
129	2008-02-03 14:44:40	116.46706	39.97431
129	2008-02-03 14:47:34	116.47363	39.98526
129	2008-02-03 14:49:41	116.46459	39.99127
129	2008-02-03 14:52:36	116.46577	39.99861
129	2008-02-03 14:54:43	116.46734	40.00022
129	2008-02-03 14:59:45	116.46559	39.99868
129	2008-02-03 15:02:39	116.47625	39.99139
129	2008-02-03 15:04:46	116.48125	39.98813
129	2008-02-03 15:07:41	116.47102	39.97698
129	2008-02-03 15:09:48	116.44936	39.95747
129	2008-02-03 15:12:43	116.42736	39.94479
129	2008-02-03 15:12:43	116.42736	39.94479
129	2008-02-03 15:12:43	116.42736	39.94479
129	2008-02-03 15:12:43	116.42736	39.94479
129	2008-02-03 15:12:43	116.42736	39.94479
129	2008-02-03 15:12:43	116.42736	39.94479
129	2008-02-03 15:14:50	116.42775	39.92972
129	2008-02-03 15:17:44	116.4288	39.91088
129	2008-02-03 15:19:51	116.42655	39.9037
129	2008-02-03 15:22:46	116.42331	39.90544
129	2008-02-03 15:24:53	116.42715	39.90699
129	2008-02-03 15:27:48	116.42909	39.90689
129	2008-02-03 15:29:55	116.42888	39.91681
129	2008-02-03 15:32:49	116.42848	39.93117
129	2008-02-03 15:34:56	116.4371	39.93236
129	2008-02-03 15:37:51	116.43842	39.93789
129	2008-02-03 15:39:58	116.43856	39.94011
129	2008-02-03 15:42:54	116.4384	39.94223
129	2008-02-03 15:46:53	116.43851	39.94077
129	2008-02-03 15:50:04	116.43776	39.9341
129	2008-02-03 15:51:55	116.43774	39.93332
129	2008-02-03 15:55:05	116.4296	39.93236
129	2008-02-03 15:56:57	116.42861	39.93239
129	2008-02-03 16:00:07	116.4305	39.92907
129	2008-02-03 16:01:58	116.43431	39.92541
129	2008-02-03 16:05:09	116.44421	39.92562
129	2008-02-03 16:07:00	116.44632	39.92563
129	2008-02-03 16:10:10	116.44886	39.92368
129	2008-02-03 16:12:02	116.44911	39.92273
129	2008-02-03 16:15:12	116.45524	39.9195
129	2008-02-03 16:22:05	116.45499	39.90623
129	2008-02-03 16:25:15	116.47104	39.90663
129	2008-02-03 16:30:17	116.46373	39.90974
129	2008-02-03 16:32:08	116.46373	39.90974
129	2008-02-03 16:37:10	116.45567	39.91443
129	2008-02-03 16:40:20	116.45558	39.92658
129	2008-02-03 16:42:12	116.45571	39.93339
129	2008-02-03 16:45:22	116.45475	39.95202
129	2008-02-03 16:47:13	116.44195	39.96071
129	2008-02-03 16:50:24	116.42708	39.96821
129	2008-02-03 16:52:15	116.42196	39.9681
129	2008-02-03 16:55:25	116.41322	39.96783
129	2008-02-03 16:57:17	116.40929	39.96779
129	2008-02-03 17:00:27	116.4014	39.97245
129	2008-02-03 17:02:18	116.4013	39.98123
129	2008-02-03 17:05:29	116.39646	39.98716
129	2008-02-03 17:07:20	116.38129	39.98666
129	2008-02-03 17:10:30	116.351	39.98571
129	2008-02-03 17:12:22	116.33189	39.98525
129	2008-02-03 17:15:32	116.32112	39.98441
129	2008-02-03 17:17:23	116.32111	39.98323
129	2008-02-03 17:22:25	116.32136	39.98286
129	2008-02-03 17:25:35	116.31681	39.98473
129	2008-02-03 17:27:27	116.31105	39.98461
129	2008-02-03 17:30:37	116.30498	39.98375
129	2008-02-03 17:32:28	116.31013	39.98394
129	2008-02-03 17:35:39	116.32623	39.98441
129	2008-02-03 17:37:30	116.33776	39.98491
129	2008-02-03 17:40:40	116.34587	39.98524
129	2008-02-03 17:42:31	116.34598	39.98521
129	2008-02-03 17:42:31	116.34598	39.98521
129	2008-02-03 17:45:42	116.36351	39.98574
129	2008-02-03 17:50:43	116.40017	39.98694
129	2008-02-03 17:52:35	116.41245	39.98716
129	2008-02-03 17:55:45	116.41687	39.98725
129	2008-02-03 17:57:36	116.41791	39.9829
129	2008-02-03 18:00:47	116.41837	39.97289
129	2008-02-03 18:02:38	116.4185	39.96833
129	2008-02-03 18:07:40	116.41893	39.953
129	2008-02-03 18:10:50	116.41903	39.95007
129	2008-02-03 18:10:50	116.41903	39.95007
129	2008-02-03 18:12:41	116.41901	39.94918
129	2008-02-03 18:17:43	116.41931	39.94079
129	2008-02-03 18:20:53	116.41956	39.93624
129	2008-02-03 18:22:45	116.41959	39.9329
129	2008-02-03 18:25:46	116.42288	39.93212
129	2008-02-03 18:30:47	116.42488	39.93224
129	2008-02-03 18:30:47	116.42488	39.93224
129	2008-02-03 18:31:00	116.42489	39.93225
129	2008-02-03 18:35:49	116.42788	39.93624
129	2008-02-03 18:36:01	116.42779	39.93728
129	2008-02-03 18:40:50	116.41919	39.95104
129	2008-02-03 18:41:03	116.41922	39.95122
129	2008-02-03 18:45:52	116.41895	39.96091
129	2008-02-03 18:46:05	116.41902	39.96096
129	2008-02-03 18:50:54	116.41468	39.96075
129	2008-02-03 18:51:06	116.41424	39.96076
129	2008-02-03 18:55:55	116.41183	39.96588
129	2008-02-03 18:56:08	116.41183	39.96588
129	2008-02-03 19:00:57	116.41175	39.96707
129	2008-02-03 19:01:09	116.41175	39.96707
129	2008-02-03 19:05:59	116.38577	39.96713
129	2008-02-03 19:06:11	116.38508	39.96711
129	2008-02-03 19:11:00	116.35686	39.96646
129	2008-02-03 19:11:13	116.35547	39.96649
129	2008-02-03 19:16:02	116.34701	39.97534
129	2008-02-03 19:16:14	116.34701	39.97534
129	2008-02-03 19:21:04	116.34724	39.96514
129	2008-02-03 19:21:16	116.34665	39.9656
129	2008-02-03 19:26:05	116.34775	39.98144
129	2008-02-03 19:26:18	116.34766	39.9823
129	2008-02-03 19:31:07	116.36298	39.98574
129	2008-02-03 19:31:19	116.36384	39.98577
129	2008-02-03 19:41:10	116.38791	39.98631
129	2008-02-03 19:41:23	116.38791	39.98631
129	2008-02-03 19:46:12	116.40868	39.98708
129	2008-02-03 19:46:24	116.40937	39.98704
129	2008-02-03 19:51:14	116.41593	39.9872
129	2008-02-03 19:51:26	116.41677	39.98723
129	2008-02-03 19:56:28	116.42476	39.98192
129	2008-02-03 20:02:39	116.42492	39.98502
129	2008-02-03 20:02:39	116.42492	39.98502
129	2008-02-03 20:05:11	116.43675	39.98452
129	2008-02-03 20:07:19	116.44696	39.98097
129	2008-02-03 20:10:30	116.4417	39.99322
129	2008-02-03 20:12:21	116.4471	39.99546
129	2008-02-03 20:12:21	116.4471	39.99546
129	2008-02-03 20:17:22	116.46264	39.99595
129	2008-02-03 20:20:15	116.46559	39.99867
129	2008-02-03 20:30:18	116.47278	39.999
129	2008-02-03 20:32:26	116.46369	39.99181
129	2008-02-03 20:37:28	116.46213	39.99409
129	2008-02-03 20:45:23	116.45979	39.98933
129	2008-02-03 20:55:44	116.45231	39.99955
129	2008-02-03 20:55:44	116.45231	39.99955
129	2008-02-03 20:57:35	116.44702	39.99553
129	2008-02-03 21:00:28	116.44137	39.99275
129	2008-02-03 21:02:36	116.44155	39.99292
129	2008-02-03 21:05:29	116.45179	39.99917
129	2008-02-03 21:05:29	116.45179	39.99917
129	2008-02-03 21:20:34	116.47465	40.02836
129	2008-02-03 21:22:43	116.4741	40.03832
129	2008-02-03 21:27:45	116.47217	40.04223
129	2008-02-03 21:35:39	116.47398	40.03863
129	2008-02-03 21:40:41	116.47031	40.02241
129	2008-02-03 21:55:46	116.44122	39.99256
129	2008-02-03 22:05:49	116.44161	39.99305
129	2008-02-03 22:07:58	116.44841	39.99561
129	2008-02-03 22:23:03	116.44122	39.99256
129	2008-02-03 22:25:56	116.44139	39.9928
129	2008-02-03 22:28:04	116.44148	39.99289
129	2008-02-03 22:35:59	116.44171	39.99318
129	2008-02-03 22:51:04	116.46756	40.00035
129	2008-02-03 22:53:13	116.4762	40.00006
129	2008-02-03 23:03:16	116.45671	39.99154
129	2008-02-03 23:13:19	116.47119	39.98692
129	2008-02-03 23:16:13	116.46194	39.99454
129	2008-02-03 23:23:23	116.44908	39.97991
129	2008-02-03 23:28:24	116.43814	39.97633
129	2008-02-03 23:31:18	116.44855	39.97905
129	2008-02-03 23:33:26	116.44856	39.97905
129	2008-02-03 23:36:19	116.45608	39.98839
129	2008-02-03 23:38:28	116.45675	39.99547
129	2008-02-03 23:48:31	116.46722	40.0005
129	2008-02-04 00:03:36	116.49312	40.01187
129	2008-02-04 00:08:27	116.49314	40.01188
129	2008-02-04 10:12:12	116.49311	40.01184
129	2008-02-04 10:13:25	116.49311	40.01184
129	2008-02-04 10:17:14	116.49311	40.01184
129	2008-02-04 10:18:27	116.49311	40.01184
129	2008-02-04 10:23:28	116.49311	40.01184
129	2008-02-04 10:27:17	116.49311	40.01184
129	2008-02-04 10:28:30	116.49306	40.01184
129	2008-02-04 10:32:19	116.49306	40.01184
129	2008-02-04 10:33:32	116.49352	40.01122
129	2008-02-04 10:37:21	116.491	40.00379
129	2008-02-04 10:38:33	116.48858	40.00476
129	2008-02-04 10:42:22	116.47259	40.01032
129	2008-02-04 10:42:22	116.47259	40.01032
129	2008-02-04 10:43:35	116.46827	40.01028
129	2008-02-04 10:47:24	116.45642	40.0082
129	2008-02-04 10:48:37	116.45642	40.0082
129	2008-02-04 10:52:26	116.45672	40.00314
129	2008-02-04 10:53:38	116.4543	39.99958
129	2008-02-04 10:57:27	116.44882	39.99574
129	2008-02-04 10:58:40	116.4427	39.99409
129	2008-02-04 11:02:29	116.45744	40.00347
129	2008-02-04 11:03:42	116.46081	40.00363
129	2008-02-04 11:22:29	116.44084	39.9921
129	2008-02-04 11:24:36	116.44164	39.99305
129	2008-02-04 11:27:31	116.44176	39.99324
129	2008-02-04 11:29:38	116.44176	39.99324
129	2008-02-04 11:32:33	116.44379	39.99444
129	2008-02-04 11:34:39	116.45238	39.99949
129	2008-02-04 11:37:34	116.4615	40.00652
129	2008-02-04 11:39:41	116.46404	40.01133
129	2008-02-04 11:42:36	116.48717	40.00457
129	2008-02-04 11:44:43	116.49825	40.00141
129	2008-02-04 11:52:39	116.57899	40.04663
129	2008-02-04 11:54:46	116.58436	40.05437
129	2008-02-04 12:02:42	116.58392	40.07889
129	2008-02-04 12:04:49	116.58002	40.0792
129	2008-02-04 12:07:44	116.58125	40.07018
129	2008-02-04 12:09:51	116.58201	40.06531
129	2008-02-04 12:12:46	116.5808	40.06242
129	2008-02-04 12:14:53	116.56981	40.06348
129	2008-02-04 12:17:47	116.5633	40.07005
129	2008-02-04 12:19:54	116.56653	40.07038
129	2008-02-04 12:24:56	116.56647	40.07175
129	2008-02-04 12:30:01	116.56644	40.07183
129	2008-02-04 13:05:11	116.56643	40.07179
129	2008-02-04 13:05:24	116.56643	40.07179
129	2008-02-04 13:10:12	116.56643	40.07179
129	2008-02-04 13:10:26	116.56643	40.07179
129	2008-02-04 13:15:14	116.56643	40.07179
129	2008-02-04 13:15:27	116.56643	40.07179
129	2008-02-04 13:20:16	116.56643	40.07179
129	2008-02-04 13:20:29	116.56643	40.07179
129	2008-02-04 13:25:17	116.56643	40.07179
129	2008-02-04 13:25:31	116.56643	40.07179
129	2008-02-04 13:30:19	116.56643	40.07179
129	2008-02-04 13:30:32	116.56643	40.07179
129	2008-02-04 13:35:21	116.56643	40.07179
129	2008-02-04 13:40:22	116.56643	40.07179
129	2008-02-04 13:40:36	116.56643	40.07179
129	2008-02-04 13:45:24	116.56643	40.07179
129	2008-02-04 13:45:37	116.56643	40.07179
129	2008-02-04 13:50:39	116.56643	40.07179
129	2008-02-04 13:55:27	116.56643	40.07179
129	2008-02-04 13:55:41	116.56643	40.07179
129	2008-02-04 13:55:41	116.56643	40.07179
129	2008-02-04 14:00:29	116.56643	40.07179
129	2008-02-04 14:00:29	116.56643	40.07179
129	2008-02-04 14:00:42	116.56643	40.07179
129	2008-02-04 14:05:30	116.56643	40.07179
129	2008-02-04 14:05:44	116.56643	40.07179
129	2008-02-04 14:10:32	116.56643	40.07179
129	2008-02-04 14:10:45	116.56643	40.07179
129	2008-02-04 14:15:51	116.56643	40.0717
129	2008-02-04 14:20:35	116.56643	40.0717
129	2008-02-04 14:20:51	116.56643	40.0717
129	2008-02-04 14:20:51	116.56643	40.0717
129	2008-02-04 14:25:36	116.56416	40.07044
129	2008-02-04 14:25:53	116.56407	40.07024
129	2008-02-04 15:12:15	116.58162	40.06908
129	2008-02-04 15:12:15	116.58162	40.06908
129	2008-02-04 15:14:05	116.58158	40.06936
129	2008-02-04 15:24:08	116.58082	40.07331
129	2008-02-04 15:27:20	116.58069	40.07429
129	2008-02-04 15:39:13	116.58255	40.07927
129	2008-02-04 15:49:17	116.51153	40.01353
129	2008-02-04 15:52:29	116.47945	39.98472
129	2008-02-04 15:57:30	116.48373	39.94865
129	2008-02-04 15:59:20	116.4836	39.92985
129	2008-02-04 16:02:32	116.48329	39.91477
129	2008-02-04 16:04:22	116.48793	39.91396
129	2008-02-04 16:07:34	116.48938	39.91001
129	2008-02-04 16:09:23	116.48457	39.91055
129	2008-02-04 16:19:27	116.47463	39.97999
129	2008-02-04 16:22:39	116.50674	40.00908
129	2008-02-04 16:29:30	116.57941	40.04693
129	2008-02-04 16:44:35	116.58296	40.07935
129	2008-02-04 16:49:37	116.58087	40.07786
129	2008-02-04 16:49:37	116.58087	40.07786
129	2008-02-04 16:52:48	116.57974	40.04766
129	2008-02-04 16:54:38	116.5707	40.0385
129	2008-02-04 16:57:50	116.52467	40.01927
129	2008-02-04 17:02:52	116.47013	39.97618
129	2008-02-04 17:04:42	116.45073	39.95874
129	2008-02-04 17:07:53	116.42737	39.94308
129	2008-02-04 17:09:43	116.42751	39.93586
129	2008-02-04 17:19:47	116.42836	39.9198
129	2008-02-04 17:28:00	116.42311	39.90381
129	2008-02-04 17:38:03	116.42824	39.93064
129	2008-02-04 17:38:03	116.42824	39.93064
129	2008-02-04 17:40:03	116.43686	39.93234
129	2008-02-04 17:43:05	116.4383	39.93935
129	2008-02-04 17:56:13	116.42963	39.9399
129	2008-02-04 17:58:22	116.42824	39.94035
129	2008-02-04 18:01:14	116.42701	39.9477
129	2008-02-04 18:03:23	116.41403	39.9481
129	2008-02-04 18:08:25	116.38267	39.94761
129	2008-02-04 18:11:18	116.3747	39.94832
129	2008-02-04 18:13:27	116.37382	39.9624
129	2008-02-04 18:16:19	116.36852	39.96675
129	2008-02-04 18:18:28	116.34863	39.96645
129	2008-02-04 18:21:21	116.32518	39.96625
129	2008-02-04 18:23:30	116.32088	39.96617
129	2008-02-04 18:26:22	116.31488	39.96661
129	2008-02-04 18:26:22	116.31488	39.96661
129	2008-02-04 18:28:32	116.31313	39.97103
129	2008-02-04 18:55:02	116.34623	39.99979
129	2008-02-04 18:59:17	116.34562	40.00628
129	2008-02-04 19:00:03	116.34562	40.00628
129	2008-02-04 19:00:03	116.34562	40.00628
129	2008-02-04 19:04:18	116.37278	40.00843
129	2008-02-04 19:05:05	116.37955	40.00845
129	2008-02-04 19:09:20	116.40125	40.00799
129	2008-02-04 19:10:06	116.40575	40.00795
129	2008-02-04 19:14:22	116.38098	40.00865
129	2008-02-04 19:15:32	116.37094	40.00863
129	2008-02-04 19:19:23	116.35126	40.01732
129	2008-02-04 19:19:23	116.35126	40.01732
129	2008-02-04 19:19:23	116.35126	40.01732
129	2008-02-04 19:19:23	116.35126	40.01732
129	2008-02-04 19:20:10	116.35029	40.02077
129	2008-02-04 19:29:27	116.34742	40.02878
129	2008-02-04 19:30:13	116.34425	40.02839
129	2008-02-04 19:34:28	116.34322	40.02814
129	2008-02-04 19:39:30	116.36188	40.0024
129	2008-02-04 19:39:30	116.36188	40.0024
129	2008-02-04 19:40:16	116.36323	40.00049
129	2008-02-04 19:44:32	116.36027	39.99208
129	2008-02-04 19:45:18	116.36012	39.99152
129	2008-02-04 19:49:33	116.37108	39.98951
129	2008-02-04 19:50:20	116.37095	39.98545
129	2008-02-04 19:54:35	116.40613	39.98716
129	2008-02-04 19:55:21	116.40904	39.98719
129	2008-02-04 19:59:37	116.43989	39.99099
129	2008-02-04 20:00:23	116.444	39.99748
129	2008-02-04 20:04:38	116.4615	40.0073
129	2008-02-04 20:05:25	116.46774	40.00738
129	2008-02-04 20:09:40	116.48635	40.00687
129	2008-02-04 20:14:41	116.49312	40.00988
129	2008-02-04 20:15:28	116.49368	40.01096
129	2008-02-04 20:17:43	116.4931	40.01189
129	2008-02-04 21:29:26	116.49426	40.00867
129	2008-02-04 21:30:12	116.49293	40.0071
129	2008-02-04 21:34:27	116.4839	40.00663
129	2008-02-04 21:39:29	116.46417	40.01034
129	2008-02-04 21:44:31	116.46185	40.01011
129	2008-02-04 21:44:31	116.46185	40.01011
129	2008-02-04 21:45:17	116.46212	40.0101
129	2008-02-04 21:49:18	116.46212	40.0101
129	2008-02-04 21:49:18	116.46212	40.0101
129	2008-02-04 21:58:22	116.46208	40.01011
129	2008-02-04 22:01:21	116.46214	40.01006
129	2008-02-04 22:12:30	116.47748	40.00853
129	2008-02-04 22:14:36	116.48658	40.00679
129	2008-02-04 22:23:34	116.4931	40.01188
129	2008-02-05 11:54:38	116.49319	40.01134
129	2008-02-05 11:55:22	116.49332	40.01038
129	2008-02-05 11:59:39	116.5006	40.00571
129	2008-02-05 12:00:23	116.50219	40.00649
129	2008-02-05 12:04:41	116.5201	40.02819
129	2008-02-05 12:09:42	116.5407	40.0567
129	2008-02-05 12:09:42	116.5407	40.0567
129	2008-02-05 12:10:26	116.54823	40.06286
129	2008-02-05 12:58:21	116.58199	40.07338
129	2008-02-05 12:59:01	116.5825	40.06613
129	2008-02-05 13:03:22	116.55552	40.02991
129	2008-02-05 13:04:02	116.54374	40.02607
129	2008-02-05 13:08:24	116.48482	39.98946
129	2008-02-05 13:09:04	116.47778	39.9831
129	2008-02-05 13:13:26	116.4546	39.95201
129	2008-02-05 13:14:06	116.45553	39.94635
129	2008-02-05 13:18:27	116.45558	39.90925
129	2008-02-05 13:23:29	116.45028	39.88342
129	2008-02-05 13:24:09	116.4501	39.88348
129	2008-02-05 13:28:31	116.44414	39.88043
129	2008-02-05 13:29:11	116.44137	39.88038
129	2008-02-05 13:33:32	116.44829	39.8801
129	2008-02-05 13:34:12	116.45145	39.8802
129	2008-02-05 13:38:34	116.44945	39.8604
129	2008-02-05 13:39:14	116.45515	39.85592
129	2008-02-05 13:43:36	116.46779	39.83557
129	2008-02-05 13:44:15	116.47001	39.831
129	2008-02-05 13:48:37	116.47184	39.80965
129	2008-02-05 13:52:18	116.47626	39.81065
129	2008-02-05 13:53:42	116.48529	39.81397
129	2008-02-05 13:57:20	116.47522	39.82386
129	2008-02-05 13:58:44	116.47002	39.83204
129	2008-02-05 14:02:22	116.46144	39.8512
129	2008-02-05 14:03:46	116.44996	39.86155
129	2008-02-05 14:07:23	116.45535	39.89272
129	2008-02-05 14:08:46	116.45559	39.90438
129	2008-02-05 14:12:24	116.45561	39.93652
129	2008-02-05 14:13:48	116.45567	39.94877
129	2008-02-05 14:17:26	116.46529	39.97029
129	2008-02-05 14:22:27	116.48168	39.98762
129	2008-02-05 14:24:08	116.48185	39.98779
129	2008-02-05 14:27:29	116.46693	39.99761
129	2008-02-05 14:28:53	116.46619	40.00013
129	2008-02-05 14:32:31	116.4749	40.00446
129	2008-02-05 14:33:54	116.48364	40.00491
129	2008-02-05 14:37:32	116.49342	40.00767
129	2008-02-05 14:38:56	116.49335	40.01048
129	2008-02-05 14:41:35	116.49308	40.01189
129	2008-02-05 14:52:43	116.49693	40.00769
129	2008-02-05 14:52:57	116.49802	40.00731
129	2008-02-05 14:57:44	116.48404	40.00813
129	2008-02-05 14:57:59	116.48189	40.01022
129	2008-02-05 15:02:46	116.46828	40.03407
129	2008-02-05 15:03:00	116.46965	40.03526
129	2008-02-05 15:07:47	116.47826	40.10732
129	2008-02-05 15:08:02	116.47875	40.11118
129	2008-02-05 15:12:49	116.48455	40.18564
129	2008-02-05 15:13:04	116.48533	40.18941
129	2008-02-05 15:17:51	116.54745	40.25048
129	2008-02-05 15:18:05	116.55182	40.25224
129	2008-02-05 15:18:05	116.55182	40.25224
129	2008-02-05 15:22:52	116.64484	40.27242
129	2008-02-05 15:23:07	116.65021	40.27159
129	2008-02-05 15:27:54	116.7418	40.27974
129	2008-02-05 15:28:08	116.74412	40.28266
129	2008-02-05 15:32:56	116.80835	40.33405
129	2008-02-05 15:33:10	116.81199	40.33587
129	2008-02-05 15:37:57	116.82997	40.35948
129	2008-02-05 15:38:12	116.83048	40.36178
129	2008-02-05 15:42:59	116.82995	40.37676
129	2008-02-05 15:43:13	116.82995	40.37676
129	2008-02-05 15:48:01	116.8351	40.37512
129	2008-02-05 15:48:15	116.83654	40.37518
129	2008-02-05 15:53:02	116.84041	40.37586
129	2008-02-05 15:53:17	116.84033	40.37591
129	2008-02-05 17:21:50	116.84036	40.37549
129	2008-02-05 17:24:39	116.84005	40.37697
129	2008-02-05 17:26:52	116.84044	40.38218
129	2008-02-05 17:29:40	116.84271	40.39576
129	2008-02-05 17:31:53	116.83815	40.41181
129	2008-02-05 17:34:41	116.82654	40.43765
129	2008-02-05 17:36:54	116.83202	40.45935
129	2008-02-05 17:39:42	116.83044	40.47504
129	2008-02-05 17:41:55	116.81257	40.47977
129	2008-02-05 17:44:44	116.81411	40.49555
129	2008-02-05 17:46:57	116.81102	40.50647
129	2008-02-05 17:49:46	116.81263	40.52477
129	2008-02-05 17:51:59	116.8159	40.54106
129	2008-02-05 17:54:47	116.82768	40.55058
129	2008-02-05 17:57:00	116.83059	40.55117
129	2008-02-05 17:59:49	116.82221	40.54875
129	2008-02-05 18:02:02	116.81678	40.5445
129	2008-02-05 18:09:04	116.81679	40.54449
129	2008-02-05 18:09:06	116.81679	40.54449
129	2008-02-05 19:43:11	116.81689	40.54435
129	2008-02-05 19:45:59	116.81421	40.5397
129	2008-02-05 19:48:00	116.81327	40.54031
129	2008-02-05 20:24:28	116.8122	40.54122
129	2008-02-05 21:06:47	116.81306	40.54089
129	2008-02-05 21:09:35	116.81397	40.53833
129	2008-02-05 21:20:56	116.81628	40.54252
129	2008-02-05 21:23:45	116.81547	40.54517
129	2008-02-05 21:25:58	116.81222	40.54757
129	2008-02-05 22:13:05	116.8176	40.54334
129	2008-02-05 22:13:18	116.81725	40.54378
129	2008-02-06 15:02:14	116.81622	40.54309
129	2008-02-06 15:03:02	116.81622	40.54309
129	2008-02-06 15:07:15	116.81449	40.53893
129	2008-02-06 15:08:03	116.81354	40.5381
129	2008-02-06 15:12:17	116.81258	40.50665
129	2008-02-06 15:13:05	116.81504	40.50199
129	2008-02-06 15:17:19	116.82284	40.47823
129	2008-02-06 15:18:07	116.83159	40.4747
129	2008-02-06 15:22:20	116.83333	40.4711
129	2008-02-06 15:24:09	116.83337	40.47236
129	2008-02-06 15:27:22	116.8348	40.4737
129	2008-02-06 15:29:10	116.83249	40.47449
129	2008-02-06 15:32:24	116.81345	40.48889
129	2008-02-06 15:37:25	116.80964	40.52045
129	2008-02-06 15:39:14	116.81094	40.53315
129	2008-02-06 15:42:15	116.81629	40.54259
129	2008-02-06 15:50:21	116.82121	40.547
129	2008-02-06 15:53:28	116.8299	40.55056
129	2008-02-06 15:55:23	116.82306	40.54916
129	2008-02-06 15:58:25	116.81679	40.5445
129	2008-02-06 18:50:41	116.81537	40.546
129	2008-02-06 18:51:29	116.81528	40.54616
129	2008-02-06 18:55:30	116.81677	40.5445
129	2008-02-07 01:28:52	116.81228	40.54756
129	2008-02-07 01:29:04	116.8127	40.54732
129	2008-02-07 01:33:53	116.81742	40.54353
129	2008-02-07 01:34:06	116.81768	40.5432
129	2008-02-07 01:38:55	116.81894	40.54435
129	2008-02-07 01:39:07	116.81809	40.54355
129	2008-02-07 13:31:19	116.81678	40.54448
129	2008-02-07 13:34:08	116.81678	40.54448
129	2008-02-07 13:36:21	116.81678	40.54448
129	2008-02-07 13:39:09	116.81678	40.54448
129	2008-02-07 13:41:22	116.81678	40.54448
129	2008-02-07 13:44:11	116.8173	40.54368
129	2008-02-07 13:46:24	116.81934	40.54489
129	2008-02-07 13:49:13	116.82759	40.55051
129	2008-02-07 13:51:26	116.82859	40.55137
129	2008-02-07 13:54:14	116.82085	40.54609
129	2008-02-07 13:56:27	116.81631	40.54257
129	2008-02-07 13:59:16	116.81632	40.54257
129	2008-02-07 13:59:16	116.81632	40.54257
129	2008-02-07 14:01:29	116.81595	40.5438
129	2008-02-07 14:01:29	116.81595	40.5438
129	2008-02-07 14:04:18	116.81548	40.54509
129	2008-02-07 14:06:31	116.81222	40.54752
129	2008-02-07 14:29:44	116.38799	39.97501
129	2008-02-07 14:29:44	116.38799	39.97501
129	2008-02-07 14:51:54	116.8159	40.54396
129	2008-02-07 14:52:42	116.81628	40.54256
129	2008-02-07 14:56:29	116.81677	40.54448
129	2008-02-07 21:15:12	116.81689	40.54427
129	2008-02-07 21:18:01	116.82182	40.54855
129	2008-02-07 21:20:14	116.82958	40.55198
129	2008-02-07 21:23:02	116.81702	40.54409
129	2008-02-07 21:24:57	116.81677	40.54453
129	2008-02-08 04:13:34	116.81683	40.54442
129	2008-02-08 04:13:34	116.81683	40.54442
129	2008-02-08 11:06:05	116.81678	40.54455
129	2008-02-08 11:08:54	116.81627	40.54251
129	2008-02-08 11:11:07	116.81624	40.5425
129	2008-02-08 11:13:55	116.81624	40.5425
129	2008-02-08 11:16:08	116.81624	40.5425
129	2008-02-08 11:18:57	116.81393	40.53833
129	2008-02-08 11:21:10	116.81393	40.53833
129	2008-02-08 11:23:59	116.81484	40.53953
129	2008-02-08 11:26:12	116.81218	40.54123
129	2008-02-08 11:26:48	116.81218	40.54123
129	2008-02-08 11:26:49	116.81218	40.54123
129	2008-02-08 11:35:12	116.81352	40.54106
129	2008-02-08 11:40:15	116.81321	40.54028
129	2008-02-08 11:43:15	116.81312	40.54028
129	2008-02-08 11:45:34	116.81085	40.54021
129	2008-02-08 11:50:39	116.8151	40.53983
129	2008-02-08 11:52:18	116.81786	40.54332
129	2008-02-08 11:55:41	116.82495	40.54988
129	2008-02-08 11:57:20	116.8307	40.55049
129	2008-02-08 12:00:42	116.82982	40.55052
129	2008-02-08 12:03:22	116.82826	40.55111
129	2008-02-08 12:05:44	116.81797	40.54343
129	2008-02-08 12:05:44	116.81797	40.54343
129	2008-02-08 12:08:23	116.81589	40.5413
129	2008-02-08 12:10:46	116.8132	40.54027
129	2008-02-08 12:15:50	116.81288	40.53744
129	2008-02-08 12:20:52	116.81211	40.50658
129	2008-02-08 12:21:27	116.81417	40.50355
129	2008-02-08 12:25:53	116.80851	40.48599
129	2008-02-08 12:26:29	116.81078	40.48334
129	2008-02-08 12:30:55	116.83256	40.471
129	2008-02-08 12:31:31	116.83256	40.471
129	2008-02-08 12:35:57	116.82183	40.47854
129	2008-02-08 12:36:32	116.81597	40.47925
129	2008-02-08 12:40:58	116.80853	40.48459
129	2008-02-08 12:41:34	116.80719	40.48439
129	2008-02-08 12:46:00	116.80466	40.48321
129	2008-02-08 12:46:36	116.80538	40.48282
129	2008-02-08 12:51:01	116.80358	40.48285
129	2008-02-08 12:51:37	116.80358	40.48317
129	2008-02-08 12:56:03	116.81197	40.47931
129	2008-02-08 12:56:39	116.80854	40.47944
129	2008-02-08 13:01:05	116.80256	40.48052
129	2008-02-08 13:01:41	116.80274	40.48059
129	2008-02-08 13:06:06	116.80156	40.48043
129	2008-02-08 13:06:42	116.80156	40.48043
129	2008-02-08 13:11:08	116.80196	40.48049
129	2008-02-08 13:11:44	116.80196	40.48049
129	2008-02-08 13:16:10	116.80532	40.4798
129	2008-02-08 13:16:46	116.80539	40.47948
129	2008-02-08 13:21:11	116.8059	40.47712
129	2008-02-08 13:21:47	116.8059	40.47712
129	2008-02-08 13:26:13	116.8063	40.47678
129	2008-02-08 13:26:49	116.80913	40.47797
129	2008-02-08 13:31:15	116.81174	40.48281
129	2008-02-08 13:31:51	116.80857	40.48594
129	2008-02-08 13:36:16	116.80997	40.50956
129	2008-02-08 13:36:52	116.81032	40.51426
129	2008-02-08 13:41:18	116.81635	40.54247
129	2008-02-08 13:41:54	116.36829	39.89639
129	2008-02-08 13:41:54	116.36829	39.89639
129	2008-02-08 13:46:20	116.82078	40.54596
129	2008-02-08 13:46:56	116.81778	40.54326
129	2008-02-08 13:50:57	116.81627	40.54247
129	2008-02-08 13:56:26	116.81321	40.54025
129	2008-02-08 14:01:31	116.81616	40.54165
129	2008-02-08 14:02:01	116.81628	40.5425
129	2008-02-08 14:06:33	116.81496	40.53978
129	2008-02-08 14:06:33	116.81496	40.53978
129	2008-02-08 14:07:03	116.81312	40.53985
129	2008-02-08 14:11:34	116.81321	40.54026
129	2008-02-08 14:12:04	116.81321	40.54026
129	2008-02-08 14:16:36	116.81531	40.5466
129	2008-02-08 14:17:06	116.81327	40.54911
129	2008-02-08 14:21:38	116.79284	40.57267
129	2008-02-08 14:22:08	116.79162	40.57684
129	2008-02-08 14:26:39	116.79954	40.59913
129	2008-02-08 14:27:09	116.79646	40.60098
129	2008-02-08 14:29:10	116.79545	40.60328
129	2008-02-08 15:00:36	116.80028	40.59505
129	2008-02-08 15:02:25	116.79197	40.5921
129	2008-02-08 15:05:38	116.78432	40.59954
129	2008-02-08 15:08:27	116.78651	40.60509
129	2008-02-08 15:10:43	116.7865	40.60507
129	2008-02-08 15:50:03	116.78857	40.6072
129	2008-02-08 15:53:52	116.78648	40.60504
129	2008-02-08 17:10:36	116.78647	40.60496
129	2008-02-08 17:11:23	116.78647	40.60496
129	2008-02-08 17:15:37	116.78647	40.60495
129	2008-02-08 17:16:24	116.78443	40.60239
129	2008-02-08 17:20:39	116.79195	40.59208
129	2008-02-08 17:21:26	116.79524	40.59241
129	2008-02-08 17:25:41	116.79618	40.60143
129	2008-02-08 17:26:28	116.79995	40.59813
129	2008-02-08 17:30:42	116.79032	40.58293
129	2008-02-08 17:31:29	116.79182	40.57613
129	2008-02-08 17:35:44	116.81385	40.55422
129	2008-02-08 17:36:31	116.81324	40.54881
