# Supplementary material for: An adaptive map-matching algorithm based on hierarchical fuzzy system from vehicular GPS data
Source: PLoS One. 2017 Dec 5;12(12):e0188796. doi: 10.1371/journal.pone.0188796 (PMC5716534; doi:10.1371/journal.pone.0188796)
Supplement: S1 Data — (ZIP) [file pone.0188796.s001.zip › data samples/13.txt]

13	2008-02-03 05:20:04	116.35124	39.91248
13	2008-02-03 05:25:06	116.3504	39.91888
13	2008-02-03 05:30:08	116.35268	39.91089
13	2008-02-03 05:35:10	116.35201	39.91125
13	2008-02-03 05:40:12	116.35209	39.91129
13	2008-02-03 05:45:14	116.35071	39.91298
13	2008-02-03 05:50:16	116.35334	39.91022
13	2008-02-03 05:55:17	116.35144	39.94288
13	2008-02-03 06:00:19	116.42521	39.94809
13	2008-02-03 06:05:21	116.47651	39.98301
13	2008-02-03 06:15:24	116.46112	39.9784
13	2008-02-03 06:20:26	116.44156	39.97168
13	2008-02-03 06:25:28	116.40008	39.96758
13	2008-02-03 06:35:31	116.4008	39.94762
13	2008-02-03 06:35:31	116.4008	39.94762
13	2008-02-03 06:40:33	116.44778	39.95089
13	2008-02-03 06:45:35	116.42674	39.93247
13	2008-02-03 06:55:38	116.35361	39.91864
13	2008-02-03 07:00:40	116.3528	39.91083
13	2008-02-03 07:05:42	116.35302	39.90624
13	2008-02-03 07:10:43	116.35299	39.90621
13	2008-02-03 07:15:45	116.35299	39.90621
13	2008-02-03 07:37:39	116.35688	39.91113
13	2008-02-03 07:42:41	116.36078	39.90863
13	2008-02-03 07:47:42	116.36084	39.9087
13	2008-02-03 07:57:46	116.41751	39.94809
13	2008-02-03 08:02:48	116.47979	39.9847
13	2008-02-03 08:07:49	116.54193	40.02528
13	2008-02-03 08:12:51	116.57884	40.04645
13	2008-02-03 08:27:56	116.5908	40.05183
13	2008-02-03 08:38:00	116.54774	40.02607
13	2008-02-03 08:43:01	116.51366	40.0139
13	2008-02-03 08:48:02	116.49383	39.99581
13	2008-02-03 08:53:04	116.48356	39.98042
13	2008-02-03 08:58:06	116.46032	39.95912
13	2008-02-03 09:03:07	116.44105	39.96147
13	2008-02-03 09:13:11	116.45541	39.93042
13	2008-02-03 09:18:12	116.47154	39.90628
13	2008-02-03 09:28:16	116.45602	39.91221
13	2008-02-03 09:38:19	116.42901	39.92342
13	2008-02-03 09:43:21	116.40358	39.92299
13	2008-02-03 09:48:23	116.39009	39.93164
13	2008-02-03 09:53:24	116.37568	39.946
13	2008-02-03 09:58:26	116.37482	39.96886
13	2008-02-03 09:58:26	116.37482	39.96886
13	2008-02-03 10:08:30	116.37384	39.97538
13	2008-02-03 10:13:31	116.36708	39.99634
13	2008-02-03 10:18:33	116.37383	39.97994
13	2008-02-03 10:23:35	116.38257	39.9755
13	2008-02-03 10:28:36	116.39545	39.97219
13	2008-02-03 10:33:38	116.3776	39.96717
13	2008-02-03 10:38:40	116.3716	39.96695
13	2008-02-03 10:55:23	116.3332	39.96652
13	2008-02-03 11:00:25	116.30258	39.96149
13	2008-02-03 11:05:26	116.29237	39.9618
13	2008-02-03 11:10:28	116.29657	39.96258
13	2008-02-03 11:15:30	116.2968	39.96021
13	2008-02-03 11:20:32	116.30004	39.95242
13	2008-02-03 11:26:03	116.30394	39.91504
13	2008-02-03 11:41:08	116.23783	39.90623
13	2008-02-03 11:51:11	116.22531	39.88495
13	2008-02-03 11:56:13	116.22447	39.89096
13	2008-02-03 12:01:15	116.2133	39.89763
13	2008-02-04 05:41:24	116.22965	39.90151
13	2008-02-04 05:53:41	116.3538	39.91451
13	2008-02-04 05:58:42	116.33818	39.93116
13	2008-02-04 06:08:46	116.34951	39.93379
13	2008-02-04 06:13:47	116.32915	39.95458
13	2008-02-04 06:18:49	116.32286	39.93705
13	2008-02-04 06:23:51	116.3483	39.91715
13	2008-02-04 06:28:53	116.36803	39.90577
13	2008-02-04 06:33:54	116.38096	39.90603
13	2008-02-04 06:38:56	116.35149	39.91272
13	2008-02-04 06:43:58	116.32795	39.93116
13	2008-02-04 06:48:59	116.30382	39.93035
13	2008-02-04 06:54:01	116.32574	39.92178
13	2008-02-04 07:10:13	116.35802	39.91722
13	2008-02-04 07:15:15	116.3411	39.93107
13	2008-02-04 07:20:17	116.35658	39.91096
13	2008-02-04 07:25:19	116.35659	39.91095
13	2008-02-04 07:30:20	116.35659	39.91095
13	2008-02-04 08:13:30	116.34412	39.906
13	2008-02-04 08:18:32	116.30408	39.89235
13	2008-02-04 08:23:33	116.30008	39.8812
13	2008-02-04 08:28:34	116.3046	39.90459
13	2008-02-04 08:33:36	116.34393	39.90588
13	2008-02-04 08:38:38	116.40087	39.90647
13	2008-02-04 08:43:39	116.4118	39.91
13	2008-02-04 08:48:41	116.40522	39.9142
13	2008-02-04 08:53:43	116.39064	39.92704
13	2008-02-04 08:58:44	116.38728	39.93939
13	2008-02-04 09:03:46	116.36935	39.9567
13	2008-02-04 09:08:48	116.36433	39.96149
13	2008-02-04 09:13:50	116.35723	39.94926
13	2008-02-04 09:18:51	116.35823	39.94916
13	2008-02-04 09:23:53	116.35005	39.95072
13	2008-02-04 09:28:55	116.34719	39.9328
13	2008-02-04 09:33:56	116.34307	39.93826
13	2008-02-04 09:38:58	116.34982	39.94782
13	2008-02-04 09:44:00	116.34963	39.93859
13	2008-02-04 09:49:02	116.39845	39.94757
13	2008-02-04 09:54:03	116.40687	39.94056
13	2008-02-04 09:54:03	116.40687	39.94056
13	2008-02-04 09:59:05	116.40256	39.9325
13	2008-02-04 10:04:07	116.41918	39.93222
13	2008-02-04 10:09:09	116.4211	39.93242
13	2008-02-04 10:14:10	116.41064	39.93908
13	2008-02-04 10:19:12	116.39131	39.93941
13	2008-02-04 10:24:14	116.37401	39.94968
13	2008-02-04 10:29:15	116.35565	39.95667
13	2008-02-04 10:34:17	116.33831	39.95994
13	2008-02-04 10:39:19	116.3283	39.96594
13	2008-02-04 10:44:21	116.3463	39.95677
13	2008-02-04 10:49:22	116.32181	39.95582
13	2008-02-04 10:54:24	116.30292	39.95297
13	2008-02-04 10:59:26	116.29645	39.96261
13	2008-02-04 11:04:27	116.30172	39.96134
13	2008-02-04 11:09:29	116.31254	39.95203
13	2008-02-04 11:14:31	116.31146	39.93841
13	2008-02-04 11:19:33	116.296	39.93217
13	2008-02-04 11:24:34	116.28176	39.92301
13	2008-02-04 11:29:36	116.26762	39.90742
13	2008-02-04 11:34:38	116.24761	39.90629
13	2008-02-04 11:39:39	116.22889	39.90264
13	2008-02-05 04:35:33	116.22264	39.90267
13	2008-02-05 04:40:35	116.2621	39.89574
13	2008-02-05 04:40:35	116.2621	39.89574
13	2008-02-05 04:45:36	116.33993	39.89645
13	2008-02-05 04:50:38	116.35347	39.9168
13	2008-02-05 04:55:40	116.35184	39.90599
13	2008-02-05 05:00:42	116.35131	39.91249
13	2008-02-05 05:05:43	116.35347	39.90904
13	2008-02-05 05:10:45	116.34858	39.91254
13	2008-02-05 05:15:47	116.34699	39.9211
13	2008-02-05 05:20:48	116.35221	39.9108
13	2008-02-05 05:25:50	116.3521	39.91098
13	2008-02-05 05:30:51	116.35235	39.91111
13	2008-02-05 05:35:53	116.35243	39.91108
13	2008-02-05 05:40:54	116.35263	39.91096
13	2008-02-05 05:45:56	116.35258	39.91082
13	2008-02-05 05:50:58	116.35253	39.91075
13	2008-02-05 05:56:00	116.35356	39.91224
13	2008-02-05 06:01:02	116.35119	39.91187
13	2008-02-05 06:06:04	116.35465	39.91237
13	2008-02-05 06:11:06	116.35707	39.89823
13	2008-02-05 06:16:07	116.38116	39.88813
13	2008-02-05 06:21:09	116.41275	39.89208
13	2008-02-05 06:26:11	116.41167	39.91718
13	2008-02-05 06:31:13	116.41985	39.93957
13	2008-02-05 06:36:14	116.42796	39.92698
13	2008-02-05 06:46:18	116.42083	39.89229
13	2008-02-05 06:51:19	116.37824	39.88823
13	2008-02-05 06:56:21	116.36792	39.89852
13	2008-02-05 07:01:23	116.34251	39.87044
13	2008-02-05 07:06:25	116.30786	39.86752
13	2008-02-05 07:21:20	116.357	39.91175
13	2008-02-05 07:31:24	116.3564	39.91084
13	2008-02-05 07:36:26	116.35644	39.91083
13	2008-02-05 07:41:27	116.35641	39.91085
13	2008-02-05 07:46:29	116.35641	39.91085
13	2008-02-05 07:51:31	116.35643	39.91085
13	2008-02-05 07:56:32	116.35643	39.91085
13	2008-02-05 08:01:34	116.35643	39.91085
13	2008-02-05 08:06:36	116.35643	39.91085
13	2008-02-05 08:11:38	116.35643	39.91085
13	2008-02-05 08:16:39	116.35643	39.91085
13	2008-02-05 08:21:41	116.35643	39.91085
13	2008-02-05 08:26:43	116.35643	39.91085
13	2008-02-05 08:31:45	116.35645	39.91078
13	2008-02-05 08:36:46	116.35333	39.90996
13	2008-02-05 08:41:48	116.35018	39.92493
13	2008-02-05 08:41:48	116.35018	39.92493
13	2008-02-05 08:46:50	116.34324	39.93379
13	2008-02-05 08:51:51	116.3502	39.91768
13	2008-02-05 08:56:53	116.35745	39.91289
13	2008-02-05 09:01:55	116.3548	39.91117
13	2008-02-05 09:06:57	116.34751	39.91716
13	2008-02-05 09:11:58	116.32825	39.91066
13	2008-02-05 09:17:00	116.30407	39.89878
13	2008-02-05 09:22:02	116.30268	39.86612
13	2008-02-05 09:27:03	116.28902	39.88176
13	2008-02-05 09:32:05	116.28904	39.89734
13	2008-02-05 09:37:07	116.282	39.90629
13	2008-02-05 09:42:09	116.28891	39.90718
13	2008-02-05 09:47:10	116.2774	39.91606
13	2008-02-05 09:52:12	116.28975	39.91755
13	2008-02-05 09:57:14	116.28892	39.90727
13	2008-02-05 10:07:17	116.28894	39.87754
13	2008-02-05 10:12:19	116.30165	39.87737
13	2008-02-05 10:17:21	116.29405	39.86553
13	2008-02-05 10:22:22	116.28275	39.87218
13	2008-02-05 10:27:24	116.27082	39.87841
13	2008-02-05 10:32:26	116.25863	39.88501
13	2008-02-05 11:20:27	116.24698	39.89536
13	2008-02-05 11:25:29	116.2127	39.89798
13	2008-02-06 03:05:35	116.22261	39.90259
13	2008-02-06 03:10:37	116.2575	39.90613
13	2008-02-06 03:15:37	116.27926	39.90621
13	2008-02-06 03:20:39	116.31048	39.90619
13	2008-02-06 03:25:41	116.33831	39.91264
13	2008-02-06 03:30:43	116.35374	39.91254
13	2008-02-06 03:35:44	116.3531	39.90668
13	2008-02-06 03:45:48	116.35397	39.91271
13	2008-02-06 03:50:49	116.34519	39.91706
13	2008-02-06 03:55:51	116.35349	39.90872
13	2008-02-06 04:10:57	116.2668	39.90632
13	2008-02-06 04:15:59	116.22292	39.90625
13	2008-02-06 04:21:01	116.21505	39.90356
13	2008-02-06 04:26:03	116.2259	39.91622
13	2008-02-06 04:26:03	116.2259	39.91622
13	2008-02-06 04:31:04	116.24439	39.90617
13	2008-02-06 04:36:06	116.27475	39.90614
13	2008-02-06 04:41:08	116.29273	39.91175
13	2008-02-06 04:46:09	116.3291	39.90883
13	2008-02-06 04:51:11	116.35373	39.91291
13	2008-02-06 04:56:13	116.35312	39.90604
13	2008-02-06 05:00:30	116.35215	39.91252
13	2008-02-06 05:05:32	116.35051	39.91983
13	2008-02-06 05:10:34	116.35641	39.91072
13	2008-02-06 05:15:35	116.35719	39.89198
13	2008-02-06 05:20:37	116.37566	39.86934
13	2008-02-06 05:25:39	116.40187	39.85894
13	2008-02-06 05:30:41	116.39255	39.88261
13	2008-02-06 05:35:42	116.36835	39.89366
13	2008-02-06 05:40:44	116.3182	39.89579
13	2008-02-06 05:45:46	116.24718	39.89588
13	2008-02-06 05:50:47	116.25847	39.89565
13	2008-02-06 05:55:49	116.33508	39.89623
13	2008-02-06 06:00:51	116.35134	39.91266
13	2008-02-06 06:05:53	116.35033	39.91805
13	2008-02-06 06:15:56	116.32936	39.99604
13	2008-02-06 06:20:58	116.34115	39.98509
13	2008-02-06 06:32:57	116.36787	39.94734
13	2008-02-06 06:37:59	116.419	39.95687
13	2008-02-06 06:43:01	116.42729	39.97723
13	2008-02-06 06:48:03	116.41213	39.96805
13	2008-02-06 06:53:04	116.36439	39.95661
13	2008-02-06 06:58:06	116.34985	39.94389
13	2008-02-06 07:03:08	116.3412	39.8967
13	2008-02-06 07:08:09	116.32381	39.90603
13	2008-02-06 07:13:11	116.37161	39.90567
13	2008-02-06 07:23:15	116.40545	39.90678
13	2008-02-06 07:28:16	116.36743	39.91244
13	2008-02-06 07:33:18	116.3563	39.91075
13	2008-02-06 07:38:20	116.35626	39.91086
13	2008-02-06 07:43:21	116.35627	39.91088
13	2008-02-06 07:48:23	116.35626	39.91093
13	2008-02-06 07:53:25	116.35472	39.91088
13	2008-02-06 07:58:27	116.35357	39.91189
13	2008-02-06 08:03:28	116.34317	39.89636
13	2008-02-06 08:03:28	116.34317	39.89636
13	2008-02-06 08:08:30	116.31114	39.88646
13	2008-02-06 08:13:32	116.30696	39.90561
13	2008-02-06 08:18:33	116.33619	39.90186
13	2008-02-06 08:23:35	116.35006	39.91265
13	2008-02-06 08:28:37	116.34988	39.9418
13	2008-02-06 08:33:39	116.42349	39.94818
13	2008-02-06 08:38:40	116.48511	39.98955
13	2008-02-06 08:43:42	116.55868	40.03123
13	2008-02-06 08:48:44	116.5794	40.04684
13	2008-02-06 08:53:45	116.58317	40.05086
13	2008-02-06 08:58:47	116.58395	40.058
13	2008-02-06 09:03:49	116.58264	40.06624
13	2008-02-06 09:08:51	116.58242	40.0754
13	2008-02-06 09:13:52	116.58179	40.0793
13	2008-02-06 09:23:55	116.55034	40.06402
13	2008-02-06 09:28:57	116.53161	40.04861
13	2008-02-06 09:33:58	116.51683	40.02369
13	2008-02-06 09:39:00	116.48354	39.98939
13	2008-02-06 09:49:03	116.44102	39.9615
13	2008-02-06 09:54:05	116.43638	39.96436
13	2008-02-06 10:04:10	116.41201	39.96805
13	2008-02-06 10:09:11	116.36906	39.96693
13	2008-02-06 10:09:11	116.36906	39.96693
13	2008-02-06 10:14:13	116.35698	39.95667
13	2008-02-06 10:19:15	116.34853	39.93107
13	2008-02-06 10:24:16	116.32873	39.92178
13	2008-02-06 10:29:18	116.30479	39.92318
13	2008-02-06 10:34:20	116.28884	39.9069
13	2008-02-06 10:39:22	116.2679	39.90635
13	2008-02-06 10:44:23	116.2342	39.9062
13	2008-02-06 10:49:25	116.21296	39.89947
13	2008-02-06 10:54:27	116.24408	39.89567
13	2008-02-06 10:59:28	116.32125	39.89573
13	2008-02-06 11:09:32	116.36444	39.8985
13	2008-02-06 11:14:34	116.35808	39.89829
13	2008-02-06 11:19:35	116.31519	39.89687
13	2008-02-06 11:29:39	116.2759	39.9063
13	2008-02-06 11:34:40	116.24915	39.90631
13	2008-02-06 11:39:42	116.22959	39.90593
13	2008-02-06 11:44:44	116.19985	39.90258
13	2008-02-06 11:49:46	116.1927	39.91204
13	2008-02-06 12:04:52	116.1913	39.92516
13	2008-02-06 12:09:53	116.19193	39.91252
13	2008-02-06 12:14:55	116.20129	39.90615
13	2008-02-06 12:19:57	116.21262	39.89792
13	2008-02-07 15:00:17	116.21073	39.89738
13	2008-02-07 15:05:19	116.22886	39.89567
13	2008-02-07 15:10:20	116.28889	39.89073
13	2008-02-07 16:46:27	116.28323	39.89586
13	2008-02-07 16:51:29	116.21347	39.89586
13	2008-02-08 01:28:23	116.21246	39.89845
13	2008-02-08 01:33:25	116.24296	39.90265
13	2008-02-08 01:38:26	116.2675	39.90615
13	2008-02-08 01:43:28	116.28932	39.90616
13	2008-02-08 01:48:30	116.30039	39.91176
13	2008-02-08 01:53:32	116.33209	39.9128
13	2008-02-08 01:58:33	116.3435	39.92221
13	2008-02-08 02:47:57	116.33983	39.83514
13	2008-02-08 02:52:59	116.34395	39.88089
13	2008-02-08 03:03:02	116.33798	39.90608
13	2008-02-08 03:13:30	116.34643	39.92688
13	2008-02-08 03:18:32	116.32306	39.92204
13	2008-02-08 03:23:34	116.29633	39.93025
13	2008-02-08 03:28:35	116.30424	39.92223
13	2008-02-08 03:28:35	116.30424	39.92223
13	2008-02-08 03:33:37	116.33733	39.93101
13	2008-02-08 03:38:39	116.36157	39.93097
13	2008-02-08 03:43:40	116.38535	39.93196
13	2008-02-08 03:48:42	116.42379	39.93224
13	2008-02-08 03:53:44	116.44085	39.93232
13	2008-02-08 03:58:46	116.40676	39.94786
13	2008-02-08 04:03:47	116.36213	39.95129
13	2008-02-08 04:08:49	116.34909	39.95635
13	2008-02-08 04:13:51	116.34029	39.9728
13	2008-02-08 04:18:53	116.37148	39.96642
13	2008-02-08 04:23:54	116.41035	39.94787
13	2008-02-08 04:28:56	116.43795	39.94395
13	2008-02-08 04:33:58	116.42078	39.93977
13	2008-02-08 04:38:59	116.41708	39.92382
13	2008-02-08 04:38:59	116.41708	39.92382
13	2008-02-08 04:44:01	116.39253	39.93208
13	2008-02-08 04:49:03	116.41084	39.93436
13	2008-02-08 04:54:05	116.42623	39.95274
13	2008-02-08 04:59:06	116.41889	39.95989
13	2008-02-08 05:04:08	116.3676	39.96676
13	2008-02-08 05:09:10	116.31135	39.9743
13	2008-02-08 05:14:11	116.29581	39.96717
13	2008-02-08 05:19:13	116.30319	39.95075
13	2008-02-08 05:24:15	116.30712	39.93103
13	2008-02-08 05:29:16	116.3279	39.92696
13	2008-02-08 05:34:18	116.3472	39.92729
13	2008-02-08 05:34:18	116.3472	39.92729
13	2008-02-08 05:39:20	116.35351	39.91067
13	2008-02-08 05:49:24	116.35614	39.91054
13	2008-02-08 05:54:25	116.35298	39.90602
13	2008-02-08 05:59:27	116.35298	39.90602
13	2008-02-08 06:04:29	116.35298	39.90602
13	2008-02-08 06:09:30	116.35298	39.90602
13	2008-02-08 06:14:32	116.35297	39.90602
13	2008-02-08 06:19:34	116.35297	39.90602
13	2008-02-08 06:24:35	116.35297	39.90602
13	2008-02-08 06:29:37	116.35297	39.90602
13	2008-02-08 06:34:39	116.35296	39.90604
13	2008-02-08 06:39:41	116.35296	39.90604
13	2008-02-08 06:44:42	116.35296	39.90604
13	2008-02-08 06:49:46	116.32176	39.90623
13	2008-02-08 06:54:48	116.28894	39.90581
13	2008-02-08 06:59:49	116.31459	39.88773
13	2008-02-08 07:04:51	116.32081	39.8868
13	2008-02-08 07:09:53	116.3051	39.88451
13	2008-02-08 07:14:55	116.28853	39.90631
13	2008-02-08 07:19:56	116.26482	39.90626
13	2008-02-08 07:24:58	116.23006	39.90621
13	2008-02-08 07:30:00	116.21262	39.89809
13	2008-02-08 17:07:25	116.20557	39.8936
13	2008-02-08 17:12:27	116.21639	39.84648
13	2008-02-08 17:17:28	116.23594	39.8476
