# Supplementary material for: An adaptive map-matching algorithm based on hierarchical fuzzy system from vehicular GPS data
Source: PLoS One. 2017 Dec 5;12(12):e0188796. doi: 10.1371/journal.pone.0188796 (PMC5716534; doi:10.1371/journal.pone.0188796)
Supplement: S1 Data — (ZIP) [file pone.0188796.s001.zip › data samples/14.txt]

14	2008-02-02 16:29:45	116.28149	39.91596
14	2008-02-02 16:31:58	116.28149	39.91596
14	2008-02-02 16:34:47	116.28154	39.91595
14	2008-02-02 16:39:49	116.28162	39.91596
14	2008-02-02 16:42:02	116.28191	39.91595
14	2008-02-02 16:44:50	116.27739	39.91267
14	2008-02-02 16:47:03	116.27712	39.91684
14	2008-02-02 16:52:05	116.28909	39.91758
14	2008-02-02 16:54:54	116.29604	39.91197
14	2008-02-02 16:59:55	116.30902	39.90985
14	2008-02-02 17:02:08	116.31287	39.90975
14	2008-02-02 17:04:57	116.32126	39.90964
14	2008-02-02 17:07:10	116.32888	39.90903
14	2008-02-02 17:09:59	116.3294	39.91248
14	2008-02-02 17:12:12	116.33719	39.91264
14	2008-02-02 17:15:00	116.34017	39.91193
14	2008-02-02 17:17:13	116.34013	39.90701
14	2008-02-02 17:22:15	116.31541	39.90646
14	2008-02-02 17:25:04	116.30221	39.90567
14	2008-02-02 17:27:17	116.30308	39.89637
14	2008-02-02 17:30:05	116.28978	39.89609
14	2008-02-02 17:32:18	116.28899	39.90057
14	2008-02-02 17:35:07	116.2887	39.90632
14	2008-02-02 17:37:20	116.2774	39.90951
14	2008-02-02 17:37:20	116.2774	39.90951
14	2008-02-02 17:40:09	116.27844	39.92139
14	2008-02-02 17:42:22	116.28092	39.92623
14	2008-02-02 17:45:10	116.28777	39.93086
14	2008-02-02 17:47:23	116.28762	39.92292
14	2008-02-02 17:50:12	116.28628	39.92294
14	2008-02-02 17:52:25	116.28235	39.92295
14	2008-02-02 17:55:14	116.27745	39.92016
14	2008-02-02 18:00:15	116.26872	39.90622
14	2008-02-02 18:02:28	116.2677	39.90277
14	2008-02-02 18:05:17	116.26286	39.89596
14	2008-02-02 18:07:30	116.25848	39.89071
14	2008-02-02 18:12:32	116.25111	39.88817
14	2008-02-02 18:15:20	116.247	39.89561
14	2008-02-02 18:17:33	116.24699	39.90044
14	2008-02-02 18:22:35	116.27082	39.89571
14	2008-02-02 18:25:24	116.30361	39.89576
14	2008-02-02 18:30:25	116.35619	39.898
14	2008-02-02 18:30:25	116.35619	39.898
14	2008-02-02 18:32:38	116.36689	39.89831
14	2008-02-02 18:35:27	116.37712	39.89867
14	2008-02-02 18:37:40	116.38455	39.89888
14	2008-02-02 18:40:29	116.3971	39.89921
14	2008-02-02 18:42:42	116.40304	39.89937
14	2008-02-02 18:45:30	116.40902	39.89389
14	2008-02-02 18:47:43	116.40817	39.89347
14	2008-02-02 18:50:32	116.40595	39.89542
14	2008-02-02 18:52:45	116.40187	39.89945
14	2008-02-02 18:55:33	116.39483	39.89906
14	2008-02-02 18:57:47	116.38431	39.89896
14	2008-02-02 19:15:39	116.33688	39.88849
14	2008-02-02 19:20:45	116.32737	39.88868
14	2008-02-02 19:23:52	116.32629	39.88872
14	2008-02-02 19:25:47	116.32456	39.88872
14	2008-02-02 19:28:53	116.31519	39.88833
14	2008-02-02 19:30:48	116.31212	39.88696
14	2008-02-02 19:33:55	116.30123	39.88225
14	2008-02-02 19:35:50	116.2896	39.87891
14	2008-02-02 19:38:57	116.28895	39.89059
14	2008-02-02 19:40:52	116.28899	39.89434
14	2008-02-02 19:43:58	116.28909	39.89739
14	2008-02-02 19:45:53	116.28901	39.89955
14	2008-02-02 19:49:00	116.28905	39.9021
14	2008-02-02 19:50:55	116.28894	39.8998
14	2008-02-02 19:54:02	116.28665	39.896
14	2008-02-02 19:55:57	116.2774	39.89583
14	2008-02-02 19:59:03	115.89345	39.81652
14	2008-02-02 19:59:03	115.89345	39.81652
14	2008-02-02 20:00:58	116.25916	39.88844
14	2008-02-02 20:04:05	116.25863	39.89557
14	2008-02-02 20:06:00	116.25179	39.89565
14	2008-02-02 20:09:06	116.26812	39.90753
14	2008-02-02 20:11:02	116.26938	39.91784
14	2008-02-02 20:14:08	116.27703	39.91842
14	2008-02-02 20:16:03	116.28111	39.91872
14	2008-02-02 20:19:10	116.28709	39.92039
14	2008-02-02 20:21:05	116.28769	39.91777
14	2008-02-02 20:24:11	116.28388	39.9182
14	2008-02-02 20:26:06	116.28211	39.9182
14	2008-02-02 20:28:14	116.28154	39.91605
14	2008-02-03 11:45:50	116.28122	39.91636
14	2008-02-03 11:46:32	116.28122	39.91636
14	2008-02-03 11:50:51	116.28128	39.91635
14	2008-02-03 11:51:34	116.28128	39.91635
14	2008-02-03 11:55:53	116.28128	39.91635
14	2008-02-03 11:56:36	116.28128	39.91635
14	2008-02-03 12:00:55	116.282	39.91177
14	2008-02-03 12:01:37	116.28336	39.91162
14	2008-02-03 12:05:56	116.28899	39.9093
14	2008-02-03 12:06:39	116.28899	39.90913
14	2008-02-03 12:10:58	116.28899	39.90671
14	2008-02-03 12:11:41	116.28773	39.9064
14	2008-02-03 12:13:31	116.28773	39.9064
14	2008-02-03 12:20:44	116.27758	39.90631
14	2008-02-03 12:25:46	116.26701	39.89496
14	2008-02-03 12:26:06	116.26747	39.89366
14	2008-02-03 12:30:48	116.27201	39.87911
14	2008-02-03 12:31:08	116.27307	39.8792
14	2008-02-03 12:35:49	116.27506	39.87946
14	2008-02-03 12:36:10	116.27425	39.87938
14	2008-02-03 12:40:51	116.26886	39.89472
14	2008-02-03 12:41:11	116.2689	39.8949
14	2008-02-03 12:45:53	116.25194	39.89596
14	2008-02-03 12:46:13	116.24927	39.89593
14	2008-02-03 12:51:15	116.24674	39.89469
14	2008-02-03 12:55:56	116.23851	39.87469
14	2008-02-03 12:56:16	116.23677	39.87475
14	2008-02-03 13:00:58	116.24711	39.87422
14	2008-02-03 13:01:18	116.24712	39.87434
14	2008-02-03 13:05:59	116.24714	39.89538
14	2008-02-03 13:06:20	116.24953	39.89559
14	2008-02-03 13:11:01	116.30442	39.89567
14	2008-02-03 13:11:21	116.30626	39.89565
14	2008-02-03 13:16:03	116.31429	39.89557
14	2008-02-03 13:16:23	116.31651	39.89563
14	2008-02-03 13:21:04	116.31314	39.89601
14	2008-02-03 13:21:25	116.31139	39.89597
14	2008-02-03 13:21:25	116.31139	39.89597
14	2008-02-03 13:26:06	116.28913	39.90133
14	2008-02-03 13:26:26	116.28916	39.90242
14	2008-02-03 13:31:08	116.27965	39.9065
14	2008-02-03 13:31:08	116.27965	39.9065
14	2008-02-03 13:31:28	116.27873	39.9065
14	2008-02-03 13:36:08	116.27726	39.91391
14	2008-02-03 13:36:29	116.27731	39.9126
14	2008-02-03 13:41:34	116.27749	39.91303
14	2008-02-03 13:46:12	116.28201	39.91738
14	2008-02-03 13:46:12	116.28201	39.91738
14	2008-02-03 13:46:38	116.2818	39.91607
14	2008-02-03 13:50:00	116.28134	39.91608
14	2008-02-03 14:16:40	116.27866	39.91166
14	2008-02-03 14:18:28	116.27729	39.91013
14	2008-02-03 14:22:10	116.28892	39.90171
14	2008-02-03 14:23:30	116.28886	39.89501
14	2008-02-03 14:26:43	116.29169	39.88817
14	2008-02-03 14:31:45	116.28897	39.89504
14	2008-02-03 14:33:33	116.27856	39.89604
14	2008-02-03 14:36:47	116.27731	39.90572
14	2008-02-03 14:38:35	116.27739	39.91145
14	2008-02-03 20:58:30	116.28146	39.91667
14	2008-02-03 21:01:58	116.28129	39.91611
14	2008-02-03 21:03:31	116.28129	39.91611
14	2008-02-03 21:07:00	116.28129	39.91611
14	2008-02-03 21:08:33	116.28136	39.91611
14	2008-02-03 21:12:02	116.28308	39.91162
14	2008-02-03 21:13:35	116.28905	39.90927
14	2008-02-03 21:17:03	116.28804	39.9065
14	2008-02-03 21:18:36	116.28786	39.90652
14	2008-02-03 21:22:05	116.27992	39.90632
14	2008-02-03 21:23:38	116.27606	39.90629
14	2008-02-03 21:27:07	116.25991	39.9063
14	2008-02-03 21:29:03	116.24752	39.90626
14	2008-02-03 21:32:08	116.23972	39.90623
14	2008-02-03 21:33:41	116.23015	39.90621
14	2008-02-03 21:37:10	116.22324	39.8989
14	2008-02-03 21:38:43	116.22349	39.89635
14	2008-02-03 21:42:12	116.22391	39.89403
14	2008-02-03 21:43:45	116.22366	39.89574
14	2008-02-03 21:47:13	116.20785	39.89307
14	2008-02-03 21:48:46	116.20822	39.89104
14	2008-02-03 21:52:15	116.20813	39.88895
14	2008-02-03 21:53:48	116.20855	39.88894
14	2008-02-03 21:53:48	116.20855	39.88894
14	2008-02-03 21:59:16	116.22775	39.89555
14	2008-02-03 22:02:17	116.2343	39.90264
14	2008-02-03 22:07:19	116.24867	39.90612
14	2008-02-03 22:08:52	116.24867	39.90612
14	2008-02-03 22:12:21	116.25846	39.90266
14	2008-02-03 22:13:53	116.2542	39.90263
14	2008-02-03 22:17:22	116.24706	39.90158
14	2008-02-03 22:18:55	116.24715	39.90557
14	2008-02-03 22:22:24	116.24839	39.90612
14	2008-02-03 22:27:26	116.26685	39.90624
14	2008-02-03 22:28:58	116.26849	39.91217
14	2008-02-03 22:32:27	116.26926	39.92927
14	2008-02-03 22:32:27	116.26926	39.92927
14	2008-02-03 22:34:00	116.26921	39.92978
14	2008-02-03 22:37:29	116.28553	39.93101
14	2008-02-03 22:42:31	116.32284	39.93116
14	2008-02-03 22:44:03	116.32985	39.93107
14	2008-02-03 22:47:32	116.34325	39.93419
14	2008-02-03 22:49:05	116.34122	39.93286
14	2008-02-03 22:52:34	116.34007	39.93593
14	2008-02-03 22:54:07	116.34251	39.93377
14	2008-02-03 22:57:36	116.34333	39.93138
14	2008-02-03 22:59:08	116.34955	39.92848
14	2008-02-03 23:04:10	116.35018	39.91081
14	2008-02-03 23:07:39	116.35635	39.90586
14	2008-02-03 23:09:12	116.37024	39.90578
14	2008-02-03 23:12:41	116.39073	39.9062
14	2008-02-03 23:14:13	116.39972	39.90649
14	2008-02-03 23:17:42	116.4156	39.90688
14	2008-02-03 23:22:44	116.41713	39.90256
14	2008-02-03 23:24:17	116.41301	39.89991
14	2008-02-03 23:27:46	116.40129	39.89951
14	2008-02-03 23:29:18	116.39356	39.89914
14	2008-02-03 23:32:47	116.39311	39.90528
14	2008-02-03 23:34:20	116.39312	39.90564
14	2008-02-03 23:37:49	116.37545	39.90598
14	2008-02-03 23:39:22	116.36941	39.90596
14	2008-02-03 23:42:51	116.3587	39.90606
14	2008-02-03 23:44:23	116.35236	39.90599
14	2008-02-03 23:47:52	116.35041	39.91859
14	2008-02-03 23:52:54	116.34948	39.93804
14	2008-02-03 23:54:27	116.35003	39.94869
14	2008-02-04 00:16:35	116.34615	40.00845
14	2008-02-04 00:19:42	116.3465	39.99747
14	2008-02-04 00:21:37	116.34692	39.98732
14	2008-02-04 00:24:44	116.32145	39.98467
14	2008-02-04 00:26:38	116.29951	39.98394
14	2008-02-04 00:29:46	116.30034	39.96887
14	2008-02-04 00:31:40	116.3031	39.95387
14	2008-02-04 00:34:47	116.30344	39.93691
14	2008-02-04 00:36:42	116.30373	39.9357
14	2008-02-04 00:39:49	116.29516	39.92707
14	2008-02-04 00:41:43	116.29539	39.93069
14	2008-02-04 00:44:51	116.28994	39.9449
14	2008-02-04 00:49:52	116.27491	39.94994
14	2008-02-04 00:54:54	116.27941	39.95587
14	2008-02-04 00:56:48	116.2868	39.95654
14	2008-02-04 00:59:56	116.28976	39.93819
14	2008-02-04 01:04:57	116.28153	39.91603
14	2008-02-04 01:07:52	116.28153	39.91603
14	2008-02-04 01:09:27	116.28153	39.91603
14	2008-02-04 01:15:00	116.28153	39.9159
14	2008-02-04 01:15:00	116.28153	39.9159
14	2008-02-04 01:15:00	116.28153	39.9159
14	2008-02-04 01:15:00	116.28153	39.9159
14	2008-02-04 01:15:00	116.28153	39.9159
14	2008-02-04 01:15:00	116.28153	39.9159
14	2008-02-04 01:15:00	116.28153	39.9159
14	2008-02-04 01:15:00	116.28153	39.9159
14	2008-02-04 01:15:00	116.28153	39.9159
14	2008-02-04 01:15:00	116.28153	39.9159
14	2008-02-04 01:15:00	116.28153	39.9159
14	2008-02-04 01:15:00	116.28153	39.9159
14	2008-02-04 01:15:00	116.28153	39.9159
14	2008-02-04 01:15:00	116.28153	39.9159
14	2008-02-04 01:15:00	116.28153	39.9159
14	2008-02-04 01:15:00	116.28153	39.9159
14	2008-02-04 01:15:00	116.28153	39.9159
14	2008-02-04 01:15:00	116.28153	39.9159
14	2008-02-04 01:15:00	116.28153	39.9159
14	2008-02-04 01:15:00	116.28153	39.9159
14	2008-02-04 01:15:00	116.28153	39.9159
14	2008-02-04 01:15:00	116.28153	39.9159
14	2008-02-04 01:15:00	116.28153	39.9159
14	2008-02-04 11:37:46	116.28152	39.91608
14	2008-02-04 11:38:37	116.28152	39.91608
14	2008-02-04 11:42:48	116.28152	39.91608
14	2008-02-04 11:43:39	116.28152	39.91608
14	2008-02-04 11:47:49	116.28152	39.91608
14	2008-02-04 11:48:40	116.28152	39.91608
14	2008-02-04 11:52:51	116.28155	39.91611
14	2008-02-04 11:53:42	116.28207	39.91603
14	2008-02-04 11:58:44	116.27736	39.90648
14	2008-02-04 12:02:54	116.28889	39.89615
14	2008-02-04 12:03:45	116.28889	39.89615
14	2008-02-04 12:06:46	116.29553	39.89545
14	2008-02-04 12:28:10	116.30411	39.89156
14	2008-02-04 12:29:58	116.30433	39.88377
14	2008-02-04 12:33:12	116.29973	39.86575
14	2008-02-04 12:35:00	116.28936	39.86514
14	2008-02-04 12:38:13	116.26497	39.86424
14	2008-02-04 12:38:13	116.26497	39.86424
14	2008-02-04 12:40:02	116.24476	39.8618
14	2008-02-04 12:43:15	116.22143	39.84559
14	2008-02-04 12:45:03	116.22003	39.84484
14	2008-02-04 12:48:17	116.21291	39.84297
14	2008-02-04 12:50:05	116.20846	39.84216
14	2008-02-04 12:53:18	116.20629	39.82965
14	2008-02-04 12:55:07	116.20275	39.81378
14	2008-02-04 12:58:20	116.20355	39.80232
14	2008-02-04 13:00:08	116.2072	39.79291
14	2008-02-04 13:03:22	116.21439	39.79352
14	2008-02-04 13:05:10	116.21444	39.79297
14	2008-02-04 13:08:23	116.21444	39.79297
14	2008-02-04 13:10:12	116.21444	39.79297
14	2008-02-04 13:13:25	116.21444	39.79297
14	2008-02-04 13:15:13	116.21444	39.79297
14	2008-02-04 13:18:27	116.21444	39.79297
14	2008-02-04 13:20:15	116.21444	39.79297
14	2008-02-04 13:23:28	116.21444	39.79297
14	2008-02-04 13:25:17	116.21444	39.79297
14	2008-02-04 13:28:30	116.21446	39.79292
14	2008-02-04 13:30:18	116.21128	39.79746
14	2008-02-04 13:33:32	116.20286	39.80662
14	2008-02-04 13:35:20	116.20168	39.81351
14	2008-02-04 13:38:33	116.20323	39.82757
14	2008-02-04 13:40:22	116.20328	39.83657
14	2008-02-04 13:43:35	116.20365	39.84616
14	2008-02-04 13:45:23	116.2046	39.84638
14	2008-02-04 13:48:24	116.20437	39.84694
14	2008-02-04 14:13:29	116.204	39.84679
14	2008-02-04 14:15:37	116.2045	39.84697
14	2008-02-04 14:18:31	116.2045	39.84697
14	2008-02-04 14:20:39	116.20396	39.84739
14	2008-02-04 14:23:32	116.20887	39.84347
14	2008-02-04 14:25:41	116.21836	39.84477
14	2008-02-04 14:28:34	116.22954	39.84964
14	2008-02-04 14:30:42	116.23611	39.85812
14	2008-02-04 14:33:36	116.25788	39.86703
14	2008-02-04 14:33:36	116.25788	39.86703
14	2008-02-04 14:35:44	116.27189	39.87412
14	2008-02-04 14:38:37	116.26814	39.88887
14	2008-02-04 14:40:46	116.2759	39.8957
14	2008-02-04 14:43:39	116.29279	39.89562
14	2008-02-04 14:45:47	116.29588	39.89519
14	2008-02-04 14:48:41	116.29588	39.89519
14	2008-02-04 14:50:49	116.29588	39.89519
14	2008-02-04 14:53:42	116.30406	39.89441
14	2008-02-04 14:53:42	116.30406	39.89441
14	2008-02-04 14:55:51	116.30451	39.88241
14	2008-02-04 14:58:44	116.30292	39.86609
14	2008-02-04 15:03:46	116.28805	39.86036
14	2008-02-04 15:05:54	116.29163	39.86252
14	2008-02-04 15:08:47	116.29331	39.86092
14	2008-02-04 15:10:56	116.29331	39.86092
14	2008-02-04 15:13:49	116.28818	39.86317
14	2008-02-04 15:15:57	116.27943	39.86446
14	2008-02-04 15:18:51	116.26809	39.88813
14	2008-02-04 15:20:59	116.26812	39.90615
14	2008-02-04 15:23:52	116.26936	39.91725
14	2008-02-04 15:26:01	116.27673	39.91843
14	2008-02-05 10:40:53	116.28155	39.91616
14	2008-02-05 10:41:45	116.28155	39.91616
14	2008-02-05 10:45:54	116.28155	39.91616
14	2008-02-05 10:46:47	116.28155	39.91616
14	2008-02-05 10:50:56	116.28155	39.91616
14	2008-02-05 10:51:48	116.28155	39.91616
14	2008-02-05 10:55:58	116.28155	39.91616
14	2008-02-05 10:56:50	116.28155	39.91616
14	2008-02-05 11:00:59	116.28151	39.91605
14	2008-02-05 11:06:01	116.28202	39.916
14	2008-02-05 11:06:01	116.28202	39.916
14	2008-02-05 11:06:53	116.28207	39.91238
14	2008-02-05 11:06:53	116.28207	39.91238
14	2008-02-05 11:11:03	116.289	39.90645
14	2008-02-05 11:11:55	116.28753	39.90633
14	2008-02-05 11:16:04	116.26879	39.90636
14	2008-02-05 11:16:57	116.2634	39.90634
14	2008-02-05 11:21:06	116.25883	39.91635
14	2008-02-05 11:21:58	116.26612	39.91638
14	2008-02-05 11:26:08	116.2769	39.91844
14	2008-02-05 11:26:08	116.2769	39.91844
14	2008-02-05 11:27:00	116.27846	39.91839
14	2008-02-05 11:32:04	116.28157	39.91603
14	2008-02-05 11:33:10	116.28206	39.91383
14	2008-02-05 11:37:06	116.27724	39.91301
14	2008-02-05 11:38:11	116.27613	39.91322
14	2008-02-05 11:42:08	116.27738	39.9184
14	2008-02-05 11:43:13	116.27884	39.92237
14	2008-02-05 11:47:09	116.28223	39.92363
14	2008-02-05 11:48:15	116.2792	39.92301
14	2008-02-05 11:52:11	116.27696	39.91297
14	2008-02-05 11:53:16	116.27601	39.91309
14	2008-02-05 11:57:13	116.27739	39.91696
14	2008-02-05 11:58:18	116.27291	39.91861
14	2008-02-05 12:02:14	116.25963	39.91647
14	2008-02-05 12:03:19	116.25694	39.91645
14	2008-02-05 12:07:16	116.24694	39.91341
14	2008-02-05 12:08:21	116.24693	39.90916
14	2008-02-05 12:12:18	116.25244	39.90607
14	2008-02-05 12:13:23	116.25799	39.9061
14	2008-02-05 12:36:54	116.2579	39.90614
14	2008-02-05 12:40:11	116.25859	39.90262
14	2008-02-05 12:41:56	116.25856	39.89582
14	2008-02-05 12:45:13	116.25239	39.88836
14	2008-02-05 12:46:57	116.25136	39.88928
14	2008-02-05 12:50:15	116.25862	39.89286
14	2008-02-05 12:51:59	116.25864	39.89636
14	2008-02-05 12:55:16	116.26691	39.89899
14	2008-02-05 12:57:01	116.26844	39.90511
14	2008-02-05 13:00:18	116.27379	39.90621
14	2008-02-05 13:02:02	116.28176	39.90628
14	2008-02-05 13:05:20	116.28523	39.90619
14	2008-02-05 13:07:04	116.28811	39.90622
14	2008-02-05 13:10:21	116.29634	39.90599
14	2008-02-05 13:12:06	116.2994	39.90606
14	2008-02-05 13:15:23	116.29826	39.89613
14	2008-02-05 13:17:07	116.28915	39.89699
14	2008-02-05 13:20:25	116.2891	39.90549
14	2008-02-05 13:22:08	116.2877	39.90639
14	2008-02-05 13:22:08	116.2877	39.90639
14	2008-02-05 13:25:25	116.27851	39.90633
14	2008-02-05 13:27:10	116.2688	39.90631
14	2008-02-05 13:30:27	116.25404	39.90629
14	2008-02-05 13:32:11	116.24937	39.90631
14	2008-02-05 13:35:28	116.24869	39.90623
14	2008-02-05 13:37:13	116.24857	39.90624
14	2008-02-05 13:40:30	116.24729	39.90625
14	2008-02-05 13:42:15	116.24675	39.90476
14	2008-02-05 13:45:32	116.24711	39.89123
14	2008-02-05 13:47:16	116.25234	39.892
14	2008-02-05 13:50:33	116.24711	39.89381
14	2008-02-05 13:52:18	116.26364	39.8956
14	2008-02-05 13:55:35	116.26915	39.91571
14	2008-02-05 13:57:19	116.2686	39.91873
14	2008-02-05 14:00:37	116.26669	39.92167
14	2008-02-05 14:11:29	116.27651	39.91847
14	2008-02-05 14:12:36	116.28148	39.9183
14	2008-02-05 14:16:08	116.28144	39.91598
14	2008-02-05 14:21:39	116.28146	39.91625
14	2008-02-05 14:21:39	116.28146	39.91625
14	2008-02-05 14:21:39	116.28146	39.91625
14	2008-02-05 14:21:39	116.28146	39.91625
14	2008-02-05 14:21:39	116.28146	39.91625
14	2008-02-05 14:21:39	116.28146	39.91625
14	2008-02-05 14:21:39	116.28146	39.91625
14	2008-02-05 14:21:39	116.28146	39.91625
14	2008-02-05 14:21:39	116.28146	39.91625
14	2008-02-05 14:21:39	116.28146	39.91625
14	2008-02-05 14:21:39	116.28146	39.91625
14	2008-02-05 14:21:39	116.28146	39.91625
14	2008-02-05 14:21:39	116.28146	39.91625
14	2008-02-05 14:21:39	116.28146	39.91625
14	2008-02-05 14:21:39	116.28146	39.91625
14	2008-02-05 14:21:39	116.28146	39.91625
14	2008-02-05 14:21:39	116.28146	39.91625
14	2008-02-05 14:21:39	116.28146	39.91625
14	2008-02-05 14:21:39	116.28146	39.91625
14	2008-02-05 14:21:39	116.28146	39.91625
14	2008-02-05 14:21:39	116.28146	39.91625
14	2008-02-05 14:21:39	116.28146	39.91625
14	2008-02-05 14:21:39	116.28146	39.91625
14	2008-02-05 14:21:39	116.28146	39.91625
14	2008-02-05 16:51:30	116.28142	39.91578
14	2008-02-05 16:52:40	116.28142	39.91578
14	2008-02-05 16:56:32	116.28143	39.91578
14	2008-02-05 16:57:42	116.28143	39.91578
14	2008-02-05 17:02:43	116.28143	39.91578
14	2008-02-05 17:11:37	116.28908	39.91046
14	2008-02-05 17:12:47	116.28891	39.90971
14	2008-02-05 17:16:39	116.28902	39.90781
14	2008-02-05 17:17:48	116.28914	39.90724
14	2008-02-05 17:21:40	116.28901	39.90587
14	2008-02-05 17:22:50	116.28901	39.90587
14	2008-02-05 17:26:42	116.28902	39.89755
14	2008-02-05 17:27:52	116.28887	39.89616
14	2008-02-05 17:31:44	116.28891	39.88487
14	2008-02-05 17:32:53	116.2889	39.87882
14	2008-02-05 17:36:45	116.28908	39.87787
14	2008-02-05 17:37:55	116.28905	39.88537
14	2008-02-05 17:41:47	116.28899	39.89462
14	2008-02-05 17:42:57	116.28906	39.8972
14	2008-02-05 17:46:49	116.28893	39.90577
14	2008-02-05 17:47:58	116.28893	39.90577
14	2008-02-05 17:47:58	116.28893	39.90577
14	2008-02-05 17:53:02	116.28895	39.90135
14	2008-02-05 17:53:50	116.28893	39.89982
14	2008-02-05 17:58:04	116.28893	39.87935
14	2008-02-05 17:58:52	116.28892	39.87895
14	2008-02-05 18:03:06	116.28781	39.85892
14	2008-02-05 18:03:54	116.28779	39.85652
14	2008-02-05 18:08:07	116.28318	39.85539
14	2008-02-05 18:08:55	116.28318	39.85539
14	2008-02-05 18:13:09	116.27741	39.86019
14	2008-02-05 18:13:57	116.27742	39.86039
14	2008-02-05 18:18:11	116.29065	39.86486
14	2008-02-05 18:18:59	116.2968	39.86534
14	2008-02-05 18:23:12	116.32939	39.86671
14	2008-02-05 18:24:00	116.33499	39.86669
14	2008-02-05 18:28:14	116.35713	39.86521
14	2008-02-05 18:29:02	116.35397	39.86513
14	2008-02-05 18:33:16	116.35279	39.86226
14	2008-02-05 18:34:04	116.35292	39.86226
14	2008-02-05 18:38:17	116.34578	39.86723
14	2008-02-05 18:39:05	116.33786	39.86683
14	2008-02-05 18:43:19	116.30557	39.87441
14	2008-02-05 18:44:07	116.30499	39.87976
14	2008-02-05 18:48:21	116.31062	39.88373
14	2008-02-05 18:49:09	116.30978	39.8827
14	2008-02-05 18:53:22	116.30821	39.88147
14	2008-02-05 18:54:10	116.30535	39.88074
14	2008-02-05 19:17:32	116.24699	39.88609
14	2008-02-05 19:22:00	116.24713	39.90609
14	2008-02-05 19:27:01	116.25861	39.90459
14	2008-02-05 19:27:35	116.25865	39.90365
14	2008-02-05 19:32:03	116.25854	39.88978
14	2008-02-05 19:32:37	116.25852	39.88745
14	2008-02-05 19:37:04	116.25844	39.86415
14	2008-02-05 19:37:38	116.25777	39.86256
14	2008-02-05 19:42:05	116.25383	39.85357
14	2008-02-05 19:42:39	116.25393	39.85357
14	2008-02-05 19:47:07	116.25037	39.85885
14	2008-02-05 19:47:41	116.25265	39.86001
14	2008-02-05 19:52:09	116.26767	39.864
14	2008-02-05 19:52:43	116.27204	39.8638
14	2008-02-05 19:52:43	116.27204	39.8638
14	2008-02-05 19:57:10	116.29905	39.86589
14	2008-02-05 19:57:44	116.29734	39.86581
14	2008-02-05 20:02:12	116.28877	39.87293
14	2008-02-05 20:02:46	116.28903	39.87656
14	2008-02-05 20:07:14	116.28905	39.89542
14	2008-02-05 20:07:48	116.28906	39.89543
14	2008-02-05 20:12:15	116.29711	39.90605
14	2008-02-05 20:12:49	116.29926	39.90607
14	2008-02-05 20:17:17	116.30339	39.90758
14	2008-02-05 20:17:51	116.30291	39.90751
14	2008-02-05 20:17:51	116.30291	39.90751
14	2008-02-05 20:22:19	116.29503	39.90632
14	2008-02-05 20:22:53	116.29119	39.90631
14	2008-02-05 20:27:20	116.28132	39.91609
14	2008-02-05 20:27:54	116.28131	39.91608
14	2008-02-05 20:31:57	116.28144	39.91612
14	2008-02-05 23:24:13	116.28205	39.91405
14	2008-02-05 23:26:01	116.27814	39.91166
14	2008-02-05 23:29:15	116.28544	39.91812
14	2008-02-05 23:31:03	116.28906	39.91332
14	2008-02-05 23:31:03	116.28906	39.91332
14	2008-02-05 23:34:16	116.28921	39.90654
14	2008-02-05 23:36:05	116.28907	39.9115
14	2008-02-05 23:39:18	116.28206	39.91178
14	2008-02-05 23:41:06	116.28909	39.9089
14	2008-02-05 23:44:20	116.28923	39.90653
14	2008-02-05 23:46:08	116.28923	39.90653
14	2008-02-05 23:49:21	116.29582	39.90893
14	2008-02-05 23:51:10	116.29262	39.90946
14	2008-02-05 23:56:11	116.28897	39.89914
14	2008-02-05 23:59:25	116.27261	39.89583
14	2008-02-06 00:01:13	116.26794	39.88774
14	2008-02-06 00:04:26	116.27709	39.85314
14	2008-02-06 00:06:15	116.28072	39.83584
14	2008-02-06 00:09:28	116.28661	39.83241
14	2008-02-06 00:11:16	116.28633	39.83232
14	2008-02-06 00:14:30	116.28033	39.83917
14	2008-02-06 00:16:18	116.27749	39.85186
14	2008-02-06 00:19:31	116.27103	39.87733
14	2008-02-06 00:19:31	116.27103	39.87733
14	2008-02-06 00:21:20	116.26846	39.8856
14	2008-02-06 00:24:33	116.26815	39.88893
14	2008-02-06 00:26:21	116.26854	39.89898
14	2008-02-06 00:29:35	116.2877	39.89897
14	2008-02-06 00:31:23	116.28909	39.89913
14	2008-02-06 00:34:36	116.28917	39.90643
14	2008-02-06 00:36:25	116.28917	39.90643
14	2008-02-06 00:39:38	116.28917	39.90643
14	2008-02-06 00:41:26	116.28917	39.90643
14	2008-02-06 00:44:40	116.28968	39.91697
14	2008-02-06 00:46:28	116.29144	39.92533
14	2008-02-06 00:49:41	116.28982	39.94616
14	2008-02-06 00:51:30	116.27943	39.94843
14	2008-02-06 00:54:43	116.28207	39.94593
14	2008-02-06 00:59:45	116.28883	39.93123
14	2008-02-06 01:01:33	116.27868	39.93115
14	2008-02-06 01:04:46	116.26911	39.9475
14	2008-02-06 01:06:34	116.27304	39.95104
14	2008-02-06 01:09:48	116.28456	39.94097
14	2008-02-06 01:11:36	116.29005	39.93409
14	2008-02-06 01:14:50	116.28561	39.91806
14	2008-02-06 01:16:38	116.28156	39.91609
14	2008-02-06 01:19:09	116.28156	39.91609
14	2008-02-06 01:24:46	116.28155	39.91622
14	2008-02-06 01:24:46	116.28155	39.91622
14	2008-02-06 01:24:46	116.28155	39.91622
14	2008-02-06 01:24:46	116.28155	39.91622
14	2008-02-06 01:24:46	116.28155	39.91622
14	2008-02-06 01:24:46	116.28155	39.91622
14	2008-02-06 01:24:46	116.28155	39.91622
14	2008-02-06 01:24:46	116.28155	39.91622
14	2008-02-06 01:24:46	116.28155	39.91622
14	2008-02-06 01:24:46	116.28155	39.91622
14	2008-02-06 01:24:46	116.28155	39.91622
14	2008-02-06 01:24:46	116.28155	39.91622
14	2008-02-06 01:24:46	116.28155	39.91622
14	2008-02-06 01:24:46	116.28155	39.91622
14	2008-02-06 01:24:46	116.28155	39.91622
14	2008-02-06 13:02:49	116.28133	39.9163
14	2008-02-06 13:03:59	116.28133	39.9163
14	2008-02-06 13:07:51	116.28133	39.9163
14	2008-02-06 13:09:00	116.28133	39.9163
14	2008-02-06 13:12:52	116.28133	39.9163
14	2008-02-06 13:12:52	116.28133	39.9163
14	2008-02-06 13:14:02	116.28133	39.9163
14	2008-02-06 13:17:54	116.28184	39.91622
14	2008-02-06 13:19:04	116.28204	39.91167
14	2008-02-06 13:24:05	116.27749	39.90629
14	2008-02-06 13:27:57	116.28907	39.89923
14	2008-02-06 13:29:07	116.28897	39.89848
14	2008-02-06 13:32:59	116.28883	39.88872
14	2008-02-06 13:34:09	116.28888	39.88126
14	2008-02-06 13:38:00	116.2881	39.86535
14	2008-02-06 13:39:10	116.28813	39.86534
14	2008-02-06 13:43:02	116.28283	39.86213
14	2008-02-06 13:44:12	116.28264	39.86043
14	2008-02-06 13:48:03	116.27729	39.86561
14	2008-02-06 13:49:12	116.27729	39.86561
14	2008-02-06 13:53:04	116.27729	39.86561
14	2008-02-06 13:54:14	116.27729	39.86561
14	2008-02-06 13:58:06	116.27729	39.86561
14	2008-02-06 13:59:16	116.27729	39.86561
14	2008-02-06 14:03:08	116.27731	39.86552
14	2008-02-06 14:08:09	116.27731	39.86552
14	2008-02-06 14:09:19	116.27715	39.86573
14	2008-02-06 14:13:11	116.27705	39.88827
14	2008-02-06 14:14:21	116.28706	39.88828
14	2008-02-06 14:18:13	116.30282	39.88818
14	2008-02-06 14:19:22	116.30421	39.88317
14	2008-02-06 14:23:14	116.31355	39.88579
14	2008-02-06 14:24:24	116.31352	39.88482
14	2008-02-06 14:28:16	116.30943	39.88572
14	2008-02-06 14:29:26	116.29849	39.88102
14	2008-02-06 14:34:27	116.28909	39.89343
14	2008-02-06 14:37:11	116.29555	39.89547
14	2008-02-06 19:45:24	116.29865	39.89565
14	2008-02-06 19:47:12	116.32048	39.89567
14	2008-02-06 19:50:26	116.35772	39.89797
14	2008-02-06 19:52:14	116.36808	39.89549
14	2008-02-06 19:55:27	116.36738	39.89841
14	2008-02-06 19:57:16	116.35432	39.89818
14	2008-02-07 04:57:37	116.2814	40.12763
14	2008-02-07 04:57:37	116.41145	40.12763
14	2008-02-07 10:59:47	116.2813	39.91657
14	2008-02-07 11:02:35	116.28138	39.91645
14	2008-02-07 11:02:35	116.28138	39.91645
14	2008-02-07 11:04:48	116.28138	39.91645
14	2008-02-07 11:07:37	116.28138	39.91645
14	2008-02-07 11:09:50	116.28138	39.91645
14	2008-02-07 11:12:39	116.28361	39.91167
14	2008-02-07 11:14:52	116.28901	39.90662
14	2008-02-07 11:17:40	116.28895	39.89354
14	2008-02-07 11:19:53	116.28897	39.88854
14	2008-02-07 11:22:42	116.29161	39.88773
14	2008-02-07 11:24:31	116.29175	39.88787
14	2008-02-07 12:38:25	116.28907	39.89524
14	2008-02-07 12:41:14	116.28675	39.89905
14	2008-02-07 12:43:27	116.28891	39.89612
14	2008-02-07 13:05:51	116.28889	39.87883
14	2008-02-07 13:06:46	116.28889	39.87869
14	2008-02-07 13:11:17	116.28763	39.86698
14	2008-02-07 13:11:47	116.28763	39.86699
14	2008-02-07 13:13:43	116.28759	39.86708
14	2008-02-07 15:40:57	116.28785	39.86706
14	2008-02-07 15:43:45	116.28527	39.8648
14	2008-02-07 15:45:58	116.27317	39.87186
14	2008-02-07 15:48:47	116.26851	39.88816
14	2008-02-07 15:51:00	116.28163	39.88824
14	2008-02-07 15:53:49	116.29163	39.8877
14	2008-02-07 15:56:02	116.29136	39.88763
14	2008-02-07 15:58:50	116.29174	39.88791
14	2008-02-07 16:01:03	116.29174	39.88791
14	2008-02-07 22:25:22	116.29175	39.88838
14	2008-02-07 22:28:10	116.2891	39.89723
14	2008-02-07 22:30:23	116.28241	39.89907
14	2008-02-07 22:33:12	116.27738	39.90581
14	2008-02-07 22:35:25	116.28011	39.91164
14	2008-02-07 22:39:14	116.28142	39.91602
14	2008-02-08 17:15:49	116.2818	39.91637
14	2008-02-08 17:17:01	116.2818	39.91637
14	2008-02-08 17:20:50	116.2818	39.91637
14	2008-02-08 17:22:03	116.2818	39.91637
14	2008-02-08 17:25:52	116.2817	39.91628
14	2008-02-08 17:27:05	116.28167	39.91627
14	2008-02-08 17:30:53	116.28871	39.91166
14	2008-02-08 17:32:06	116.28912	39.91599
14	2008-02-08 17:35:55	116.28981	39.94729
14	2008-02-08 17:37:08	116.28912	39.95756
