# Supplementary material for: An adaptive map-matching algorithm based on hierarchical fuzzy system from vehicular GPS data
Source: PLoS One. 2017 Dec 5;12(12):e0188796. doi: 10.1371/journal.pone.0188796 (PMC5716534; doi:10.1371/journal.pone.0188796)
Supplement: S1 Data — (ZIP) [file pone.0188796.s001.zip › data samples/15.txt]

15	2008-02-02 13:34:06	116.40061	39.90605
15	2008-02-02 13:39:07	116.40121	39.9139
15	2008-02-02 13:40:55	116.40117	39.91159
15	2008-02-02 13:44:09	116.39245	39.90635
15	2008-02-02 13:49:10	116.36999	39.90594
15	2008-02-02 13:50:59	116.36032	39.90591
15	2008-02-02 13:54:12	116.34526	39.90589
15	2008-02-02 13:59:14	116.30746	39.90627
15	2008-02-02 14:01:02	116.3042	39.91806
15	2008-02-02 14:04:15	116.30415	39.93732
15	2008-02-02 14:09:17	116.3038	39.93521
15	2008-02-02 14:11:05	116.29717	39.93617
15	2008-02-02 14:14:19	116.29457	39.93605
15	2008-02-02 14:14:19	116.29457	39.93605
15	2008-02-02 14:19:20	116.29453	39.93601
15	2008-02-02 14:21:09	116.29447	39.93594
15	2008-02-02 14:24:22	116.29801	39.93612
15	2008-02-02 14:29:24	116.30398	39.92109
15	2008-02-02 14:34:26	116.30396	39.9109
15	2008-02-02 14:39:27	116.30279	39.90725
15	2008-02-02 14:41:15	116.30279	39.90725
15	2008-02-02 14:44:29	116.30417	39.89554
15	2008-02-02 14:49:30	116.30839	39.88508
15	2008-02-02 14:51:19	116.3096	39.8839
15	2008-02-02 14:54:32	116.30893	39.88465
15	2008-02-02 14:59:34	116.30571	39.88607
15	2008-02-02 15:09:37	116.30524	39.88425
15	2008-02-02 15:11:25	116.30674	39.88749
15	2008-02-02 15:21:29	116.3045	39.88829
15	2008-02-02 15:25:00	116.30418	39.9146
15	2008-02-02 15:29:44	116.30415	39.94355
15	2008-02-02 15:31:32	116.3026	39.95801
15	2008-02-02 15:34:45	116.32545	39.966
15	2008-02-02 15:39:47	116.332	39.97404
15	2008-02-02 15:41:35	116.3321	39.97224
15	2008-02-02 15:44:49	116.33208	39.97216
15	2008-02-02 15:49:50	116.33002	39.96662
15	2008-02-02 15:51:39	116.3283	39.96258
15	2008-02-02 15:54:52	116.3189	39.95565
15	2008-02-02 15:59:54	116.31117	39.95525
15	2008-02-02 16:01:42	116.31673	39.95939
15	2008-02-02 16:04:55	116.31757	39.96568
15	2008-02-02 16:09:57	116.34563	39.9664
15	2008-02-02 16:11:45	116.3546	39.96636
15	2008-02-02 16:14:59	116.37499	39.9711
15	2008-02-02 16:28:44	116.43857	40.01822
15	2008-02-02 16:32:11	116.48615	40.00571
15	2008-02-02 16:37:13	116.53804	40.02399
15	2008-02-02 16:37:54	116.55003	40.02797
15	2008-02-02 16:42:14	116.58126	40.04864
15	2008-02-02 16:47:16	116.58116	40.0776
15	2008-02-02 16:47:57	116.5838	40.07778
15	2008-02-02 16:52:18	116.58302	40.05095
15	2008-02-02 16:57:19	116.55272	40.02894
15	2008-02-02 16:58:01	116.55272	40.02894
15	2008-02-02 17:02:21	116.50443	40.00725
15	2008-02-02 17:08:04	116.47978	39.97669
15	2008-02-02 17:12:24	116.47343	39.97095
15	2008-02-02 17:17:26	116.45716	39.95638
15	2008-02-02 17:18:07	116.45465	39.95406
15	2008-02-02 17:27:28	116.41701	39.96835
15	2008-02-02 17:28:10	116.41686	39.96834
15	2008-02-02 17:32:30	116.41169	39.96805
15	2008-02-02 17:32:30	116.41169	39.96805
15	2008-02-02 17:38:13	116.38974	39.9673
15	2008-02-02 17:42:33	116.37688	39.96149
15	2008-02-02 17:47:35	116.36894	39.96988
15	2008-02-02 17:48:16	116.36872	39.96993
15	2008-02-02 17:57:38	116.36764	39.96794
15	2008-02-02 18:02:40	116.36764	39.96794
15	2008-02-02 18:07:41	116.36764	39.96794
15	2008-02-02 18:12:43	116.36764	39.96794
15	2008-02-02 18:17:45	116.36764	39.96794
15	2008-02-02 18:22:46	116.36438	39.96715
15	2008-02-02 18:27:48	116.36399	39.96558
15	2008-02-02 18:29:30	116.36469	39.95729
15	2008-02-02 18:32:50	116.36504	39.95266
15	2008-02-02 18:37:51	116.35322	39.94744
15	2008-02-02 18:39:33	116.35488	39.94572
15	2008-02-02 18:42:53	116.35376	39.94369
15	2008-02-02 18:47:55	116.34041	39.93792
15	2008-02-02 18:49:36	116.33927	39.94023
15	2008-02-02 18:52:56	116.33922	39.9405
15	2008-02-02 18:59:40	116.33922	39.94051
15	2008-02-02 19:03:00	116.33661	39.93736
15	2008-02-02 19:08:01	116.33386	39.93698
15	2008-02-02 19:09:43	116.34576	39.93868
15	2008-02-02 19:13:03	116.35034	39.94209
15	2008-02-02 19:18:05	116.37202	39.94852
15	2008-02-02 19:19:46	116.37351	39.96159
15	2008-02-02 19:23:06	116.37389	39.9809
15	2008-02-02 19:28:08	116.3969	39.98679
15	2008-02-02 19:55:26	116.39871	39.99934
15	2008-02-02 19:57:13	116.39871	39.99931
15	2008-02-02 20:00:28	116.39871	39.99931
15	2008-02-02 20:05:30	116.39869	39.9993
15	2008-02-02 20:07:16	116.39873	39.99929
15	2008-02-02 20:10:31	116.39875	39.99924
15	2008-02-02 20:15:33	116.39941	39.99744
15	2008-02-02 20:17:19	116.39653	39.99685
15	2008-02-02 20:20:35	116.3947	39.9873
15	2008-02-02 20:25:36	116.3816	39.97713
15	2008-02-02 20:27:23	116.37565	39.97543
15	2008-02-02 20:35:40	116.34535	39.96648
15	2008-02-02 20:37:26	116.33422	39.96648
15	2008-02-02 20:40:41	116.3301	39.96643
15	2008-02-02 20:45:43	116.32799	39.9563
15	2008-02-02 20:45:43	116.32799	39.9563
15	2008-02-02 20:47:29	116.31822	39.95562
15	2008-02-02 20:50:45	116.31102	39.95166
15	2008-02-02 20:55:45	116.31325	39.947
15	2008-02-02 20:57:32	116.31874	39.94348
15	2008-02-02 21:00:47	116.31954	39.93259
15	2008-02-02 21:05:49	116.31979	39.92221
15	2008-02-02 21:07:35	116.32846	39.92107
15	2008-02-02 21:15:52	116.35492	39.90577
15	2008-02-02 21:17:38	116.35748	39.90579
15	2008-02-02 21:20:54	116.36457	39.90577
15	2008-02-02 21:25:55	116.36971	39.90566
15	2008-02-02 21:27:42	116.36975	39.90566
15	2008-02-02 21:30:57	116.37981	39.90294
15	2008-02-02 21:30:57	116.37981	39.90294
15	2008-02-02 21:35:59	116.38552	39.89965
15	2008-02-02 21:37:45	116.38428	39.89898
15	2008-02-02 21:41:00	116.37838	39.89871
15	2008-02-02 21:46:02	116.36802	39.88463
15	2008-02-02 21:47:48	116.36222	39.882
15	2008-02-02 21:51:04	116.36114	39.88324
15	2008-02-02 21:56:05	116.36114	39.88324
15	2008-02-02 21:57:52	116.36112	39.88323
15	2008-02-02 22:01:07	116.35992	39.88513
15	2008-02-02 22:06:09	116.3684	39.89135
15	2008-02-02 22:07:55	116.36825	39.89345
15	2008-02-02 22:07:55	116.36825	39.89345
15	2008-02-02 22:11:10	116.36825	39.88837
15	2008-02-02 22:16:12	116.38128	39.87696
15	2008-02-02 22:17:58	116.38004	39.86962
15	2008-02-02 22:26:15	116.4208	39.86351
15	2008-02-02 22:28:02	116.41842	39.86433
15	2008-02-02 22:31:17	116.41461	39.88312
15	2008-02-02 22:36:19	116.41004	39.8956
15	2008-02-02 22:38:05	116.40596	39.89371
15	2008-02-02 22:41:20	116.32042	39.90593
15	2008-02-02 22:41:20	116.32042	39.90593
15	2008-02-02 22:46:22	116.40428	39.88739
15	2008-02-02 22:48:08	116.40428	39.88739
15	2008-02-02 22:51:24	116.3893	39.885
15	2008-02-02 22:51:24	116.3893	39.885
15	2008-02-02 22:56:25	116.37786	39.88814
15	2008-02-02 22:58:11	116.3698	39.88803
15	2008-02-02 23:01:27	116.35798	39.88815
15	2008-02-02 23:06:29	116.32147	39.88886
15	2008-02-02 23:08:15	116.31519	39.88858
15	2008-02-02 23:11:30	116.3151	39.89042
15	2008-02-02 23:16:32	116.3205	39.88145
15	2008-02-02 23:18:18	116.3205	39.87579
15	2008-02-02 23:21:42	116.32206	39.87122
15	2008-02-02 23:26:35	116.31565	39.86685
15	2008-02-02 23:28:21	116.29447	39.86534
15	2008-02-02 23:31:37	116.25364	39.86581
15	2008-02-02 23:36:38	116.20469	39.83813
15	2008-02-02 23:38:25	116.20521	39.81587
15	2008-02-02 23:41:40	116.17577	39.78266
15	2008-02-02 23:46:42	116.13573	39.74664
15	2008-02-02 23:48:28	116.12811	39.73715
15	2008-02-02 23:51:43	116.11167	39.72657
15	2008-02-02 23:56:45	116.06813	39.71491
15	2008-02-02 23:58:31	116.05285	39.71225
15	2008-02-03 00:02:13	116.00562	39.70251
15	2008-02-03 00:06:48	115.99297	39.69886
15	2008-02-03 00:08:35	115.98565	39.69653
15	2008-02-03 00:11:50	115.97753	39.68348
15	2008-02-03 00:16:52	115.97514	39.63619
15	2008-02-03 00:18:38	115.98769	39.62959
15	2008-02-03 00:21:53	115.99178	39.63047
15	2008-02-03 00:24:41	115.99178	39.63047
15	2008-02-03 10:09:28	115.99177	39.63047
15	2008-02-03 10:14:29	115.99177	39.63047
15	2008-02-03 10:15:11	115.99177	39.63047
15	2008-02-03 10:19:31	115.9918	39.63047
15	2008-02-03 10:24:32	115.99194	39.62947
15	2008-02-03 10:29:33	115.97372	39.62558
15	2008-02-03 10:34:35	115.95821	39.61516
15	2008-02-03 10:35:17	115.95821	39.61516
15	2008-02-03 10:39:37	115.95821	39.61516
15	2008-02-03 10:44:38	115.95821	39.61516
15	2008-02-03 10:49:40	115.95821	39.61516
15	2008-02-03 10:54:42	115.95821	39.61516
15	2008-02-03 11:04:45	115.95821	39.61516
15	2008-02-03 11:09:47	115.95821	39.61516
15	2008-02-03 11:14:48	115.95835	39.61387
15	2008-02-03 11:15:30	115.95835	39.61387
15	2008-02-03 11:19:50	115.9588	39.62612
15	2008-02-03 11:24:52	115.97822	39.62934
15	2008-02-03 11:25:33	115.98245	39.62964
15	2008-02-03 11:25:33	115.98245	39.62964
15	2008-02-03 11:29:53	115.99213	39.62992
15	2008-02-03 11:34:55	115.99214	39.63048
15	2008-02-03 11:35:37	115.99214	39.63048
15	2008-02-03 11:39:57	115.99214	39.63048
15	2008-02-03 11:39:57	115.99214	39.63048
15	2008-02-03 11:44:58	115.99214	39.63048
15	2008-02-03 11:45:40	115.99214	39.63048
15	2008-02-03 11:55:02	115.99214	39.63048
15	2008-02-03 11:55:43	115.99214	39.63048
15	2008-02-03 12:00:03	115.99214	39.63048
15	2008-02-03 12:05:05	115.99214	39.63048
15	2008-02-03 12:05:47	115.99214	39.63048
15	2008-02-03 12:15:08	115.99214	39.63048
15	2008-02-03 12:23:53	115.99182	39.63048
15	2008-02-03 13:40:36	115.99172	39.63064
15	2008-02-03 13:45:25	115.99172	39.63064
15	2008-02-03 13:45:37	115.99172	39.63064
15	2008-02-03 13:45:37	115.99172	39.63064
15	2008-02-03 13:50:39	115.99172	39.63064
15	2008-02-03 13:55:28	115.99172	39.63064
15	2008-02-03 13:55:41	115.99172	39.63064
15	2008-02-03 14:00:42	115.9906	39.62954
15	2008-02-03 14:05:32	115.9738	39.6453
15	2008-02-03 14:05:44	115.97401	39.64739
15	2008-02-03 14:10:46	115.9773	39.68158
15	2008-02-03 14:15:35	115.97968	39.69072
15	2008-02-03 14:15:47	115.98045	39.69178
15	2008-02-03 14:20:49	116.00581	39.70175
15	2008-02-03 14:25:51	116.00581	39.70175
15	2008-02-03 14:30:52	116.00571	39.70177
15	2008-02-03 14:35:42	116.00571	39.70177
15	2008-02-03 14:35:54	116.00571	39.70177
15	2008-02-03 14:40:56	116.00571	39.70177
15	2008-02-03 14:45:45	116.00784	39.70317
15	2008-02-03 14:45:57	116.00963	39.7038
15	2008-02-03 14:50:59	116.06972	39.71501
15	2008-02-03 14:55:48	116.11289	39.7273
15	2008-02-03 14:56:01	116.11463	39.72849
15	2008-02-03 15:01:02	116.13545	39.74143
15	2008-02-03 15:05:51	116.15356	39.75632
15	2008-02-03 15:06:03	116.15429	39.75731
15	2008-02-03 15:11:05	116.18534	39.7902
15	2008-02-03 15:15:54	116.20164	39.81359
15	2008-02-03 15:16:06	116.20241	39.81486
15	2008-02-03 15:21:08	116.21048	39.84369
15	2008-02-03 15:25:57	116.22804	39.84425
15	2008-02-03 15:26:10	116.22859	39.84359
15	2008-02-03 15:31:11	116.22859	39.84359
15	2008-02-03 15:36:01	116.22815	39.8442
15	2008-02-03 15:41:15	116.24955	39.86365
15	2008-02-03 15:46:04	116.27353	39.87015
15	2008-02-03 15:46:16	116.27371	39.86999
15	2008-02-03 15:51:18	116.28006	39.85062
15	2008-02-03 15:51:18	116.28006	39.85062
15	2008-02-03 15:56:07	116.28808	39.85016
15	2008-02-03 15:56:07	116.28808	39.85016
15	2008-02-03 16:01:21	116.30356	39.86588
15	2008-02-03 16:06:11	116.32504	39.86678
15	2008-02-03 16:06:23	116.32504	39.86678
15	2008-02-03 16:11:25	116.32678	39.8741
15	2008-02-03 16:16:14	116.32678	39.8741
15	2008-02-03 16:16:26	116.32678	39.8741
15	2008-02-03 16:21:28	116.32678	39.8741
15	2008-02-03 16:26:30	116.32682	39.87411
15	2008-02-03 16:31:31	116.31888	39.87488
15	2008-02-03 16:36:33	116.31175	39.87495
15	2008-02-03 16:41:35	116.3059	39.88064
15	2008-02-03 16:46:24	116.30961	39.87605
15	2008-02-03 16:46:36	116.30961	39.87605
15	2008-02-03 16:51:38	116.3111	39.88354
15	2008-02-03 16:56:27	116.31089	39.88423
15	2008-02-03 16:56:40	116.31089	39.88423
15	2008-02-03 17:01:41	116.31491	39.88588
15	2008-02-03 17:06:30	116.3118	39.88287
15	2008-02-03 17:06:43	116.31176	39.88289
15	2008-02-03 17:11:48	116.30863	39.87609
15	2008-02-03 17:16:49	116.30651	39.87605
15	2008-02-03 17:18:34	116.30583	39.87601
15	2008-02-03 17:21:51	116.30497	39.88473
15	2008-02-03 17:26:52	116.2966	39.88695
15	2008-02-03 17:28:38	116.29665	39.88809
15	2008-02-03 17:31:54	116.30269	39.89251
15	2008-02-03 17:36:56	116.30269	39.89274
15	2008-02-03 17:38:41	116.30273	39.89275
15	2008-02-03 17:41:57	116.29667	39.88848
15	2008-02-03 17:46:59	116.29288	39.88983
15	2008-02-03 17:48:44	116.28997	39.89555
15	2008-02-03 17:52:01	116.29601	39.89615
15	2008-02-03 17:57:02	116.30012	39.90596
15	2008-02-03 17:57:02	116.30012	39.90596
15	2008-02-03 17:58:48	116.30012	39.90596
15	2008-02-03 18:02:04	116.30012	39.90596
15	2008-02-03 18:07:06	116.3022	39.90493
15	2008-02-03 18:08:51	116.30396	39.90075
15	2008-02-03 18:12:07	116.30403	39.8865
15	2008-02-03 18:17:09	116.30089	39.88053
15	2008-02-03 18:18:54	116.30419	39.88302
15	2008-02-03 18:22:11	116.3132	39.88855
15	2008-02-03 18:27:12	116.31069	39.88629
15	2008-02-03 18:28:58	116.30654	39.88461
15	2008-02-03 18:32:14	116.30448	39.8921
15	2008-02-03 18:37:16	116.30452	39.90137
15	2008-02-03 18:39:01	116.30452	39.90137
15	2008-02-03 18:42:17	116.30452	39.90137
15	2008-02-03 18:47:19	116.30393	39.90057
15	2008-02-03 18:49:04	116.2996	39.89596
15	2008-02-03 18:52:21	116.2961	39.9045
15	2008-02-03 18:59:07	116.28895	39.88915
15	2008-02-03 19:02:23	116.29272	39.88721
15	2008-02-03 19:07:25	116.29269	39.88722
15	2008-02-03 19:09:10	116.2927	39.88721
15	2008-02-03 19:12:26	116.29266	39.88723
15	2008-02-03 19:17:28	116.29311	39.88809
15	2008-02-03 19:19:13	116.30033	39.8886
15	2008-02-03 19:19:13	116.30033	39.8886
15	2008-02-03 19:22:30	116.29936	39.88869
15	2008-02-03 19:27:31	116.29996	39.89551
15	2008-02-03 19:29:17	116.2978	39.89603
15	2008-02-03 19:32:33	116.28911	39.90274
15	2008-02-03 19:37:35	116.28197	39.90706
15	2008-02-03 19:39:20	116.28202	39.90705
15	2008-02-03 19:42:36	116.28008	39.9116
15	2008-02-03 19:47:38	116.28881	39.91168
15	2008-02-03 19:49:23	116.28695	39.91614
15	2008-02-03 19:57:41	116.29312	39.92256
15	2008-02-03 19:59:27	116.30131	39.92257
15	2008-02-03 20:02:43	116.30397	39.91354
15	2008-02-03 20:02:43	116.30397	39.91354
15	2008-02-03 20:07:45	116.30415	39.90187
15	2008-02-03 20:12:46	116.3042	39.88808
15	2008-02-03 20:17:48	116.30121	39.87989
15	2008-02-03 20:19:33	116.30121	39.87989
15	2008-02-03 20:22:50	116.30475	39.87132
15	2008-02-03 20:27:51	116.30433	39.87208
15	2008-02-03 20:50:07	116.2709	39.87777
15	2008-02-03 20:55:06	116.25931	39.91649
15	2008-02-03 21:00:08	116.24692	39.916
15	2008-02-03 21:00:10	116.24692	39.91596
15	2008-02-03 21:05:09	116.23396	39.9062
15	2008-02-03 21:10:11	116.22357	39.89514
15	2008-02-03 21:10:14	116.22363	39.89477
15	2008-02-03 21:15:13	116.22795	39.88257
15	2008-02-03 21:15:13	116.22795	39.88257
15	2008-02-03 21:20:14	116.22973	39.88825
15	2008-02-03 21:20:17	116.23016	39.88826
15	2008-02-03 21:25:16	116.24778	39.89209
15	2008-02-03 21:30:18	116.24778	39.89209
15	2008-02-03 21:30:20	116.24778	39.89209
15	2008-02-03 21:35:19	116.24778	39.89209
15	2008-02-03 21:40:21	116.25583	39.88825
15	2008-02-03 21:40:23	116.25583	39.88825
15	2008-02-03 21:45:23	116.25825	39.89152
15	2008-02-03 21:50:24	116.25814	39.88827
15	2008-02-03 21:55:26	116.26825	39.88897
15	2008-02-03 22:00:27	116.26844	39.94278
15	2008-02-03 22:00:30	116.2685	39.94332
15	2008-02-03 22:05:29	116.29657	39.95873
15	2008-02-03 22:10:31	116.30104	39.96949
15	2008-02-03 22:10:33	116.30104	39.96949
15	2008-02-03 22:15:32	116.30097	39.96575
15	2008-02-03 22:20:34	116.30275	39.95198
15	2008-02-03 22:20:37	116.30282	39.95177
15	2008-02-03 22:30:36	116.28595	39.9205
15	2008-02-03 22:30:39	116.28591	39.92052
15	2008-02-03 22:35:38	116.28961	39.92268
15	2008-02-03 22:40:40	116.29753	39.93474
15	2008-02-03 22:40:42	116.29741	39.93458
15	2008-02-03 22:45:41	116.28502	39.93288
15	2008-02-03 22:50:43	116.28946	39.93129
15	2008-02-03 22:55:45	116.30382	39.92181
15	2008-02-03 23:00:46	116.30386	39.90946
15	2008-02-03 23:00:49	116.30386	39.90942
15	2008-02-03 23:05:48	116.29262	39.92282
15	2008-02-03 23:10:50	116.26884	39.93208
15	2008-02-03 23:10:52	116.26879	39.93245
15	2008-02-03 23:15:51	116.26836	39.95987
15	2008-02-03 23:20:53	116.26182	39.94579
15	2008-02-03 23:20:53	116.26182	39.94579
15	2008-02-03 23:20:56	116.26128	39.94579
15	2008-02-03 23:25:55	116.22494	39.95366
15	2008-02-03 23:30:56	116.20323	39.94303
15	2008-02-03 23:41:00	116.19421	39.94473
15	2008-02-03 23:41:02	116.19417	39.9449
15	2008-02-03 23:46:01	116.19189	39.92968
15	2008-02-03 23:51:06	116.19367	39.92895
15	2008-02-03 23:56:05	116.21908	39.92328
15	2008-02-04 00:01:06	116.25671	39.92317
15	2008-02-04 00:01:09	116.25698	39.92317
15	2008-02-04 00:06:08	116.27385	39.94528
15	2008-02-04 00:29:35	116.4015	39.95765
15	2008-02-04 00:30:40	116.40766	39.95771
15	2008-02-04 00:35:42	116.41518	39.95797
15	2008-02-04 00:39:22	116.40167	39.95486
15	2008-02-04 00:40:43	116.39981	39.95016
15	2008-02-04 00:45:45	116.37792	39.95004
15	2008-02-04 00:49:25	116.37486	39.97215
15	2008-02-04 00:59:28	116.36388	40.00525
15	2008-02-04 01:04:27	116.36849	40.01433
15	2008-02-04 01:09:29	116.36398	40.0002
15	2008-02-04 01:14:31	116.34627	40.00894
15	2008-02-04 01:19:32	116.34109	40.01832
15	2008-02-04 01:19:35	116.34109	40.01832
15	2008-02-04 01:24:34	116.33731	40.00999
15	2008-02-04 01:29:36	116.35874	39.99993
15	2008-02-04 01:29:38	116.35907	39.99993
15	2008-02-04 02:01:32	116.41323	39.89994
15	2008-02-04 02:11:35	116.35736	39.88799
15	2008-02-04 02:21:38	116.29607	39.90816
15	2008-02-04 02:27:38	116.28896	39.90982
15	2008-02-04 02:31:42	116.2889	39.89897
15	2008-02-04 11:43:08	116.21453	39.87407
15	2008-02-04 11:48:10	116.21453	39.87407
15	2008-02-04 11:49:58	116.21453	39.87407
15	2008-02-04 11:49:58	116.21453	39.87407
15	2008-02-04 11:53:12	116.21453	39.87407
15	2008-02-04 11:58:13	116.21453	39.87407
15	2008-02-04 12:00:02	116.21453	39.87407
15	2008-02-04 12:03:15	116.21453	39.87407
15	2008-02-04 12:08:17	116.21453	39.87407
15	2008-02-04 12:10:05	116.21453	39.87407
15	2008-02-04 12:13:18	116.21453	39.87407
15	2008-02-04 12:18:20	116.21453	39.87407
15	2008-02-04 12:20:08	116.21602	39.87423
15	2008-02-04 12:23:22	116.2245	39.86732
15	2008-02-04 12:28:23	116.23144	39.85299
15	2008-02-04 12:30:12	116.23143	39.85295
15	2008-02-04 12:33:25	116.23143	39.85295
15	2008-02-04 12:33:25	116.23143	39.85295
15	2008-02-04 12:38:27	116.22678	39.84661
15	2008-02-04 12:40:15	116.23165	39.8514
15	2008-02-04 12:43:28	116.23197	39.86505
15	2008-02-04 12:48:30	116.23396	39.87493
15	2008-02-04 12:50:18	116.23396	39.87493
15	2008-02-04 12:53:32	116.23473	39.8749
15	2008-02-04 12:58:33	116.24704	39.87605
15	2008-02-04 13:00:22	116.24702	39.88211
15	2008-02-04 13:03:35	116.25375	39.89567
15	2008-02-04 13:10:25	116.33462	39.89608
15	2008-02-04 13:13:38	116.33607	39.89916
15	2008-02-04 13:18:40	116.339	39.91184
15	2008-02-04 13:20:27	116.33875	39.90979
15	2008-02-04 13:23:41	116.33703	39.91038
15	2008-02-04 13:25:29	116.33552	39.9067
15	2008-02-04 13:28:42	116.32943	39.90629
15	2008-02-04 13:30:31	116.33042	39.90155
15	2008-02-04 13:33:44	116.33623	39.89672
15	2008-02-04 13:38:46	116.33661	39.89227
15	2008-02-04 13:40:34	116.33598	39.89102
15	2008-02-04 13:43:47	116.34411	39.88814
15	2008-02-04 13:48:49	116.3575	39.88545
15	2008-02-04 13:50:37	116.35742	39.88071
15	2008-02-04 13:53:51	116.35988	39.88191
15	2008-02-04 13:58:52	116.36055	39.88199
15	2008-02-04 14:00:40	116.35754	39.87933
15	2008-02-04 14:03:54	116.35416	39.87884
15	2008-02-04 14:08:56	116.35306	39.87883
15	2008-02-04 14:10:44	116.3525	39.88452
15	2008-02-04 14:13:57	116.35258	39.88684
15	2008-02-04 14:18:59	116.34914	39.8882
15	2008-02-04 14:20:47	116.33145	39.88861
15	2008-02-04 14:24:00	116.3284	39.89426
15	2008-02-04 14:29:02	116.32845	39.89126
15	2008-02-04 14:30:50	116.32459	39.8892
15	2008-02-04 14:34:04	116.33162	39.89594
15	2008-02-04 14:39:05	116.34618	39.90391
15	2008-02-04 14:39:05	116.34618	39.90391
15	2008-02-04 14:40:54	116.34184	39.90392
15	2008-02-04 14:44:07	116.33111	39.89617
15	2008-02-04 14:49:09	116.32431	39.89154
15	2008-02-04 14:50:57	116.32203	39.88872
15	2008-02-04 14:54:10	116.32026	39.88868
15	2008-02-04 14:59:12	116.31809	39.88317
15	2008-02-04 15:01:00	116.31717	39.88322
15	2008-02-04 15:04:14	116.31515	39.89012
15	2008-02-04 15:09:15	116.32284	39.90062
15	2008-02-04 15:11:04	116.32467	39.90601
15	2008-02-04 15:14:17	116.32658	39.90766
15	2008-02-04 15:21:07	116.30408	39.90648
15	2008-02-04 15:24:20	116.30435	39.88417
15	2008-02-04 15:34:24	116.30615	39.87097
15	2008-02-04 15:39:25	116.31213	39.87202
15	2008-02-04 15:41:14	116.31165	39.87835
15	2008-02-04 15:44:27	116.30556	39.88313
15	2008-02-04 15:49:29	116.30775	39.88746
15	2008-02-04 15:51:17	116.31364	39.88889
15	2008-02-04 15:54:30	116.31435	39.88972
15	2008-02-04 15:59:32	116.31324	39.88734
15	2008-02-04 16:01:20	116.30762	39.88506
15	2008-02-04 16:01:20	116.30762	39.88506
15	2008-02-04 16:04:34	116.30474	39.88628
15	2008-02-04 16:09:35	116.30397	39.90213
15	2008-02-04 16:11:24	116.29851	39.8959
15	2008-02-04 16:21:27	116.28275	39.8953
15	2008-02-04 16:24:40	116.27377	39.89189
15	2008-02-04 16:29:42	116.28544	39.89538
15	2008-02-04 16:31:30	116.28985	39.88994
15	2008-02-04 16:34:44	116.29818	39.88855
15	2008-02-04 16:39:45	116.30094	39.88212
15	2008-02-04 16:41:34	116.29312	39.88154
15	2008-02-04 16:44:47	116.29987	39.88121
15	2008-02-04 16:44:47	116.29987	39.88121
15	2008-02-04 16:49:49	116.31952	39.88875
15	2008-02-04 16:51:37	116.3343	39.88841
15	2008-02-04 16:54:50	116.3424	39.88195
15	2008-02-04 16:59:52	116.3405	39.88537
15	2008-02-04 17:17:01	116.33627	39.89568
15	2008-02-04 17:21:50	116.32285	39.89926
15	2008-02-04 17:22:03	116.32276	39.90025
15	2008-02-04 17:27:04	116.34015	39.90573
15	2008-02-04 17:31:54	116.33624	39.9009
15	2008-02-04 17:32:06	116.33607	39.89966
15	2008-02-04 17:37:08	116.3203	39.89841
15	2008-02-04 17:41:57	116.30742	39.89595
15	2008-02-04 17:42:09	116.30646	39.89595
15	2008-02-04 17:47:11	116.3043	39.89929
15	2008-02-04 17:52:00	116.3044	39.92189
15	2008-02-04 17:52:13	116.3044	39.92189
15	2008-02-04 17:57:14	116.29874	39.92674
15	2008-02-04 17:57:14	116.29874	39.92674
15	2008-02-04 18:02:04	116.29874	39.92674
15	2008-02-04 18:02:04	116.29874	39.92674
15	2008-02-04 18:02:16	116.29874	39.92674
15	2008-02-04 18:07:18	116.29875	39.92673
15	2008-02-04 18:12:07	116.29871	39.92671
15	2008-02-04 18:12:19	116.29871	39.92671
15	2008-02-04 18:17:21	116.29871	39.92671
15	2008-02-04 18:22:10	116.29877	39.92673
15	2008-02-04 18:22:23	116.29877	39.92673
15	2008-02-04 18:27:24	116.30381	39.92391
15	2008-02-04 18:31:13	116.30243	39.92006
15	2008-02-04 18:31:13	116.30243	39.92006
15	2008-02-04 18:36:15	116.30067	39.91903
15	2008-02-04 18:37:31	116.30067	39.91903
15	2008-02-04 18:42:32	116.30067	39.91903
15	2008-02-04 18:46:18	116.30068	39.91902
15	2008-02-04 18:47:34	116.30068	39.91902
15	2008-02-04 18:52:36	116.30068	39.91902
15	2008-02-04 18:57:37	116.30053	39.91954
15	2008-02-04 19:02:39	116.30053	39.91954
15	2008-02-04 19:07:25	116.30396	39.91488
15	2008-02-04 19:07:41	116.30396	39.91419
15	2008-02-04 19:12:42	116.30434	39.9196
15	2008-02-04 19:17:44	116.32201	39.92205
15	2008-02-04 19:22:46	116.3366	39.92185
15	2008-02-04 19:27:32	116.34732	39.92228
15	2008-02-04 19:27:47	116.34791	39.92229
15	2008-02-04 19:32:49	116.3509	39.91838
15	2008-02-04 19:37:35	116.35023	39.91397
15	2008-02-04 19:37:51	116.35023	39.91397
15	2008-02-04 19:42:52	116.35022	39.9089
15	2008-02-04 19:47:38	116.3634	39.90583
15	2008-02-04 19:47:54	116.36505	39.90581
15	2008-02-04 19:52:55	116.37867	39.9058
15	2008-02-04 19:57:42	116.39856	39.90639
15	2008-02-04 20:02:59	116.40973	39.90672
15	2008-02-04 20:02:59	116.40973	39.90672
15	2008-02-04 20:07:45	116.42002	39.90693
15	2008-02-04 20:07:45	116.42002	39.90693
15	2008-02-04 20:08:00	116.42064	39.90694
15	2008-02-04 20:17:47	116.43032	39.89878
15	2008-02-04 20:18:03	116.43032	39.89878
15	2008-02-04 20:23:04	116.42683	39.89631
15	2008-02-04 20:27:51	116.4182	39.89595
15	2008-02-04 20:28:06	116.41789	39.89596
15	2008-02-04 20:37:54	116.41388	39.88443
15	2008-02-04 20:38:09	116.41425	39.88378
15	2008-02-04 20:43:11	116.39915	39.87072
15	2008-02-04 20:47:57	116.3827	39.86799
15	2008-02-04 20:48:13	116.3827	39.86799
15	2008-02-04 20:53:14	116.35837	39.86924
15	2008-02-04 20:58:01	116.35594	39.87671
15	2008-02-04 21:03:18	116.35415	39.87874
15	2008-02-04 21:08:19	116.3526	39.88791
15	2008-02-04 21:13:21	116.32139	39.88874
15	2008-02-04 21:23:24	116.27633	39.86915
15	2008-02-04 21:28:11	116.28039	39.86906
15	2008-02-04 21:28:26	116.28063	39.86811
15	2008-02-04 21:38:14	116.28059	39.83522
15	2008-02-04 21:43:31	116.28054	39.83927
15	2008-02-04 21:48:17	116.26946	39.88154
15	2008-02-04 21:53:34	116.2684	39.90532
15	2008-02-04 21:58:21	116.28885	39.90601
15	2008-02-04 21:58:36	116.28902	39.9053
15	2008-02-04 22:08:24	116.3029	39.90754
15	2008-02-04 22:08:39	116.30278	39.90726
15	2008-02-04 22:18:27	116.2974	39.88713
15	2008-02-04 22:18:43	116.29741	39.88714
15	2008-02-04 22:23:44	116.30401	39.88761
15	2008-02-04 22:28:31	116.3149	39.8897
15	2008-02-04 22:28:46	116.3151	39.88946
15	2008-02-04 22:33:48	116.30972	39.88598
15	2008-02-04 22:38:34	116.30484	39.89502
15	2008-02-04 22:38:49	116.30562	39.89534
15	2008-02-04 22:43:51	116.30391	39.90335
15	2008-02-04 22:48:53	116.30666	39.86383
15	2008-02-04 22:53:54	116.3396	39.83247
15	2008-02-04 22:58:40	116.33636	39.80558
15	2008-02-04 22:58:56	116.33622	39.80553
15	2008-02-04 23:03:58	116.32196	39.79665
15	2008-02-04 23:08:44	116.33126	39.78365
15	2008-02-04 23:08:59	116.32979	39.78364
15	2008-02-04 23:14:01	116.32812	39.80043
15	2008-02-04 23:18:47	116.33989	39.82527
15	2008-02-04 23:19:03	116.34049	39.82731
15	2008-02-04 23:24:04	116.3216	39.83068
15	2008-02-04 23:28:50	116.3216	39.83068
15	2008-02-04 23:29:06	116.3216	39.83068
15	2008-02-04 23:38:54	116.30203	39.83803
15	2008-02-04 23:39:09	116.30351	39.83716
15	2008-02-04 23:44:11	116.3148	39.84673
15	2008-02-04 23:48:57	116.34072	39.85184
15	2008-02-04 23:54:13	116.33695	39.88844
15	2008-02-04 23:58:59	116.31478	39.89201
15	2008-02-04 23:59:15	116.31461	39.89152
15	2008-02-05 00:04:16	116.31149	39.88662
15	2008-02-05 00:04:16	116.31149	39.88662
15	2008-02-05 00:09:03	116.30538	39.8964
15	2008-02-05 00:09:18	116.30465	39.89763
15	2008-02-05 00:14:20	116.30392	39.90032
15	2008-02-05 00:14:20	116.30392	39.90032
15	2008-02-05 00:19:06	116.29625	39.89598
15	2008-02-05 00:19:06	116.29625	39.89598
15	2008-02-05 00:19:21	116.29606	39.89695
15	2008-02-05 00:24:23	116.30282	39.90739
15	2008-02-05 00:29:09	116.30445	39.92208
15	2008-02-05 00:29:25	116.30445	39.92208
15	2008-02-05 00:34:26	116.28038	39.92308
15	2008-02-05 00:39:13	116.27588	39.92698
15	2008-02-05 00:39:28	116.27667	39.92685
15	2008-02-05 00:49:31	116.28881	39.9059
15	2008-02-05 00:54:33	116.29958	39.90595
15	2008-02-05 00:59:19	116.3039	39.90097
15	2008-02-05 01:04:36	116.30392	39.90075
15	2008-02-05 01:09:23	116.30392	39.90075
15	2008-02-05 01:19:26	116.23025	39.89589
15	2008-02-05 01:19:41	116.22835	39.89589
15	2008-02-05 01:29:29	116.22518	39.87561
15	2008-02-05 01:29:45	116.225	39.8745
15	2008-02-05 01:34:46	116.21808	39.87413
15	2008-02-05 01:39:48	116.21606	39.87429
15	2008-02-05 01:40:33	116.21504	39.87434
15	2008-02-05 11:14:09	116.21441	39.87416
15	2008-02-05 11:19:11	116.21441	39.87416
15	2008-02-05 11:21:00	116.21441	39.87416
15	2008-02-05 11:24:13	116.21441	39.87416
15	2008-02-05 11:29:14	116.21441	39.87416
15	2008-02-05 11:31:04	116.21441	39.87416
15	2008-02-05 11:34:16	116.21441	39.87416
15	2008-02-05 11:39:18	116.21441	39.87416
15	2008-02-05 11:41:07	116.21441	39.87416
15	2008-02-05 11:44:19	116.21441	39.87416
15	2008-02-05 11:49:21	116.21441	39.87416
15	2008-02-05 11:51:10	116.21441	39.87416
15	2008-02-05 11:54:23	116.21441	39.87416
15	2008-02-05 12:01:14	116.21441	39.87416
15	2008-02-05 12:04:26	116.21441	39.87416
15	2008-02-05 12:09:28	116.22547	39.88375
15	2008-02-05 12:11:17	116.22609	39.88805
15	2008-02-05 12:14:29	116.2517	39.88825
15	2008-02-05 12:14:29	116.2517	39.88825
15	2008-02-05 12:21:20	116.2689	39.88367
15	2008-02-05 12:24:33	116.27175	39.89191
15	2008-02-05 12:29:34	116.26636	39.89633
15	2008-02-05 12:31:24	116.26798	39.88605
15	2008-02-05 12:39:38	116.27708	39.85039
15	2008-02-05 12:41:27	116.27975	39.83967
15	2008-02-05 12:44:39	116.28709	39.84037
15	2008-02-05 12:49:41	116.28842	39.84339
15	2008-02-05 12:51:30	116.28486	39.84207
15	2008-02-05 12:54:43	116.28492	39.84191
15	2008-02-05 12:59:44	116.28394	39.83518
15	2008-02-05 13:01:33	116.2807	39.83847
15	2008-02-05 13:05:05	116.2772	39.85349
15	2008-02-05 13:09:47	116.27359	39.89567
15	2008-02-05 13:11:37	116.29434	39.89572
15	2008-02-05 13:14:49	116.33184	39.89603
15	2008-02-05 13:19:51	116.36849	39.89837
15	2008-02-05 13:21:40	116.3816	39.89875
15	2008-02-05 13:24:52	116.39261	39.89871
15	2008-02-05 13:29:54	116.40063	39.90153
15	2008-02-05 13:31:43	116.40086	39.90314
15	2008-02-05 13:31:43	116.40086	39.90314
15	2008-02-05 13:34:56	116.40072	39.90406
15	2008-02-05 13:39:57	116.40054	39.90696
15	2008-02-05 13:41:47	116.40241	39.91162
15	2008-02-05 13:44:58	116.40054	39.91084
15	2008-02-05 13:50:00	116.38564	39.90615
15	2008-02-05 13:51:49	116.37689	39.90585
15	2008-02-05 13:55:01	116.36656	39.90862
15	2008-02-05 14:01:52	116.36733	39.90872
15	2008-02-05 14:05:05	116.36772	39.90628
15	2008-02-05 14:10:06	116.36795	39.8999
15	2008-02-05 14:11:56	116.36795	39.8999
15	2008-02-05 14:15:08	116.36809	39.89167
15	2008-02-05 14:20:10	116.36798	39.87026
15	2008-02-05 14:20:10	116.36798	39.87026
15	2008-02-05 14:21:59	116.36556	39.85813
15	2008-02-05 14:21:59	116.36556	39.85813
15	2008-02-05 14:25:11	116.3664	39.84923
15	2008-02-05 14:30:13	116.37251	39.84091
15	2008-02-05 14:32:02	116.37414	39.84945
15	2008-02-05 14:35:15	116.38046	39.85553
15	2008-02-05 14:40:16	116.38133	39.87629
15	2008-02-05 14:42:06	116.38121	39.88193
15	2008-02-05 14:45:18	116.38724	39.88867
15	2008-02-05 14:50:20	116.40489	39.89142
15	2008-02-05 14:52:09	116.39613	39.89087
15	2008-02-05 14:55:21	116.38681	39.88888
15	2008-02-05 15:00:23	116.38681	39.88888
15	2008-02-05 15:02:12	116.38426	39.88853
15	2008-02-05 15:05:25	116.36909	39.88799
15	2008-02-05 15:10:26	116.36794	39.88635
15	2008-02-05 15:12:16	116.36794	39.88635
15	2008-02-05 15:15:28	116.36794	39.88635
15	2008-02-05 15:20:30	116.36794	39.88635
15	2008-02-05 15:22:19	116.36794	39.88635
15	2008-02-05 15:22:19	116.36794	39.88635
15	2008-02-05 15:22:19	116.36794	39.88635
15	2008-02-05 15:25:31	116.36794	39.88635
15	2008-02-05 15:30:33	116.36097	39.88269
15	2008-02-05 15:32:22	116.35943	39.88521
15	2008-02-05 15:35:35	116.35753	39.88638
15	2008-02-05 15:40:36	116.3574	39.8877
15	2008-02-05 15:42:26	116.35735	39.88793
15	2008-02-05 15:45:38	116.33518	39.88858
15	2008-02-05 16:16:00	116.32815	39.87724
15	2008-02-05 16:20:42	116.3206	39.87824
15	2008-02-05 16:21:02	116.32064	39.87671
15	2008-02-05 16:21:02	116.32064	39.87671
15	2008-02-05 16:26:03	116.3084	39.87599
15	2008-02-05 16:30:46	116.30882	39.87596
15	2008-02-05 16:31:05	116.31006	39.87597
15	2008-02-05 16:36:07	116.30822	39.88104
15	2008-02-05 16:40:49	116.30494	39.88504
15	2008-02-05 16:41:08	116.30457	39.88631
15	2008-02-05 16:46:10	116.30434	39.91965
15	2008-02-05 16:50:52	116.30395	39.91154
15	2008-02-05 16:51:12	116.30395	39.91144
15	2008-02-05 16:56:13	116.30393	39.90989
15	2008-02-05 17:00:56	116.30387	39.90787
15	2008-02-05 17:01:15	116.30387	39.90787
15	2008-02-05 17:06:17	116.30396	39.90185
15	2008-02-05 17:10:59	116.3041	39.88313
15	2008-02-05 17:11:18	116.30458	39.88339
15	2008-02-05 17:16:20	116.30891	39.88541
15	2008-02-05 17:21:02	116.31492	39.88342
15	2008-02-05 17:21:22	116.31512	39.88312
15	2008-02-05 17:26:23	116.31484	39.88707
15	2008-02-05 17:31:05	116.30447	39.89174
15	2008-02-05 17:31:25	116.30447	39.89176
15	2008-02-05 17:36:27	116.30419	39.91335
15	2008-02-05 17:41:09	116.30363	39.9518
15	2008-02-05 17:41:28	116.30359	39.95227
15	2008-02-05 17:46:30	116.29787	39.95696
15	2008-02-05 17:51:12	116.29784	39.95288
15	2008-02-05 17:51:32	116.29792	39.95227
15	2008-02-05 17:56:33	116.32669	39.93691
15	2008-02-05 18:01:15	116.34717	39.93204
15	2008-02-05 18:01:35	116.34716	39.93131
15	2008-02-05 18:06:35	116.34298	39.93168
15	2008-02-05 18:16:39	116.32722	39.92696
15	2008-02-05 18:21:21	116.31318	39.92262
15	2008-02-05 18:21:40	116.31068	39.92263
15	2008-02-05 18:26:42	116.27749	39.92029
15	2008-02-05 18:26:42	116.27749	39.92029
15	2008-02-05 18:31:24	116.27724	39.90523
15	2008-02-05 18:31:24	116.27724	39.90523
15	2008-02-05 18:31:44	116.27724	39.90523
15	2008-02-05 18:36:45	116.29061	39.89974
15	2008-02-05 18:41:28	116.29909	39.90592
15	2008-02-05 18:41:47	116.29945	39.90591
15	2008-02-05 18:46:49	116.30412	39.89854
15	2008-02-05 18:51:31	116.3046	39.88157
15	2008-02-05 18:51:50	116.30477	39.87985
15	2008-02-05 18:56:52	116.30312	39.88202
15	2008-02-05 19:01:34	116.30558	39.87252
15	2008-02-05 19:01:54	116.30577	39.86953
15	2008-02-05 19:06:55	116.31654	39.86142
15	2008-02-05 19:11:38	116.3084	39.85994
15	2008-02-05 19:11:57	116.3084	39.85994
15	2008-02-05 19:21:41	116.31166	39.87757
15	2008-02-05 19:22:00	116.31157	39.87891
15	2008-02-05 19:27:12	116.3059	39.8808
15	2008-02-05 19:31:44	116.30477	39.88599
15	2008-02-05 19:32:04	116.30477	39.88599
15	2008-02-05 19:37:05	116.30595	39.88614
15	2008-02-05 19:41:48	116.30546	39.87432
15	2008-02-05 19:42:07	116.30573	39.87121
15	2008-02-05 19:47:09	116.33571	39.86668
15	2008-02-05 19:51:51	116.37855	39.86805
15	2008-02-05 19:52:10	116.37855	39.86805
15	2008-02-05 19:57:12	116.38159	39.86451
15	2008-02-05 20:01:54	116.37091	39.85595
15	2008-02-05 20:02:14	116.36812	39.85588
15	2008-02-05 20:07:15	116.34195	39.8619
15	2008-02-05 20:11:58	116.33337	39.88863
15	2008-02-05 20:12:17	116.33316	39.88874
15	2008-02-05 20:17:19	116.30489	39.88488
15	2008-02-05 20:22:01	116.30439	39.92206
15	2008-02-05 20:22:20	116.30439	39.92206
15	2008-02-05 20:27:22	116.29541	39.93058
15	2008-02-05 20:32:04	116.29583	39.93621
15	2008-02-05 20:32:24	116.29584	39.93624
15	2008-02-05 20:37:25	116.27876	39.9239
15	2008-02-05 20:42:08	116.2773	39.90565
15	2008-02-05 20:42:27	116.27733	39.90384
15	2008-02-05 20:47:29	116.28749	39.89594
15	2008-02-05 20:52:30	116.32048	39.89572
15	2008-02-05 20:57:53	116.3559	39.86744
15	2008-02-05 21:27:42	116.40242	39.85714
15	2008-02-05 21:29:36	116.39071	39.85576
15	2008-02-05 21:32:43	116.38604	39.86011
15	2008-02-05 21:37:45	116.38607	39.86035
15	2008-02-05 21:39:39	116.38613	39.8621
15	2008-02-05 21:42:47	116.38323	39.86237
15	2008-02-05 21:47:48	116.38323	39.86237
15	2008-02-05 21:49:42	116.38323	39.86237
15	2008-02-05 21:49:42	116.38323	39.86237
15	2008-02-05 21:52:50	116.37803	39.86173
15	2008-02-05 21:57:52	116.34354	39.84969
15	2008-02-05 21:59:46	116.32806	39.8479
15	2008-02-05 22:07:55	116.28961	39.86521
15	2008-02-05 22:09:49	116.27782	39.86427
15	2008-02-05 22:12:57	116.26118	39.86436
15	2008-02-05 22:17:58	116.24348	39.85658
15	2008-02-05 22:19:52	116.2322	39.85534
15	2008-02-05 22:23:00	116.22429	39.85076
15	2008-02-05 22:28:02	116.20668	39.81788
15	2008-02-05 22:29:56	116.19412	39.79616
15	2008-02-05 22:33:03	116.15547	39.77175
15	2008-02-05 22:33:03	116.15547	39.77175
15	2008-02-05 22:38:05	116.1026	39.71148
15	2008-02-05 22:39:59	116.08709	39.68474
15	2008-02-05 22:43:07	116.07118	39.64003
15	2008-02-05 22:48:08	116.05255	39.59827
15	2008-02-05 22:50:02	116.04516	39.60014
15	2008-02-05 22:53:15	116.0377	39.59324
15	2008-02-05 22:58:11	116.0393	39.59271
15	2008-02-05 23:00:06	116.03933	39.59263
15	2008-02-05 23:03:13	116.03933	39.59263
15	2008-02-05 23:08:15	116.03933	39.59263
15	2008-02-05 23:10:09	116.03933	39.59263
15	2008-02-05 23:13:16	116.03933	39.59263
15	2008-02-05 23:18:18	116.03933	39.59263
15	2008-02-05 23:20:12	116.03933	39.59263
15	2008-02-05 23:23:20	116.03933	39.59263
15	2008-02-05 23:30:16	116.03933	39.59263
15	2008-02-05 23:33:23	116.03933	39.59263
15	2008-02-05 23:38:25	116.03933	39.59263
15	2008-02-05 23:40:19	116.03933	39.59263
15	2008-02-05 23:43:26	116.03933	39.59263
15	2008-02-05 23:48:28	116.03933	39.59263
15	2008-02-05 23:50:22	116.03933	39.59263
15	2008-02-05 23:53:30	116.03681	39.5971
15	2008-02-05 23:58:31	115.99205	39.60095
15	2008-02-06 00:00:26	115.98095	39.6157
15	2008-02-06 00:03:33	115.98951	39.62955
15	2008-02-06 00:07:28	115.9918	39.63049
15	2008-02-06 06:21:03	116.24529	40.11719
15	2008-02-06 06:21:03	116.24529	40.11719
15	2008-02-06 09:57:16	115.99208	39.63051
15	2008-02-06 10:02:18	115.99199	39.6305
15	2008-02-06 10:05:00	115.99199	39.6305
15	2008-02-06 10:07:19	115.99193	39.63048
15	2008-02-06 10:17:23	115.98347	39.6297
15	2008-02-06 10:25:07	115.97854	39.68918
15	2008-02-06 10:27:26	115.98517	39.69296
15	2008-02-06 10:32:28	115.98517	39.69296
15	2008-02-06 10:35:10	115.98517	39.69296
15	2008-02-06 10:37:29	115.98517	39.69296
15	2008-02-06 10:42:31	115.98517	39.69296
15	2008-02-06 10:45:14	115.98517	39.69296
15	2008-02-06 10:47:33	115.98517	39.69296
15	2008-02-06 10:52:34	115.98513	39.69295
15	2008-02-06 10:52:34	115.98513	39.69295
15	2008-02-06 10:55:17	115.98513	39.69295
15	2008-02-06 10:57:36	115.98513	39.69295
15	2008-02-06 11:02:38	115.98513	39.69295
15	2008-02-06 11:05:20	115.98513	39.69295
15	2008-02-06 11:07:39	115.98513	39.69295
15	2008-02-06 11:12:41	115.98513	39.69295
15	2008-02-06 11:15:24	115.98523	39.69293
15	2008-02-06 11:17:43	115.9848	39.69366
15	2008-02-06 11:22:44	116.02412	39.70582
15	2008-02-06 11:25:27	116.05657	39.71297
15	2008-02-06 11:27:46	116.08131	39.71665
15	2008-02-06 11:35:29	116.13306	39.74
15	2008-02-06 11:37:48	116.1471	39.74866
15	2008-02-06 11:42:50	116.17921	39.78585
15	2008-02-06 11:45:32	116.16821	39.7997
15	2008-02-06 11:47:52	116.14909	39.80144
15	2008-02-06 11:52:53	116.15287	39.80877
15	2008-02-06 12:02:57	116.19981	39.81081
15	2008-02-06 12:05:39	116.20322	39.82746
15	2008-02-06 12:07:58	116.20279	39.84132
15	2008-02-06 12:13:00	116.22041	39.84329
15	2008-02-06 12:15:42	116.20231	39.87369
15	2008-02-06 12:18:01	116.21751	39.89575
15	2008-02-06 12:23:03	116.24771	39.906
15	2008-02-06 12:25:46	116.24831	39.90599
15	2008-02-06 12:28:05	116.24859	39.90603
15	2008-02-06 12:33:06	116.25861	39.89924
15	2008-02-06 12:35:49	116.25859	39.89373
15	2008-02-06 12:38:08	116.25844	39.88191
15	2008-02-06 12:43:10	116.25382	39.86231
15	2008-02-06 12:45:52	116.25424	39.86079
15	2008-02-06 12:48:11	116.24672	39.85785
15	2008-02-06 12:53:13	116.24775	39.85781
15	2008-02-06 12:55:56	116.24775	39.85781
15	2008-02-06 12:58:15	116.24763	39.858
15	2008-02-06 12:58:15	116.24763	39.858
15	2008-02-06 13:03:16	116.25211	39.85648
15	2008-02-06 13:05:59	116.2575	39.86237
15	2008-02-06 13:08:18	116.26024	39.8682
15	2008-02-06 13:13:20	116.31131	39.88305
15	2008-02-06 13:16:02	116.30874	39.8812
15	2008-02-06 13:18:21	116.31017	39.87613
15	2008-02-06 13:23:23	116.31185	39.87475
15	2008-02-06 13:26:06	116.30924	39.87607
15	2008-02-06 13:28:25	116.3054	39.87757
15	2008-02-06 13:33:26	116.30925	39.85818
15	2008-02-06 13:36:09	116.29596	39.85822
15	2008-02-06 13:36:09	116.29596	39.85822
15	2008-02-06 13:38:28	116.28724	39.85518
15	2008-02-06 13:43:30	116.28771	39.85625
15	2008-02-06 13:48:31	116.29376	39.85989
15	2008-02-06 13:52:55	116.28785	39.85169
15	2008-02-06 13:52:55	116.28785	39.85169
15	2008-02-06 14:19:40	116.2886	39.85251
15	2008-02-06 14:24:41	116.30832	39.86588
15	2008-02-06 14:27:30	116.46675	39.92304
15	2008-02-06 14:27:30	116.46675	39.92304
15	2008-02-06 14:29:43	116.31412	39.89536
15	2008-02-06 14:34:45	116.31679	39.89551
15	2008-02-06 14:37:33	116.30444	39.90128
15	2008-02-06 14:39:46	116.30266	39.89597
15	2008-02-06 14:44:48	116.29899	39.90602
15	2008-02-06 14:47:37	116.30446	39.90978
15	2008-02-06 14:49:50	116.30412	39.93072
15	2008-02-06 14:54:51	116.31817	39.94926
15	2008-02-06 14:57:40	116.3179	39.9501
15	2008-02-06 14:59:53	116.31805	39.94627
15	2008-02-06 15:04:55	116.31806	39.94525
15	2008-02-06 15:07:19	116.31146	39.94487
15	2008-02-06 15:49:14	116.30804	39.93963
15	2008-02-06 15:54:03	116.3053	39.93986
15	2008-02-06 15:54:16	116.30437	39.94015
15	2008-02-06 15:59:27	116.31432	39.96865
15	2008-02-06 16:04:07	116.31546	39.96572
15	2008-02-06 16:04:19	116.3152	39.96548
15	2008-02-06 16:09:36	116.3194	39.9378
15	2008-02-06 16:14:10	116.31969	39.92237
15	2008-02-06 16:14:22	116.32098	39.92196
15	2008-02-06 16:19:24	116.32948	39.9075
15	2008-02-06 16:24:13	116.31495	39.90985
15	2008-02-06 16:24:26	116.3132	39.90987
15	2008-02-06 16:29:27	116.30376	39.90776
15	2008-02-06 16:34:16	116.32276	39.90403
15	2008-02-06 16:34:29	116.32284	39.90236
15	2008-02-06 16:39:31	116.32745	39.90128
15	2008-02-06 16:44:20	116.32743	39.90127
15	2008-02-06 16:44:32	116.32744	39.90127
15	2008-02-06 16:54:23	116.30444	39.90378
15	2008-02-06 16:54:35	116.30465	39.90463
15	2008-02-06 16:59:37	116.30418	39.89738
15	2008-02-06 17:04:26	116.27484	39.86861
15	2008-02-06 17:04:39	116.27529	39.86778
15	2008-02-06 17:09:40	116.28522	39.86049
15	2008-02-06 17:09:40	116.28522	39.86049
15	2008-02-06 17:14:30	116.28433	39.86207
15	2008-02-06 17:14:42	116.28433	39.86207
15	2008-02-06 17:19:44	116.28436	39.86489
15	2008-02-06 17:24:33	116.29811	39.88029
15	2008-02-06 17:24:45	116.29962	39.88108
15	2008-02-06 17:29:47	116.30451	39.89801
15	2008-02-06 17:34:49	116.29598	39.90351
15	2008-02-06 17:39:50	116.30286	39.9075
15	2008-02-06 17:44:40	116.30575	39.87043
15	2008-02-06 17:44:52	116.30573	39.86876
15	2008-02-06 17:49:54	116.28822	39.86255
15	2008-02-06 17:54:43	116.28809	39.8647
15	2008-02-06 17:54:55	116.28779	39.86504
15	2008-02-06 17:59:56	116.27345	39.8716
15	2008-02-06 17:59:57	116.6262	39.8716
15	2008-02-06 18:04:45	116.30428	39.89208
15	2008-02-06 18:09:59	116.30481	39.93977
15	2008-02-06 18:14:49	116.35253	39.9431
15	2008-02-06 18:15:01	116.35429	39.94364
15	2008-02-06 18:20:03	116.41751	39.94798
15	2008-02-06 18:24:52	116.4264	39.95808
15	2008-02-06 18:25:04	116.42771	39.95809
15	2008-02-06 18:30:06	116.42862	39.95321
15	2008-02-06 18:34:55	116.42924	39.95933
15	2008-02-06 18:35:08	116.42909	39.95876
15	2008-02-06 18:40:09	116.42644	39.94746
15	2008-02-06 18:44:59	116.43017	39.93419
15	2008-02-06 18:45:11	116.43017	39.93419
15	2008-02-06 18:50:13	116.41963	39.93482
15	2008-02-06 18:55:02	116.41032	39.94728
15	2008-02-06 18:55:14	116.41023	39.94781
15	2008-02-06 19:00:16	116.37303	39.94753
15	2008-02-06 19:05:05	116.35	39.9215
15	2008-02-06 19:05:18	116.35001	39.92005
15	2008-02-06 19:10:19	116.36006	39.91185
15	2008-02-06 19:15:09	116.35605	39.90603
15	2008-02-06 19:15:21	116.35464	39.906
15	2008-02-06 19:15:21	116.35464	39.906
15	2008-02-06 19:20:45	116.2919	39.90627
15	2008-02-06 19:25:12	116.26354	39.90626
15	2008-02-06 19:25:24	116.26179	39.90626
15	2008-02-06 19:30:26	116.26098	39.92079
15	2008-02-06 19:35:15	116.2586	39.91
15	2008-02-06 19:35:28	116.25848	39.9098
15	2008-02-06 19:40:29	116.25352	39.91927
15	2008-02-06 19:45:19	116.25264	39.91925
15	2008-02-06 19:45:31	116.25319	39.91928
15	2008-02-06 19:50:33	116.26905	39.93014
15	2008-02-06 19:55:34	116.27794	39.95611
15	2008-02-06 20:00:36	116.27451	39.95639
15	2008-02-06 20:05:25	116.27516	39.95569
15	2008-02-06 20:05:38	116.27734	39.95582
15	2008-02-06 20:10:39	116.28406	39.96528
15	2008-02-06 20:15:29	116.28569	39.96573
15	2008-02-06 20:15:41	116.28599	39.96619
15	2008-02-06 20:20:43	116.2907	39.962
15	2008-02-06 20:25:32	116.30988	39.96376
15	2008-02-06 20:25:44	116.31264	39.9648
15	2008-02-06 20:30:46	116.37374	39.9642
15	2008-02-06 20:35:48	116.37535	39.95213
15	2008-02-06 20:40:56	116.36542	39.94988
15	2008-02-06 20:45:38	116.34964	39.93001
15	2008-02-06 20:45:51	116.34978	39.92813
15	2008-02-06 20:51:01	116.33035	39.90634
15	2008-02-06 20:55:42	116.32446	39.90784
15	2008-02-06 20:55:54	116.3237	39.90771
15	2008-02-06 21:05:45	116.30401	39.89963
15	2008-02-06 21:05:57	116.30408	39.89895
15	2008-02-06 21:11:01	116.34244	39.89212
15	2008-02-06 21:15:48	116.3722	39.86907
15	2008-02-06 21:16:01	116.37465	39.86924
15	2008-02-06 21:31:06	116.37747	39.8583
15	2008-02-06 21:36:07	116.34123	39.85599
15	2008-02-06 21:41:08	116.33082	39.87586
15	2008-02-06 21:45:57	116.33023	39.8833
15	2008-02-06 21:46:10	116.32928	39.88337
15	2008-02-06 21:51:11	116.31812	39.87483
15	2008-02-06 21:56:01	116.30431	39.88678
15	2008-02-06 21:56:13	116.30429	39.88899
15	2008-02-06 22:01:15	116.30068	39.88187
15	2008-02-06 22:06:04	116.2343	39.85746
15	2008-02-06 22:11:18	116.22525	39.84879
15	2008-02-06 22:16:07	116.26687	39.87141
15	2008-02-06 22:16:20	116.2689	39.8723
15	2008-02-06 22:26:11	116.29057	39.87904
15	2008-02-06 22:26:23	116.28956	39.87885
15	2008-02-06 22:31:25	116.24318	39.86121
15	2008-02-06 22:36:14	116.20601	39.83166
15	2008-02-06 22:36:26	116.20639	39.82898
15	2008-02-06 22:41:28	116.15952	39.77572
15	2008-02-06 22:46:17	116.13106	39.73891
15	2008-02-06 22:46:30	116.12998	39.73825
15	2008-02-06 22:51:31	116.10902	39.72462
15	2008-02-06 22:56:21	116.04679	39.71155
15	2008-02-06 22:56:33	116.04405	39.71198
15	2008-02-06 23:01:35	116.00908	39.7022
15	2008-02-06 23:06:24	116.00983	39.69223
15	2008-02-06 23:06:36	116.00977	39.6912
15	2008-02-06 23:11:38	116.02459	39.66997
15	2008-02-06 23:16:27	116.02507	39.66852
15	2008-02-06 23:21:41	116.02507	39.66852
15	2008-02-06 23:26:43	116.02507	39.66852
15	2008-02-06 23:26:43	116.02507	39.66852
15	2008-02-06 23:31:45	116.02507	39.66852
15	2008-02-06 23:36:34	116.02507	39.66852
15	2008-02-06 23:36:46	116.02507	39.66852
15	2008-02-06 23:41:48	116.02507	39.66852
15	2008-02-06 23:46:37	116.02678	39.65466
15	2008-02-06 23:46:50	116.02662	39.6529
15	2008-02-06 23:51:51	115.97402	39.64774
15	2008-02-06 23:56:41	115.99215	39.63027
15	2008-02-06 23:56:53	115.99194	39.63046
15	2008-02-06 23:59:42	115.99181	39.63047
15	2008-02-07 00:07:49	115.9918	39.63046
15	2008-02-07 00:07:49	115.9918	39.63046
15	2008-02-07 00:07:49	115.9918	39.63046
15	2008-02-07 00:07:49	115.9918	39.63046
15	2008-02-07 00:07:49	115.9918	39.63046
15	2008-02-07 00:07:49	115.9918	39.63046
15	2008-02-07 00:07:49	115.9918	39.63046
15	2008-02-07 00:07:49	115.9918	39.63046
15	2008-02-07 00:07:49	115.9918	39.63046
15	2008-02-07 00:07:49	115.9918	39.63046
15	2008-02-07 00:07:49	115.9918	39.63046
15	2008-02-07 00:07:49	115.9918	39.63046
15	2008-02-07 00:07:49	115.9918	39.63046
15	2008-02-07 00:07:49	115.9918	39.63046
15	2008-02-07 00:07:49	115.9918	39.63046
15	2008-02-07 00:07:49	115.9918	39.63046
15	2008-02-07 00:07:49	115.9918	39.63046
15	2008-02-07 00:07:49	115.9918	39.63046
15	2008-02-07 00:07:49	115.9918	39.63046
15	2008-02-07 00:07:49	115.9918	39.63046
15	2008-02-07 00:07:49	115.9918	39.63046
15	2008-02-07 00:07:49	115.9918	39.63046
15	2008-02-07 00:07:49	115.9918	39.63046
15	2008-02-07 12:17:12	115.99166	39.63079
15	2008-02-07 12:24:05	115.99199	39.6305
15	2008-02-07 12:27:16	115.99073	39.63307
15	2008-02-07 12:29:27	115.99088	39.63326
15	2008-02-07 17:40:38	115.99114	39.63218
15	2008-02-07 19:07:47	115.99064	39.633
15	2008-02-07 19:36:00	115.99053	39.62993
15	2008-02-07 19:38:34	115.9918	39.63048
15	2008-02-08 12:52:07	115.99214	39.63053
15	2008-02-08 12:57:09	115.99214	39.63053
15	2008-02-08 12:58:56	115.98869	39.62958
15	2008-02-08 12:58:56	115.98869	39.62958
15	2008-02-08 13:02:11	115.97524	39.63526
15	2008-02-08 13:07:12	115.97412	39.64797
15	2008-02-08 13:09:00	115.97412	39.64798
15	2008-02-08 13:12:14	115.96775	39.6552
15	2008-02-08 13:17:16	115.96057	39.65956
15	2008-02-08 13:20:03	115.96021	39.65967
15	2008-02-08 17:02:37	115.96742	39.65537
15	2008-02-08 17:07:26	115.97548	39.63426
15	2008-02-08 17:07:39	115.97593	39.63267
15	2008-02-08 17:12:40	115.98786	39.62977
15	2008-02-08 17:17:30	115.98837	39.6296
15	2008-02-08 17:17:42	115.98837	39.6296
15	2008-02-08 17:22:44	115.98837	39.6296
15	2008-02-08 17:27:33	115.98851	39.6294
15	2008-02-08 17:27:45	115.9885	39.62897
15	2008-02-08 17:32:47	115.98661	39.62632
15	2008-02-08 17:37:36	115.98661	39.62632
15	2008-02-08 17:37:49	115.98661	39.62632
