# Supplementary material for: An adaptive map-matching algorithm based on hierarchical fuzzy system from vehicular GPS data
Source: PLoS One. 2017 Dec 5;12(12):e0188796. doi: 10.1371/journal.pone.0188796 (PMC5716534; doi:10.1371/journal.pone.0188796)
Supplement: S1 Data — (ZIP) [file pone.0188796.s001.zip › data samples/18.txt]

18	2008-02-02 13:35:49	116.39722	39.93428
18	2008-02-02 13:40:49	116.39722	39.93427
18	2008-02-02 13:45:49	116.39722	39.93427
18	2008-02-02 13:50:49	116.39722	39.93427
18	2008-02-02 13:55:49	116.39722	39.93426
18	2008-02-02 14:00:48	116.39722	39.93426
18	2008-02-02 14:10:48	116.39723	39.93426
18	2008-02-02 14:15:48	116.39723	39.93426
18	2008-02-02 14:20:48	116.39723	39.93426
18	2008-02-02 14:30:48	116.39723	39.93425
18	2008-02-02 14:35:48	116.39723	39.93425
18	2008-02-02 14:45:48	116.39723	39.93425
18	2008-02-02 14:50:49	116.39723	39.93425
18	2008-02-02 14:55:49	116.39723	39.93425
18	2008-02-02 15:00:49	116.39722	39.93424
18	2008-02-02 15:05:49	116.39722	39.93424
18	2008-02-02 15:10:48	116.39722	39.93424
18	2008-02-02 15:15:48	116.39722	39.93424
18	2008-02-02 15:25:48	116.39722	39.93424
18	2008-02-02 15:30:48	116.39722	39.93424
18	2008-02-02 15:35:48	116.39722	39.93424
18	2008-02-02 15:40:48	116.39722	39.93424
18	2008-02-02 15:55:48	116.39722	39.93424
18	2008-02-02 15:55:48	116.39722	39.93424
18	2008-02-02 16:00:48	116.39722	39.93424
18	2008-02-02 16:05:48	116.39722	39.93424
18	2008-02-02 16:10:48	116.39722	39.93424
18	2008-02-02 16:15:48	116.39722	39.93424
18	2008-02-02 16:20:48	116.39722	39.93424
18	2008-02-02 16:25:48	116.39722	39.93423
18	2008-02-02 16:30:48	116.39722	39.93423
18	2008-02-02 16:35:48	116.39731	39.934
18	2008-02-02 16:45:48	116.39728	39.93401
18	2008-02-02 16:50:48	116.39727	39.93403
18	2008-02-02 16:55:48	116.39727	39.93403
18	2008-02-02 17:05:48	116.39727	39.9341
18	2008-02-02 17:10:47	116.39728	39.93413
18	2008-02-02 17:15:47	116.39729	39.93416
18	2008-02-02 17:25:47	116.39731	39.93419
18	2008-02-02 17:35:47	116.39731	39.9342
18	2008-02-02 17:40:47	116.39731	39.93421
18	2008-02-02 17:45:47	116.39731	39.93421
18	2008-02-02 17:50:47	116.39731	39.93421
18	2008-02-02 17:55:47	116.39731	39.93421
18	2008-02-02 18:00:47	116.39731	39.93421
18	2008-02-02 18:05:47	116.39731	39.93421
18	2008-02-02 18:10:47	116.3973	39.93421
18	2008-02-02 18:15:47	116.3973	39.93421
18	2008-02-02 18:20:47	116.3973	39.93421
18	2008-02-02 18:20:47	116.3973	39.93421
18	2008-02-02 18:25:47	116.3973	39.93421
18	2008-02-02 18:35:47	116.39729	39.93421
18	2008-02-02 18:40:47	116.39729	39.93421
18	2008-02-02 18:45:47	116.39729	39.93421
18	2008-02-02 18:50:47	116.39729	39.93421
18	2008-02-02 18:55:47	116.39729	39.9342
18	2008-02-02 19:00:47	116.39728	39.9342
18	2008-02-02 19:05:47	116.39728	39.9342
18	2008-02-02 19:10:47	116.39728	39.9342
18	2008-02-02 19:15:47	116.39728	39.93419
18	2008-02-02 19:20:47	116.39728	39.93419
18	2008-02-02 19:25:47	116.39728	39.93419
18	2008-02-02 19:30:47	116.39728	39.93419
18	2008-02-02 19:35:47	116.39728	39.93419
18	2008-02-02 19:40:47	116.39727	39.93419
18	2008-02-02 19:45:46	116.39727	39.93419
18	2008-02-02 19:55:47	116.39713	39.93433
18	2008-02-02 20:00:46	116.39714	39.93431
18	2008-02-02 20:05:46	116.39715	39.93433
18	2008-02-02 20:10:46	116.39717	39.93431
18	2008-02-02 20:15:46	116.39717	39.9343
18	2008-02-02 20:20:46	116.39718	39.93429
18	2008-02-02 20:25:46	116.39719	39.93429
18	2008-02-02 20:30:46	116.39719	39.93429
18	2008-02-02 20:35:46	116.3972	39.93429
18	2008-02-02 20:40:47	116.39721	39.93429
18	2008-02-02 20:45:47	116.39721	39.93429
18	2008-02-02 20:45:47	116.39721	39.93429
18	2008-02-02 20:50:47	116.39722	39.93428
18	2008-02-02 20:55:47	116.39723	39.93428
18	2008-02-02 21:00:46	116.39723	39.93428
18	2008-02-02 21:05:46	116.39724	39.93428
18	2008-02-02 21:10:46	116.39724	39.93427
18	2008-02-02 21:15:46	116.39724	39.93427
18	2008-02-02 21:20:46	116.39725	39.93427
18	2008-02-02 21:25:46	116.39725	39.93427
18	2008-02-02 21:35:46	116.39726	39.93426
18	2008-02-02 21:40:46	116.39726	39.93426
18	2008-02-02 21:45:46	116.39726	39.93426
18	2008-02-02 21:50:46	116.39726	39.93426
18	2008-02-02 21:55:46	116.39727	39.93426
18	2008-02-02 22:00:46	116.39727	39.93425
18	2008-02-02 22:05:46	116.39727	39.93425
18	2008-02-02 22:10:46	116.39727	39.93425
18	2008-02-02 22:15:46	116.39727	39.93425
18	2008-02-02 22:20:46	116.39727	39.93425
18	2008-02-02 22:25:46	116.39727	39.93425
18	2008-02-02 22:30:46	116.39726	39.93425
18	2008-02-02 22:35:46	116.3972	39.93423
18	2008-02-02 22:40:46	116.39718	39.93423
18	2008-02-02 22:45:46	116.39718	39.93425
18	2008-02-02 22:50:46	116.39718	39.93426
18	2008-02-02 22:55:46	116.39718	39.93425
18	2008-02-02 23:00:46	116.39718	39.93425
18	2008-02-02 23:05:46	116.39718	39.93425
18	2008-02-02 23:10:45	116.39718	39.93426
18	2008-02-02 23:10:45	116.39718	39.93426
18	2008-02-02 23:15:45	116.39719	39.93426
18	2008-02-02 23:20:45	116.39719	39.93426
18	2008-02-02 23:25:45	116.39719	39.93422
18	2008-02-02 23:30:45	116.39719	39.93422
18	2008-02-02 23:35:45	116.39719	39.93424
18	2008-02-02 23:40:45	116.39719	39.93424
18	2008-02-02 23:45:45	116.3972	39.93425
18	2008-02-02 23:55:46	116.39721	39.93427
18	2008-02-03 00:05:46	116.39721	39.93426
18	2008-02-03 00:10:45	116.39721	39.93425
18	2008-02-03 00:15:45	116.3972	39.93425
18	2008-02-03 00:20:45	116.3972	39.93424
18	2008-02-03 00:25:45	116.3972	39.93424
18	2008-02-03 00:30:45	116.3972	39.93423
18	2008-02-03 00:40:45	116.39721	39.93423
18	2008-02-03 00:45:45	116.39721	39.93423
18	2008-02-03 00:50:45	116.39722	39.93422
18	2008-02-03 00:55:45	116.39722	39.93422
18	2008-02-03 01:00:45	116.39722	39.93422
18	2008-02-03 01:05:45	116.39723	39.93422
18	2008-02-03 01:10:45	116.39723	39.93422
18	2008-02-03 01:15:45	116.39723	39.93422
18	2008-02-03 01:20:45	116.39723	39.93421
18	2008-02-03 01:25:45	116.39724	39.93421
18	2008-02-03 01:30:45	116.39724	39.93421
18	2008-02-03 01:35:45	116.39724	39.93421
18	2008-02-03 01:35:45	116.39724	39.93421
18	2008-02-03 01:45:45	116.39724	39.93421
18	2008-02-03 01:50:45	116.39724	39.93421
18	2008-02-03 02:00:45	116.39724	39.9342
18	2008-02-03 02:15:45	116.3971	39.93414
18	2008-02-03 02:20:45	116.39711	39.93414
18	2008-02-03 03:08:33	116.42733	39.93513
18	2008-02-03 03:10:45	116.42879	39.91968
18	2008-02-03 03:20:44	116.46592	39.86988
18	2008-02-03 03:25:44	116.46475	39.86087
18	2008-02-03 03:30:44	116.45536	39.88757
18	2008-02-03 03:35:44	116.43026	39.90164
18	2008-02-03 03:40:44	116.41984	39.93248
18	2008-02-03 03:45:44	116.39727	39.93422
18	2008-02-03 04:00:45	116.39726	39.93416
18	2008-02-03 04:00:45	116.39726	39.93416
18	2008-02-03 04:10:45	116.39726	39.93416
18	2008-02-03 04:15:44	116.39726	39.93417
18	2008-02-03 04:20:44	116.39726	39.93417
18	2008-02-03 04:25:44	116.39726	39.93417
18	2008-02-03 04:30:44	116.39726	39.93417
18	2008-02-03 04:35:44	116.39726	39.93417
18	2008-02-03 04:40:44	116.39726	39.93417
18	2008-02-03 04:45:44	116.39726	39.93417
18	2008-02-03 04:50:44	116.39726	39.93417
18	2008-02-03 04:55:44	116.39726	39.93417
18	2008-02-03 05:00:44	116.39726	39.93418
18	2008-02-03 05:05:44	116.39726	39.93418
18	2008-02-03 05:10:44	116.39726	39.93417
18	2008-02-03 05:15:44	116.39726	39.93418
18	2008-02-03 05:20:43	116.39727	39.93418
18	2008-02-03 05:25:43	116.39727	39.93418
18	2008-02-03 05:30:43	116.39728	39.93418
18	2008-02-03 05:35:43	116.39728	39.93419
18	2008-02-03 05:40:43	116.39728	39.93419
18	2008-02-03 05:45:43	116.39728	39.93419
18	2008-02-03 05:50:43	116.39729	39.93419
18	2008-02-03 05:55:43	116.39729	39.93419
18	2008-02-03 06:00:44	116.39729	39.93419
18	2008-02-03 06:05:44	116.39724	39.93433
18	2008-02-03 06:20:43	116.39726	39.93429
18	2008-02-03 06:25:43	116.39727	39.93427
18	2008-02-03 06:25:43	116.39727	39.93427
18	2008-02-03 06:30:43	116.39727	39.93427
18	2008-02-03 06:30:43	116.39727	39.93427
18	2008-02-03 06:35:43	116.39727	39.93426
18	2008-02-03 06:40:43	116.39727	39.93425
18	2008-02-03 06:45:43	116.39727	39.93425
18	2008-02-03 06:50:43	116.39728	39.93424
18	2008-02-03 06:55:43	116.39728	39.93424
18	2008-02-03 07:05:43	116.39728	39.93423
18	2008-02-03 07:10:43	116.39728	39.93423
18	2008-02-03 07:20:44	116.39729	39.93422
18	2008-02-03 07:35:43	116.39729	39.93422
18	2008-02-03 07:45:43	116.39729	39.93422
18	2008-02-03 07:50:43	116.39728	39.93422
18	2008-02-03 08:00:43	116.39728	39.93422
18	2008-02-03 08:05:43	116.39728	39.93422
18	2008-02-03 08:10:43	116.39728	39.93422
18	2008-02-03 08:30:43	116.39728	39.93422
18	2008-02-03 08:45:42	116.39728	39.93422
18	2008-02-03 08:55:42	116.39728	39.93422
18	2008-02-03 08:55:42	116.39728	39.93422
18	2008-02-03 09:00:42	116.39728	39.93422
18	2008-02-03 09:10:42	116.39728	39.93422
18	2008-02-03 09:15:42	116.39729	39.93422
18	2008-02-03 09:20:43	116.39728	39.93422
18	2008-02-03 09:30:43	116.39728	39.93422
18	2008-02-03 09:35:43	116.39728	39.93422
18	2008-02-03 09:40:42	116.39732	39.93405
18	2008-02-03 09:45:42	116.39731	39.93417
18	2008-02-03 09:50:42	116.39728	39.9342
18	2008-02-03 09:55:42	116.3973	39.9342
18	2008-02-03 10:00:42	116.39729	39.93419
18	2008-02-03 10:05:42	116.39727	39.9342
18	2008-02-03 10:10:42	116.39726	39.93421
18	2008-02-03 10:15:42	116.39725	39.93422
18	2008-02-03 10:20:42	116.39724	39.93423
18	2008-02-03 10:25:42	116.39723	39.93424
18	2008-02-03 10:30:42	116.39723	39.93425
18	2008-02-03 10:35:42	116.39722	39.93425
18	2008-02-03 10:40:42	116.39722	39.93426
18	2008-02-03 10:45:42	116.39725	39.9344
18	2008-02-03 10:50:42	116.39723	39.93437
18	2008-02-03 10:55:42	116.39719	39.93433
18	2008-02-03 11:00:42	116.3972	39.93437
18	2008-02-03 11:10:42	116.39719	39.93423
18	2008-02-03 11:15:42	116.39718	39.93421
18	2008-02-03 11:20:42	116.39717	39.9342
18	2008-02-03 11:20:42	116.39717	39.9342
18	2008-02-03 11:30:42	116.39716	39.9342
18	2008-02-03 11:35:42	116.39716	39.9342
18	2008-02-03 11:40:41	116.39716	39.9342
18	2008-02-03 11:45:41	116.39715	39.9342
18	2008-02-03 11:50:41	116.39715	39.9342
18	2008-02-03 11:55:41	116.39715	39.9342
18	2008-02-03 12:00:41	116.39715	39.9342
18	2008-02-03 12:05:41	116.39715	39.93421
18	2008-02-03 12:10:41	116.39715	39.93421
18	2008-02-03 12:20:42	116.39715	39.93421
18	2008-02-03 12:30:42	116.39716	39.93421
18	2008-02-03 12:35:42	116.39716	39.9342
18	2008-02-03 12:40:41	116.39717	39.9342
18	2008-02-03 12:50:41	116.39717	39.9342
18	2008-02-03 12:55:41	116.39717	39.9342
18	2008-02-03 13:00:41	116.39718	39.9342
18	2008-02-03 13:05:41	116.39718	39.9342
18	2008-02-03 13:10:41	116.39718	39.9342
18	2008-02-03 13:11:32	116.39718	39.9342
18	2008-02-03 13:15:41	116.39718	39.9342
18	2008-02-03 13:20:41	116.39718	39.9342
18	2008-02-03 13:25:41	116.39718	39.9342
18	2008-02-03 13:30:41	116.39717	39.9342
18	2008-02-03 13:35:41	116.39718	39.9342
18	2008-02-03 13:40:41	116.39718	39.9342
18	2008-02-03 13:45:41	116.39718	39.9342
18	2008-02-03 13:45:41	116.39718	39.9342
18	2008-02-03 13:50:41	116.39718	39.9342
18	2008-02-03 13:55:41	116.39718	39.9342
18	2008-02-03 14:00:41	116.39718	39.9342
18	2008-02-03 14:05:41	116.39718	39.9342
18	2008-02-03 14:10:41	116.39718	39.9342
18	2008-02-03 14:15:41	116.39719	39.93421
18	2008-02-03 14:20:41	116.39719	39.93421
18	2008-02-03 14:25:41	116.39719	39.93421
18	2008-02-03 14:30:40	116.39719	39.93421
18	2008-02-03 14:35:40	116.39719	39.93421
18	2008-02-03 14:40:41	116.39719	39.93422
18	2008-02-03 14:45:40	116.3972	39.93422
18	2008-02-03 14:50:40	116.3972	39.93422
18	2008-02-03 14:55:40	116.3972	39.93422
18	2008-02-03 15:00:41	116.3972	39.93422
18	2008-02-03 15:05:41	116.3972	39.93422
18	2008-02-03 15:10:41	116.39721	39.93438
18	2008-02-03 15:15:41	116.39723	39.93433
18	2008-02-03 15:20:40	116.39723	39.93431
18	2008-02-03 15:25:40	116.39723	39.93418
18	2008-02-03 15:30:40	116.39724	39.93419
18	2008-02-03 15:35:40	116.39725	39.93419
18	2008-02-03 15:40:40	116.39725	39.93418
18	2008-02-03 15:45:40	116.39725	39.93419
18	2008-02-03 15:50:40	116.39725	39.93419
18	2008-02-03 15:55:40	116.39725	39.93419
18	2008-02-03 16:00:40	116.39725	39.93419
18	2008-02-03 16:05:40	116.39725	39.9342
18	2008-02-03 16:10:41	116.39724	39.93419
18	2008-02-03 16:10:41	116.39724	39.93419
18	2008-02-03 16:15:41	116.39724	39.93419
18	2008-02-03 16:20:41	116.39724	39.93419
18	2008-02-03 16:25:41	116.39724	39.93418
18	2008-02-03 16:30:40	116.39724	39.93417
18	2008-02-03 16:35:40	116.39724	39.93418
18	2008-02-03 16:40:40	116.39724	39.93417
18	2008-02-03 16:45:40	116.39724	39.93418
18	2008-02-03 16:50:40	116.39724	39.93418
18	2008-02-03 16:55:40	116.39724	39.93418
18	2008-02-03 17:00:40	116.39724	39.93418
18	2008-02-03 17:05:40	116.39724	39.93418
18	2008-02-03 17:10:40	116.39724	39.93418
18	2008-02-03 17:15:40	116.39724	39.93418
18	2008-02-03 17:25:40	116.39724	39.93419
18	2008-02-03 17:30:40	116.39724	39.93419
18	2008-02-03 17:35:39	116.39724	39.93419
18	2008-02-03 17:40:39	116.39724	39.93419
18	2008-02-03 17:45:39	116.39724	39.93419
18	2008-02-03 17:50:39	116.39724	39.93419
18	2008-02-03 17:55:39	116.39724	39.9342
18	2008-02-03 18:00:39	116.39724	39.9342
18	2008-02-03 18:05:39	116.39724	39.9342
18	2008-02-03 18:15:40	116.39724	39.9342
18	2008-02-03 18:20:40	116.39723	39.9342
18	2008-02-03 18:25:40	116.39723	39.9342
18	2008-02-03 18:30:39	116.39723	39.9342
18	2008-02-03 18:35:39	116.39723	39.9342
18	2008-02-03 18:35:39	116.39723	39.9342
18	2008-02-03 18:40:39	116.39723	39.9342
18	2008-02-03 18:45:39	116.39723	39.93421
18	2008-02-03 18:50:39	116.39723	39.93421
18	2008-02-03 18:55:39	116.39723	39.93421
18	2008-02-03 19:00:39	116.39723	39.93421
18	2008-02-03 19:05:39	116.39723	39.93421
18	2008-02-03 19:10:39	116.39723	39.93421
18	2008-02-03 19:15:39	116.39723	39.93421
18	2008-02-03 19:20:40	116.39723	39.93421
18	2008-02-03 19:25:40	116.39723	39.93421
18	2008-02-03 19:30:40	116.39723	39.93421
18	2008-02-03 19:35:40	116.39723	39.93421
18	2008-02-03 19:40:39	116.39723	39.93421
18	2008-02-03 19:45:39	116.39723	39.93421
18	2008-02-03 19:50:39	116.39723	39.93422
18	2008-02-03 19:55:39	116.39723	39.93422
18	2008-02-03 20:00:39	116.39723	39.93422
18	2008-02-03 20:05:39	116.39723	39.93422
18	2008-02-03 20:10:39	116.39722	39.93422
18	2008-02-03 20:15:39	116.39722	39.93422
18	2008-02-03 20:20:39	116.39722	39.93422
18	2008-02-03 20:25:39	116.39722	39.93422
18	2008-02-03 20:30:39	116.39722	39.93422
18	2008-02-03 20:35:39	116.39723	39.93422
18	2008-02-03 20:40:39	116.39723	39.93422
18	2008-02-03 20:45:38	116.39723	39.93422
18	2008-02-03 20:50:38	116.39723	39.93422
18	2008-02-03 20:55:38	116.39723	39.93422
18	2008-02-03 21:00:38	116.39723	39.93422
18	2008-02-03 21:00:38	116.39723	39.93422
18	2008-02-03 21:05:38	116.39723	39.93422
18	2008-02-03 21:10:39	116.39723	39.93422
18	2008-02-03 21:15:39	116.39723	39.93422
18	2008-02-03 21:20:39	116.39723	39.93422
18	2008-02-03 21:25:39	116.39723	39.93422
18	2008-02-03 21:35:39	116.39723	39.93422
18	2008-02-03 21:40:39	116.39723	39.93422
18	2008-02-03 21:45:39	116.39723	39.93422
18	2008-02-03 21:50:38	116.39723	39.93422
18	2008-02-03 21:55:38	116.39723	39.93422
18	2008-02-03 22:00:38	116.39723	39.93422
18	2008-02-03 22:05:38	116.39723	39.93422
18	2008-02-03 22:10:38	116.39723	39.93422
18	2008-02-03 22:15:38	116.39723	39.93422
18	2008-02-03 22:20:38	116.39723	39.93422
18	2008-02-03 22:25:38	116.39723	39.93422
18	2008-02-03 22:30:39	116.39723	39.93422
18	2008-02-03 22:35:39	116.39723	39.93422
18	2008-02-03 22:40:39	116.39723	39.93422
18	2008-02-03 22:45:39	116.39723	39.93422
18	2008-02-03 22:50:38	116.39723	39.93423
18	2008-02-03 22:55:38	116.39732	39.93436
18	2008-02-03 23:00:38	116.3973	39.93423
18	2008-02-03 23:10:38	116.39731	39.93428
18	2008-02-03 23:15:38	116.39731	39.93428
18	2008-02-03 23:20:38	116.3973	39.93428
18	2008-02-03 23:25:38	116.39731	39.93428
18	2008-02-03 23:25:38	116.39731	39.93428
18	2008-02-03 23:30:38	116.39731	39.93428
18	2008-02-03 23:35:38	116.39731	39.93428
18	2008-02-03 23:40:38	116.39731	39.93428
18	2008-02-03 23:45:38	116.39731	39.93428
18	2008-02-03 23:50:37	116.39731	39.93428
18	2008-02-03 23:55:37	116.3973	39.93427
18	2008-02-04 00:00:37	116.3973	39.93426
18	2008-02-04 00:05:37	116.3973	39.93426
18	2008-02-04 00:10:38	116.3973	39.93426
18	2008-02-04 00:15:38	116.3973	39.93426
18	2008-02-04 00:20:38	116.3973	39.93426
18	2008-02-04 00:25:38	116.3973	39.93426
18	2008-02-04 00:30:38	116.3973	39.93426
18	2008-02-04 00:35:38	116.39729	39.93426
18	2008-02-04 00:40:38	116.39729	39.93426
18	2008-02-04 00:45:38	116.39729	39.93426
18	2008-02-04 00:50:37	116.39729	39.93426
18	2008-02-04 00:55:37	116.39729	39.93426
18	2008-02-04 01:00:37	116.39729	39.93426
18	2008-02-04 01:05:37	116.39729	39.93426
18	2008-02-04 01:10:37	116.39729	39.93426
18	2008-02-04 01:15:37	116.39729	39.93426
18	2008-02-04 01:20:37	116.39729	39.93425
18	2008-02-04 01:25:37	116.39728	39.93425
18	2008-02-04 01:30:38	116.39728	39.93425
18	2008-02-04 01:35:38	116.39729	39.93425
18	2008-02-04 01:40:37	116.39731	39.9341
18	2008-02-04 01:45:37	116.39728	39.93413
18	2008-02-04 01:50:37	116.39725	39.93415
18	2008-02-04 01:50:37	116.39725	39.93415
18	2008-02-04 01:55:37	116.39724	39.93417
18	2008-02-04 02:00:37	116.39724	39.93418
18	2008-02-04 02:10:37	116.39727	39.93419
18	2008-02-04 02:15:37	116.39727	39.93419
18	2008-02-04 02:20:37	116.39727	39.9342
18	2008-02-04 02:25:37	116.39727	39.93421
18	2008-02-04 02:30:37	116.39727	39.93421
18	2008-02-04 02:35:37	116.39728	39.93422
18	2008-02-04 02:40:37	116.39728	39.93422
18	2008-02-04 02:45:37	116.39728	39.93423
18	2008-02-04 02:50:37	116.39728	39.93423
18	2008-02-04 02:55:37	116.39727	39.93423
18	2008-02-04 03:00:36	116.39727	39.93424
18	2008-02-04 03:05:36	116.39727	39.93424
18	2008-02-04 03:10:36	116.39727	39.93424
18	2008-02-04 03:15:36	116.39727	39.93424
18	2008-02-04 03:20:36	116.39727	39.93424
18	2008-02-04 03:25:36	116.39727	39.93424
18	2008-02-04 03:30:37	116.39727	39.93424
18	2008-02-04 03:35:37	116.39727	39.93424
18	2008-02-04 03:40:37	116.39726	39.93424
18	2008-02-04 03:45:37	116.39726	39.93424
18	2008-02-04 03:50:36	116.39725	39.93423
18	2008-02-04 03:55:36	116.39725	39.93423
18	2008-02-04 04:00:36	116.39725	39.93423
18	2008-02-04 04:05:36	116.39725	39.93423
18	2008-02-04 04:10:36	116.39725	39.93423
18	2008-02-04 04:15:36	116.39725	39.93423
18	2008-02-04 04:15:36	116.39725	39.93423
18	2008-02-04 04:20:36	116.39725	39.93423
18	2008-02-04 04:25:36	116.39725	39.93423
18	2008-02-04 04:30:37	116.39724	39.93423
18	2008-02-04 04:35:37	116.39724	39.93423
18	2008-02-04 04:40:36	116.39724	39.93423
18	2008-02-04 04:45:36	116.39724	39.93423
18	2008-02-04 04:50:36	116.39724	39.93423
18	2008-02-04 04:55:36	116.39724	39.93423
18	2008-02-04 05:00:36	116.39724	39.93423
18	2008-02-04 05:05:36	116.39724	39.93423
18	2008-02-04 05:10:36	116.39724	39.93423
18	2008-02-04 05:15:36	116.39724	39.93423
18	2008-02-04 05:20:36	116.39724	39.93423
18	2008-02-04 05:25:36	116.39725	39.93424
18	2008-02-04 05:30:36	116.39725	39.93424
18	2008-02-04 05:35:36	116.39725	39.93424
18	2008-02-04 05:40:36	116.39725	39.93424
18	2008-02-04 05:45:36	116.39725	39.93424
18	2008-02-04 05:50:36	116.39725	39.93424
18	2008-02-04 05:55:36	116.39725	39.93424
18	2008-02-04 06:00:36	116.39725	39.93425
18	2008-02-04 06:05:36	116.39725	39.93425
18	2008-02-04 06:10:36	116.39725	39.93425
18	2008-02-04 06:15:36	116.39725	39.93425
18	2008-02-04 06:25:35	116.39724	39.93425
18	2008-02-04 06:30:36	116.39724	39.93425
18	2008-02-04 06:35:36	116.39724	39.93425
18	2008-02-04 06:40:36	116.39724	39.93425
18	2008-02-04 06:40:36	116.39724	39.93425
18	2008-02-04 06:45:36	116.39723	39.93424
18	2008-02-04 06:50:35	116.39723	39.93425
18	2008-02-04 06:55:35	116.39723	39.93425
18	2008-02-04 07:00:35	116.39723	39.93425
18	2008-02-04 07:05:35	116.39723	39.93425
18	2008-02-04 07:10:35	116.39723	39.93425
18	2008-02-04 07:15:35	116.39723	39.93425
18	2008-02-04 07:20:35	116.39723	39.93425
18	2008-02-04 07:25:35	116.39722	39.93425
18	2008-02-04 07:30:36	116.39722	39.93425
18	2008-02-04 07:35:36	116.39722	39.93425
18	2008-02-04 07:40:36	116.39722	39.93425
18	2008-02-04 07:45:36	116.39722	39.93425
18	2008-02-04 07:50:35	116.39722	39.93425
18	2008-02-04 07:55:35	116.39722	39.93425
18	2008-02-04 08:00:35	116.39722	39.93425
18	2008-02-04 08:05:35	116.39723	39.93425
18	2008-02-04 08:10:35	116.39722	39.93425
18	2008-02-04 08:15:35	116.39722	39.93425
18	2008-02-04 08:20:35	116.39722	39.93425
18	2008-02-04 08:25:35	116.39722	39.93425
18	2008-02-04 08:30:35	116.39723	39.93424
18	2008-02-04 08:35:35	116.39723	39.93424
18	2008-02-04 08:40:35	116.39723	39.93424
18	2008-02-04 08:45:35	116.39723	39.93424
18	2008-02-04 08:55:35	116.39723	39.93424
18	2008-02-04 09:00:35	116.39723	39.93423
18	2008-02-04 09:05:35	116.39723	39.93423
18	2008-02-04 09:05:35	116.39723	39.93423
18	2008-02-04 09:10:35	116.39723	39.93423
18	2008-02-04 09:15:35	116.39723	39.93423
18	2008-02-04 09:20:35	116.39723	39.93422
18	2008-02-04 09:25:34	116.39711	39.93426
18	2008-02-04 09:30:34	116.39716	39.9342
18	2008-02-04 09:35:34	116.39718	39.93419
18	2008-02-04 09:40:35	116.39719	39.9342
18	2008-02-04 09:45:35	116.39719	39.93421
18	2008-02-04 09:50:35	116.39719	39.93421
18	2008-02-04 09:55:35	116.3972	39.93422
18	2008-02-04 10:00:34	116.3972	39.93421
18	2008-02-04 10:05:34	116.3972	39.93421
18	2008-02-04 10:10:34	116.40244	39.93672
18	2008-02-04 10:15:34	116.42614	39.93969
18	2008-02-04 10:20:34	116.43034	39.93266
18	2008-02-04 10:25:34	116.4344	39.92582
18	2008-02-04 10:30:34	116.43697	39.92111
18	2008-02-04 10:35:34	116.43424	39.92627
18	2008-02-04 10:40:35	116.43016	39.93562
18	2008-02-04 10:45:35	116.43025	39.93288
18	2008-02-04 10:50:35	116.42836	39.917
18	2008-02-04 10:55:35	116.43482	39.90553
18	2008-02-04 11:00:34	116.45698	39.90697
18	2008-02-04 11:05:34	116.53256	39.908
18	2008-02-04 11:10:34	116.59437	39.90779
18	2008-02-04 11:15:34	116.61996	39.9053
18	2008-02-04 11:20:34	116.62436	39.89982
18	2008-02-04 11:25:34	116.63276	39.90154
18	2008-02-04 11:30:34	116.65043	39.8999
18	2008-02-04 11:30:34	116.65043	39.8999
18	2008-02-04 11:35:34	116.65663	39.89906
18	2008-02-04 11:40:34	116.65557	39.90607
18	2008-02-04 11:45:34	116.65193	39.90657
18	2008-02-04 11:50:34	116.65071	39.91388
18	2008-02-04 11:55:34	116.65158	39.94239
18	2008-02-04 12:00:34	116.65318	39.96457
18	2008-02-04 12:05:34	116.64912	39.98492
18	2008-02-04 12:10:34	116.62667	39.98659
18	2008-02-04 12:15:34	116.64941	39.99233
18	2008-02-04 12:30:34	116.59414	40.03525
18	2008-02-04 12:35:34	116.58913	40.04537
18	2008-02-04 12:40:34	116.58348	40.05695
18	2008-02-04 12:45:34	116.56245	40.06929
18	2008-02-04 12:50:34	116.5668	40.07077
18	2008-02-04 12:55:34	116.56597	40.07142
18	2008-02-04 13:00:34	116.56598	40.07142
18	2008-02-04 13:05:34	116.56598	40.07142
18	2008-02-04 13:10:34	116.56597	40.07142
18	2008-02-04 13:11:27	116.56597	40.07142
18	2008-02-04 13:15:33	116.56597	40.07142
18	2008-02-04 13:20:33	116.56597	40.07142
18	2008-02-04 13:25:33	116.56597	40.07142
18	2008-02-04 13:30:33	116.56597	40.07143
18	2008-02-04 13:35:33	116.56596	40.07143
18	2008-02-04 13:45:33	116.56596	40.07144
18	2008-02-04 13:50:33	116.56596	40.07144
18	2008-02-04 13:55:34	116.56596	40.07144
18	2008-02-04 13:55:34	116.56596	40.07144
18	2008-02-04 14:00:34	116.56595	40.07144
18	2008-02-04 14:05:34	116.56596	40.07144
18	2008-02-04 14:10:34	116.56596	40.07144
18	2008-02-04 14:15:33	116.56596	40.07144
18	2008-02-04 14:20:33	116.56596	40.07144
18	2008-02-04 14:25:33	116.56596	40.07144
18	2008-02-04 14:30:33	116.56596	40.07144
18	2008-02-04 14:35:33	116.56596	40.07144
18	2008-02-04 14:40:33	116.56596	40.07144
18	2008-02-04 14:45:33	116.56596	40.07144
18	2008-02-04 14:50:33	116.56596	40.07144
18	2008-02-04 14:55:33	116.56596	40.07144
18	2008-02-04 15:00:33	116.56387	40.07021
18	2008-02-04 16:44:14	116.51866	39.96763
18	2008-02-04 16:45:32	116.52638	39.9516
18	2008-02-04 16:50:32	116.52153	39.90835
18	2008-02-04 19:58:45	116.56513	40.07149
18	2008-02-04 20:03:45	116.56514	40.07149
18	2008-02-04 20:08:44	116.56514	40.07149
18	2008-02-04 20:13:44	116.56514	40.07149
18	2008-02-04 20:18:45	116.56515	40.07149
18	2008-02-04 20:23:45	116.56515	40.07149
18	2008-02-04 20:28:45	116.56516	40.07149
18	2008-02-04 20:33:45	116.56516	40.07149
18	2008-02-04 20:38:44	116.56255	40.07009
18	2008-02-04 20:43:44	116.56579	40.06405
18	2008-02-04 20:48:44	116.56579	40.06405
18	2008-02-04 20:53:44	116.56579	40.06404
18	2008-02-04 20:58:44	116.57002	40.06343
18	2008-02-04 21:18:45	116.5777	40.06272
18	2008-02-04 21:23:45	116.57858	40.06263
18	2008-02-04 21:28:45	116.58075	40.06238
18	2008-02-04 21:33:45	116.58075	40.06239
18	2008-02-04 21:38:44	116.58302	40.06028
18	2008-02-04 21:43:44	116.58302	40.06028
18	2008-02-04 21:58:44	116.58204	40.06616
18	2008-02-04 22:08:44	116.58165	40.06913
18	2008-02-04 22:13:44	116.5816	40.06914
18	2008-02-04 22:18:44	116.58108	40.07208
18	2008-02-04 22:23:44	116.58105	40.0722
18	2008-02-04 22:28:44	116.58359	40.0763
18	2008-02-04 22:33:44	116.58492	40.07674
18	2008-02-04 22:38:43	116.58492	40.07672
18	2008-02-04 22:43:43	116.58743	40.07729
18	2008-02-04 22:48:43	116.58755	40.07742
18	2008-02-04 22:53:43	116.58707	40.07906
18	2008-02-04 22:58:44	116.57351	40.04174
18	2008-02-04 23:03:44	116.49922	40.00243
18	2008-02-04 23:08:43	116.47793	39.9602
18	2008-02-04 23:13:43	116.48349	39.90866
18	2008-02-04 23:18:43	116.47195	39.90128
18	2008-02-04 23:23:43	116.47198	39.90223
18	2008-02-04 23:28:43	116.44515	39.90233
18	2008-02-04 23:33:43	116.43758	39.90643
18	2008-02-04 23:38:43	116.43402	39.91429
18	2008-02-04 23:43:43	116.45172	39.92202
18	2008-02-04 23:48:43	116.46083	39.9313
18	2008-02-04 23:53:43	116.46851	39.93794
18	2008-02-05 00:13:43	116.41512	39.93965
18	2008-02-05 00:18:43	116.39773	39.93425
18	2008-02-05 00:23:43	116.39689	39.93407
18	2008-02-05 00:28:43	116.39689	39.93406
18	2008-02-05 00:28:43	116.39689	39.93406
18	2008-02-05 00:33:43	116.39689	39.93407
18	2008-02-05 00:33:43	116.39689	39.93407
18	2008-02-05 00:38:43	116.3969	39.93408
18	2008-02-05 00:48:43	116.39689	39.93409
18	2008-02-05 00:53:43	116.39689	39.93409
18	2008-02-05 00:58:43	116.39689	39.9341
18	2008-02-05 01:03:43	116.39689	39.9341
18	2008-02-05 01:08:43	116.39689	39.9341
18	2008-02-05 01:13:43	116.39689	39.9341
18	2008-02-05 01:18:43	116.39689	39.9341
18	2008-02-05 01:23:43	116.39689	39.9341
18	2008-02-05 01:28:43	116.39689	39.9341
18	2008-02-05 01:33:43	116.39689	39.9341
18	2008-02-05 01:38:43	116.3969	39.9341
18	2008-02-05 01:43:42	116.3969	39.9341
18	2008-02-05 01:48:42	116.39691	39.93409
18	2008-02-05 01:53:42	116.39691	39.93408
18	2008-02-05 01:58:43	116.39692	39.93408
18	2008-02-05 02:03:43	116.39665	39.9357
18	2008-02-05 02:33:42	116.39695	39.93397
18	2008-02-05 02:38:42	116.39695	39.93398
18	2008-02-05 02:48:42	116.39692	39.93398
18	2008-02-05 02:53:42	116.39692	39.93398
18	2008-02-05 02:58:42	116.39692	39.93398
18	2008-02-05 03:03:42	116.39692	39.93399
18	2008-02-05 03:08:43	116.39687	39.93417
18	2008-02-05 03:13:43	116.39689	39.93412
18	2008-02-05 03:18:43	116.3969	39.9341
18	2008-02-05 03:23:43	116.3969	39.93408
18	2008-02-05 03:33:42	116.39689	39.93407
18	2008-02-05 03:38:42	116.3969	39.93407
18	2008-02-05 03:48:42	116.3969	39.93407
18	2008-02-05 03:53:42	116.3969	39.93408
18	2008-02-05 03:58:42	116.3969	39.93408
18	2008-02-05 04:03:42	116.39689	39.93408
18	2008-02-05 04:08:42	116.39689	39.93409
18	2008-02-05 04:13:42	116.39689	39.93409
18	2008-02-05 04:18:42	116.39689	39.93409
18	2008-02-05 04:23:42	116.39689	39.93409
18	2008-02-05 04:28:42	116.39689	39.93409
18	2008-02-05 04:33:42	116.39689	39.93409
18	2008-02-05 04:43:42	116.39713	39.93431
18	2008-02-05 04:48:41	116.39711	39.93422
18	2008-02-05 04:53:41	116.39712	39.93422
18	2008-02-05 04:58:42	116.39713	39.93422
18	2008-02-05 05:03:41	116.39715	39.93421
18	2008-02-05 05:08:41	116.39715	39.93421
18	2008-02-05 05:13:41	116.39716	39.93421
18	2008-02-05 05:23:42	116.39716	39.93421
18	2008-02-05 05:23:42	116.39716	39.93421
18	2008-02-05 05:28:42	116.39717	39.93422
18	2008-02-05 05:33:42	116.39717	39.93422
18	2008-02-05 05:38:41	116.39717	39.93423
18	2008-02-05 05:43:41	116.39717	39.93423
18	2008-02-05 05:48:41	116.39717	39.93424
18	2008-02-05 05:53:41	116.39717	39.93424
18	2008-02-05 05:58:41	116.39717	39.93424
18	2008-02-05 06:03:41	116.39717	39.93423
18	2008-02-05 06:08:41	116.39717	39.93423
18	2008-02-05 06:13:41	116.39718	39.93425
18	2008-02-05 06:18:41	116.39718	39.93425
18	2008-02-05 06:23:41	116.39718	39.93425
18	2008-02-05 06:38:41	116.39718	39.93425
18	2008-02-05 06:43:41	116.39718	39.93425
18	2008-02-05 06:48:41	116.39718	39.93425
18	2008-02-05 06:53:41	116.39718	39.93425
18	2008-02-05 06:58:41	116.39718	39.93426
18	2008-02-05 07:03:41	116.39718	39.93426
18	2008-02-05 07:18:41	116.39718	39.93426
18	2008-02-05 07:23:41	116.39718	39.93426
18	2008-02-05 07:43:41	116.39719	39.93426
18	2008-02-05 07:48:41	116.39719	39.93426
18	2008-02-05 07:48:41	116.39719	39.93426
18	2008-02-05 07:53:41	116.3972	39.93426
18	2008-02-05 07:58:40	116.3972	39.93426
18	2008-02-05 08:03:40	116.3972	39.93426
18	2008-02-05 08:08:40	116.3972	39.93426
18	2008-02-05 08:13:40	116.3972	39.93426
18	2008-02-05 08:18:40	116.3972	39.93426
18	2008-02-05 08:23:40	116.3972	39.93426
18	2008-02-05 08:33:41	116.3972	39.93426
18	2008-02-05 08:38:41	116.3972	39.93426
18	2008-02-05 08:43:41	116.3972	39.93426
18	2008-02-05 08:48:40	116.3972	39.93426
18	2008-02-05 08:53:40	116.3972	39.93426
18	2008-02-05 08:58:40	116.3972	39.93426
18	2008-02-05 09:03:40	116.3972	39.93426
18	2008-02-05 09:13:40	116.3972	39.93426
18	2008-02-05 09:18:40	116.3972	39.93425
18	2008-02-05 09:23:40	116.39719	39.93425
18	2008-02-05 09:28:41	116.39719	39.93425
18	2008-02-05 09:33:41	116.39719	39.93425
18	2008-02-05 09:38:40	116.39719	39.93425
18	2008-02-05 09:43:40	116.39719	39.93425
18	2008-02-05 09:48:40	116.39719	39.93425
18	2008-02-05 09:53:40	116.39719	39.93425
18	2008-02-05 09:58:40	116.39719	39.93425
18	2008-02-05 10:03:40	116.39719	39.93425
18	2008-02-05 10:08:40	116.39719	39.93425
18	2008-02-05 10:13:40	116.39719	39.93425
18	2008-02-05 10:13:40	116.39719	39.93425
18	2008-02-05 10:18:40	116.39719	39.93425
18	2008-02-05 10:23:40	116.39719	39.93425
18	2008-02-05 10:28:40	116.39719	39.93425
18	2008-02-05 10:33:40	116.39719	39.93425
18	2008-02-05 10:38:40	116.39719	39.93425
18	2008-02-05 10:43:40	116.39719	39.93425
18	2008-02-05 10:48:40	116.39719	39.93442
18	2008-02-05 10:53:40	116.39718	39.93426
18	2008-02-05 10:58:40	116.39721	39.93428
18	2008-02-05 11:03:40	116.3973	39.93421
18	2008-02-05 11:08:40	116.39728	39.93422
18	2008-02-05 11:13:40	116.39719	39.93426
18	2008-02-05 11:18:40	116.39722	39.93429
18	2008-02-05 11:23:40	116.39724	39.93429
18	2008-02-05 11:28:39	116.39724	39.93423
18	2008-02-05 11:33:39	116.39724	39.93421
18	2008-02-05 11:38:40	116.39723	39.93422
18	2008-02-05 11:43:40	116.39722	39.93423
18	2008-02-05 11:48:39	116.39722	39.93424
18	2008-02-05 11:53:39	116.39722	39.93423
18	2008-02-05 11:58:40	116.39723	39.93422
18	2008-02-05 12:03:40	116.39724	39.93422
18	2008-02-05 12:08:40	116.39724	39.93421
18	2008-02-05 12:13:40	116.39725	39.9342
18	2008-02-05 12:23:39	116.39725	39.9342
18	2008-02-05 12:28:39	116.39725	39.93419
18	2008-02-05 12:33:39	116.39725	39.93419
18	2008-02-05 12:38:39	116.39725	39.9342
18	2008-02-05 12:43:39	116.39725	39.9342
18	2008-02-05 12:48:39	116.39725	39.9342
18	2008-02-05 12:53:39	116.39725	39.9342
18	2008-02-05 12:58:39	116.39724	39.9342
18	2008-02-05 13:03:39	116.39724	39.9342
18	2008-02-05 13:07:40	116.39724	39.9342
18	2008-02-05 13:07:40	116.39724	39.9342
18	2008-02-05 13:08:39	116.39724	39.9342
18	2008-02-05 13:13:39	116.39724	39.9342
18	2008-02-05 13:18:39	116.39724	39.9342
18	2008-02-05 13:23:39	116.39724	39.93421
18	2008-02-05 13:28:39	116.39723	39.93421
18	2008-02-05 13:33:39	116.39723	39.93421
18	2008-02-05 13:38:39	116.39723	39.93421
18	2008-02-05 13:43:39	116.39723	39.93421
18	2008-02-05 13:48:39	116.39723	39.93421
18	2008-02-05 13:53:39	116.39723	39.93421
18	2008-02-05 13:58:39	116.39723	39.93421
18	2008-02-05 14:03:39	116.39722	39.93421
18	2008-02-05 14:08:39	116.39722	39.93422
18	2008-02-05 14:13:39	116.39722	39.93422
18	2008-02-05 14:18:38	116.39722	39.93422
18	2008-02-05 14:23:38	116.39722	39.93423
18	2008-02-05 14:33:38	116.39722	39.93423
18	2008-02-05 14:38:38	116.39722	39.93423
18	2008-02-05 14:43:38	116.39722	39.93423
18	2008-02-05 14:53:38	116.39722	39.93424
18	2008-02-05 14:58:39	116.39722	39.93424
18	2008-02-05 15:03:39	116.39722	39.93424
18	2008-02-05 15:03:39	116.39722	39.93424
18	2008-02-05 15:08:39	116.39722	39.93424
18	2008-02-05 15:13:39	116.39722	39.93424
18	2008-02-05 15:18:38	116.39722	39.93424
18	2008-02-05 15:23:38	116.39722	39.93424
18	2008-02-05 15:28:38	116.39722	39.93424
18	2008-02-05 15:33:38	116.39722	39.93424
18	2008-02-05 15:38:38	116.39722	39.93424
18	2008-02-05 15:43:38	116.39723	39.93422
18	2008-02-05 15:48:38	116.39723	39.93422
18	2008-02-05 15:53:38	116.39723	39.93423
18	2008-02-05 15:58:38	116.39722	39.93422
18	2008-02-05 16:03:38	116.39722	39.93422
18	2008-02-05 16:08:39	116.39722	39.93422
18	2008-02-05 16:13:39	116.39939	39.93639
18	2008-02-05 16:18:39	116.40152	39.95712
18	2008-02-05 16:23:39	116.39936	39.95801
18	2008-02-05 16:28:38	116.39949	39.9576
18	2008-02-05 16:33:38	116.40177	39.95252
18	2008-02-05 16:38:38	116.42745	39.9398
18	2008-02-05 16:43:38	116.42857	39.91422
18	2008-02-05 16:48:38	116.43737	39.89658
18	2008-02-05 16:53:38	116.44862	39.8876
18	2008-02-05 16:58:38	116.44872	39.88717
18	2008-02-05 17:03:38	116.44956	39.88804
18	2008-02-05 17:08:38	116.44964	39.88964
18	2008-02-05 17:13:38	116.42961	39.90738
18	2008-02-05 17:18:38	116.42823	39.92706
18	2008-02-05 17:28:37	116.39728	39.9342
18	2008-02-05 17:28:37	116.39728	39.9342
18	2008-02-05 17:33:37	116.39732	39.93421
18	2008-02-05 17:38:37	116.39731	39.9342
18	2008-02-05 17:43:37	116.3973	39.93419
18	2008-02-05 17:48:37	116.39729	39.9342
18	2008-02-05 17:53:37	116.39729	39.93421
18	2008-02-05 17:58:38	116.39728	39.9342
18	2008-02-05 18:03:38	116.39728	39.9342
18	2008-02-05 18:08:38	116.39728	39.9342
18	2008-02-05 18:13:38	116.39728	39.9342
18	2008-02-05 18:18:38	116.39728	39.9342
18	2008-02-05 18:23:38	116.39728	39.9342
18	2008-02-05 18:28:38	116.39728	39.9342
18	2008-02-05 18:33:38	116.39728	39.9342
18	2008-02-05 18:38:37	116.39727	39.9342
18	2008-02-05 18:43:37	116.39727	39.9342
18	2008-02-05 18:48:37	116.39727	39.9342
18	2008-02-05 18:53:37	116.39727	39.9342
18	2008-02-05 18:58:37	116.39727	39.9342
18	2008-02-05 19:08:37	116.39727	39.9342
18	2008-02-05 19:13:37	116.39727	39.9342
18	2008-02-05 19:18:37	116.39727	39.9342
18	2008-02-05 19:23:37	116.39727	39.9342
18	2008-02-05 19:28:37	116.39726	39.93421
18	2008-02-05 19:33:37	116.39726	39.93421
18	2008-02-05 19:38:37	116.39726	39.93421
18	2008-02-05 19:43:37	116.39726	39.93421
18	2008-02-05 19:48:37	116.39726	39.93422
18	2008-02-05 19:53:37	116.39726	39.93422
18	2008-02-05 19:53:37	116.39726	39.93422
18	2008-02-05 19:58:37	116.39726	39.93422
18	2008-02-05 20:03:37	116.39726	39.93422
18	2008-02-05 20:08:37	116.39726	39.93422
18	2008-02-05 20:13:37	116.39726	39.93422
18	2008-02-05 20:18:37	116.39726	39.93422
18	2008-02-05 20:23:37	116.39726	39.93421
18	2008-02-05 20:28:37	116.39726	39.93421
18	2008-02-05 20:33:37	116.39726	39.93421
18	2008-02-05 20:38:36	116.39726	39.93421
18	2008-02-05 20:43:36	116.39726	39.93421
18	2008-02-05 20:48:36	116.39726	39.93421
18	2008-02-05 20:53:36	116.39726	39.93421
18	2008-02-05 20:58:36	116.39726	39.9342
18	2008-02-05 21:03:36	116.39726	39.9342
18	2008-02-05 21:08:36	116.39726	39.9342
18	2008-02-05 21:13:36	116.39726	39.9342
18	2008-02-05 21:18:37	116.39726	39.9342
18	2008-02-05 21:23:37	116.39726	39.9342
18	2008-02-05 21:28:37	116.39726	39.9342
18	2008-02-05 21:33:37	116.39726	39.9342
18	2008-02-05 21:38:36	116.39725	39.9342
18	2008-02-05 21:43:36	116.39725	39.9342
18	2008-02-05 21:48:36	116.39725	39.9342
18	2008-02-05 21:53:36	116.39346	39.93421
18	2008-02-05 21:58:36	116.38789	39.93964
18	2008-02-05 22:03:36	116.399	39.94752
18	2008-02-05 22:08:36	116.40147	39.96704
18	2008-02-05 22:13:36	116.40137	39.99087
18	2008-02-05 22:18:37	116.4103	39.99026
18	2008-02-05 22:18:37	116.4103	39.99026
18	2008-02-05 22:23:37	116.41202	39.96837
18	2008-02-05 22:28:36	116.45343	39.95346
18	2008-02-05 22:33:36	116.4555	39.90287
18	2008-02-05 22:38:36	116.45176	39.89629
18	2008-02-05 22:43:36	116.45572	39.90559
18	2008-02-05 22:48:36	116.46513	39.91335
18	2008-02-05 22:53:36	116.46423	39.90764
18	2008-02-05 22:58:36	116.46421	39.90379
18	2008-02-05 23:03:36	116.44187	39.90268
18	2008-02-05 23:08:36	116.43147	39.90725
18	2008-02-05 23:13:36	116.39494	39.90645
18	2008-02-05 23:18:36	116.36165	39.90596
18	2008-02-05 23:23:36	116.3465	39.90101
18	2008-02-05 23:28:36	116.36707	39.90577
18	2008-02-05 23:33:36	116.39973	39.90639
18	2008-02-05 23:38:36	116.42891	39.90654
18	2008-02-05 23:43:36	116.4634	39.90371
18	2008-02-05 23:48:36	116.45237	39.90301
18	2008-02-05 23:53:36	116.4374	39.90267
18	2008-02-06 00:03:36	116.4442	39.92754
18	2008-02-06 00:08:35	116.45585	39.94164
18	2008-02-06 00:13:35	116.45965	39.94256
18	2008-02-06 00:18:35	116.42645	39.96838
18	2008-02-06 00:23:35	116.41058	39.97572
18	2008-02-06 00:28:35	116.4117	39.96849
18	2008-02-06 00:33:35	116.40084	39.95779
18	2008-02-06 00:38:35	116.38828	39.96952
18	2008-02-06 00:43:35	101.63526	27.4067
18	2008-02-06 00:43:35	116.3756	39.98643
18	2008-02-06 00:43:35	101.63526	27.4067
18	2008-02-06 00:43:35	116.3756	39.98643
18	2008-02-06 00:48:35	116.32681	39.99114
18	2008-02-06 00:53:35	116.32988	39.99657
18	2008-02-06 00:58:35	116.34699	39.99383
18	2008-02-06 01:03:35	116.34402	39.99974
18	2008-02-06 01:08:36	116.35357	39.9922
18	2008-02-06 01:13:36	116.36315	39.98633
18	2008-02-06 01:23:36	116.39427	39.99574
18	2008-02-06 01:28:36	116.3746	39.98644
18	2008-02-06 01:33:36	116.36349	39.97772
18	2008-02-06 01:38:35	116.36368	39.97287
18	2008-02-06 01:43:35	116.33727	39.96649
18	2008-02-06 01:48:35	116.3193	39.96853
18	2008-02-06 01:53:35	116.32735	39.9722
18	2008-02-06 01:58:35	116.32752	39.97033
18	2008-02-06 02:03:35	116.32755	39.97031
18	2008-02-06 02:13:35	116.32758	39.9703
18	2008-02-06 02:18:35	116.3165	39.96039
18	2008-02-06 02:23:35	116.31779	39.95043
18	2008-02-06 02:28:35	116.33793	39.94738
18	2008-02-06 02:33:35	116.32844	39.937
18	2008-02-06 02:39:04	116.33249	39.93095
18	2008-02-06 02:43:35	116.34713	39.92358
18	2008-02-06 02:48:34	116.35787	39.93602
18	2008-02-06 02:53:34	116.36659	39.93444
18	2008-02-06 02:58:34	116.36842	39.92106
18	2008-02-06 03:03:34	116.36762	39.91407
18	2008-02-06 03:08:34	116.36668	39.93438
18	2008-02-06 03:13:34	116.38752	39.93934
18	2008-02-06 03:18:34	116.36595	39.94748
18	2008-02-06 03:23:34	116.35328	39.95654
18	2008-02-06 03:28:34	116.35488	39.9642
18	2008-02-06 03:33:35	116.39585	39.96731
18	2008-02-06 03:38:35	116.45555	39.94938
18	2008-02-06 03:48:34	116.48252	39.87231
18	2008-02-06 03:53:35	116.52298	39.86843
18	2008-02-06 03:58:35	116.49637	39.87523
18	2008-02-06 04:03:35	116.49658	39.8597
18	2008-02-06 04:08:35	116.50461	39.85494
18	2008-02-06 04:13:34	116.50419	39.86918
18	2008-02-06 04:18:34	116.48387	39.8981
18	2008-02-06 04:23:34	116.44445	39.90707
18	2008-02-06 04:28:34	116.42812	39.92879
18	2008-02-06 04:33:34	116.40237	39.93727
18	2008-02-06 04:43:34	116.40326	39.92777
18	2008-02-06 04:48:34	116.39788	39.9342
18	2008-02-06 04:53:34	116.39788	39.93419
18	2008-02-06 04:58:34	116.39789	39.9342
18	2008-02-06 05:03:34	116.39788	39.93419
18	2008-02-06 05:08:34	116.39788	39.93417
18	2008-02-06 05:13:34	116.39789	39.93416
18	2008-02-06 05:18:34	116.3979	39.93415
18	2008-02-06 05:23:34	116.3979	39.93416
18	2008-02-06 05:28:34	116.39789	39.93417
18	2008-02-06 05:33:34	116.39789	39.93417
18	2008-02-06 05:33:34	116.39789	39.93417
18	2008-02-06 05:38:34	116.39776	39.93431
18	2008-02-06 05:43:34	116.39776	39.9343
18	2008-02-06 05:48:34	116.39777	39.93429
18	2008-02-06 05:53:34	116.39777	39.93429
18	2008-02-06 05:58:34	116.39778	39.93428
18	2008-02-06 06:03:34	116.39778	39.93428
18	2008-02-06 06:08:34	116.39778	39.93427
18	2008-02-06 06:13:34	116.39779	39.93427
18	2008-02-06 06:18:34	116.39779	39.93427
18	2008-02-06 06:28:33	116.3978	39.93426
18	2008-02-06 06:33:33	116.39781	39.93426
18	2008-02-06 06:38:33	116.39781	39.93426
18	2008-02-06 06:43:33	116.39781	39.93426
18	2008-02-06 06:48:33	116.39781	39.93427
18	2008-02-06 06:53:33	116.39781	39.93427
18	2008-02-06 06:58:33	116.39782	39.93427
18	2008-02-06 07:03:34	116.39782	39.93427
18	2008-02-06 07:08:34	116.39782	39.93427
18	2008-02-06 07:13:34	116.39782	39.93427
18	2008-02-06 07:18:34	116.39782	39.93427
18	2008-02-06 07:23:33	116.39782	39.93427
18	2008-02-06 07:28:33	116.39782	39.93427
18	2008-02-06 07:33:33	116.39782	39.93427
18	2008-02-06 07:38:33	116.39782	39.93427
18	2008-02-06 07:43:33	116.39782	39.93428
18	2008-02-06 07:48:33	116.39782	39.93427
18	2008-02-06 07:53:33	116.39782	39.93427
18	2008-02-06 07:58:33	116.39782	39.93427
18	2008-02-06 07:58:33	116.39782	39.93427
18	2008-02-06 08:03:33	116.39782	39.93427
18	2008-02-06 08:03:33	116.39782	39.93427
18	2008-02-06 08:08:33	116.39782	39.93427
18	2008-02-06 08:13:33	116.39783	39.93426
18	2008-02-06 08:18:33	116.39783	39.93426
18	2008-02-06 08:23:33	116.39784	39.93426
18	2008-02-06 08:28:33	116.39784	39.93425
18	2008-02-06 08:33:33	116.39784	39.93425
18	2008-02-06 08:38:33	116.39785	39.93425
18	2008-02-06 08:43:33	116.39785	39.93425
18	2008-02-06 08:48:33	116.39785	39.93425
18	2008-02-06 08:53:33	116.39785	39.93425
18	2008-02-06 08:58:33	116.39785	39.93425
18	2008-02-06 09:03:33	116.39785	39.93418
18	2008-02-06 09:08:33	116.3979	39.93421
18	2008-02-06 09:13:33	116.39793	39.93422
18	2008-02-06 09:23:32	116.39795	39.93423
18	2008-02-06 09:28:32	116.39796	39.93424
18	2008-02-06 09:33:32	116.39797	39.93424
18	2008-02-06 09:38:32	116.39796	39.93425
18	2008-02-06 09:43:32	116.39797	39.93426
18	2008-02-06 09:48:32	116.39796	39.93426
18	2008-02-06 09:53:32	116.39796	39.93426
18	2008-02-06 09:58:32	116.39796	39.93426
18	2008-02-06 10:03:33	116.39795	39.93426
18	2008-02-06 10:13:33	116.39794	39.93426
18	2008-02-06 10:18:33	116.39794	39.93426
18	2008-02-06 10:23:32	116.39793	39.93426
18	2008-02-06 10:28:32	116.39793	39.93426
18	2008-02-06 10:28:32	116.39793	39.93426
18	2008-02-06 10:38:32	116.39793	39.93427
18	2008-02-06 10:43:32	116.39793	39.93427
18	2008-02-06 10:48:32	116.39787	39.93424
18	2008-02-06 10:53:32	116.3977	39.93394
18	2008-02-06 10:58:32	116.39773	39.93398
18	2008-02-06 11:03:32	116.39777	39.93402
18	2008-02-06 11:08:32	116.39787	39.93424
18	2008-02-06 11:13:32	116.39785	39.9342
18	2008-02-06 11:18:32	116.39785	39.9342
18	2008-02-06 11:23:32	116.39792	39.93416
18	2008-02-06 11:28:32	116.39793	39.9342
18	2008-02-06 11:33:32	116.39789	39.93418
18	2008-02-06 11:38:32	116.3979	39.93418
18	2008-02-06 11:43:32	116.39789	39.93418
18	2008-02-06 11:48:32	116.39788	39.93417
18	2008-02-06 11:53:32	116.39789	39.93417
18	2008-02-06 12:03:32	116.39791	39.93417
18	2008-02-06 12:13:32	116.39792	39.93417
18	2008-02-06 12:18:32	116.39792	39.93417
18	2008-02-06 12:28:32	116.39793	39.93417
18	2008-02-06 12:33:41	116.39794	39.93417
18	2008-02-06 12:38:31	116.39794	39.93417
18	2008-02-06 12:43:32	116.39794	39.93417
18	2008-02-06 12:48:32	116.39795	39.93417
18	2008-02-06 12:53:32	116.39795	39.93417
18	2008-02-06 12:53:32	116.39795	39.93417
18	2008-02-06 12:58:32	116.39795	39.93417
18	2008-02-06 13:03:32	116.39794	39.93417
18	2008-02-06 13:07:58	116.39794	39.93417
18	2008-02-06 13:07:58	116.39794	39.93417
18	2008-02-06 13:08:32	116.39794	39.93417
18	2008-02-06 13:13:32	116.39794	39.93417
18	2008-02-06 13:23:31	116.39793	39.93416
18	2008-02-06 13:28:31	116.39793	39.93416
18	2008-02-06 13:33:31	116.39798	39.93439
18	2008-02-06 13:38:31	116.39795	39.93428
18	2008-02-06 13:43:31	116.39792	39.93426
18	2008-02-06 13:48:31	116.39791	39.93427
18	2008-02-06 13:53:31	116.39791	39.93427
18	2008-02-06 13:58:31	116.39784	39.93406
18	2008-02-06 14:03:31	116.39787	39.93414
18	2008-02-06 14:08:31	116.39788	39.93415
18	2008-02-06 14:13:31	116.39788	39.93416
18	2008-02-06 14:18:31	116.39786	39.93414
18	2008-02-06 14:23:31	116.39785	39.93411
18	2008-02-06 14:28:31	116.39784	39.9341
18	2008-02-06 14:33:31	116.39783	39.93409
18	2008-02-06 14:43:31	116.39782	39.93409
18	2008-02-06 14:48:31	116.39782	39.93408
18	2008-02-06 14:53:31	116.39782	39.93409
18	2008-02-06 14:58:31	116.39783	39.9341
18	2008-02-06 15:03:31	116.39783	39.93411
18	2008-02-06 15:08:31	116.39784	39.93411
18	2008-02-06 15:18:31	116.39793	39.93425
18	2008-02-06 15:18:31	116.39793	39.93425
18	2008-02-06 15:23:31	116.39794	39.93421
18	2008-02-06 15:28:31	116.39794	39.93421
18	2008-02-06 15:33:31	116.39793	39.93422
18	2008-02-06 15:38:31	116.39792	39.93424
18	2008-02-06 15:43:31	116.39791	39.93425
18	2008-02-06 15:48:31	116.3979	39.93426
18	2008-02-06 15:53:30	116.3979	39.93426
18	2008-02-06 15:58:30	116.3979	39.93427
18	2008-02-06 16:03:30	116.3979	39.93427
18	2008-02-06 16:08:30	116.39789	39.93428
18	2008-02-06 16:13:30	116.39789	39.93428
18	2008-02-06 16:18:30	116.39789	39.93428
18	2008-02-06 16:23:30	116.39789	39.93428
18	2008-02-06 16:28:30	116.39789	39.93429
18	2008-02-06 16:33:31	116.3979	39.93431
18	2008-02-06 16:38:31	116.3979	39.93431
18	2008-02-06 16:43:31	116.3979	39.93431
18	2008-02-06 16:48:31	116.3979	39.93431
18	2008-02-06 16:53:30	116.39791	39.93431
18	2008-02-06 16:58:30	116.398	39.93414
18	2008-02-06 17:03:30	116.39796	39.93409
18	2008-02-06 17:08:30	116.39797	39.93416
18	2008-02-06 17:13:30	116.39795	39.93416
18	2008-02-06 17:18:30	116.39792	39.93428
18	2008-02-06 17:23:30	116.39794	39.93429
18	2008-02-06 17:28:30	116.39794	39.9343
18	2008-02-06 17:33:30	116.39794	39.93431
18	2008-02-06 17:38:30	116.39794	39.9343
18	2008-02-06 17:43:30	116.39794	39.93431
18	2008-02-06 17:43:30	116.39794	39.93431
18	2008-02-06 17:48:30	116.39795	39.93431
18	2008-02-06 17:53:30	116.39794	39.9343
18	2008-02-06 17:58:30	116.39794	39.9343
18	2008-02-06 18:03:30	116.39794	39.93429
18	2008-02-06 18:08:30	116.39793	39.93428
18	2008-02-06 18:13:30	116.39692	39.93512
18	2008-02-06 18:18:30	116.4119	39.93218
18	2008-02-06 18:23:30	116.42854	39.91506
18	2008-02-06 18:28:30	116.4438	39.90695
18	2008-02-06 18:33:30	116.4448	39.9053
18	2008-02-06 18:38:30	116.4469	39.90262
18	2008-02-06 18:43:30	116.48432	39.90594
18	2008-02-06 21:57:30	116.35022	39.89915
18	2008-02-06 22:02:30	116.35722	39.89227
18	2008-02-06 22:07:30	116.36976	39.89836
18	2008-02-06 22:17:30	116.40059	39.91683
18	2008-02-06 22:22:30	116.41106	39.92275
18	2008-02-06 22:27:30	116.43794	39.92206
18	2008-02-06 22:32:30	116.46288	39.92183
18	2008-02-06 22:37:30	116.49203	39.92174
18	2008-02-06 22:42:30	116.49002	39.92856
18	2008-02-06 22:47:30	116.49584	39.92597
18	2008-02-06 22:52:30	116.49596	39.92253
18	2008-02-06 22:57:30	116.49842	39.93029
18	2008-02-06 23:02:29	116.48576	39.92172
18	2008-02-06 23:02:29	116.48576	39.92172
18	2008-02-06 23:07:30	116.45559	39.90317
18	2008-02-06 23:12:29	116.41722	39.89209
18	2008-02-06 23:17:30	116.40562	39.89931
18	2008-02-06 23:22:30	116.4349	39.90573
18	2008-02-06 23:27:30	116.43484	39.90807
18	2008-02-06 23:32:29	116.4558	39.91408
18	2008-02-06 23:42:29	116.4559	39.93553
18	2008-02-06 23:47:29	116.42842	39.93984
18	2008-02-06 23:52:29	116.40258	39.93202
18	2008-02-06 23:57:29	116.35376	39.93102
18	2008-02-07 00:02:29	116.33652	39.91712
18	2008-02-07 00:07:30	116.30373	39.91116
18	2008-02-07 00:12:30	116.30028	39.91175
18	2008-02-07 00:17:30	116.30644	39.89805
18	2008-02-07 00:22:30	116.30438	39.91934
18	2008-02-07 00:27:29	116.2989	39.93098
18	2008-02-07 00:32:29	116.31214	39.92688
18	2008-02-07 00:37:29	116.28927	39.93106
18	2008-02-07 00:42:29	116.28175	39.92616
18	2008-02-07 00:47:29	116.30368	39.93102
18	2008-02-07 00:52:29	116.33397	39.93097
18	2008-02-07 01:02:29	116.32598	39.93111
18	2008-02-07 01:07:30	116.29592	39.93115
18	2008-02-07 01:12:29	116.28551	39.96357
18	2008-02-07 01:17:29	116.28132	39.9818
18	2008-02-07 01:22:29	116.30005	39.97521
18	2008-02-07 01:27:29	116.30203	39.96108
18	2008-02-07 01:27:29	116.30203	39.96108
18	2008-02-07 01:32:29	116.32813	39.96412
18	2008-02-07 01:37:29	116.34505	39.95671
18	2008-02-07 01:42:29	116.36583	39.94755
18	2008-02-07 01:47:29	116.39004	39.93528
18	2008-02-07 01:52:29	116.39681	39.9348
18	2008-02-07 01:57:29	116.39712	39.93425
18	2008-02-07 02:17:29	116.39709	39.93429
18	2008-02-07 02:22:29	116.39709	39.9343
18	2008-02-07 02:27:28	116.39709	39.9343
18	2008-02-07 02:32:28	116.3971	39.9343
18	2008-02-07 02:37:28	116.3971	39.9343
18	2008-02-07 02:42:28	116.3971	39.9343
18	2008-02-07 02:47:28	116.39711	39.9343
18	2008-02-07 02:52:28	116.39711	39.93429
18	2008-02-07 02:57:28	116.39711	39.93429
18	2008-02-07 03:02:28	116.3971	39.93429
18	2008-02-07 03:12:29	116.3971	39.93428
18	2008-02-07 03:17:29	116.39709	39.93428
18	2008-02-07 03:22:29	116.39994	39.93487
18	2008-02-07 03:27:28	116.42218	39.93225
18	2008-02-07 03:32:28	116.42969	39.903
18	2008-02-07 03:37:28	116.46615	39.90461
18	2008-02-07 03:42:28	116.46617	39.90455
18	2008-02-07 03:47:28	116.46174	39.90364
18	2008-02-07 03:52:28	116.43367	39.90722
18	2008-02-07 03:52:28	116.43367	39.90722
18	2008-02-07 03:57:28	116.41261	39.93224
18	2008-02-07 04:02:28	116.39703	39.93646
18	2008-02-07 04:12:28	116.42175	39.93886
18	2008-02-07 04:17:28	116.40683	39.93951
18	2008-02-07 04:22:28	116.39709	39.93428
18	2008-02-07 04:27:28	116.40263	39.93191
18	2008-02-07 04:32:28	116.41263	39.91375
18	2008-02-07 04:37:28	116.40317	39.90667
18	2008-02-07 04:42:28	116.40447	39.91423
18	2008-02-07 04:47:28	116.41988	39.92266
18	2008-02-07 04:52:28	116.42845	39.92578
18	2008-02-07 04:57:28	116.43439	39.92562
18	2008-02-07 05:02:28	116.44686	39.92567
18	2008-02-07 05:07:28	116.44414	39.92603
18	2008-02-07 05:12:28	116.43735	39.92719
18	2008-02-07 05:17:28	116.43024	39.93749
18	2008-02-07 05:22:28	116.42597	39.93257
18	2008-02-07 05:27:28	116.41083	39.93956
18	2008-02-07 05:32:28	116.39704	39.93433
18	2008-02-07 05:37:27	116.39725	39.9343
18	2008-02-07 05:47:27	116.39724	39.93429
18	2008-02-07 05:52:27	116.39724	39.93428
18	2008-02-07 05:57:27	116.39724	39.93428
18	2008-02-07 06:02:27	116.39724	39.93427
18	2008-02-07 06:07:27	116.39724	39.93427
18	2008-02-07 06:12:27	116.39724	39.93426
18	2008-02-07 06:17:28	116.39723	39.93426
18	2008-02-07 06:17:28	116.39723	39.93426
18	2008-02-07 06:22:28	116.39723	39.93426
18	2008-02-07 06:27:28	116.39723	39.93426
18	2008-02-07 06:32:28	116.39723	39.93425
18	2008-02-07 06:37:27	116.39723	39.93425
18	2008-02-07 06:42:27	116.39723	39.93425
18	2008-02-07 06:47:27	116.39723	39.93425
18	2008-02-07 06:52:27	116.39724	39.93424
18	2008-02-07 06:57:27	116.39724	39.93424
18	2008-02-07 07:02:27	116.39724	39.93424
18	2008-02-07 07:07:27	116.39724	39.93424
18	2008-02-07 07:12:27	116.39724	39.93424
18	2008-02-07 07:17:27	116.39724	39.93425
18	2008-02-07 07:22:27	116.39724	39.93425
18	2008-02-07 07:27:27	116.39724	39.93426
18	2008-02-07 07:32:27	116.39724	39.93426
18	2008-02-07 07:37:27	116.39724	39.93426
18	2008-02-07 07:42:27	116.39723	39.93426
18	2008-02-07 07:47:27	116.39723	39.93426
18	2008-02-07 07:52:27	116.39723	39.93426
18	2008-02-07 07:57:27	116.39723	39.93426
18	2008-02-07 08:02:27	116.39723	39.93426
18	2008-02-07 08:07:27	116.39723	39.93426
18	2008-02-07 08:12:27	116.39723	39.93426
18	2008-02-07 08:17:27	116.39723	39.93426
18	2008-02-07 08:22:27	116.39723	39.93426
18	2008-02-07 08:27:27	116.39723	39.93426
18	2008-02-07 08:32:27	116.39723	39.93426
18	2008-02-07 08:37:26	116.39723	39.93426
18	2008-02-07 08:42:26	116.39723	39.93426
18	2008-02-07 08:42:26	116.39723	39.93426
18	2008-02-07 08:47:26	116.39723	39.93426
18	2008-02-07 08:52:26	116.39723	39.93426
18	2008-02-07 08:57:26	116.39723	39.93426
18	2008-02-07 09:02:26	116.39723	39.93426
18	2008-02-07 09:07:26	116.39723	39.93426
18	2008-02-07 09:12:26	116.39723	39.93425
18	2008-02-07 09:17:27	116.39723	39.93425
18	2008-02-07 09:22:27	116.39724	39.93425
18	2008-02-07 09:27:27	116.39724	39.93424
18	2008-02-07 09:32:27	116.39724	39.93424
18	2008-02-07 09:37:26	116.39724	39.93424
18	2008-02-07 09:42:26	116.39724	39.93424
18	2008-02-07 09:47:26	116.39725	39.93424
18	2008-02-07 09:57:26	116.39725	39.93423
18	2008-02-07 10:02:26	116.39725	39.93423
18	2008-02-07 10:07:26	116.39704	39.93407
18	2008-02-07 10:12:26	116.39728	39.93416
18	2008-02-07 10:17:26	116.39729	39.93417
18	2008-02-07 10:22:26	116.39729	39.93418
18	2008-02-07 10:27:26	116.39729	39.93418
18	2008-02-07 10:32:26	116.39729	39.93417
18	2008-02-07 10:37:26	116.39719	39.93405
18	2008-02-07 10:42:26	116.39726	39.93419
18	2008-02-07 10:47:26	116.39724	39.93414
18	2008-02-07 10:52:26	116.39722	39.93405
18	2008-02-07 11:02:25	116.659	39.95947
18	2008-02-07 11:02:25	116.659	39.95947
18	2008-02-07 11:02:25	116.659	39.95947
18	2008-02-07 11:07:26	116.39724	39.93419
18	2008-02-07 11:07:26	116.39724	39.93419
18	2008-02-07 11:12:26	116.39724	39.93421
18	2008-02-07 11:17:26	116.39724	39.93422
18	2008-02-07 11:27:26	116.39724	39.93424
18	2008-02-07 11:32:26	116.39725	39.93425
18	2008-02-07 11:37:26	116.39725	39.93426
18	2008-02-07 11:42:26	116.39725	39.93426
18	2008-02-07 11:47:25	116.39726	39.93427
18	2008-02-07 11:52:25	116.39726	39.93427
18	2008-02-07 11:57:25	116.39727	39.93427
18	2008-02-07 12:02:25	116.39727	39.93427
18	2008-02-07 12:07:25	116.39727	39.93427
18	2008-02-07 12:12:25	116.39727	39.93427
18	2008-02-07 12:17:26	116.39728	39.93426
18	2008-02-07 12:22:26	116.39728	39.93425
18	2008-02-07 12:27:26	116.39728	39.93425
18	2008-02-07 12:32:26	116.39727	39.93425
18	2008-02-07 12:37:25	116.39727	39.93424
18	2008-02-07 12:42:25	116.39727	39.93424
18	2008-02-07 12:47:25	116.39727	39.93423
18	2008-02-07 12:52:25	116.39727	39.93423
18	2008-02-07 12:57:25	116.39727	39.93422
18	2008-02-07 13:06:30	116.39726	39.93422
18	2008-02-07 13:07:25	116.39726	39.93422
18	2008-02-07 13:12:25	116.39726	39.93422
18	2008-02-07 13:17:26	116.39727	39.93421
18	2008-02-07 13:22:25	116.39727	39.93421
18	2008-02-07 13:27:25	116.39727	39.93421
18	2008-02-07 13:32:25	116.39727	39.93421
18	2008-02-07 13:32:25	116.39727	39.93421
18	2008-02-07 13:37:25	116.39727	39.9342
18	2008-02-07 13:42:25	116.39719	39.93408
18	2008-02-07 13:47:25	116.39721	39.93425
18	2008-02-07 13:52:25	116.39723	39.9343
18	2008-02-07 13:57:25	116.39717	39.93437
18	2008-02-07 14:02:25	116.39724	39.93442
18	2008-02-07 14:07:25	116.39726	39.93441
18	2008-02-07 14:12:25	116.39726	39.93438
18	2008-02-07 14:17:25	116.39727	39.93437
18	2008-02-07 14:22:25	116.39726	39.93435
18	2008-02-07 14:27:25	116.39727	39.93434
18	2008-02-07 14:32:25	116.39726	39.93433
18	2008-02-07 14:37:25	116.39727	39.93433
18	2008-02-07 14:42:25	116.39727	39.93433
18	2008-02-07 14:47:25	116.39727	39.93432
18	2008-02-07 14:52:24	116.39727	39.93432
18	2008-02-07 14:57:25	116.39727	39.93432
18	2008-02-07 15:02:24	116.39727	39.93431
18	2008-02-07 15:07:24	116.39727	39.93431
18	2008-02-07 15:12:24	116.39727	39.93431
18	2008-02-07 15:17:25	116.39728	39.93431
18	2008-02-07 15:22:25	116.39727	39.9343
18	2008-02-07 15:27:25	116.39728	39.9343
18	2008-02-07 15:32:25	116.39727	39.9343
18	2008-02-07 15:37:24	116.39727	39.93429
18	2008-02-07 15:42:24	116.39727	39.93429
18	2008-02-07 15:47:24	116.39727	39.93429
18	2008-02-07 15:52:24	116.39727	39.93429
18	2008-02-07 15:57:24	116.39727	39.93428
18	2008-02-07 15:57:24	116.39727	39.93428
18	2008-02-07 16:02:25	116.39727	39.93428
18	2008-02-07 16:07:25	116.39728	39.93428
18	2008-02-07 16:12:25	116.39728	39.93428
18	2008-02-07 16:17:24	116.39727	39.93427
18	2008-02-07 16:22:24	116.39727	39.93427
18	2008-02-07 16:27:24	116.39727	39.93427
18	2008-02-07 16:32:24	116.39727	39.93427
18	2008-02-07 16:37:24	116.39728	39.93427
18	2008-02-07 16:42:24	116.39728	39.93427
18	2008-02-07 16:47:24	116.39728	39.93427
18	2008-02-07 16:52:24	116.39728	39.93427
18	2008-02-07 16:57:24	116.39728	39.93427
18	2008-02-07 17:02:24	116.39728	39.93427
18	2008-02-07 17:07:24	116.39728	39.93427
18	2008-02-07 17:12:24	116.39728	39.93426
18	2008-02-07 17:17:24	116.39728	39.93426
18	2008-02-07 17:22:24	116.39728	39.93426
18	2008-02-07 17:27:24	116.39728	39.93426
18	2008-02-07 17:32:24	116.39729	39.93426
18	2008-02-07 17:37:24	116.39729	39.93427
18	2008-02-07 17:42:24	116.39729	39.93427
18	2008-02-07 17:47:24	116.39729	39.93427
18	2008-02-07 17:52:24	116.39729	39.93427
18	2008-02-07 17:57:24	116.39729	39.93427
18	2008-02-07 18:02:24	116.39729	39.93427
18	2008-02-07 18:07:24	116.39729	39.93427
18	2008-02-07 18:12:24	116.39729	39.93427
18	2008-02-07 18:17:24	116.39729	39.93427
18	2008-02-07 18:22:24	116.39729	39.93427
18	2008-02-07 18:22:24	116.39729	39.93427
18	2008-02-07 18:27:23	116.39729	39.93427
18	2008-02-07 18:32:23	116.39729	39.93426
18	2008-02-07 18:37:24	116.39729	39.93426
18	2008-02-07 18:42:23	116.39729	39.93426
18	2008-02-07 18:47:23	116.39729	39.93426
18	2008-02-07 18:52:24	116.39729	39.93426
18	2008-02-07 18:57:24	116.39728	39.93426
18	2008-02-07 19:02:24	116.39728	39.93426
18	2008-02-07 19:07:24	116.39728	39.93426
18	2008-02-07 19:12:24	116.39728	39.93426
18	2008-02-07 19:17:24	116.39728	39.93426
18	2008-02-07 19:22:23	116.39728	39.93426
18	2008-02-07 19:27:23	116.39728	39.93426
18	2008-02-07 19:32:23	116.39728	39.93426
18	2008-02-07 19:37:23	116.39729	39.93426
18	2008-02-07 19:42:23	116.39729	39.93426
18	2008-02-07 19:47:23	116.39729	39.93426
18	2008-02-07 19:52:23	116.39729	39.93426
18	2008-02-07 19:57:23	116.39729	39.93426
18	2008-02-07 20:02:23	116.39729	39.93426
18	2008-02-07 20:07:23	116.39729	39.93426
18	2008-02-07 20:12:23	116.3973	39.93426
18	2008-02-07 20:17:23	116.3973	39.93426
18	2008-02-07 20:22:23	116.3973	39.93426
18	2008-02-07 20:27:23	116.3973	39.93426
18	2008-02-07 20:32:23	116.39729	39.93426
18	2008-02-07 20:37:23	116.39729	39.93426
18	2008-02-07 20:42:23	116.39729	39.93432
18	2008-02-07 20:47:23	116.39726	39.93431
18	2008-02-07 20:47:23	116.39726	39.93431
18	2008-02-07 20:52:23	116.39726	39.93431
18	2008-02-07 20:57:23	116.39726	39.9343
18	2008-02-07 21:02:23	116.39727	39.9343
18	2008-02-07 21:07:23	116.39727	39.93429
18	2008-02-07 21:12:23	116.39726	39.93429
18	2008-02-07 21:17:23	116.39727	39.93428
18	2008-02-07 21:22:22	116.39728	39.93427
18	2008-02-07 21:27:22	116.39728	39.93426
18	2008-02-07 21:32:22	116.39729	39.93426
18	2008-02-07 21:37:22	116.39729	39.93426
18	2008-02-07 21:42:22	116.39729	39.93426
18	2008-02-07 21:47:22	116.39728	39.93426
18	2008-02-07 21:52:22	116.39728	39.93426
18	2008-02-07 21:57:22	116.39728	39.93426
18	2008-02-07 22:02:23	116.39727	39.93426
18	2008-02-07 22:07:23	116.39728	39.93426
18	2008-02-07 22:12:23	116.39728	39.93426
18	2008-02-07 22:17:23	116.39728	39.93426
18	2008-02-07 22:22:22	116.39728	39.93426
18	2008-02-07 22:27:22	116.39728	39.93425
18	2008-02-07 22:32:22	116.39728	39.93425
18	2008-02-07 22:37:22	116.39712	39.93402
18	2008-02-07 22:42:22	116.39723	39.93426
18	2008-02-07 22:47:22	116.39725	39.9343
18	2008-02-07 22:52:22	116.39726	39.9343
18	2008-02-07 22:57:22	116.39726	39.9343
18	2008-02-07 23:02:22	116.39728	39.9343
18	2008-02-07 23:07:22	116.39728	39.9343
18	2008-02-07 23:12:22	116.39728	39.93431
18	2008-02-07 23:12:22	116.39728	39.93431
18	2008-02-07 23:17:22	116.39728	39.93431
18	2008-02-07 23:22:22	116.39728	39.93431
18	2008-02-07 23:27:22	116.39727	39.9343
18	2008-02-07 23:32:22	116.39727	39.9343
18	2008-02-07 23:37:22	116.39726	39.93429
18	2008-02-07 23:42:22	116.39726	39.93428
18	2008-02-07 23:47:22	116.39725	39.93428
18	2008-02-07 23:52:22	116.39725	39.93427
18	2008-02-07 23:57:22	116.39725	39.93426
18	2008-02-08 00:02:22	116.39725	39.93426
18	2008-02-08 00:12:22	116.39725	39.93425
18	2008-02-08 00:17:22	116.39725	39.93424
18	2008-02-08 00:22:22	116.39725	39.93424
18	2008-02-08 00:27:22	116.39726	39.93424
18	2008-02-08 00:32:22	116.39726	39.93423
18	2008-02-08 00:37:22	116.39726	39.93423
18	2008-02-08 00:42:22	116.39726	39.93423
18	2008-02-08 00:47:22	116.39697	39.93501
18	2008-02-08 00:52:21	116.41092	39.93944
18	2008-02-08 00:57:21	116.42511	39.94319
18	2008-02-08 01:02:21	116.4237	39.93237
18	2008-02-08 01:07:21	116.41926	39.9478
18	2008-02-08 01:12:21	116.42469	39.96095
18	2008-02-08 01:17:21	116.41438	39.96093
18	2008-02-08 01:22:21	116.39899	39.9576
18	2008-02-08 01:27:21	116.39899	39.9576
18	2008-02-08 01:32:21	116.39936	39.95592
18	2008-02-08 01:37:21	116.38972	39.95011
18	2008-02-08 01:37:21	116.38972	39.95011
18	2008-02-08 01:42:21	116.38725	39.95009
18	2008-02-08 01:42:21	116.38725	39.95009
18	2008-02-08 01:47:21	116.38985	39.93628
18	2008-02-08 02:22:21	116.40248	39.93822
18	2008-02-08 02:47:21	116.41236	39.88615
18	2008-02-08 02:52:21	116.39989	39.88668
18	2008-02-08 02:57:21	116.41759	39.85633
18	2008-02-08 03:02:21	116.44441	39.8585
18	2008-02-08 03:07:21	116.43991	39.8578
18	2008-02-08 03:12:21	116.42052	39.86445
18	2008-02-08 03:17:21	116.43236	39.86459
18	2008-02-08 03:22:20	116.43862	39.89062
18	2008-02-08 03:27:20	116.45495	39.89065
18	2008-02-08 03:32:20	116.45494	39.8937
18	2008-02-08 03:37:20	116.4809	39.89184
18	2008-02-08 03:42:21	116.49902	39.8942
18	2008-02-08 03:47:20	116.47174	39.89925
18	2008-02-08 03:52:20	116.46962	39.91219
18	2008-02-08 03:57:20	116.45576	39.91973
18	2008-02-08 04:02:21	116.47596	39.93228
18	2008-02-08 04:02:21	116.47596	39.93228
18	2008-02-08 04:07:21	116.4819	39.95673
18	2008-02-08 04:12:21	116.48538	39.95841
18	2008-02-08 04:12:21	116.48538	39.95841
18	2008-02-08 04:22:20	116.48195	39.9699
18	2008-02-08 04:27:20	116.47212	39.96399
18	2008-02-08 04:32:20	116.46751	39.94593
18	2008-02-08 04:47:20	116.48798	39.93557
18	2008-02-08 04:52:20	116.48324	39.93247
18	2008-02-08 04:57:20	116.45891	39.97302
18	2008-02-08 05:02:20	116.41409	39.98777
18	2008-02-08 05:07:20	116.40208	39.98722
18	2008-02-08 05:12:20	116.39945	39.96076
18	2008-02-08 05:17:20	116.4025	39.95662
18	2008-02-08 05:22:20	116.39929	39.95882
18	2008-02-08 05:27:20	116.40253	39.95582
18	2008-02-08 05:32:20	116.40183	39.95132
18	2008-02-08 05:37:20	116.39806	39.94781
18	2008-02-08 05:42:21	116.40217	39.94227
18	2008-02-08 05:47:21	116.40243	39.93427
18	2008-02-08 05:52:21	116.38917	39.93183
18	2008-02-08 05:57:21	116.42666	39.93213
18	2008-02-08 06:02:20	116.44721	39.91994
18	2008-02-08 06:07:20	116.47203	39.91254
18	2008-02-08 06:12:20	116.4734	39.91044
18	2008-02-08 06:17:20	116.47132	39.89425
18	2008-02-08 06:22:20	116.47125	39.86968
18	2008-02-08 06:27:20	116.46573	39.86141
18	2008-02-08 06:27:20	116.46573	39.86141
18	2008-02-08 06:32:20	116.46393	39.86138
18	2008-02-08 06:37:20	116.45513	39.88301
18	2008-02-08 06:42:20	116.43754	39.90724
18	2008-02-08 06:47:20	116.41456	39.93234
18	2008-02-08 06:52:20	116.39737	39.93429
18	2008-02-08 06:57:20	116.39737	39.9343
18	2008-02-08 07:02:19	116.39737	39.9343
18	2008-02-08 07:07:19	116.39736	39.9343
18	2008-02-08 07:12:19	116.39736	39.9343
18	2008-02-08 07:17:19	116.39735	39.9343
18	2008-02-08 07:22:19	116.39735	39.93431
18	2008-02-08 07:27:19	116.39735	39.93431
18	2008-02-08 07:32:19	116.39734	39.9343
18	2008-02-08 07:37:19	116.39733	39.93429
18	2008-02-08 07:42:19	116.39732	39.93429
18	2008-02-08 07:47:19	116.39731	39.93429
18	2008-02-08 07:52:19	116.39731	39.9343
18	2008-02-08 07:57:19	116.3973	39.93429
18	2008-02-08 08:02:20	116.3973	39.93429
18	2008-02-08 08:07:20	116.3973	39.93429
18	2008-02-08 08:12:20	116.3973	39.93428
18	2008-02-08 08:17:20	116.3973	39.93428
18	2008-02-08 08:22:19	116.39729	39.93428
18	2008-02-08 08:27:19	116.39729	39.93428
18	2008-02-08 08:32:19	116.39729	39.93428
18	2008-02-08 08:37:19	116.39729	39.93428
18	2008-02-08 08:42:19	116.39728	39.93427
18	2008-02-08 08:47:19	116.39728	39.93427
18	2008-02-08 08:52:19	116.39728	39.93426
18	2008-02-08 08:57:19	116.39728	39.93426
18	2008-02-08 08:57:19	116.39728	39.93426
18	2008-02-08 09:02:19	116.39728	39.93426
18	2008-02-08 09:07:19	116.39728	39.93425
18	2008-02-08 09:12:19	116.39728	39.93425
18	2008-02-08 09:17:19	116.39728	39.93424
18	2008-02-08 09:22:19	116.39728	39.93424
18	2008-02-08 09:27:19	116.3974	39.93432
18	2008-02-08 09:32:19	116.39732	39.93422
18	2008-02-08 09:37:19	116.3973	39.93419
18	2008-02-08 09:42:18	116.3973	39.93418
18	2008-02-08 09:47:18	116.3973	39.93417
18	2008-02-08 09:52:19	116.39729	39.93417
18	2008-02-08 09:57:18	116.39728	39.93418
18	2008-02-08 10:02:18	116.39728	39.93418
18	2008-02-08 10:07:18	116.39727	39.93418
18	2008-02-08 10:12:19	116.39727	39.93418
18	2008-02-08 10:17:19	116.39726	39.93418
18	2008-02-08 10:22:19	116.39726	39.93418
18	2008-02-08 10:27:19	116.39726	39.93418
18	2008-02-08 10:32:18	116.39715	39.93406
18	2008-02-08 10:37:18	116.39715	39.93408
18	2008-02-08 10:42:18	116.39709	39.93411
18	2008-02-08 10:47:18	116.39716	39.93412
18	2008-02-08 10:52:18	116.39721	39.93417
18	2008-02-08 10:57:18	116.39719	39.93417
18	2008-02-08 11:02:18	116.39719	39.93429
18	2008-02-08 11:07:18	116.39719	39.93428
18	2008-02-08 11:12:18	116.39719	39.93428
18	2008-02-08 11:17:18	116.3972	39.93428
18	2008-02-08 11:22:18	116.3972	39.93429
18	2008-02-08 11:22:18	116.3972	39.93429
18	2008-02-08 11:27:18	116.39721	39.9343
18	2008-02-08 11:32:18	116.39722	39.9343
18	2008-02-08 11:37:18	116.39722	39.9343
18	2008-02-08 11:42:18	116.39722	39.93431
18	2008-02-08 11:47:18	116.39722	39.93431
18	2008-02-08 11:52:18	116.39723	39.93431
18	2008-02-08 11:57:18	116.39723	39.93431
18	2008-02-08 12:02:18	116.39723	39.93431
18	2008-02-08 12:07:18	116.39723	39.9343
18	2008-02-08 12:12:18	116.39723	39.9343
18	2008-02-08 12:17:18	116.39723	39.9343
18	2008-02-08 12:22:18	116.39723	39.93429
18	2008-02-08 12:27:18	116.39723	39.93429
18	2008-02-08 12:32:18	116.39723	39.93428
18	2008-02-08 12:37:18	116.39723	39.93428
18	2008-02-08 12:42:18	116.39723	39.93427
18	2008-02-08 12:47:18	116.39723	39.93427
18	2008-02-08 12:52:17	116.39723	39.93426
18	2008-02-08 12:57:17	116.39723	39.93426
18	2008-02-08 13:02:17	116.39723	39.93426
18	2008-02-08 13:06:40	116.39723	39.93426
18	2008-02-08 13:07:18	116.39723	39.93426
18	2008-02-08 13:12:18	116.39724	39.93425
18	2008-02-08 13:17:17	116.39724	39.93425
18	2008-02-08 13:22:18	116.39724	39.93425
18	2008-02-08 13:27:18	116.39724	39.93425
18	2008-02-08 13:32:18	116.39725	39.93424
18	2008-02-08 13:37:18	116.39725	39.93424
18	2008-02-08 13:42:17	116.39725	39.93424
18	2008-02-08 13:47:17	116.39725	39.93424
18	2008-02-08 13:47:17	116.39725	39.93424
18	2008-02-08 13:52:17	116.39725	39.93424
18	2008-02-08 13:57:17	116.39726	39.93424
18	2008-02-08 14:02:17	116.39726	39.93425
18	2008-02-08 14:07:17	116.39726	39.93425
18	2008-02-08 14:12:18	116.39727	39.93425
18	2008-02-08 14:17:18	116.39727	39.93425
18	2008-02-08 14:22:18	116.39727	39.93425
18	2008-02-08 14:27:17	116.39727	39.93425
18	2008-02-08 14:32:17	116.39727	39.93424
18	2008-02-08 14:37:17	116.39727	39.93424
18	2008-02-08 14:42:17	116.39726	39.93424
18	2008-02-08 14:47:17	116.39727	39.93424
18	2008-02-08 14:52:17	116.39727	39.93424
18	2008-02-08 14:57:17	116.39727	39.93424
18	2008-02-08 15:02:17	116.39727	39.93424
18	2008-02-08 15:07:17	116.39727	39.93424
18	2008-02-08 15:12:17	116.39727	39.93424
18	2008-02-08 15:17:17	116.39727	39.93424
18	2008-02-08 15:22:17	116.39727	39.93423
18	2008-02-08 15:27:17	116.39727	39.93424
18	2008-02-08 15:32:17	116.39727	39.93424
18	2008-02-08 15:37:17	116.39727	39.93424
18	2008-02-08 15:42:17	116.39728	39.93424
18	2008-02-08 15:47:17	116.39728	39.93424
18	2008-02-08 15:52:17	116.39728	39.93424
18	2008-02-08 15:57:17	116.39728	39.93424
18	2008-02-08 16:02:17	116.39729	39.93424
18	2008-02-08 16:07:17	116.39729	39.93424
18	2008-02-08 16:12:17	116.39729	39.93424
18	2008-02-08 16:12:17	116.39729	39.93424
18	2008-02-08 16:17:17	116.39729	39.93424
18	2008-02-08 16:22:17	116.39729	39.93424
18	2008-02-08 16:27:16	116.3973	39.93424
18	2008-02-08 16:32:16	116.3973	39.93424
18	2008-02-08 16:37:16	116.3973	39.93424
18	2008-02-08 16:42:16	116.3973	39.93424
18	2008-02-08 16:47:16	116.3973	39.93424
18	2008-02-08 16:52:16	116.3973	39.93424
18	2008-02-08 16:57:16	116.39731	39.93425
18	2008-02-08 17:02:16	116.39731	39.93425
18	2008-02-08 17:07:17	116.39731	39.93425
18	2008-02-08 17:12:17	116.39731	39.93425
18	2008-02-08 17:17:17	116.39731	39.93425
18	2008-02-08 17:22:17	116.39731	39.93425
18	2008-02-08 17:27:16	116.39731	39.93425
18	2008-02-08 17:32:16	116.39731	39.93425
18	2008-02-08 17:37:16	116.39731	39.93425
