# Supplementary material for: An adaptive map-matching algorithm based on hierarchical fuzzy system from vehicular GPS data
Source: PLoS One. 2017 Dec 5;12(12):e0188796. doi: 10.1371/journal.pone.0188796 (PMC5716534; doi:10.1371/journal.pone.0188796)
Supplement: S1 Data — (ZIP) [file pone.0188796.s001.zip › data samples/19.txt]

19	2008-02-02 13:41:25	116.32293	39.89579
19	2008-02-02 13:51:25	116.31505	39.90358
19	2008-02-02 14:01:25	116.33666	39.902
19	2008-02-02 14:21:25	116.36839	39.88478
19	2008-02-02 14:31:25	116.36868	39.88542
19	2008-02-02 14:41:25	116.36866	39.88551
19	2008-02-02 14:51:25	116.41188	39.89193
19	2008-02-02 15:11:24	116.39584	39.89076
19	2008-02-02 15:21:25	116.45457	39.89234
19	2008-02-02 15:31:24	116.43887	39.90246
19	2008-02-02 15:41:25	116.45159	39.92142
19	2008-02-02 15:51:25	116.45237	39.92149
19	2008-02-02 16:01:24	116.45237	39.92149
19	2008-02-02 16:11:24	116.45241	39.92155
19	2008-02-02 16:21:24	116.45242	39.92152
19	2008-02-02 16:31:24	116.45242	39.9215
19	2008-02-02 16:41:24	116.45384	39.92162
19	2008-02-02 16:51:23	116.45555	39.91443
19	2008-02-02 17:01:24	116.45417	39.90723
19	2008-02-02 17:05:14	116.45233	39.90623
19	2008-02-02 17:11:24	116.45009	39.90671
19	2008-02-02 17:21:24	116.44137	39.90619
19	2008-02-02 17:31:23	116.4286	39.90711
19	2008-02-02 17:51:23	116.37003	39.90901
19	2008-02-02 18:01:23	116.3574	39.9123
19	2008-02-02 18:01:23	116.3574	39.9123
19	2008-02-02 18:21:23	116.36208	39.93271
19	2008-02-02 18:31:23	116.36535	39.93926
19	2008-02-02 18:41:23	116.37515	39.94718
19	2008-02-02 18:51:22	116.41887	39.94784
19	2008-02-02 19:01:23	116.43291	39.95811
19	2008-02-02 19:11:23	116.44859	39.95605
19	2008-02-02 19:21:23	116.46256	39.94654
19	2008-02-02 19:31:23	116.45539	39.94333
19	2008-02-02 19:41:23	116.42832	39.93974
19	2008-02-02 19:51:23	116.42829	39.91685
19	2008-02-02 20:01:23	116.42075	39.90939
19	2008-02-02 20:11:22	116.41187	39.90891
19	2008-02-02 20:11:22	116.41187	39.90891
19	2008-02-02 20:21:23	116.42747	39.91407
19	2008-02-02 20:31:23	116.45257	39.90731
19	2008-02-02 20:31:23	116.45257	39.90731
19	2008-02-02 20:41:22	116.45197	39.91767
19	2008-02-02 21:11:22	116.5736	39.93018
19	2008-02-02 21:21:22	116.5824	39.91859
19	2008-02-02 21:31:22	116.61003	39.90409
19	2008-02-02 21:41:22	116.64862	39.92093
19	2008-02-02 21:51:23	116.65169	39.93651
19	2008-02-02 22:01:22	116.65207	39.90007
19	2008-02-02 22:11:22	116.68487	39.87031
19	2008-02-02 22:21:22	116.69789	39.84629
19	2008-02-02 22:31:22	116.69914	39.84374
19	2008-02-02 22:41:22	116.69911	39.84372
19	2008-02-02 22:51:22	116.69901	39.84364
19	2008-02-02 23:01:21	116.69901	39.84366
19	2008-02-02 23:11:21	116.69513	39.80119
19	2008-02-02 23:21:21	116.70613	39.72243
19	2008-02-02 23:31:21	116.70635	39.7228
19	2008-02-02 23:41:22	116.70635	39.7228
19	2008-02-02 23:51:22	116.70634	39.72281
19	2008-02-03 00:01:21	116.70634	39.72281
19	2008-02-03 00:11:21	116.70634	39.72281
19	2008-02-03 00:31:21	116.70632	39.72282
19	2008-02-03 00:41:21	116.70633	39.72281
19	2008-02-03 00:51:21	116.70633	39.7228
19	2008-02-03 01:01:21	116.70633	39.72279
19	2008-02-03 01:11:21	116.70633	39.72278
19	2008-02-03 01:21:21	116.70633	39.72278
19	2008-02-03 01:21:21	116.70633	39.72278
19	2008-02-03 01:31:21	116.70633	39.72278
19	2008-02-03 01:51:20	116.70634	39.72277
19	2008-02-03 02:01:20	116.70634	39.72277
19	2008-02-03 02:21:20	116.70634	39.72277
19	2008-02-03 02:31:20	116.70633	39.72277
19	2008-02-03 02:41:51	116.70633	39.72277
19	2008-02-03 02:51:20	116.70633	39.72278
19	2008-02-03 03:01:20	116.70633	39.72278
19	2008-02-03 03:11:20	116.70632	39.72288
19	2008-02-03 03:21:20	116.70634	39.72285
19	2008-02-03 03:31:20	116.70635	39.72283
19	2008-02-03 03:41:20	116.70636	39.7228
19	2008-02-03 03:51:20	116.70636	39.72278
19	2008-02-03 04:11:20	116.70636	39.72276
19	2008-02-03 04:21:20	116.70636	39.72275
19	2008-02-03 04:31:20	116.70636	39.72275
19	2008-02-03 04:41:19	116.70636	39.72275
19	2008-02-03 04:51:19	116.70635	39.72275
19	2008-02-03 05:01:19	116.70636	39.72275
19	2008-02-03 05:11:19	116.70636	39.72274
19	2008-02-03 05:21:20	116.70634	39.72275
19	2008-02-03 05:31:20	116.70634	39.72275
19	2008-02-03 05:41:19	116.70635	39.72275
19	2008-02-03 05:51:19	116.70635	39.72276
19	2008-02-03 06:01:19	116.70635	39.72276
19	2008-02-03 06:11:19	116.70635	39.72276
19	2008-02-03 06:11:19	116.70635	39.72276
19	2008-02-03 06:21:19	116.70635	39.72276
19	2008-02-03 06:31:19	116.70636	39.72276
19	2008-02-03 06:41:19	116.70635	39.72276
19	2008-02-03 06:51:18	116.70635	39.72276
19	2008-02-03 07:01:18	116.70635	39.72276
19	2008-02-03 07:11:18	116.70635	39.72275
19	2008-02-03 07:21:19	116.70634	39.72275
19	2008-02-03 07:31:19	116.70634	39.72274
19	2008-02-03 07:51:18	116.70634	39.72274
19	2008-02-03 08:01:18	116.70633	39.72275
19	2008-02-03 08:11:18	116.70633	39.72275
19	2008-02-03 08:21:18	116.70633	39.72275
19	2008-02-03 08:41:18	116.70633	39.72276
19	2008-02-03 08:51:18	116.70633	39.72276
19	2008-02-03 09:01:18	116.70633	39.72276
19	2008-02-03 09:11:18	116.70634	39.72277
19	2008-02-03 09:21:18	116.70633	39.72277
19	2008-02-03 09:31:18	116.70629	39.72278
19	2008-02-03 09:41:17	116.70631	39.72276
19	2008-02-03 09:51:17	116.7063	39.72275
19	2008-02-03 10:01:17	116.7063	39.72274
19	2008-02-03 10:11:17	116.70629	39.72275
19	2008-02-03 10:21:18	116.70628	39.72275
19	2008-02-03 10:31:18	116.70628	39.72276
19	2008-02-03 10:51:17	116.70628	39.72276
19	2008-02-03 11:11:17	116.70609	39.72244
19	2008-02-03 11:21:17	116.70609	39.72241
19	2008-02-03 11:31:17	116.70557	39.72327
19	2008-02-03 11:41:17	116.64562	39.78711
19	2008-02-03 12:11:16	116.50541	39.86264
19	2008-02-03 12:41:16	116.48402	39.91492
19	2008-02-03 12:51:16	116.49833	40.0016
19	2008-02-03 13:01:16	116.58375	40.05896
19	2008-02-03 13:11:16	116.5834	40.0716
19	2008-02-03 13:21:17	116.58585	40.06798
19	2008-02-03 13:31:17	116.58776	40.05563
19	2008-02-03 13:41:16	116.58702	40.04772
19	2008-02-03 13:51:16	116.5214	40.01665
19	2008-02-03 14:01:16	116.49857	40.00027
19	2008-02-03 14:11:16	116.4999	39.9753
19	2008-02-03 14:21:16	116.48289	39.95736
19	2008-02-03 14:31:16	116.44415	39.9392
19	2008-02-03 14:41:16	116.44692	39.93225
19	2008-02-03 14:51:16	116.46076	39.92939
19	2008-02-03 15:01:15	116.44909	39.92192
19	2008-02-03 15:11:15	116.45351	39.92036
19	2008-02-03 15:21:15	116.45218	39.9215
19	2008-02-03 15:31:15	116.45218	39.9215
19	2008-02-03 15:41:15	116.4535	39.92058
19	2008-02-03 15:51:15	116.45197	39.92148
19	2008-02-03 15:51:15	116.45197	39.92148
19	2008-02-03 16:01:15	116.45228	39.9215
19	2008-02-03 16:11:14	116.45568	39.91973
19	2008-02-03 16:21:15	116.45519	39.91806
19	2008-02-03 16:31:15	116.47604	39.91409
19	2008-02-03 16:41:14	116.47332	39.97012
19	2008-02-03 16:51:15	116.48359	39.94986
19	2008-02-03 17:01:15	116.50681	39.90645
19	2008-02-03 17:05:37	116.51669	39.90499
19	2008-02-03 17:11:15	116.51359	39.9037
19	2008-02-03 17:31:14	116.57708	39.90864
19	2008-02-03 17:41:13	116.63129	39.90298
19	2008-02-03 18:01:14	116.69558	39.80874
19	2008-02-03 18:21:15	116.70699	39.72458
19	2008-02-03 18:31:14	116.70699	39.72458
19	2008-02-03 18:41:14	116.70699	39.72457
19	2008-02-03 18:51:14	116.7063	39.72273
19	2008-02-03 19:01:14	116.70628	39.72276
19	2008-02-03 19:11:14	116.70628	39.72275
19	2008-02-03 19:21:14	116.70628	39.72276
19	2008-02-03 19:31:14	116.70628	39.72276
19	2008-02-03 19:41:14	116.70628	39.72276
19	2008-02-03 19:51:14	116.70628	39.72276
19	2008-02-03 20:01:14	116.70629	39.72276
19	2008-02-03 20:11:14	116.70629	39.72276
19	2008-02-03 20:21:14	116.70629	39.72275
19	2008-02-03 20:31:13	116.70629	39.72275
19	2008-02-03 20:41:13	116.70629	39.72276
19	2008-02-03 20:41:13	116.70629	39.72276
19	2008-02-03 20:51:13	116.70629	39.72276
19	2008-02-03 21:01:13	116.70629	39.72276
19	2008-02-03 21:11:14	116.70629	39.72276
19	2008-02-03 21:21:14	116.70626	39.72276
19	2008-02-03 21:31:13	116.70627	39.72278
19	2008-02-03 21:41:11	108.94392	28.46875
19	2008-02-03 21:41:13	116.70633	39.72277
19	2008-02-03 21:51:13	116.70632	39.72278
19	2008-02-03 22:01:13	116.70631	39.72278
19	2008-02-03 22:11:13	116.7063	39.72278
19	2008-02-03 22:21:13	116.7063	39.72278
19	2008-02-03 22:31:12	116.7063	39.72278
19	2008-02-03 22:41:12	116.7063	39.72278
19	2008-02-03 22:51:12	116.7063	39.72277
19	2008-02-03 23:01:12	116.7063	39.72277
19	2008-02-03 23:11:12	116.7063	39.72277
19	2008-02-03 23:11:12	116.7063	39.72277
19	2008-02-03 23:21:12	116.7063	39.72277
19	2008-02-03 23:31:13	116.70629	39.72277
19	2008-02-03 23:41:13	116.70629	39.72277
19	2008-02-03 23:51:12	116.70629	39.72277
19	2008-02-04 00:01:12	116.70629	39.72276
19	2008-02-04 00:21:12	116.70629	39.72276
19	2008-02-04 00:31:12	116.70629	39.72276
19	2008-02-04 00:41:12	116.7063	39.72276
19	2008-02-04 00:51:12	116.7063	39.72275
19	2008-02-04 01:01:12	116.7063	39.72275
19	2008-02-04 01:11:12	116.7063	39.72275
19	2008-02-04 01:21:12	116.7063	39.72275
19	2008-02-04 01:31:12	116.7063	39.72275
19	2008-02-04 01:41:11	116.7063	39.72275
19	2008-02-04 01:51:11	116.7063	39.72275
19	2008-02-04 02:01:11	116.7063	39.72275
19	2008-02-04 02:11:11	116.7063	39.72275
19	2008-02-04 02:21:12	116.7063	39.72275
19	2008-02-04 02:31:12	116.7063	39.72275
19	2008-02-04 02:41:11	116.7063	39.72275
19	2008-02-04 02:51:11	116.7063	39.72275
19	2008-02-04 03:01:11	116.7063	39.72275
19	2008-02-04 03:11:11	116.7063	39.72275
19	2008-02-04 03:21:11	116.7063	39.72275
19	2008-02-04 03:31:11	116.70631	39.72275
19	2008-02-04 03:41:10	116.70631	39.72275
19	2008-02-04 03:51:10	116.70631	39.72275
19	2008-02-04 04:01:10	116.7063	39.72275
19	2008-02-04 04:01:10	116.7063	39.72275
19	2008-02-04 04:11:10	116.7063	39.72275
19	2008-02-04 04:21:11	116.7063	39.72275
19	2008-02-04 04:31:11	116.7063	39.72275
19	2008-02-04 04:41:10	116.7063	39.72275
19	2008-02-04 04:51:10	116.7063	39.72275
19	2008-02-04 05:01:10	116.7063	39.72275
19	2008-02-04 05:11:10	116.7063	39.72276
19	2008-02-04 05:21:10	116.7063	39.72276
19	2008-02-04 05:31:10	116.7063	39.72276
19	2008-02-04 05:41:10	116.70604	39.72305
19	2008-02-04 05:51:10	116.70632	39.72277
19	2008-02-04 06:01:10	116.70632	39.72277
19	2008-02-04 06:01:10	115.96004	39.72277
19	2008-02-04 06:11:10	116.70632	39.72277
19	2008-02-04 06:21:10	116.70632	39.72277
19	2008-02-04 06:31:10	116.70632	39.72277
19	2008-02-04 06:41:09	116.70632	39.72277
19	2008-02-04 06:51:09	116.70631	39.72278
19	2008-02-04 07:01:09	116.70631	39.72278
19	2008-02-04 07:11:09	116.70631	39.72278
19	2008-02-04 07:21:10	116.70631	39.72278
19	2008-02-04 07:31:10	116.70631	39.72278
19	2008-02-04 07:41:09	116.70631	39.72278
19	2008-02-04 07:51:09	116.7063	39.72278
19	2008-02-04 08:01:09	116.7063	39.72278
19	2008-02-04 08:11:09	116.7063	39.72277
19	2008-02-04 08:21:09	116.7063	39.72276
19	2008-02-04 08:31:09	116.7063	39.72276
19	2008-02-04 08:41:09	116.7063	39.72276
19	2008-02-04 08:51:08	116.7063	39.72276
19	2008-02-04 08:51:08	116.7063	39.72276
19	2008-02-04 09:01:09	116.7063	39.72276
19	2008-02-04 09:01:09	116.7063	39.72276
19	2008-02-04 09:11:09	116.7063	39.72276
19	2008-02-04 09:21:09	116.7063	39.72275
19	2008-02-04 09:31:09	116.70631	39.72275
19	2008-02-04 09:41:08	116.70612	39.7224
19	2008-02-04 09:51:08	116.64719	39.74986
19	2008-02-04 10:01:08	116.58027	39.80195
19	2008-02-04 10:11:08	116.5259	39.85081
19	2008-02-04 10:21:08	116.48255	39.88239
19	2008-02-04 10:31:08	116.45654	39.89222
19	2008-02-04 10:41:08	116.40227	39.8914
19	2008-02-04 10:51:08	116.39311	39.90578
19	2008-02-04 11:01:08	116.38932	39.9062
19	2008-02-04 11:11:08	116.38361	39.90606
19	2008-02-04 11:21:08	116.36107	39.91053
19	2008-02-04 11:31:08	116.35193	39.90587
19	2008-02-04 11:41:07	116.29618	39.91179
19	2008-02-04 11:51:06	116.28903	39.91155
19	2008-02-04 12:01:07	116.2946	39.92247
19	2008-02-04 12:11:07	116.31768	39.96578
19	2008-02-04 12:21:07	116.43784	39.96311
19	2008-02-04 12:31:08	116.53877	40.02404
19	2008-02-04 12:41:07	116.58618	40.05357
19	2008-02-04 12:51:07	116.5825	40.05749
19	2008-02-04 13:01:07	116.48101	39.98588
19	2008-02-04 13:11:07	116.39924	39.94765
19	2008-02-04 13:21:06	116.34735	39.93643
19	2008-02-04 13:31:06	116.355	39.95386
19	2008-02-04 13:41:07	116.36518	39.95133
19	2008-02-04 13:41:07	116.36518	39.95133
19	2008-02-04 13:51:06	116.35514	39.95322
19	2008-02-04 14:01:07	116.37693	39.9666
19	2008-02-04 14:11:06	116.37745	39.96662
19	2008-02-04 14:21:06	116.37744	39.9666
19	2008-02-04 14:31:07	116.3963	39.97557
19	2008-02-04 14:41:07	116.4177	39.99236
19	2008-02-04 14:51:06	116.43124	39.98755
19	2008-02-04 15:11:06	116.43056	39.98789
19	2008-02-04 15:21:06	116.43039	39.98731
19	2008-02-04 15:41:06	116.44259	39.96348
19	2008-02-04 15:51:07	116.45549	39.93206
19	2008-02-04 16:01:07	116.45226	39.92138
19	2008-02-04 16:11:06	116.45226	39.92137
19	2008-02-04 16:21:06	116.45226	39.92139
19	2008-02-04 16:31:06	116.45225	39.92138
19	2008-02-04 16:41:06	116.45225	39.92137
19	2008-02-04 16:51:06	116.45576	39.92054
19	2008-02-04 17:01:05	116.4478	39.91415
19	2008-02-04 17:05:47	116.44809	39.91309
19	2008-02-04 17:11:05	116.45399	39.91483
19	2008-02-04 17:21:05	116.44996	39.89226
19	2008-02-04 17:31:06	116.45881	39.88526
19	2008-02-04 17:41:05	116.45701	39.88432
19	2008-02-04 17:51:05	116.4516	39.91898
19	2008-02-04 18:01:05	116.4466	39.92557
19	2008-02-04 18:11:05	116.4519	39.93235
19	2008-02-04 18:21:06	116.46501	39.96965
19	2008-02-04 18:31:06	116.47302	39.98532
19	2008-02-04 18:31:06	116.47302	39.98532
19	2008-02-04 18:51:05	116.46623	39.99349
19	2008-02-04 19:01:05	116.45666	39.99424
19	2008-02-04 19:21:05	116.4112	39.9973
19	2008-02-04 19:31:05	116.43109	40.03376
19	2008-02-04 19:51:05	116.40499	40.0214
19	2008-02-04 20:01:04	116.50891	40.01118
19	2008-02-04 20:11:04	116.58296	40.07631
19	2008-02-04 20:21:04	116.55325	40.02906
19	2008-02-04 20:31:03	116.43638	39.98641
19	2008-02-04 20:41:04	116.4175	39.97414
19	2008-02-04 20:51:05	116.4178	39.98589
19	2008-02-04 21:01:04	116.48334	39.97149
19	2008-02-04 21:11:04	116.48849	39.97527
19	2008-02-04 21:21:04	116.46597	39.97361
19	2008-02-04 21:31:04	116.41837	39.97316
19	2008-02-04 22:11:03	116.45498	39.90455
19	2008-02-04 22:21:04	116.47688	39.88296
19	2008-02-04 22:31:03	116.52112	39.8533
19	2008-02-04 22:41:03	116.58788	39.80205
19	2008-02-04 22:51:03	116.66604	39.75406
19	2008-02-04 23:01:03	116.70633	39.72275
19	2008-02-04 23:11:03	116.70634	39.72276
19	2008-02-04 23:21:03	116.70635	39.72276
19	2008-02-04 23:21:03	116.70635	39.72276
19	2008-02-04 23:31:03	116.70634	39.72275
19	2008-02-04 23:41:03	116.70634	39.72275
19	2008-02-05 00:01:03	116.70633	39.72274
19	2008-02-05 00:21:03	116.70633	39.72274
19	2008-02-05 00:41:03	116.70634	39.72274
19	2008-02-05 00:51:03	116.70633	39.72274
19	2008-02-05 01:11:03	116.70633	39.72275
19	2008-02-05 01:21:02	116.70633	39.72275
19	2008-02-05 01:41:02	116.70633	39.72276
19	2008-02-05 01:51:02	116.70633	39.72275
19	2008-02-05 01:51:02	116.70633	39.72275
19	2008-02-05 02:01:03	116.70634	39.72275
19	2008-02-05 02:31:02	116.70634	39.72275
19	2008-02-05 02:51:02	116.70634	39.72274
19	2008-02-05 03:01:02	116.70634	39.72274
19	2008-02-05 03:11:02	116.70634	39.72274
19	2008-02-05 03:21:01	116.70634	39.72274
19	2008-02-05 03:31:01	116.70634	39.72274
19	2008-02-05 03:41:01	116.70634	39.72274
19	2008-02-05 03:51:01	116.70634	39.72274
19	2008-02-05 04:01:02	116.70634	39.72274
19	2008-02-05 04:11:02	116.70634	39.72275
19	2008-02-05 04:21:01	116.70634	39.72275
19	2008-02-05 04:31:01	116.70633	39.72275
19	2008-02-05 04:51:01	116.70633	39.72275
19	2008-02-05 05:01:01	116.70633	39.72275
19	2008-02-05 05:11:01	116.70632	39.72275
19	2008-02-05 05:21:01	116.70632	39.72275
19	2008-02-05 05:31:01	116.70632	39.72275
19	2008-02-05 05:41:01	116.70632	39.72275
19	2008-02-05 05:51:01	116.70632	39.72276
19	2008-02-05 06:01:01	116.70632	39.72276
19	2008-02-05 06:11:01	116.70632	39.72276
19	2008-02-05 06:21:01	116.70632	39.72275
19	2008-02-05 06:41:00	116.70631	39.72276
19	2008-02-05 06:41:00	116.70631	39.72276
19	2008-02-05 06:51:00	116.70631	39.72276
19	2008-02-05 07:01:00	116.70631	39.72276
19	2008-02-05 07:11:01	116.70632	39.72275
19	2008-02-05 07:21:01	116.70632	39.72276
19	2008-02-05 07:31:00	116.70632	39.72276
19	2008-02-05 07:41:00	116.70632	39.72276
19	2008-02-05 07:51:00	116.70632	39.72276
19	2008-02-05 08:01:00	116.70632	39.72276
19	2008-02-05 08:11:00	116.70631	39.72276
19	2008-02-05 08:21:00	116.70631	39.72276
19	2008-02-05 08:30:59	116.70631	39.72276
19	2008-02-05 09:01:00	116.70631	39.72277
19	2008-02-05 09:11:00	116.7063	39.72277
19	2008-02-05 09:20:59	116.7063	39.72277
19	2008-02-05 09:30:59	116.7063	39.72277
19	2008-02-05 09:40:59	116.7063	39.72277
19	2008-02-05 09:50:59	116.7063	39.72277
19	2008-02-05 10:01:00	116.7063	39.72277
19	2008-02-05 10:10:59	116.7063	39.72277
19	2008-02-05 10:20:59	116.70629	39.72277
19	2008-02-05 10:30:59	116.70629	39.72278
19	2008-02-05 10:40:59	116.70629	39.72278
19	2008-02-05 10:50:59	116.70629	39.72278
19	2008-02-05 11:00:59	116.70629	39.72278
19	2008-02-05 11:10:59	116.70616	39.72241
19	2008-02-05 11:20:58	116.65838	39.75294
19	2008-02-05 11:30:58	116.64447	39.79711
19	2008-02-05 11:30:58	116.64447	39.79711
19	2008-02-05 11:40:59	116.65866	39.87303
19	2008-02-05 11:50:59	116.66344	39.8988
19	2008-02-05 12:00:59	116.64645	39.90647
19	2008-02-05 12:10:58	116.5683	39.90891
19	2008-02-05 15:32:54	116.45221	39.92139
19	2008-02-05 15:42:54	116.45559	39.9423
19	2008-02-05 15:52:54	116.36718	39.96661
19	2008-02-05 16:02:54	116.34603	39.95672
19	2008-02-05 16:32:53	116.3793	39.96389
19	2008-02-05 16:42:54	116.35957	39.96687
19	2008-02-05 16:52:54	116.34668	39.973
19	2008-02-05 17:02:53	116.34257	39.97469
19	2008-02-05 17:06:39	116.34269	39.9752
19	2008-02-05 17:12:53	116.38225	39.96688
19	2008-02-05 17:22:53	116.42786	39.93235
19	2008-02-05 17:32:53	116.42884	39.91136
19	2008-02-05 17:42:53	116.41832	39.90651
19	2008-02-05 17:52:53	116.45458	39.90676
19	2008-02-05 17:52:53	116.45458	39.90676
19	2008-02-05 18:02:53	116.47199	39.91355
19	2008-02-05 18:12:53	116.47203	39.90749
19	2008-02-05 18:22:53	116.50056	39.91457
19	2008-02-05 18:32:53	116.52564	39.90137
19	2008-02-05 18:42:53	116.51581	39.915
19	2008-02-05 18:52:53	116.48608	39.9143
19	2008-02-05 19:02:53	116.49142	39.87695
19	2008-02-05 19:12:52	116.48384	39.89135
19	2008-02-05 19:22:52	116.48331	39.87781
19	2008-02-05 19:32:52	116.4552	39.88058
19	2008-02-05 19:42:52	116.45523	39.88058
19	2008-02-05 19:52:53	116.45554	39.89674
19	2008-02-05 20:12:53	116.48785	39.914
19	2008-02-05 20:12:53	116.48785	39.914
19	2008-02-05 20:22:52	116.51974	39.91597
19	2008-02-05 20:32:52	116.56651	39.91414
19	2008-02-05 20:42:52	116.57697	39.91457
19	2008-02-05 20:52:52	116.57131	39.90578
19	2008-02-05 21:02:52	116.57623	39.91311
19	2008-02-05 21:12:52	116.58618	39.91077
19	2008-02-05 21:22:52	116.62619	39.89388
19	2008-02-05 21:32:52	116.66088	39.88419
19	2008-02-05 21:42:52	116.69529	39.81556
19	2008-02-05 21:52:52	116.70608	39.7224
19	2008-02-05 22:02:52	116.70627	39.7228
19	2008-02-05 22:12:51	116.70627	39.72281
19	2008-02-05 22:42:51	116.70627	39.72282
19	2008-02-05 22:42:51	116.70627	39.72282
19	2008-02-05 22:52:51	116.70628	39.72282
19	2008-02-05 23:02:51	116.70629	39.72282
19	2008-02-05 23:12:51	116.7063	39.72283
19	2008-02-05 23:22:51	116.7063	39.72283
19	2008-02-05 23:32:51	116.70631	39.72282
19	2008-02-05 23:42:51	116.70631	39.72282
19	2008-02-05 23:52:51	116.70631	39.72282
19	2008-02-06 00:02:51	116.70631	39.72282
19	2008-02-06 00:12:51	116.70631	39.72282
19	2008-02-06 00:22:51	116.70631	39.72282
19	2008-02-06 00:32:50	116.70631	39.72283
19	2008-02-06 00:42:51	116.70631	39.72283
19	2008-02-06 00:52:50	116.7063	39.72282
19	2008-02-06 01:02:51	116.7063	39.72282
19	2008-02-06 01:12:51	116.7063	39.72282
19	2008-02-06 01:32:50	116.70629	39.72282
19	2008-02-06 01:42:50	116.70629	39.72282
19	2008-02-06 01:52:50	116.70629	39.72282
19	2008-02-06 02:02:50	116.70629	39.72282
19	2008-02-06 02:12:51	116.70629	39.72282
19	2008-02-06 02:22:50	116.70629	39.72281
19	2008-02-06 02:32:50	116.70629	39.72281
19	2008-02-06 02:42:50	116.70613	39.72275
19	2008-02-06 02:52:50	116.70617	39.72276
19	2008-02-06 03:02:50	116.7062	39.72277
19	2008-02-06 03:22:50	116.70624	39.72277
19	2008-02-06 03:32:49	116.70623	39.72277
19	2008-02-06 03:32:49	116.70623	39.72277
19	2008-02-06 03:42:49	116.70624	39.72278
19	2008-02-06 04:02:49	116.70626	39.72279
19	2008-02-06 04:12:50	116.36329	40.03535
19	2008-02-06 04:12:50	116.36329	40.03535
19	2008-02-06 04:22:50	116.70626	39.72279
19	2008-02-06 04:32:49	116.70626	39.72279
19	2008-02-06 04:42:49	116.70626	39.72279
19	2008-02-06 04:52:49	116.70626	39.72279
19	2008-02-06 05:02:49	116.70628	39.72278
19	2008-02-06 05:12:49	116.70628	39.72278
19	2008-02-06 05:22:49	116.70628	39.72278
19	2008-02-06 05:32:49	116.7061	39.72284
19	2008-02-06 05:42:49	116.70611	39.72284
19	2008-02-06 05:52:49	116.70612	39.72284
19	2008-02-06 06:02:49	116.70614	39.72284
19	2008-02-06 06:12:49	116.70615	39.72283
19	2008-02-06 06:22:49	116.70615	39.72283
19	2008-02-06 06:32:48	116.70616	39.72283
19	2008-02-06 06:42:48	116.70617	39.72283
19	2008-02-06 06:52:48	116.70618	39.72283
19	2008-02-06 07:02:48	116.70618	39.72283
19	2008-02-06 07:12:48	116.70619	39.72283
19	2008-02-06 07:22:48	116.70619	39.72283
19	2008-02-06 07:32:48	116.7062	39.72283
19	2008-02-06 07:42:48	116.7062	39.72283
19	2008-02-06 08:02:48	116.70621	39.72283
19	2008-02-06 08:12:48	116.70621	39.72283
19	2008-02-06 08:22:48	116.70622	39.72283
19	2008-02-06 08:22:48	116.70622	39.72283
19	2008-02-06 08:32:47	116.70622	39.72283
19	2008-02-06 08:42:47	116.70623	39.72283
19	2008-02-06 08:52:47	116.70624	39.72283
19	2008-02-06 09:02:47	116.70624	39.72283
19	2008-02-06 09:12:48	116.70625	39.72283
19	2008-02-06 09:22:48	116.70627	39.72278
19	2008-02-06 09:32:47	116.70629	39.7228
19	2008-02-06 09:52:47	116.7063	39.7228
19	2008-02-06 10:02:47	116.70629	39.7228
19	2008-02-06 10:22:47	116.70629	39.72279
19	2008-02-06 10:32:47	116.70629	39.72279
19	2008-02-06 10:42:47	116.70611	39.72244
19	2008-02-06 10:52:47	116.68238	39.75639
19	2008-02-06 11:02:47	116.64546	39.7759
19	2008-02-06 11:12:47	116.5675	39.8018
19	2008-02-06 11:22:47	116.51163	39.85793
19	2008-02-06 11:42:46	116.4557	39.88325
19	2008-02-06 11:52:46	116.42503	39.86716
19	2008-02-06 12:02:46	116.42463	39.8619
19	2008-02-06 12:12:46	116.45238	39.86436
19	2008-02-06 12:22:46	116.48292	39.84283
19	2008-02-06 12:32:47	116.47578	39.86799
19	2008-02-06 12:42:46	116.47588	39.86983
19	2008-02-06 12:52:46	116.48573	39.87484
19	2008-02-06 13:02:46	116.48765	39.87463
19	2008-02-06 13:12:46	116.50785	39.86264
19	2008-02-06 13:12:46	116.50785	39.86264
19	2008-02-06 13:22:46	116.45982	39.85257
19	2008-02-06 16:37:28	116.44205	39.9607
19	2008-02-06 16:47:28	116.43274	39.96614
19	2008-02-06 16:57:29	116.44357	39.9701
19	2008-02-06 17:07:29	116.38808	39.97545
19	2008-02-06 17:27:28	116.4183	39.97583
19	2008-02-06 17:47:28	116.39613	39.98665
19	2008-02-06 17:57:28	116.43603	39.98637
19	2008-02-06 18:20:11	116.46658	39.98235
19	2008-02-06 18:27:27	116.47265	40.00468
19	2008-02-06 18:37:27	116.45646	39.99569
19	2008-02-06 18:47:27	116.4566	39.99613
19	2008-02-06 18:57:27	116.44348	39.95501
19	2008-02-06 19:07:28	116.45141	39.95493
19	2008-02-06 19:17:28	116.45567	39.94765
19	2008-02-06 19:27:27	116.45739	39.94255
19	2008-02-06 19:37:27	116.47198	39.91329
19	2008-02-06 19:47:27	116.48517	39.91401
19	2008-02-06 19:57:27	116.51959	39.91601
19	2008-02-06 20:07:27	116.57016	39.91369
19	2008-02-06 20:27:27	116.65168	39.88937
19	2008-02-06 20:37:27	116.69779	39.84017
19	2008-02-06 20:37:27	116.69779	39.84017
19	2008-02-06 20:57:27	116.70639	39.72279
19	2008-02-06 21:07:26	116.70638	39.72278
19	2008-02-06 21:17:27	116.70637	39.72278
19	2008-02-06 21:37:26	116.70638	39.72276
19	2008-02-06 21:47:26	116.70638	39.72276
19	2008-02-06 21:57:26	116.70638	39.72277
19	2008-02-06 22:07:26	116.70638	39.72277
19	2008-02-06 22:17:27	116.70638	39.72277
19	2008-02-06 22:27:27	116.70637	39.72276
19	2008-02-06 22:37:26	116.70636	39.72276
19	2008-02-06 22:47:26	116.70635	39.72275
19	2008-02-06 22:57:26	116.70634	39.72275
19	2008-02-06 23:07:26	116.70634	39.72276
19	2008-02-06 23:17:26	116.70634	39.72276
19	2008-02-06 23:27:26	116.70634	39.72276
19	2008-02-06 23:37:25	116.70634	39.72276
19	2008-02-06 23:47:25	116.70634	39.72277
19	2008-02-06 23:57:26	116.70634	39.72277
19	2008-02-07 00:07:25	116.70634	39.72277
19	2008-02-07 00:17:25	116.70634	39.72277
19	2008-02-07 00:27:25	116.70634	39.72277
19	2008-02-07 00:37:25	116.70634	39.72277
19	2008-02-07 00:57:25	116.70634	39.72277
19	2008-02-07 01:07:26	116.70634	39.72277
19	2008-02-07 01:17:26	116.70634	39.72277
19	2008-02-07 01:27:25	116.70634	39.72277
19	2008-02-07 01:27:25	116.70634	39.72277
19	2008-02-07 01:37:25	116.70634	39.72277
19	2008-02-07 01:47:25	116.70634	39.72276
19	2008-02-07 01:57:25	116.70634	39.72276
19	2008-02-07 02:17:25	116.70634	39.72276
19	2008-02-07 02:27:25	116.70634	39.72276
19	2008-02-07 02:37:24	116.70635	39.72276
19	2008-02-07 02:47:24	116.70635	39.72276
19	2008-02-07 02:57:24	116.70635	39.72277
19	2008-02-07 03:07:24	116.70635	39.72277
19	2008-02-07 03:17:25	116.70635	39.72277
19	2008-02-07 03:27:25	116.70635	39.72277
19	2008-02-07 03:37:24	116.70635	39.72277
19	2008-02-07 03:47:24	116.70635	39.72277
19	2008-02-07 03:57:24	116.70635	39.72277
19	2008-02-07 04:17:24	116.70635	39.72276
19	2008-02-07 04:27:24	116.70635	39.72276
19	2008-02-07 04:37:24	116.70635	39.72277
19	2008-02-07 04:47:23	116.70635	39.72277
19	2008-02-07 04:57:23	116.70636	39.72277
19	2008-02-07 05:07:23	116.70635	39.72277
19	2008-02-07 05:17:24	116.70635	39.72277
19	2008-02-07 05:27:24	116.70636	39.72277
19	2008-02-07 05:37:23	116.70636	39.72277
19	2008-02-07 05:47:23	116.70636	39.72278
19	2008-02-07 05:57:23	116.70636	39.72277
19	2008-02-07 06:07:23	116.70635	39.72277
19	2008-02-07 06:17:24	116.70635	39.72278
19	2008-02-07 06:17:24	116.70635	39.72278
19	2008-02-07 06:27:23	116.70635	39.72278
19	2008-02-07 06:37:23	116.70635	39.72278
19	2008-02-07 06:47:23	116.70634	39.72278
19	2008-02-07 06:57:23	116.70634	39.72278
19	2008-02-07 07:17:23	116.70634	39.72278
19	2008-02-07 07:27:23	116.70634	39.72279
19	2008-02-07 07:37:22	116.70634	39.72279
19	2008-02-07 07:47:22	116.70634	39.72278
19	2008-02-07 07:57:22	116.70634	39.72278
19	2008-02-07 08:07:22	116.70634	39.72278
19	2008-02-07 08:17:23	116.70634	39.72278
19	2008-02-07 08:27:23	116.70634	39.72278
19	2008-02-07 08:37:22	116.70634	39.72278
19	2008-02-07 08:47:22	116.70634	39.72278
19	2008-02-07 08:47:22	116.70634	39.72278
19	2008-02-07 08:57:22	116.70634	39.72278
19	2008-02-07 09:07:22	116.70634	39.7228
19	2008-02-07 09:17:22	116.70634	39.72279
19	2008-02-07 09:27:22	116.70634	39.72278
19	2008-02-07 09:37:22	116.70634	39.72278
19	2008-02-07 09:47:22	116.70634	39.72278
19	2008-02-07 09:57:22	116.70634	39.72278
19	2008-02-07 10:07:21	116.70634	39.72278
19	2008-02-07 10:17:22	116.70633	39.72277
19	2008-02-07 10:27:22	116.70633	39.72277
19	2008-02-07 10:37:21	116.70633	39.72276
19	2008-02-07 10:47:21	116.70622	39.72247
19	2008-02-07 10:57:21	116.70621	39.72248
19	2008-02-07 11:07:21	116.70622	39.72252
19	2008-02-07 11:17:22	116.70624	39.72255
19	2008-02-07 11:27:22	116.70624	39.7228
19	2008-02-07 11:37:21	116.70627	39.72282
19	2008-02-07 11:47:21	116.7063	39.72282
19	2008-02-07 11:57:21	116.70631	39.72282
19	2008-02-07 12:07:21	116.70632	39.72281
19	2008-02-07 12:17:21	116.70633	39.7228
19	2008-02-07 12:27:21	116.70634	39.72279
19	2008-02-07 12:37:20	116.70635	39.72278
19	2008-02-07 12:47:20	116.70635	39.72276
19	2008-02-07 12:57:20	116.70634	39.72275
19	2008-02-07 13:07:20	116.70634	39.72274
19	2008-02-07 13:17:21	116.70634	39.72274
19	2008-02-07 13:27:21	116.70634	39.72273
19	2008-02-07 13:37:20	116.70634	39.72273
19	2008-02-07 13:37:20	116.70634	39.72273
19	2008-02-07 13:47:20	116.70634	39.72273
19	2008-02-07 13:57:20	116.70634	39.72274
19	2008-02-07 14:07:20	116.70634	39.72274
19	2008-02-07 14:17:20	116.70633	39.72274
19	2008-02-07 14:27:20	116.70633	39.72274
19	2008-02-07 14:37:20	116.70633	39.72274
19	2008-02-07 14:47:20	116.70632	39.72274
19	2008-02-07 14:57:20	116.70632	39.72274
19	2008-02-07 15:07:20	116.70632	39.72274
19	2008-02-07 15:17:20	116.70632	39.72274
19	2008-02-07 15:27:20	116.70633	39.72274
19	2008-02-07 15:37:19	116.70631	39.72277
19	2008-02-07 15:47:19	116.7063	39.72279
19	2008-02-07 15:57:19	116.7063	39.7228
19	2008-02-07 16:07:19	116.70629	39.72282
19	2008-02-07 16:17:20	116.70629	39.72283
19	2008-02-07 16:27:20	116.7063	39.72283
19	2008-02-07 16:37:19	116.7063	39.72283
19	2008-02-07 16:47:19	116.70631	39.72282
19	2008-02-07 16:57:19	116.70631	39.72281
19	2008-02-07 17:07:19	116.70631	39.7228
19	2008-02-07 17:11:17	116.70631	39.7228
19	2008-02-07 17:17:19	116.70632	39.7228
19	2008-02-07 17:27:19	116.70632	39.7228
19	2008-02-07 17:37:19	116.70632	39.7228
19	2008-02-07 17:47:18	116.70633	39.7228
19	2008-02-07 17:57:18	116.70633	39.7228
19	2008-02-07 18:07:18	116.70633	39.7228
19	2008-02-07 18:17:19	116.70633	39.72279
19	2008-02-07 18:27:19	116.70633	39.72279
19	2008-02-07 18:27:19	116.70633	39.72279
19	2008-02-07 18:37:18	116.70634	39.72279
19	2008-02-07 18:47:18	116.70634	39.72279
19	2008-02-07 18:57:18	116.70633	39.72279
19	2008-02-07 19:07:18	116.70633	39.72279
19	2008-02-07 19:17:19	116.70633	39.72279
19	2008-02-07 19:27:18	116.70633	39.72279
19	2008-02-07 19:37:18	116.70633	39.72279
19	2008-02-07 19:47:18	116.70634	39.72279
19	2008-02-07 19:57:18	116.70634	39.72279
19	2008-02-07 20:07:18	116.70634	39.72279
19	2008-02-07 20:17:18	116.70635	39.7228
19	2008-02-07 20:27:18	116.70635	39.7228
19	2008-02-07 20:37:17	116.70635	39.7228
19	2008-02-07 20:47:17	116.70636	39.7228
19	2008-02-07 20:57:17	116.70636	39.7228
19	2008-02-07 21:07:17	116.70636	39.7228
19	2008-02-07 21:17:18	116.70636	39.7228
19	2008-02-07 21:27:18	116.70637	39.7228
19	2008-02-07 21:37:17	116.70637	39.7228
19	2008-02-07 21:47:17	116.70637	39.7228
19	2008-02-07 21:57:17	116.70637	39.72279
19	2008-02-07 22:07:17	116.70637	39.72279
19	2008-02-07 22:17:17	116.70637	39.72278
19	2008-02-07 22:27:17	116.70637	39.72278
19	2008-02-07 22:37:17	116.70636	39.72277
19	2008-02-07 22:47:17	116.70612	39.72248
19	2008-02-07 22:57:17	116.70613	39.72249
19	2008-02-07 23:07:17	116.69411	39.78348
19	2008-02-07 23:17:17	116.69321	39.85203
19	2008-02-07 23:17:17	116.69321	39.85203
19	2008-02-07 23:27:17	116.69754	39.83922
19	2008-02-07 23:37:16	116.69712	39.72334
19	2008-02-07 23:47:16	116.70642	39.72283
19	2008-02-07 23:57:16	116.7064	39.7228
19	2008-02-08 00:07:16	116.70639	39.72278
19	2008-02-08 00:17:17	116.70637	39.72276
19	2008-02-08 00:27:17	116.70636	39.72275
19	2008-02-08 00:37:16	116.70635	39.72275
19	2008-02-08 00:47:16	116.70634	39.72277
19	2008-02-08 00:57:16	116.70634	39.72278
19	2008-02-08 01:07:16	116.70633	39.72278
19	2008-02-08 01:17:16	116.70633	39.72279
19	2008-02-08 01:27:16	116.70632	39.72279
19	2008-02-08 01:27:16	116.70632	39.72279
19	2008-02-08 01:37:15	116.70631	39.72279
19	2008-02-08 01:47:16	116.70631	39.72279
19	2008-02-08 01:57:15	116.70631	39.7228
19	2008-02-08 02:47:15	116.70631	39.7228
19	2008-02-08 02:57:15	116.70631	39.7228
19	2008-02-08 03:07:16	116.70632	39.7228
19	2008-02-08 03:17:16	116.70632	39.7228
19	2008-02-08 03:27:15	116.70632	39.7228
19	2008-02-08 03:37:15	116.70633	39.7228
19	2008-02-08 03:47:15	116.70633	39.72281
19	2008-02-08 03:57:15	116.70633	39.7228
19	2008-02-08 04:07:15	116.70634	39.7228
19	2008-02-08 04:07:15	116.70634	39.7228
19	2008-02-08 04:17:15	116.70635	39.7228
19	2008-02-08 04:27:15	116.70635	39.72279
19	2008-02-08 04:37:15	116.70636	39.72279
19	2008-02-08 04:47:14	116.70636	39.72279
19	2008-02-08 04:57:14	116.70631	39.72283
19	2008-02-08 05:07:14	116.70631	39.72282
19	2008-02-08 05:17:14	116.70631	39.72282
19	2008-02-08 05:27:15	116.70632	39.72282
19	2008-02-08 05:37:15	116.70632	39.72281
19	2008-02-08 05:47:14	116.70632	39.72281
19	2008-02-08 05:57:14	116.70632	39.72281
19	2008-02-08 06:07:14	116.70628	39.72283
19	2008-02-08 06:17:14	116.70628	39.72283
19	2008-02-08 06:27:14	116.70628	39.72282
19	2008-02-08 06:37:14	116.70628	39.72282
19	2008-02-08 06:47:14	116.70628	39.72282
19	2008-02-08 06:57:13	116.70628	39.72281
19	2008-02-08 07:07:13	116.70628	39.72281
19	2008-02-08 07:17:13	116.70629	39.72281
19	2008-02-08 07:27:14	116.70629	39.72281
19	2008-02-08 07:37:14	116.70629	39.72281
19	2008-02-08 07:47:13	116.70629	39.72281
19	2008-02-08 07:57:13	116.70629	39.72281
19	2008-02-08 08:07:13	116.70629	39.72281
19	2008-02-08 08:17:13	116.70629	39.72281
19	2008-02-08 08:27:14	116.7063	39.72281
19	2008-02-08 08:37:13	116.7063	39.72281
19	2008-02-08 08:47:13	116.7063	39.72281
19	2008-02-08 08:57:13	116.70631	39.7228
19	2008-02-08 08:57:13	116.70631	39.7228
19	2008-02-08 09:07:13	116.70626	39.72273
19	2008-02-08 09:17:13	116.70633	39.7227
19	2008-02-08 09:27:13	116.70635	39.72269
19	2008-02-08 09:37:13	116.70637	39.72269
19	2008-02-08 09:47:12	116.70638	39.72269
19	2008-02-08 09:57:12	116.70637	39.7227
19	2008-02-08 10:07:12	116.70637	39.7227
19	2008-02-08 10:17:12	116.70637	39.72271
19	2008-02-08 10:27:13	116.70637	39.7227
19	2008-02-08 10:37:13	116.7063	39.72267
19	2008-02-08 10:47:12	116.7063	39.72268
19	2008-02-08 10:57:12	116.7063	39.72268
19	2008-02-08 11:07:12	116.7063	39.72268
19	2008-02-08 11:17:12	116.70603	39.72235
19	2008-02-08 11:27:12	116.70606	39.72236
19	2008-02-08 11:37:12	116.70609	39.72239
19	2008-02-08 11:47:12	116.70611	39.72239
19	2008-02-08 11:57:11	116.70315	39.71886
19	2008-02-08 12:07:12	116.70616	39.72224
19	2008-02-08 12:17:12	116.69729	39.72728
19	2008-02-08 12:27:12	116.69529	39.82094
19	2008-02-08 12:37:12	116.69904	39.84385
19	2008-02-08 12:47:11	116.69905	39.84381
19	2008-02-08 12:57:11	116.69906	39.8438
19	2008-02-08 13:07:11	116.69865	39.84501
19	2008-02-08 13:17:11	116.67504	39.87301
19	2008-02-08 13:27:11	116.67817	39.8956
19	2008-02-08 13:37:11	116.646	39.90651
19	2008-02-08 13:47:11	116.65154	39.90721
19	2008-02-08 13:47:11	116.65154	39.90721
19	2008-02-08 13:57:11	116.52596	39.90842
19	2008-02-08 17:16:06	116.43291	39.93804
19	2008-02-08 17:19:51	116.43815	39.9397
19	2008-02-08 17:19:51	116.43815	39.9397
19	2008-02-08 17:26:06	116.44699	39.93236
19	2008-02-08 17:36:06	116.45923	39.93241
