# Supplementary material for: An adaptive map-matching algorithm based on hierarchical fuzzy system from vehicular GPS data
Source: PLoS One. 2017 Dec 5;12(12):e0188796. doi: 10.1371/journal.pone.0188796 (PMC5716534; doi:10.1371/journal.pone.0188796)
Supplement: S1 Data — (ZIP) [file pone.0188796.s001.zip › data samples/2.txt]

2	2008-02-02 13:33:52	116.36422	39.88781
2	2008-02-02 13:37:16	116.37481	39.88782
2	2008-02-02 13:38:53	116.37677	39.88791
2	2008-02-02 13:42:18	116.38033	39.88795
2	2008-02-02 13:43:55	116.39392	39.89014
2	2008-02-02 13:47:20	116.41149	39.89152
2	2008-02-02 13:48:57	116.42105	39.89194
2	2008-02-02 13:52:21	116.4215	39.89823
2	2008-02-02 13:53:58	116.4215	39.89902
2	2008-02-02 13:57:23	116.42972	39.90726
2	2008-02-02 13:59:00	116.4302	39.91176
2	2008-02-02 14:02:25	116.44396	39.908
2	2008-02-02 14:04:02	116.4441	39.90807
2	2008-02-02 14:04:02	116.4441	39.90807
2	2008-02-02 14:09:03	116.45478	39.90392
2	2008-02-02 14:12:28	116.4551	39.88981
2	2008-02-02 14:14:05	116.45485	39.88333
2	2008-02-02 14:17:30	116.46018	39.88052
2	2008-02-02 14:19:07	116.4578	39.88109
2	2008-02-02 14:19:07	116.4578	39.88109
2	2008-02-02 16:02:25	116.45848	39.88104
2	2008-02-02 16:03:10	116.45851	39.88104
2	2008-02-02 16:07:27	116.4554	39.87517
2	2008-02-02 16:08:12	116.45531	39.8785
2	2008-02-02 16:12:28	116.4554	39.88053
2	2008-02-02 16:13:13	116.4554	39.88053
2	2008-02-02 16:17:30	116.4554	39.88053
2	2008-02-02 16:18:15	116.4554	39.88053
2	2008-02-02 16:22:32	116.45478	39.86868
2	2008-02-02 16:23:17	116.45445	39.8669
2	2008-02-02 16:28:18	116.46708	39.84569
2	2008-02-02 16:32:35	116.42174	39.83097
2	2008-02-02 16:33:20	116.41076	39.83099
2	2008-02-02 16:37:37	116.39512	39.82268
2	2008-02-02 16:38:22	116.39516	39.822
2	2008-02-02 16:42:38	116.39601	39.80646
2	2008-02-02 16:43:23	116.39626	39.80351
2	2008-02-02 16:47:40	116.39229	39.7915
2	2008-02-02 16:48:25	116.39145	39.7899
2	2008-02-02 16:53:27	116.38921	39.80046
2	2008-02-02 16:57:43	116.39642	39.81015
2	2008-02-02 16:58:28	116.39631	39.81256
2	2008-02-02 17:02:45	116.39534	39.82989
2	2008-02-02 17:03:30	116.39496	39.8369
2	2008-02-02 17:03:30	116.39496	39.8369
2	2008-02-02 17:07:47	116.39413	39.85653
2	2008-02-02 17:08:32	116.39436	39.86041
2	2008-02-02 17:12:48	116.40309	39.8706
2	2008-02-02 17:13:33	116.40728	39.87071
2	2008-02-02 17:17:50	116.41766	39.88249
2	2008-02-02 17:22:52	116.42362	39.88947
2	2008-02-02 17:22:52	116.42362	39.88947
2	2008-02-02 17:23:37	116.42337	39.89197
2	2008-02-02 17:27:52	116.44966	39.89159
2	2008-02-02 17:28:37	116.4496	39.88832
2	2008-02-02 17:32:54	116.44944	39.88326
2	2008-02-02 17:33:39	116.45427	39.88317
2	2008-02-02 17:37:56	116.45908	39.89218
2	2008-02-02 17:38:41	116.46095	39.89218
2	2008-02-02 17:42:57	116.4665	39.89566
2	2008-02-02 17:43:42	116.46405	39.89599
2	2008-02-02 17:47:59	116.46787	39.89231
2	2008-02-02 17:48:44	116.46735	39.89222
2	2008-02-02 17:53:01	116.48135	39.8918
2	2008-02-02 17:53:46	116.48337	39.8905
2	2008-02-02 17:58:02	116.48106	39.86022
2	2008-02-02 17:58:47	116.47973	39.8525
2	2008-02-02 18:03:04	116.48377	39.84951
2	2008-02-02 18:03:05	116.3943	39.84951
2	2008-02-02 18:03:49	116.48377	39.84951
2	2008-02-02 18:08:51	116.48237	39.86544
2	2008-02-02 18:13:07	116.45787	39.86674
2	2008-02-02 18:18:54	116.45267	39.88377
2	2008-02-02 18:23:11	116.45834	39.88306
2	2008-02-02 18:23:55	116.46013	39.88304
2	2008-02-02 18:28:12	116.49143	39.8777
2	2008-02-02 18:28:57	116.49386	39.87645
2	2008-02-02 18:33:14	116.50426	39.86591
2	2008-02-02 18:33:59	116.5042	39.86504
2	2008-02-02 18:38:16	116.50403	39.86164
2	2008-02-02 18:39:00	116.50251	39.86249
2	2008-02-02 18:43:17	116.49526	39.87583
2	2008-02-02 18:44:02	116.49155	39.87773
2	2008-02-02 18:48:19	116.4683	39.88307
2	2008-02-02 18:49:04	116.46616	39.8831
2	2008-02-02 18:53:20	116.45629	39.88071
2	2008-02-02 18:54:05	116.4554	39.8807
2	2008-02-02 18:58:22	116.4553	39.88958
2	2008-02-02 18:59:07	116.45538	39.89094
2	2008-02-02 19:03:24	116.45645	39.89955
2	2008-02-02 19:08:25	116.45626	39.9052
2	2008-02-02 19:13:27	116.44961	39.90748
2	2008-02-02 19:14:12	116.4472	39.90833
2	2008-02-02 19:18:29	116.44434	39.91649
2	2008-02-02 19:19:14	116.44419	39.92078
2	2008-02-02 19:23:30	116.44429	39.93023
2	2008-02-02 19:24:15	116.4443	39.93021
2	2008-02-02 19:28:32	116.44921	39.92884
2	2008-02-02 19:28:32	116.44921	39.92884
2	2008-02-02 19:29:17	116.44922	39.92884
2	2008-02-02 19:33:34	116.44047	39.92559
2	2008-02-02 19:34:19	116.4399	39.92429
2	2008-02-02 19:39:20	116.43767	39.93389
2	2008-02-02 19:48:39	116.43886	39.95017
2	2008-02-02 19:49:24	116.44442	39.9547
2	2008-02-02 19:53:40	116.44346	39.96009
2	2008-02-02 19:54:25	116.44267	39.96057
2	2008-02-02 19:58:42	116.44257	39.95988
2	2008-02-02 19:59:27	116.44503	39.95841
2	2008-02-02 20:03:44	116.45527	39.95
2	2008-02-02 20:04:29	116.45531	39.9481
2	2008-02-02 20:08:45	116.45545	39.93333
2	2008-02-02 20:09:30	116.45522	39.92895
2	2008-02-02 20:13:47	116.47176	39.92155
2	2008-02-02 20:14:32	116.4747	39.92158
2	2008-02-02 20:18:49	116.48328	39.91419
2	2008-02-02 20:19:34	116.4864	39.91411
2	2008-02-02 20:23:50	116.49844	39.91453
2	2008-02-02 20:24:35	116.49939	39.91455
2	2008-02-02 20:28:52	116.49592	39.91741
2	2008-02-02 20:29:37	116.49595	39.92055
2	2008-02-02 20:33:54	116.51118	39.9258
2	2008-02-02 20:34:39	116.50968	39.92205
2	2008-02-02 20:38:55	116.48364	39.92174
2	2008-02-02 20:39:40	116.47939	39.92168
2	2008-02-02 20:43:57	116.47851	39.90706
2	2008-02-02 20:44:42	116.47488	39.9072
2	2008-02-02 20:48:59	116.47237	39.90715
2	2008-02-02 20:49:44	116.47237	39.90716
2	2008-02-02 20:54:00	116.46638	39.90383
2	2008-02-02 20:54:45	116.45812	39.90341
2	2008-02-02 20:59:02	116.45442	39.90463
2	2008-02-02 20:59:47	116.45191	39.90524
2	2008-02-02 21:04:04	116.45105	39.90726
2	2008-02-02 21:04:48	116.45105	39.90726
2	2008-02-02 21:09:05	116.45053	39.90726
2	2008-02-02 21:09:50	116.45053	39.90726
2	2008-02-02 21:14:07	116.44439	39.91148
2	2008-02-02 21:14:52	116.44439	39.91172
2	2008-02-02 21:14:52	116.44439	39.91172
2	2008-02-02 21:19:09	116.45286	39.90672
2	2008-02-02 21:19:53	116.45423	39.9067
2	2008-02-02 21:24:10	116.44972	39.89308
2	2008-02-02 21:24:55	116.4497	39.89254
2	2008-02-02 21:29:11	116.45494	39.87676
2	2008-02-02 21:29:56	116.45474	39.86935
2	2008-02-02 21:34:13	116.45576	39.86694
2	2008-02-02 21:34:13	116.45576	39.86694
2	2008-02-02 21:35:58	116.45902	39.86664
2	2008-02-02 21:39:14	116.47056	39.87001
2	2008-02-02 21:40:59	116.47036	39.87276
2	2008-02-02 21:43:38	116.47048	39.87281
2	2008-02-02 22:40:39	116.46755	39.87021
2	2008-02-02 22:42:25	116.46168	39.8753
2	2008-02-02 22:45:41	116.45773	39.88119
2	2008-02-02 22:47:27	116.45766	39.88112
2	2008-02-02 22:50:42	116.45766	39.88112
2	2008-02-02 22:56:35	116.45753	39.88094
2	2008-02-02 22:56:35	116.45753	39.88094
2	2008-02-02 22:56:35	116.45753	39.88094
2	2008-02-02 22:56:35	116.45753	39.88094
2	2008-02-02 22:56:35	116.45753	39.88094
2	2008-02-02 22:56:35	116.45753	39.88094
2	2008-02-02 22:56:35	116.45753	39.88094
2	2008-02-02 22:56:35	116.45753	39.88094
2	2008-02-02 22:56:35	116.45753	39.88094
2	2008-02-02 22:56:35	116.45753	39.88094
2	2008-02-02 22:56:35	116.45753	39.88094
2	2008-02-02 22:56:35	116.45753	39.88094
2	2008-02-02 22:56:35	116.45753	39.88094
2	2008-02-02 22:56:35	116.45753	39.88094
2	2008-02-02 22:56:35	116.45753	39.88094
2	2008-02-02 22:56:35	116.45753	39.88094
2	2008-02-02 22:56:35	116.45753	39.88094
2	2008-02-02 22:56:35	116.45753	39.88094
2	2008-02-02 22:56:35	116.45753	39.88094
2	2008-02-03 08:01:17	116.43982	39.87955
2	2008-02-03 08:06:19	116.41398	39.90013
2	2008-02-03 08:07:23	116.41917	39.9035
2	2008-02-03 08:07:23	116.41917	39.9035
2	2008-02-03 08:11:20	116.43249	39.89679
2	2008-02-03 08:12:25	116.42931	39.89543
2	2008-02-03 08:16:22	116.41905	39.89601
2	2008-02-03 08:17:40	116.42634	39.89217
2	2008-02-03 08:21:24	116.44935	39.88321
2	2008-02-03 08:27:30	116.44474	39.87063
2	2008-02-03 08:31:27	116.45465	39.87202
2	2008-02-03 08:36:29	116.45552	39.90032
2	2008-02-03 08:41:30	116.45355	39.95317
2	2008-02-03 08:46:32	116.4949	39.99839
2	2008-02-03 08:47:37	116.50592	40.00837
2	2008-02-03 08:56:35	116.57561	40.04372
2	2008-02-03 09:01:37	116.58067	40.04806
2	2008-02-03 09:16:42	116.582	40.07134
2	2008-02-03 09:22:48	116.58447	40.07911
2	2008-02-03 09:31:47	116.51207	40.01393
2	2008-02-03 09:36:48	116.45677	39.96421
2	2008-02-03 09:46:52	116.45531	39.91317
2	2008-02-03 09:47:56	116.45525	39.90946
2	2008-02-03 09:53:04	116.45208	39.89665
2	2008-02-03 09:56:55	116.4496	39.89045
2	2008-02-03 10:03:01	116.40989	39.89163
2	2008-02-03 10:06:57	116.39044	39.88958
2	2008-02-03 10:11:59	116.37018	39.88805
2	2008-02-03 10:13:04	116.36677	39.88798
2	2008-02-03 10:23:07	116.34712	39.89642
2	2008-02-03 10:28:09	116.34872	39.89664
2	2008-02-03 10:32:06	116.35042	39.89179
2	2008-02-03 10:33:36	116.348	39.88842
2	2008-02-03 10:38:12	116.36549	39.88785
2	2008-02-03 10:42:09	116.37774	39.88798
2	2008-02-03 10:48:15	116.39472	39.89339
2	2008-02-03 10:52:12	116.3941	39.89727
2	2008-02-03 11:22:26	116.45525	39.88639
2	2008-02-03 11:25:41	116.4592	39.90698
2	2008-02-03 11:27:27	116.4729	39.90691
2	2008-02-03 11:30:43	116.47194	39.90773
2	2008-02-03 11:32:29	116.46939	39.91241
2	2008-02-03 11:35:44	116.4633	39.91104
2	2008-02-03 11:37:31	116.45628	39.90733
2	2008-02-03 11:41:01	116.45507	39.90035
2	2008-02-03 11:42:32	116.45026	39.89618
2	2008-02-03 11:45:48	116.45493	39.88665
2	2008-02-03 11:50:49	116.44329	39.88332
2	2008-02-03 11:52:36	116.44518	39.88322
2	2008-02-03 11:55:51	116.45487	39.87304
2	2008-02-03 11:57:37	116.44755	39.86101
2	2008-02-03 12:00:53	116.46603	39.84263
2	2008-02-03 12:02:39	116.45762	39.84091
2	2008-02-03 12:05:54	116.46164	39.83995
2	2008-02-03 12:07:41	116.45883	39.84971
2	2008-02-03 12:15:58	116.45529	39.89037
2	2008-02-03 12:17:44	116.45551	39.89887
2	2008-02-03 12:20:59	116.4705	39.90674
2	2008-02-03 12:22:46	116.48245	39.90531
2	2008-02-03 12:26:01	116.48978	39.90706
2	2008-02-03 12:27:47	116.48064	39.90731
2	2008-02-03 12:36:04	116.47216	39.92131
2	2008-02-03 12:37:51	116.4722	39.92752
2	2008-02-03 12:41:06	116.46306	39.9325
2	2008-02-03 12:42:52	116.45658	39.93254
2	2008-02-03 12:46:08	116.44946	39.93247
2	2008-02-03 12:51:09	116.42925	39.93241
2	2008-02-03 12:52:56	116.42789	39.93279
2	2008-02-03 12:56:11	116.41963	39.93871
2	2008-02-03 12:57:57	116.43019	39.93909
2	2008-02-03 13:01:12	116.4301	39.93849
2	2008-02-03 13:02:59	116.43786	39.93983
2	2008-02-03 13:06:14	116.43272	39.94208
2	2008-02-03 13:08:01	116.43663	39.9462
2	2008-02-03 13:11:15	116.44416	39.93572
2	2008-02-03 13:13:01	116.44395	39.92603
2	2008-02-03 13:16:16	116.444	39.92027
2	2008-02-03 13:18:03	116.44382	39.90957
2	2008-02-03 13:21:18	116.45476	39.9064
2	2008-02-03 13:23:05	116.45507	39.90327
2	2008-02-03 13:26:20	116.44961	39.89204
2	2008-02-03 13:26:20	116.44961	39.89204
2	2008-02-03 13:28:06	116.45007	39.88609
2	2008-02-03 13:31:21	116.45479	39.88098
2	2008-02-03 13:33:08	116.45468	39.87086
2	2008-02-03 13:36:23	116.4581	39.88069
2	2008-02-03 13:38:10	116.4581	39.88069
2	2008-02-03 16:19:26	116.45774	39.88114
2	2008-02-03 16:20:11	116.45777	39.88113
2	2008-02-03 16:25:13	116.45535	39.87985
2	2008-02-03 16:25:13	116.45535	39.87985
2	2008-02-03 16:29:29	116.45009	39.87489
2	2008-02-03 16:30:14	116.4493	39.87489
2	2008-02-03 16:34:31	116.4422	39.86768
2	2008-02-03 16:39:33	116.43265	39.8645
2	2008-02-03 16:39:33	116.43265	39.8645
2	2008-02-03 16:40:18	116.42973	39.86456
2	2008-02-03 16:44:34	116.42206	39.86437
2	2008-02-03 16:45:19	116.42148	39.86435
2	2008-02-03 16:49:36	116.41733	39.85662
2	2008-02-03 16:50:21	116.41709	39.85655
2	2008-02-03 16:54:38	116.37903	39.85568
2	2008-02-03 16:55:23	116.36955	39.85575
2	2008-02-03 16:59:39	116.35677	39.84458
2	2008-02-03 17:00:24	116.35567	39.84455
2	2008-02-03 17:04:41	116.37281	39.85546
2	2008-02-03 17:05:26	116.37858	39.8555
2	2008-02-03 17:09:43	116.4029	39.85546
2	2008-02-03 17:10:28	116.40499	39.85558
2	2008-02-03 17:14:44	116.40784	39.85732
2	2008-02-03 17:15:29	116.40805	39.86057
2	2008-02-03 17:19:46	116.41288	39.86219
2	2008-02-03 17:20:31	116.41276	39.86362
2	2008-02-03 17:24:48	116.41529	39.86824
2	2008-02-03 17:25:33	116.41498	39.87527
2	2008-02-03 17:29:49	116.42508	39.88277
2	2008-02-03 17:30:34	116.42516	39.88352
2	2008-02-03 17:35:36	116.44348	39.89215
2	2008-02-03 17:39:53	116.45	39.88428
2	2008-02-03 17:40:38	116.45	39.88428
2	2008-02-03 17:44:54	116.43036	39.88307
2	2008-02-03 17:45:39	116.42606	39.88291
2	2008-02-03 17:49:56	116.40725	39.887
2	2008-02-03 17:50:41	116.40384	39.8869
2	2008-02-03 17:54:58	116.39278	39.88513
2	2008-02-03 17:55:43	116.39234	39.88317
2	2008-02-03 17:59:59	116.39263	39.87991
2	2008-02-03 18:00:44	116.39266	39.87974
2	2008-02-03 18:05:01	116.40605	39.88689
2	2008-02-03 18:05:46	116.40927	39.88694
2	2008-02-03 18:10:03	116.42045	39.89209
2	2008-02-03 18:10:48	116.42095	39.8921
2	2008-02-03 18:15:04	116.42408	39.89604
2	2008-02-03 18:15:49	116.42465	39.89434
2	2008-02-03 18:20:06	116.42138	39.89586
2	2008-02-03 18:20:51	116.42106	39.89847
2	2008-02-03 18:25:08	116.4126	39.89979
2	2008-02-03 18:25:53	116.40954	39.89973
2	2008-02-03 18:30:09	116.40075	39.89985
2	2008-02-03 18:30:54	116.4007	39.90045
2	2008-02-03 18:35:11	116.40081	39.90317
2	2008-02-03 18:35:56	116.40076	39.90422
2	2008-02-03 18:40:13	116.40062	39.90955
2	2008-02-03 18:40:57	116.40063	39.91134
2	2008-02-03 18:45:14	116.39643	39.92064
2	2008-02-03 18:45:14	116.39643	39.92064
2	2008-02-03 18:45:59	116.39359	39.92208
2	2008-02-03 18:50:16	116.38751	39.92215
2	2008-02-03 18:51:01	116.38752	39.92215
2	2008-02-03 18:55:17	116.38529	39.91142
2	2008-02-03 18:56:02	116.38529	39.91142
2	2008-02-03 19:00:19	116.38554	39.9082
2	2008-02-03 19:01:04	116.38562	39.90693
2	2008-02-03 19:05:20	116.38544	39.89958
2	2008-02-03 19:06:05	116.38042	39.89887
2	2008-02-03 19:10:21	116.37216	39.89858
2	2008-02-03 19:11:07	116.37216	39.89858
2	2008-02-03 19:15:23	116.3613	39.89832
2	2008-02-03 19:16:08	116.35683	39.89817
2	2008-02-03 19:20:25	116.34639	39.89666
2	2008-02-03 19:21:10	116.34581	39.89657
2	2008-02-03 19:25:26	116.34182	39.89649
2	2008-02-03 19:26:11	116.34121	39.89652
2	2008-02-03 19:30:28	116.33727	39.89647
2	2008-02-03 19:31:13	116.33681	39.89644
2	2008-02-03 19:35:30	116.33379	39.89627
2	2008-02-03 19:36:15	116.33059	39.89606
2	2008-02-03 19:40:31	116.31848	39.89575
2	2008-02-03 19:45:33	116.30135	39.89587
2	2008-02-03 19:46:18	116.29783	39.89589
2	2008-02-03 19:50:35	116.29161	39.88829
2	2008-02-03 19:51:20	116.29447	39.88831
2	2008-02-03 19:55:36	116.30396	39.8871
2	2008-02-03 19:56:21	116.30336	39.88409
2	2008-02-03 20:00:38	116.3007	39.88048
2	2008-02-03 20:01:23	116.3001	39.88108
2	2008-02-03 20:05:40	116.31057	39.88528
2	2008-02-03 20:10:41	116.32394	39.88856
2	2008-02-03 20:11:26	116.32914	39.88858
2	2008-02-03 20:15:43	116.35045	39.88828
2	2008-02-03 20:16:28	116.35148	39.88805
2	2008-02-03 20:20:45	116.35982	39.88786
2	2008-02-03 20:21:30	116.36321	39.88786
2	2008-02-03 20:25:46	116.36853	39.89449
2	2008-02-03 20:26:31	116.36869	39.89501
2	2008-02-03 20:30:48	116.3821	39.89877
2	2008-02-03 20:31:33	116.38329	39.89887
2	2008-02-03 20:31:33	116.38329	39.89887
2	2008-02-03 20:35:50	116.39823	39.89927
2	2008-02-03 20:36:35	116.40395	39.89944
2	2008-02-03 20:40:51	116.41199	39.89965
2	2008-02-03 20:41:36	116.41253	39.89958
2	2008-02-03 20:45:53	116.4323	39.89852
2	2008-02-03 20:46:38	116.43008	39.9029
2	2008-02-03 20:51:40	116.4279	39.93427
2	2008-02-03 20:55:56	116.43447	39.94806
2	2008-02-03 20:56:41	116.44342	39.95193
2	2008-02-03 21:00:58	116.44115	39.96143
2	2008-02-03 21:01:43	116.4405	39.96185
2	2008-02-03 21:06:00	116.42271	39.96838
2	2008-02-03 21:11:01	116.44078	39.96097
2	2008-02-03 21:11:46	116.44404	39.95888
2	2008-02-03 21:16:03	116.45532	39.9446
2	2008-02-03 21:16:48	116.45527	39.94107
2	2008-02-03 21:21:05	116.45526	39.92951
2	2008-02-03 21:21:49	116.45523	39.92641
2	2008-02-03 21:26:06	116.44417	39.91646
2	2008-02-03 21:26:51	116.44414	39.91264
2	2008-02-03 21:31:08	116.455	39.90572
2	2008-02-03 21:31:53	116.45492	39.90179
2	2008-02-03 21:36:10	116.45992	39.89203
2	2008-02-03 21:36:54	116.4655	39.89202
2	2008-02-03 21:41:11	116.48597	39.8918
2	2008-02-03 21:41:56	116.49152	39.89181
2	2008-02-03 21:46:13	116.49861	39.89401
2	2008-02-03 21:46:58	116.49651	39.89207
2	2008-02-03 21:51:14	116.47166	39.89197
2	2008-02-03 21:51:59	116.47166	39.89197
2	2008-02-03 21:56:16	116.47108	39.88967
2	2008-02-03 21:57:01	116.47119	39.88537
2	2008-02-03 22:01:18	116.4594	39.88062
2	2008-02-03 22:02:03	116.45852	39.88121
2	2008-02-03 22:04:03	116.45774	39.88118
2	2008-02-03 22:09:10	116.45765	39.88121
2	2008-02-03 22:09:10	116.45765	39.88121
2	2008-02-03 22:09:10	116.45765	39.88121
2	2008-02-03 22:09:10	116.45765	39.88121
2	2008-02-03 22:09:10	116.45765	39.88121
2	2008-02-03 22:09:10	116.45765	39.88121
2	2008-02-03 22:09:10	116.45765	39.88121
2	2008-02-03 22:09:10	116.45765	39.88121
2	2008-02-03 22:09:10	116.45765	39.88121
2	2008-02-03 22:09:10	116.45765	39.88121
2	2008-02-03 22:09:10	116.45765	39.88121
2	2008-02-03 22:09:10	116.45765	39.88121
2	2008-02-03 22:09:10	116.45765	39.88121
2	2008-02-03 22:09:10	116.45765	39.88121
2	2008-02-03 22:09:10	116.45765	39.88121
2	2008-02-04 07:49:31	116.45865	39.88105
2	2008-02-04 07:52:46	116.45245	39.87486
2	2008-02-04 07:54:33	116.45003	39.88288
2	2008-02-04 07:57:47	116.44463	39.87931
2	2008-02-04 07:59:34	116.44972	39.87491
2	2008-02-04 08:02:49	116.45437	39.88314
2	2008-02-04 08:02:49	116.45437	39.88314
2	2008-02-04 08:04:36	116.45483	39.88315
2	2008-02-04 08:07:50	116.4558	39.90326
2	2008-02-04 08:09:38	116.45544	39.90629
2	2008-02-04 08:12:52	116.44202	39.8924
2	2008-02-04 08:14:39	116.43914	39.88287
2	2008-02-04 08:17:54	116.41131	39.86984
2	2008-02-04 08:19:41	116.38615	39.87014
2	2008-02-04 08:22:55	116.34828	39.8683
2	2008-02-04 08:24:43	116.34923	39.86654
2	2008-02-04 08:27:57	116.36182	39.86681
2	2008-02-04 08:29:44	116.36829	39.86907
2	2008-02-04 08:32:59	116.37576	39.88175
2	2008-02-04 08:34:46	116.38512	39.88494
2	2008-02-04 08:39:48	116.40575	39.89135
2	2008-02-04 08:43:02	116.41282	39.89565
2	2008-02-04 08:44:49	116.42127	39.89536
2	2008-02-04 08:49:51	116.44298	39.88341
2	2008-02-04 08:53:05	116.43209	39.89841
2	2008-02-04 08:54:53	116.43007	39.90846
2	2008-02-04 09:03:09	116.4115	39.9158
2	2008-02-04 09:04:56	116.41159	39.90707
2	2008-02-04 09:08:10	116.41176	39.89577
2	2008-02-04 09:09:58	116.41836	39.89592
2	2008-02-04 09:13:12	116.42931	39.89215
2	2008-02-04 09:14:59	116.44225	39.89216
2	2008-02-04 09:18:14	116.44384	39.8833
2	2008-02-04 09:20:01	116.44468	39.88244
2	2008-02-04 09:23:15	116.44681	39.88031
2	2008-02-04 09:25:03	116.44027	39.88038
2	2008-02-04 09:25:03	116.44027	39.88038
2	2008-02-04 09:28:17	116.43815	39.89537
2	2008-02-04 09:30:04	116.42417	39.89938
2	2008-02-04 09:33:19	116.41242	39.89976
2	2008-02-04 09:35:06	116.40657	39.89971
2	2008-02-04 09:38:20	116.39418	39.89894
2	2008-02-04 09:40:08	116.39348	39.89885
2	2008-02-04 09:43:22	116.3762	39.89873
2	2008-02-04 09:45:09	116.3678	39.89847
2	2008-02-04 09:48:24	116.35088	39.90203
2	2008-02-04 09:50:11	116.35425	39.9042
2	2008-02-04 09:53:25	116.3571	39.89842
2	2008-02-04 09:55:13	116.3571	39.89842
2	2008-02-04 09:58:27	116.35713	39.89743
2	2008-02-04 10:00:14	116.35717	39.89246
2	2008-02-04 10:05:16	116.3573	39.88521
2	2008-02-04 10:08:30	116.36153	39.88612
2	2008-02-04 10:08:30	116.36153	39.88612
2	2008-02-04 10:10:18	116.36669	39.88784
2	2008-02-04 10:13:32	116.37724	39.88803
2	2008-02-04 10:15:19	116.37762	39.88804
2	2008-02-04 10:18:34	116.37808	39.89797
2	2008-02-04 10:20:21	116.37796	39.8999
2	2008-02-04 10:23:35	116.38543	39.9004
2	2008-02-04 10:25:23	116.38963	39.89871
2	2008-02-04 10:28:37	116.40518	39.89951
2	2008-02-04 10:30:24	116.41185	39.89968
2	2008-02-04 10:33:39	116.42036	39.89922
2	2008-02-04 10:35:26	116.42555	39.89928
2	2008-02-04 10:38:40	116.42581	39.89374
2	2008-02-04 10:40:27	116.42623	39.89616
2	2008-02-04 10:43:42	116.43321	39.89225
2	2008-02-04 10:45:29	116.44953	39.89028
2	2008-02-04 10:48:44	116.4496	39.89139
2	2008-02-04 10:53:45	116.42135	39.894
2	2008-02-04 10:55:32	116.41976	39.89599
2	2008-02-04 10:58:47	116.41542	39.89587
2	2008-02-04 11:00:34	116.41695	39.89609
2	2008-02-04 11:05:36	116.42448	39.89222
2	2008-02-04 11:08:50	116.44424	39.89215
2	2008-02-04 11:10:37	116.44959	39.8893
2	2008-02-04 11:38:14	116.41903	39.89213
2	2008-02-04 11:42:21	116.3978	39.89118
2	2008-02-04 11:43:15	116.39237	39.8901
2	2008-02-04 11:47:22	116.37847	39.89294
2	2008-02-04 11:48:18	116.37829	39.89497
2	2008-02-04 11:52:24	116.36861	39.89848
2	2008-02-04 11:53:18	116.36542	39.89839
2	2008-02-04 11:57:26	116.33809	39.89797
2	2008-02-04 11:58:20	116.33773	39.89801
2	2008-02-04 12:02:27	116.35031	39.90114
2	2008-02-04 12:03:22	116.3502	39.90025
2	2008-02-04 12:07:29	116.35725	39.89022
2	2008-02-04 12:12:31	116.35732	39.88897
2	2008-02-04 12:13:30	116.35734	39.88863
2	2008-02-04 12:13:30	116.35734	39.88863
2	2008-02-04 12:13:30	116.35734	39.88863
2	2008-02-04 12:17:32	116.36467	39.88791
2	2008-02-04 12:18:27	116.36628	39.88784
2	2008-02-04 12:22:34	116.36734	39.88781
2	2008-02-04 12:23:28	116.36661	39.88799
2	2008-02-04 12:27:35	116.36745	39.88769
2	2008-02-04 12:28:30	116.37505	39.88789
2	2008-02-04 12:32:37	116.3952	39.89039
2	2008-02-04 12:33:32	116.40051	39.89111
2	2008-02-04 12:33:32	116.40051	39.89111
2	2008-02-04 12:37:39	116.4058	39.89854
2	2008-02-04 12:38:33	116.40549	39.90038
2	2008-02-04 12:42:40	116.40992	39.90138
2	2008-02-04 12:43:35	116.40981	39.90146
2	2008-02-04 12:47:42	116.40991	39.90416
2	2008-02-04 12:48:37	116.4098	39.90627
2	2008-02-04 12:52:44	116.42234	39.90685
2	2008-02-04 12:52:44	116.42234	39.90685
2	2008-02-04 12:53:38	116.42611	39.90544
2	2008-02-04 12:57:45	116.41531	39.90115
2	2008-02-04 12:58:40	116.41531	39.90115
2	2008-02-04 13:02:47	116.41339	39.9
2	2008-02-04 13:03:41	116.41333	39.89998
2	2008-02-04 13:07:49	116.40588	39.89967
2	2008-02-04 13:08:43	116.40157	39.8995
2	2008-02-04 13:12:50	116.38284	39.89905
2	2008-02-04 13:13:45	116.37897	39.89889
2	2008-02-04 13:17:52	116.36149	39.8985
2	2008-02-04 13:18:46	116.35864	39.89865
2	2008-02-04 13:22:54	116.32873	39.89632
2	2008-02-04 13:23:48	116.32244	39.89604
2	2008-02-04 13:27:55	116.31606	39.89607
2	2008-02-04 13:28:50	116.31551	39.89663
2	2008-02-04 13:32:57	116.31528	39.90425
2	2008-02-04 13:33:51	116.31529	39.90557
2	2008-02-04 13:37:59	116.32828	39.90544
2	2008-02-04 13:38:53	116.32946	39.90539
2	2008-02-04 13:43:00	116.33668	39.90585
2	2008-02-04 13:43:55	116.33857	39.90584
2	2008-02-04 13:48:02	116.35211	39.8976
2	2008-02-04 13:48:56	116.3567	39.89791
2	2008-02-04 13:53:04	116.38014	39.89865
2	2008-02-04 13:53:58	116.38669	39.89886
2	2008-02-04 13:58:05	116.40533	39.89943
2	2008-02-04 13:59:00	116.40533	39.89943
2	2008-02-04 14:03:07	116.41232	39.89609
2	2008-02-04 14:04:01	116.41237	39.89577
2	2008-02-04 14:08:09	116.41104	39.89554
2	2008-02-04 14:09:03	116.41177	39.89404
2	2008-02-04 14:13:10	116.39273	39.89023
2	2008-02-04 14:14:05	116.38956	39.88942
2	2008-02-04 14:18:12	116.37865	39.88822
2	2008-02-04 14:19:06	116.37177	39.88818
2	2008-02-04 14:23:14	116.37327	39.89847
2	2008-02-04 14:24:08	116.38273	39.89883
2	2008-02-04 14:28:15	116.40029	39.89935
2	2008-02-04 14:29:10	116.4003	39.89934
2	2008-02-04 14:33:17	116.40569	39.90358
2	2008-02-04 14:34:11	116.40603	39.9036
2	2008-02-04 14:38:18	116.41219	39.91058
2	2008-02-04 14:39:12	116.41521	39.91067
2	2008-02-04 14:39:12	116.41521	39.91067
2	2008-02-04 14:43:19	116.41933	39.91564
2	2008-02-04 14:44:14	116.41809	39.91581
2	2008-02-04 15:36:18	116.41369	39.91558
2	2008-02-04 15:38:43	116.4201	39.9144
2	2008-02-04 15:41:19	116.42898	39.91092
2	2008-02-04 15:43:45	116.43029	39.90205
2	2008-02-04 15:46:21	116.45849	39.90324
2	2008-02-04 15:48:47	116.47144	39.89943
2	2008-02-04 15:51:23	116.47105	39.88386
2	2008-02-04 15:53:48	116.46197	39.88311
2	2008-02-04 15:56:24	116.45765	39.88112
2	2008-02-04 15:58:30	116.45774	39.88105
2	2008-02-04 16:40:08	116.45601	39.8807
2	2008-02-04 16:40:23	116.45601	39.8807
2	2008-02-04 16:45:10	116.45006	39.87926
2	2008-02-04 16:50:12	116.45552	39.88439
2	2008-02-04 16:55:13	116.4556	39.89778
2	2008-02-04 16:55:28	116.45581	39.89838
2	2008-02-04 17:00:15	116.44949	39.88722
2	2008-02-04 17:00:29	116.44967	39.88637
2	2008-02-04 17:05:17	116.44252	39.87478
2	2008-02-04 17:05:31	116.4413	39.87468
2	2008-02-04 17:10:18	116.45478	39.87959
2	2008-02-04 17:10:33	116.45474	39.87764
2	2008-02-04 17:15:20	116.45526	39.88052
2	2008-02-04 17:15:34	116.45526	39.88112
2	2008-02-04 17:38:01	116.45529	39.88893
2	2008-02-04 17:38:01	116.45529	39.88893
2	2008-02-04 17:41:16	116.46485	39.89223
2	2008-02-04 17:43:02	116.46242	39.89379
2	2008-02-04 17:46:18	116.45377	39.89264
2	2008-02-04 17:48:04	116.45213	39.89586
2	2008-02-04 17:51:19	116.44324	39.89803
2	2008-02-04 17:53:06	116.452	39.89769
2	2008-02-04 17:56:21	116.45402	39.88655
2	2008-02-04 17:58:07	116.44994	39.88326
2	2008-02-04 18:01:23	116.44466	39.88082
2	2008-02-04 18:03:09	116.44464	39.87645
2	2008-02-04 18:06:24	116.44953	39.87492
2	2008-02-04 18:08:11	116.44998	39.87957
2	2008-02-04 18:11:26	116.44533	39.88034
2	2008-02-04 18:13:12	116.44052	39.88039
2	2008-02-04 18:16:28	116.43082	39.87996
2	2008-02-04 18:18:14	116.43116	39.87658
2	2008-02-04 18:21:29	116.43266	39.86545
2	2008-02-04 18:21:29	116.43266	39.86545
2	2008-02-04 18:23:16	116.43061	39.86457
2	2008-02-04 18:26:31	116.42791	39.8646
2	2008-02-04 18:28:17	116.42598	39.8645
2	2008-02-04 18:31:33	116.42438	39.86332
2	2008-02-04 18:33:19	116.42504	39.86096
2	2008-02-04 18:36:34	116.43164	39.86111
2	2008-02-04 18:38:21	116.43234	39.85921
2	2008-02-04 18:41:36	116.44324	39.85727
2	2008-02-04 18:43:22	116.44707	39.85359
2	2008-02-04 18:46:38	116.44864	39.85186
2	2008-02-04 18:48:24	116.44439	39.85714
2	2008-02-04 18:51:39	116.43354	39.85778
2	2008-02-04 18:53:26	116.42703	39.85754
2	2008-02-04 18:56:41	116.42585	39.8581
2	2008-02-04 18:58:27	116.42559	39.86027
2	2008-02-04 19:01:43	116.42692	39.86461
2	2008-02-04 19:06:44	116.43611	39.85737
2	2008-02-04 19:08:31	116.43923	39.85078
2	2008-02-04 19:13:32	116.4409	39.8428
2	2008-02-04 19:16:47	116.43933	39.85697
2	2008-02-04 19:18:34	116.45156	39.86364
2	2008-02-04 19:21:49	116.46165	39.86874
2	2008-02-04 19:23:35	116.46176	39.86961
2	2008-02-04 19:26:50	116.45535	39.88806
2	2008-02-04 19:28:36	116.45579	39.90076
2	2008-02-04 19:31:51	116.45565	39.90723
2	2008-02-04 19:33:38	116.45174	39.90764
2	2008-02-04 19:36:53	116.45208	39.91211
2	2008-02-04 19:38:40	116.45173	39.91528
2	2008-02-04 19:43:41	116.44429	39.92961
2	2008-02-04 19:43:41	116.44429	39.92961
2	2008-02-04 19:46:56	116.44432	39.93033
2	2008-02-04 19:48:43	116.44434	39.93101
2	2008-02-04 19:51:58	116.44611	39.93232
2	2008-02-04 19:53:45	116.4491	39.92646
2	2008-02-04 20:02:01	116.43253	39.9326
2	2008-02-04 20:03:48	116.42837	39.93287
2	2008-02-04 20:07:03	116.42734	39.9469
2	2008-02-04 20:12:05	116.38896	39.94768
2	2008-02-04 20:13:51	116.38288	39.94764
2	2008-02-04 20:17:06	116.37293	39.94758
2	2008-02-04 20:18:53	116.36991	39.94758
2	2008-02-04 20:22:08	116.35982	39.94546
2	2008-02-04 20:23:54	116.35608	39.94432
2	2008-02-04 20:27:10	116.35242	39.94331
2	2008-02-04 20:27:10	116.35242	39.94331
2	2008-02-04 20:28:56	116.34904	39.94131
2	2008-02-04 20:32:11	116.3301	39.93692
2	2008-02-04 20:33:58	116.32508	39.93711
2	2008-02-04 20:37:13	116.29417	39.94454
2	2008-02-04 20:37:13	116.29417	39.94454
2	2008-02-04 20:38:59	116.2829	39.94584
2	2008-02-04 20:42:15	116.27915	39.94441
2	2008-02-04 20:44:01	116.27908	39.94509
2	2008-02-04 20:47:16	116.29444	39.94424
2	2008-02-04 20:49:03	116.30363	39.9403
2	2008-02-04 20:52:18	116.31561	39.9311
2	2008-02-04 20:54:04	116.3232	39.93107
2	2008-02-04 20:57:20	116.34332	39.93102
2	2008-02-04 20:59:06	116.34723	39.92689
2	2008-02-04 21:02:21	116.35209	39.92238
2	2008-02-04 21:04:08	116.35992	39.92252
2	2008-02-04 21:07:23	116.37108	39.9219
2	2008-02-04 21:09:09	116.37843	39.92109
2	2008-02-04 21:12:25	116.39352	39.92199
2	2008-02-04 21:14:11	116.39672	39.91392
2	2008-02-04 21:19:13	116.41163	39.90773
2	2008-02-04 21:24:14	116.41209	39.90198
2	2008-02-04 21:27:30	116.41214	39.90059
2	2008-02-04 21:29:16	116.41262	39.89466
2	2008-02-04 21:32:31	116.41188	39.89578
2	2008-02-04 21:34:18	116.40917	39.89231
2	2008-02-04 21:37:33	116.38944	39.88933
2	2008-02-04 21:39:19	116.38158	39.88828
2	2008-02-04 21:42:35	116.39945	39.89117
2	2008-02-04 21:44:21	116.41405	39.89164
2	2008-02-04 21:49:23	116.43824	39.88929
2	2008-02-04 21:49:23	116.43824	39.88929
2	2008-02-04 21:52:38	116.44996	39.88298
2	2008-02-04 21:54:24	116.45	39.87938
2	2008-02-04 22:07:49	116.45314	39.88029
2	2008-02-04 22:10:34	116.45458	39.86764
2	2008-02-04 22:12:50	116.45433	39.86591
2	2008-02-04 22:17:52	116.45552	39.86717
2	2008-02-04 22:20:38	116.45552	39.86717
2	2008-02-04 22:22:54	116.45552	39.86717
2	2008-02-04 22:25:39	116.4555	39.86716
2	2008-02-04 22:27:55	116.4555	39.86716
2	2008-02-04 22:27:55	116.4555	39.86716
2	2008-02-04 22:32:57	116.4555	39.86716
2	2008-02-04 22:35:42	116.4555	39.86716
2	2008-02-04 22:40:44	116.455	39.86857
2	2008-02-04 22:43:00	116.45872	39.88076
2	2008-02-05 07:55:02	116.46158	39.87867
2	2008-02-05 07:56:23	116.45673	39.87491
2	2008-02-05 08:00:04	116.45005	39.88289
2	2008-02-05 08:01:25	116.44563	39.88332
2	2008-02-05 08:05:05	116.44472	39.87932
2	2008-02-05 08:06:25	116.4497	39.88331
2	2008-02-05 08:10:06	116.45486	39.89653
2	2008-02-05 08:11:27	116.4554	39.90294
2	2008-02-05 08:15:08	116.45918	39.90374
2	2008-02-05 08:16:29	116.47082	39.90315
2	2008-02-05 08:20:10	116.4802	39.89846
2	2008-02-05 08:21:30	116.47909	39.89989
2	2008-02-05 08:25:11	116.471	39.91039
2	2008-02-05 08:26:32	116.46894	39.91277
2	2008-02-05 08:30:13	116.45458	39.92156
2	2008-02-05 08:31:34	116.45452	39.93618
2	2008-02-05 08:35:14	116.46105	39.96903
2	2008-02-05 08:36:35	116.47554	39.98212
2	2008-02-05 08:40:16	116.51618	40.01636
2	2008-02-05 08:45:18	116.56076	40.03244
2	2008-02-05 08:46:38	116.56985	40.03766
2	2008-02-05 08:46:38	116.56985	40.03766
2	2008-02-05 08:50:19	116.57789	40.04688
2	2008-02-05 08:51:40	116.57937	40.04706
2	2008-02-05 08:55:21	116.58197	40.05124
2	2008-02-05 08:56:42	116.58291	40.05364
2	2008-02-05 09:00:23	116.58316	40.05939
2	2008-02-05 09:01:43	116.58309	40.06092
2	2008-02-05 09:05:24	116.58232	40.06739
2	2008-02-05 09:11:47	116.58407	40.07985
2	2008-02-05 09:15:28	116.579	40.04747
2	2008-02-05 09:20:29	116.51059	40.01303
2	2008-02-05 09:21:50	116.49555	39.99947
2	2008-02-05 09:25:31	116.45377	39.96175
2	2008-02-05 09:26:52	116.44939	39.95546
2	2008-02-05 09:30:33	116.45501	39.94397
2	2008-02-05 09:31:53	116.45243	39.94008
2	2008-02-05 09:35:34	116.44892	39.92719
2	2008-02-05 09:36:55	116.44426	39.9262
2	2008-02-05 09:40:36	116.4394	39.9192
2	2008-02-05 09:41:57	116.44393	39.91576
2	2008-02-05 09:45:38	116.44397	39.90731
2	2008-02-05 09:46:58	116.45448	39.90566
2	2008-02-05 09:50:39	116.44952	39.89255
2	2008-02-05 09:52:00	116.44943	39.89091
2	2008-02-05 09:55:41	116.43037	39.88302
2	2008-02-05 10:02:03	116.4124	39.89438
2	2008-02-05 10:05:44	116.41147	39.89588
2	2008-02-05 10:07:05	116.41623	39.89587
2	2008-02-05 10:10:46	116.42124	39.89298
2	2008-02-05 10:12:07	116.42446	39.89521
2	2008-02-05 10:15:48	116.43285	39.89309
2	2008-02-05 10:17:08	116.43283	39.89308
2	2008-02-05 10:20:49	116.43281	39.89273
2	2008-02-05 10:22:10	116.44296	39.89213
2	2008-02-05 10:25:51	116.4486	39.8832
2	2008-02-05 10:30:53	116.44851	39.87493
2	2008-02-05 10:35:54	116.45251	39.8831
2	2008-02-05 10:37:15	116.45406	39.88306
2	2008-02-05 10:40:56	116.47108	39.88725
2	2008-02-05 10:42:17	116.4711	39.88478
2	2008-02-05 10:45:58	116.4555	39.88601
2	2008-02-05 10:47:18	116.45551	39.89154
2	2008-02-05 10:50:59	116.4329	39.89825
2	2008-02-05 10:52:20	116.42998	39.90339
2	2008-02-05 10:52:20	116.42998	39.90339
2	2008-02-05 10:56:01	116.42871	39.91976
2	2008-02-05 10:57:22	116.43206	39.9228
2	2008-02-05 11:01:02	116.43983	39.92112
2	2008-02-05 11:02:23	116.44031	39.92084
2	2008-02-05 11:06:04	116.44405	39.90785
2	2008-02-05 11:07:25	116.44405	39.90785
2	2008-02-05 11:11:06	116.45507	39.90025
2	2008-02-05 11:12:27	116.45217	39.89635
2	2008-02-05 11:16:07	116.4549	39.88384
2	2008-02-05 11:40:49	116.44455	39.93993
2	2008-02-05 11:45:51	116.42745	39.93771
2	2008-02-05 11:46:14	116.42758	39.93564
2	2008-02-05 11:56:18	116.42059	39.90385
2	2008-02-05 12:00:55	116.42951	39.89978
2	2008-02-05 12:06:48	116.44414	39.90706
2	2008-02-05 12:10:59	116.50062	39.90666
2	2008-02-05 12:21:02	116.57752	39.91269
2	2008-02-05 12:26:25	116.58498	39.91226
2	2008-02-05 12:36:06	116.58494	39.91964
2	2008-02-05 12:41:30	116.58451	39.9262
2	2008-02-05 12:45:55	116.56646	39.92326
2	2008-02-05 12:50:11	116.55692	39.9231
2	2008-02-05 12:52:02	116.5411	39.92257
2	2008-02-05 12:55:13	116.51509	39.92262
2	2008-02-05 12:56:39	116.5119	39.92192
2	2008-02-05 13:06:42	116.4639	39.91534
2	2008-02-05 13:10:18	116.4609	39.9261
2	2008-02-05 13:11:44	116.45594	39.9276
2	2008-02-05 13:15:20	116.45517	39.92252
2	2008-02-05 13:21:47	116.47949	39.92161
2	2008-02-05 13:25:23	116.496	39.92708
2	2008-02-05 13:27:14	116.49293	39.93048
2	2008-02-05 13:30:25	116.49543	39.92194
2	2008-02-05 13:31:50	116.48535	39.92203
2	2008-02-05 13:31:50	116.48535	39.92203
2	2008-02-05 13:35:26	116.48343	39.91442
2	2008-02-05 13:36:52	116.48927	39.91407
2	2008-02-05 13:40:28	116.49714	39.91482
2	2008-02-05 13:41:54	116.48656	39.91447
2	2008-02-05 13:45:30	116.47265	39.91452
2	2008-02-05 13:46:55	116.46651	39.91481
2	2008-02-05 13:51:57	116.45594	39.91793
2	2008-02-05 13:55:33	116.44473	39.92163
2	2008-02-05 13:56:59	116.44042	39.9218
2	2008-02-05 14:00:35	116.42942	39.92315
2	2008-02-05 14:02:00	116.42432	39.92302
2	2008-02-05 14:05:36	116.42076	39.91383
2	2008-02-05 14:05:36	116.42076	39.91383
2	2008-02-05 14:07:02	116.42804	39.91411
2	2008-02-05 14:10:38	116.42184	39.90723
2	2008-02-05 14:12:04	116.42075	39.91099
2	2008-02-05 14:15:39	116.41803	39.91628
2	2008-02-05 14:17:05	116.41802	39.91627
2	2008-02-05 14:22:07	116.42502	39.91405
2	2008-02-05 14:25:43	116.42977	39.90246
2	2008-02-05 14:27:09	116.44757	39.90252
2	2008-02-05 14:30:44	116.45504	39.88513
2	2008-02-05 14:32:10	116.45475	39.87294
2	2008-02-05 14:35:46	116.45781	39.88089
2	2008-02-05 14:37:12	116.45753	39.88088
2	2008-02-05 16:22:20	116.4616	39.87554
2	2008-02-05 16:22:35	116.46162	39.87544
2	2008-02-05 16:27:22	116.46123	39.88056
2	2008-02-05 16:27:36	116.46159	39.88035
2	2008-02-05 16:32:24	116.46799	39.87806
2	2008-02-05 16:32:38	116.46783	39.87837
2	2008-02-05 16:37:25	116.45544	39.88335
2	2008-02-05 16:37:40	116.45556	39.88474
2	2008-02-05 16:47:29	116.45181	39.90779
2	2008-02-05 16:47:43	116.45181	39.90779
2	2008-02-05 16:52:30	116.44283	39.91187
2	2008-02-05 16:52:45	116.44031	39.91189
2	2008-02-05 16:57:46	116.43625	39.90894
2	2008-02-05 17:02:34	116.45471	39.91178
2	2008-02-05 17:02:48	116.45471	39.91178
2	2008-02-05 17:07:35	116.46047	39.92795
2	2008-02-05 17:07:50	116.46055	39.928
2	2008-02-05 17:12:51	116.46249	39.92864
2	2008-02-05 17:17:39	116.4553	39.9301
2	2008-02-05 17:17:53	116.45513	39.92829
2	2008-02-05 17:22:40	116.45553	39.90672
2	2008-02-05 17:22:55	116.45544	39.90436
2	2008-02-05 17:27:42	116.43354	39.89245
2	2008-02-05 17:27:56	116.43354	39.89245
2	2008-02-05 17:32:43	116.40976	39.88699
2	2008-02-05 17:32:58	116.40728	39.887
2	2008-02-05 17:37:45	116.39454	39.8855
2	2008-02-05 17:37:59	116.39428	39.88542
2	2008-02-05 17:42:47	116.38875	39.88221
2	2008-02-05 17:43:01	116.38875	39.88221
2	2008-02-05 17:47:48	116.39928	39.88661
2	2008-02-05 17:48:03	116.40146	39.88677
2	2008-02-05 17:48:03	116.40146	39.88677
2	2008-02-05 17:52:50	116.41198	39.89167
2	2008-02-05 17:53:04	116.412	39.8917
2	2008-02-05 17:57:52	116.41079	39.8946
2	2008-02-05 17:58:06	116.41175	39.89458
2	2008-02-05 18:02:53	116.38318	39.88836
2	2008-02-05 18:03:08	116.38253	39.88831
2	2008-02-05 18:07:55	116.38371	39.89865
2	2008-02-05 18:08:09	116.3852	39.89874
2	2008-02-05 18:12:57	116.4041	39.89941
2	2008-02-05 18:13:11	116.40437	39.89941
2	2008-02-05 18:17:58	116.43391	39.89791
2	2008-02-05 18:18:13	116.43665	39.89725
2	2008-02-05 18:23:00	116.45382	39.89196
2	2008-02-05 18:23:14	116.45382	39.89196
2	2008-02-05 18:28:02	116.46554	39.89191
2	2008-02-05 18:28:16	116.46554	39.89191
2	2008-02-05 18:33:03	116.48336	39.88701
2	2008-02-05 18:33:18	116.48335	39.8868
2	2008-02-05 18:38:05	116.48112	39.87482
2	2008-02-05 18:38:19	116.48102	39.87481
2	2008-02-05 18:43:07	116.48759	39.87485
2	2008-02-05 18:43:21	116.48758	39.87485
2	2008-02-05 18:48:08	116.50839	39.86888
2	2008-02-05 18:48:23	116.5107	39.86894
2	2008-02-05 18:53:10	116.52203	39.88452
2	2008-02-05 18:53:24	116.52396	39.88451
2	2008-02-05 18:58:12	116.5011	39.89195
2	2008-02-05 18:58:26	116.49819	39.89196
2	2008-02-05 19:03:13	116.47397	39.89202
2	2008-02-05 19:03:28	116.4715	39.89221
2	2008-02-05 19:08:15	116.47163	39.90368
2	2008-02-05 19:13:17	116.42972	39.90659
2	2008-02-05 19:18:18	116.41179	39.91372
2	2008-02-05 19:18:33	116.41171	39.91402
2	2008-02-05 19:23:20	116.41173	39.90953
2	2008-02-05 19:23:34	116.41173	39.90953
2	2008-02-05 19:28:36	116.41197	39.9036
2	2008-02-05 19:33:23	116.41211	39.90018
2	2008-02-05 19:33:38	116.41211	39.90018
2	2008-02-05 19:38:25	116.41291	39.88616
2	2008-02-05 19:38:39	116.41291	39.88616
2	2008-02-05 19:43:27	116.41852	39.88243
2	2008-02-05 19:43:41	116.41978	39.8826
2	2008-02-05 19:48:28	116.43068	39.8923
2	2008-02-05 19:48:43	116.43308	39.89235
2	2008-02-05 19:48:43	116.43308	39.89235
2	2008-02-05 19:53:30	116.44756	39.88325
2	2008-02-05 19:53:44	116.44614	39.88329
2	2008-02-05 19:58:32	116.44463	39.88128
2	2008-02-05 19:58:32	116.44463	39.88128
2	2008-02-05 19:58:46	116.44466	39.88099
2	2008-02-05 20:03:33	116.44934	39.87495
2	2008-02-05 20:08:48	116.4553	39.87712
2	2008-02-05 20:13:35	116.46159	39.87651
2	2008-02-05 20:13:50	116.46161	39.87616
2	2008-02-05 20:18:37	116.46677	39.86511
2	2008-02-05 20:18:52	116.46711	39.8651
2	2008-02-05 20:23:39	116.47088	39.87
2	2008-02-05 20:23:53	116.47108	39.87003
2	2008-02-05 20:28:40	116.47648	39.88075
2	2008-02-05 20:28:55	116.47692	39.88096
2	2008-02-05 20:33:42	116.46886	39.88313
2	2008-02-05 20:33:56	116.46617	39.88314
2	2008-02-05 20:38:44	116.4616	39.87571
2	2008-02-05 20:38:58	116.46159	39.87532
2	2008-02-05 20:43:45	116.45094	39.88027
2	2008-02-05 20:44:00	116.45075	39.88029
2	2008-02-05 20:48:47	116.43903	39.88603
2	2008-02-05 20:49:01	116.43881	39.88787
2	2008-02-05 20:53:49	116.41687	39.89917
2	2008-02-05 20:58:50	116.42777	39.90369
2	2008-02-05 20:59:05	116.42923	39.9037
2	2008-02-05 21:03:52	116.44869	39.88313
2	2008-02-05 21:04:06	116.44913	39.88314
2	2008-02-05 21:08:54	116.47112	39.88185
2	2008-02-05 21:09:08	116.47115	39.87993
2	2008-02-05 21:13:55	116.46168	39.86787
2	2008-02-05 21:14:10	116.46164	39.86905
2	2008-02-05 21:18:57	116.49863	39.86934
2	2008-02-05 21:19:11	116.50102	39.8693
2	2008-02-05 21:23:59	116.49592	39.86974
2	2008-02-05 21:29:00	116.46164	39.8688
2	2008-02-05 21:29:15	116.46164	39.8688
2	2008-02-05 21:34:02	116.4555	39.86674
2	2008-02-05 21:34:16	116.4552	39.86691
2	2008-02-05 21:39:04	116.45551	39.86715
2	2008-02-05 21:39:18	116.45548	39.86717
2	2008-02-05 21:44:05	116.45555	39.86716
2	2008-02-05 21:44:20	116.45555	39.86716
2	2008-02-05 21:49:07	116.45559	39.86716
2	2008-02-05 21:49:21	116.45559	39.86716
2	2008-02-05 21:54:09	116.45711	39.88074
2	2008-02-05 21:54:23	116.45826	39.88072
2	2008-02-05 21:54:23	116.45826	39.88072
2	2008-02-05 21:59:10	116.45776	39.88101
2	2008-02-06 08:08:47	116.45892	39.88097
2	2008-02-06 08:09:16	116.46032	39.88057
2	2008-02-06 08:13:49	116.45079	39.88039
2	2008-02-06 08:14:17	116.45001	39.88212
2	2008-02-06 08:18:51	116.44535	39.88342
2	2008-02-06 08:19:19	116.4408	39.88348
2	2008-02-06 08:23:52	116.42847	39.92032
2	2008-02-06 08:24:21	116.42827	39.92556
2	2008-02-06 08:28:54	116.39877	39.93219
2	2008-02-06 08:29:22	116.3937	39.93215
2	2008-02-06 08:33:56	116.3653	39.93349
2	2008-02-06 08:34:24	116.36645	39.9335
2	2008-02-06 08:38:57	116.37549	39.91288
2	2008-02-06 08:39:26	116.37582	39.90916
2	2008-02-06 08:43:59	116.35042	39.9015
2	2008-02-06 08:44:27	116.34979	39.8977
2	2008-02-06 08:54:02	116.32144	39.89557
2	2008-02-06 08:54:31	116.32271	39.89557
2	2008-02-06 09:18:43	116.46957	39.89216
2	2008-02-06 09:21:52	116.45561	39.89505
2	2008-02-06 09:23:44	116.45211	39.89666
2	2008-02-06 09:26:54	116.43685	39.89735
2	2008-02-06 09:28:46	116.42149	39.8993
2	2008-02-06 09:31:56	116.41053	39.90007
2	2008-02-06 09:33:48	116.40541	39.90085
2	2008-02-06 09:36:57	116.41264	39.8879
2	2008-02-06 09:38:49	116.41457	39.87979
2	2008-02-06 09:41:59	116.41589	39.85657
2	2008-02-06 09:43:51	116.43631	39.85748
2	2008-02-06 09:47:01	116.47235	39.84073
2	2008-02-06 09:48:53	116.49295	39.82252
2	2008-02-06 09:52:02	116.51753	39.79984
2	2008-02-06 09:53:54	116.52568	39.78886
2	2008-02-06 10:02:06	116.5082	39.79828
2	2008-02-06 10:07:07	116.49077	39.80799
2	2008-02-06 10:08:59	116.4755	39.82357
2	2008-02-06 10:12:09	116.47759	39.8449
2	2008-02-06 10:14:01	116.47741	39.84824
2	2008-02-06 10:14:01	116.47741	39.84824
2	2008-02-06 10:17:11	116.46443	39.86662
2	2008-02-06 10:19:03	116.45497	39.86992
2	2008-02-06 10:22:12	116.44985	39.87445
2	2008-02-06 10:24:04	116.45002	39.88004
2	2008-02-06 10:27:14	116.44457	39.87872
2	2008-02-06 10:29:06	116.44459	39.87547
2	2008-02-06 10:32:15	116.45005	39.88251
2	2008-02-06 10:34:08	116.44047	39.88314
2	2008-02-06 10:37:17	116.45408	39.88309
2	2008-02-06 10:39:09	116.45533	39.8964
2	2008-02-06 10:42:19	116.48233	39.9068
2	2008-02-06 10:44:11	116.4839	39.91906
2	2008-02-06 10:47:20	116.50039	39.93588
2	2008-02-06 10:49:13	116.50198	39.93539
2	2008-02-06 10:52:22	116.49706	39.93468
2	2008-02-06 10:54:14	116.49717	39.93478
2	2008-02-06 10:57:24	116.49721	39.93482
2	2008-02-06 10:57:24	116.49721	39.93482
2	2008-02-06 10:59:16	116.49721	39.93482
2	2008-02-06 11:02:25	116.49721	39.93482
2	2008-02-06 11:04:18	116.49721	39.93482
2	2008-02-06 11:07:27	116.49723	39.93479
2	2008-02-06 11:09:19	116.49723	39.93479
2	2008-02-06 11:12:29	116.49284	39.93422
2	2008-02-06 11:19:23	116.44847	39.93245
2	2008-02-06 11:22:32	116.42775	39.93656
2	2008-02-06 11:24:24	116.42207	39.94836
2	2008-02-06 11:27:34	116.37914	39.94755
2	2008-02-06 11:29:26	116.35549	39.94408
2	2008-02-06 11:32:35	116.34948	39.92116
2	2008-02-06 11:34:28	116.35751	39.92245
2	2008-02-06 11:37:37	116.35845	39.91748
2	2008-02-06 11:39:29	116.36291	39.91675
2	2008-02-06 11:42:39	116.37558	39.9119
2	2008-02-06 11:44:31	116.37426	39.91311
2	2008-02-06 11:47:40	116.37777	39.90277
2	2008-02-06 11:49:33	116.38486	39.89887
2	2008-02-06 11:52:42	116.39183	39.88978
2	2008-02-06 11:54:34	116.4018	39.89127
2	2008-02-06 11:57:44	116.41422	39.88372
2	2008-02-06 11:59:36	116.41487	39.8748
2	2008-02-06 12:02:45	116.41587	39.85668
2	2008-02-06 12:04:38	116.43182	39.85737
2	2008-02-06 12:07:47	116.43543	39.85263
2	2008-02-06 12:09:39	116.43397	39.85275
2	2008-02-06 12:12:49	116.4513	39.86353
2	2008-02-06 12:17:50	116.45512	39.8792
2	2008-02-06 12:19:43	116.45533	39.8829
2	2008-02-06 12:19:43	116.45533	39.8829
2	2008-02-06 12:22:52	116.43821	39.89091
2	2008-02-06 12:24:44	116.42992	39.90361
2	2008-02-06 12:27:59	116.42793	39.93216
2	2008-02-06 12:29:46	116.42756	39.94623
2	2008-02-06 12:32:55	116.39408	39.94774
2	2008-02-06 12:45:03	116.34938	39.93575
2	2008-02-06 12:48:10	116.34691	39.92226
2	2008-02-06 12:50:04	116.33233	39.92192
2	2008-02-06 12:53:12	116.33743	39.92674
2	2008-02-06 12:55:06	116.33866	39.91806
2	2008-02-06 13:00:08	116.35138	39.911
2	2008-02-06 13:03:15	116.35303	39.90771
2	2008-02-06 13:05:09	116.35627	39.91259
2	2008-02-06 13:08:17	116.36781	39.90616
2	2008-02-06 13:10:11	116.36797	39.8994
2	2008-02-06 13:13:18	116.36818	39.8893
2	2008-02-06 13:15:13	116.37116	39.88784
2	2008-02-06 13:18:19	116.37906	39.88024
2	2008-02-06 13:20:13	116.38051	39.88195
2	2008-02-06 13:23:21	116.38868	39.87941
2	2008-02-06 13:25:15	116.39132	39.87561
2	2008-02-06 13:30:17	116.38761	39.86261
2	2008-02-06 13:33:24	116.38594	39.86986
2	2008-02-06 13:35:18	116.39418	39.87507
2	2008-02-06 13:38:26	116.39468	39.8855
2	2008-02-06 13:40:20	116.40385	39.89119
2	2008-02-06 13:43:27	116.41305	39.88597
2	2008-02-06 13:45:22	116.41448	39.88321
2	2008-02-06 13:48:29	116.42672	39.88277
2	2008-02-06 15:51:38	116.45868	39.88097
2	2008-02-06 15:55:25	116.45961	39.87489
2	2008-02-06 15:56:39	116.45521	39.87949
2	2008-02-06 16:00:26	116.46168	39.87965
2	2008-02-06 16:01:41	116.46168	39.87965
2	2008-02-06 16:05:28	116.45671	39.88644
2	2008-02-06 16:06:42	116.45559	39.88979
2	2008-02-06 16:10:29	116.44084	39.8832
2	2008-02-06 16:11:44	116.43242	39.88301
2	2008-02-06 16:15:31	116.41444	39.88187
2	2008-02-06 16:16:46	116.41445	39.88003
2	2008-02-06 16:20:33	116.41554	39.86099
2	2008-02-06 16:21:47	116.41132	39.85593
2	2008-02-06 16:25:34	116.40834	39.84695
2	2008-02-06 16:26:49	116.40957	39.84587
2	2008-02-06 16:31:51	116.40834	39.8502
2	2008-02-06 16:35:38	116.40804	39.85515
2	2008-02-06 16:36:52	116.40567	39.85579
2	2008-02-06 16:40:39	116.35786	39.85344
2	2008-02-06 16:40:39	116.35786	39.85344
2	2008-02-06 16:41:54	116.3423	39.84941
2	2008-02-06 16:45:41	116.34283	39.88058
2	2008-02-06 16:46:56	116.3427	39.89074
2	2008-02-06 16:50:43	116.33625	39.90014
2	2008-02-06 16:51:57	116.33928	39.90175
2	2008-02-06 16:55:44	116.33574	39.90126
2	2008-02-06 16:56:59	116.32995	39.90169
2	2008-02-06 17:00:46	116.32291	39.8998
2	2008-02-06 17:02:01	116.32279	39.90512
2	2008-02-06 17:05:48	116.34631	39.90541
2	2008-02-06 17:07:02	116.35021	39.90097
2	2008-02-06 17:10:49	116.35724	39.88837
2	2008-02-06 17:12:04	116.35724	39.88826
2	2008-02-06 17:15:51	116.35885	39.88797
2	2008-02-06 17:17:06	116.35387	39.88818
2	2008-02-06 17:20:53	116.36111	39.88785
2	2008-02-06 17:22:07	116.36626	39.88785
2	2008-02-06 17:25:54	116.36816	39.8886
2	2008-02-06 17:30:56	116.39225	39.88759
2	2008-02-06 17:32:11	116.39235	39.88508
2	2008-02-06 17:35:58	116.39469	39.87542
2	2008-02-06 17:37:12	116.39512	39.87785
2	2008-02-06 17:40:59	116.40135	39.88864
2	2008-02-06 17:42:14	116.35325	39.84442
2	2008-02-06 17:42:14	116.35325	39.84442
2	2008-02-06 17:46:01	116.42303	39.89209
2	2008-02-06 17:47:16	116.43632	39.8923
2	2008-02-06 17:51:03	116.44993	39.88124
2	2008-02-06 17:56:04	116.44902	39.87217
2	2008-02-06 18:01:06	116.44827	39.8614
2	2008-02-06 18:02:21	116.43333	39.85764
2	2008-02-06 18:06:07	116.40772	39.85248
2	2008-02-06 18:07:22	116.41061	39.85165
2	2008-02-06 18:11:09	116.41754	39.85606
2	2008-02-06 18:12:24	116.42478	39.85738
2	2008-02-06 18:12:24	116.42478	39.85738
2	2008-02-06 18:16:11	116.42324	39.8644
2	2008-02-06 18:17:25	116.42516	39.86949
2	2008-02-06 18:21:12	116.44987	39.87503
2	2008-02-06 18:22:27	116.44985	39.87786
2	2008-02-06 18:26:14	116.45518	39.87158
2	2008-02-06 18:27:29	116.45529	39.88058
2	2008-02-06 18:31:16	116.46148	39.88318
2	2008-02-06 18:32:30	116.45556	39.8832
2	2008-02-06 18:36:17	116.44099	39.8833
2	2008-02-06 18:37:32	116.43826	39.89089
2	2008-02-06 18:41:19	116.42114	39.9071
2	2008-02-06 18:42:34	116.41216	39.90702
2	2008-02-06 18:46:21	116.40999	39.9092
2	2008-02-06 18:46:21	116.40999	39.9092
2	2008-02-06 18:47:35	116.41166	39.90955
2	2008-02-06 18:51:22	116.4143	39.92298
2	2008-02-06 18:52:37	116.42654	39.92303
2	2008-02-06 18:56:24	116.42792	39.94534
2	2008-02-06 18:57:39	116.42559	39.94827
2	2008-02-06 19:01:26	116.43791	39.93969
2	2008-02-06 19:02:40	116.43753	39.9356
2	2008-02-06 19:06:27	116.43755	39.92648
2	2008-02-06 19:07:42	116.4319	39.93239
2	2008-02-06 19:11:29	116.41918	39.93966
2	2008-02-06 19:12:44	116.41075	39.93956
2	2008-02-06 19:16:31	116.39928	39.93945
2	2008-02-06 19:17:45	116.4035	39.93942
2	2008-02-06 19:21:32	116.40193	39.95221
2	2008-02-06 19:22:47	116.40181	39.9579
2	2008-02-06 19:26:34	116.40145	39.97363
2	2008-02-06 19:27:49	116.40135	39.98086
2	2008-02-06 19:31:36	116.41107	39.99458
2	2008-02-06 19:32:50	116.41359	39.99438
2	2008-02-06 19:36:37	116.41781	39.98772
2	2008-02-06 19:37:52	116.42954	39.98766
2	2008-02-06 19:41:39	116.42879	39.96798
2	2008-02-06 19:42:54	116.43725	39.96342
2	2008-02-06 19:46:41	116.45543	39.9322
2	2008-02-06 19:47:55	116.45548	39.9224
2	2008-02-06 19:51:42	116.46121	39.92813
2	2008-02-06 19:57:59	116.47005	39.9269
2	2008-02-06 20:01:27	116.47016	39.92677
2	2008-02-06 23:39:04	116.45607	39.9275
2	2008-02-06 23:39:17	116.45579	39.92845
2	2008-02-06 23:44:06	116.45524	39.89248
2	2008-02-06 23:44:18	116.45523	39.89042
2	2008-02-06 23:49:08	116.46261	39.84992
2	2008-02-06 23:49:20	116.46466	39.84804
2	2008-02-06 23:54:09	116.47442	39.82442
2	2008-02-06 23:54:22	116.4759	39.82297
2	2008-02-06 23:59:11	116.49205	39.8061
2	2008-02-06 23:59:23	116.4932	39.8047
2	2008-02-07 00:04:13	116.51676	39.78769
2	2008-02-07 00:04:25	116.51792	39.7862
2	2008-02-07 00:09:14	116.53661	39.76348
2	2008-02-07 00:09:27	116.53661	39.76348
2	2008-02-07 00:14:16	116.54184	39.75761
2	2008-02-07 00:14:28	116.54184	39.75761
2	2008-02-07 00:19:18	116.53933	39.76086
2	2008-02-07 00:19:30	116.53846	39.76183
2	2008-02-07 00:24:19	116.53994	39.77583
2	2008-02-07 00:24:32	116.54113	39.77472
2	2008-02-07 00:29:21	116.5626	39.79876
2	2008-02-07 00:29:33	116.56228	39.79963
2	2008-02-07 00:29:33	116.56228	39.79963
2	2008-02-07 00:34:23	116.55472	39.80862
2	2008-02-07 00:34:23	116.55472	39.80862
2	2008-02-07 00:34:35	116.55284	39.80969
2	2008-02-07 00:39:24	116.52015	39.82157
2	2008-02-07 00:39:37	116.51795	39.82115
2	2008-02-07 00:44:26	116.4822	39.84355
2	2008-02-07 00:44:38	116.48103	39.8447
2	2008-02-07 00:49:28	116.46615	39.86807
2	2008-02-07 00:49:40	116.46619	39.86911
2	2008-02-07 00:54:29	116.45901	39.88087
2	2008-02-07 00:58:31	116.45789	39.88096
2	2008-02-07 00:58:31	116.45789	39.88096
2	2008-02-07 08:17:23	116.45801	39.88061
2	2008-02-07 08:20:09	116.46079	39.88052
2	2008-02-07 08:22:24	116.4554	39.88469
2	2008-02-07 08:25:11	116.45572	39.91279
2	2008-02-07 08:27:26	116.45566	39.93834
2	2008-02-07 08:30:13	116.43689	39.96398
2	2008-02-07 08:32:28	116.43316	39.98033
2	2008-02-07 08:35:14	116.43115	39.98633
2	2008-02-07 08:37:28	116.43027	39.98671
2	2008-02-07 08:40:15	116.42341	39.98212
2	2008-02-07 08:40:15	116.42341	39.98212
2	2008-02-07 08:42:30	116.41444	39.98213
2	2008-02-07 08:42:30	116.41444	39.98213
2	2008-02-07 08:45:17	116.40366	39.98177
2	2008-02-07 08:47:32	116.39782	39.97384
2	2008-02-07 08:50:18	116.40109	39.97399
2	2008-02-07 08:52:33	116.39594	39.96863
2	2008-02-07 08:55:20	116.39573	39.97373
2	2008-02-07 08:57:35	116.40124	39.98004
2	2008-02-07 09:00:21	116.43004	39.98775
2	2008-02-07 09:02:37	116.45768	39.97357
2	2008-02-07 09:05:23	116.48401	39.98859
2	2008-02-07 09:07:38	116.51053	40.01257
2	2008-02-07 09:10:25	116.55748	40.03069
2	2008-02-07 09:12:40	116.58061	40.04802
2	2008-02-07 09:15:26	116.58266	40.0794
2	2008-02-07 09:22:43	116.55059	40.02822
2	2008-02-07 09:25:30	116.50249	40.00557
2	2008-02-07 09:27:45	116.49157	39.99571
2	2008-02-07 09:30:31	116.48738	39.99187
2	2008-02-07 09:32:46	116.4835	39.98101
2	2008-02-07 09:35:33	116.47841	39.97461
2	2008-02-07 09:35:33	116.47841	39.97461
2	2008-02-07 09:37:48	116.49339	39.97406
2	2008-02-07 09:40:35	116.48366	39.97878
2	2008-02-07 09:42:50	116.47689	39.98293
2	2008-02-07 09:45:36	116.46814	39.98886
2	2008-02-07 09:47:51	116.46199	39.99559
2	2008-02-07 09:50:38	116.45773	40.00276
2	2008-02-07 09:52:53	116.46148	40.00013
2	2008-02-07 09:55:40	116.46539	39.98307
2	2008-02-07 09:57:55	116.47696	39.97553
2	2008-02-07 10:00:41	116.48872	39.96184
2	2008-02-07 10:02:56	116.48811	39.96083
2	2008-02-07 10:05:43	116.47838	39.95548
2	2008-02-07 10:07:58	116.46526	39.95104
2	2008-02-07 10:10:45	116.45887	39.94276
2	2008-02-07 10:13:00	116.45887	39.94276
2	2008-02-07 10:15:46	116.45649	39.94257
2	2008-02-07 10:18:01	116.45094	39.93667
2	2008-02-07 10:20:48	116.44482	39.92565
2	2008-02-07 10:23:03	116.44413	39.91661
2	2008-02-07 10:25:50	116.43777	39.90734
2	2008-02-07 10:28:05	116.43777	39.90734
2	2008-02-07 10:30:51	116.43808	39.9069
2	2008-02-07 10:30:51	116.43808	39.9069
2	2008-02-07 10:33:06	116.45514	39.90361
2	2008-02-07 10:35:53	116.45502	39.88303
2	2008-02-07 10:38:08	116.46177	39.88019
2	2008-02-07 10:40:55	116.46882	39.87476
2	2008-02-07 10:43:10	116.47153	39.86935
2	2008-02-07 10:48:11	116.45558	39.87009
2	2008-02-07 10:48:11	116.45558	39.87009
2	2008-02-07 10:50:58	116.44331	39.85827
2	2008-02-07 10:53:13	116.41181	39.85586
2	2008-02-07 10:56:00	116.39455	39.86415
2	2008-02-07 10:58:15	116.38745	39.86408
2	2008-02-07 11:01:01	116.38163	39.87058
2	2008-02-07 11:03:16	116.38119	39.88172
2	2008-02-07 11:06:03	116.37855	39.88721
2	2008-02-07 11:08:18	116.36903	39.88811
2	2008-02-07 11:11:05	116.36832	39.89801
2	2008-02-07 11:13:20	116.36809	39.90238
2	2008-02-07 11:18:21	116.37616	39.90805
2	2008-02-07 11:21:08	116.38305	39.90062
2	2008-02-07 11:23:23	116.38946	39.89868
2	2008-02-07 11:28:25	116.38703	39.88409
2	2008-02-07 11:31:11	116.3839	39.8819
2	2008-02-07 11:33:26	116.38119	39.88201
2	2008-02-07 11:36:13	116.3659	39.88795
2	2008-02-07 11:38:28	116.35334	39.88809
2	2008-02-07 11:41:14	116.34265	39.8931
2	2008-02-07 11:41:14	116.34265	39.8931
2	2008-02-07 11:43:30	116.33656	39.8966
2	2008-02-07 11:46:16	116.33637	39.90106
2	2008-02-07 11:48:31	116.32984	39.9026
2	2008-02-07 11:51:18	116.32902	39.90884
2	2008-02-07 11:53:33	116.31565	39.90625
2	2008-02-07 11:56:19	116.29599	39.90632
2	2008-02-07 11:58:34	116.28892	39.91138
2	2008-02-07 12:01:21	116.28772	39.91604
2	2008-02-07 12:06:23	116.30604	39.92269
2	2008-02-07 12:08:38	116.32263	39.92194
2	2008-02-07 12:11:24	116.33932	39.92189
2	2008-02-07 12:13:39	116.34998	39.92604
2	2008-02-07 12:16:26	116.34987	39.94911
2	2008-02-07 12:18:41	116.35289	39.96619
2	2008-02-07 12:23:43	116.36347	39.98247
2	2008-02-07 12:26:29	116.36919	39.9858
2	2008-02-07 12:28:44	116.37432	39.96818
2	2008-02-07 12:36:32	116.37329	39.93601
2	2008-02-07 12:38:47	116.37579	39.9311
2	2008-02-07 12:41:33	116.3757	39.92902
2	2008-02-07 12:43:48	116.38238	39.93186
2	2008-02-07 12:46:35	116.39031	39.92707
2	2008-02-07 12:53:52	116.39704	39.90709
2	2008-02-07 12:53:52	116.39704	39.90709
2	2008-02-07 12:56:38	116.41142	39.90673
2	2008-02-07 12:58:53	116.43421	39.90708
2	2008-02-07 13:03:55	116.48394	39.90847
2	2008-02-07 13:06:42	116.48389	39.94051
2	2008-02-07 13:08:57	116.48361	39.95176
2	2008-02-07 13:11:43	116.47097	39.97674
2	2008-02-07 13:13:58	116.49605	39.9995
2	2008-02-07 13:16:45	116.53613	40.02323
2	2008-02-07 13:19:00	116.57086	40.03852
2	2008-02-07 13:21:47	116.58412	40.05736
2	2008-02-07 13:24:02	116.5867	40.07698
2	2008-02-07 13:26:48	116.58223	40.07494
2	2008-02-07 13:29:03	116.57994	40.04788
2	2008-02-07 13:34:05	116.54773	40.02738
2	2008-02-07 13:36:52	116.50432	40.00722
2	2008-02-07 13:39:07	116.48081	39.98595
2	2008-02-07 13:41:53	116.45187	39.95994
2	2008-02-07 13:44:08	116.45025	39.95472
2	2008-02-07 13:46:55	116.4528	39.95353
2	2008-02-07 13:46:55	116.4528	39.95353
2	2008-02-07 13:49:10	116.44211	39.96009
2	2008-02-07 13:51:57	116.44834	39.95616
2	2008-02-07 13:54:12	116.45522	39.94837
2	2008-02-07 13:56:58	116.45524	39.93292
2	2008-02-07 13:59:13	116.45522	39.9322
2	2008-02-07 14:02:00	116.45512	39.92066
2	2008-02-07 14:07:02	116.45509	39.91179
2	2008-02-07 14:12:03	116.45034	39.88309
2	2008-02-07 14:17:05	116.43433	39.89222
2	2008-02-07 14:19:20	116.44936	39.89199
2	2008-02-07 14:22:07	116.45582	39.88291
2	2008-02-07 14:24:22	116.45762	39.88096
2	2008-02-07 14:28:09	116.45768	39.88083
2	2008-02-07 16:08:47	116.45535	39.87856
2	2008-02-07 16:13:49	116.44126	39.88327
2	2008-02-07 16:15:04	116.43892	39.88715
2	2008-02-07 16:18:51	116.42959	39.90804
2	2008-02-07 16:20:05	116.42862	39.91839
2	2008-02-07 16:23:52	116.43316	39.92555
2	2008-02-07 16:25:07	116.42987	39.92298
2	2008-02-07 16:28:54	116.4294	39.90748
2	2008-02-07 16:30:09	116.42717	39.89954
2	2008-02-07 16:33:56	116.4212	39.89599
2	2008-02-07 16:35:10	116.41523	39.89172
2	2008-02-07 16:38:57	116.41273	39.8861
2	2008-02-07 16:40:12	116.40682	39.88697
2	2008-02-07 16:43:59	116.38995	39.88219
2	2008-02-07 16:45:14	116.38909	39.88192
2	2008-02-07 16:49:00	116.40121	39.88673
2	2008-02-07 16:50:15	116.40611	39.88683
2	2008-02-07 16:54:02	116.40524	39.89147
2	2008-02-07 16:55:17	116.39504	39.89072
2	2008-02-07 16:59:04	116.39565	39.89889
2	2008-02-07 17:00:19	116.40521	39.89941
2	2008-02-07 17:00:19	116.40521	39.89941
2	2008-02-07 17:04:05	116.41257	39.89214
2	2008-02-07 17:05:20	116.415	39.89168
2	2008-02-07 17:09:07	116.42776	39.88236
2	2008-02-07 17:10:22	116.42808	39.87961
2	2008-02-07 17:14:09	116.41516	39.88262
2	2008-02-07 17:15:23	116.41454	39.88009
2	2008-02-07 17:19:10	116.40984	39.85605
2	2008-02-07 17:20:25	116.39408	39.85591
2	2008-02-07 17:24:12	116.38054	39.85449
2	2008-02-07 17:25:27	116.38051	39.85027
2	2008-02-07 17:29:14	116.3807	39.85097
2	2008-02-07 17:29:14	116.3807	39.85097
2	2008-02-07 17:30:28	116.38066	39.85491
2	2008-02-07 17:34:15	116.38173	39.86434
2	2008-02-07 17:35:30	116.38343	39.86935
2	2008-02-07 17:39:17	116.41578	39.86896
2	2008-02-07 17:40:32	116.41477	39.87814
2	2008-02-07 17:44:19	116.4124	39.89013
2	2008-02-07 17:45:33	116.41309	39.88601
2	2008-02-07 17:49:20	116.42294	39.88551
2	2008-02-07 17:50:35	116.42467	39.88763
2	2008-02-07 17:54:22	116.42137	39.89396
2	2008-02-07 17:55:37	116.4266	39.89935
2	2008-02-07 17:59:24	116.42853	39.9194
2	2008-02-07 18:00:38	116.42795	39.93097
2	2008-02-07 18:04:25	116.40433	39.94796
2	2008-02-07 18:05:40	116.40199	39.94955
2	2008-02-07 18:09:27	116.40197	39.95148
2	2008-02-07 18:10:42	116.40172	39.95741
2	2008-02-07 18:14:29	116.39087	39.9619
2	2008-02-07 18:15:43	116.39054	39.96187
2	2008-02-07 18:19:30	116.3776	39.96688
2	2008-02-07 18:20:45	116.35998	39.96645
2	2008-02-07 18:24:32	116.30708	39.96292
2	2008-02-07 18:25:47	116.30062	39.96886
2	2008-02-07 18:29:34	116.28485	39.99919
2	2008-02-07 18:30:48	116.28169	40.01009
2	2008-02-07 18:34:35	116.27001	40.02771
2	2008-02-07 18:35:50	116.26846	40.03138
2	2008-02-07 18:39:37	116.28094	40.03178
2	2008-02-07 18:40:52	116.28547	40.03273
2	2008-02-07 18:44:39	116.30176	40.0315
2	2008-02-07 18:45:53	116.30774	40.02229
2	2008-02-07 18:49:39	116.30886	40.00111
2	2008-02-07 18:50:54	116.30893	39.99878
2	2008-02-07 18:54:41	116.3297	39.99154
2	2008-02-07 18:55:56	116.33432	39.99043
2	2008-02-07 18:59:43	116.37376	39.98624
2	2008-02-07 19:00:57	116.39179	39.98674
2	2008-02-07 19:04:44	116.4442	39.98228
2	2008-02-07 19:05:59	116.45286	39.98352
2	2008-02-07 19:05:59	116.45286	39.98352
2	2008-02-07 19:09:46	116.46655	39.99331
2	2008-02-07 19:11:01	116.46902	39.99531
2	2008-02-07 19:14:48	116.4667	39.99374
2	2008-02-07 19:16:02	116.46396	39.99133
2	2008-02-07 19:19:49	116.46446	39.97418
2	2008-02-07 19:21:04	116.45926	39.96878
2	2008-02-07 19:24:51	116.44353	39.9721
2	2008-02-07 19:26:06	116.44333	39.97118
2	2008-02-07 19:29:53	116.44847	39.979
2	2008-02-07 19:31:07	116.44847	39.979
2	2008-02-07 19:34:54	116.43118	39.98806
2	2008-02-07 19:34:54	116.43118	39.98806
2	2008-02-07 19:36:09	116.41865	39.98787
2	2008-02-07 19:39:56	116.41792	39.9934
2	2008-02-07 19:41:11	116.41773	39.98787
2	2008-02-07 19:44:57	116.42748	39.98218
2	2008-02-07 19:55:44	116.36392	39.96679
2	2008-02-07 20:13:23	116.39019	39.92849
2	2008-02-07 20:17:51	116.40048	39.91262
2	2008-02-07 20:18:25	116.40053	39.90782
2	2008-02-07 20:18:25	116.40053	39.90782
2	2008-02-07 20:22:52	116.43418	39.9071
2	2008-02-07 20:23:26	116.43561	39.9071
2	2008-02-07 20:27:54	116.45481	39.90378
2	2008-02-07 20:28:28	116.45496	39.90346
2	2008-02-07 20:32:56	116.44959	39.88926
2	2008-02-07 20:32:56	116.44959	39.88926
2	2008-02-07 20:33:29	116.4496	39.88657
2	2008-02-07 20:37:57	116.45	39.88149
2	2008-02-07 20:38:31	116.44993	39.87827
2	2008-02-07 20:42:59	116.43464	39.89786
2	2008-02-07 20:43:33	116.43024	39.90047
2	2008-02-07 20:48:01	116.4276	39.94513
2	2008-02-07 20:48:34	116.42417	39.94841
2	2008-02-07 20:53:02	116.36679	39.94741
2	2008-02-07 20:53:36	116.35991	39.94544
2	2008-02-07 20:58:04	116.33925	39.93981
2	2008-02-07 20:58:38	116.33929	39.93789
2	2008-02-07 21:03:06	116.34789	39.93885
2	2008-02-07 21:03:39	116.35206	39.9391
2	2008-02-07 21:08:07	116.35762	39.93532
2	2008-02-07 21:08:41	116.35762	39.93532
2	2008-02-07 21:13:09	116.37333	39.93153
2	2008-02-07 21:13:43	116.37333	39.93153
2	2008-02-07 21:18:11	116.39328	39.92415
2	2008-02-07 21:18:44	116.39354	39.92203
2	2008-02-07 21:23:12	116.40477	39.91411
2	2008-02-07 21:23:46	116.4049	39.91659
2	2008-02-07 21:28:14	116.41081	39.93225
2	2008-02-07 21:28:48	116.41083	39.93482
2	2008-02-07 21:33:19	116.42913	39.93937
2	2008-02-07 21:33:49	116.43341	39.93972
2	2008-02-07 21:38:17	116.43986	39.92531
2	2008-02-07 21:43:43	116.45466	39.90663
2	2008-02-07 21:43:53	116.45451	39.90568
2	2008-02-07 21:48:21	116.45486	39.87602
2	2008-02-07 21:48:54	116.45473	39.86994
2	2008-02-07 21:53:22	116.45562	39.86712
2	2008-02-07 21:53:56	116.45561	39.86713
2	2008-02-07 21:58:24	116.4556	39.86714
2	2008-02-07 21:58:58	116.4556	39.86714
2	2008-02-07 22:03:26	116.4556	39.86714
2	2008-02-07 22:03:59	116.4556	39.86714
2	2008-02-07 22:08:27	116.45528	39.87971
2	2008-02-07 22:10:01	116.45892	39.88085
2	2008-02-07 22:13:29	116.45767	39.88116
2	2008-02-07 22:13:33	116.45767	39.88116
2	2008-02-08 08:05:36	116.45776	39.88125
2	2008-02-08 08:08:34	116.46076	39.87487
2	2008-02-08 08:10:37	116.45479	39.88175
2	2008-02-08 08:13:36	116.45002	39.88378
2	2008-02-08 08:15:39	116.45002	39.88503
2	2008-02-08 08:18:38	116.43876	39.88784
2	2008-02-08 08:18:38	116.43876	39.88784
2	2008-02-08 08:20:41	116.43196	39.89971
2	2008-02-08 08:23:39	116.41917	39.90346
2	2008-02-08 08:25:42	116.42943	39.90361
2	2008-02-08 08:28:41	116.42463	39.89616
2	2008-02-08 08:30:44	116.4219	39.89228
2	2008-02-08 08:33:43	116.43371	39.89086
2	2008-02-08 08:35:46	116.44955	39.88931
2	2008-02-08 08:38:44	116.45523	39.89211
2	2008-02-08 08:40:47	116.45591	39.90473
2	2008-02-08 08:45:49	116.47133	39.89382
2	2008-02-08 08:48:48	116.45582	39.89221
2	2008-02-08 08:50:51	116.45204	39.89459
2	2008-02-08 08:53:49	116.43816	39.89535
2	2008-02-08 08:55:52	116.42931	39.91038
2	2008-02-08 08:58:51	116.42754	39.94229
2	2008-02-08 09:00:54	116.44475	39.95324
2	2008-02-08 09:03:53	116.4765	39.98179
2	2008-02-08 09:05:56	116.4997	40.00278
2	2008-02-08 09:08:54	116.54383	40.02594
2	2008-02-08 09:10:57	116.57523	40.04341
2	2008-02-08 09:13:56	116.58198	40.07204
2	2008-02-08 09:15:59	116.5865	40.07927
2	2008-02-08 09:18:58	116.58247	40.06636
2	2008-02-08 09:21:01	116.57781	40.04594
2	2008-02-08 09:23:59	116.5397	40.02469
2	2008-02-08 09:26:02	116.50914	40.01155
2	2008-02-08 09:29:01	116.48077	39.98662
2	2008-02-08 09:31:04	116.47733	39.97448
2	2008-02-08 09:31:04	116.47733	39.97448
2	2008-02-08 09:34:03	116.46003	39.95883
2	2008-02-08 09:36:06	116.45378	39.95328
2	2008-02-08 09:39:04	116.45082	39.94714
2	2008-02-08 09:41:07	116.45527	39.93878
2	2008-02-08 10:03:23	116.44225	39.88344
2	2008-02-08 10:07:26	116.44463	39.87675
2	2008-02-08 10:08:25	116.4476	39.88023
2	2008-02-08 10:12:28	116.45555	39.90375
2	2008-02-08 10:13:26	116.45565	39.91432
2	2008-02-08 10:17:30	116.45546	39.95465
2	2008-02-08 10:18:28	116.46305	39.96147
2	2008-02-08 10:22:31	116.48273	39.9717
2	2008-02-08 10:23:30	116.48333	39.97133
2	2008-02-08 10:27:33	116.4802	39.96985
2	2008-02-08 10:28:31	116.47557	39.96983
2	2008-02-08 10:32:35	116.45554	39.95485
2	2008-02-08 10:33:33	116.45372	39.95324
2	2008-02-08 10:37:36	116.44052	39.93995
2	2008-02-08 10:38:35	116.4364	39.93997
2	2008-02-08 10:42:38	116.4283	39.91936
2	2008-02-08 10:43:36	116.42929	39.90914
2	2008-02-08 10:43:36	116.42929	39.90914
2	2008-02-08 10:47:39	116.42057	39.90393
2	2008-02-08 10:48:38	116.42135	39.9034
2	2008-02-08 10:52:41	116.42173	39.90341
2	2008-02-08 10:53:40	116.42174	39.90341
2	2008-02-08 10:57:43	116.43148	39.9025
2	2008-02-08 10:58:41	116.42958	39.90762
2	2008-02-08 11:02:44	116.4276	39.94788
2	2008-02-08 11:03:43	116.44076	39.94948
2	2008-02-08 11:07:46	116.45541	39.97645
2	2008-02-08 11:07:46	116.45541	39.97645
2	2008-02-08 11:08:45	116.45677	39.97782
2	2008-02-08 11:12:48	116.46123	39.97769
2	2008-02-08 11:13:46	116.46519	39.97471
2	2008-02-08 11:18:48	116.45453	39.95392
2	2008-02-08 11:22:51	116.45378	39.94771
2	2008-02-08 11:23:50	116.45083	39.94719
2	2008-02-08 11:28:51	116.4566	39.93234
2	2008-02-08 11:32:54	116.47331	39.93233
2	2008-02-08 11:33:53	116.47617	39.93215
2	2008-02-08 11:37:56	116.4668	39.92897
2	2008-02-08 11:38:54	116.4668	39.92897
2	2008-02-08 11:42:58	116.45617	39.92201
2	2008-02-08 11:43:56	116.4559	39.92201
2	2008-02-08 11:47:59	116.45548	39.91179
2	2008-02-08 11:48:58	116.4545	39.90741
2	2008-02-08 11:53:01	116.44406	39.90758
2	2008-02-08 11:53:59	116.44964	39.90694
2	2008-02-08 11:53:59	116.44964	39.90694
2	2008-02-08 11:58:03	116.45487	39.88392
2	2008-02-08 11:59:01	116.45485	39.88371
2	2008-02-08 12:03:04	116.44999	39.88159
2	2008-02-08 12:04:03	116.44995	39.88238
2	2008-02-08 12:08:06	116.43854	39.89337
2	2008-02-08 12:09:04	116.43036	39.89239
2	2008-02-08 12:14:06	116.41218	39.89573
2	2008-02-08 12:18:09	116.42544	39.89358
2	2008-02-08 12:19:08	116.42637	39.89237
2	2008-02-08 12:23:11	116.43261	39.8922
2	2008-02-08 12:24:09	116.43328	39.89223
2	2008-02-08 12:28:13	116.44923	39.88465
2	2008-02-08 12:29:11	116.44781	39.88353
2	2008-02-08 12:33:14	116.44786	39.88303
2	2008-02-08 12:38:16	116.45554	39.90091
2	2008-02-08 12:39:14	116.45573	39.90891
2	2008-02-08 12:43:18	116.4635	39.91955
2	2008-02-08 12:44:16	116.46176	39.92203
2	2008-02-08 12:48:19	116.45014	39.93243
2	2008-02-08 12:49:18	116.44477	39.93244
2	2008-02-08 12:49:18	116.44477	39.93244
2	2008-02-08 12:54:19	116.42702	39.94738
2	2008-02-08 12:58:23	116.41908	39.95209
2	2008-02-08 12:59:21	116.41906	39.95479
2	2008-02-08 13:03:24	116.412	39.96582
2	2008-02-08 13:03:24	116.412	39.96582
2	2008-02-08 13:04:23	116.41186	39.96736
2	2008-02-08 13:08:26	116.38617	39.96745
2	2008-02-08 13:09:24	116.37528	39.96709
2	2008-02-08 13:13:28	116.36364	39.98018
2	2008-02-08 13:13:28	116.36364	39.98018
2	2008-02-08 13:14:26	116.36413	39.98049
2	2008-02-08 13:18:29	116.36341	39.98089
2	2008-02-08 13:19:28	116.36351	39.97744
2	2008-02-08 13:23:31	116.34793	39.96645
2	2008-02-08 13:24:29	116.33638	39.96653
2	2008-02-08 13:52:31	116.32846	39.90973
2	2008-02-08 13:56:35	116.3505	39.8996
2	2008-02-08 13:57:32	116.34302	39.89617
2	2008-02-08 14:01:36	116.35784	39.86742
2	2008-02-08 14:02:34	116.36206	39.86527
2	2008-02-08 14:06:38	116.36742	39.86418
2	2008-02-08 14:06:38	116.36742	39.86418
2	2008-02-08 14:07:36	116.36847	39.86868
2	2008-02-08 14:11:40	116.41835	39.86997
2	2008-02-08 14:12:37	116.43173	39.86924
2	2008-02-08 14:16:41	116.45449	39.87
2	2008-02-08 14:17:39	116.45494	39.8732
2	2008-02-08 14:22:38	116.45764	39.88086
2	2008-02-08 15:04:16	116.45488	39.87897
2	2008-02-08 15:05:02	116.45472	39.87197
2	2008-02-08 15:32:15	116.42337	39.90727
2	2008-02-08 15:36:46	116.41814	39.91632
2	2008-02-08 15:37:17	116.41811	39.91632
2	2008-02-08 15:39:08	116.4181	39.91635
2	2008-02-08 15:58:13	116.41807	39.91637
2	2008-02-08 16:02:30	116.42504	39.91414
2	2008-02-08 16:02:30	116.42504	39.91414
2	2008-02-08 16:03:15	116.4285	39.91294
2	2008-02-08 16:07:32	116.43905	39.88279
2	2008-02-08 16:08:16	116.43987	39.88317
2	2008-02-08 16:12:34	116.45516	39.8746
2	2008-02-08 16:13:18	116.45533	39.88012
2	2008-02-08 16:17:35	116.46679	39.88305
2	2008-02-08 16:18:20	116.47134	39.88514
2	2008-02-08 16:22:37	116.45627	39.89218
2	2008-02-08 16:23:21	116.45595	39.89224
2	2008-02-08 16:27:39	116.45576	39.89825
2	2008-02-08 16:28:23	116.45506	39.8949
2	2008-02-08 16:32:40	116.46154	39.87664
2	2008-02-08 16:33:25	116.46154	39.875
2	2008-02-08 16:37:42	116.45292	39.88299
2	2008-02-08 16:38:26	116.44715	39.88308
2	2008-02-08 16:42:43	116.43883	39.87467
2	2008-02-08 16:43:28	116.43688	39.86975
2	2008-02-08 16:47:45	116.40728	39.86783
2	2008-02-08 16:48:30	116.40739	39.86517
2	2008-02-08 16:52:47	116.39535	39.86409
2	2008-02-08 16:57:49	116.36084	39.86834
2	2008-02-08 16:58:33	116.35111	39.86708
2	2008-02-08 17:02:49	116.31862	39.86682
2	2008-02-08 17:03:34	116.30878	39.86632
2	2008-02-08 17:07:51	116.26828	39.88552
2	2008-02-08 17:08:35	116.26813	39.89206
2	2008-02-08 17:12:52	116.23082	39.89635
2	2008-02-08 17:13:37	116.23054	39.89648
2	2008-02-08 17:17:54	116.21514	39.90426
2	2008-02-08 17:18:39	116.21514	39.90426
2	2008-02-08 17:22:56	116.22868	39.90612
2	2008-02-08 17:23:40	116.23269	39.90614
2	2008-02-08 17:27:57	116.24695	39.91567
2	2008-02-08 17:28:42	116.24694	39.9197
2	2008-02-08 17:32:59	116.25517	39.92799
2	2008-02-08 17:33:44	116.25788	39.92787
2	2008-02-08 17:38:01	116.2674	39.92199
2	2008-02-08 17:38:45	116.26975	39.92127
