# Supplementary material for: An adaptive map-matching algorithm based on hierarchical fuzzy system from vehicular GPS data
Source: PLoS One. 2017 Dec 5;12(12):e0188796. doi: 10.1371/journal.pone.0188796 (PMC5716534; doi:10.1371/journal.pone.0188796)
Supplement: S1 Data — (ZIP) [file pone.0188796.s001.zip › data samples/20.txt]

20	2008-02-02 13:36:02	116.34836	39.86564
20	2008-02-02 13:41:02	116.34326	39.87565
20	2008-02-02 13:46:02	116.34262	39.89377
20	2008-02-02 13:51:02	116.35062	39.89856
20	2008-02-02 13:56:02	116.35054	39.90661
20	2008-02-02 14:01:02	116.35092	39.91883
20	2008-02-02 14:06:02	116.34957	39.93499
20	2008-02-02 14:11:02	116.40174	39.94757
20	2008-02-02 14:16:02	116.41204	39.94778
20	2008-02-02 14:21:02	116.41204	39.94778
20	2008-02-02 14:26:01	116.41205	39.94779
20	2008-02-02 14:31:01	116.41205	39.94779
20	2008-02-02 14:36:02	116.41205	39.94779
20	2008-02-02 14:41:02	116.41205	39.94778
20	2008-02-02 14:46:02	116.41205	39.94777
20	2008-02-02 14:51:02	116.41205	39.94777
20	2008-02-02 14:56:02	116.41193	39.94798
20	2008-02-02 15:01:02	116.41204	39.94718
20	2008-02-02 15:06:02	116.41203	39.94768
20	2008-02-02 15:11:02	116.412	39.94771
20	2008-02-02 15:16:01	116.412	39.94769
20	2008-02-02 15:26:01	116.412	39.94769
20	2008-02-02 15:36:01	116.41199	39.94769
20	2008-02-02 15:41:01	116.41878	39.94902
20	2008-02-02 15:46:01	116.4191	39.96378
20	2008-02-02 15:51:01	116.4191	39.96376
20	2008-02-02 15:51:01	116.4191	39.96376
20	2008-02-02 15:56:01	116.41909	39.96376
20	2008-02-02 16:01:01	116.4191	39.96376
20	2008-02-02 16:06:02	116.41992	39.96368
20	2008-02-02 16:11:01	116.41865	39.97205
20	2008-02-02 16:16:01	116.42104	39.98736
20	2008-02-02 16:21:01	116.46323	39.96817
20	2008-02-02 16:26:01	116.47445	39.9701
20	2008-02-02 16:36:01	116.44851	39.95633
20	2008-02-02 16:41:00	116.30502	39.86133
20	2008-02-02 16:41:01	116.45561	39.9451
20	2008-02-02 16:46:01	116.45554	39.92491
20	2008-02-02 16:51:01	116.45546	39.91326
20	2008-02-02 16:56:01	116.44474	39.91183
20	2008-02-02 17:11:01	116.47722	39.86835
20	2008-02-02 17:16:01	116.47458	39.8702
20	2008-02-02 17:21:01	116.46248	39.87792
20	2008-02-02 17:26:01	116.46153	39.88686
20	2008-02-02 17:31:01	116.47092	39.88285
20	2008-02-02 17:36:01	116.49464	39.86962
20	2008-02-02 17:41:01	116.5577	39.86709
20	2008-02-02 17:46:01	116.59383	39.85763
20	2008-02-02 17:51:01	116.61699	39.83371
20	2008-02-02 17:56:01	116.62851	39.80204
20	2008-02-02 18:01:01	116.64202	39.79139
20	2008-02-02 18:06:00	116.642	39.7914
20	2008-02-02 18:11:00	116.64199	39.7914
20	2008-02-02 18:16:00	116.64199	39.79141
20	2008-02-02 18:21:00	116.64555	39.77678
20	2008-02-02 18:31:00	116.66053	39.77372
20	2008-02-02 18:36:00	116.66053	39.77371
20	2008-02-02 18:41:00	116.68626	39.77007
20	2008-02-02 18:46:00	116.68469	39.76095
20	2008-02-02 18:51:00	116.66856	39.77153
20	2008-02-02 18:56:00	116.6605	39.77361
20	2008-02-02 19:01:00	116.66049	39.7736
20	2008-02-02 19:06:01	116.66048	39.77359
20	2008-02-02 19:11:01	116.66048	39.77359
20	2008-02-02 19:16:01	116.66049	39.77359
20	2008-02-02 19:21:01	116.66049	39.77358
20	2008-02-02 19:26:00	116.66049	39.77358
20	2008-02-02 19:31:00	116.66049	39.77357
20	2008-02-02 19:36:00	116.6605	39.77357
20	2008-02-02 19:41:00	116.6605	39.77357
20	2008-02-02 19:46:00	116.6605	39.77357
20	2008-02-02 19:51:00	116.6605	39.77356
20	2008-02-02 19:56:00	116.6605	39.77356
20	2008-02-02 20:01:00	116.6605	39.77356
20	2008-02-02 20:06:00	116.6605	39.77356
20	2008-02-02 20:11:00	116.6605	39.77356
20	2008-02-02 20:21:00	116.6605	39.77356
20	2008-02-02 20:26:00	116.6605	39.77356
20	2008-02-02 20:31:00	116.6605	39.77356
20	2008-02-02 20:36:00	116.6605	39.77356
20	2008-02-02 20:41:00	116.6605	39.77356
20	2008-02-02 20:41:00	116.6605	39.77356
20	2008-02-02 20:46:00	116.6605	39.77357
20	2008-02-02 20:51:00	116.6605	39.77357
20	2008-02-02 20:56:00	116.6605	39.77357
20	2008-02-02 21:01:00	116.66051	39.77357
20	2008-02-02 21:06:00	116.66051	39.77357
20	2008-02-02 21:11:00	116.66051	39.77357
20	2008-02-02 21:16:00	116.66051	39.77357
20	2008-02-02 21:21:00	116.66132	39.77208
20	2008-02-02 21:30:59	116.69495	39.78923
20	2008-02-02 21:35:59	116.69599	39.82573
20	2008-02-02 21:40:59	116.69093	39.86484
20	2008-02-02 21:45:59	116.69208	39.86489
20	2008-02-02 21:50:59	116.69207	39.86493
20	2008-02-02 21:55:59	116.69207	39.86493
20	2008-02-02 22:00:59	116.69206	39.86495
20	2008-02-02 22:06:00	116.69206	39.86495
20	2008-02-02 22:11:00	116.69206	39.86495
20	2008-02-02 22:16:00	116.69206	39.86495
20	2008-02-02 22:21:00	116.69206	39.86496
20	2008-02-02 22:26:00	116.69206	39.86496
20	2008-02-02 22:31:00	116.69208	39.86532
20	2008-02-02 22:36:00	116.69207	39.86516
20	2008-02-02 22:41:00	116.69194	39.8652
20	2008-02-02 22:45:59	116.69188	39.86511
20	2008-02-02 22:50:59	116.69185	39.86509
20	2008-02-02 22:55:59	116.69185	39.8651
20	2008-02-02 23:00:59	116.69185	39.86509
20	2008-02-02 23:05:59	116.69184	39.86509
20	2008-02-02 23:05:59	116.69184	39.86509
20	2008-02-02 23:10:59	116.69203	39.865
20	2008-02-02 23:15:59	116.69201	39.865
20	2008-02-02 23:20:59	116.69199	39.86503
20	2008-02-02 23:26:00	116.69198	39.86505
20	2008-02-02 23:31:00	116.69195	39.8654
20	2008-02-02 23:36:00	116.69199	39.8652
20	2008-02-02 23:41:00	116.692	39.86516
20	2008-02-02 23:46:00	116.692	39.86515
20	2008-02-02 23:51:00	116.69202	39.86482
20	2008-02-02 23:55:59	116.69204	39.86505
20	2008-02-03 00:00:59	116.69205	39.86502
20	2008-02-03 00:05:59	116.69205	39.86499
20	2008-02-03 00:10:59	116.69205	39.86497
20	2008-02-03 00:15:59	116.69202	39.86514
20	2008-02-03 00:20:59	116.69203	39.86501
20	2008-02-03 00:25:59	116.69204	39.865
20	2008-02-03 00:30:59	116.69207	39.86501
20	2008-02-03 00:35:58	116.69207	39.86498
20	2008-02-03 00:40:58	116.69206	39.86499
20	2008-02-03 00:45:58	116.69206	39.86499
20	2008-02-03 00:50:58	116.69206	39.86499
20	2008-02-03 00:55:59	116.69206	39.86498
20	2008-02-03 01:00:59	116.69206	39.86499
20	2008-02-03 01:05:59	116.69206	39.86499
20	2008-02-03 01:10:59	116.69206	39.86499
20	2008-02-03 01:15:59	116.69206	39.86499
20	2008-02-03 01:20:59	116.69204	39.86497
20	2008-02-03 01:25:59	116.69205	39.86497
20	2008-02-03 01:30:59	116.69205	39.86491
20	2008-02-03 01:30:59	116.69205	39.86491
20	2008-02-03 01:35:58	116.69211	39.86486
20	2008-02-03 01:40:58	116.69205	39.86495
20	2008-02-03 01:45:58	116.69205	39.86506
20	2008-02-03 01:50:58	116.69205	39.86504
20	2008-02-03 01:55:58	116.69204	39.86503
20	2008-02-03 03:25:58	116.69211	39.86497
20	2008-02-03 03:35:58	116.69208	39.86458
20	2008-02-03 03:40:57	116.69188	39.86511
20	2008-02-03 03:50:58	116.69194	39.86508
20	2008-02-03 03:55:57	116.69194	39.86508
20	2008-02-03 03:55:57	116.69194	39.86508
20	2008-02-03 04:00:57	116.69195	39.86507
20	2008-02-03 04:05:58	116.69195	39.86505
20	2008-02-03 04:20:58	116.69197	39.86501
20	2008-02-03 04:25:57	116.69197	39.86501
20	2008-02-03 04:30:57	116.69196	39.86501
20	2008-02-03 04:35:57	116.69196	39.86502
20	2008-02-03 04:40:57	116.69196	39.86502
20	2008-02-03 04:45:57	116.69196	39.86502
20	2008-02-03 04:50:57	116.69196	39.86502
20	2008-02-03 04:55:57	116.69196	39.86502
20	2008-02-03 05:00:57	116.69195	39.86503
20	2008-02-03 05:05:57	116.69195	39.86503
20	2008-02-03 05:10:57	116.69194	39.86503
20	2008-02-03 05:15:57	116.69212	39.86449
20	2008-02-03 05:20:57	116.6922	39.86443
20	2008-02-03 05:25:58	116.69202	39.86508
20	2008-02-03 05:30:58	116.69202	39.86509
20	2008-02-03 05:35:58	116.69202	39.86506
20	2008-02-03 05:40:58	116.69199	39.86505
20	2008-02-03 05:45:57	116.69196	39.86503
20	2008-02-03 05:50:57	116.69196	39.86502
20	2008-02-03 06:00:57	116.69195	39.86501
20	2008-02-03 06:05:57	116.69195	39.86501
20	2008-02-03 06:10:57	116.69195	39.86501
20	2008-02-03 06:15:57	116.69195	39.865
20	2008-02-03 06:20:57	116.69195	39.865
20	2008-02-03 06:20:57	116.69195	39.865
20	2008-02-03 06:25:57	116.69202	39.86487
20	2008-02-03 06:30:57	116.692	39.86485
20	2008-02-03 06:35:57	116.692	39.86483
20	2008-02-03 06:40:57	116.69194	39.86465
20	2008-02-03 06:45:57	116.69193	39.86499
20	2008-02-03 06:50:57	116.692	39.86474
20	2008-02-03 06:55:57	116.69195	39.8651
20	2008-02-03 07:00:57	116.69201	39.86476
20	2008-02-03 07:05:56	116.69201	39.86478
20	2008-02-03 07:10:56	116.69201	39.86479
20	2008-02-03 07:15:56	116.69201	39.8648
20	2008-02-03 07:20:56	116.69201	39.8648
20	2008-02-03 07:30:56	116.692	39.86479
20	2008-02-03 07:35:56	116.69184	39.86491
20	2008-02-03 07:40:56	116.6919	39.86489
20	2008-02-03 07:45:57	116.6919	39.86492
20	2008-02-03 07:50:57	116.69192	39.86494
20	2008-02-03 07:55:57	116.69193	39.86495
20	2008-02-03 08:00:57	116.69194	39.86496
20	2008-02-03 08:10:57	116.69196	39.86498
20	2008-02-03 08:15:57	116.69196	39.86498
20	2008-02-03 08:20:57	116.69197	39.86498
20	2008-02-03 08:30:56	116.69203	39.8646
20	2008-02-03 08:40:56	116.69203	39.86492
20	2008-02-03 08:55:56	116.69201	39.86499
20	2008-02-03 09:05:56	116.692	39.86486
20	2008-02-03 09:10:56	116.692	39.86486
20	2008-02-03 09:15:56	116.69201	39.86485
20	2008-02-03 09:30:56	116.69202	39.86485
20	2008-02-03 09:35:56	116.69203	39.86485
20	2008-02-03 09:40:56	116.69203	39.86485
20	2008-02-03 09:45:56	116.69203	39.86485
20	2008-02-03 09:50:56	116.69203	39.86485
20	2008-02-03 10:00:56	116.69203	39.86485
20	2008-02-03 10:10:56	116.69203	39.86485
20	2008-02-03 10:15:56	116.69202	39.86486
20	2008-02-03 10:20:56	116.69195	39.86504
20	2008-02-03 10:25:55	116.69193	39.86502
20	2008-02-03 10:30:55	116.69193	39.86503
20	2008-02-03 10:35:56	116.69193	39.86504
20	2008-02-03 10:40:56	116.69193	39.86504
20	2008-02-03 10:45:56	116.69193	39.86504
20	2008-02-03 10:50:56	116.69193	39.86504
20	2008-02-03 10:55:55	116.69192	39.86504
20	2008-02-03 11:00:55	116.69188	39.8657
20	2008-02-03 11:15:55	116.69191	39.8652
20	2008-02-03 11:20:55	116.69191	39.86523
20	2008-02-03 11:25:55	116.69196	39.86514
20	2008-02-03 11:30:55	116.69195	39.86511
20	2008-02-03 11:35:56	116.69193	39.86509
20	2008-02-03 11:40:56	116.6921	39.86375
20	2008-02-03 11:45:56	116.69207	39.86378
20	2008-02-03 11:50:56	116.69047	39.8646
20	2008-02-03 12:00:55	116.64081	39.89277
20	2008-02-03 12:05:55	116.61354	39.90584
20	2008-02-03 12:10:55	116.59164	39.90851
20	2008-02-03 12:15:55	116.53399	39.90836
20	2008-02-03 12:25:55	116.45568	39.91584
20	2008-02-03 12:30:55	116.45563	39.94256
20	2008-02-03 12:35:56	116.42079	39.96813
20	2008-02-03 12:40:56	116.39166	39.96735
20	2008-02-03 12:45:56	116.36393	39.96658
20	2008-02-03 12:50:56	116.34733	39.95814
20	2008-02-03 12:55:55	116.34719	39.9576
20	2008-02-03 13:00:55	116.34747	39.95698
20	2008-02-03 13:05:55	116.33992	39.95718
20	2008-02-03 13:10:55	116.33931	39.96491
20	2008-02-03 13:20:55	116.3475	39.98281
20	2008-02-03 13:25:55	116.34595	39.98563
20	2008-02-03 13:30:55	116.29358	39.98832
20	2008-02-03 13:35:55	116.28561	39.98359
20	2008-02-03 13:35:55	116.28561	39.98359
20	2008-02-03 13:50:55	116.2681	39.93754
20	2008-02-03 13:55:55	116.2764	39.89566
20	2008-02-03 14:00:55	116.31205	39.89557
20	2008-02-03 14:05:54	116.32261	39.89542
20	2008-02-03 14:10:54	116.32541	39.8979
20	2008-02-03 14:20:54	116.32531	39.89795
20	2008-02-03 14:25:54	116.32547	39.89779
20	2008-02-03 14:30:54	116.32515	39.8967
20	2008-02-03 14:35:54	116.32547	39.89795
20	2008-02-03 14:40:54	116.32547	39.89795
20	2008-02-03 14:45:54	116.32548	39.89795
20	2008-02-03 14:50:54	116.32549	39.89796
20	2008-02-03 14:55:54	116.3255	39.89797
20	2008-02-03 15:00:54	116.3255	39.89797
20	2008-02-03 15:05:55	116.3255	39.89798
20	2008-02-03 15:10:55	116.3255	39.89799
20	2008-02-03 15:15:55	116.32541	39.89801
20	2008-02-03 15:20:55	116.3251	39.89764
20	2008-02-03 15:25:54	116.32521	39.89771
20	2008-02-03 15:30:54	116.32519	39.89782
20	2008-02-03 15:35:54	116.32544	39.89804
20	2008-02-03 15:40:54	116.32536	39.898
20	2008-02-03 15:45:54	116.3254	39.898
20	2008-02-03 15:50:54	116.32541	39.89798
20	2008-02-03 16:00:54	116.32544	39.89796
20	2008-02-03 16:00:54	116.32544	39.89796
20	2008-02-03 16:05:54	116.32545	39.89796
20	2008-02-03 16:10:54	116.32545	39.89795
20	2008-02-03 16:20:54	116.32557	39.8978
20	2008-02-03 16:30:54	116.32198	39.896
20	2008-02-03 16:40:54	116.3034	39.95211
20	2008-02-03 16:45:54	116.30104	39.96534
20	2008-02-03 16:50:54	116.34067	39.96612
20	2008-02-03 16:55:54	116.33971	39.9623
20	2008-02-03 17:00:53	116.33995	39.96242
20	2008-02-03 17:05:54	116.33992	39.96241
20	2008-02-03 17:10:54	116.33989	39.96239
20	2008-02-03 17:15:54	116.33988	39.96238
20	2008-02-03 17:20:54	116.33986	39.96238
20	2008-02-03 17:25:54	116.33985	39.96237
20	2008-02-03 17:30:54	116.33984	39.96237
20	2008-02-03 17:35:54	116.33983	39.96236
20	2008-02-03 17:40:54	116.33982	39.96236
20	2008-02-03 17:45:54	116.33981	39.96236
20	2008-02-03 17:50:54	116.33981	39.96235
20	2008-02-03 17:55:53	116.3398	39.96235
20	2008-02-03 18:00:53	116.33979	39.96235
20	2008-02-03 18:05:53	116.33979	39.96235
20	2008-02-03 18:10:53	116.33978	39.96235
20	2008-02-03 18:15:53	116.33978	39.96234
20	2008-02-03 18:20:53	116.33977	39.96234
20	2008-02-03 18:25:53	116.33938	39.9646
20	2008-02-03 18:30:53	116.37439	39.96669
20	2008-02-03 18:35:53	116.42351	39.96808
20	2008-02-03 18:40:53	116.45504	39.95161
20	2008-02-03 18:45:53	116.45554	39.93614
20	2008-02-03 18:50:54	116.45551	39.91473
20	2008-02-03 18:55:53	116.50901	39.90663
20	2008-02-03 19:00:53	116.58064	39.90838
20	2008-02-03 19:05:53	116.60871	39.90393
20	2008-02-03 19:10:53	116.63792	39.90489
20	2008-02-03 19:15:53	116.63799	39.9048
20	2008-02-03 19:20:53	116.63798	39.90477
20	2008-02-03 19:25:53	116.63797	39.90475
20	2008-02-03 19:30:53	116.63797	39.90473
20	2008-02-03 19:35:53	116.63797	39.90473
20	2008-02-03 19:40:53	116.63803	39.90445
20	2008-02-03 19:45:53	116.63803	39.90471
20	2008-02-03 19:50:53	116.63798	39.90446
20	2008-02-03 19:55:53	116.63801	39.90449
20	2008-02-03 20:00:53	116.63892	39.90037
20	2008-02-03 20:05:53	116.6558	39.88856
20	2008-02-03 20:10:53	116.67658	39.87206
20	2008-02-03 20:15:53	116.69167	39.86488
20	2008-02-03 20:20:53	116.69164	39.86492
20	2008-02-03 20:25:53	116.69162	39.86492
20	2008-02-03 20:30:53	116.69161	39.86493
20	2008-02-03 20:35:53	116.69161	39.86493
20	2008-02-03 20:40:53	116.69161	39.86493
20	2008-02-03 20:45:53	116.69162	39.86492
20	2008-02-03 20:50:53	116.69162	39.86492
20	2008-02-03 20:55:52	116.69166	39.86499
20	2008-02-03 20:55:52	116.69166	39.86499
20	2008-02-03 21:00:52	116.69167	39.86497
20	2008-02-03 21:05:52	116.69169	39.86495
20	2008-02-03 21:10:52	116.69164	39.8648
20	2008-02-03 21:15:52	116.6919	39.8649
20	2008-02-03 21:20:52	116.69179	39.865
20	2008-02-03 21:30:52	116.69174	39.86494
20	2008-02-03 21:35:53	116.69175	39.86492
20	2008-02-03 21:40:53	116.69173	39.86494
20	2008-02-03 21:45:53	116.69173	39.86493
20	2008-02-03 21:50:53	116.68875	39.86891
20	2008-02-03 21:55:52	116.68705	39.86962
20	2008-02-03 22:00:52	116.68709	39.86962
20	2008-02-03 22:05:52	116.68712	39.86961
20	2008-02-03 22:10:52	116.68712	39.86962
20	2008-02-03 22:15:52	116.68711	39.86962
20	2008-02-03 22:20:52	116.68711	39.86962
20	2008-02-03 22:25:52	116.6871	39.86962
20	2008-02-03 22:30:52	116.6871	39.86962
20	2008-02-03 22:35:54	116.68709	39.86962
20	2008-02-03 22:40:52	116.68709	39.86962
20	2008-02-03 22:45:52	116.68709	39.86962
20	2008-02-03 22:50:52	116.68708	39.86962
20	2008-02-03 22:55:52	116.69206	39.86517
20	2008-02-03 23:00:52	116.69205	39.86516
20	2008-02-03 23:05:52	116.69205	39.86516
20	2008-02-03 23:10:52	116.69203	39.86515
20	2008-02-03 23:15:52	116.69203	39.86516
20	2008-02-03 23:20:52	116.69204	39.86516
20	2008-02-03 23:20:52	116.69204	39.86516
20	2008-02-03 23:25:52	116.69204	39.86516
20	2008-02-03 23:30:52	116.69203	39.86516
20	2008-02-03 23:35:52	116.69204	39.86516
20	2008-02-03 23:40:52	116.69204	39.86516
20	2008-02-03 23:45:52	116.69203	39.86515
20	2008-02-03 23:50:52	116.69204	39.86515
20	2008-02-03 23:55:52	116.69234	39.86515
20	2008-02-04 00:00:52	116.69226	39.86515
20	2008-02-04 00:05:52	116.69217	39.86512
20	2008-02-04 00:15:52	116.69211	39.86507
20	2008-02-04 00:20:51	116.69209	39.86507
20	2008-02-04 00:25:51	116.69208	39.86507
20	2008-02-04 00:30:51	116.69208	39.86506
20	2008-02-04 00:35:51	116.69207	39.86506
20	2008-02-04 00:40:51	116.69206	39.86506
20	2008-02-04 00:45:51	116.69206	39.86506
20	2008-02-04 00:50:51	116.69206	39.86506
20	2008-02-04 00:55:51	116.69205	39.86506
20	2008-02-04 01:00:52	116.69205	39.86506
20	2008-02-04 01:05:52	116.69205	39.86506
20	2008-02-04 01:10:52	116.69205	39.86506
20	2008-02-04 01:15:52	116.69205	39.86506
20	2008-02-04 01:20:51	116.69205	39.86505
20	2008-02-04 01:25:51	116.69204	39.86505
20	2008-02-04 01:30:51	116.69204	39.86504
20	2008-02-04 01:35:51	116.69204	39.86504
20	2008-02-04 01:40:51	116.69204	39.86504
20	2008-02-04 01:45:51	116.69204	39.86505
20	2008-02-04 01:45:51	116.69204	39.86505
20	2008-02-04 01:50:51	116.69204	39.86505
20	2008-02-04 01:55:51	116.69204	39.86523
20	2008-02-04 02:00:51	116.69192	39.86483
20	2008-02-04 02:10:51	116.69208	39.86503
20	2008-02-04 02:15:51	116.69207	39.86495
20	2008-02-04 02:20:51	116.69214	39.86498
20	2008-02-04 02:25:51	116.69214	39.86501
20	2008-02-04 02:30:51	116.69212	39.86502
20	2008-02-04 02:35:51	116.69212	39.86503
20	2008-02-04 02:40:51	116.69211	39.86505
20	2008-02-04 02:45:51	116.69219	39.86507
20	2008-02-04 02:50:51	116.69215	39.86505
20	2008-02-04 02:55:51	116.69216	39.86505
20	2008-02-04 03:00:51	116.69215	39.86505
20	2008-02-04 03:05:50	116.69216	39.86506
20	2008-02-04 03:10:50	116.69215	39.86506
20	2008-02-04 03:15:50	116.69214	39.86506
20	2008-02-04 03:20:51	116.69213	39.86507
20	2008-02-04 03:25:51	116.69212	39.86508
20	2008-02-04 03:30:51	116.69212	39.86508
20	2008-02-04 03:35:51	116.69211	39.86509
20	2008-02-04 03:40:51	116.69211	39.86509
20	2008-02-04 03:45:51	116.69211	39.86508
20	2008-02-04 03:50:51	116.69211	39.86508
20	2008-02-04 03:55:51	116.69219	39.86465
20	2008-02-04 04:00:50	116.69209	39.86498
20	2008-02-04 04:05:50	116.69199	39.86515
20	2008-02-04 04:10:50	116.69199	39.86513
20	2008-02-04 04:10:50	116.69199	39.86513
20	2008-02-04 04:15:50	116.69199	39.86513
20	2008-02-04 04:25:50	116.69199	39.8651
20	2008-02-04 04:30:50	116.69199	39.8651
20	2008-02-04 04:35:50	116.69198	39.8651
20	2008-02-04 04:40:50	116.69198	39.86509
20	2008-02-04 04:45:50	116.69198	39.86509
20	2008-02-04 04:50:50	116.69198	39.86509
20	2008-02-04 04:55:50	116.69198	39.8651
20	2008-02-04 05:00:51	116.69198	39.86509
20	2008-02-04 05:05:51	116.69198	39.86509
20	2008-02-04 05:10:51	116.69198	39.86509
20	2008-02-04 05:15:50	116.69214	39.86507
20	2008-02-04 05:20:50	116.69199	39.86504
20	2008-02-04 05:25:50	116.69204	39.86504
20	2008-02-04 05:30:50	116.692	39.86502
20	2008-02-04 05:35:50	116.69199	39.86501
20	2008-02-04 05:40:50	116.69199	39.86501
20	2008-02-04 05:45:50	116.69198	39.865
20	2008-02-04 05:55:50	116.69197	39.865
20	2008-02-04 06:00:50	116.69197	39.86501
20	2008-02-04 06:05:50	116.69197	39.86501
20	2008-02-04 06:10:50	116.69197	39.86501
20	2008-02-04 06:15:50	116.69197	39.86501
20	2008-02-04 06:20:50	116.69198	39.865
20	2008-02-04 06:30:50	116.69198	39.865
20	2008-02-04 06:35:50	116.69197	39.865
20	2008-02-04 06:40:49	116.69197	39.865
20	2008-02-04 06:45:49	116.69197	39.865
20	2008-02-04 06:50:49	116.69197	39.86501
20	2008-02-04 06:55:49	116.69197	39.86501
20	2008-02-04 07:00:49	116.69197	39.86501
20	2008-02-04 07:05:49	116.69197	39.865
20	2008-02-04 07:10:49	116.69197	39.86501
20	2008-02-04 07:15:49	116.69197	39.86501
20	2008-02-04 07:20:50	116.69197	39.86501
20	2008-02-04 07:25:50	116.69197	39.86501
20	2008-02-04 07:30:49	116.69197	39.86501
20	2008-02-04 07:35:49	116.69197	39.86501
20	2008-02-04 07:40:50	116.69197	39.86501
20	2008-02-04 07:45:50	116.69197	39.86502
20	2008-02-04 07:50:50	116.69197	39.86502
20	2008-02-04 07:55:50	116.69197	39.86501
20	2008-02-04 08:00:49	116.69198	39.865
20	2008-02-04 08:05:49	116.69199	39.865
20	2008-02-04 08:10:49	116.69199	39.865
20	2008-02-04 08:15:49	116.69199	39.865
20	2008-02-04 08:20:49	116.69199	39.865
20	2008-02-04 08:25:49	116.69201	39.86492
20	2008-02-04 08:30:49	116.69199	39.86499
20	2008-02-04 08:35:49	116.69202	39.86498
20	2008-02-04 08:45:49	116.69197	39.86502
20	2008-02-04 08:55:49	116.69196	39.86501
20	2008-02-04 09:00:49	116.69191	39.86492
20	2008-02-04 09:00:49	116.69191	39.86492
20	2008-02-04 09:05:49	116.69196	39.86494
20	2008-02-04 09:10:49	116.69194	39.86495
20	2008-02-04 09:15:49	116.69208	39.86504
20	2008-02-04 09:20:49	116.69205	39.86502
20	2008-02-04 09:25:49	116.69208	39.86495
20	2008-02-04 09:30:49	116.69205	39.86495
20	2008-02-04 09:35:48	116.69204	39.86496
20	2008-02-04 09:40:48	116.69203	39.86496
20	2008-02-04 09:45:48	116.69203	39.86496
20	2008-02-04 09:50:48	116.69202	39.86496
20	2008-02-04 09:55:48	116.69201	39.86497
20	2008-02-04 10:00:49	116.69201	39.86498
20	2008-02-04 10:05:49	116.69201	39.86499
20	2008-02-04 10:10:49	116.69201	39.86496
20	2008-02-04 10:15:49	116.69201	39.86497
20	2008-02-04 10:20:49	116.692	39.86498
20	2008-02-04 10:25:49	116.692	39.86498
20	2008-02-04 10:30:49	116.69199	39.86502
20	2008-02-04 10:35:49	116.69191	39.86526
20	2008-02-04 10:40:48	116.69192	39.86523
20	2008-02-04 10:45:48	116.69193	39.8652
20	2008-02-04 10:50:48	116.69193	39.8652
20	2008-02-04 10:55:48	116.69193	39.86519
20	2008-02-04 11:00:48	116.69114	39.8651
20	2008-02-04 11:05:48	116.68889	39.86706
20	2008-02-04 11:10:48	116.68888	39.86706
20	2008-02-04 11:15:48	116.6889	39.8671
20	2008-02-04 11:20:48	116.68909	39.86794
20	2008-02-04 11:25:48	116.68486	39.87045
20	2008-02-04 11:25:48	116.68486	39.87045
20	2008-02-04 11:30:48	116.66654	39.87983
20	2008-02-04 11:35:48	116.65044	39.89667
20	2008-02-04 11:40:49	116.65207	39.90537
20	2008-02-04 11:45:49	116.64901	39.92608
20	2008-02-04 11:50:49	116.60315	39.92407
20	2008-02-04 11:55:48	116.58565	39.9272
20	2008-02-04 12:00:48	116.58494	39.91923
20	2008-02-04 12:05:48	116.58499	39.91945
20	2008-02-04 12:10:48	116.58002	39.9453
20	2008-02-04 12:15:48	116.56502	39.97558
20	2008-02-04 12:20:48	116.56506	39.9741
20	2008-02-04 12:25:48	116.56506	39.9741
20	2008-02-04 12:30:48	116.55478	39.964
20	2008-02-04 12:35:48	116.54125	39.95544
20	2008-02-04 12:40:48	116.53667	39.93237
20	2008-02-04 15:53:19	116.41874	39.87946
20	2008-02-04 15:58:18	116.42368	39.87969
20	2008-02-04 16:03:18	116.42367	39.8797
20	2008-02-04 16:08:18	116.418	39.88235
20	2008-02-04 16:13:17	116.42519	39.87975
20	2008-02-04 16:18:17	116.43894	39.86684
20	2008-02-04 16:23:17	116.4333	39.85767
20	2008-02-04 16:28:17	116.41842	39.85653
20	2008-02-04 16:33:17	116.38431	39.85575
20	2008-02-04 16:38:17	116.34205	39.8631
20	2008-02-04 16:43:17	116.34267	39.88875
20	2008-02-04 16:48:17	116.3203	39.89586
20	2008-02-04 16:53:18	116.31589	39.8965
20	2008-02-04 16:58:18	116.31563	39.89702
20	2008-02-04 17:03:17	116.3158	39.89729
20	2008-02-04 17:18:17	116.31807	39.95021
20	2008-02-04 17:23:17	116.33456	39.94632
20	2008-02-04 17:28:17	116.33635	39.93739
20	2008-02-04 17:28:17	116.33635	39.93739
20	2008-02-04 17:33:17	116.33398	39.9372
20	2008-02-04 17:38:17	116.32896	39.93677
20	2008-02-04 17:43:18	116.35009	39.93926
20	2008-02-04 17:48:18	116.33737	39.94053
20	2008-02-04 17:53:17	116.32496	39.93715
20	2008-02-04 17:58:17	116.29286	39.94527
20	2008-02-04 18:03:17	116.29856	39.95945
20	2008-02-04 18:08:17	116.30158	39.9627
20	2008-02-04 18:13:17	116.29382	39.98619
20	2008-02-04 18:18:17	116.29365	39.9835
20	2008-02-04 18:23:17	116.3583	39.98573
20	2008-02-04 18:28:17	116.38803	39.97343
20	2008-02-04 18:33:17	116.38914	39.9488
20	2008-02-04 18:38:17	116.40219	39.94052
20	2008-02-04 18:43:17	116.4074	39.93929
20	2008-02-04 18:48:17	116.42738	39.93696
20	2008-02-04 18:53:17	116.43747	39.92759
20	2008-02-04 18:58:17	116.43771	39.92575
20	2008-02-04 19:03:17	116.44894	39.92528
20	2008-02-04 19:08:17	116.44916	39.92224
20	2008-02-04 19:13:17	116.46334	39.92017
20	2008-02-04 19:18:17	116.46913	39.92161
20	2008-02-04 19:23:16	116.48231	39.92154
20	2008-02-04 19:28:16	116.48458	39.92235
20	2008-02-04 19:33:17	116.47567	39.962
20	2008-02-04 19:38:17	116.42462	39.98774
20	2008-02-04 19:53:17	116.29282	39.98898
20	2008-02-04 19:53:17	116.29282	39.98898
20	2008-02-04 19:58:17	116.28288	39.98548
20	2008-02-04 19:58:17	116.28288	39.98548
20	2008-02-04 20:03:17	116.28575	39.98099
20	2008-02-04 20:08:17	116.25143	39.97212
20	2008-02-04 20:13:17	116.22603	39.98241
20	2008-02-04 20:18:17	116.22984	39.98376
20	2008-02-04 20:23:17	116.22984	39.98377
20	2008-02-04 20:28:17	116.22984	39.98376
20	2008-02-04 20:33:16	116.22984	39.98377
20	2008-02-04 20:38:16	116.22984	39.98377
20	2008-02-04 20:43:16	116.22983	39.98377
20	2008-02-04 20:48:16	116.22983	39.98377
20	2008-02-04 20:53:16	116.22983	39.98377
20	2008-02-04 20:58:16	116.22984	39.98377
20	2008-02-04 21:08:16	116.22984	39.98377
20	2008-02-04 21:13:16	116.22983	39.98377
20	2008-02-04 21:28:16	116.24023	39.97126
20	2008-02-04 21:33:17	116.25091	39.97217
20	2008-02-04 21:38:17	116.28636	39.98037
20	2008-02-04 21:48:16	116.28827	39.9815
20	2008-02-04 21:58:16	116.31835	39.96576
20	2008-02-04 22:03:16	116.37333	39.96675
20	2008-02-04 22:08:16	116.43718	39.96367
20	2008-02-04 22:13:21	116.45527	39.92084
20	2008-02-04 22:18:16	116.45532	39.90671
20	2008-02-04 22:18:16	116.45532	39.90671
20	2008-02-04 22:23:16	116.45528	39.90654
20	2008-02-04 22:28:16	116.45534	39.90654
20	2008-02-04 22:33:16	116.45513	39.90664
20	2008-02-05 01:53:29	116.69203	39.86463
20	2008-02-05 01:58:29	116.6921	39.86514
20	2008-02-05 02:03:29	116.69212	39.86511
20	2008-02-05 02:33:30	116.69208	39.86521
20	2008-02-05 02:48:29	116.69204	39.86518
20	2008-02-05 02:53:29	116.69205	39.86517
20	2008-02-05 02:58:29	116.69205	39.86515
20	2008-02-05 03:03:29	116.69205	39.86515
20	2008-02-05 03:03:29	116.69205	39.86515
20	2008-02-05 03:08:29	116.69203	39.86501
20	2008-02-05 03:13:29	116.69202	39.86497
20	2008-02-05 03:18:29	116.69199	39.86498
20	2008-02-05 03:23:29	116.69199	39.86497
20	2008-02-05 03:33:29	116.69198	39.86497
20	2008-02-05 03:38:29	116.69198	39.86497
20	2008-02-05 03:43:29	116.69198	39.86498
20	2008-02-05 04:03:29	116.69203	39.86465
20	2008-02-05 04:08:28	116.69193	39.86488
20	2008-02-05 04:13:28	116.69194	39.86488
20	2008-02-05 04:18:28	116.69191	39.86499
20	2008-02-05 04:23:28	116.69188	39.86504
20	2008-02-05 04:28:28	116.69187	39.86506
20	2008-02-05 04:33:28	116.69187	39.86507
20	2008-02-05 04:43:28	116.69186	39.86508
20	2008-02-05 04:48:28	116.69186	39.86509
20	2008-02-05 04:53:28	116.69185	39.86512
20	2008-02-05 05:03:28	116.69186	39.86511
20	2008-02-05 05:08:29	116.69186	39.86511
20	2008-02-05 05:13:29	116.69187	39.86511
20	2008-02-05 05:18:29	116.69188	39.86511
20	2008-02-05 05:23:29	116.69188	39.8651
20	2008-02-05 05:28:28	116.69216	39.8649
20	2008-02-05 05:28:28	116.69216	39.8649
20	2008-02-05 05:33:28	116.69215	39.86492
20	2008-02-05 05:38:28	116.69214	39.86493
20	2008-02-05 05:43:28	116.69211	39.86495
20	2008-02-05 05:48:28	116.6921	39.86495
20	2008-02-05 05:53:28	116.69209	39.86497
20	2008-02-05 05:58:28	116.69208	39.86497
20	2008-02-05 06:03:28	116.69207	39.86498
20	2008-02-05 06:08:28	116.69206	39.86498
20	2008-02-05 06:13:28	116.69206	39.86499
20	2008-02-05 06:18:28	116.69206	39.86499
20	2008-02-05 06:23:28	116.69205	39.86499
20	2008-02-05 06:28:28	116.69205	39.86499
20	2008-02-05 06:33:28	116.69204	39.86499
20	2008-02-05 06:38:28	116.69203	39.86499
20	2008-02-05 06:43:28	116.69203	39.865
20	2008-02-05 06:48:28	116.69202	39.865
20	2008-02-05 06:53:28	116.69202	39.865
20	2008-02-05 06:58:28	116.69202	39.865
20	2008-02-05 07:03:27	116.69201	39.865
20	2008-02-05 07:08:27	116.69201	39.865
20	2008-02-05 07:13:27	116.69201	39.865
20	2008-02-05 07:18:27	116.69201	39.86501
20	2008-02-05 07:23:27	116.692	39.86501
20	2008-02-05 07:28:28	116.692	39.86501
20	2008-02-05 07:33:28	116.692	39.86501
20	2008-02-05 07:38:28	116.692	39.86501
20	2008-02-05 07:43:28	116.692	39.86501
20	2008-02-05 07:48:28	116.69199	39.86501
20	2008-02-05 07:53:28	116.69199	39.86501
20	2008-02-05 07:53:28	116.69199	39.86501
20	2008-02-05 07:58:28	116.69199	39.86501
20	2008-02-05 08:03:28	116.69199	39.86501
20	2008-02-05 08:08:27	116.69199	39.86501
20	2008-02-05 08:13:27	116.69198	39.86501
20	2008-02-05 08:18:27	116.69198	39.86501
20	2008-02-05 08:23:27	116.69198	39.86501
20	2008-02-05 08:28:27	116.69198	39.86501
20	2008-02-05 08:38:27	116.69198	39.86502
20	2008-02-05 08:43:27	116.69198	39.86501
20	2008-02-05 08:48:27	116.69197	39.86501
20	2008-02-05 08:53:27	116.69197	39.86501
20	2008-02-05 08:58:27	116.69197	39.86481
20	2008-02-05 09:03:27	116.69199	39.86496
20	2008-02-05 09:13:27	116.692	39.86497
20	2008-02-05 09:23:27	116.69199	39.86497
20	2008-02-05 09:28:27	116.69198	39.86497
20	2008-02-05 09:33:27	116.69198	39.86497
20	2008-02-05 09:38:27	116.69198	39.86497
20	2008-02-05 09:43:27	116.69197	39.86497
20	2008-02-05 09:48:27	116.69197	39.86496
20	2008-02-05 09:53:27	116.69197	39.86497
20	2008-02-05 09:58:27	116.69196	39.86497
20	2008-02-05 10:03:27	116.69196	39.86498
20	2008-02-05 10:08:27	116.69196	39.86498
20	2008-02-05 10:13:27	116.69196	39.86499
20	2008-02-05 10:18:27	116.69195	39.86499
20	2008-02-05 10:18:27	116.69195	39.86499
20	2008-02-05 10:23:26	116.6906	39.86454
20	2008-02-05 10:28:27	116.68401	39.87025
20	2008-02-05 10:33:27	116.65054	39.88986
20	2008-02-05 10:38:27	116.63178	39.90283
20	2008-02-05 10:43:27	116.58755	39.90852
20	2008-02-05 10:48:27	116.50961	39.90667
20	2008-02-05 10:53:27	116.48397	39.94166
20	2008-02-05 10:58:26	116.4402	39.98487
20	2008-02-05 11:03:26	116.37252	39.98634
20	2008-02-05 11:11:02	116.28722	39.98169
20	2008-02-05 11:13:26	116.28099	39.98551
20	2008-02-05 11:18:26	116.2788	39.98444
20	2008-02-05 11:23:26	116.27877	39.98448
20	2008-02-05 11:28:26	116.27876	39.98449
20	2008-02-05 11:33:26	116.28565	39.98426
20	2008-02-05 11:38:26	116.30129	39.96345
20	2008-02-05 11:43:26	116.34043	39.96597
20	2008-02-05 11:48:26	116.3402	39.96033
20	2008-02-05 11:58:26	116.34021	39.96029
20	2008-02-05 12:03:26	116.34021	39.96029
20	2008-02-05 12:08:26	116.34021	39.96029
20	2008-02-05 12:13:26	116.34021	39.96029
20	2008-02-05 12:18:26	116.34021	39.9603
20	2008-02-05 12:28:26	116.3402	39.9603
20	2008-02-05 12:33:26	116.3402	39.9603
20	2008-02-05 12:38:26	116.36331	39.96633
20	2008-02-05 12:43:26	116.42936	39.96804
20	2008-02-05 12:43:26	116.42936	39.96804
20	2008-02-05 12:48:26	116.45545	39.93692
20	2008-02-05 12:53:26	116.46011	39.90695
20	2008-02-05 12:58:26	116.53398	39.90799
20	2008-02-05 13:03:26	116.61288	39.90455
20	2008-02-05 13:08:26	116.63906	39.89306
20	2008-02-05 13:13:26	116.66121	39.88411
20	2008-02-05 13:18:26	116.69306	39.85887
20	2008-02-05 13:23:26	116.69846	39.84616
20	2008-02-05 13:28:26	116.69851	39.84609
20	2008-02-05 13:33:26	116.69156	39.86487
20	2008-02-05 13:38:26	116.69164	39.86507
20	2008-02-05 13:43:26	116.69163	39.86508
20	2008-02-05 13:48:26	116.69163	39.86508
20	2008-02-05 13:53:26	116.69163	39.86509
20	2008-02-05 14:03:25	116.69164	39.86509
20	2008-02-05 14:08:25	116.69166	39.86502
20	2008-02-05 14:13:25	116.69168	39.86509
20	2008-02-05 14:23:25	116.69173	39.86496
20	2008-02-05 14:28:25	116.69172	39.86496
20	2008-02-05 14:33:25	116.69172	39.86494
20	2008-02-05 14:38:25	116.69171	39.86494
20	2008-02-05 14:43:26	116.69171	39.86493
20	2008-02-05 14:53:26	116.6917	39.86493
20	2008-02-05 14:58:25	116.6917	39.86494
20	2008-02-05 15:03:26	116.69169	39.86494
20	2008-02-05 15:08:26	116.69169	39.86494
20	2008-02-05 15:08:26	116.69169	39.86494
20	2008-02-05 15:13:26	116.69169	39.86494
20	2008-02-05 15:18:26	116.69169	39.86493
20	2008-02-05 15:23:25	116.69169	39.86493
20	2008-02-05 15:28:25	116.69169	39.86493
20	2008-02-05 15:33:25	116.69169	39.86493
20	2008-02-05 15:38:25	116.6916	39.86498
20	2008-02-05 15:43:25	116.69163	39.86493
20	2008-02-05 15:48:25	116.69164	39.86492
20	2008-02-05 15:53:25	116.69164	39.86491
20	2008-02-05 15:58:25	116.69165	39.86489
20	2008-02-05 16:03:25	116.69165	39.86489
20	2008-02-05 16:08:25	116.69165	39.86489
20	2008-02-05 16:13:25	116.69166	39.86488
20	2008-02-05 16:18:25	116.69166	39.86488
20	2008-02-05 16:23:25	116.69166	39.86488
20	2008-02-05 16:28:25	116.69167	39.86487
20	2008-02-05 16:33:25	116.69167	39.86488
20	2008-02-05 16:38:25	116.69167	39.86488
20	2008-02-05 16:48:25	116.69164	39.86492
20	2008-02-05 16:53:25	116.69172	39.86474
20	2008-02-05 16:58:25	116.69173	39.86486
20	2008-02-05 17:03:25	116.69173	39.8645
20	2008-02-05 17:13:24	116.69195	39.86531
20	2008-02-05 17:18:24	116.69178	39.86461
20	2008-02-05 17:23:24	116.69174	39.86513
20	2008-02-05 17:28:24	116.69181	39.86511
20	2008-02-05 17:33:24	116.69181	39.86511
20	2008-02-05 17:33:24	116.69181	39.86511
20	2008-02-05 17:38:24	116.69189	39.86515
20	2008-02-05 17:43:24	116.69183	39.86501
20	2008-02-05 17:48:24	116.69181	39.86499
20	2008-02-05 17:53:25	116.69171	39.8648
20	2008-02-05 17:58:25	116.69172	39.86482
20	2008-02-05 18:03:25	116.69161	39.86563
20	2008-02-05 18:08:25	116.69816	39.83804
20	2008-02-05 18:13:24	116.69962	39.83849
20	2008-02-05 18:18:24	116.71306	39.84842
20	2008-02-05 18:23:24	116.73863	39.83298
20	2008-02-05 18:28:24	116.7466	39.83112
20	2008-02-05 18:33:24	116.74659	39.83112
20	2008-02-05 18:38:24	116.73588	39.83529
20	2008-02-05 18:43:24	116.71526	39.86189
20	2008-02-05 18:48:24	116.69172	39.86486
20	2008-02-05 18:53:24	116.69171	39.86489
20	2008-02-05 18:58:24	116.6917	39.86492
20	2008-02-05 19:03:24	116.6721	39.87535
20	2008-02-05 19:08:24	116.64924	39.89131
20	2008-02-05 19:13:24	116.62241	39.90556
20	2008-02-05 19:18:24	116.5795	39.90888
20	2008-02-05 19:23:24	116.49899	39.9068
20	2008-02-05 19:33:24	116.43877	39.9854
20	2008-02-05 19:38:24	116.37623	39.98648
20	2008-02-05 19:43:24	116.32698	39.98665
20	2008-02-05 19:48:24	116.31568	39.98621
20	2008-02-05 19:53:24	116.31582	39.98643
20	2008-02-05 19:58:24	116.31593	39.98623
20	2008-02-05 19:58:24	116.31593	39.98623
20	2008-02-05 20:03:24	116.31608	39.98642
20	2008-02-05 20:08:24	116.31604	39.98633
20	2008-02-05 20:13:24	116.31601	39.9863
20	2008-02-05 20:18:24	116.31598	39.98628
20	2008-02-05 20:23:23	116.31582	39.98617
20	2008-02-05 20:28:23	116.3158	39.98617
20	2008-02-05 20:33:23	116.31582	39.98623
20	2008-02-05 20:38:23	116.31578	39.98619
20	2008-02-05 20:43:23	116.31578	39.9862
20	2008-02-05 20:48:23	116.30253	39.98427
20	2008-02-05 20:53:23	116.28261	39.9854
20	2008-02-05 20:58:23	116.30151	39.98373
20	2008-02-05 21:03:23	116.37198	39.98618
20	2008-02-05 21:08:23	116.44515	39.98179
20	2008-02-05 21:13:24	116.4837	39.93693
20	2008-02-05 21:18:24	116.49093	39.90648
20	2008-02-05 21:23:24	116.54276	39.90758
20	2008-02-05 21:28:24	116.57027	39.90884
20	2008-02-05 21:33:23	116.60051	39.90743
20	2008-02-05 21:38:23	116.63461	39.89828
20	2008-02-05 21:43:23	116.65543	39.88826
20	2008-02-05 21:48:23	116.68887	39.86866
20	2008-02-05 21:53:23	116.69191	39.86496
20	2008-02-05 21:58:23	116.69191	39.86495
20	2008-02-05 22:03:23	116.69192	39.86494
20	2008-02-05 22:08:23	116.69166	39.86548
20	2008-02-05 22:18:24	116.69934	39.83934
20	2008-02-05 22:23:24	116.69934	39.83933
20	2008-02-05 22:23:24	116.69934	39.83933
20	2008-02-05 22:28:24	116.69934	39.83934
20	2008-02-05 22:33:23	116.69935	39.83935
20	2008-02-05 22:38:23	116.69935	39.83934
20	2008-02-05 22:43:23	116.69936	39.83935
20	2008-02-05 22:48:23	116.69936	39.83935
20	2008-02-05 22:53:23	116.69936	39.83935
20	2008-02-05 22:58:23	116.69937	39.83935
20	2008-02-05 23:03:23	116.69937	39.83935
20	2008-02-05 23:08:23	116.69937	39.83935
20	2008-02-05 23:13:23	116.69938	39.83935
20	2008-02-05 23:23:23	116.69938	39.83935
20	2008-02-05 23:28:23	116.69938	39.83935
20	2008-02-05 23:33:22	116.69622	39.8518
20	2008-02-05 23:38:22	116.69164	39.86492
20	2008-02-05 23:43:23	116.69165	39.86494
20	2008-02-05 23:48:23	116.69165	39.86494
20	2008-02-05 23:53:23	116.69166	39.86494
20	2008-02-05 23:58:23	116.69166	39.86494
20	2008-02-06 00:03:23	116.69166	39.86493
20	2008-02-06 00:08:23	116.69167	39.86493
20	2008-02-06 00:13:22	116.69166	39.86493
20	2008-02-06 00:18:22	116.69166	39.86493
20	2008-02-06 00:23:22	116.69166	39.86493
20	2008-02-06 00:28:22	116.69166	39.86494
20	2008-02-06 00:38:22	116.69166	39.86493
20	2008-02-06 00:43:22	116.69166	39.86492
20	2008-02-06 00:48:22	116.69167	39.86492
20	2008-02-06 00:53:27	116.69167	39.86492
20	2008-02-06 00:58:23	116.69167	39.86492
20	2008-02-06 01:03:23	116.69167	39.86492
20	2008-02-06 01:08:23	116.69167	39.86492
20	2008-02-06 01:23:22	116.69169	39.86497
20	2008-02-06 01:28:22	116.69165	39.86437
20	2008-02-06 01:33:22	116.69168	39.86507
20	2008-02-06 01:38:22	116.69167	39.86502
20	2008-02-06 01:43:22	116.69167	39.86521
20	2008-02-06 01:48:22	116.69167	39.8652
20	2008-02-06 01:53:22	116.69168	39.86519
20	2008-02-06 01:58:22	116.69167	39.86518
20	2008-02-06 02:03:22	116.69168	39.86518
20	2008-02-06 02:13:22	116.69168	39.86517
20	2008-02-06 02:23:22	116.69167	39.86516
20	2008-02-06 02:28:22	116.69167	39.86516
20	2008-02-06 02:33:22	116.69166	39.86516
20	2008-02-06 02:38:22	116.69166	39.86515
20	2008-02-06 02:43:22	116.69167	39.86514
20	2008-02-06 02:48:22	116.69167	39.86513
20	2008-02-06 02:58:21	116.69181	39.86475
20	2008-02-06 03:03:21	116.69178	39.86478
20	2008-02-06 03:08:21	116.69177	39.86479
20	2008-02-06 03:13:21	116.69175	39.86482
20	2008-02-06 03:18:21	116.69174	39.86483
20	2008-02-06 03:18:21	116.69174	39.86483
20	2008-02-06 03:23:21	116.69173	39.86483
20	2008-02-06 03:28:22	116.69164	39.86511
20	2008-02-06 03:33:22	116.69169	39.86482
20	2008-02-06 03:38:22	116.6917	39.86482
20	2008-02-06 03:43:22	116.69172	39.86511
20	2008-02-06 03:48:22	116.6917	39.8651
20	2008-02-06 03:53:22	116.69168	39.86512
20	2008-02-06 03:58:22	116.69167	39.86519
20	2008-02-06 04:03:22	116.69165	39.86497
20	2008-02-06 04:03:22	116.69165	39.86497
20	2008-02-06 04:08:22	116.69168	39.86503
20	2008-02-06 04:13:22	116.69166	39.86507
20	2008-02-06 04:18:21	116.69165	39.8651
20	2008-02-06 04:28:21	116.69164	39.86512
20	2008-02-06 04:33:21	116.69163	39.86512
20	2008-02-06 04:38:21	116.69163	39.86512
20	2008-02-06 04:43:21	116.69163	39.86512
20	2008-02-06 04:48:21	116.69163	39.86512
20	2008-02-06 04:53:21	116.69162	39.86512
20	2008-02-06 04:58:21	116.69162	39.86512
20	2008-02-06 05:03:21	116.69091	39.86579
20	2008-02-06 05:08:21	116.6917	39.86496
20	2008-02-06 05:13:21	116.69179	39.86499
20	2008-02-06 05:23:21	116.6917	39.86505
20	2008-02-06 05:28:21	116.69171	39.86506
20	2008-02-06 05:43:21	116.69168	39.86507
20	2008-02-06 05:43:21	116.69168	39.86507
20	2008-02-06 05:48:21	116.69167	39.86507
20	2008-02-06 05:53:21	116.69168	39.86506
20	2008-02-06 05:58:21	116.69168	39.86506
20	2008-02-06 06:03:21	116.69168	39.86505
20	2008-02-06 06:08:21	116.69168	39.86505
20	2008-02-06 06:13:20	116.69169	39.86485
20	2008-02-06 06:18:21	116.69166	39.86486
20	2008-02-06 06:23:21	116.69166	39.86486
20	2008-02-06 06:28:21	116.69166	39.86486
20	2008-02-06 06:33:21	116.69166	39.86486
20	2008-02-06 06:38:21	116.69166	39.86486
20	2008-02-06 06:43:21	116.69166	39.86486
20	2008-02-06 06:48:21	116.69166	39.86486
20	2008-02-06 06:53:21	116.69166	39.86486
20	2008-02-06 06:58:20	116.69166	39.86486
20	2008-02-06 07:03:20	116.69167	39.86486
20	2008-02-06 07:08:20	116.69166	39.86487
20	2008-02-06 07:13:20	116.69166	39.86487
20	2008-02-06 07:23:20	116.69165	39.86498
20	2008-02-06 07:28:20	116.69165	39.865
20	2008-02-06 07:33:20	116.69163	39.865
20	2008-02-06 07:38:20	116.69161	39.86501
20	2008-02-06 07:43:20	116.69159	39.86502
20	2008-02-06 07:48:20	116.69158	39.86503
20	2008-02-06 07:58:21	116.69156	39.86505
20	2008-02-06 08:03:21	116.69155	39.86505
20	2008-02-06 08:08:21	116.69156	39.86505
20	2008-02-06 08:08:21	116.69156	39.86505
20	2008-02-06 08:13:21	116.69156	39.86504
20	2008-02-06 08:18:21	116.69157	39.86504
20	2008-02-06 08:23:21	116.69157	39.86504
20	2008-02-06 08:28:20	116.69158	39.86503
20	2008-02-06 08:33:20	116.69158	39.86502
20	2008-02-06 08:38:20	116.69159	39.86502
20	2008-02-06 08:43:20	116.69159	39.86502
20	2008-02-06 08:48:20	116.6916	39.86501
20	2008-02-06 08:53:20	116.6916	39.86501
20	2008-02-06 08:53:20	116.6916	39.86501
20	2008-02-06 08:58:20	116.6916	39.86501
20	2008-02-06 09:03:20	116.69161	39.86501
20	2008-02-06 09:08:20	116.69161	39.86501
20	2008-02-06 09:13:20	116.69161	39.865
20	2008-02-06 09:18:20	116.69162	39.865
20	2008-02-06 09:23:20	116.69162	39.865
20	2008-02-06 09:28:20	116.69162	39.865
20	2008-02-06 09:33:20	116.69162	39.865
20	2008-02-06 09:38:20	116.69163	39.86499
20	2008-02-06 09:43:20	116.69163	39.86499
20	2008-02-06 09:48:19	116.69163	39.86499
20	2008-02-06 09:53:19	116.69163	39.86499
20	2008-02-06 09:58:19	116.69163	39.865
20	2008-02-06 10:03:19	116.69163	39.865
20	2008-02-06 10:08:19	116.69152	39.86524
20	2008-02-06 10:28:19	116.69164	39.86503
20	2008-02-06 10:33:19	116.69164	39.86504
20	2008-02-06 10:33:19	116.69164	39.86504
20	2008-02-06 10:38:19	116.69164	39.86505
20	2008-02-06 10:43:19	116.69165	39.86506
20	2008-02-06 10:48:19	116.69165	39.86507
20	2008-02-06 10:53:19	116.66117	39.88426
20	2008-02-06 10:58:20	116.65198	39.90524
20	2008-02-06 11:03:20	116.6537	39.91145
20	2008-02-06 11:08:20	116.6537	39.91146
20	2008-02-06 11:18:19	116.6537	39.91147
20	2008-02-06 11:23:19	116.65371	39.91147
20	2008-02-06 11:28:19	116.65372	39.91148
20	2008-02-06 11:33:19	116.64765	39.91373
20	2008-02-06 11:38:19	116.63506	39.91217
20	2008-02-06 11:43:19	116.63468	39.91192
20	2008-02-06 11:48:19	116.63469	39.91189
20	2008-02-06 11:53:19	116.6347	39.91189
20	2008-02-06 11:58:19	116.63566	39.91208
20	2008-02-06 12:03:19	116.63788	39.90496
20	2008-02-06 12:08:19	116.63792	39.90486
20	2008-02-06 12:13:19	116.65096	39.89804
20	2008-02-06 12:18:19	116.66138	39.88395
20	2008-02-06 12:23:19	116.68924	39.86713
20	2008-02-06 12:28:19	116.69197	39.86497
20	2008-02-06 12:33:19	116.69197	39.865
20	2008-02-06 12:38:19	116.69675	39.84627
20	2008-02-06 12:48:18	116.69588	39.82643
20	2008-02-06 12:53:18	116.68537	39.77045
20	2008-02-06 12:58:19	116.6604	39.7737
20	2008-02-06 12:58:19	116.6604	39.7737
20	2008-02-06 13:03:19	116.66042	39.77366
20	2008-02-06 13:08:19	116.66043	39.77366
20	2008-02-06 13:13:19	116.66044	39.77366
20	2008-02-06 13:28:18	116.66047	39.77365
20	2008-02-06 13:33:18	116.66048	39.77366
20	2008-02-06 13:38:18	116.66048	39.77366
20	2008-02-06 13:43:18	116.66048	39.77367
20	2008-02-06 13:48:18	116.66049	39.77367
20	2008-02-06 13:53:18	116.66049	39.77368
20	2008-02-06 13:58:18	116.66049	39.77368
20	2008-02-06 14:03:18	116.66049	39.77369
20	2008-02-06 14:08:19	116.6605	39.77369
20	2008-02-06 14:13:18	116.6605	39.77368
20	2008-02-06 14:18:18	116.6605	39.77369
20	2008-02-06 14:28:18	116.6605	39.77368
20	2008-02-06 14:33:18	116.6605	39.77368
20	2008-02-06 14:38:19	116.67611	39.77128
20	2008-02-06 14:43:19	116.68374	39.76734
20	2008-02-06 14:48:19	116.6823	39.77076
20	2008-02-06 17:29:55	116.66054	39.77369
20	2008-02-06 17:33:17	116.66054	39.77369
20	2008-02-06 17:44:15	116.66054	39.77369
20	2008-02-06 18:07:41	116.66055	39.77367
20	2008-02-06 18:07:41	116.66055	39.77367
20	2008-02-06 18:08:17	116.66055	39.77367
20	2008-02-06 21:04:05	116.66052	39.77364
20	2008-02-06 23:18:39	116.66156	39.77427
20	2008-02-06 23:23:15	116.66156	39.77428
20	2008-02-06 23:28:15	116.66156	39.77428
20	2008-02-06 23:33:15	116.66156	39.77428
20	2008-02-06 23:38:15	116.66155	39.77428
20	2008-02-06 23:43:16	116.66155	39.77428
20	2008-02-06 23:48:16	116.66156	39.77428
20	2008-02-06 23:53:16	116.66156	39.77428
20	2008-02-06 23:58:16	116.66156	39.77428
20	2008-02-07 00:03:16	116.66156	39.77428
20	2008-02-07 00:08:16	116.66157	39.77428
20	2008-02-07 00:13:16	116.66157	39.77428
20	2008-02-07 00:18:16	116.66157	39.77429
20	2008-02-07 00:23:16	116.66157	39.77429
20	2008-02-07 00:28:16	116.66157	39.77429
20	2008-02-07 00:33:16	116.66157	39.77429
20	2008-02-07 00:38:15	116.66157	39.77428
20	2008-02-07 00:43:15	116.66157	39.77428
20	2008-02-07 00:48:15	116.66157	39.77429
20	2008-02-07 00:53:15	116.66157	39.77429
20	2008-02-07 00:58:15	116.66157	39.77429
20	2008-02-07 01:03:15	116.66157	39.77429
20	2008-02-07 01:03:15	116.66157	39.77429
20	2008-02-07 01:08:15	116.66157	39.77429
20	2008-02-07 01:13:15	116.66157	39.77429
20	2008-02-07 01:18:15	116.66157	39.77429
20	2008-02-07 01:23:16	116.66157	39.77429
20	2008-02-07 01:28:15	116.66157	39.77429
20	2008-02-07 01:33:15	116.66157	39.77429
20	2008-02-07 01:43:15	116.66157	39.77429
20	2008-02-07 01:48:15	116.66157	39.77429
20	2008-02-07 01:58:14	116.66157	39.77429
20	2008-02-07 02:13:15	116.66157	39.77429
20	2008-02-07 02:18:14	116.66157	39.77429
20	2008-02-07 02:23:15	116.66157	39.77429
20	2008-02-07 02:28:15	116.66155	39.77438
20	2008-02-07 02:33:15	116.66159	39.77437
20	2008-02-07 02:38:15	116.66159	39.77436
20	2008-02-07 02:43:14	116.6616	39.77436
20	2008-02-07 02:48:14	116.66161	39.77435
20	2008-02-07 02:53:14	116.66161	39.77435
20	2008-02-07 02:58:14	116.66161	39.77434
20	2008-02-07 03:13:14	116.69568	39.80865
20	2008-02-07 03:18:14	116.68837	39.85866
20	2008-02-07 03:23:14	116.67394	39.86729
20	2008-02-07 03:28:14	116.67432	39.86709
20	2008-02-07 03:28:14	116.67432	39.86709
20	2008-02-07 03:33:14	116.67401	39.86737
20	2008-02-07 03:33:14	116.67401	39.86737
20	2008-02-07 03:38:14	116.67396	39.86753
20	2008-02-07 03:43:14	116.67415	39.86724
20	2008-02-07 03:48:14	116.67383	39.86757
20	2008-02-07 03:53:15	116.67344	39.86797
20	2008-02-07 03:58:15	116.67364	39.86723
20	2008-02-07 04:08:14	116.67376	39.86734
20	2008-02-07 04:18:14	116.67379	39.86751
20	2008-02-07 04:23:14	116.67379	39.86757
20	2008-02-07 04:28:14	116.67383	39.86754
20	2008-02-07 04:38:14	116.6738	39.86737
20	2008-02-07 04:43:14	116.67401	39.86763
20	2008-02-07 04:48:14	116.67399	39.86761
20	2008-02-07 04:53:14	116.67388	39.86729
20	2008-02-07 04:58:14	116.67419	39.86744
20	2008-02-07 05:03:14	116.67419	39.86744
20	2008-02-07 05:13:14	116.67429	39.86765
20	2008-02-07 05:18:14	116.67425	39.86756
20	2008-02-07 05:23:14	116.6743	39.86755
20	2008-02-07 05:28:14	116.67402	39.86721
20	2008-02-07 05:33:13	116.67355	39.86772
20	2008-02-07 05:38:13	116.67372	39.86732
20	2008-02-07 05:43:13	116.67371	39.86728
20	2008-02-07 05:48:13	116.67344	39.86731
20	2008-02-07 05:53:13	116.67372	39.86748
20	2008-02-07 05:53:13	116.67372	39.86748
20	2008-02-07 05:58:13	116.67369	39.86724
20	2008-02-07 05:58:13	116.67369	39.86724
20	2008-02-07 06:03:13	116.67376	39.86726
20	2008-02-07 06:08:13	116.67387	39.86729
20	2008-02-07 06:13:14	116.67369	39.86746
20	2008-02-07 06:18:14	116.67387	39.86747
20	2008-02-07 06:23:14	116.67387	39.86739
20	2008-02-07 06:28:14	116.67384	39.86742
20	2008-02-07 06:33:14	116.67387	39.86738
20	2008-02-07 06:38:14	116.67351	39.86771
20	2008-02-07 06:43:14	116.67368	39.86729
20	2008-02-07 06:48:14	116.67352	39.86726
20	2008-02-07 06:53:13	116.67332	39.8673
20	2008-02-07 06:58:13	116.67334	39.86744
20	2008-02-07 07:03:13	116.67332	39.8673
20	2008-02-07 07:08:13	116.69196	39.86498
20	2008-02-07 07:13:13	116.69196	39.86498
20	2008-02-07 07:18:13	116.69194	39.86493
20	2008-02-07 07:28:13	116.69193	39.86497
20	2008-02-07 07:33:13	116.69192	39.86499
20	2008-02-07 07:38:13	116.69197	39.8651
20	2008-02-07 07:43:13	116.692	39.8651
20	2008-02-07 07:48:13	116.69201	39.86511
20	2008-02-07 07:53:13	116.69202	39.86507
20	2008-02-07 07:58:13	116.69198	39.86511
20	2008-02-07 08:03:13	116.69203	39.86493
20	2008-02-07 08:08:13	116.69199	39.86503
20	2008-02-07 08:13:13	116.69199	39.86503
20	2008-02-07 08:18:13	116.692	39.86503
20	2008-02-07 08:23:13	116.69208	39.86479
20	2008-02-07 08:23:13	116.69208	39.86479
20	2008-02-07 08:28:13	116.69209	39.86502
20	2008-02-07 08:33:13	116.69209	39.86497
20	2008-02-07 08:38:13	116.69209	39.86495
20	2008-02-07 08:43:13	116.69209	39.86494
20	2008-02-07 08:48:13	116.69209	39.86494
20	2008-02-07 08:53:12	116.69209	39.86493
20	2008-02-07 08:58:12	116.69216	39.86474
20	2008-02-07 09:03:12	116.69203	39.8649
20	2008-02-07 09:08:12	116.69201	39.8649
20	2008-02-07 09:13:13	116.692	39.86489
20	2008-02-07 09:18:13	116.69199	39.86489
20	2008-02-07 09:23:13	116.69198	39.86489
20	2008-02-07 09:28:13	116.69198	39.86489
20	2008-02-07 09:33:13	116.69197	39.86489
20	2008-02-07 09:38:13	116.69197	39.86489
20	2008-02-07 09:43:13	116.69197	39.86489
20	2008-02-07 09:48:13	116.69214	39.86457
20	2008-02-07 09:53:12	116.692	39.86496
20	2008-02-07 09:58:12	116.69199	39.865
20	2008-02-07 10:03:12	116.69198	39.86501
20	2008-02-07 10:08:12	116.69199	39.86499
20	2008-02-07 10:13:12	116.69199	39.86498
20	2008-02-07 10:18:12	116.69199	39.86498
20	2008-02-07 10:23:12	116.69184	39.86523
20	2008-02-07 10:28:12	116.69186	39.8652
20	2008-02-07 10:33:12	116.69198	39.86472
20	2008-02-07 10:38:12	116.69198	39.86482
20	2008-02-07 10:43:12	116.69205	39.86538
20	2008-02-07 10:48:12	116.69209	39.86552
20	2008-02-07 10:48:12	116.69209	39.86552
20	2008-02-07 10:53:13	116.69195	39.86528
20	2008-02-07 10:58:13	116.69182	39.86524
20	2008-02-07 11:03:13	116.69191	39.86544
20	2008-02-07 11:08:12	116.69192	39.86536
20	2008-02-07 11:13:12	116.69188	39.8652
20	2008-02-07 11:18:12	116.69187	39.86514
20	2008-02-07 11:33:12	116.69189	39.8651
20	2008-02-07 11:38:12	116.69189	39.86509
20	2008-02-07 11:43:12	116.6922	39.86535
20	2008-02-07 11:48:12	116.69219	39.86534
20	2008-02-07 11:53:12	116.69221	39.86531
20	2008-02-07 11:58:12	116.69222	39.86528
20	2008-02-07 12:03:12	116.69224	39.86525
20	2008-02-07 12:08:12	116.69206	39.86492
20	2008-02-07 12:13:11	116.69166	39.86542
20	2008-02-07 12:18:11	116.69198	39.8649
20	2008-02-07 12:23:11	116.69198	39.8649
20	2008-02-07 12:28:11	116.69198	39.8649
20	2008-02-07 12:33:11	116.69198	39.86491
20	2008-02-07 12:38:11	116.69175	39.86547
20	2008-02-07 12:43:11	116.69201	39.86468
20	2008-02-07 12:48:11	116.69213	39.86447
20	2008-02-07 12:53:12	116.69226	39.86417
20	2008-02-07 12:58:12	116.69164	39.86544
20	2008-02-07 13:03:12	116.69169	39.86535
20	2008-02-07 13:08:12	116.69199	39.86478
20	2008-02-07 13:13:11	116.69187	39.86505
20	2008-02-07 13:13:11	116.69187	39.86505
20	2008-02-07 13:18:11	116.69189	39.86506
20	2008-02-07 13:23:11	116.6919	39.86506
20	2008-02-07 13:28:11	116.69191	39.86505
20	2008-02-07 13:33:11	116.69191	39.86506
20	2008-02-07 13:38:11	116.69191	39.86507
20	2008-02-07 13:43:11	116.69191	39.86507
20	2008-02-07 13:48:11	116.69191	39.86508
20	2008-02-07 13:53:11	116.69692	39.85029
20	2008-02-07 13:58:11	116.69506	39.84652
20	2008-02-07 14:03:11	116.69725	39.8462
20	2008-02-07 14:08:11	116.69529	39.81596
20	2008-02-07 14:13:11	116.67081	39.7716
20	2008-02-07 14:18:11	116.6605	39.77373
20	2008-02-07 14:23:11	116.66049	39.77369
20	2008-02-07 14:28:11	116.66047	39.77367
20	2008-02-07 14:33:11	116.66047	39.77366
20	2008-02-07 14:38:11	116.66047	39.77366
20	2008-02-07 14:43:11	116.66047	39.77366
20	2008-02-07 14:48:11	116.66048	39.77366
20	2008-02-07 14:53:11	116.66048	39.77366
20	2008-02-07 14:58:11	116.66048	39.77366
20	2008-02-07 15:03:11	116.66048	39.77366
20	2008-02-07 15:08:11	116.66048	39.77366
20	2008-02-07 15:13:11	116.66048	39.77366
20	2008-02-07 15:18:10	116.66048	39.77366
20	2008-02-07 15:23:10	116.66048	39.77366
20	2008-02-07 15:28:10	116.66048	39.77366
20	2008-02-07 15:33:10	116.66049	39.77366
20	2008-02-07 15:38:10	116.66049	39.77366
20	2008-02-07 15:38:10	116.66049	39.77366
20	2008-02-07 15:43:10	116.66049	39.77365
20	2008-02-07 15:53:11	116.66049	39.77364
20	2008-02-07 15:58:11	116.6605	39.77364
20	2008-02-07 16:03:11	116.6605	39.77364
20	2008-02-07 16:08:11	116.6605	39.77364
20	2008-02-07 16:13:10	116.6605	39.77364
20	2008-02-07 16:18:10	116.6605	39.77364
20	2008-02-07 16:23:10	116.6605	39.77365
20	2008-02-07 16:28:10	116.6605	39.77365
20	2008-02-07 16:33:10	116.6605	39.77365
20	2008-02-07 16:38:10	116.6605	39.77365
20	2008-02-07 16:43:10	116.6605	39.77365
20	2008-02-07 16:48:10	116.6605	39.77365
20	2008-02-07 16:53:11	116.6605	39.77365
20	2008-02-07 16:58:11	116.6605	39.77365
20	2008-02-07 17:03:10	116.6605	39.77364
20	2008-02-07 17:08:10	116.6605	39.77365
20	2008-02-07 17:13:10	116.6605	39.77365
20	2008-02-07 17:18:10	116.6605	39.77365
20	2008-02-07 17:23:10	116.6605	39.77365
20	2008-02-07 17:28:10	116.6605	39.77365
20	2008-02-07 17:33:10	116.6605	39.77365
20	2008-02-07 17:38:10	116.6605	39.77365
20	2008-02-07 17:43:10	116.6605	39.77365
20	2008-02-07 17:48:10	116.6605	39.77365
20	2008-02-07 17:53:10	116.6605	39.77365
20	2008-02-07 17:58:10	116.6605	39.77365
20	2008-02-07 18:03:10	116.66051	39.77365
20	2008-02-07 18:03:10	116.66051	39.77365
20	2008-02-07 18:08:10	116.66051	39.77365
20	2008-02-07 18:13:10	116.66051	39.77365
20	2008-02-07 18:18:10	116.66051	39.77365
20	2008-02-07 18:23:10	116.66051	39.77365
20	2008-02-07 18:28:10	116.66051	39.77365
20	2008-02-07 18:33:10	116.66051	39.77365
20	2008-02-07 18:38:10	116.66051	39.77365
20	2008-02-07 18:43:09	116.66051	39.77365
20	2008-02-07 18:48:09	116.66051	39.77365
20	2008-02-07 18:53:09	116.66051	39.77365
20	2008-02-07 18:58:09	116.66072	39.77296
20	2008-02-07 19:03:09	116.66073	39.77298
20	2008-02-07 19:08:09	116.66048	39.77364
20	2008-02-07 19:13:09	116.64548	39.77953
20	2008-02-07 19:18:09	116.65202	39.80923
20	2008-02-07 19:23:10	116.65512	39.86191
20	2008-02-07 19:28:10	116.66563	39.86327
20	2008-02-07 19:33:10	116.66559	39.86311
20	2008-02-07 19:38:10	116.66561	39.86311
20	2008-02-07 19:43:09	116.66563	39.86312
20	2008-02-07 19:48:09	116.66565	39.86313
20	2008-02-07 19:53:09	116.66566	39.86314
20	2008-02-07 19:58:09	116.66565	39.86315
20	2008-02-07 20:03:09	116.66565	39.86315
20	2008-02-07 20:08:09	116.66565	39.86316
20	2008-02-07 20:13:09	116.66565	39.86317
20	2008-02-07 20:18:09	116.66728	39.86769
20	2008-02-07 20:23:09	116.67398	39.86722
20	2008-02-07 20:28:09	116.67376	39.86785
20	2008-02-07 20:28:09	116.67376	39.86785
20	2008-02-07 20:33:09	116.67377	39.86782
20	2008-02-07 20:38:09	116.67377	39.86784
20	2008-02-07 20:43:09	116.67377	39.86781
20	2008-02-07 20:48:09	116.67377	39.8678
20	2008-02-07 20:53:09	116.67378	39.8678
20	2008-02-07 20:58:09	116.67377	39.8678
20	2008-02-07 21:03:09	116.67378	39.8678
20	2008-02-07 21:08:09	116.67379	39.86779
20	2008-02-07 21:13:09	116.67378	39.86779
20	2008-02-07 21:18:09	116.67379	39.86779
20	2008-02-07 21:23:09	116.67379	39.86778
20	2008-02-07 21:28:09	116.67379	39.86778
20	2008-02-07 21:33:09	116.67371	39.86777
20	2008-02-07 21:38:09	116.67368	39.86778
20	2008-02-07 21:43:09	116.67366	39.86779
20	2008-02-07 21:48:09	116.67365	39.86779
20	2008-02-07 21:53:09	116.67334	39.86792
20	2008-02-07 21:58:09	116.69138	39.86526
20	2008-02-07 22:03:09	116.69144	39.86523
20	2008-02-07 22:08:09	116.6915	39.86516
20	2008-02-07 22:13:08	116.69152	39.86513
20	2008-02-07 22:18:08	116.69154	39.86509
20	2008-02-07 22:23:09	116.69154	39.86507
20	2008-02-07 22:28:09	116.69142	39.86509
20	2008-02-07 22:33:09	116.69148	39.86502
20	2008-02-07 22:38:09	116.69149	39.865
20	2008-02-07 22:43:08	116.6915	39.86498
20	2008-02-07 22:48:08	116.69151	39.86496
20	2008-02-07 22:53:08	116.69151	39.86496
20	2008-02-07 22:53:08	116.69151	39.86496
20	2008-02-07 22:58:08	116.69151	39.86496
20	2008-02-07 23:03:08	116.69152	39.86495
20	2008-02-07 23:08:08	116.69153	39.86495
20	2008-02-07 23:13:08	116.69153	39.86495
20	2008-02-07 23:18:08	116.69153	39.86495
20	2008-02-07 23:23:08	116.69153	39.86495
20	2008-02-07 23:28:08	116.69153	39.86494
20	2008-02-07 23:33:08	116.69154	39.86494
20	2008-02-07 23:38:08	116.69154	39.86494
20	2008-02-07 23:43:09	116.69154	39.86493
20	2008-02-07 23:48:09	116.69155	39.86493
20	2008-02-07 23:53:09	116.69155	39.86493
20	2008-02-07 23:58:09	116.69155	39.86493
20	2008-02-08 00:03:08	116.69155	39.86493
20	2008-02-08 00:08:08	116.69155	39.86493
20	2008-02-08 00:13:08	116.69156	39.86493
20	2008-02-08 00:18:08	116.69156	39.86493
20	2008-02-08 00:23:08	116.69156	39.86493
20	2008-02-08 00:28:08	116.69158	39.8649
20	2008-02-08 00:33:08	116.69158	39.8649
20	2008-02-08 00:38:08	116.69158	39.8649
20	2008-02-08 00:43:16	116.69159	39.86489
20	2008-02-08 00:48:08	116.69159	39.86489
20	2008-02-08 00:53:08	116.6916	39.86488
20	2008-02-08 00:58:08	116.69161	39.86488
20	2008-02-08 01:03:08	116.69161	39.86488
20	2008-02-08 01:08:08	116.69161	39.86488
20	2008-02-08 01:13:08	116.69162	39.86489
20	2008-02-08 01:18:08	116.69161	39.86489
20	2008-02-08 01:18:08	116.69161	39.86489
20	2008-02-08 01:23:07	116.69162	39.86528
20	2008-02-08 01:28:08	116.69159	39.86538
20	2008-02-08 01:33:08	116.69157	39.86494
20	2008-02-08 01:38:08	116.69163	39.86495
20	2008-02-08 01:43:07	116.69165	39.86505
20	2008-02-08 01:48:08	116.69156	39.86505
20	2008-02-08 01:53:08	116.69124	39.86535
20	2008-02-08 01:58:08	116.6913	39.86527
20	2008-02-08 02:23:07	116.69131	39.86521
20	2008-02-08 02:48:08	116.69161	39.86503
20	2008-02-08 02:53:08	116.69161	39.86502
20	2008-02-08 02:58:08	116.69162	39.86501
20	2008-02-08 03:03:08	116.69162	39.86501
20	2008-02-08 03:08:07	116.69162	39.86501
20	2008-02-08 03:13:07	116.69161	39.86501
20	2008-02-08 03:18:07	116.69161	39.86501
20	2008-02-08 03:23:07	116.69168	39.86488
20	2008-02-08 03:28:07	116.69168	39.86488
20	2008-02-08 03:33:07	116.69168	39.86489
20	2008-02-08 03:38:07	116.69156	39.86531
20	2008-02-08 03:43:07	116.69164	39.86496
20	2008-02-08 03:43:07	116.69164	39.86496
20	2008-02-08 03:48:07	116.69163	39.86502
20	2008-02-08 03:53:07	116.69164	39.86521
20	2008-02-08 03:58:07	116.69164	39.8651
20	2008-02-08 04:03:07	116.69165	39.86507
20	2008-02-08 04:08:07	116.69165	39.86506
20	2008-02-08 04:13:07	116.69165	39.86508
20	2008-02-08 04:18:07	116.69165	39.8651
20	2008-02-08 04:23:07	116.69165	39.86511
20	2008-02-08 04:28:07	116.69165	39.86511
20	2008-02-08 04:33:07	116.69166	39.86512
20	2008-02-08 04:38:07	116.69172	39.86514
20	2008-02-08 04:43:07	116.69169	39.86514
20	2008-02-08 04:48:07	116.69168	39.86514
20	2008-02-08 04:53:07	116.69168	39.86512
20	2008-02-08 04:58:07	116.69167	39.8651
20	2008-02-08 05:03:07	116.69167	39.86507
20	2008-02-08 05:08:06	116.69167	39.86505
20	2008-02-08 05:13:06	116.69163	39.86475
20	2008-02-08 05:18:06	116.69176	39.865
20	2008-02-08 05:23:06	116.69192	39.86485
20	2008-02-08 05:28:06	116.6919	39.86486
20	2008-02-08 05:33:06	116.69189	39.86486
20	2008-02-08 05:38:06	116.69187	39.86486
20	2008-02-08 05:43:06	116.69185	39.86487
20	2008-02-08 05:48:07	116.69184	39.86486
20	2008-02-08 05:53:07	116.69184	39.86486
20	2008-02-08 05:58:07	116.69183	39.86486
20	2008-02-08 06:03:07	116.69182	39.86486
20	2008-02-08 06:08:06	116.69182	39.86486
20	2008-02-08 06:08:06	116.69182	39.86486
20	2008-02-08 06:13:06	116.69181	39.86485
20	2008-02-08 06:18:06	116.69181	39.86485
20	2008-02-08 06:23:06	116.69181	39.86485
20	2008-02-08 06:28:06	116.6918	39.86485
20	2008-02-08 06:33:06	116.6918	39.86484
20	2008-02-08 06:38:06	116.6918	39.86484
20	2008-02-08 06:43:06	116.69179	39.86484
20	2008-02-08 06:48:06	116.69179	39.86484
20	2008-02-08 06:53:06	116.69179	39.86484
20	2008-02-08 06:58:06	116.69179	39.86483
20	2008-02-08 07:03:06	116.69179	39.86483
20	2008-02-08 07:08:06	116.69178	39.86483
20	2008-02-08 07:13:06	116.69178	39.86484
20	2008-02-08 07:18:06	116.69178	39.86484
20	2008-02-08 07:23:06	116.69178	39.86484
20	2008-02-08 07:28:06	116.69177	39.86484
20	2008-02-08 07:33:06	116.69177	39.86484
20	2008-02-08 07:38:06	116.69177	39.86484
20	2008-02-08 07:43:06	116.69177	39.86484
20	2008-02-08 07:48:06	116.69177	39.86484
20	2008-02-08 07:53:06	116.69177	39.86484
20	2008-02-08 07:58:06	116.69176	39.86484
20	2008-02-08 08:03:06	116.69176	39.86484
20	2008-02-08 08:08:05	116.69176	39.86484
20	2008-02-08 08:13:05	116.69175	39.86485
20	2008-02-08 08:18:05	116.69175	39.86485
20	2008-02-08 08:23:05	116.69159	39.86499
20	2008-02-08 08:28:05	116.6916	39.86498
20	2008-02-08 08:33:05	116.69162	39.86496
20	2008-02-08 08:33:05	116.69162	39.86496
20	2008-02-08 08:38:05	116.69163	39.86495
20	2008-02-08 08:43:05	116.69164	39.86495
20	2008-02-08 08:48:06	116.69164	39.86494
20	2008-02-08 08:53:06	116.69164	39.86493
20	2008-02-08 08:58:06	116.69164	39.86493
20	2008-02-08 09:03:06	116.69164	39.86493
20	2008-02-08 09:08:05	116.69164	39.86492
20	2008-02-08 09:13:05	116.69164	39.86492
20	2008-02-08 09:18:05	116.69164	39.86491
20	2008-02-08 09:23:05	116.69164	39.86491
20	2008-02-08 09:28:05	116.69164	39.8649
20	2008-02-08 09:33:05	116.69164	39.8649
20	2008-02-08 09:38:05	116.69164	39.86489
20	2008-02-08 09:43:05	116.69164	39.86489
20	2008-02-08 09:48:06	116.69164	39.86489
20	2008-02-08 09:53:06	116.69164	39.86489
20	2008-02-08 09:58:06	116.69164	39.86484
20	2008-02-08 10:03:06	116.69167	39.86486
20	2008-02-08 10:08:05	116.6915	39.86507
20	2008-02-08 10:13:05	116.69146	39.86474
20	2008-02-08 10:18:05	116.69151	39.8648
20	2008-02-08 10:23:05	116.69152	39.86483
20	2008-02-08 10:28:05	116.69153	39.86483
20	2008-02-08 10:33:05	116.69153	39.86484
20	2008-02-08 10:38:05	116.69154	39.86484
20	2008-02-08 10:43:05	116.69154	39.86484
20	2008-02-08 10:48:05	116.69143	39.86499
20	2008-02-08 10:53:05	116.67143	39.87573
20	2008-02-08 10:58:05	116.65715	39.88761
20	2008-02-08 10:58:05	116.65715	39.88761
20	2008-02-08 11:03:05	116.65654	39.90496
20	2008-02-08 11:08:05	116.66132	39.90821
20	2008-02-08 11:13:05	116.66127	39.90976
20	2008-02-08 11:18:05	116.65067	39.91352
20	2008-02-08 11:23:04	116.65226	39.93431
20	2008-02-08 11:28:04	116.66979	39.97454
20	2008-02-08 11:33:04	116.68411	39.9726
20	2008-02-08 11:38:04	116.68392	39.97388
20	2008-02-08 11:43:04	116.68885	39.97706
20	2008-02-08 11:48:04	116.68885	39.97707
20	2008-02-08 11:53:04	116.68887	39.97706
20	2008-02-08 11:58:05	116.68897	39.97694
20	2008-02-08 12:03:05	116.68898	39.97693
20	2008-02-08 12:08:05	116.68338	39.98024
20	2008-02-08 12:13:05	116.69159	39.9868
20	2008-02-08 12:18:04	116.69037	39.98547
20	2008-02-08 12:23:04	116.67281	39.98426
20	2008-02-08 12:28:04	116.65034	39.94288
20	2008-02-08 12:33:04	116.64083	39.921
20	2008-02-08 12:38:05	116.61547	39.92472
20	2008-02-08 12:43:05	116.61534	39.92474
20	2008-02-08 12:48:05	116.61531	39.92476
20	2008-02-08 12:53:05	116.61532	39.92474
20	2008-02-08 12:58:04	116.60155	39.9247
20	2008-02-08 13:03:04	116.58119	39.92729
20	2008-02-08 13:08:04	116.54761	39.923
20	2008-02-08 13:13:04	116.50647	39.922
20	2008-02-08 13:18:04	116.48374	39.90745
20	2008-02-08 13:23:04	116.49202	39.87741
20	2008-02-08 13:23:04	116.49202	39.87741
20	2008-02-08 13:28:04	116.50734	39.86963
20	2008-02-08 13:33:04	116.47153	39.88312
20	2008-02-08 13:38:04	116.46471	39.87376
20	2008-02-08 13:43:04	116.45994	39.8701
20	2008-02-08 13:48:04	116.46025	39.86994
20	2008-02-08 13:53:04	116.46029	39.86977
20	2008-02-08 13:58:04	116.46006	39.8696
20	2008-02-08 14:03:04	116.45817	39.88063
20	2008-02-08 14:08:04	116.48377	39.88802
20	2008-02-08 14:13:04	116.48381	39.94606
20	2008-02-08 14:18:04	116.49234	39.99614
20	2008-02-08 14:23:04	116.57175	40.03943
20	2008-02-08 14:28:04	116.58217	40.07935
20	2008-02-08 14:33:04	116.58118	40.07036
20	2008-02-08 14:38:04	116.58171	40.05933
20	2008-02-08 14:43:04	116.57352	40.04309
20	2008-02-08 14:48:04	116.55065	40.02709
20	2008-02-08 14:53:04	116.52995	40.00656
20	2008-02-08 14:58:04	116.51163	40.00015
20	2008-02-08 15:03:04	116.50775	39.99438
20	2008-02-08 15:08:03	116.48815	39.97911
20	2008-02-08 15:13:03	116.48563	39.95861
20	2008-02-08 15:18:03	116.45825	39.94879
20	2008-02-08 15:23:03	116.42954	39.93986
20	2008-02-08 15:28:03	116.40242	39.94826
20	2008-02-08 15:33:03	116.40218	39.94944
20	2008-02-08 15:38:03	116.40207	39.95045
20	2008-02-08 15:43:03	116.40167	39.96252
20	2008-02-08 15:48:04	116.37686	39.96678
20	2008-02-08 15:48:04	116.37686	39.96678
20	2008-02-08 16:00:21	116.3272	39.97515
20	2008-02-08 16:03:03	116.34645	39.97498
20	2008-02-08 16:08:03	116.35994	39.98575
20	2008-02-08 16:13:03	116.3628	39.96659
20	2008-02-08 16:23:26	116.35117	39.91759
20	2008-02-08 16:28:04	116.34458	39.92217
20	2008-02-08 16:33:04	116.31997	39.93063
20	2008-02-08 16:38:04	116.31368	39.93689
20	2008-02-08 16:43:03	116.31369	39.93687
20	2008-02-08 16:48:03	116.3137	39.93686
20	2008-02-08 16:53:03	116.31501	39.93755
20	2008-02-08 16:58:03	116.34569	39.93856
20	2008-02-08 17:08:03	116.34673	39.99957
20	2008-02-08 17:13:03	116.35059	40.01358
20	2008-02-08 17:18:03	116.34983	40.01429
20	2008-02-08 17:23:03	116.37207	39.98655
20	2008-02-08 17:28:03	116.36769	39.9678
20	2008-02-08 17:33:03	116.31552	39.96586
20	2008-02-08 17:38:03	116.28484	39.9464
