# Supplementary material for: An adaptive map-matching algorithm based on hierarchical fuzzy system from vehicular GPS data
Source: PLoS One. 2017 Dec 5;12(12):e0188796. doi: 10.1371/journal.pone.0188796 (PMC5716534; doi:10.1371/journal.pone.0188796)
Supplement: S1 Data — (ZIP) [file pone.0188796.s001.zip › data samples/21.txt]

21	2008-02-02 13:36:53	116.5662	40.07108
21	2008-02-02 13:41:53	116.5662	40.07107
21	2008-02-02 13:46:53	116.5662	40.07107
21	2008-02-02 13:51:52	116.5662	40.07106
21	2008-02-02 13:56:52	116.5662	40.07106
21	2008-02-02 14:01:52	116.5662	40.07105
21	2008-02-02 14:06:52	116.5662	40.07105
21	2008-02-02 14:11:52	116.56619	40.07105
21	2008-02-02 14:16:52	116.56619	40.07105
21	2008-02-02 14:21:52	116.56619	40.07105
21	2008-02-02 14:26:52	116.56619	40.07104
21	2008-02-02 14:31:52	116.56619	40.07104
21	2008-02-02 14:36:52	116.56619	40.07104
21	2008-02-02 14:41:52	116.56619	40.07104
21	2008-02-02 14:46:52	116.56619	40.07105
21	2008-02-02 14:51:52	116.56619	40.07105
21	2008-02-02 15:06:51	116.5662	40.07106
21	2008-02-02 15:16:52	116.5662	40.07106
21	2008-02-02 15:21:52	116.5662	40.07106
21	2008-02-02 15:26:52	116.5662	40.07106
21	2008-02-02 15:26:52	116.5662	40.07106
21	2008-02-02 15:31:52	116.5662	40.07106
21	2008-02-02 15:36:52	116.5662	40.07106
21	2008-02-02 15:41:52	116.56346	40.07001
21	2008-02-02 15:46:52	116.56279	40.06756
21	2008-02-02 15:51:51	116.57854	40.06264
21	2008-02-02 15:56:51	116.58095	40.07309
21	2008-02-02 16:01:51	116.58011	40.07591
21	2008-02-02 16:06:51	116.58182	40.07592
21	2008-02-02 16:11:51	116.58427	40.07645
21	2008-02-02 16:16:51	116.58748	40.07754
21	2008-02-02 16:21:51	116.58474	40.07745
21	2008-02-02 16:26:51	116.57094	40.0386
21	2008-02-02 16:31:51	116.50467	40.00731
21	2008-02-02 16:36:51	116.45958	39.9728
21	2008-02-02 16:41:51	116.41683	39.98735
21	2008-02-02 16:51:51	116.35105	39.98549
21	2008-02-02 16:56:51	116.29167	39.98372
21	2008-02-02 17:06:51	116.29433	39.96369
21	2008-02-02 17:21:51	116.34561	39.96632
21	2008-02-02 17:36:51	116.43973	39.94928
21	2008-02-02 17:43:48	116.44418	39.93174
21	2008-02-02 17:51:50	116.44082	39.92559
21	2008-02-02 18:01:50	116.43479	39.93238
21	2008-02-02 18:06:50	116.44454	39.92566
21	2008-02-02 18:11:50	116.44697	39.92563
21	2008-02-02 18:16:50	116.45577	39.91953
21	2008-02-02 18:26:50	116.45242	39.86456
21	2008-02-02 18:31:50	116.43898	39.86333
21	2008-02-02 18:36:51	116.43326	39.8645
21	2008-02-02 18:41:51	116.42826	39.86447
21	2008-02-02 18:46:51	116.43303	39.86762
21	2008-02-02 18:51:51	116.44903	39.88306
21	2008-02-02 18:56:50	116.44953	39.88317
21	2008-02-02 19:01:50	116.45206	39.88961
21	2008-02-02 19:06:50	116.45495	39.88334
21	2008-02-02 19:11:50	116.47091	39.8829
21	2008-02-02 19:16:50	116.5019	39.87224
21	2008-02-02 19:21:50	116.5132	39.85714
21	2008-02-02 19:26:50	116.52776	39.83119
21	2008-02-02 19:31:50	116.56312	39.80253
21	2008-02-02 19:36:50	116.6238	39.80211
21	2008-02-02 19:41:50	116.64564	39.78319
21	2008-02-02 19:46:50	116.66622	39.77162
21	2008-02-02 19:56:50	116.6825	39.75654
21	2008-02-02 20:01:50	116.69979	39.72165
21	2008-02-02 20:06:50	116.70689	39.72234
21	2008-02-02 20:11:50	116.70687	39.72235
21	2008-02-02 20:16:50	116.70698	39.7223
21	2008-02-02 20:16:50	116.70698	39.7223
21	2008-02-02 20:21:50	116.70011	39.72107
21	2008-02-02 20:26:50	116.70038	39.71993
21	2008-02-02 20:31:49	116.6971	39.7196
21	2008-02-02 20:36:49	116.68364	39.76237
21	2008-02-02 20:41:49	116.69504	39.80384
21	2008-02-02 20:46:50	116.69898	39.84358
21	2008-02-02 20:51:50	116.69877	39.84446
21	2008-02-02 20:56:50	116.69878	39.84448
21	2008-02-02 21:01:50	116.69877	39.84448
21	2008-02-02 21:06:50	116.69876	39.84447
21	2008-02-02 21:11:50	116.69776	39.84486
21	2008-02-02 21:16:49	116.70054	39.84614
21	2008-02-02 21:17:06	116.70054	39.84615
21	2008-02-02 21:21:49	116.70145	39.84601
21	2008-02-02 21:26:49	116.70145	39.84602
21	2008-02-02 21:31:49	116.70145	39.84602
21	2008-02-02 21:36:49	116.70099	39.84603
21	2008-02-02 21:41:49	116.69844	39.8462
21	2008-02-02 21:46:49	116.69828	39.84458
21	2008-02-02 21:51:49	116.69597	39.85235
21	2008-02-02 22:01:49	116.69771	39.84529
21	2008-02-02 22:06:49	116.69752	39.84451
21	2008-02-02 22:11:49	116.69751	39.84452
21	2008-02-02 22:21:49	116.72663	39.81352
21	2008-02-02 22:26:49	116.7283	39.81104
21	2008-02-02 22:31:49	116.7283	39.81104
21	2008-02-02 22:36:49	116.72388	39.80581
21	2008-02-02 22:41:49	116.75192	39.77069
21	2008-02-02 22:41:49	116.75192	39.77069
21	2008-02-02 22:46:49	116.7998	39.76805
21	2008-02-02 22:51:49	116.82489	39.76052
21	2008-02-02 22:56:49	116.82487	39.76049
21	2008-02-02 23:01:49	116.82486	39.76047
21	2008-02-02 23:06:49	116.82484	39.76046
21	2008-02-02 23:11:49	116.82484	39.76046
21	2008-02-02 23:16:49	116.82484	39.76046
21	2008-02-02 23:21:49	116.81366	39.75213
21	2008-02-02 23:26:49	116.78379	39.71923
21	2008-02-02 23:36:48	116.70696	39.72233
21	2008-02-02 23:41:48	116.70697	39.72234
21	2008-02-02 23:46:48	116.70697	39.72234
21	2008-02-02 23:56:48	116.70697	39.72232
21	2008-02-03 00:01:48	116.70697	39.7223
21	2008-02-03 00:06:48	116.70697	39.7223
21	2008-02-03 00:11:48	116.70696	39.72229
21	2008-02-03 00:16:48	116.70696	39.72229
21	2008-02-03 00:21:49	116.70696	39.72228
21	2008-02-03 00:26:49	116.70696	39.72228
21	2008-02-03 00:36:49	116.70696	39.72227
21	2008-02-03 00:41:48	116.70696	39.72226
21	2008-02-03 00:41:48	116.70696	39.72226
21	2008-02-03 00:46:48	116.70696	39.72226
21	2008-02-03 00:51:48	116.70695	39.72225
21	2008-02-03 00:56:48	116.70695	39.72225
21	2008-02-03 01:01:48	116.70695	39.72225
21	2008-02-03 01:06:48	116.70695	39.72224
21	2008-02-03 01:06:48	116.70695	39.72224
21	2008-02-03 01:11:48	116.70695	39.72224
21	2008-02-03 01:16:48	116.70695	39.72223
21	2008-02-03 01:21:48	116.70696	39.72223
21	2008-02-03 01:26:48	116.70696	39.72223
21	2008-02-03 01:31:48	116.70696	39.72222
21	2008-02-03 01:36:48	116.70697	39.72222
21	2008-02-03 01:41:48	116.70702	39.72201
21	2008-02-03 01:46:48	116.70701	39.72205
21	2008-02-03 01:51:48	116.707	39.72209
21	2008-02-03 01:56:48	116.707	39.72212
21	2008-02-03 02:01:48	116.707	39.72216
21	2008-02-03 02:16:47	116.70704	39.72229
21	2008-02-03 02:21:47	116.70703	39.72228
21	2008-02-03 02:31:47	116.70704	39.72232
21	2008-02-03 02:36:47	116.70703	39.72231
21	2008-02-03 02:41:47	116.70702	39.7223
21	2008-02-03 04:16:47	116.707	39.72226
21	2008-02-03 04:26:47	116.707	39.72226
21	2008-02-03 04:31:47	116.707	39.72226
21	2008-02-03 04:36:47	116.707	39.72225
21	2008-02-03 04:41:47	116.707	39.72225
21	2008-02-03 04:46:47	116.707	39.72224
21	2008-02-03 04:51:47	116.707	39.72224
21	2008-02-03 04:56:47	116.707	39.72224
21	2008-02-03 05:01:47	116.707	39.72224
21	2008-02-03 05:06:47	116.707	39.72224
21	2008-02-03 05:11:47	116.707	39.72224
21	2008-02-03 05:16:46	116.707	39.72224
21	2008-02-03 05:21:46	116.707	39.72224
21	2008-02-03 05:26:46	116.707	39.72224
21	2008-02-03 05:31:46	116.707	39.72224
21	2008-02-03 05:36:46	116.707	39.72224
21	2008-02-03 05:41:46	116.707	39.72224
21	2008-02-03 05:46:46	116.707	39.72224
21	2008-02-03 05:51:46	116.707	39.72224
21	2008-02-03 05:56:47	116.707	39.72224
21	2008-02-03 06:01:47	116.707	39.72224
21	2008-02-03 06:06:47	116.70699	39.72224
21	2008-02-03 06:11:47	116.70699	39.72224
21	2008-02-03 06:16:46	116.70699	39.72224
21	2008-02-03 06:21:46	116.70699	39.72224
21	2008-02-03 06:26:46	116.70698	39.72224
21	2008-02-03 06:31:46	116.70698	39.72224
21	2008-02-03 06:41:46	116.70698	39.72225
21	2008-02-03 06:46:46	116.70698	39.72224
21	2008-02-03 06:51:46	116.70698	39.72224
21	2008-02-03 07:01:46	116.70698	39.72224
21	2008-02-03 07:06:46	116.70698	39.72224
21	2008-02-03 07:16:46	116.70698	39.72224
21	2008-02-03 07:26:45	116.70698	39.72224
21	2008-02-03 07:31:45	116.70698	39.72224
21	2008-02-03 07:41:46	116.70698	39.72223
21	2008-02-03 07:46:46	116.70698	39.72223
21	2008-02-03 07:51:45	116.70698	39.72223
21	2008-02-03 07:56:46	116.70698	39.72223
21	2008-02-03 08:11:46	116.70698	39.72222
21	2008-02-03 08:16:45	116.70698	39.72222
21	2008-02-03 08:21:45	116.70699	39.72222
21	2008-02-03 08:26:45	116.70699	39.72222
21	2008-02-03 08:36:45	116.70693	39.72231
21	2008-02-03 08:41:45	116.70692	39.72232
21	2008-02-03 08:46:45	116.70694	39.72231
21	2008-02-03 08:51:45	116.70638	39.72399
21	2008-02-03 08:56:46	116.69723	39.7243
21	2008-02-03 09:01:46	116.66112	39.75312
21	2008-02-03 09:11:45	116.6021	39.80208
21	2008-02-03 09:16:45	116.5568	39.80752
21	2008-02-03 09:21:45	116.53057	39.84606
21	2008-02-03 09:26:45	116.51132	39.85812
21	2008-02-03 09:31:45	116.48656	39.87007
21	2008-02-03 09:36:45	116.45778	39.83252
21	2008-02-03 09:46:45	116.31273	39.82922
21	2008-02-03 09:51:45	116.2774	39.85322
21	2008-02-03 09:56:45	116.28514	39.86469
21	2008-02-03 10:06:45	116.2881	39.86124
21	2008-02-03 10:11:45	116.31763	39.86671
21	2008-02-03 10:16:45	116.35566	39.86727
21	2008-02-03 10:21:45	116.358	39.8738
21	2008-02-03 10:26:45	116.36451	39.87743
21	2008-02-03 10:31:45	116.38298	39.86983
21	2008-02-03 10:36:44	116.41564	39.86889
21	2008-02-03 10:41:44	116.41281	39.89096
21	2008-02-03 10:46:44	116.42432	39.89611
21	2008-02-03 10:46:44	116.42432	39.89611
21	2008-02-03 10:51:44	116.4329	39.89577
21	2008-02-03 10:56:44	116.41174	39.89182
21	2008-02-03 11:01:44	116.38658	39.88876
21	2008-02-03 11:06:44	116.36225	39.88816
21	2008-02-03 11:16:45	116.35054	39.90866
21	2008-02-03 11:21:45	116.33905	39.91259
21	2008-02-03 11:26:45	116.33265	39.91271
21	2008-02-03 11:31:44	116.32811	39.9255
21	2008-02-03 11:36:45	116.32688	39.93553
21	2008-02-03 11:41:45	116.32267	39.93428
21	2008-02-03 11:46:45	116.31891	39.94536
21	2008-02-03 11:51:45	116.31977	39.93733
21	2008-02-03 11:56:45	116.34619	39.93877
21	2008-02-03 12:07:04	116.34316	39.95678
21	2008-02-03 12:21:44	116.36008	39.96628
21	2008-02-03 12:26:44	116.36021	39.96617
21	2008-02-03 12:36:44	116.36025	39.96621
21	2008-02-03 12:41:44	116.36079	39.96625
21	2008-02-03 12:51:44	116.4378	39.96323
21	2008-02-03 12:56:44	116.44428	39.96092
21	2008-02-03 13:06:44	116.41969	39.9682
21	2008-02-03 13:11:44	116.39549	39.96735
21	2008-02-03 13:11:44	116.39549	39.96735
21	2008-02-03 13:16:44	116.37472	39.96892
21	2008-02-03 13:21:43	116.37287	39.96919
21	2008-02-03 13:26:43	116.37289	39.96803
21	2008-02-03 13:31:43	116.37289	39.96805
21	2008-02-03 13:36:43	116.3729	39.96805
21	2008-02-03 13:41:43	116.3729	39.96806
21	2008-02-03 13:46:43	116.37256	39.96832
21	2008-02-03 13:51:43	116.3644	39.96723
21	2008-02-03 13:56:43	116.37723	39.96665
21	2008-02-03 14:06:43	116.44437	39.95885
21	2008-02-03 14:11:44	116.45016	39.95029
21	2008-02-03 14:16:44	116.44151	39.94829
21	2008-02-03 14:21:56	116.43355	39.95258
21	2008-02-03 14:26:44	116.43913	39.95479
21	2008-02-03 14:31:43	116.44023	39.95543
21	2008-02-03 14:36:43	116.43893	39.95439
21	2008-02-03 14:41:43	116.44009	39.95536
21	2008-02-03 14:46:43	116.45528	39.95035
21	2008-02-03 14:51:43	116.45865	39.9487
21	2008-02-03 14:56:42	116.45851	39.94867
21	2008-02-03 15:01:43	116.45956	39.94911
21	2008-02-03 15:06:43	116.45862	39.94585
21	2008-02-03 15:11:43	116.4577	39.94396
21	2008-02-03 15:16:43	116.45704	39.94372
21	2008-02-03 15:16:43	116.45704	39.94372
21	2008-02-03 15:21:43	116.45541	39.9227
21	2008-02-03 15:26:43	116.45447	39.89191
21	2008-02-03 15:31:43	116.4386	39.88749
21	2008-02-03 15:36:43	116.42258	39.8698
21	2008-02-03 15:36:43	116.42258	39.8698
21	2008-02-03 15:41:43	116.41543	39.86423
21	2008-02-03 15:41:43	116.41543	39.86423
21	2008-02-03 15:46:43	116.43811	39.87082
21	2008-02-03 15:51:43	116.43805	39.8917
21	2008-02-03 15:56:43	116.42998	39.90348
21	2008-02-03 16:01:43	116.42166	39.90684
21	2008-02-03 16:06:42	116.40084	39.90718
21	2008-02-03 16:11:42	116.38036	39.90594
21	2008-02-03 16:16:42	116.37562	39.92067
21	2008-02-03 16:21:42	116.37388	39.93017
21	2008-02-03 16:21:42	116.37388	39.93017
21	2008-02-03 16:26:42	116.37367	39.92679
21	2008-02-03 16:31:42	116.37231	39.9211
21	2008-02-03 16:36:42	116.37149	39.91387
21	2008-02-03 16:41:42	116.3701	39.90952
21	2008-02-03 16:46:42	116.37562	39.92001
21	2008-02-03 16:51:42	116.37349	39.93083
21	2008-02-03 16:56:42	116.37324	39.93694
21	2008-02-03 17:01:42	116.38567	39.94753
21	2008-02-03 17:06:43	116.41768	39.94803
21	2008-02-03 17:11:43	116.41919	39.9517
21	2008-02-03 17:12:59	116.41907	39.95411
21	2008-02-03 17:16:43	116.428	39.95827
21	2008-02-03 17:21:43	116.433	39.96357
21	2008-02-03 17:26:42	116.43692	39.96409
21	2008-02-03 17:31:42	116.43679	39.96355
21	2008-02-03 17:36:42	116.43685	39.96341
21	2008-02-03 17:41:42	116.44391	39.95935
21	2008-02-03 17:46:25	116.37155	39.94814
21	2008-02-03 17:46:42	116.44931	39.94814
21	2008-02-03 17:46:42	116.44931	39.94814
21	2008-02-03 17:51:42	116.45287	39.9477
21	2008-02-03 17:56:42	116.45545	39.9363
21	2008-02-03 18:06:42	116.44573	39.90731
21	2008-02-03 18:06:42	116.44573	39.90731
21	2008-02-03 18:11:42	116.45537	39.9097
21	2008-02-03 18:16:42	116.4816	39.90686
21	2008-02-03 18:21:42	116.48388	39.94721
21	2008-02-03 18:26:42	116.47968	39.98469
21	2008-02-03 18:31:42	116.53595	40.02321
21	2008-02-03 18:36:41	116.58434	40.05512
21	2008-02-03 18:41:41	116.58241	40.07933
21	2008-02-03 18:46:41	116.58544	40.06932
21	2008-02-03 18:56:41	116.58604	40.06717
21	2008-02-03 19:01:41	116.58585	40.06749
21	2008-02-03 19:06:41	116.58412	40.05577
21	2008-02-03 19:11:41	116.53882	40.02434
21	2008-02-03 19:16:41	116.49812	39.99355
21	2008-02-03 19:21:41	116.53402	39.94313
21	2008-02-03 19:28:08	116.5425	39.86007
21	2008-02-03 19:31:41	116.51224	39.82555
21	2008-02-03 19:41:41	116.53592	39.77931
21	2008-02-03 19:46:41	116.55071	39.76546
21	2008-02-03 19:51:41	116.57806	39.75413
21	2008-02-03 19:56:41	116.63201	39.75588
21	2008-02-03 20:01:41	116.68061	39.75656
21	2008-02-03 20:06:41	116.68278	39.75663
21	2008-02-03 20:11:41	116.697	39.71759
21	2008-02-03 20:16:41	116.70754	39.72003
21	2008-02-03 20:21:41	116.7069	39.72233
21	2008-02-03 20:26:41	116.70692	39.72235
21	2008-02-03 20:31:41	116.7069	39.72234
21	2008-02-03 20:31:41	116.7069	39.72234
21	2008-02-03 20:36:41	116.70689	39.72233
21	2008-02-03 20:41:41	116.70665	39.72241
21	2008-02-03 20:46:41	116.7048	39.71894
21	2008-02-03 20:51:41	116.7041	39.71864
21	2008-02-03 20:56:41	116.7041	39.71865
21	2008-02-03 21:01:41	116.70406	39.71866
21	2008-02-03 21:06:41	116.70406	39.71867
21	2008-02-03 21:11:41	116.70406	39.71867
21	2008-02-03 21:16:41	116.70406	39.71866
21	2008-02-03 21:21:41	116.70406	39.71866
21	2008-02-03 21:31:40	116.70406	39.71866
21	2008-02-03 21:36:40	116.70406	39.71865
21	2008-02-03 21:41:40	116.70405	39.71865
21	2008-02-03 21:46:40	116.70405	39.71865
21	2008-02-03 21:51:40	116.70404	39.71865
21	2008-02-03 21:56:40	116.70404	39.71865
21	2008-02-03 22:01:40	116.70404	39.71865
21	2008-02-03 22:06:40	116.70404	39.71865
21	2008-02-03 22:11:41	116.70404	39.71865
21	2008-02-03 22:21:41	116.70404	39.71865
21	2008-02-03 22:26:41	116.70404	39.71865
21	2008-02-03 22:31:40	116.70403	39.71865
21	2008-02-03 22:36:40	116.70403	39.71864
21	2008-02-03 22:41:40	116.70402	39.71863
21	2008-02-03 22:46:40	116.70402	39.71863
21	2008-02-03 22:51:40	116.70402	39.71863
21	2008-02-03 22:56:40	116.70402	39.71863
21	2008-02-03 22:56:40	116.70402	39.71863
21	2008-02-03 23:01:40	116.70402	39.71863
21	2008-02-03 23:06:40	116.70402	39.71862
21	2008-02-03 23:11:40	116.70402	39.71862
21	2008-02-03 23:16:40	116.70403	39.71862
21	2008-02-03 23:21:40	116.70408	39.71884
21	2008-02-03 23:26:40	116.70693	39.7223
21	2008-02-03 23:31:40	116.70685	39.72234
21	2008-02-03 23:36:40	116.70684	39.72233
21	2008-02-03 23:41:40	116.70684	39.72233
21	2008-02-03 23:46:40	116.70685	39.72233
21	2008-02-03 23:56:39	116.70685	39.72233
21	2008-02-04 00:01:39	116.70685	39.72233
21	2008-02-04 00:06:39	116.70685	39.72232
21	2008-02-04 00:11:39	116.70685	39.72232
21	2008-02-04 00:16:39	116.70685	39.72233
21	2008-02-04 00:21:39	116.70685	39.72233
21	2008-02-04 00:26:39	116.70686	39.72233
21	2008-02-04 00:31:40	116.70686	39.72233
21	2008-02-04 00:36:40	116.70686	39.72234
21	2008-02-04 00:41:40	116.70686	39.72234
21	2008-02-04 00:46:40	116.70687	39.72234
21	2008-02-04 00:51:39	116.70687	39.72234
21	2008-02-04 00:56:39	116.70687	39.72234
21	2008-02-04 01:01:39	116.70687	39.72234
21	2008-02-04 01:06:39	116.70687	39.72234
21	2008-02-04 01:11:39	116.70687	39.72234
21	2008-02-04 01:16:39	116.70688	39.72234
21	2008-02-04 01:21:39	116.70688	39.72234
21	2008-02-04 01:21:39	116.70688	39.72234
21	2008-02-04 01:26:39	116.70688	39.72234
21	2008-02-04 01:31:40	116.70688	39.72234
21	2008-02-04 01:36:40	116.70688	39.72234
21	2008-02-04 01:41:39	116.70688	39.72234
21	2008-02-04 01:46:39	116.70689	39.72234
21	2008-02-04 01:51:39	116.70689	39.72234
21	2008-02-04 01:56:39	116.70689	39.72234
21	2008-02-04 02:01:39	116.70689	39.72234
21	2008-02-04 02:11:39	116.70689	39.72234
21	2008-02-04 02:16:39	116.70689	39.72234
21	2008-02-04 02:21:39	116.70689	39.72234
21	2008-02-04 02:26:39	116.70689	39.72234
21	2008-02-04 02:31:39	116.7069	39.72234
21	2008-02-04 02:36:39	116.70689	39.72234
21	2008-02-04 02:41:39	116.7069	39.72234
21	2008-02-04 02:46:39	116.7069	39.72234
21	2008-02-04 02:51:38	116.70689	39.72234
21	2008-02-04 02:56:38	116.70689	39.72234
21	2008-02-04 03:01:38	116.70689	39.72234
21	2008-02-04 03:06:38	116.70689	39.72234
21	2008-02-04 03:11:38	116.7069	39.72234
21	2008-02-04 03:16:38	116.7069	39.72234
21	2008-02-04 03:21:38	116.7069	39.72234
21	2008-02-04 03:26:38	116.7069	39.72234
21	2008-02-04 03:31:39	116.70689	39.72234
21	2008-02-04 03:36:39	116.70689	39.72233
21	2008-02-04 03:41:39	116.70689	39.72233
21	2008-02-04 03:46:39	116.70689	39.72233
21	2008-02-04 03:46:39	116.70689	39.72233
21	2008-02-04 03:51:38	116.70689	39.72233
21	2008-02-04 03:56:38	116.70689	39.72233
21	2008-02-04 04:01:38	116.70689	39.72233
21	2008-02-04 04:06:38	116.70688	39.72233
21	2008-02-04 04:06:38	116.70688	39.72233
21	2008-02-04 04:11:38	116.70688	39.72233
21	2008-02-04 04:16:38	116.70688	39.72233
21	2008-02-04 04:21:38	116.70688	39.72233
21	2008-02-04 04:26:38	116.70688	39.72233
21	2008-02-04 04:31:38	116.70688	39.72233
21	2008-02-04 04:36:38	116.70688	39.72233
21	2008-02-04 04:41:38	116.70688	39.72233
21	2008-02-04 04:46:38	116.70688	39.72233
21	2008-02-04 04:51:38	116.70688	39.72233
21	2008-02-04 04:56:38	116.70688	39.72233
21	2008-02-04 05:06:38	116.70688	39.72233
21	2008-02-04 05:11:38	116.70688	39.72233
21	2008-02-04 05:16:38	116.70688	39.72233
21	2008-02-04 05:21:38	116.70688	39.72233
21	2008-02-04 05:26:37	116.70688	39.72233
21	2008-02-04 05:31:38	116.70688	39.72233
21	2008-02-04 05:36:38	116.70688	39.72233
21	2008-02-04 05:41:38	116.70688	39.72232
21	2008-02-04 05:46:38	116.70688	39.72232
21	2008-02-04 06:01:37	116.70688	39.72232
21	2008-02-04 06:06:37	116.70688	39.72232
21	2008-02-04 06:11:37	116.70688	39.72232
21	2008-02-04 06:11:37	116.70688	39.72232
21	2008-02-04 06:16:37	116.70688	39.72232
21	2008-02-04 06:21:37	116.70688	39.72232
21	2008-02-04 06:26:37	116.70687	39.72232
21	2008-02-04 06:31:38	116.70687	39.72232
21	2008-02-04 06:36:38	116.70687	39.72232
21	2008-02-04 06:46:38	116.70687	39.72232
21	2008-02-04 06:51:37	116.70687	39.72232
21	2008-02-04 06:56:37	116.70686	39.72232
21	2008-02-04 07:01:37	116.70686	39.72232
21	2008-02-04 07:06:37	116.70686	39.72232
21	2008-02-04 07:11:37	116.70686	39.72232
21	2008-02-04 07:16:37	116.70686	39.72232
21	2008-02-04 07:21:37	116.70686	39.72232
21	2008-02-04 07:26:37	116.70686	39.72232
21	2008-02-04 07:31:37	116.70685	39.72232
21	2008-02-04 07:36:37	116.70685	39.72232
21	2008-02-04 07:41:37	116.70685	39.72233
21	2008-02-04 07:46:37	116.70684	39.72233
21	2008-02-04 07:51:37	116.70684	39.72233
21	2008-02-04 07:56:37	116.70684	39.72233
21	2008-02-04 08:01:37	116.70684	39.72233
21	2008-02-04 08:06:36	116.70684	39.72233
21	2008-02-04 08:16:36	116.68252	39.75679
21	2008-02-04 08:21:36	116.64543	39.77268
21	2008-02-04 08:26:36	116.61609	39.80218
21	2008-02-04 08:31:37	116.55114	39.81087
21	2008-02-04 08:36:37	116.53082	39.84837
21	2008-02-04 08:36:37	116.53082	39.84837
21	2008-02-04 08:41:37	116.50789	39.86459
21	2008-02-04 08:46:37	116.48919	39.87449
21	2008-02-04 08:51:36	116.48918	39.87453
21	2008-02-04 08:56:36	116.48789	39.87485
21	2008-02-04 09:01:36	116.48802	39.87483
21	2008-02-04 09:06:35	116.49169	39.87735
21	2008-02-04 09:11:36	116.4563	39.88321
21	2008-02-04 09:16:36	116.43319	39.88312
21	2008-02-04 09:21:36	116.43798	39.89224
21	2008-02-04 09:26:36	116.45385	39.90432
21	2008-02-04 09:31:37	116.45307	39.90701
21	2008-02-04 09:36:37	116.4549	39.879
21	2008-02-04 09:41:37	116.44624	39.86989
21	2008-02-04 09:46:37	116.45348	39.87224
21	2008-02-04 09:51:36	116.4553	39.88972
21	2008-02-04 09:56:36	116.47672	39.90688
21	2008-02-04 13:05:05	116.58375	40.07644
21	2008-02-04 13:10:05	116.58553	40.06764
21	2008-02-04 13:15:04	116.58546	40.06779
21	2008-02-04 13:20:05	116.58799	40.05466
21	2008-02-04 13:25:04	116.58866	40.04796
21	2008-02-04 13:30:04	116.5886	40.04796
21	2008-02-04 13:35:05	116.58864	40.04788
21	2008-02-04 13:40:05	116.58864	40.04787
21	2008-02-04 13:45:05	116.58863	40.04787
21	2008-02-04 13:50:05	116.57946	40.04565
21	2008-02-04 13:55:04	116.55008	40.02309
21	2008-02-04 14:00:04	116.56392	39.98724
21	2008-02-04 14:05:04	116.54152	39.96978
21	2008-02-04 14:10:04	116.52336	39.95604
21	2008-02-04 14:10:04	116.52336	39.95604
21	2008-02-04 14:15:04	116.52733	39.90851
21	2008-02-04 14:20:04	116.50232	39.90699
21	2008-02-04 17:35:41	116.49376	39.93324
21	2008-02-04 17:40:40	116.49334	39.93301
21	2008-02-04 17:44:28	116.49339	39.93334
21	2008-02-04 17:45:40	116.49382	39.9333
21	2008-02-04 17:50:40	116.49381	39.93326
21	2008-02-04 17:55:40	116.4935	39.93284
21	2008-02-04 18:00:40	116.49331	39.93302
21	2008-02-04 18:05:39	116.49324	39.93298
21	2008-02-04 18:10:39	116.49299	39.93275
21	2008-02-04 18:15:40	116.49295	39.93268
21	2008-02-04 18:20:40	116.49584	39.92497
21	2008-02-04 18:25:40	116.48197	39.92156
21	2008-02-04 18:30:40	116.47415	39.91431
21	2008-02-04 18:35:40	116.47141	39.90861
21	2008-02-04 18:40:40	116.47173	39.90757
21	2008-02-04 18:45:40	116.47307	39.90672
21	2008-02-04 18:45:40	116.47307	39.90672
21	2008-02-05 06:56:54	116.70685	39.72242
21	2008-02-05 07:01:53	116.70685	39.72239
21	2008-02-05 07:06:53	116.70685	39.72237
21	2008-02-05 07:16:53	116.70684	39.72235
21	2008-02-05 07:21:53	116.70684	39.72235
21	2008-02-05 07:26:53	116.70684	39.72234
21	2008-02-05 07:31:53	116.70685	39.72233
21	2008-02-05 07:36:53	116.70686	39.72232
21	2008-02-05 07:41:53	116.70689	39.72236
21	2008-02-05 07:46:53	116.7069	39.7223
21	2008-02-05 07:51:53	116.7069	39.72228
21	2008-02-05 07:56:53	116.7069	39.72226
21	2008-02-05 08:01:53	116.70689	39.72225
21	2008-02-05 08:11:53	116.70689	39.72224
21	2008-02-05 08:21:53	116.70689	39.72224
21	2008-02-05 08:31:52	116.70689	39.72224
21	2008-02-05 08:36:52	116.7069	39.72224
21	2008-02-05 08:41:52	116.70689	39.72226
21	2008-02-05 08:41:52	116.70689	39.72226
21	2008-02-05 08:46:52	116.70689	39.72226
21	2008-02-05 08:51:52	116.69711	39.72294
21	2008-02-05 08:56:53	116.67317	39.75577
21	2008-02-05 09:01:53	116.64551	39.78227
21	2008-02-05 09:06:53	116.6049	39.80217
21	2008-02-05 09:11:53	116.53917	39.82199
21	2008-02-05 09:16:52	116.51129	39.85811
21	2008-02-05 09:21:52	116.49053	39.87451
21	2008-02-05 09:26:52	116.47349	39.87022
21	2008-02-05 09:31:52	116.4797	39.85255
21	2008-02-05 09:36:52	116.46305	39.84081
21	2008-02-05 09:46:52	116.41014	39.83099
21	2008-02-05 09:56:52	116.39689	39.85046
21	2008-02-05 10:01:52	116.39685	39.85052
21	2008-02-05 10:06:52	116.39687	39.85053
21	2008-02-05 10:11:52	116.40356	39.85547
21	2008-02-05 10:16:52	116.41573	39.85556
21	2008-02-05 10:21:52	116.43044	39.85729
21	2008-02-05 10:26:52	116.43185	39.8489
21	2008-02-05 10:31:52	116.42693	39.85259
21	2008-02-05 10:36:52	116.40845	39.85608
21	2008-02-05 10:41:52	116.4129	39.864
21	2008-02-05 10:46:52	116.41473	39.88106
21	2008-02-05 10:51:52	116.4126	39.89867
21	2008-02-05 10:56:52	116.41211	39.90496
21	2008-02-05 11:01:52	116.43996	39.90226
21	2008-02-05 11:06:52	116.44995	39.8935
21	2008-02-05 11:06:52	116.44995	39.8935
21	2008-02-05 11:11:52	116.45222	39.89553
21	2008-02-05 11:16:52	116.45641	39.89457
21	2008-02-05 11:21:52	116.45075	39.90721
21	2008-02-05 11:26:51	116.44744	39.91538
21	2008-02-05 11:31:51	116.44469	39.92555
21	2008-02-05 11:36:51	116.44932	39.92583
21	2008-02-05 11:41:51	116.44931	39.92636
21	2008-02-05 11:46:52	116.4492	39.92622
21	2008-02-05 11:51:52	116.44895	39.92414
21	2008-02-05 11:56:52	116.45425	39.91656
21	2008-02-05 12:01:52	116.45493	39.88067
21	2008-02-05 12:06:52	116.44989	39.87682
21	2008-02-05 12:11:52	116.44997	39.88205
21	2008-02-05 12:16:51	116.45941	39.89189
21	2008-02-05 12:21:51	116.46576	39.89194
21	2008-02-05 12:26:51	116.45076	39.89214
21	2008-02-05 12:31:51	116.41451	39.89176
21	2008-02-05 12:36:51	116.38196	39.88812
21	2008-02-05 12:41:51	116.37735	39.88179
21	2008-02-05 12:46:51	116.38822	39.88213
21	2008-02-05 12:51:51	116.39066	39.88224
21	2008-02-05 12:56:51	116.39156	39.8756
21	2008-02-05 13:01:51	116.39439	39.87552
21	2008-02-05 13:06:51	116.40336	39.8869
21	2008-02-05 13:11:51	116.41287	39.89107
21	2008-02-05 13:16:51	116.43572	39.89759
21	2008-02-05 13:21:51	116.42879	39.92107
21	2008-02-05 13:26:51	116.43933	39.92107
21	2008-02-05 13:31:51	116.44936	39.92148
21	2008-02-05 13:31:51	116.44936	39.92148
21	2008-02-05 13:36:51	116.45204	39.92281
21	2008-02-05 13:41:51	116.4521	39.92121
21	2008-02-05 13:46:51	116.4521	39.92121
21	2008-02-05 13:51:51	116.4521	39.9212
21	2008-02-05 13:56:51	116.45211	39.92121
21	2008-02-05 14:01:50	116.4521	39.92124
21	2008-02-05 14:06:51	116.45215	39.92129
21	2008-02-05 14:11:51	116.43497	39.92285
21	2008-02-05 14:16:51	116.42712	39.94064
21	2008-02-05 14:21:51	116.39868	39.94864
21	2008-02-05 14:26:51	116.3917	39.94995
21	2008-02-05 14:31:51	116.41289	39.94806
21	2008-02-05 14:36:50	116.42732	39.93964
21	2008-02-05 14:41:50	116.42997	39.93943
21	2008-02-05 14:46:50	116.42686	39.93247
21	2008-02-05 14:51:50	116.42322	39.9398
21	2008-02-05 14:56:50	116.40998	39.93906
21	2008-02-05 15:01:50	116.42504	39.9369
21	2008-02-05 15:06:50	116.42041	39.93229
21	2008-02-05 15:11:50	116.42915	39.93213
21	2008-02-05 15:16:51	116.43008	39.93219
21	2008-02-05 15:21:50	116.45455	39.93233
21	2008-02-05 15:26:50	116.47185	39.93232
21	2008-02-05 15:31:50	116.47233	39.92982
21	2008-02-05 15:36:50	116.46478	39.92945
21	2008-02-05 15:46:50	116.46483	39.92924
21	2008-02-05 15:51:50	116.46151	39.9281
21	2008-02-05 15:56:50	116.45519	39.94
21	2008-02-05 15:56:50	116.45519	39.94
21	2008-02-05 16:01:50	116.45528	39.93889
21	2008-02-05 16:06:50	116.45345	39.91365
21	2008-02-05 16:11:50	116.44031	39.90236
21	2008-02-05 16:16:50	116.42554	39.8911
21	2008-02-05 16:21:50	116.4124	39.89344
21	2008-02-05 16:26:50	116.4121	39.90537
21	2008-02-05 16:31:50	116.41145	39.9142
21	2008-02-05 16:36:50	116.40474	39.92237
21	2008-02-05 16:41:50	116.42569	39.92271
21	2008-02-05 16:46:49	116.42024	39.91788
21	2008-02-05 16:51:49	116.43234	39.92287
21	2008-02-05 16:56:49	116.43639	39.92218
21	2008-02-05 17:01:49	116.44792	39.91991
21	2008-02-05 17:05:28	116.44556	39.92268
21	2008-02-05 17:06:49	116.44435	39.92173
21	2008-02-05 17:11:49	116.43351	39.9228
21	2008-02-05 17:16:49	116.4285	39.93135
21	2008-02-05 17:21:49	116.42393	39.93508
21	2008-02-05 17:26:50	116.43	39.93193
21	2008-02-05 17:31:50	116.44831	39.93233
21	2008-02-05 17:36:50	116.46677	39.93228
21	2008-02-05 17:41:50	116.4718	39.92727
21	2008-02-05 17:46:49	116.488	39.93264
21	2008-02-05 17:51:49	116.49577	39.92325
21	2008-02-05 17:56:49	116.47926	39.9216
21	2008-02-05 17:56:49	116.47926	39.9216
21	2008-02-05 18:11:49	116.51137	39.92556
21	2008-02-05 18:16:49	116.50985	39.92963
21	2008-02-05 18:21:49	116.51131	39.92265
21	2008-02-05 18:21:49	116.51131	39.92265
21	2008-02-05 18:26:49	116.52241	39.92167
21	2008-02-05 18:31:49	116.52421	39.92146
21	2008-02-05 18:36:49	116.52447	39.92107
21	2008-02-05 18:41:49	116.52448	39.92113
21	2008-02-05 18:46:49	116.52449	39.92117
21	2008-02-05 18:51:49	116.52214	39.91158
21	2008-02-05 19:01:49	116.5678	39.86171
21	2008-02-05 19:06:49	116.60816	39.8585
21	2008-02-05 19:11:49	116.61689	39.82374
21	2008-02-05 19:16:49	116.63434	39.79242
21	2008-02-05 19:21:49	116.63433	39.79245
21	2008-02-05 19:26:49	116.64058	39.79207
21	2008-02-05 19:31:48	116.64712	39.74986
21	2008-02-05 19:36:48	116.64771	39.74982
21	2008-02-05 19:41:48	116.64772	39.74978
21	2008-02-05 19:46:48	116.68229	39.75653
21	2008-02-05 19:51:48	116.69709	39.72654
21	2008-02-05 19:56:48	116.70623	39.72401
21	2008-02-05 20:01:48	116.70622	39.72401
21	2008-02-05 20:06:48	116.70622	39.72401
21	2008-02-05 20:11:49	116.70622	39.72401
21	2008-02-05 20:16:49	116.70622	39.72401
21	2008-02-05 20:21:49	116.70622	39.72401
21	2008-02-05 20:26:49	116.70623	39.72401
21	2008-02-05 20:31:48	116.70623	39.724
21	2008-02-05 20:36:48	116.70624	39.72401
21	2008-02-05 20:41:48	116.70624	39.72401
21	2008-02-05 20:46:48	116.70624	39.72401
21	2008-02-05 20:46:48	116.70624	39.72401
21	2008-02-05 20:51:48	116.70624	39.72401
21	2008-02-05 20:56:48	116.70624	39.72401
21	2008-02-05 21:01:48	116.70624	39.72401
21	2008-02-05 21:06:48	116.70624	39.72401
21	2008-02-05 21:11:48	116.70623	39.72401
21	2008-02-05 21:16:48	116.70583	39.72377
21	2008-02-05 21:21:48	116.70692	39.72227
21	2008-02-05 21:26:48	116.70693	39.72226
21	2008-02-05 21:31:48	116.70685	39.72226
21	2008-02-05 21:36:48	116.70687	39.72226
21	2008-02-05 21:41:48	116.70686	39.72226
21	2008-02-05 21:46:48	116.70686	39.72226
21	2008-02-05 21:51:48	116.70686	39.72227
21	2008-02-05 21:56:48	116.70685	39.72229
21	2008-02-05 22:06:48	116.70687	39.7223
21	2008-02-05 22:11:48	116.70688	39.7223
21	2008-02-05 22:16:48	116.70688	39.72231
21	2008-02-05 22:21:48	116.70688	39.72231
21	2008-02-05 22:26:48	116.70687	39.72231
21	2008-02-05 22:31:47	116.70687	39.72231
21	2008-02-05 22:36:47	116.70687	39.72231
21	2008-02-05 22:41:47	116.70687	39.72231
21	2008-02-05 22:46:47	116.70687	39.7223
21	2008-02-05 22:51:47	116.70687	39.7223
21	2008-02-05 22:56:47	116.70687	39.7223
21	2008-02-05 23:01:47	116.70687	39.7223
21	2008-02-05 23:06:47	116.70687	39.7223
21	2008-02-05 23:11:48	116.70687	39.72231
21	2008-02-05 23:16:48	116.70687	39.72231
21	2008-02-05 23:21:48	116.70687	39.72231
21	2008-02-05 23:26:48	116.70687	39.72231
21	2008-02-05 23:31:47	116.70687	39.72231
21	2008-02-05 23:36:47	116.70687	39.72231
21	2008-02-05 23:41:47	116.70687	39.72231
21	2008-02-05 23:46:47	116.70687	39.72231
21	2008-02-05 23:51:47	116.70687	39.72231
21	2008-02-05 23:56:47	116.70687	39.72231
21	2008-02-06 00:01:47	116.70686	39.72231
21	2008-02-06 00:01:47	116.70686	39.72231
21	2008-02-06 00:06:47	116.70686	39.72231
21	2008-02-06 00:11:47	116.70686	39.72231
21	2008-02-06 00:16:47	116.70686	39.72231
21	2008-02-06 00:21:47	116.70686	39.72231
21	2008-02-06 00:26:47	116.70686	39.72231
21	2008-02-06 00:31:47	116.70685	39.72231
21	2008-02-06 00:41:46	116.70685	39.72232
21	2008-02-06 00:46:46	116.70685	39.72232
21	2008-02-06 00:51:47	116.70685	39.72232
21	2008-02-06 00:56:46	116.70684	39.72232
21	2008-02-06 01:01:46	116.70684	39.72232
21	2008-02-06 01:11:47	116.70683	39.72232
21	2008-02-06 01:16:47	116.70683	39.72232
21	2008-02-06 01:21:47	116.70683	39.72232
21	2008-02-06 01:26:47	116.70683	39.72232
21	2008-02-06 01:36:46	116.70682	39.72232
21	2008-02-06 01:36:46	116.70682	39.72232
21	2008-02-06 01:41:46	116.70682	39.72232
21	2008-02-06 01:46:46	116.70682	39.72232
21	2008-02-06 01:56:46	116.70682	39.72232
21	2008-02-06 02:01:46	116.70682	39.72232
21	2008-02-06 02:11:46	116.70682	39.72232
21	2008-02-06 02:16:46	116.70683	39.72232
21	2008-02-06 02:21:47	116.70683	39.72232
21	2008-02-06 02:26:47	116.70683	39.72232
21	2008-02-06 02:31:47	116.70683	39.72232
21	2008-02-06 02:36:46	116.70683	39.72232
21	2008-02-06 02:41:46	116.70683	39.72232
21	2008-02-06 02:46:46	116.70683	39.72232
21	2008-02-06 02:56:46	116.70683	39.72232
21	2008-02-06 03:01:46	116.70683	39.72232
21	2008-02-06 03:06:46	116.70683	39.72232
21	2008-02-06 03:11:46	116.70683	39.72232
21	2008-02-06 03:21:46	116.70683	39.72232
21	2008-02-06 03:26:46	116.70683	39.72232
21	2008-02-06 03:31:46	116.70683	39.72232
21	2008-02-06 03:36:46	116.70683	39.72233
21	2008-02-06 03:41:45	116.70683	39.72233
21	2008-02-06 03:46:45	116.70683	39.72233
21	2008-02-06 03:51:45	116.70684	39.72233
21	2008-02-06 03:56:45	116.70684	39.72233
21	2008-02-06 04:01:45	116.70684	39.72233
21	2008-02-06 04:06:45	116.70684	39.72233
21	2008-02-06 04:11:45	116.70684	39.72233
21	2008-02-06 04:16:45	116.70683	39.72233
21	2008-02-06 04:21:46	116.70684	39.72233
21	2008-02-06 04:26:46	116.70683	39.72233
21	2008-02-06 04:31:46	116.70684	39.72233
21	2008-02-06 04:36:46	116.70684	39.72234
21	2008-02-06 04:41:45	116.70684	39.72234
21	2008-02-06 04:46:45	116.70684	39.72234
21	2008-02-06 04:51:45	116.70684	39.72234
21	2008-02-06 04:56:45	116.70684	39.72234
21	2008-02-06 05:01:45	116.70683	39.72234
21	2008-02-06 05:06:45	116.70683	39.72234
21	2008-02-06 05:11:45	116.70683	39.72234
21	2008-02-06 05:16:45	116.70683	39.72234
21	2008-02-06 05:21:45	116.70683	39.72234
21	2008-02-06 05:26:45	116.70683	39.72234
21	2008-02-06 05:31:45	116.70683	39.72234
21	2008-02-06 05:36:45	116.70683	39.72234
21	2008-02-06 05:41:45	116.70683	39.72234
21	2008-02-06 05:46:45	116.70683	39.72233
21	2008-02-06 05:51:45	116.70683	39.72233
21	2008-02-06 05:56:45	116.70683	39.72233
21	2008-02-06 06:01:45	116.70683	39.72233
21	2008-02-06 06:06:45	116.70683	39.72233
21	2008-02-06 06:11:45	116.70684	39.72233
21	2008-02-06 06:16:45	116.70684	39.72233
21	2008-02-06 06:21:45	116.70684	39.72232
21	2008-02-06 06:26:45	116.70684	39.72232
21	2008-02-06 06:31:45	116.70684	39.72232
21	2008-02-06 06:36:45	116.70685	39.72224
21	2008-02-06 06:41:44	116.70685	39.72225
21	2008-02-06 06:46:44	116.70684	39.72226
21	2008-02-06 06:51:44	116.70683	39.72227
21	2008-02-06 06:56:44	116.70683	39.72228
21	2008-02-06 07:01:44	116.70683	39.72229
21	2008-02-06 07:06:44	116.70685	39.72231
21	2008-02-06 07:11:44	116.70684	39.72232
21	2008-02-06 07:16:44	116.70684	39.72232
21	2008-02-06 07:21:45	116.70684	39.72233
21	2008-02-06 07:26:45	116.70684	39.72234
21	2008-02-06 07:36:45	116.70685	39.72235
21	2008-02-06 07:41:44	116.70685	39.72236
21	2008-02-06 07:46:44	116.70685	39.72236
21	2008-02-06 07:51:44	116.70684	39.72237
21	2008-02-06 07:56:44	116.70683	39.72237
21	2008-02-06 08:01:44	116.70679	39.7227
21	2008-02-06 08:06:44	116.70684	39.72245
21	2008-02-06 08:11:44	116.70685	39.72242
21	2008-02-06 08:16:44	116.70685	39.72241
21	2008-02-06 08:21:44	116.70686	39.72241
21	2008-02-06 08:26:44	116.70686	39.7224
21	2008-02-06 08:36:44	116.70686	39.72239
21	2008-02-06 08:41:44	116.70686	39.72239
21	2008-02-06 08:46:44	116.70686	39.72238
21	2008-02-06 08:51:44	116.70685	39.72238
21	2008-02-06 08:51:44	116.70685	39.72238
21	2008-02-06 08:56:44	116.7067	39.72223
21	2008-02-06 09:01:44	116.7067	39.72228
21	2008-02-06 09:06:44	116.70671	39.72229
21	2008-02-06 09:11:43	116.70674	39.72241
21	2008-02-06 09:16:43	116.7067	39.72237
21	2008-02-06 09:21:44	116.70674	39.72234
21	2008-02-06 09:26:44	116.70676	39.72233
21	2008-02-06 09:31:44	116.70677	39.72235
21	2008-02-06 09:36:44	116.70685	39.72233
21	2008-02-06 09:41:43	116.70686	39.72231
21	2008-02-06 09:46:43	116.70688	39.7223
21	2008-02-06 09:51:43	116.70688	39.7223
21	2008-02-06 09:56:43	116.70688	39.7223
21	2008-02-06 10:01:43	116.70687	39.7223
21	2008-02-06 10:06:43	116.70686	39.7223
21	2008-02-06 10:11:43	116.70685	39.7223
21	2008-02-06 10:16:43	116.70684	39.72231
21	2008-02-06 10:21:44	116.70683	39.72231
21	2008-02-06 10:26:44	116.70683	39.72232
21	2008-02-06 10:31:44	116.7071	39.72255
21	2008-02-06 10:41:43	116.70701	39.72251
21	2008-02-06 10:46:43	116.70698	39.72248
21	2008-02-06 10:51:43	116.70687	39.72218
21	2008-02-06 10:56:43	116.70687	39.72219
21	2008-02-06 11:01:43	116.70688	39.7222
21	2008-02-06 11:06:43	116.70688	39.72219
21	2008-02-06 11:11:43	116.70688	39.72219
21	2008-02-06 11:16:43	116.7069	39.72222
21	2008-02-06 11:21:43	116.70689	39.72225
21	2008-02-06 11:21:43	116.70689	39.72225
21	2008-02-06 11:26:43	116.7069	39.72223
21	2008-02-06 11:36:43	116.70688	39.72229
21	2008-02-06 11:41:43	116.70689	39.7223
21	2008-02-06 11:51:43	116.70688	39.72231
21	2008-02-06 11:56:43	116.70689	39.72232
21	2008-02-06 12:01:43	116.70688	39.72232
21	2008-02-06 12:06:43	116.70689	39.72233
21	2008-02-06 12:11:43	116.70689	39.72233
21	2008-02-06 12:16:42	116.70689	39.72234
21	2008-02-06 12:21:43	116.70689	39.72234
21	2008-02-06 12:26:43	116.70695	39.72219
21	2008-02-06 12:31:42	116.70699	39.72219
21	2008-02-06 12:36:42	116.70724	39.72235
21	2008-02-06 12:41:42	116.7071	39.72236
21	2008-02-06 12:46:42	116.70709	39.72233
21	2008-02-06 12:51:43	116.70705	39.7223
21	2008-02-06 12:56:43	116.70607	39.7223
21	2008-02-06 13:01:43	116.70447	39.71898
21	2008-02-06 13:06:43	116.70443	39.71897
21	2008-02-06 13:11:42	116.70441	39.71896
21	2008-02-06 13:16:42	116.70695	39.72223
21	2008-02-06 13:21:42	116.69809	39.71742
21	2008-02-06 13:26:42	116.69729	39.71956
21	2008-02-06 13:31:42	116.69727	39.71958
21	2008-02-06 13:36:42	116.69726	39.71957
21	2008-02-06 13:41:42	116.69726	39.71957
21	2008-02-06 13:46:42	116.69725	39.71956
21	2008-02-06 13:46:42	116.69725	39.71956
21	2008-02-06 13:51:42	116.69725	39.71957
21	2008-02-06 13:56:42	116.69723	39.71957
21	2008-02-06 14:01:42	116.69722	39.71958
21	2008-02-06 14:06:42	116.69722	39.71958
21	2008-02-06 14:11:42	116.69721	39.71958
21	2008-02-06 14:16:42	116.6972	39.71958
21	2008-02-06 14:21:42	116.6972	39.71958
21	2008-02-06 14:26:42	116.6972	39.71958
21	2008-02-06 14:31:42	116.6972	39.71957
21	2008-02-06 14:36:42	116.6972	39.71957
21	2008-02-06 14:46:41	116.6972	39.71957
21	2008-02-06 14:51:41	116.6972	39.71957
21	2008-02-06 14:56:41	116.6972	39.71957
21	2008-02-06 15:01:41	116.6972	39.71957
21	2008-02-06 15:06:41	116.6972	39.71958
21	2008-02-06 15:11:41	116.70273	39.72158
21	2008-02-06 15:16:41	116.70698	39.72236
21	2008-02-06 15:21:42	116.70702	39.72236
21	2008-02-06 15:26:42	116.70703	39.72236
21	2008-02-06 15:31:42	116.70703	39.72235
21	2008-02-06 15:36:42	116.70697	39.72219
21	2008-02-06 15:41:41	116.70696	39.72222
21	2008-02-06 15:46:41	116.70696	39.72224
21	2008-02-06 15:51:41	116.70696	39.72225
21	2008-02-06 15:56:41	116.70696	39.72226
21	2008-02-06 16:01:41	116.70695	39.72228
21	2008-02-06 16:06:41	116.70695	39.72229
21	2008-02-06 16:11:41	116.70695	39.7223
21	2008-02-06 16:11:41	116.70695	39.7223
21	2008-02-06 16:16:41	116.70695	39.72231
21	2008-02-06 16:21:41	116.70694	39.72232
21	2008-02-06 16:31:41	116.70694	39.72234
21	2008-02-06 16:36:41	116.70694	39.72234
21	2008-02-06 16:41:41	116.70694	39.72234
21	2008-02-06 16:46:41	116.70694	39.72234
21	2008-02-06 17:01:41	116.70694	39.72234
21	2008-02-06 17:05:23	116.70695	39.72234
21	2008-02-06 17:06:41	116.70695	39.72234
21	2008-02-06 17:11:41	116.70696	39.72234
21	2008-02-06 17:16:41	116.70695	39.72234
21	2008-02-06 17:21:41	116.70695	39.72234
21	2008-02-06 17:26:41	116.70696	39.72234
21	2008-02-06 17:31:41	116.70696	39.72235
21	2008-02-06 17:36:41	116.70696	39.72235
21	2008-02-06 17:41:40	116.70697	39.72235
21	2008-02-06 17:46:40	116.70697	39.72236
21	2008-02-06 17:51:40	116.70697	39.72236
21	2008-02-06 17:56:40	116.70697	39.72236
21	2008-02-06 18:01:40	116.70697	39.72236
21	2008-02-06 18:06:40	116.70697	39.72236
21	2008-02-06 18:11:40	116.70697	39.72236
21	2008-02-06 18:16:40	116.70697	39.72236
21	2008-02-06 18:21:41	116.70697	39.72236
21	2008-02-06 18:26:41	116.70697	39.72236
21	2008-02-06 18:31:41	116.70697	39.72236
21	2008-02-06 18:36:41	116.70697	39.72236
21	2008-02-06 18:36:41	116.70697	39.72236
21	2008-02-06 18:41:40	116.70697	39.72236
21	2008-02-06 18:46:40	116.70697	39.72236
21	2008-02-06 18:51:40	116.70697	39.72236
21	2008-02-06 18:56:40	116.70697	39.72236
21	2008-02-06 19:01:40	116.70697	39.72236
21	2008-02-06 19:06:40	116.70696	39.72236
21	2008-02-06 19:11:40	116.70696	39.72235
21	2008-02-06 19:16:40	116.70696	39.72235
21	2008-02-06 19:21:40	116.70696	39.72235
21	2008-02-06 19:26:40	116.70696	39.72235
21	2008-02-06 19:31:40	116.70696	39.72235
21	2008-02-06 19:36:40	116.70696	39.72234
21	2008-02-06 19:41:40	116.70695	39.72234
21	2008-02-06 19:46:40	116.70696	39.72234
21	2008-02-06 19:51:40	116.70696	39.72234
21	2008-02-06 19:56:40	116.70697	39.72234
21	2008-02-06 20:01:40	116.70697	39.72234
21	2008-02-06 20:06:39	116.70697	39.72234
21	2008-02-06 20:11:39	116.70697	39.72234
21	2008-02-06 20:16:39	116.70697	39.72234
21	2008-02-06 20:21:39	116.70697	39.72234
21	2008-02-06 20:26:39	116.70697	39.72234
21	2008-02-06 20:31:40	116.70697	39.72234
21	2008-02-06 20:36:40	116.70697	39.72234
21	2008-02-06 20:41:40	116.70697	39.72234
21	2008-02-06 20:46:40	116.70697	39.72234
21	2008-02-06 20:51:39	116.70697	39.72234
21	2008-02-06 20:56:39	116.70697	39.72234
21	2008-02-06 21:01:39	116.70697	39.72234
21	2008-02-06 21:01:39	116.70697	39.72234
21	2008-02-06 21:06:39	116.70697	39.72234
21	2008-02-06 21:11:39	116.70697	39.72234
21	2008-02-06 21:16:39	116.70696	39.72234
21	2008-02-06 21:21:39	116.70696	39.72234
21	2008-02-06 21:26:39	116.70696	39.72234
21	2008-02-06 21:31:40	116.70696	39.72233
21	2008-02-06 21:36:40	116.70696	39.72233
21	2008-02-06 21:41:40	116.70696	39.72233
21	2008-02-06 21:46:40	116.70695	39.72233
21	2008-02-06 21:51:39	116.70695	39.72233
21	2008-02-06 22:01:39	116.70694	39.72232
21	2008-02-06 22:06:39	116.70694	39.72232
21	2008-02-06 22:11:39	116.70627	39.7239
21	2008-02-06 22:16:39	116.70628	39.72388
21	2008-02-06 22:21:39	116.7063	39.72386
21	2008-02-06 22:26:39	116.70698	39.72225
21	2008-02-06 22:31:39	116.70015	39.72092
21	2008-02-06 22:36:39	116.70015	39.72091
21	2008-02-06 22:41:39	116.70017	39.72095
21	2008-02-06 22:46:39	116.70017	39.72097
21	2008-02-06 22:51:38	116.70016	39.72098
21	2008-02-06 22:56:38	116.70689	39.72238
21	2008-02-06 23:01:38	116.70693	39.72227
21	2008-02-06 23:06:38	116.70693	39.72227
21	2008-02-06 23:11:39	116.70693	39.72228
21	2008-02-06 23:16:39	116.70693	39.72229
21	2008-02-06 23:21:39	116.70693	39.72229
21	2008-02-06 23:26:38	116.70693	39.7223
21	2008-02-06 23:26:38	116.70693	39.7223
21	2008-02-06 23:31:38	116.70694	39.7223
21	2008-02-06 23:36:38	116.70694	39.7223
21	2008-02-06 23:41:38	116.70694	39.7223
21	2008-02-06 23:46:38	116.70694	39.72229
21	2008-02-06 23:51:38	116.70694	39.72229
21	2008-02-06 23:56:38	116.70694	39.72229
21	2008-02-07 00:01:38	116.70694	39.72229
21	2008-02-07 00:06:38	116.70694	39.72229
21	2008-02-07 00:11:39	116.70695	39.7223
21	2008-02-07 00:16:39	116.70695	39.7223
21	2008-02-07 00:21:39	116.70695	39.7223
21	2008-02-07 00:26:39	116.70695	39.7223
21	2008-02-07 00:31:38	116.70696	39.7223
21	2008-02-07 00:36:38	116.70696	39.7223
21	2008-02-07 00:41:38	116.70696	39.7223
21	2008-02-07 00:46:38	116.70696	39.7223
21	2008-02-07 00:51:38	116.70696	39.72231
21	2008-02-07 00:56:38	116.70696	39.72231
21	2008-02-07 01:06:38	116.70696	39.72231
21	2008-02-07 01:11:38	116.70696	39.7223
21	2008-02-07 01:16:38	116.70696	39.7223
21	2008-02-07 01:21:38	116.70696	39.7223
21	2008-02-07 01:26:38	116.70696	39.7223
21	2008-02-07 01:31:38	116.70696	39.7223
21	2008-02-07 01:36:37	116.70696	39.7223
21	2008-02-07 01:41:37	116.70696	39.7223
21	2008-02-07 01:46:37	116.70696	39.7223
21	2008-02-07 01:51:37	116.70696	39.7223
21	2008-02-07 01:51:37	116.70696	39.7223
21	2008-02-07 01:56:37	116.70696	39.7223
21	2008-02-07 02:11:38	116.70696	39.7223
21	2008-02-07 02:16:38	116.70696	39.7223
21	2008-02-07 02:21:38	116.70696	39.7223
21	2008-02-07 02:26:38	116.70696	39.7223
21	2008-02-07 02:31:37	116.70696	39.7223
21	2008-02-07 02:36:37	116.70696	39.7223
21	2008-02-07 02:41:37	116.70696	39.72231
21	2008-02-07 02:46:37	116.70696	39.7223
21	2008-02-07 02:51:37	116.70696	39.7223
21	2008-02-07 02:56:37	116.70696	39.7223
21	2008-02-07 03:01:37	116.70696	39.72231
21	2008-02-07 03:11:38	116.70696	39.7223
21	2008-02-07 03:16:38	116.70696	39.7223
21	2008-02-07 03:21:37	116.70696	39.7223
21	2008-02-07 03:26:37	116.70696	39.7223
21	2008-02-07 03:31:37	116.70696	39.7223
21	2008-02-07 03:36:37	116.70697	39.7223
21	2008-02-07 03:41:37	116.70697	39.7223
21	2008-02-07 03:51:37	116.70697	39.72229
21	2008-02-07 03:56:37	116.70697	39.72229
21	2008-02-07 04:01:38	116.70697	39.72229
21	2008-02-07 04:06:37	116.70697	39.72229
21	2008-02-07 04:16:37	116.70697	39.72229
21	2008-02-07 04:16:37	116.70697	39.72229
21	2008-02-07 04:21:37	116.70697	39.72229
21	2008-02-07 04:26:36	116.70697	39.72229
21	2008-02-07 04:31:36	116.70697	39.72229
21	2008-02-07 04:36:36	116.70697	39.72229
21	2008-02-07 04:41:36	116.70697	39.72229
21	2008-02-07 04:46:36	116.70698	39.72229
21	2008-02-07 04:51:36	116.70698	39.72229
21	2008-02-07 04:56:37	116.70698	39.72229
21	2008-02-07 05:01:37	116.70698	39.72229
21	2008-02-07 05:06:37	116.70698	39.72229
21	2008-02-07 05:11:37	116.70698	39.72229
21	2008-02-07 05:16:36	116.70698	39.72229
21	2008-02-07 05:21:36	116.70698	39.72229
21	2008-02-07 05:26:36	116.70698	39.72229
21	2008-02-07 05:31:36	116.70698	39.7223
21	2008-02-07 05:36:36	116.70698	39.7223
21	2008-02-07 05:41:36	116.70698	39.7223
21	2008-02-07 05:46:36	116.70698	39.7223
21	2008-02-07 05:51:36	116.70698	39.7223
21	2008-02-07 05:56:36	116.70698	39.7223
21	2008-02-07 06:01:36	116.70698	39.72231
21	2008-02-07 06:06:36	116.70698	39.72231
21	2008-02-07 06:11:36	116.70698	39.72231
21	2008-02-07 06:16:36	116.70697	39.72231
21	2008-02-07 06:21:36	116.70697	39.72231
21	2008-02-07 06:26:36	116.70697	39.72231
21	2008-02-07 06:31:36	116.70697	39.72231
21	2008-02-07 06:36:36	116.70697	39.72231
21	2008-02-07 06:41:36	116.70697	39.72232
21	2008-02-07 06:41:36	116.70697	39.72232
21	2008-02-07 06:46:36	116.70697	39.72232
21	2008-02-07 06:51:36	116.70697	39.72232
21	2008-02-07 06:56:36	116.70697	39.72232
21	2008-02-07 07:01:36	116.70697	39.72232
21	2008-02-07 07:06:36	116.70697	39.72232
21	2008-02-07 07:11:36	116.70697	39.72232
21	2008-02-07 07:16:35	116.70697	39.72232
21	2008-02-07 07:21:35	116.70697	39.72232
21	2008-02-07 07:26:35	116.70697	39.72232
21	2008-02-07 07:31:35	116.70697	39.72232
21	2008-02-07 07:36:35	116.70697	39.72232
21	2008-02-07 07:41:35	116.70697	39.72232
21	2008-02-07 07:46:35	116.70696	39.72232
21	2008-02-07 07:51:35	116.70696	39.72232
21	2008-02-07 07:56:36	116.70696	39.72232
21	2008-02-07 08:01:36	116.70696	39.72232
21	2008-02-07 08:06:36	116.70696	39.72232
21	2008-02-07 08:11:36	116.70696	39.72232
21	2008-02-07 08:16:35	116.70696	39.72232
21	2008-02-07 08:21:35	116.70696	39.72232
21	2008-02-07 08:26:35	116.70696	39.72232
21	2008-02-07 08:31:35	116.70696	39.72232
21	2008-02-07 08:36:35	116.70696	39.72232
21	2008-02-07 08:41:35	116.70696	39.72232
21	2008-02-07 08:46:35	116.70696	39.72227
21	2008-02-07 08:56:35	116.70692	39.72234
21	2008-02-07 09:01:35	116.70692	39.72236
21	2008-02-07 09:06:35	116.70692	39.72237
21	2008-02-07 09:06:35	116.70692	39.72237
21	2008-02-07 09:11:35	116.70692	39.72238
21	2008-02-07 09:16:35	116.70694	39.72236
21	2008-02-07 09:21:35	116.70695	39.72235
21	2008-02-07 09:26:35	116.70696	39.72234
21	2008-02-07 09:31:35	116.70697	39.72233
21	2008-02-07 09:36:35	116.70697	39.72232
21	2008-02-07 09:41:35	116.70358	39.72157
21	2008-02-07 09:46:35	116.70176	39.72136
21	2008-02-07 09:56:35	116.70685	39.72226
21	2008-02-07 10:06:35	116.70691	39.72229
21	2008-02-07 10:11:35	116.70692	39.7223
21	2008-02-07 10:16:34	116.70693	39.7223
21	2008-02-07 10:21:34	116.70696	39.72233
21	2008-02-07 10:26:34	116.70538	39.72358
21	2008-02-07 10:31:34	116.70624	39.72391
21	2008-02-07 10:36:34	116.70616	39.72397
21	2008-02-07 10:41:34	116.69723	39.71953
21	2008-02-07 10:46:34	116.69722	39.71953
21	2008-02-07 10:51:34	116.69721	39.71953
21	2008-02-07 10:56:35	116.69708	39.71976
21	2008-02-07 11:01:35	116.69701	39.72019
21	2008-02-07 11:06:35	116.70217	39.72192
21	2008-02-07 11:11:35	116.70214	39.72189
21	2008-02-07 11:16:34	116.70213	39.72186
21	2008-02-07 11:21:34	116.70213	39.72188
21	2008-02-07 11:26:34	116.70218	39.72202
21	2008-02-07 11:31:34	116.70182	39.72327
21	2008-02-07 11:31:34	116.70182	39.72327
21	2008-02-07 11:36:34	116.70184	39.72329
21	2008-02-07 11:36:34	116.70184	39.72329
21	2008-02-07 11:41:34	116.70186	39.7233
21	2008-02-07 11:46:34	116.70192	39.72325
21	2008-02-07 11:51:34	116.70192	39.72325
21	2008-02-07 11:56:34	116.70193	39.72326
21	2008-02-07 12:01:34	116.70193	39.72325
21	2008-02-07 12:06:34	116.70193	39.72326
21	2008-02-07 12:11:34	116.70194	39.72326
21	2008-02-07 12:16:34	116.70194	39.72326
21	2008-02-07 12:21:34	116.70695	39.72221
21	2008-02-07 12:26:34	116.70701	39.7222
21	2008-02-07 12:31:34	116.70698	39.72221
21	2008-02-07 12:36:34	116.70696	39.72222
21	2008-02-07 12:41:34	116.70694	39.72221
21	2008-02-07 12:46:34	116.70693	39.7222
21	2008-02-07 12:51:34	116.70693	39.7222
21	2008-02-07 12:56:34	116.70692	39.7222
21	2008-02-07 13:01:34	116.70691	39.7222
21	2008-02-07 13:06:34	116.70691	39.7222
21	2008-02-07 13:11:34	116.70691	39.7222
21	2008-02-07 13:16:33	116.7069	39.7222
21	2008-02-07 13:26:33	116.70689	39.72223
21	2008-02-07 13:31:33	116.70691	39.72229
21	2008-02-07 13:36:33	116.7069	39.72231
21	2008-02-07 13:41:33	116.70689	39.72233
21	2008-02-07 13:46:33	116.7069	39.72236
21	2008-02-07 13:51:33	116.70691	39.72236
21	2008-02-07 13:56:34	116.70693	39.72237
21	2008-02-07 13:56:34	116.70693	39.72237
21	2008-02-07 14:01:34	116.70694	39.72237
21	2008-02-07 14:06:34	116.70695	39.72238
21	2008-02-07 14:11:34	116.70694	39.72238
21	2008-02-07 14:16:33	116.70694	39.72238
21	2008-02-07 14:21:33	116.70694	39.72238
21	2008-02-07 14:26:33	116.70694	39.72237
21	2008-02-07 14:31:33	116.70695	39.72238
21	2008-02-07 14:36:33	116.70696	39.72239
21	2008-02-07 14:41:33	116.70696	39.72238
21	2008-02-07 14:46:33	116.70695	39.72238
21	2008-02-07 14:51:33	116.70695	39.72237
21	2008-02-07 14:56:33	116.70695	39.72237
21	2008-02-07 15:01:33	116.70695	39.72237
21	2008-02-07 15:06:33	116.70696	39.72236
21	2008-02-07 15:11:33	116.70696	39.72236
21	2008-02-07 15:16:33	116.70696	39.72236
21	2008-02-07 15:21:33	116.70696	39.72236
21	2008-02-07 15:26:33	116.70696	39.72235
21	2008-02-07 15:31:33	116.70697	39.72235
21	2008-02-07 15:36:33	116.70697	39.72235
21	2008-02-07 15:41:32	116.70697	39.72235
21	2008-02-07 15:46:32	116.70696	39.72235
21	2008-02-07 15:51:32	116.70696	39.72234
21	2008-02-07 15:56:33	116.70696	39.72234
21	2008-02-07 16:01:33	116.70696	39.72234
21	2008-02-07 16:06:33	116.70696	39.72234
21	2008-02-07 16:11:33	116.70696	39.72234
21	2008-02-07 16:16:32	116.70696	39.72234
21	2008-02-07 16:21:32	116.70696	39.72234
21	2008-02-07 16:26:32	116.70696	39.72234
21	2008-02-07 16:26:32	116.70696	39.72234
21	2008-02-07 16:31:32	116.70696	39.72234
21	2008-02-07 16:36:32	116.70696	39.72234
21	2008-02-07 16:41:32	116.70696	39.72234
21	2008-02-07 16:46:32	116.70694	39.72216
21	2008-02-07 16:51:32	116.70693	39.72221
21	2008-02-07 16:56:33	116.72285	39.72139
21	2008-02-07 17:01:33	116.72559	39.74831
21	2008-02-07 17:05:19	116.72558	39.74832
21	2008-02-07 17:06:32	116.72558	39.74832
21	2008-02-07 17:11:32	116.72556	39.74833
21	2008-02-07 17:16:40	116.72556	39.74833
21	2008-02-07 17:21:32	116.72556	39.74834
21	2008-02-07 17:26:33	116.72556	39.74834
21	2008-02-07 17:31:32	116.72556	39.74835
21	2008-02-07 17:36:32	116.72556	39.74836
21	2008-02-07 17:41:32	116.72556	39.74836
21	2008-02-07 17:46:32	116.72557	39.74836
21	2008-02-07 17:51:32	116.73693	39.74871
21	2008-02-07 17:56:32	116.75807	39.74878
21	2008-02-07 18:01:32	116.785	39.73694
21	2008-02-07 18:06:32	116.77791	39.73125
21	2008-02-07 18:11:31	116.7779	39.73125
21	2008-02-07 18:16:32	116.77789	39.73124
21	2008-02-07 18:21:32	116.77787	39.73123
21	2008-02-07 18:26:32	116.77787	39.73122
21	2008-02-07 18:31:31	116.77787	39.73122
21	2008-02-07 18:36:32	116.77786	39.73121
21	2008-02-07 18:41:32	116.77689	39.71962
21	2008-02-07 18:46:32	116.76372	39.69986
21	2008-02-07 18:46:32	116.76372	39.69986
21	2008-02-07 18:51:32	116.75787	39.68947
21	2008-02-07 18:51:32	116.75787	39.68947
21	2008-02-07 18:56:32	116.72688	39.68008
21	2008-02-07 19:01:32	116.72683	39.67504
21	2008-02-07 19:06:32	116.72681	39.67505
21	2008-02-07 19:11:32	116.72682	39.67505
21	2008-02-07 19:16:31	116.72681	39.67504
21	2008-02-07 19:21:31	116.72682	39.67503
21	2008-02-07 19:26:31	116.72712	39.67502
21	2008-02-07 19:31:31	116.6969	39.69151
21	2008-02-07 19:36:31	116.7065	39.7086
21	2008-02-07 19:41:31	116.70648	39.70861
21	2008-02-07 19:46:31	116.70649	39.70863
21	2008-02-07 19:51:31	116.7065	39.70865
21	2008-02-07 19:56:31	116.70633	39.70845
21	2008-02-07 20:01:31	116.70634	39.70866
21	2008-02-07 20:06:31	116.70633	39.70865
21	2008-02-07 20:11:31	116.70632	39.70865
21	2008-02-07 20:16:31	116.70633	39.70865
21	2008-02-07 20:21:31	116.70699	39.72232
21	2008-02-07 20:26:31	116.70701	39.72234
21	2008-02-07 20:31:31	116.70703	39.72234
21	2008-02-07 20:36:31	116.70704	39.72234
21	2008-02-07 20:41:31	116.70704	39.72233
21	2008-02-07 20:46:31	116.70704	39.72233
21	2008-02-07 20:51:31	116.70704	39.72233
21	2008-02-07 20:56:31	116.70703	39.72233
21	2008-02-07 21:01:31	116.70703	39.72233
21	2008-02-07 21:06:31	116.70703	39.72233
21	2008-02-07 21:11:31	116.70703	39.72232
21	2008-02-07 21:16:30	116.70702	39.72232
21	2008-02-07 21:16:30	116.70702	39.72232
21	2008-02-07 21:21:30	116.70702	39.72232
21	2008-02-07 21:26:30	116.70702	39.72231
21	2008-02-07 21:31:30	116.70702	39.72231
21	2008-02-07 21:36:30	116.70646	39.72217
21	2008-02-07 21:41:30	116.70676	39.7222
21	2008-02-07 21:46:30	116.70686	39.72222
21	2008-02-07 21:51:30	116.70686	39.72223
21	2008-02-07 21:56:31	116.70687	39.72225
21	2008-02-07 22:01:31	116.70688	39.72226
21	2008-02-07 22:06:31	116.7069	39.72227
21	2008-02-07 22:11:31	116.70691	39.72228
21	2008-02-07 22:16:30	116.70693	39.72228
21	2008-02-07 22:21:30	116.70694	39.72229
21	2008-02-07 22:26:31	116.70694	39.72228
21	2008-02-07 22:31:31	116.70694	39.72228
21	2008-02-07 22:36:31	116.70694	39.72228
21	2008-02-07 22:41:31	116.70618	39.72396
21	2008-02-07 22:46:30	116.70618	39.72397
21	2008-02-07 22:51:30	116.70621	39.72399
21	2008-02-07 22:56:30	116.70622	39.72399
21	2008-02-07 23:01:30	116.70622	39.724
21	2008-02-07 23:06:30	116.70622	39.724
21	2008-02-07 23:11:30	116.70622	39.724
21	2008-02-07 23:16:30	116.70622	39.724
21	2008-02-07 23:21:30	116.70622	39.724
21	2008-02-07 23:26:30	116.70549	39.72343
21	2008-02-07 23:31:30	116.7068	39.72233
21	2008-02-07 23:36:30	116.70684	39.72234
21	2008-02-07 23:41:30	116.70686	39.72235
21	2008-02-07 23:41:30	116.70686	39.72235
21	2008-02-07 23:46:29	116.70686	39.72235
21	2008-02-07 23:51:29	116.70687	39.72235
21	2008-02-07 23:56:29	116.70688	39.72236
21	2008-02-08 00:01:29	116.70688	39.72235
21	2008-02-08 00:06:29	116.70689	39.72235
21	2008-02-08 00:11:29	116.70689	39.72235
21	2008-02-08 00:16:29	116.70689	39.72234
21	2008-02-08 00:21:29	116.70689	39.72233
21	2008-02-08 00:26:30	116.70688	39.72232
21	2008-02-08 00:31:30	116.70688	39.72231
21	2008-02-08 00:36:30	116.70688	39.72231
21	2008-02-08 00:41:30	116.70688	39.72231
21	2008-02-08 00:46:30	116.70688	39.72231
21	2008-02-08 00:51:30	116.70688	39.72231
21	2008-02-08 00:56:29	116.70688	39.72231
21	2008-02-08 01:01:29	116.70688	39.72231
21	2008-02-08 01:06:29	116.70688	39.72231
21	2008-02-08 01:11:29	116.70688	39.72231
21	2008-02-08 01:16:29	116.70688	39.72232
21	2008-02-08 01:21:29	116.70688	39.72231
21	2008-02-08 01:26:29	116.70687	39.72232
21	2008-02-08 01:31:29	116.70687	39.72232
21	2008-02-08 01:36:29	116.70687	39.72231
21	2008-02-08 01:41:29	116.70688	39.72231
21	2008-02-08 01:46:29	116.70688	39.72231
21	2008-02-08 01:51:29	116.70688	39.7223
21	2008-02-08 01:56:29	116.70689	39.72231
21	2008-02-08 02:01:29	116.70689	39.72231
21	2008-02-08 02:21:29	116.70688	39.72231
21	2008-02-08 02:46:29	116.70688	39.72231
21	2008-02-08 02:51:29	116.70688	39.72232
21	2008-02-08 02:56:28	116.70688	39.72232
21	2008-02-08 03:01:28	116.70688	39.72232
21	2008-02-08 03:06:28	116.70688	39.72232
21	2008-02-08 03:11:28	116.70688	39.72232
21	2008-02-08 03:16:29	116.70688	39.72232
21	2008-02-08 03:21:28	116.70688	39.72232
21	2008-02-08 03:26:28	116.70688	39.72232
21	2008-02-08 03:31:29	116.70688	39.72232
21	2008-02-08 03:36:28	116.70688	39.72232
21	2008-02-08 03:41:28	116.70688	39.72232
21	2008-02-08 03:46:28	116.70688	39.72232
21	2008-02-08 03:51:28	116.70688	39.72232
21	2008-02-08 03:56:28	116.70688	39.72232
21	2008-02-08 04:01:28	116.70688	39.72231
21	2008-02-08 04:06:28	116.70689	39.72231
21	2008-02-08 04:11:28	116.70689	39.72231
21	2008-02-08 04:16:28	116.70689	39.72231
21	2008-02-08 04:21:28	116.70689	39.72231
21	2008-02-08 04:26:28	116.70689	39.72231
21	2008-02-08 04:31:28	116.70689	39.7223
21	2008-02-08 04:31:28	116.70689	39.7223
21	2008-02-08 04:36:28	116.70689	39.7223
21	2008-02-08 04:41:28	116.70689	39.72231
21	2008-02-08 04:46:28	116.7069	39.72231
21	2008-02-08 04:51:28	116.7069	39.72231
21	2008-02-08 04:56:28	116.7069	39.72231
21	2008-02-08 05:01:28	116.7069	39.72231
21	2008-02-08 05:06:28	116.70691	39.72231
21	2008-02-08 05:11:27	116.70691	39.72231
21	2008-02-08 05:16:27	116.70691	39.72231
21	2008-02-08 05:21:28	116.70691	39.72231
21	2008-02-08 05:26:27	116.70691	39.72231
21	2008-02-08 05:31:27	116.70691	39.72231
21	2008-02-08 05:36:27	116.70691	39.72231
21	2008-02-08 05:41:28	116.70691	39.72231
21	2008-02-08 05:46:28	116.7069	39.72231
21	2008-02-08 05:51:28	116.7069	39.72231
21	2008-02-08 05:56:28	116.7069	39.72231
21	2008-02-08 06:01:27	116.7069	39.72231
21	2008-02-08 06:06:27	116.7069	39.72231
21	2008-02-08 06:11:27	116.7069	39.72231
21	2008-02-08 06:16:27	116.7069	39.72231
21	2008-02-08 06:21:27	116.7069	39.72231
21	2008-02-08 06:26:27	116.70689	39.72231
21	2008-02-08 06:31:27	116.70726	39.72241
21	2008-02-08 06:36:27	116.70687	39.72233
21	2008-02-08 06:41:28	116.70686	39.72232
21	2008-02-08 06:46:27	116.70686	39.72233
21	2008-02-08 06:51:27	116.70687	39.72233
21	2008-02-08 06:56:27	116.70686	39.72233
21	2008-02-08 06:56:27	116.70686	39.72233
21	2008-02-08 07:01:27	116.70686	39.72233
21	2008-02-08 07:06:27	116.70686	39.72233
21	2008-02-08 07:11:27	116.70685	39.72233
21	2008-02-08 07:16:27	116.70685	39.72233
21	2008-02-08 07:21:27	116.70684	39.72233
21	2008-02-08 07:26:27	116.70684	39.72233
21	2008-02-08 07:31:27	116.70684	39.72233
21	2008-02-08 07:36:27	116.70684	39.72233
21	2008-02-08 07:41:27	116.70684	39.72233
21	2008-02-08 07:46:27	116.70684	39.72232
21	2008-02-08 07:51:27	116.70674	39.72238
21	2008-02-08 07:56:27	116.70672	39.72238
21	2008-02-08 08:01:27	116.70674	39.72237
21	2008-02-08 08:06:26	116.70676	39.72235
21	2008-02-08 08:11:26	116.70679	39.72234
21	2008-02-08 08:16:26	116.70681	39.72234
21	2008-02-08 08:21:26	116.70682	39.72233
21	2008-02-08 08:26:26	116.70683	39.72233
21	2008-02-08 08:31:26	116.70685	39.72233
21	2008-02-08 08:36:26	116.70686	39.72232
21	2008-02-08 08:41:27	116.70686	39.72232
21	2008-02-08 08:46:27	116.70687	39.72231
21	2008-02-08 08:51:27	116.70687	39.72231
21	2008-02-08 08:56:27	116.70688	39.7223
21	2008-02-08 09:01:26	116.70687	39.7223
21	2008-02-08 09:06:26	116.70688	39.7223
21	2008-02-08 09:11:26	116.70688	39.7223
21	2008-02-08 09:16:26	116.70687	39.72229
21	2008-02-08 09:21:26	116.70687	39.72229
21	2008-02-08 09:21:26	116.70687	39.72229
21	2008-02-08 09:26:26	116.70686	39.72228
21	2008-02-08 09:31:26	116.70686	39.72228
21	2008-02-08 09:36:26	116.70686	39.72228
21	2008-02-08 09:41:26	116.70695	39.72229
21	2008-02-08 09:46:26	116.70701	39.72229
21	2008-02-08 09:51:26	116.70703	39.72229
21	2008-02-08 09:56:26	116.70669	39.72222
21	2008-02-08 10:01:26	116.70678	39.72226
21	2008-02-08 10:06:26	116.70678	39.72231
21	2008-02-08 10:11:26	116.70678	39.7223
21	2008-02-08 10:16:26	116.70678	39.72229
21	2008-02-08 10:21:26	116.70678	39.72228
21	2008-02-08 10:26:26	116.70768	39.71971
21	2008-02-08 10:31:26	116.68873	39.74947
21	2008-02-08 10:36:26	116.64617	39.75852
21	2008-02-08 10:41:26	116.6413	39.7917
21	2008-02-08 10:46:26	116.65202	39.83439
21	2008-02-08 10:51:26	116.6589	39.87411
21	2008-02-08 10:56:26	116.65137	39.89206
21	2008-02-08 11:01:25	116.63803	39.90471
21	2008-02-08 11:06:25	116.63008	39.90512
21	2008-02-08 11:11:25	116.63008	39.90512
21	2008-02-08 11:16:25	116.63008	39.90513
21	2008-02-08 11:21:25	116.63032	39.90518
21	2008-02-08 11:26:25	116.63036	39.90518
21	2008-02-08 11:31:25	116.63039	39.9052
21	2008-02-08 11:36:25	116.63039	39.90521
21	2008-02-08 11:41:26	116.63032	39.90529
21	2008-02-08 11:46:26	116.6	39.90819
21	2008-02-08 11:46:26	116.6	39.90819
21	2008-02-08 11:51:26	116.58982	39.91099
21	2008-02-08 11:56:26	116.57733	39.91592
21	2008-02-08 12:01:25	116.57754	39.91674
21	2008-02-08 12:06:25	116.57753	39.91673
21	2008-02-08 12:11:25	116.57043	39.91385
21	2008-02-08 12:16:25	116.55174	39.91516
21	2008-02-08 12:21:25	116.54798	39.91815
21	2008-02-08 12:26:25	116.54774	39.92121
21	2008-02-08 12:31:25	116.5479	39.91782
21	2008-02-08 12:36:25	116.54783	39.91513
21	2008-02-08 12:41:25	116.52331	39.91591
21	2008-02-08 12:46:25	116.50098	39.91451
21	2008-02-08 12:51:25	116.47048	39.91454
21	2008-02-08 12:56:25	116.44664	39.92136
21	2008-02-08 13:01:25	116.42639	39.9234
21	2008-02-08 13:11:25	116.40947	39.92296
21	2008-02-08 13:16:25	116.43224	39.92336
21	2008-02-08 13:21:25	116.43742	39.92205
21	2008-02-08 13:26:25	116.44413	39.92044
21	2008-02-08 13:31:25	116.44999	39.90705
21	2008-02-08 13:36:25	116.45079	39.88326
21	2008-02-08 13:41:25	116.43422	39.88694
21	2008-02-08 13:46:25	116.43419	39.89233
21	2008-02-08 13:51:25	116.41895	39.89197
21	2008-02-08 13:56:25	116.4146	39.88003
21	2008-02-08 14:12:55	116.439	39.87415
21	2008-02-08 14:16:25	116.43993	39.87873
21	2008-02-08 14:21:25	116.44471	39.87225
21	2008-02-08 14:26:25	116.43903	39.87422
21	2008-02-08 14:31:25	116.44153	39.87479
21	2008-02-08 14:36:25	116.44983	39.87033
21	2008-02-08 14:41:24	116.43908	39.87428
21	2008-02-08 14:46:25	116.44957	39.87499
21	2008-02-08 14:51:25	116.46778	39.86873
21	2008-02-08 14:56:25	116.45732	39.86962
21	2008-02-08 15:01:25	116.44292	39.87011
21	2008-02-08 15:06:24	116.42911	39.88292
21	2008-02-08 15:11:24	116.40261	39.88685
21	2008-02-08 15:30:47	116.37981	39.88807
21	2008-02-08 15:36:24	116.38557	39.88848
21	2008-02-08 15:41:24	116.40578	39.89119
21	2008-02-08 15:46:24	116.41503	39.87635
21	2008-02-08 15:52:37	116.44835	39.85995
21	2008-02-08 15:56:24	116.45294	39.86324
21	2008-02-08 16:01:24	116.44664	39.86086
21	2008-02-08 16:06:23	116.44665	39.86087
21	2008-02-08 16:11:23	116.44665	39.86089
21	2008-02-08 16:21:23	116.44662	39.86091
21	2008-02-08 16:26:23	116.44663	39.86091
21	2008-02-08 16:31:23	116.44664	39.8609
21	2008-02-08 16:36:24	116.44664	39.86088
21	2008-02-08 16:36:24	116.44664	39.86088
21	2008-02-08 16:41:24	116.44664	39.86087
21	2008-02-08 16:46:23	116.44664	39.86086
21	2008-02-08 16:51:23	116.44665	39.86085
21	2008-02-08 16:56:23	116.44606	39.85993
21	2008-02-08 17:01:23	116.43294	39.8664
21	2008-02-08 17:10:46	116.38735	39.87952
21	2008-02-08 17:11:23	116.38638	39.87949
