# Supplementary material for: An adaptive map-matching algorithm based on hierarchical fuzzy system from vehicular GPS data
Source: PLoS One. 2017 Dec 5;12(12):e0188796. doi: 10.1371/journal.pone.0188796 (PMC5716534; doi:10.1371/journal.pone.0188796)
Supplement: S1 Data — (ZIP) [file pone.0188796.s001.zip › data samples/23.txt]

23	2008-02-02 13:40:29	116.44903	39.94121
23	2008-02-02 13:50:29	116.47761	39.96086
23	2008-02-02 14:00:29	116.48812	39.97905
23	2008-02-02 14:10:29	116.46129	40.00952
23	2008-02-02 14:20:29	116.48067	39.98843
23	2008-02-02 14:30:29	116.48746	39.97933
23	2008-02-02 14:40:30	116.48735	39.97909
23	2008-02-02 14:50:30	116.48735	39.97909
23	2008-02-02 15:00:29	116.4968	39.9855
23	2008-02-02 15:10:29	116.49781	39.98581
23	2008-02-02 15:13:01	116.50518	39.98708
23	2008-02-02 15:20:29	116.5052	39.98709
23	2008-02-02 15:30:29	116.5052	39.98708
23	2008-02-02 15:40:29	116.5052	39.98708
23	2008-02-02 15:50:29	116.50522	39.98708
23	2008-02-02 16:00:30	116.50522	39.98708
23	2008-02-02 16:20:30	116.50522	39.98706
23	2008-02-02 16:30:29	116.50522	39.98704
23	2008-02-02 16:40:29	116.50522	39.98703
23	2008-02-02 16:50:29	116.50522	39.98702
23	2008-02-02 17:00:29	116.50522	39.98702
23	2008-02-02 17:10:29	116.50522	39.98702
23	2008-02-02 17:20:29	116.50522	39.98702
23	2008-02-02 17:30:28	116.50523	39.98703
23	2008-02-02 17:40:29	116.48501	39.97514
23	2008-02-02 17:50:28	116.48362	39.95091
23	2008-02-02 18:10:29	116.46354	39.91729
23	2008-02-02 18:20:28	116.46173	39.93254
23	2008-02-02 18:30:28	116.44324	39.96001
23	2008-02-02 18:30:28	116.44324	39.96001
23	2008-02-02 18:40:28	116.44158	39.96063
23	2008-02-02 19:00:29	116.4549	39.8847
23	2008-02-02 19:10:28	116.45183	39.8644
23	2008-02-02 19:20:42	116.45894	39.8879
23	2008-02-02 19:30:28	116.45642	39.89288
23	2008-02-02 19:40:28	116.45604	39.90275
23	2008-02-02 19:50:28	116.45607	39.9065
23	2008-02-02 20:00:28	116.4515	39.91219
23	2008-02-02 20:10:28	116.43265	39.90732
23	2008-02-02 20:20:28	116.4281	39.92968
23	2008-02-02 20:40:28	116.41131	39.92032
23	2008-02-02 20:50:28	116.41164	39.90901
23	2008-02-02 21:00:28	116.42165	39.89483
23	2008-02-02 21:10:28	116.43151	39.87649
23	2008-02-02 21:20:28	116.42813	39.92783
23	2008-02-02 21:30:28	116.35004	39.94646
23	2008-02-02 21:40:28	116.3497	40.00023
23	2008-02-02 21:50:28	116.37989	39.98603
23	2008-02-02 22:00:27	116.37987	39.98604
23	2008-02-02 22:10:27	116.3798	39.98605
23	2008-02-02 22:20:27	116.37991	39.98724
23	2008-02-02 22:30:27	116.37991	39.98749
23	2008-02-02 22:40:27	116.38008	39.9877
23	2008-02-02 22:50:28	116.37935	39.98711
23	2008-02-02 23:00:28	116.37999	39.98791
23	2008-02-02 23:10:28	116.38013	39.98758
23	2008-02-02 23:20:27	116.38071	39.96184
23	2008-02-02 23:20:27	116.38071	39.96184
23	2008-02-02 23:30:27	116.39705	39.96729
23	2008-02-02 23:40:27	116.41592	39.9481
23	2008-02-02 23:50:27	116.44766	39.94677
23	2008-02-03 00:10:27	116.40166	39.9641
23	2008-02-03 00:30:27	116.43853	39.9323
23	2008-02-03 00:40:27	116.4546	39.93232
23	2008-02-03 00:50:27	116.42091	39.96818
23	2008-02-03 01:00:27	116.44823	39.97953
23	2008-02-03 01:10:27	116.50658	40.01025
23	2008-02-03 01:20:26	116.50513	39.98689
23	2008-02-03 01:30:27	116.50508	39.98688
23	2008-02-03 01:40:27	116.50507	39.98689
23	2008-02-03 01:50:27	116.50506	39.9869
23	2008-02-03 02:00:27	116.50505	39.98691
23	2008-02-03 02:20:26	116.50503	39.98692
23	2008-02-03 02:30:26	116.50503	39.98694
23	2008-02-03 02:40:26	116.50504	39.98695
23	2008-02-03 02:50:26	116.50504	39.98696
23	2008-02-03 03:00:26	116.50504	39.98696
23	2008-02-03 03:10:26	116.50504	39.98697
23	2008-02-03 03:20:26	116.50503	39.98697
23	2008-02-03 03:30:26	116.50503	39.98697
23	2008-02-03 03:40:27	116.50503	39.98697
23	2008-02-03 03:50:27	116.50503	39.98696
23	2008-02-03 04:10:26	116.50503	39.98696
23	2008-02-03 04:10:26	116.50503	39.98696
23	2008-02-03 04:20:26	116.50503	39.98696
23	2008-02-03 04:30:26	116.50502	39.98696
23	2008-02-03 04:40:26	116.50502	39.98696
23	2008-02-03 04:50:26	116.50503	39.98696
23	2008-02-03 05:00:26	116.50503	39.98696
23	2008-02-03 05:10:26	116.50503	39.98696
23	2008-02-03 05:20:25	116.50503	39.98696
23	2008-02-03 05:30:25	116.50503	39.98696
23	2008-02-03 05:40:25	116.50503	39.98697
23	2008-02-03 05:50:25	116.50504	39.98697
23	2008-02-03 06:00:26	116.50504	39.98698
23	2008-02-03 06:10:26	116.50503	39.98699
23	2008-02-03 06:20:26	116.50503	39.98699
23	2008-02-03 06:30:26	116.50503	39.98699
23	2008-02-03 06:40:26	116.50503	39.98699
23	2008-02-03 06:50:25	116.50503	39.98699
23	2008-02-03 07:00:25	116.50503	39.98699
23	2008-02-03 07:10:25	116.50502	39.98698
23	2008-02-03 07:20:25	116.50502	39.98698
23	2008-02-03 07:30:25	116.50502	39.98698
23	2008-02-03 07:40:25	116.50502	39.98697
23	2008-02-03 08:00:26	116.50501	39.98697
23	2008-02-03 08:10:25	116.50501	39.98697
23	2008-02-03 08:20:25	116.50502	39.98697
23	2008-02-03 08:30:25	116.50502	39.98698
23	2008-02-03 08:50:25	116.50502	39.98698
23	2008-02-03 09:00:25	116.50502	39.98698
23	2008-02-03 09:00:25	116.50502	39.98698
23	2008-02-03 09:10:25	116.50502	39.98699
23	2008-02-03 09:20:25	116.50502	39.98699
23	2008-02-03 09:30:25	116.50502	39.98699
23	2008-02-03 09:50:24	116.4976	39.9705
23	2008-02-03 10:10:24	116.49692	39.97539
23	2008-02-03 10:20:25	116.49132	39.97064
23	2008-02-03 10:30:25	116.48362	39.93116
23	2008-02-03 10:40:25	116.45834	39.91679
23	2008-02-03 10:50:25	116.45563	39.94768
23	2008-02-03 11:00:24	116.44487	39.97514
23	2008-02-03 11:10:24	116.46504	39.98694
23	2008-02-03 11:20:24	116.46702	40.00546
23	2008-02-03 11:30:24	116.45561	39.98818
23	2008-02-03 11:40:24	116.46576	39.98301
23	2008-02-03 11:50:24	116.46651	39.98846
23	2008-02-03 12:00:24	116.46199	39.96994
23	2008-02-03 12:10:24	116.44422	39.94317
23	2008-02-03 12:30:24	116.38896	39.94735
23	2008-02-03 12:40:24	116.37957	39.96143
23	2008-02-03 12:50:24	116.38589	39.95242
23	2008-02-03 13:00:23	116.39966	39.94756
23	2008-02-03 13:10:24	116.42845	39.92075
23	2008-02-03 13:20:24	116.43072	39.90209
23	2008-02-03 13:30:24	116.42877	39.92351
23	2008-02-03 13:40:24	116.44407	39.93982
23	2008-02-03 13:50:23	116.45649	39.91833
23	2008-02-03 13:50:23	116.45649	39.91833
23	2008-02-03 14:00:23	116.50126	39.91466
23	2008-02-03 14:20:23	116.4849	39.93915
23	2008-02-03 14:30:24	116.49671	39.95276
23	2008-02-03 14:40:24	116.49671	39.95274
23	2008-02-03 14:50:23	116.4967	39.95273
23	2008-02-03 15:00:23	116.49761	39.96724
23	2008-02-03 15:10:23	116.49707	39.97028
23	2008-02-03 15:13:10	116.51161	39.97628
23	2008-02-03 15:20:23	116.511	39.9784
23	2008-02-03 15:30:23	116.50518	39.98699
23	2008-02-03 15:40:23	116.50516	39.98701
23	2008-02-03 15:50:23	116.50516	39.98701
23	2008-02-03 16:00:23	116.50516	39.987
23	2008-02-03 16:10:23	116.50516	39.987
23	2008-02-03 16:20:23	116.50508	39.9871
23	2008-02-03 16:20:23	116.50508	39.9871
23	2008-02-03 16:30:23	116.50512	39.98705
23	2008-02-03 16:40:23	116.50513	39.98703
23	2008-02-03 16:50:23	116.50514	39.98702
23	2008-02-03 17:00:23	116.50515	39.98701
23	2008-02-03 17:10:23	116.50516	39.98701
23	2008-02-03 17:20:23	116.50516	39.98701
23	2008-02-03 17:30:22	116.50517	39.98701
23	2008-02-03 17:40:22	116.48401	39.97893
23	2008-02-03 17:50:22	116.49216	39.97525
23	2008-02-03 18:00:22	116.49205	39.9753
23	2008-02-03 18:10:23	116.49227	39.97529
23	2008-02-03 18:20:23	116.48471	39.97514
23	2008-02-03 18:30:22	116.48368	39.93335
23	2008-02-03 18:40:22	116.44883	39.90711
23	2008-02-03 18:50:22	116.42067	39.90737
23	2008-02-03 19:00:22	116.41185	39.9074
23	2008-02-03 19:10:23	116.42788	39.92318
23	2008-02-03 19:20:23	116.44347	39.92149
23	2008-02-03 19:30:22	116.4559	39.92793
23	2008-02-03 19:40:22	116.45597	39.93205
23	2008-02-03 19:50:22	116.45257	39.93231
23	2008-02-03 20:00:22	116.44555	39.93228
23	2008-02-03 20:10:22	116.45529	39.91213
23	2008-02-03 20:20:22	116.45607	39.9071
23	2008-02-03 20:30:22	116.46285	39.92444
23	2008-02-03 20:40:22	116.46286	39.9244
23	2008-02-03 20:50:22	116.45549	39.94675
23	2008-02-03 21:00:21	116.44922	39.94646
23	2008-02-03 21:10:22	116.45559	39.91161
23	2008-02-03 21:10:22	116.45559	39.91161
23	2008-02-03 21:20:21	116.47067	39.89196
23	2008-02-03 21:30:22	116.47186	39.90935
23	2008-02-03 21:40:22	116.48379	39.903
23	2008-02-03 21:50:21	116.48794	39.89312
23	2008-02-03 22:00:21	116.47148	39.89353
23	2008-02-03 22:20:21	116.45555	39.91297
23	2008-02-03 22:30:21	116.38799	39.85584
23	2008-02-03 22:40:22	116.38361	39.88379
23	2008-02-03 22:50:22	116.42141	39.89329
23	2008-02-03 23:00:22	116.45521	39.8921
23	2008-02-03 23:10:21	116.46343	39.91784
23	2008-02-03 23:20:21	116.44719	39.95722
23	2008-02-03 23:30:21	116.41075	39.99356
23	2008-02-03 23:50:21	116.44844	39.97942
23	2008-02-04 00:00:21	116.46116	40.00018
23	2008-02-04 00:10:21	116.48362	39.98042
23	2008-02-04 00:20:21	116.50495	39.987
23	2008-02-04 00:30:21	116.50496	39.98701
23	2008-02-04 00:40:21	116.50496	39.98701
23	2008-02-04 00:50:21	116.50496	39.98701
23	2008-02-04 01:00:21	116.50495	39.98702
23	2008-02-04 01:10:21	116.50492	39.98697
23	2008-02-04 01:20:21	116.50493	39.98698
23	2008-02-04 01:30:20	116.50493	39.98699
23	2008-02-04 01:40:20	116.50493	39.98699
23	2008-02-04 01:50:20	116.50492	39.987
23	2008-02-04 02:00:20	116.50492	39.98701
23	2008-02-04 02:00:20	116.50492	39.98701
23	2008-02-04 02:10:20	116.50492	39.98701
23	2008-02-04 02:10:20	116.50492	39.98701
23	2008-02-04 02:20:20	116.50492	39.98701
23	2008-02-04 02:30:20	116.50492	39.98701
23	2008-02-04 02:40:20	116.50492	39.98701
23	2008-02-04 02:50:20	116.50492	39.98701
23	2008-02-04 03:00:21	116.50492	39.98701
23	2008-02-04 03:10:21	116.50492	39.98701
23	2008-02-04 03:20:20	116.50492	39.98701
23	2008-02-04 03:30:20	116.50492	39.98701
23	2008-02-04 03:40:20	116.50492	39.98701
23	2008-02-04 03:50:20	116.50492	39.98701
23	2008-02-04 04:00:20	116.50492	39.98701
23	2008-02-04 04:10:20	116.50492	39.98701
23	2008-02-04 04:20:20	116.50492	39.98701
23	2008-02-04 04:30:20	116.50492	39.98701
23	2008-02-04 04:40:19	116.50492	39.98701
23	2008-02-04 04:50:19	116.50492	39.98701
23	2008-02-04 05:00:19	116.50492	39.98701
23	2008-02-04 05:30:20	116.50493	39.98701
23	2008-02-04 05:40:20	116.50493	39.98701
23	2008-02-04 05:50:20	116.50493	39.98701
23	2008-02-04 06:00:19	116.50493	39.98701
23	2008-02-04 06:10:19	116.50492	39.98701
23	2008-02-04 06:20:19	116.50492	39.98701
23	2008-02-04 06:30:19	116.50492	39.98702
23	2008-02-04 06:40:19	116.50492	39.98702
23	2008-02-04 06:50:19	116.50492	39.98702
23	2008-02-04 06:50:19	116.50492	39.98702
23	2008-02-04 07:00:19	116.50492	39.98702
23	2008-02-04 07:10:20	116.50492	39.98702
23	2008-02-04 07:20:20	116.50492	39.98702
23	2008-02-04 07:30:19	116.50491	39.98703
23	2008-02-04 07:40:19	116.50491	39.98703
23	2008-02-04 07:50:19	116.50491	39.98703
23	2008-02-04 08:00:19	116.50492	39.98704
23	2008-02-04 08:10:19	116.50293	39.98725
23	2008-02-04 08:30:18	116.4311	39.98796
23	2008-02-04 08:40:18	116.39577	39.97055
23	2008-02-04 08:50:18	116.38945	39.94993
23	2008-02-04 09:00:18	116.45574	39.93999
23	2008-02-04 09:10:18	116.44454	39.93232
23	2008-02-04 09:20:19	116.4585	39.90727
23	2008-02-04 09:30:19	116.48722	39.91416
23	2008-02-04 09:40:19	116.4692	39.92172
23	2008-02-04 09:50:19	116.45542	39.93235
23	2008-02-04 10:00:18	116.45599	39.93806
23	2008-02-04 10:10:18	116.46279	39.94521
23	2008-02-04 10:20:18	116.45592	39.94732
23	2008-02-04 10:30:18	116.43007	39.96221
23	2008-02-04 10:40:18	116.4188	39.94906
23	2008-02-04 10:50:18	116.423	39.93872
23	2008-02-04 11:00:18	116.43139	39.92265
23	2008-02-04 11:10:18	116.43679	39.93228
23	2008-02-04 11:20:18	116.44434	39.92298
23	2008-02-04 11:30:18	116.46728	39.91437
23	2008-02-04 11:40:18	116.48543	39.91437
23	2008-02-04 11:40:18	116.48543	39.91437
23	2008-02-04 11:50:18	116.47243	39.9294
23	2008-02-04 12:00:18	116.46256	39.94699
23	2008-02-04 12:10:18	116.466	39.94371
23	2008-02-04 12:30:18	116.4506	39.9325
23	2008-02-04 12:50:18	116.40391	39.9421
23	2008-02-04 13:00:18	116.41637	39.95602
23	2008-02-04 13:10:17	116.42511	39.96551
23	2008-02-04 13:20:17	116.40314	39.96057
23	2008-02-04 13:30:17	116.41886	39.96224
23	2008-02-04 13:40:17	116.4276	39.98784
23	2008-02-04 13:40:17	116.4276	39.98784
23	2008-02-04 13:50:17	116.48997	39.99091
23	2008-02-04 14:00:18	116.53745	40.01862
23	2008-02-04 14:10:18	116.56317	40.03162
23	2008-02-04 14:20:17	116.49855	40.00031
23	2008-02-04 14:30:17	116.50523	39.98696
23	2008-02-04 14:40:17	116.50523	39.98699
23	2008-02-04 14:50:17	116.50524	39.987
23	2008-02-04 15:00:17	116.50523	39.987
23	2008-02-04 15:10:17	116.50512	39.98701
23	2008-02-04 15:13:25	116.50512	39.98699
23	2008-02-04 15:20:17	116.50513	39.98699
23	2008-02-04 15:40:17	116.50513	39.98699
23	2008-02-04 15:50:17	116.50514	39.987
23	2008-02-04 16:00:17	116.50514	39.987
23	2008-02-04 16:10:17	116.50513	39.987
23	2008-02-04 16:20:16	116.5052	39.98695
23	2008-02-04 16:30:16	116.50519	39.98696
23	2008-02-04 16:30:16	116.50519	39.98696
23	2008-02-04 16:40:17	116.50518	39.98696
23	2008-02-04 16:50:16	116.50518	39.98696
23	2008-02-04 17:00:16	116.50354	39.98742
23	2008-02-04 17:10:17	116.47542	39.96991
23	2008-02-04 17:20:17	116.44409	39.94437
23	2008-02-04 17:30:16	116.42747	39.93496
23	2008-02-04 17:40:16	116.42037	39.92304
23	2008-02-04 17:50:16	116.40844	39.91409
23	2008-02-04 18:00:16	116.41963	39.93432
23	2008-02-04 18:10:17	116.43945	39.93516
23	2008-02-04 18:20:17	116.4484	39.94685
23	2008-02-04 18:30:16	116.44924	39.94661
23	2008-02-04 18:40:16	116.43892	39.94978
23	2008-02-04 18:50:16	116.4021	39.95502
23	2008-02-04 19:00:16	116.43034	39.9481
23	2008-02-04 19:10:16	116.45551	39.9372
23	2008-02-04 19:20:16	116.46625	39.91237
23	2008-02-04 19:30:16	116.47238	39.93063
23	2008-02-04 19:40:16	116.47864	39.93083
23	2008-02-04 19:50:16	116.4723	39.93207
23	2008-02-04 20:10:16	116.41881	39.95648
23	2008-02-04 20:20:16	116.41552	39.95916
23	2008-02-04 20:30:16	116.40167	39.96708
23	2008-02-04 20:42:44	116.43374	39.95346
23	2008-02-04 20:50:16	116.42293	39.94855
23	2008-02-04 21:00:16	116.39648	39.94513
23	2008-02-04 21:10:16	116.39901	39.9501
23	2008-02-04 21:20:16	116.40164	39.94738
23	2008-02-04 21:20:16	116.40164	39.94738
23	2008-02-04 21:30:16	116.41942	39.94242
23	2008-02-04 21:40:15	116.38303	39.95207
23	2008-02-04 22:00:15	116.4018	39.9672
23	2008-02-04 22:10:15	116.40305	39.96731
23	2008-02-04 22:20:15	116.4034	39.96732
23	2008-02-04 22:30:15	116.40368	39.96724
23	2008-02-04 22:40:16	116.40378	39.96767
23	2008-02-04 22:50:16	116.4552	39.94863
23	2008-02-04 23:00:15	116.46285	39.94413
23	2008-02-04 23:10:15	116.48451	39.97524
23	2008-02-04 23:20:15	116.49735	39.96753
23	2008-02-04 23:30:15	116.48386	39.97546
23	2008-02-04 23:40:15	116.48387	39.97548
23	2008-02-04 23:50:15	116.48387	39.97557
23	2008-02-05 00:00:15	116.5276	39.94999
23	2008-02-05 00:10:14	116.55007	39.92138
23	2008-02-05 00:20:14	116.47523	39.92169
23	2008-02-05 00:30:15	116.43987	39.92599
23	2008-02-05 00:40:15	116.45984	39.94254
23	2008-02-05 00:50:14	116.47416	39.96469
23	2008-02-05 01:20:14	116.50492	39.98698
23	2008-02-05 01:40:15	116.50505	39.98688
23	2008-02-05 01:50:14	116.50505	39.98691
23	2008-02-05 02:00:14	116.50504	39.98692
23	2008-02-05 02:30:14	116.50502	39.98694
23	2008-02-05 02:52:47	116.50502	39.98694
23	2008-02-05 03:00:14	116.50501	39.98694
23	2008-02-05 03:11:03	116.50501	39.98694
23	2008-02-05 03:20:14	116.50501	39.98694
23	2008-02-05 03:30:14	116.50502	39.98694
23	2008-02-05 03:40:14	116.50501	39.98694
23	2008-02-05 03:50:14	116.505	39.98695
23	2008-02-05 04:00:14	116.505	39.98695
23	2008-02-05 04:10:14	116.50499	39.98695
23	2008-02-05 04:20:14	116.50499	39.98696
23	2008-02-05 04:30:14	116.50498	39.98696
23	2008-02-05 04:40:13	116.50498	39.98697
23	2008-02-05 04:40:13	116.50498	39.98697
23	2008-02-05 04:50:14	116.50497	39.98697
23	2008-02-05 05:00:13	116.50497	39.98697
23	2008-02-05 05:20:13	116.50496	39.98697
23	2008-02-05 05:30:13	116.50496	39.98697
23	2008-02-05 05:40:13	116.50496	39.98698
23	2008-02-05 05:50:13	116.50496	39.98698
23	2008-02-05 06:00:13	116.50496	39.98699
23	2008-02-05 06:10:13	116.50496	39.98699
23	2008-02-05 06:20:13	116.50496	39.98699
23	2008-02-05 06:30:13	116.50496	39.987
23	2008-02-05 06:40:13	116.50496	39.987
23	2008-02-05 06:50:13	116.50496	39.98701
23	2008-02-05 07:00:13	116.50496	39.98701
23	2008-02-05 07:10:13	116.50496	39.98701
23	2008-02-05 07:20:13	116.50495	39.98702
23	2008-02-05 07:30:13	116.50495	39.98702
23	2008-02-05 07:51:46	116.50495	39.98703
23	2008-02-05 08:00:13	116.50494	39.98703
23	2008-02-05 08:10:12	116.50494	39.98703
23	2008-02-05 08:20:13	116.50494	39.98703
23	2008-02-05 08:30:13	116.50494	39.98702
23	2008-02-05 08:40:13	116.50494	39.98702
23	2008-02-05 09:00:12	116.50494	39.98702
23	2008-02-05 09:10:12	116.49687	39.97488
23	2008-02-05 09:20:12	116.49683	39.97505
23	2008-02-05 09:30:12	116.49693	39.97538
23	2008-02-05 09:30:12	116.49693	39.97538
23	2008-02-05 09:40:12	116.50796	39.99706
23	2008-02-05 09:50:12	116.50002	39.9706
23	2008-02-05 10:00:13	116.50014	39.97083
23	2008-02-05 10:10:12	116.49089	39.97065
23	2008-02-05 10:20:12	116.46258	39.95023
23	2008-02-05 10:30:12	116.44725	39.95066
23	2008-02-05 10:40:12	116.43351	39.95766
23	2008-02-05 10:50:12	116.45469	39.95215
23	2008-02-05 11:00:12	116.46847	39.93767
23	2008-02-05 11:10:12	116.46081	39.92481
23	2008-02-05 11:20:12	116.46341	39.91746
23	2008-02-05 11:30:12	116.43759	39.92221
23	2008-02-05 11:40:12	116.42079	39.91414
23	2008-02-05 11:50:12	116.39226	39.9063
23	2008-02-05 12:00:12	116.34737	39.9059
23	2008-02-05 12:20:11	116.33792	39.92664
23	2008-02-05 12:30:11	116.31882	39.93152
23	2008-02-05 12:40:12	116.35187	39.95078
23	2008-02-05 13:00:11	116.35012	39.9197
23	2008-02-05 13:10:43	116.30585	39.8951
23	2008-02-05 13:20:11	116.31795	39.89557
23	2008-02-05 13:50:11	116.31768	39.92243
23	2008-02-05 14:00:11	116.31903	39.93134
23	2008-02-05 14:10:11	116.31971	39.9308
23	2008-02-05 14:20:11	116.3198	39.93169
23	2008-02-05 14:20:11	116.3198	39.93169
23	2008-02-05 14:30:11	116.3194	39.9316
23	2008-02-05 14:40:11	116.3197	39.93223
23	2008-02-05 14:50:11	116.30303	39.95554
23	2008-02-05 15:00:11	116.28226	39.95706
23	2008-02-05 15:10:11	116.28824	39.96662
23	2008-02-05 15:13:43	116.29104	39.96652
23	2008-02-05 15:20:11	116.29126	39.96604
23	2008-02-05 15:30:11	116.3246	39.97519
23	2008-02-05 15:40:11	116.32516	39.97527
23	2008-02-05 15:50:11	116.32506	39.97545
23	2008-02-05 16:00:11	116.32546	39.97511
23	2008-02-05 16:10:10	116.32565	39.97476
23	2008-02-05 16:20:10	116.32574	39.97517
23	2008-02-05 16:30:10	116.32582	39.97514
23	2008-02-05 16:40:10	116.32539	39.97528
23	2008-02-05 16:52:02	116.3036	39.93235
23	2008-02-05 17:00:10	116.3042	39.92501
23	2008-02-05 17:10:10	116.31634	39.92697
23	2008-02-05 17:30:10	116.47041	39.97624
23	2008-02-05 17:40:10	116.57961	40.04688
23	2008-02-05 17:50:10	116.58257	40.06953
23	2008-02-05 18:00:10	116.5855	40.06819
23	2008-02-05 18:20:11	116.58557	40.06805
23	2008-02-05 18:30:10	116.58776	40.07717
23	2008-02-05 18:40:10	116.58541	40.06787
23	2008-02-05 18:50:10	116.58557	40.06797
23	2008-02-05 19:00:10	116.58559	40.06797
23	2008-02-05 19:10:10	116.58566	40.06805
23	2008-02-05 19:10:10	116.58566	40.06805
23	2008-02-05 19:20:10	116.58565	40.06812
23	2008-02-05 19:30:10	116.58573	40.06815
23	2008-02-05 19:40:10	116.58518	40.06723
23	2008-02-05 19:50:10	116.59506	40.0447
23	2008-02-05 20:00:09	116.55132	40.0273
23	2008-02-05 20:10:10	116.50303	39.99923
23	2008-02-05 20:20:10	116.50518	39.98694
23	2008-02-05 20:30:09	116.50518	39.98695
23	2008-02-05 20:40:09	116.49208	39.97529
23	2008-02-05 20:50:09	116.48365	39.97641
23	2008-02-05 21:00:09	116.5036	39.9772
23	2008-02-05 21:10:10	116.47626	39.9735
23	2008-02-05 21:20:10	116.43837	39.95941
23	2008-02-05 21:30:09	116.43435	39.96532
23	2008-02-05 21:40:09	116.42689	39.93998
23	2008-02-05 21:50:09	116.41861	39.96906
23	2008-02-05 22:00:09	116.40721	39.9875
23	2008-02-05 22:10:09	116.41041	39.98199
23	2008-02-05 22:20:09	116.42866	39.98244
23	2008-02-05 22:30:09	116.41922	39.96146
23	2008-02-05 22:40:09	116.43365	39.96628
23	2008-02-05 22:50:09	116.41809	39.9822
23	2008-02-05 23:00:09	116.43025	39.98758
23	2008-02-05 23:10:09	116.43026	39.98754
23	2008-02-05 23:20:09	116.43048	39.98778
23	2008-02-05 23:30:09	116.41792	39.9872
23	2008-02-05 23:40:09	116.39832	40.00571
23	2008-02-05 23:50:09	116.46215	39.97095
23	2008-02-06 00:00:08	116.50495	39.98699
23	2008-02-06 00:00:08	116.50495	39.98699
23	2008-02-06 00:10:08	116.50492	39.98696
23	2008-02-06 00:20:09	116.50491	39.98696
23	2008-02-06 00:30:08	116.50491	39.98696
23	2008-02-06 00:40:09	116.5049	39.98696
23	2008-02-06 00:50:09	116.50491	39.98696
23	2008-02-06 01:00:09	116.5049	39.98696
23	2008-02-06 01:10:08	116.5049	39.98696
23	2008-02-06 01:20:08	116.5049	39.98696
23	2008-02-06 01:40:08	116.50486	39.98694
23	2008-02-06 01:50:08	116.50488	39.98694
23	2008-02-06 02:00:08	116.50489	39.98695
23	2008-02-06 02:20:08	116.50492	39.98695
23	2008-02-06 02:30:08	116.50492	39.98695
23	2008-02-06 02:40:08	116.50492	39.98695
23	2008-02-06 02:50:08	116.50492	39.98695
23	2008-02-06 03:00:08	116.50493	39.98695
23	2008-02-06 03:10:08	116.50493	39.98695
23	2008-02-06 03:20:08	116.50493	39.98695
23	2008-02-06 03:30:08	116.50493	39.98695
23	2008-02-06 03:40:07	116.50493	39.98696
23	2008-02-06 03:50:07	116.50493	39.98696
23	2008-02-06 04:00:07	116.50493	39.98696
23	2008-02-06 04:10:08	116.50493	39.98696
23	2008-02-06 04:20:08	116.50493	39.98696
23	2008-02-06 04:30:07	116.50493	39.98697
23	2008-02-06 04:50:07	116.50493	39.98697
23	2008-02-06 04:50:07	116.50493	39.98697
23	2008-02-06 05:00:07	116.50493	39.98697
23	2008-02-06 05:10:07	116.50493	39.98697
23	2008-02-06 05:20:07	116.50493	39.98697
23	2008-02-06 05:30:07	116.50493	39.98697
23	2008-02-06 05:40:07	116.50493	39.98697
23	2008-02-06 05:50:08	116.50493	39.98697
23	2008-02-06 06:00:08	116.50493	39.98697
23	2008-02-06 06:10:07	116.50492	39.98698
23	2008-02-06 06:20:07	116.50488	39.98698
23	2008-02-06 06:30:07	116.50488	39.98699
23	2008-02-06 06:40:07	116.50489	39.987
23	2008-02-06 06:50:07	116.49736	39.96723
23	2008-02-06 07:00:07	116.45975	39.94938
23	2008-02-06 07:10:07	116.42041	39.93977
23	2008-02-06 07:20:07	116.4204	39.9397
23	2008-02-06 07:30:06	116.41442	39.87002
23	2008-02-06 07:40:06	116.4075	39.85555
23	2008-02-06 07:50:06	116.43417	39.88278
23	2008-02-06 08:00:06	116.44972	39.90725
23	2008-02-06 08:10:06	116.42208	39.90717
23	2008-02-06 08:20:06	116.40363	39.89942
23	2008-02-06 08:30:06	116.42858	39.9234
23	2008-02-06 08:40:07	116.42042	39.93872
23	2008-02-06 08:50:07	116.42869	39.93971
23	2008-02-06 09:00:06	116.39816	39.94771
23	2008-02-06 09:10:06	116.34234	39.94864
23	2008-02-06 09:20:06	116.32896	39.95791
23	2008-02-06 09:30:06	116.33279	39.96928
23	2008-02-06 09:40:06	116.35911	39.98045
23	2008-02-06 09:50:06	116.33332	39.97502
23	2008-02-06 10:00:06	116.33342	39.97505
23	2008-02-06 10:10:07	116.36215	39.98046
23	2008-02-06 10:20:07	116.36351	39.97564
23	2008-02-06 10:30:06	116.35353	39.96385
23	2008-02-06 10:40:06	116.38587	39.96176
23	2008-02-06 10:50:06	116.3773	39.96658
23	2008-02-06 11:00:06	116.43887	39.96251
23	2008-02-06 11:10:06	116.44321	39.94486
23	2008-02-06 11:20:06	116.48125	39.95667
23	2008-02-06 11:30:06	116.5084	39.92199
23	2008-02-06 11:40:05	116.52243	39.92072
23	2008-02-06 11:50:05	116.51482	39.92232
23	2008-02-06 12:10:05	116.53924	40.0561
23	2008-02-06 12:20:06	116.58176	40.1168
23	2008-02-06 12:30:05	116.68965	40.12176
23	2008-02-06 12:40:05	116.80699	40.14783
23	2008-02-06 12:50:05	116.95226	40.14969
23	2008-02-06 13:00:05	117.08966	40.1391
23	2008-02-06 13:10:05	117.09344	40.13285
23	2008-02-06 13:20:05	117.0935	40.13288
23	2008-02-06 13:30:06	117.09354	40.13291
23	2008-02-06 13:40:06	117.09556	40.15219
23	2008-02-06 13:50:05	117.10959	40.15311
23	2008-02-06 14:00:05	117.10949	40.15366
23	2008-02-06 14:20:05	117.10955	40.15333
23	2008-02-06 14:30:05	117.10956	40.15331
23	2008-02-06 14:30:05	117.10956	40.15331
23	2008-02-06 14:40:05	117.10955	40.15332
23	2008-02-06 14:50:05	117.10954	40.15332
23	2008-02-06 15:00:05	117.1095	40.15307
23	2008-02-06 15:10:05	117.10954	40.15307
23	2008-02-06 15:14:11	117.10954	40.1531
23	2008-02-06 15:20:05	117.10954	40.15312
23	2008-02-06 15:30:04	117.10955	40.15307
23	2008-02-06 15:40:04	117.10956	40.15305
23	2008-02-06 15:50:04	117.10957	40.15304
23	2008-02-06 16:00:04	117.10958	40.153
23	2008-02-06 16:10:05	117.1096	40.15313
23	2008-02-06 16:20:05	117.1096	40.15314
23	2008-02-06 16:40:04	117.0936	40.13302
23	2008-02-06 16:50:04	117.09363	40.13296
23	2008-02-06 17:00:04	117.09363	40.13296
23	2008-02-06 17:10:05	117.09362	40.13296
23	2008-02-06 17:20:05	117.09361	40.13296
23	2008-02-06 17:30:04	117.11672	40.13905
23	2008-02-06 17:40:04	117.14056	40.13571
23	2008-02-06 17:50:04	117.16293	40.1363
23	2008-02-06 18:00:04	117.16292	40.13631
23	2008-02-06 18:10:04	117.1629	40.13629
23	2008-02-06 18:20:04	117.16289	40.13628
23	2008-02-06 18:30:04	117.16275	40.13668
23	2008-02-06 18:40:04	117.10746	40.14431
23	2008-02-06 18:50:04	117.06936	40.15878
23	2008-02-06 19:00:04	117.07085	40.15863
23	2008-02-06 19:10:04	117.06934	40.15926
23	2008-02-06 19:20:04	117.06935	40.15925
23	2008-02-06 19:20:04	117.06935	40.15925
23	2008-02-06 19:30:04	117.06935	40.15924
23	2008-02-06 19:40:03	117.06936	40.15923
23	2008-02-06 19:50:03	117.06938	40.15923
23	2008-02-06 20:00:03	117.06939	40.15923
23	2008-02-06 20:10:03	117.06939	40.15924
23	2008-02-06 20:20:04	117.06939	40.15925
23	2008-02-06 20:30:04	117.06939	40.15926
23	2008-02-06 20:40:03	117.06939	40.15927
23	2008-02-06 20:50:03	117.06939	40.15928
23	2008-02-06 21:00:03	117.06933	40.15936
23	2008-02-06 21:10:03	117.07091	40.15867
23	2008-02-06 21:20:04	117.07092	40.15867
23	2008-02-06 21:30:04	117.07095	40.15864
23	2008-02-06 21:40:03	117.07096	40.15864
23	2008-02-06 21:50:03	117.07095	40.15864
23	2008-02-06 21:50:03	117.07095	40.15864
23	2008-02-06 22:00:03	117.07094	40.15864
23	2008-02-06 22:20:03	117.07094	40.15863
23	2008-02-06 22:30:03	117.08929	40.14519
23	2008-02-06 22:40:03	117.11329	40.16609
23	2008-02-06 22:50:03	117.1133	40.16611
23	2008-02-06 23:00:03	117.11331	40.16617
23	2008-02-06 23:10:03	117.11332	40.16619
23	2008-02-06 23:20:03	117.11332	40.16621
23	2008-02-06 23:30:03	117.11332	40.16621
23	2008-02-06 23:40:02	117.11332	40.16621
23	2008-02-06 23:50:02	117.11333	40.1662
23	2008-02-07 00:00:02	117.11333	40.16621
23	2008-02-07 00:10:02	117.11334	40.16621
23	2008-02-07 00:20:02	117.11334	40.16621
23	2008-02-07 00:30:02	117.11334	40.16621
23	2008-02-07 00:40:02	117.11334	40.16621
23	2008-02-07 00:50:02	117.11333	40.16621
23	2008-02-07 01:10:02	117.11333	40.16622
23	2008-02-07 01:20:02	117.11333	40.16623
23	2008-02-07 01:40:02	117.11209	40.16463
23	2008-02-07 01:50:02	117.113	40.1647
23	2008-02-07 02:00:02	117.11469	40.16481
23	2008-02-07 02:20:02	117.1634	40.13425
23	2008-02-07 02:30:02	117.11642	40.15229
23	2008-02-07 02:40:02	117.10964	40.15327
23	2008-02-07 02:40:02	117.10964	40.15327
23	2008-02-07 02:50:02	117.10963	40.15323
23	2008-02-07 03:00:02	117.10963	40.15326
23	2008-02-07 03:10:01	117.10953	40.15307
23	2008-02-07 03:20:01	117.10953	40.15302
23	2008-02-07 03:30:02	117.10957	40.15312
23	2008-02-07 03:40:01	117.1096	40.15314
23	2008-02-07 03:50:02	117.1096	40.15317
23	2008-02-07 04:00:02	117.10961	40.15319
23	2008-02-07 04:20:01	117.10969	40.15337
23	2008-02-07 04:40:01	117.10979	40.15343
23	2008-02-07 04:50:02	117.10972	40.15336
23	2008-02-07 05:00:02	117.10973	40.15289
23	2008-02-07 05:20:01	117.10969	40.15335
23	2008-02-07 05:30:01	117.10925	40.15335
23	2008-02-07 05:40:01	117.10986	40.15358
23	2008-02-07 05:50:01	117.10958	40.15349
23	2008-02-07 06:00:01	117.10967	40.15339
23	2008-02-07 06:10:01	117.10968	40.15269
23	2008-02-07 06:20:01	117.10955	40.15324
23	2008-02-07 06:30:01	117.10963	40.15303
23	2008-02-07 06:40:01	117.10967	40.15296
23	2008-02-07 06:50:01	117.10966	40.15326
23	2008-02-07 07:00:01	117.10949	40.15324
23	2008-02-07 07:10:00	117.10964	40.15327
23	2008-02-07 07:20:00	117.10974	40.15325
23	2008-02-07 07:30:00	117.10962	40.15311
23	2008-02-07 07:30:00	117.10962	40.15311
23	2008-02-07 07:40:00	117.10971	40.15331
23	2008-02-07 07:50:01	117.10967	40.15328
23	2008-02-07 08:00:01	117.10964	40.15328
23	2008-02-07 08:10:00	117.10964	40.15325
23	2008-02-07 08:20:00	117.10964	40.15324
23	2008-02-07 08:40:00	117.10964	40.15285
23	2008-02-07 08:50:01	117.10963	40.1529
23	2008-02-07 09:00:01	117.1096	40.15418
23	2008-02-07 09:10:00	117.10958	40.15353
23	2008-02-07 09:40:00	117.10952	40.1533
23	2008-02-07 09:50:00	117.09141	40.14906
23	2008-02-07 10:00:00	117.09143	40.14908
23	2008-02-07 10:10:00	117.06938	40.15723
23	2008-02-07 10:20:00	117.08612	40.14385
23	2008-02-07 10:30:00	117.13945	40.13507
23	2008-02-07 10:40:00	117.11627	40.16464
23	2008-02-07 10:50:00	117.11328	40.16615
23	2008-02-07 11:00:00	117.16416	40.1392
23	2008-02-07 11:10:00	117.16285	40.13616
23	2008-02-07 11:19:59	117.16287	40.13619
23	2008-02-07 11:29:59	117.1629	40.13623
23	2008-02-07 11:49:59	117.16292	40.13625
23	2008-02-07 12:00:00	117.16292	40.13625
23	2008-02-07 12:20:00	117.11334	40.16616
23	2008-02-07 12:20:00	117.11334	40.16616
23	2008-02-07 12:39:59	117.11334	40.16617
23	2008-02-07 12:49:59	117.11333	40.16616
23	2008-02-07 12:59:59	117.11331	40.16616
23	2008-02-07 13:09:59	117.1133	40.16616
23	2008-02-07 13:19:59	117.1133	40.16616
23	2008-02-07 13:29:59	117.1133	40.16616
23	2008-02-07 13:39:59	117.1133	40.16617
23	2008-02-07 13:49:59	117.1133	40.16617
23	2008-02-07 13:59:59	117.11331	40.16618
23	2008-02-07 14:09:59	117.1133	40.16618
23	2008-02-07 14:19:59	117.1133	40.16619
23	2008-02-07 14:29:59	117.1133	40.16619
23	2008-02-07 14:39:58	117.1133	40.16618
23	2008-02-07 14:49:58	117.11329	40.16618
23	2008-02-07 14:59:58	117.11329	40.16619
23	2008-02-07 15:09:58	117.11329	40.16619
23	2008-02-07 15:14:25	117.11329	40.16619
23	2008-02-07 15:19:59	117.1133	40.16619
23	2008-02-07 15:29:59	117.1133	40.16619
23	2008-02-07 15:39:58	117.1133	40.16619
23	2008-02-07 15:49:58	117.1133	40.16619
23	2008-02-07 15:59:58	117.1133	40.16619
23	2008-02-07 16:09:58	117.1133	40.1662
23	2008-02-07 16:19:59	117.11331	40.1662
23	2008-02-07 16:29:59	117.11331	40.16621
23	2008-02-07 16:39:58	117.11331	40.16621
23	2008-02-07 16:49:58	117.11585	40.15256
23	2008-02-07 16:59:58	117.16291	40.13618
23	2008-02-07 17:09:58	117.1629	40.1362
23	2008-02-07 17:09:58	117.1629	40.1362
23	2008-02-07 17:19:58	117.1629	40.13621
23	2008-02-07 17:29:58	117.1629	40.13623
23	2008-02-07 17:39:58	117.16291	40.13623
23	2008-02-07 17:49:58	117.16291	40.13623
23	2008-02-07 17:59:58	117.15819	40.14441
23	2008-02-07 18:09:58	117.11336	40.16624
23	2008-02-07 18:19:58	117.11334	40.16625
23	2008-02-07 18:29:57	117.11201	40.16435
23	2008-02-07 18:39:58	117.09317	40.14122
23	2008-02-07 18:49:58	117.06935	40.15933
23	2008-02-07 18:59:58	117.06937	40.15943
23	2008-02-07 19:09:58	117.0709	40.15861
23	2008-02-07 19:19:57	117.07088	40.15862
23	2008-02-07 19:29:57	117.07089	40.1586
23	2008-02-07 19:39:57	117.09494	40.15565
23	2008-02-07 19:49:57	117.11345	40.16617
23	2008-02-07 19:59:58	117.11343	40.16621
23	2008-02-07 20:09:58	117.1134	40.16622
23	2008-02-07 20:19:57	117.11339	40.16622
23	2008-02-07 20:29:57	117.11339	40.16623
23	2008-02-07 20:39:57	117.11338	40.16624
23	2008-02-07 20:48:35	117.11337	40.16625
23	2008-02-07 20:49:57	117.11337	40.16625
23	2008-02-07 20:59:57	117.11337	40.16626
23	2008-02-07 21:09:57	117.11336	40.16626
23	2008-02-07 21:19:57	117.11337	40.16626
23	2008-02-07 21:29:57	117.11337	40.16626
23	2008-02-07 21:39:57	117.11337	40.16626
23	2008-02-07 21:49:57	117.11336	40.16626
23	2008-02-07 21:59:57	117.11336	40.16626
23	2008-02-07 21:59:57	117.11336	40.16626
23	2008-02-07 22:09:57	117.11336	40.16626
23	2008-02-07 22:19:57	117.11336	40.16626
23	2008-02-07 22:29:56	117.11336	40.16626
23	2008-02-07 22:39:56	117.11335	40.16625
23	2008-02-07 22:49:57	117.11334	40.16625
23	2008-02-07 22:59:57	117.11334	40.16625
23	2008-02-07 23:09:57	117.11334	40.16625
23	2008-02-07 23:19:57	117.11334	40.16625
23	2008-02-07 23:29:56	117.11333	40.16625
23	2008-02-07 23:39:56	117.11333	40.16625
23	2008-02-07 23:49:56	117.11333	40.16625
23	2008-02-07 23:59:56	117.11334	40.16625
23	2008-02-08 00:09:57	117.11334	40.16625
23	2008-02-08 00:19:57	117.11334	40.16625
23	2008-02-08 00:29:56	117.11334	40.16625
23	2008-02-08 00:39:56	117.11334	40.16625
23	2008-02-08 00:49:56	117.11334	40.16625
23	2008-02-08 01:09:56	117.11333	40.16625
23	2008-02-08 01:19:56	117.11333	40.16625
23	2008-02-08 01:29:56	117.11333	40.16625
23	2008-02-08 01:39:56	117.11333	40.16625
23	2008-02-08 01:49:56	117.11332	40.16625
23	2008-02-08 01:59:56	117.11332	40.16625
23	2008-02-08 02:49:55	117.11332	40.16626
23	2008-02-08 02:49:55	117.11332	40.16626
23	2008-02-08 02:59:55	117.11333	40.16626
23	2008-02-08 03:09:56	117.11333	40.16626
23	2008-02-08 03:19:56	117.11333	40.16626
23	2008-02-08 03:29:55	117.11333	40.16626
23	2008-02-08 03:39:55	117.11333	40.16627
23	2008-02-08 03:49:55	117.11334	40.16627
23	2008-02-08 03:59:55	117.11334	40.16626
23	2008-02-08 04:09:55	117.11335	40.16626
23	2008-02-08 04:19:55	117.11335	40.16626
23	2008-02-08 04:29:55	117.11336	40.16626
23	2008-02-08 04:39:55	117.11336	40.16626
23	2008-02-08 04:49:55	117.11336	40.16626
23	2008-02-08 04:59:55	117.11336	40.16626
23	2008-02-08 05:09:55	117.11336	40.16626
23	2008-02-08 05:19:55	117.11335	40.16625
23	2008-02-08 05:29:55	117.11335	40.16626
23	2008-02-08 05:39:55	117.11335	40.16626
23	2008-02-08 05:49:55	117.11334	40.16626
23	2008-02-08 05:59:55	117.11334	40.16626
23	2008-02-08 06:09:55	117.11334	40.16625
23	2008-02-08 06:19:56	117.11334	40.16625
23	2008-02-08 06:29:54	117.11334	40.16625
23	2008-02-08 06:39:54	117.11335	40.16625
23	2008-02-08 06:49:55	117.11335	40.16624
23	2008-02-08 06:59:55	117.11335	40.16624
23	2008-02-08 07:09:55	117.11335	40.16624
23	2008-02-08 07:19:55	117.11336	40.16624
23	2008-02-08 07:29:54	117.11336	40.16625
23	2008-02-08 07:39:54	117.10963	40.15329
23	2008-02-08 07:39:54	117.10963	40.15329
23	2008-02-08 07:49:54	117.10965	40.1532
23	2008-02-08 07:59:54	117.10962	40.15337
23	2008-02-08 08:09:55	117.10961	40.15336
23	2008-02-08 08:19:55	117.10971	40.15297
23	2008-02-08 08:29:54	117.10968	40.15297
23	2008-02-08 08:39:54	117.10965	40.15299
23	2008-02-08 08:49:54	117.10961	40.15282
23	2008-02-08 08:59:54	117.10945	40.15378
23	2008-02-08 09:09:54	117.10955	40.15335
23	2008-02-08 09:19:54	117.10955	40.15327
23	2008-02-08 09:29:54	117.10972	40.15345
23	2008-02-08 09:39:54	117.10964	40.1532
23	2008-02-08 09:49:54	117.10973	40.15227
23	2008-02-08 09:59:54	117.10965	40.15314
23	2008-02-08 10:09:54	117.10965	40.15312
23	2008-02-08 10:19:54	117.06918	40.15357
23	2008-02-08 10:29:53	117.06937	40.15934
23	2008-02-08 10:39:53	117.06934	40.15937
23	2008-02-08 10:49:53	117.06929	40.15922
23	2008-02-08 10:59:53	117.06935	40.15931
23	2008-02-08 11:09:54	117.08903	40.14346
23	2008-02-08 11:19:54	117.11353	40.16726
23	2008-02-08 11:29:53	117.11355	40.16726
23	2008-02-08 11:39:53	117.11383	40.16722
23	2008-02-08 11:49:53	117.13677	40.18158
23	2008-02-08 11:59:53	117.13621	40.18799
23	2008-02-08 12:09:52	116.25266	40.16532
23	2008-02-08 12:09:52	116.25266	40.16532
23	2008-02-08 12:29:54	117.16296	40.13627
23	2008-02-08 12:29:54	117.16296	40.13627
23	2008-02-08 12:39:54	117.16293	40.13627
23	2008-02-08 12:49:53	117.16292	40.13627
23	2008-02-08 12:59:53	117.16291	40.13626
23	2008-02-08 13:09:53	117.16291	40.13626
23	2008-02-08 13:19:53	117.16291	40.13626
23	2008-02-08 13:29:53	117.1629	40.13626
23	2008-02-08 13:39:53	117.16291	40.13626
23	2008-02-08 13:49:53	117.16291	40.13627
23	2008-02-08 13:59:53	117.16291	40.13627
23	2008-02-08 14:09:52	117.16291	40.13627
23	2008-02-08 14:19:52	117.1629	40.13627
23	2008-02-08 14:29:53	117.1629	40.13627
23	2008-02-08 14:39:53	117.1629	40.13626
23	2008-02-08 14:49:52	117.1629	40.13626
23	2008-02-08 14:59:52	117.1629	40.13626
23	2008-02-08 15:09:52	117.1629	40.13626
23	2008-02-08 15:14:38	117.1629	40.13626
23	2008-02-08 15:19:52	117.16291	40.13626
23	2008-02-08 15:29:53	117.16287	40.1364
23	2008-02-08 15:39:53	117.11706	40.13906
23	2008-02-08 15:49:53	117.05227	40.14547
23	2008-02-08 15:59:52	117.10427	40.15689
23	2008-02-08 16:09:52	117.11334	40.16636
23	2008-02-08 16:19:52	117.11334	40.16638
23	2008-02-08 16:29:52	117.11336	40.16635
23	2008-02-08 16:39:52	117.11336	40.16631
23	2008-02-08 16:49:52	117.11336	40.16629
23	2008-02-08 16:59:52	117.11337	40.16629
23	2008-02-08 17:09:52	117.11338	40.16629
23	2008-02-08 17:19:52	117.11337	40.1663
23	2008-02-08 17:19:52	117.11337	40.1663
23	2008-02-08 17:29:52	117.11337	40.1663
