# Supplementary material for: An adaptive map-matching algorithm based on hierarchical fuzzy system from vehicular GPS data
Source: PLoS One. 2017 Dec 5;12(12):e0188796. doi: 10.1371/journal.pone.0188796 (PMC5716534; doi:10.1371/journal.pone.0188796)
Supplement: S1 Data — (ZIP) [file pone.0188796.s001.zip › data samples/26.txt]

26	2008-02-02 13:39:07	116.30233	39.9226
26	2008-02-02 13:39:07	116.30233	39.9226
26	2008-02-02 13:44:08	116.3044	39.9368
26	2008-02-02 13:49:32	116.32475	39.96615
26	2008-02-02 13:54:12	116.38235	39.96692
26	2008-02-02 13:59:14	116.42972	39.97575
26	2008-02-02 14:04:15	116.45604	40.00701
26	2008-02-02 14:09:17	116.48438	40.0058
26	2008-02-02 14:14:19	116.48892	40.0123
26	2008-02-02 14:14:19	116.48892	40.0123
26	2008-02-02 14:19:21	116.48892	40.0123
26	2008-02-02 14:24:23	116.48892	40.0123
26	2008-02-02 14:29:23	116.48892	40.0123
26	2008-02-02 14:34:25	116.48892	40.0123
26	2008-02-02 14:39:27	116.48892	40.0123
26	2008-02-02 14:40:46	116.48892	40.0123
26	2008-02-02 14:40:47	116.48892	40.0123
26	2008-02-02 14:51:50	116.48894	40.01231
26	2008-02-02 15:01:54	116.48894	40.01231
26	2008-02-02 15:11:58	116.49918	40.02216
26	2008-02-02 15:16:59	116.51491	40.04573
26	2008-02-02 15:22:01	116.53973	40.05627
26	2008-02-02 15:27:03	116.55528	40.10092
26	2008-02-02 15:32:05	116.60263	40.11658
26	2008-02-02 15:37:07	116.62005	40.12754
26	2008-02-02 15:42:08	116.62008	40.12746
26	2008-02-02 15:47:10	116.62021	40.12844
26	2008-02-02 15:52:12	116.62021	40.12844
26	2008-02-02 15:57:14	116.62021	40.12844
26	2008-02-02 16:02:16	116.62021	40.12844
26	2008-02-02 16:07:17	116.62021	40.12844
26	2008-02-02 16:12:19	116.62021	40.12844
26	2008-02-02 16:17:21	116.62021	40.12844
26	2008-02-02 16:22:23	116.62021	40.12844
26	2008-02-02 16:27:25	116.62021	40.12844
26	2008-02-02 16:32:26	116.62021	40.12844
26	2008-02-02 16:37:28	116.62021	40.12844
26	2008-02-02 16:42:30	116.62021	40.12844
26	2008-02-02 16:47:32	116.63507	40.12862
26	2008-02-02 16:52:33	116.64351	40.1287
26	2008-02-02 16:57:34	116.64351	40.1287
26	2008-02-02 17:02:36	116.64351	40.1287
26	2008-02-02 17:07:38	116.64351	40.1287
26	2008-02-02 17:12:40	116.64351	40.1287
26	2008-02-02 17:17:42	116.64351	40.1287
26	2008-02-02 17:22:43	116.64351	40.1287
26	2008-02-02 17:22:43	116.64351	40.1287
26	2008-02-02 17:27:45	116.64351	40.1287
26	2008-02-02 17:32:47	116.64351	40.1287
26	2008-02-02 17:37:49	116.64351	40.1287
26	2008-02-02 17:42:51	116.64351	40.1287
26	2008-02-02 17:47:52	116.64351	40.1287
26	2008-02-02 17:52:54	116.64351	40.1287
26	2008-02-02 18:02:58	116.68934	40.13112
26	2008-02-02 18:08:00	116.74582	40.13537
26	2008-02-02 18:13:01	116.80175	40.14725
26	2008-02-02 18:18:03	116.84908	40.14976
26	2008-02-02 18:23:05	116.89554	40.11802
26	2008-02-02 18:28:07	116.89714	40.11961
26	2008-02-02 18:33:09	116.89714	40.11961
26	2008-02-02 18:38:10	116.89714	40.11961
26	2008-02-02 18:43:12	116.89714	40.11961
26	2008-02-02 18:48:14	116.89714	40.11961
26	2008-02-02 18:53:16	116.89714	40.11961
26	2008-02-02 19:03:19	116.89714	40.11961
26	2008-02-02 19:08:21	116.89714	40.11961
26	2008-02-02 19:13:23	116.89714	40.11961
26	2008-02-02 19:18:25	116.89714	40.11961
26	2008-02-02 19:23:26	116.89714	40.11961
26	2008-02-02 19:28:28	116.89714	40.11961
26	2008-02-02 19:28:28	116.89714	40.11961
26	2008-02-02 19:33:30	116.89714	40.11961
26	2008-02-02 19:38:32	116.89714	40.11961
26	2008-02-02 19:48:35	116.89714	40.11961
26	2008-02-02 19:53:37	116.89714	40.11961
26	2008-02-02 19:58:39	116.89714	40.11961
26	2008-02-02 20:03:41	116.89714	40.11961
26	2008-02-02 20:08:42	116.89714	40.11961
26	2008-02-02 20:13:44	116.89714	40.11961
26	2008-02-02 20:18:46	116.89714	40.11961
26	2008-02-02 20:23:48	116.89714	40.11961
26	2008-02-02 20:33:51	116.89714	40.11961
26	2008-02-02 20:38:53	116.89714	40.11961
26	2008-02-02 20:43:54	116.89714	40.11961
26	2008-02-02 20:48:56	116.89714	40.11961
26	2008-02-02 20:53:58	116.89714	40.11961
26	2008-02-02 20:58:59	116.89714	40.11961
26	2008-02-02 21:04:01	116.89714	40.11961
26	2008-02-02 21:09:03	116.89714	40.11961
26	2008-02-02 21:14:05	116.89714	40.11961
26	2008-02-02 21:19:06	116.89714	40.11961
26	2008-02-02 21:24:08	116.89714	40.11961
26	2008-02-02 21:29:10	116.89714	40.11961
26	2008-02-02 21:34:12	116.89714	40.11961
26	2008-02-02 21:34:12	116.89714	40.11961
26	2008-02-02 21:39:14	116.89714	40.11961
26	2008-02-02 21:44:15	116.89714	40.11961
26	2008-02-02 21:49:17	116.89714	40.11961
26	2008-02-02 21:54:19	116.89714	40.11961
26	2008-02-02 21:59:21	116.89714	40.11961
26	2008-02-02 22:04:23	116.89714	40.11961
26	2008-02-02 22:09:24	116.89714	40.11961
26	2008-02-02 22:14:26	116.89714	40.11961
26	2008-02-02 22:19:28	116.89714	40.11961
26	2008-02-02 22:24:30	116.89714	40.11961
26	2008-02-02 22:34:33	116.89714	40.11961
26	2008-02-02 22:39:35	116.89714	40.11961
26	2008-02-02 22:44:37	116.89714	40.11961
26	2008-02-02 22:49:39	116.89714	40.11961
26	2008-02-02 22:54:40	116.89714	40.11961
26	2008-02-02 22:59:42	116.89714	40.11961
26	2008-02-02 23:04:44	116.89714	40.11961
26	2008-02-02 23:09:46	116.89714	40.11961
26	2008-02-02 23:14:48	116.89714	40.11961
26	2008-02-02 23:19:49	116.89714	40.11961
26	2008-02-02 23:24:51	116.89714	40.11961
26	2008-02-02 23:29:53	116.89714	40.11961
26	2008-02-02 23:34:55	116.89714	40.11961
26	2008-02-02 23:34:55	116.89714	40.11961
26	2008-02-02 23:44:58	116.89714	40.11961
26	2008-02-02 23:50:00	116.89714	40.11961
26	2008-02-02 23:55:02	116.89714	40.11961
26	2008-02-03 00:00:04	116.89714	40.11961
26	2008-02-03 00:05:05	116.89714	40.11961
26	2008-02-03 00:10:07	116.89714	40.11961
26	2008-02-03 00:15:09	116.89714	40.11961
26	2008-02-03 00:20:11	116.89714	40.11961
26	2008-02-03 00:25:13	116.89714	40.11961
26	2008-02-03 00:30:14	116.89714	40.11961
26	2008-02-03 00:35:15	116.89714	40.11961
26	2008-02-03 00:40:17	116.89714	40.11961
26	2008-02-03 00:45:19	116.89714	40.11961
26	2008-02-03 00:55:22	116.89714	40.11961
26	2008-02-03 01:00:24	116.89714	40.11961
26	2008-02-03 01:05:26	116.89714	40.11961
26	2008-02-03 01:10:28	116.89714	40.11961
26	2008-02-03 01:15:30	116.89714	40.11961
26	2008-02-03 01:25:33	116.89714	40.11961
26	2008-02-03 01:30:35	116.89714	40.11961
26	2008-02-03 01:35:37	116.89714	40.11961
26	2008-02-03 01:40:38	116.89714	40.11961
26	2008-02-03 01:40:38	116.89714	40.11961
26	2008-02-03 01:45:40	116.89714	40.11961
26	2008-02-03 01:50:42	116.89714	40.11961
26	2008-02-03 02:00:46	116.89714	40.11961
26	2008-02-03 02:15:51	116.89714	40.11961
26	2008-02-03 02:20:53	116.89714	40.11961
26	2008-02-03 02:44:22	116.89711	40.11959
26	2008-02-03 02:49:24	116.89711	40.11959
26	2008-02-03 02:54:25	116.89711	40.11959
26	2008-02-03 02:59:27	116.89711	40.11959
26	2008-02-03 03:04:29	116.89711	40.11959
26	2008-02-03 03:09:31	116.89711	40.11959
26	2008-02-03 03:14:33	116.89711	40.11959
26	2008-02-03 03:19:34	116.89711	40.11959
26	2008-02-03 03:24:36	116.89711	40.11959
26	2008-02-03 03:29:38	116.89711	40.11959
26	2008-02-03 03:49:45	116.89711	40.11959
26	2008-02-03 03:54:47	116.89711	40.11959
26	2008-02-03 04:09:52	116.89711	40.11959
26	2008-02-03 04:14:54	116.89711	40.11959
26	2008-02-03 04:14:54	116.89711	40.11959
26	2008-02-03 04:19:56	116.89711	40.11959
26	2008-02-03 04:24:57	116.89711	40.11959
26	2008-02-03 04:24:57	116.89711	40.11959
26	2008-02-03 04:29:59	116.89711	40.11959
26	2008-02-03 04:35:01	116.89711	40.11959
26	2008-02-03 04:40:03	116.89711	40.11959
26	2008-02-03 04:45:05	116.89711	40.11959
26	2008-02-03 04:50:06	116.89711	40.11959
26	2008-02-03 04:55:08	116.89711	40.11959
26	2008-02-03 05:00:10	116.89711	40.11959
26	2008-02-03 05:05:12	116.89711	40.11959
26	2008-02-03 05:10:14	116.89711	40.11959
26	2008-02-03 05:15:15	116.89711	40.11959
26	2008-02-03 05:20:17	116.89711	40.11959
26	2008-02-03 05:25:18	116.89711	40.11959
26	2008-02-03 05:30:20	116.89711	40.11959
26	2008-02-03 05:35:21	116.89711	40.11959
26	2008-02-03 05:40:23	116.89711	40.11959
26	2008-02-03 05:45:25	116.89711	40.11959
26	2008-02-03 05:50:27	116.89711	40.11959
26	2008-02-03 05:55:29	116.89711	40.11959
26	2008-02-03 06:00:30	116.89711	40.11959
26	2008-02-03 06:05:32	116.89711	40.11959
26	2008-02-03 06:10:34	116.89711	40.11959
26	2008-02-03 06:20:38	116.89711	40.11959
26	2008-02-03 06:25:39	116.89711	40.11959
26	2008-02-03 06:30:41	116.89711	40.11959
26	2008-02-03 06:30:41	116.89711	40.11959
26	2008-02-03 06:35:43	116.89711	40.11959
26	2008-02-03 06:40:45	116.89711	40.11959
26	2008-02-03 06:45:46	116.89711	40.11959
26	2008-02-03 06:50:48	116.89711	40.11959
26	2008-02-03 06:55:50	116.89711	40.11959
26	2008-02-03 07:00:52	116.89711	40.11959
26	2008-02-03 07:05:54	116.89711	40.11959
26	2008-02-03 07:10:55	116.89711	40.11959
26	2008-02-03 07:15:57	116.89711	40.11959
26	2008-02-03 07:20:59	116.89711	40.11959
26	2008-02-03 07:31:03	116.89711	40.11959
26	2008-02-03 07:36:04	116.89711	40.11959
26	2008-02-03 07:41:06	116.89711	40.11959
26	2008-02-03 07:51:10	116.89711	40.11959
26	2008-02-03 07:56:11	116.89711	40.11959
26	2008-02-03 08:01:13	116.89711	40.11959
26	2008-02-03 08:06:15	116.89711	40.11959
26	2008-02-03 08:16:19	116.89711	40.11959
26	2008-02-03 08:31:24	116.89711	40.11959
26	2008-02-03 08:36:26	116.89711	40.11959
26	2008-02-03 08:46:29	116.89711	40.11959
26	2008-02-03 08:51:31	116.89711	40.11959
26	2008-02-03 08:56:33	116.89711	40.11959
26	2008-02-03 09:01:35	116.89711	40.11959
26	2008-02-03 09:11:37	116.89711	40.11959
26	2008-02-03 09:16:39	116.89711	40.11959
26	2008-02-03 09:21:41	116.89711	40.11959
26	2008-02-03 09:41:48	116.89711	40.11959
26	2008-02-03 09:46:50	116.89711	40.11959
26	2008-02-03 10:01:55	116.89711	40.11959
26	2008-02-03 10:06:57	116.89711	40.11959
26	2008-02-03 10:11:59	116.89711	40.11959
26	2008-02-03 10:17:00	116.89711	40.11959
26	2008-02-03 10:22:02	116.89711	40.11959
26	2008-02-03 10:27:04	116.89711	40.11959
26	2008-02-03 10:32:06	116.89711	40.11959
26	2008-02-03 10:37:08	116.89711	40.11959
26	2008-02-03 10:37:08	116.89711	40.11959
26	2008-02-03 10:42:09	116.89711	40.11959
26	2008-02-03 10:47:11	116.89711	40.11959
26	2008-02-03 10:52:13	116.89711	40.11959
26	2008-02-03 10:57:15	116.89711	40.11959
26	2008-02-03 11:02:16	116.89711	40.11959
26	2008-02-03 11:12:20	116.89715	40.1195
26	2008-02-03 11:17:22	116.89715	40.1195
26	2008-02-03 11:22:24	116.89715	40.1195
26	2008-02-03 11:27:25	116.89715	40.1195
26	2008-02-03 11:32:27	116.89715	40.1195
26	2008-02-03 11:42:31	116.89715	40.1195
26	2008-02-03 11:52:34	116.89715	40.1195
26	2008-02-03 11:57:36	116.89715	40.1195
26	2008-02-03 12:02:38	116.89724	40.11941
26	2008-02-03 12:07:40	116.89724	40.11941
26	2008-02-03 12:12:41	116.89724	40.11941
26	2008-02-03 12:17:43	116.89724	40.11941
26	2008-02-03 12:22:45	116.89724	40.11941
26	2008-02-03 12:27:47	116.89724	40.11941
26	2008-02-03 12:37:50	116.89724	40.11941
26	2008-02-03 12:42:52	116.89724	40.11941
26	2008-02-03 12:52:56	116.89724	40.11941
26	2008-02-03 12:57:57	116.89724	40.11941
26	2008-02-03 13:02:58	116.89724	40.11941
26	2008-02-03 13:08:00	116.89724	40.11941
26	2008-02-03 13:13:02	116.89724	40.11941
26	2008-02-03 13:18:04	116.89724	40.11941
26	2008-02-03 13:23:05	116.89724	40.11941
26	2008-02-03 13:28:07	116.89724	40.11941
26	2008-02-03 13:33:09	116.89719	40.1195
26	2008-02-03 13:38:11	116.89719	40.1195
26	2008-02-03 13:43:13	116.89719	40.1195
26	2008-02-03 13:48:14	116.89719	40.1195
26	2008-02-03 13:53:16	116.89719	40.1195
26	2008-02-03 13:58:18	116.89719	40.1195
26	2008-02-03 14:03:20	116.89719	40.1195
26	2008-02-03 14:08:22	116.89719	40.1195
26	2008-02-03 14:13:23	116.89719	40.1195
26	2008-02-03 14:23:27	116.89719	40.1195
26	2008-02-03 14:28:29	116.89719	40.1195
26	2008-02-03 14:33:30	116.89719	40.1195
26	2008-02-03 14:38:32	116.89719	40.1195
26	2008-02-03 14:43:34	116.89718	40.11952
26	2008-02-03 14:43:34	116.89718	40.11952
26	2008-02-03 14:48:36	116.89718	40.11952
26	2008-02-03 14:53:38	116.89718	40.11952
26	2008-02-03 14:58:39	116.89718	40.11952
26	2008-02-03 15:03:41	116.89718	40.11952
26	2008-02-03 15:13:45	116.89718	40.11952
26	2008-02-03 15:23:48	116.89718	40.11952
26	2008-02-03 15:28:50	116.89718	40.11952
26	2008-02-03 15:33:52	116.89718	40.11952
26	2008-02-03 15:38:54	116.89718	40.11952
26	2008-02-03 15:43:55	116.89718	40.11952
26	2008-02-03 15:48:57	116.89718	40.11952
26	2008-02-03 15:53:59	116.89718	40.11952
26	2008-02-03 15:59:01	116.89718	40.11952
26	2008-02-03 16:04:03	116.89718	40.11952
26	2008-02-03 16:09:04	116.89718	40.11952
26	2008-02-03 16:14:06	116.89718	40.11952
26	2008-02-03 16:19:08	116.89718	40.11952
26	2008-02-03 16:24:10	116.89718	40.11952
26	2008-02-03 16:29:11	116.89718	40.11952
26	2008-02-03 16:34:13	116.89718	40.11952
26	2008-02-03 16:39:15	116.89718	40.11952
26	2008-02-03 16:44:17	116.89718	40.11952
26	2008-02-03 16:49:19	116.89718	40.11952
26	2008-02-03 16:49:19	116.89718	40.11952
26	2008-02-03 16:54:19	116.89718	40.11952
26	2008-02-03 16:59:21	116.89718	40.11952
26	2008-02-03 17:04:23	116.89718	40.11952
26	2008-02-03 17:09:25	116.89718	40.11952
26	2008-02-03 17:14:27	116.89718	40.11952
26	2008-02-03 17:19:28	116.89718	40.11952
26	2008-02-03 17:24:30	116.89718	40.11952
26	2008-02-03 17:29:32	116.89718	40.11952
26	2008-02-03 17:34:34	116.89718	40.11952
26	2008-02-03 17:44:37	116.89718	40.11952
26	2008-02-03 17:49:39	116.89718	40.11952
26	2008-02-03 17:49:40	116.32888	39.91803
26	2008-02-03 17:54:41	116.89718	40.11952
26	2008-02-03 17:59:43	116.89718	40.11952
26	2008-02-03 18:04:44	116.89718	40.11952
26	2008-02-03 18:09:46	116.89718	40.11952
26	2008-02-03 18:14:48	116.89718	40.11952
26	2008-02-03 18:19:50	116.89718	40.11952
26	2008-02-03 18:24:52	116.89718	40.11952
26	2008-02-03 18:29:53	116.89718	40.11952
26	2008-02-03 18:34:55	116.89718	40.11952
26	2008-02-03 18:38:09	116.89718	40.11951
26	2008-02-03 18:38:11	116.89718	40.11951
26	2008-02-03 18:44:40	116.89712	40.11957
26	2008-02-03 18:44:40	116.89712	40.11957
26	2008-02-03 18:49:42	116.89712	40.11957
26	2008-02-03 18:54:43	116.87733	40.10623
26	2008-02-03 18:59:45	116.81367	40.09974
26	2008-02-03 18:59:45	116.81367	40.09974
26	2008-02-03 19:04:47	116.77505	40.06621
26	2008-02-03 19:09:49	116.69996	40.06062
26	2008-02-03 19:19:52	116.59652	40.03524
26	2008-02-03 19:24:54	116.56936	40.0341
26	2008-02-03 19:29:56	116.54959	40.02426
26	2008-02-03 19:34:58	116.54821	40.02581
26	2008-02-03 19:39:59	116.52089	40.02391
26	2008-02-03 19:45:01	116.49837	40.02209
26	2008-02-03 19:50:03	116.48883	40.01228
26	2008-02-03 19:55:05	116.48883	40.01228
26	2008-02-03 20:00:07	116.48883	40.01228
26	2008-02-03 20:05:08	116.48883	40.01228
26	2008-02-03 20:10:10	116.48883	40.01228
26	2008-02-03 20:15:11	116.48883	40.01228
26	2008-02-03 20:20:13	116.48883	40.01228
26	2008-02-03 20:25:15	116.48894	40.01228
26	2008-02-03 20:30:16	116.48139	40.00487
26	2008-02-03 20:35:18	116.4722	40.00491
26	2008-02-03 20:40:20	116.46648	39.98285
26	2008-02-03 20:45:22	116.45411	39.96276
26	2008-02-03 20:50:23	116.44466	39.9601
26	2008-02-03 20:55:25	116.44491	39.96046
26	2008-02-03 21:00:27	116.43941	39.96253
26	2008-02-03 21:05:29	116.43624	39.98625
26	2008-02-03 21:05:29	116.43624	39.98625
26	2008-02-03 21:10:31	116.4031	39.99082
26	2008-02-03 21:15:32	116.39554	39.98716
26	2008-02-03 21:20:34	116.37594	39.97546
26	2008-02-03 21:35:40	116.33915	39.97576
26	2008-02-03 21:40:41	116.33912	39.97571
26	2008-02-03 21:45:43	116.3615	39.98575
26	2008-02-03 21:50:45	116.36994	39.99877
26	2008-02-03 22:00:48	116.35909	40.00011
26	2008-02-03 22:05:50	116.34735	39.99214
26	2008-02-03 22:10:52	116.33166	39.99165
26	2008-02-03 22:20:56	116.34119	40.00628
26	2008-02-03 22:25:57	116.33366	39.99843
26	2008-02-03 22:30:59	116.33102	39.99014
26	2008-02-03 22:36:01	116.32692	39.98543
26	2008-02-03 22:41:03	116.32774	39.96906
26	2008-02-03 22:46:05	116.3238	39.95081
26	2008-02-03 22:51:06	116.32133	39.94504
26	2008-02-03 22:56:08	116.31744	39.9524
26	2008-02-03 23:11:14	116.31372	39.96969
26	2008-02-03 23:16:15	116.3099	39.99134
26	2008-02-03 23:21:17	116.30833	40.01869
26	2008-02-03 23:26:19	116.31247	40.0361
26	2008-02-03 23:31:21	116.32707	40.03942
26	2008-02-03 23:36:23	116.32521	40.05545
26	2008-02-03 23:41:24	116.34401	40.06295
26	2008-02-03 23:46:26	116.32321	40.05421
26	2008-02-03 23:56:30	116.30555	40.03538
26	2008-02-04 00:01:31	116.30014	40.04221
26	2008-02-04 00:06:32	116.30014	40.04221
26	2008-02-04 00:11:34	116.31456	40.04734
26	2008-02-04 00:16:36	116.31724	40.03607
26	2008-02-04 00:21:38	116.317	40.03466
26	2008-02-04 00:26:39	116.34306	40.03781
26	2008-02-04 00:31:41	116.34942	40.03356
26	2008-02-04 00:36:43	116.34439	40.02531
26	2008-02-04 00:41:45	116.33249	40.00036
26	2008-02-04 00:46:47	116.33101	39.99011
26	2008-02-04 00:51:48	116.33103	39.99004
26	2008-02-04 00:56:50	116.33103	39.99004
26	2008-02-04 01:01:52	116.33103	39.99004
26	2008-02-04 01:06:54	116.33103	39.99004
26	2008-02-04 01:11:56	116.33103	39.99004
26	2008-02-04 01:11:56	116.33103	39.99004
26	2008-02-04 01:16:57	116.33375	39.9981
26	2008-02-04 01:21:59	116.33073	39.9912
26	2008-02-04 01:27:01	116.34689	39.99466
26	2008-02-04 01:32:03	116.38503	40.00843
26	2008-02-04 01:37:05	116.41206	40.03047
26	2008-02-04 01:42:06	116.41675	40.04314
26	2008-02-04 01:47:08	116.40469	40.03147
26	2008-02-04 01:52:10	116.36092	40.02164
26	2008-02-04 01:57:12	116.27833	40.01191
26	2008-02-04 02:02:14	116.25093	40.00543
26	2008-02-04 02:12:17	116.29922	39.99628
26	2008-02-04 02:22:21	116.33105	39.99048
26	2008-02-04 02:27:23	116.33105	39.99048
26	2008-02-04 02:32:24	116.33381	39.99777
26	2008-02-04 02:37:26	116.32558	39.99305
26	2008-02-04 02:42:28	116.32406	39.99259
26	2008-02-04 02:47:30	116.32382	39.99272
26	2008-02-04 02:52:32	116.32387	39.9927
26	2008-02-04 02:57:33	116.32389	39.9927
26	2008-02-04 03:02:35	116.32396	39.99274
26	2008-02-04 03:07:37	116.32966	39.98464
26	2008-02-04 03:12:39	116.40447	39.98716
26	2008-02-04 03:17:41	116.46777	39.97486
26	2008-02-04 03:17:41	116.46777	39.97486
26	2008-02-04 03:22:42	116.48801	39.99338
26	2008-02-04 03:27:44	116.5282	40.01905
26	2008-02-04 03:32:46	116.54573	40.00575
26	2008-02-04 03:37:48	116.54549	40.00777
26	2008-02-04 03:42:50	116.54961	40.02443
26	2008-02-04 03:47:51	116.54856	40.0251
26	2008-02-04 03:57:54	116.51401	40.0165
26	2008-02-04 04:02:56	116.45314	39.97686
26	2008-02-04 04:07:58	116.41801	39.98602
26	2008-02-04 04:12:59	116.4019	39.9882
26	2008-02-04 04:18:01	116.40183	40.01131
26	2008-02-04 04:18:01	116.40183	40.01131
26	2008-02-04 04:23:03	116.40577	40.03935
26	2008-02-04 04:28:05	116.40666	40.06901
26	2008-02-04 04:33:06	116.40505	40.075
26	2008-02-04 04:38:08	116.40682	40.04292
26	2008-02-04 04:43:10	116.40967	40.03558
26	2008-02-04 04:48:12	116.4064	40.00798
26	2008-02-04 04:53:14	116.39909	40.00393
26	2008-02-04 04:58:15	116.39909	40.00393
26	2008-02-04 05:03:17	116.4032	40.00427
26	2008-02-04 05:08:19	116.39637	40.0041
26	2008-02-04 05:13:21	116.40162	39.99845
26	2008-02-04 05:18:23	116.42617	40.0074
26	2008-02-04 05:18:23	116.42617	40.0074
26	2008-02-04 05:23:24	116.45941	40.01011
26	2008-02-04 05:28:26	116.46207	39.994
26	2008-02-04 05:33:28	116.46205	39.99389
26	2008-02-04 05:38:30	116.46198	39.99388
26	2008-02-04 05:43:32	116.46221	39.99398
26	2008-02-04 05:53:35	116.46215	39.99398
26	2008-02-04 05:58:37	116.46211	39.99405
26	2008-02-04 06:08:41	116.46107	40.00365
26	2008-02-04 06:13:42	116.47461	40.01169
26	2008-02-04 06:18:44	116.49335	40.00626
26	2008-02-04 06:23:46	116.49968	40.00672
26	2008-02-04 06:28:48	116.49968	40.00672
26	2008-02-04 06:33:50	116.49968	40.00672
26	2008-02-04 06:38:51	116.49968	40.00672
26	2008-02-04 06:43:53	116.48898	40.01234
26	2008-02-04 06:48:55	116.48898	40.01234
26	2008-02-04 06:53:57	116.48898	40.01234
26	2008-02-04 06:58:58	116.48898	40.01234
26	2008-02-04 07:04:00	116.48898	40.01234
26	2008-02-04 07:14:04	116.48898	40.01234
26	2008-02-04 07:19:06	116.48898	40.01234
26	2008-02-04 07:24:07	116.48898	40.01234
26	2008-02-04 07:24:07	116.48898	40.01234
26	2008-02-04 07:29:09	116.48898	40.01234
26	2008-02-04 07:34:11	116.48898	40.01234
26	2008-02-04 07:39:13	116.48898	40.01234
26	2008-02-04 07:44:15	116.48898	40.01234
26	2008-02-04 07:49:15	116.48898	40.01234
26	2008-02-04 07:54:17	116.48898	40.01234
26	2008-02-04 07:59:19	116.48053	40.0039
26	2008-02-04 08:04:21	116.47224	40.0024
26	2008-02-04 08:14:24	116.4724	40.00342
26	2008-02-04 08:19:26	116.47246	40.00319
26	2008-02-04 08:24:28	116.47229	40.00229
26	2008-02-04 08:29:30	116.48964	40.00201
26	2008-02-04 08:34:31	116.53835	40.02401
26	2008-02-04 08:39:33	116.57124	40.03903
26	2008-02-04 08:44:35	116.57743	40.04542
26	2008-02-04 08:49:37	116.5835	40.05138
26	2008-02-04 08:54:39	116.58396	40.05781
26	2008-02-04 08:59:40	116.5825	40.06712
26	2008-02-04 09:04:42	116.58404	40.07664
26	2008-02-04 09:09:44	116.58591	40.07995
26	2008-02-04 09:14:46	116.58132	40.06959
26	2008-02-04 09:19:48	116.56243	40.07004
26	2008-02-04 09:24:49	116.56504	40.07122
26	2008-02-04 09:29:51	116.56504	40.07122
26	2008-02-04 09:29:51	116.56504	40.07122
26	2008-02-04 09:34:53	116.56504	40.07122
26	2008-02-04 09:39:55	116.565	40.07123
26	2008-02-04 09:44:56	116.56644	40.0639
26	2008-02-04 09:49:58	116.5822	40.06221
26	2008-02-04 09:55:00	116.5822	40.06221
26	2008-02-04 10:00:02	116.5822	40.06221
26	2008-02-04 10:05:04	116.58294	40.06075
26	2008-02-04 10:10:05	116.58294	40.06075
26	2008-02-04 10:15:07	116.58294	40.06075
26	2008-02-04 10:20:09	116.58253	40.06321
26	2008-02-04 10:25:11	116.58253	40.06321
26	2008-02-04 10:30:12	116.58253	40.06321
26	2008-02-04 10:35:14	116.58253	40.06321
26	2008-02-04 10:40:16	116.58253	40.06321
26	2008-02-04 10:45:18	116.58253	40.06321
26	2008-02-04 10:50:20	116.58253	40.06321
26	2008-02-04 10:55:21	116.58213	40.06562
26	2008-02-04 10:58:37	116.58213	40.06562
26	2008-02-04 10:58:38	116.58213	40.06562
26	2008-02-04 11:06:09	116.58213	40.06575
26	2008-02-04 11:11:11	116.58213	40.06575
26	2008-02-04 11:16:13	116.58213	40.06575
26	2008-02-04 11:16:13	116.58213	40.06575
26	2008-02-04 11:21:14	116.58154	40.06935
26	2008-02-04 11:26:15	116.58154	40.06935
26	2008-02-04 11:31:17	116.58154	40.06935
26	2008-02-04 11:36:19	116.58086	40.07326
26	2008-02-04 11:41:21	116.58086	40.07326
26	2008-02-04 11:46:22	116.58086	40.07326
26	2008-02-04 11:51:24	116.58049	40.07531
26	2008-02-04 11:56:26	116.58041	40.07529
26	2008-02-04 12:01:28	116.58041	40.07529
26	2008-02-04 12:06:30	116.58044	40.07637
26	2008-02-04 12:11:31	116.58571	40.07666
26	2008-02-04 12:16:33	116.58571	40.07666
26	2008-02-04 12:31:39	116.57952	40.0473
26	2008-02-04 12:36:40	116.52104	40.01799
26	2008-02-04 12:41:42	116.46655	39.97324
26	2008-02-04 12:46:44	116.40967	39.98731
26	2008-02-04 12:51:46	116.35846	39.9859
26	2008-02-04 12:56:47	116.29362	39.9839
26	2008-02-04 13:01:49	116.3024	39.95794
26	2008-02-04 13:06:51	116.30255	39.9427
26	2008-02-04 13:11:53	116.2887	39.94644
26	2008-02-04 13:16:55	116.26777	39.93767
26	2008-02-04 13:16:55	116.26777	39.93767
26	2008-02-04 13:21:56	116.2687	39.9191
26	2008-02-04 13:26:58	116.26773	39.91085
26	2008-02-04 13:32:00	116.28474	39.89574
26	2008-02-04 13:37:02	116.33902	39.89642
26	2008-02-04 13:42:04	116.36815	39.89092
26	2008-02-04 13:47:05	116.37062	39.88789
26	2008-02-04 13:52:07	116.39179	39.8898
26	2008-02-04 13:57:09	116.41222	39.89158
26	2008-02-04 14:02:11	116.44296	39.89214
26	2008-02-04 14:07:13	116.45368	39.89554
26	2008-02-04 14:12:14	116.45544	39.89527
26	2008-02-04 14:17:16	116.45516	39.89551
26	2008-02-04 14:22:18	116.45608	39.90526
26	2008-02-04 14:27:20	116.4527	39.90733
26	2008-02-04 14:32:22	116.44409	39.91117
26	2008-02-04 14:37:23	116.43505	39.91201
26	2008-02-04 14:42:25	116.43295	39.8981
26	2008-02-04 14:47:27	116.41967	39.87009
26	2008-02-04 14:52:29	116.40992	39.85614
26	2008-02-04 14:57:31	116.40637	39.85244
26	2008-02-04 15:02:32	116.40639	39.85244
26	2008-02-04 15:07:34	116.40639	39.85244
26	2008-02-04 15:12:36	116.40811	39.85344
26	2008-02-04 15:17:38	116.41576	39.86079
26	2008-02-04 15:22:39	116.42502	39.88274
26	2008-02-04 15:32:42	116.41366	39.89965
26	2008-02-04 15:37:44	116.42078	39.91045
26	2008-02-04 15:42:46	116.41967	39.92945
26	2008-02-04 15:47:47	116.41949	39.94332
26	2008-02-04 15:52:49	116.41936	39.94763
26	2008-02-04 15:57:51	116.45924	39.96615
26	2008-02-04 16:02:53	116.45328	39.98369
26	2008-02-04 16:07:55	116.46207	39.99362
26	2008-02-04 16:12:56	116.46536	39.99234
26	2008-02-04 16:17:58	116.47237	40.0066
26	2008-02-04 16:28:02	116.46313	39.99174
26	2008-02-04 16:33:04	116.45907	40.00215
26	2008-02-04 16:38:05	116.46196	39.99261
26	2008-02-04 16:43:07	116.4623	39.99237
26	2008-02-04 16:48:09	116.46315	39.99242
26	2008-02-04 16:53:11	116.4634	39.99194
26	2008-02-04 16:58:13	116.47613	39.98812
26	2008-02-04 17:03:14	116.47409	39.98847
26	2008-02-04 17:08:16	116.4622	39.99223
26	2008-02-04 17:13:18	116.46239	39.99228
26	2008-02-04 17:18:20	116.46303	39.99275
26	2008-02-04 17:23:22	116.47043	39.98708
26	2008-02-04 17:28:23	116.48115	39.98812
26	2008-02-04 17:28:23	116.48115	39.98812
26	2008-02-04 17:33:25	116.49661	39.97256
26	2008-02-04 17:38:27	116.49721	39.97537
26	2008-02-04 17:43:29	116.48463	39.97907
26	2008-02-04 17:48:30	116.46729	39.97476
26	2008-02-04 17:53:32	116.44311	39.99594
26	2008-02-04 17:58:34	116.43555	40.02781
26	2008-02-04 18:03:36	116.41994	40.0405
26	2008-02-04 18:08:38	116.41616	40.0403
26	2008-02-04 18:13:39	116.41132	40.03105
26	2008-02-04 18:18:41	116.40161	40.00723
26	2008-02-04 18:23:43	116.40129	39.99451
26	2008-02-04 18:28:45	116.37242	39.98629
26	2008-02-04 18:33:47	116.30354	39.98403
26	2008-02-04 18:38:48	116.26915	39.94957
26	2008-02-04 18:43:50	116.26783	39.90221
26	2008-02-04 19:21:13	116.37597	39.88797
26	2008-02-04 19:26:15	116.39964	39.89125
26	2008-02-04 19:31:17	116.41389	39.89165
26	2008-02-04 19:36:19	116.4244	39.89208
26	2008-02-04 19:46:22	116.48422	39.90897
26	2008-02-04 19:51:24	116.48152	39.95675
26	2008-02-04 19:56:26	116.43928	39.9856
26	2008-02-04 19:56:26	116.43928	39.9856
26	2008-02-04 20:01:28	116.44716	39.99546
26	2008-02-04 20:06:29	116.4715	40.0007
26	2008-02-04 20:11:31	116.48734	40.00859
26	2008-02-04 20:16:33	116.48887	40.01229
26	2008-02-04 20:21:35	116.48887	40.01229
26	2008-02-04 20:26:36	116.48887	40.01229
26	2008-02-04 20:31:38	116.48887	40.01229
26	2008-02-04 20:36:40	116.48887	40.01229
26	2008-02-04 20:41:42	116.48887	40.01229
26	2008-02-04 20:41:42	116.48887	40.01229
26	2008-02-04 20:46:44	116.48963	40.00974
26	2008-02-04 20:51:44	116.47214	40.00655
26	2008-02-04 20:56:46	116.46428	39.99638
26	2008-02-04 21:01:48	116.46491	39.99074
26	2008-02-04 21:06:50	116.45982	39.98724
26	2008-02-04 21:11:52	116.46483	39.98351
26	2008-02-04 21:16:53	116.47627	39.98323
26	2008-02-04 21:37:00	116.46247	39.99229
26	2008-02-04 21:42:02	116.46291	39.99196
26	2008-02-04 21:47:04	116.45648	39.99477
26	2008-02-04 21:57:08	116.46211	39.99209
26	2008-02-04 22:02:09	116.46265	39.99201
26	2008-02-04 22:07:11	116.46381	40.00374
26	2008-02-04 22:12:13	116.46837	40.00063
26	2008-02-04 22:17:15	116.45647	39.99701
26	2008-02-04 22:22:17	116.47532	39.98753
26	2008-02-04 22:27:18	116.476	39.98803
26	2008-02-04 22:32:20	116.46933	39.98509
26	2008-02-04 22:37:22	116.46476	39.98358
26	2008-02-04 23:00:36	116.47108	39.95307
26	2008-02-04 23:05:38	116.45858	39.94604
26	2008-02-04 23:10:40	116.45518	39.93599
26	2008-02-04 23:15:41	116.45189	39.93248
26	2008-02-04 23:25:45	116.43844	39.95005
26	2008-02-04 23:35:49	116.44088	39.93517
26	2008-02-04 23:51:00	116.43525	39.9211
26	2008-02-05 00:01:04	116.42108	39.91082
26	2008-02-05 00:06:21	116.40674	39.91284
26	2008-02-05 00:16:09	116.40446	39.90673
26	2008-02-05 00:41:18	116.47568	39.92154
26	2008-02-05 00:56:23	116.45071	39.86338
26	2008-02-05 01:11:28	116.41936	39.86434
26	2008-02-05 01:16:29	116.40764	39.86237
26	2008-02-05 01:26:33	116.41483	39.87934
26	2008-02-05 01:36:37	116.4303	39.90687
26	2008-02-05 01:56:44	116.42616	39.9323
26	2008-02-05 02:31:56	116.32045	40.01209
26	2008-02-05 02:36:58	116.30543	40.03311
26	2008-02-05 02:52:03	116.31214	40.0116
26	2008-02-05 02:57:05	116.32434	39.99286
26	2008-02-05 03:02:07	116.32434	39.99284
26	2008-02-05 03:07:09	116.32657	39.99161
26	2008-02-05 03:37:59	116.54522	40.00778
26	2008-02-05 03:43:04	116.54958	40.02442
26	2008-02-05 03:48:02	116.54967	40.02439
26	2008-02-05 03:53:34	116.54449	40.02493
26	2008-02-05 03:58:06	116.5092	40.02304
26	2008-02-05 04:03:08	116.51591	40.02234
26	2008-02-05 04:08:09	116.47872	39.98513
26	2008-02-05 04:18:13	116.44411	39.93204
26	2008-02-05 04:23:15	116.43761	39.93011
26	2008-02-05 04:53:26	116.45478	39.95251
26	2008-02-05 04:58:36	116.47682	39.97389
26	2008-02-05 05:03:29	116.4942	39.99961
26	2008-02-05 05:09:01	116.50061	40.00567
26	2008-02-05 05:13:33	116.47639	39.98301
26	2008-02-05 05:23:36	116.45552	39.90797
26	2008-02-05 05:23:36	116.45552	39.90797
26	2008-02-05 05:28:38	116.45754	39.87158
26	2008-02-05 05:33:40	116.45555	39.8918
26	2008-02-05 05:38:42	116.45576	39.90715
26	2008-02-05 05:43:43	116.44075	39.90463
26	2008-02-05 05:48:45	116.42064	39.91149
26	2008-02-05 05:53:47	116.41971	39.93487
26	2008-02-05 05:58:49	116.41257	39.95572
26	2008-02-05 06:08:52	116.40338	39.99746
26	2008-02-05 06:13:58	116.41474	40.00078
26	2008-02-05 06:18:56	116.41055	39.99395
26	2008-02-05 06:24:00	116.4138	39.96762
26	2008-02-05 06:28:59	116.45546	39.93448
26	2008-02-05 06:34:04	116.45489	39.87522
26	2008-02-05 06:39:02	116.40795	39.85372
26	2008-02-05 06:44:16	116.4156	39.85562
26	2008-02-05 06:49:06	116.45506	39.87608
26	2008-02-05 06:54:37	116.4556	39.93874
26	2008-02-05 07:09:13	116.46026	39.97946
26	2008-02-05 07:14:15	116.47487	40.00452
26	2008-02-05 07:19:16	116.48903	40.01236
26	2008-02-05 07:24:18	116.48903	40.01236
26	2008-02-05 07:29:20	116.48903	40.01236
26	2008-02-05 07:29:20	116.48903	40.01236
26	2008-02-05 07:34:22	116.48903	40.01236
26	2008-02-05 07:39:24	116.48903	40.01236
26	2008-02-05 07:44:25	116.48957	40.00893
26	2008-02-05 07:49:27	116.47247	40.00216
26	2008-02-05 07:54:29	116.49125	39.99674
26	2008-02-05 08:19:41	116.58158	40.07674
26	2008-02-05 08:34:43	116.52923	40.05484
26	2008-02-05 08:44:47	116.4888	40.02133
26	2008-02-05 08:49:49	116.47861	40.00408
26	2008-02-05 08:54:50	116.47246	40.00227
26	2008-02-05 08:59:52	116.47246	40.00227
26	2008-02-05 09:04:54	116.47246	40.00227
26	2008-02-05 09:14:57	116.47246	40.00227
26	2008-02-05 09:40:06	116.47251	40.00205
26	2008-02-05 09:45:08	116.45924	39.98676
26	2008-02-05 09:50:10	116.44909	39.97993
26	2008-02-05 09:55:12	116.42779	39.96826
26	2008-02-05 10:00:14	116.3745	39.96684
26	2008-02-05 10:05:15	116.36218	39.97525
26	2008-02-05 10:15:19	116.3677	39.947
26	2008-02-05 10:30:53	116.4198	39.92685
26	2008-02-05 10:45:29	116.42114	39.9034
26	2008-02-05 10:50:30	116.42143	39.90344
26	2008-02-05 10:55:32	116.43003	39.9008
26	2008-02-05 11:00:34	116.41891	39.87009
26	2008-02-05 11:07:45	116.34312	39.87147
26	2008-02-05 11:12:47	116.32805	39.89604
26	2008-02-05 11:22:02	116.30454	39.90811
26	2008-02-05 11:27:04	116.3046	39.90848
26	2008-02-05 11:32:06	116.31303	39.9224
26	2008-02-05 11:37:07	116.33884	39.92199
26	2008-02-05 11:42:09	116.35464	39.92232
26	2008-02-05 11:47:11	116.36697	39.9294
26	2008-02-05 11:52:13	116.3828	39.93186
26	2008-02-05 11:57:15	116.40207	39.93192
26	2008-02-05 12:12:20	116.45472	39.93237
26	2008-02-05 12:17:22	116.45593	39.94677
26	2008-02-05 12:22:24	116.4618	39.95521
26	2008-02-05 12:27:25	116.4615	39.95403
26	2008-02-05 12:32:27	116.4615	39.95403
26	2008-02-05 12:37:29	116.46124	39.95986
26	2008-02-05 12:42:31	116.45462	39.97603
26	2008-02-05 12:47:32	116.43918	39.98891
26	2008-02-05 12:52:34	116.44227	39.99399
26	2008-02-05 12:57:36	116.45675	39.99048
26	2008-02-05 13:02:38	116.46795	39.98158
26	2008-02-05 13:07:40	116.48305	39.97891
26	2008-02-05 13:07:40	116.48305	39.97891
26	2008-02-05 13:12:42	116.50026	39.98244
26	2008-02-05 13:17:43	116.50026	39.98244
26	2008-02-05 13:22:45	116.48268	39.97907
26	2008-02-05 13:27:47	116.4501	39.97879
26	2008-02-05 13:32:49	116.4416	39.99301
26	2008-02-05 13:37:50	116.44181	39.9933
26	2008-02-05 13:42:52	116.45626	39.99572
26	2008-02-05 13:47:54	116.47622	39.98816
26	2008-02-05 13:52:56	116.46207	39.99236
26	2008-02-05 13:57:57	116.46209	39.99207
26	2008-02-05 14:03:00	116.46236	39.99182
26	2008-02-05 14:08:01	116.45674	39.99132
26	2008-02-05 14:13:02	116.45047	39.99765
26	2008-02-05 14:18:04	116.46209	39.99215
26	2008-02-05 14:23:06	116.46266	39.99176
26	2008-02-05 14:28:07	116.45657	39.99684
26	2008-02-05 14:33:09	116.46207	39.99221
26	2008-02-05 14:43:13	116.45967	39.98723
26	2008-02-05 14:48:14	116.44547	39.97592
26	2008-02-05 14:53:16	116.44491	39.97507
26	2008-02-05 14:58:18	116.45797	39.98553
26	2008-02-05 15:03:20	116.46219	39.99235
26	2008-02-05 15:08:21	116.4629	39.99199
26	2008-02-05 15:13:24	116.47026	39.98719
26	2008-02-05 15:18:25	116.47173	39.96432
26	2008-02-05 15:23:27	116.46645	39.94745
26	2008-02-05 15:28:29	116.47648	39.96158
26	2008-02-05 15:33:31	116.47347	39.97806
26	2008-02-05 15:38:32	116.4619	39.99298
26	2008-02-05 15:43:34	116.46213	39.99225
26	2008-02-05 15:48:36	116.464	39.99126
26	2008-02-05 16:12:58	116.46201	39.95416
26	2008-02-05 16:18:00	116.4666	39.93351
26	2008-02-05 16:23:01	116.47461	39.92688
26	2008-02-05 16:28:04	116.48161	39.92154
26	2008-02-05 16:33:05	116.49873	39.91447
26	2008-02-05 16:38:08	116.49644	39.91448
26	2008-02-05 16:43:08	116.48533	39.91425
26	2008-02-05 16:48:17	116.47835	39.96015
26	2008-02-05 16:53:12	116.47336	39.97799
26	2008-02-05 17:03:15	116.45651	39.99959
26	2008-02-05 17:08:18	116.45676	39.99967
26	2008-02-05 17:13:19	116.46073	39.93933
26	2008-02-05 17:18:22	116.46561	39.98955
26	2008-02-05 17:23:23	116.4639	39.99165
26	2008-02-05 17:28:25	116.46133	39.99374
26	2008-02-05 17:33:26	116.46178	39.99908
26	2008-02-05 17:33:26	116.46178	39.99908
26	2008-02-05 17:38:34	116.45369	40.00948
26	2008-02-05 17:43:30	116.46138	40.00033
26	2008-02-05 17:48:32	116.46211	39.99251
26	2008-02-05 17:53:33	116.46279	39.99189
26	2008-02-05 18:03:36	116.46656	39.97407
26	2008-02-05 18:08:39	116.48016	39.95954
26	2008-02-05 18:13:39	116.4823	39.97883
26	2008-02-05 18:18:42	116.47874	39.98165
26	2008-02-05 18:23:43	116.45887	39.96894
26	2008-02-05 18:47:01	116.46762	39.99253
26	2008-02-05 19:54:12	116.46315	40.01935
26	2008-02-05 19:59:15	116.48902	40.02126
26	2008-02-05 20:04:15	116.49065	40.03598
26	2008-02-05 20:14:18	116.50992	40.02295
26	2008-02-05 20:19:21	116.50134	40.00593
26	2008-02-05 20:24:22	116.47351	39.99333
26	2008-02-05 20:29:24	116.46979	39.99306
26	2008-02-05 20:34:25	116.46163	39.97822
26	2008-02-05 20:39:28	116.48363	39.94723
26	2008-02-05 20:44:29	116.4759	39.91433
26	2008-02-05 20:49:32	116.47161	39.90954
26	2008-02-05 20:54:33	116.45504	39.90508
26	2008-02-05 20:59:36	116.4403	39.90585
26	2008-02-05 21:04:36	116.46217	39.9034
26	2008-02-05 21:09:39	116.4806	39.89182
26	2008-02-05 21:14:40	116.51773	39.89176
26	2008-02-05 21:21:49	116.52108	39.89173
26	2008-02-05 21:26:50	116.47261	39.89206
26	2008-02-05 21:31:52	116.46939	39.89216
26	2008-02-05 21:36:54	116.46648	39.89221
26	2008-02-05 21:41:56	116.49016	39.89179
26	2008-02-05 21:46:58	116.52176	39.88152
26	2008-02-05 21:51:59	116.52769	39.87299
26	2008-02-05 21:57:01	116.50486	39.892
26	2008-02-05 22:02:03	116.48356	39.87906
26	2008-02-05 22:07:05	116.49445	39.87698
26	2008-02-05 22:12:07	116.48393	39.89158
26	2008-02-05 22:17:08	116.46798	39.89227
26	2008-02-05 22:22:10	116.45369	39.8925
26	2008-02-05 22:27:12	116.40921	39.89171
26	2008-02-05 22:32:14	116.36936	39.88806
26	2008-02-05 22:37:15	116.34405	39.88982
26	2008-02-05 22:42:17	116.35028	39.92045
26	2008-02-05 22:47:19	116.32373	39.9275
26	2008-02-05 22:52:21	116.32554	39.92558
26	2008-02-05 22:57:23	116.30447	39.92501
26	2008-02-05 22:57:23	116.30447	39.92501
26	2008-02-05 23:02:24	116.30377	39.92436
26	2008-02-05 23:07:26	116.28782	39.91747
26	2008-02-05 23:12:28	116.2927	39.90631
26	2008-02-05 23:17:30	116.28904	39.89719
26	2008-02-05 23:22:32	116.31026	39.88588
26	2008-02-05 23:32:35	116.3217	39.89204
26	2008-02-05 23:37:37	116.3228	39.89833
26	2008-02-05 23:42:39	116.2684	39.89756
26	2008-02-05 23:47:41	116.27881	39.93077
26	2008-02-05 23:57:43	116.26652	39.92709
26	2008-02-06 00:02:45	116.28225	39.92607
26	2008-02-06 00:12:48	116.33167	39.93106
26	2008-02-06 00:17:50	116.34765	39.92212
26	2008-02-06 00:22:52	116.35005	39.92464
26	2008-02-06 00:27:54	116.37408	39.96431
26	2008-02-06 00:32:56	116.43829	39.96275
26	2008-02-06 00:37:57	116.45143	39.96561
26	2008-02-06 00:42:59	116.448	39.96649
26	2008-02-06 00:48:01	116.42595	39.95602
26	2008-02-06 00:53:03	116.40868	39.948
26	2008-02-06 00:58:05	116.3477	39.9391
26	2008-02-06 00:58:05	116.3477	39.9391
26	2008-02-06 01:03:06	116.29558	39.94575
26	2008-02-06 01:08:08	116.30251	39.95647
26	2008-02-06 01:13:10	116.31823	39.9458
26	2008-02-06 01:18:12	116.33634	39.93625
26	2008-02-06 01:23:13	116.34327	39.91262
26	2008-02-06 01:28:15	116.34269	39.87858
26	2008-02-06 01:33:17	116.33294	39.86275
26	2008-02-06 01:38:19	116.34774	39.873
26	2008-02-06 01:43:21	116.35057	39.89412
26	2008-02-06 01:48:22	116.35302	39.9061
26	2008-02-06 01:53:24	116.3495	39.93722
26	2008-02-06 01:58:26	116.3855	39.96701
26	2008-02-06 02:03:28	116.45031	39.95468
26	2008-02-06 02:13:31	116.45874	39.90685
26	2008-02-06 02:18:33	116.48055	39.89687
26	2008-02-06 02:23:35	116.47167	39.89952
26	2008-02-06 02:28:37	116.45522	39.91127
26	2008-02-06 02:33:38	116.44428	39.9298
26	2008-02-06 02:38:40	116.44931	39.94842
26	2008-02-06 02:43:42	116.46816	39.96627
26	2008-02-06 02:48:44	116.47217	39.98594
26	2008-02-06 02:53:46	116.48356	39.97768
26	2008-02-06 02:58:47	116.47009	39.9527
26	2008-02-06 03:03:49	116.45536	39.92978
26	2008-02-06 03:03:49	116.45536	39.92978
26	2008-02-06 03:08:51	116.45214	39.88315
26	2008-02-06 03:13:53	116.44463	39.87249
26	2008-02-06 03:18:55	116.44987	39.87152
26	2008-02-06 03:23:56	116.45487	39.883
26	2008-02-06 03:28:58	116.45609	39.90629
26	2008-02-06 03:34:00	116.45483	39.91803
26	2008-02-06 03:39:02	116.45602	39.94369
26	2008-02-06 03:44:03	116.43793	39.93987
26	2008-02-06 03:49:04	116.39086	39.94768
26	2008-02-06 03:54:06	116.35937	39.95121
26	2008-02-06 03:59:08	116.36544	39.94969
26	2008-02-06 04:09:11	115.96195	39.75898
26	2008-02-06 04:09:11	115.96195	39.75898
26	2008-02-06 04:14:13	116.46214	39.96089
26	2008-02-06 04:19:15	116.45543	39.94019
26	2008-02-06 04:29:19	116.45599	39.94365
26	2008-02-06 04:34:20	116.45599	39.94365
26	2008-02-06 04:39:22	116.45599	39.94365
26	2008-02-06 04:44:24	116.45617	39.94377
26	2008-02-06 04:49:26	116.45612	39.94376
26	2008-02-06 04:54:27	116.45534	39.94447
26	2008-02-06 04:59:29	116.47599	39.93227
26	2008-02-06 05:04:31	116.50051	39.92845
26	2008-02-06 05:09:33	116.49374	39.93431
26	2008-02-06 05:09:33	116.49374	39.93431
26	2008-02-06 05:14:35	116.45609	39.93247
26	2008-02-06 05:19:36	116.43042	39.93266
26	2008-02-06 05:24:38	116.43742	39.9268
26	2008-02-06 05:29:40	116.43751	39.92697
26	2008-02-06 05:39:44	116.35353	39.94371
26	2008-02-06 05:44:45	116.32485	39.96626
26	2008-02-06 05:49:47	116.31157	39.97452
26	2008-02-06 05:54:49	116.34314	39.97509
26	2008-02-06 05:59:51	116.36357	39.97532
26	2008-02-06 06:04:52	116.36291	39.98793
26	2008-02-06 06:14:56	116.35294	39.99524
26	2008-02-06 06:19:58	116.36222	39.9916
26	2008-02-06 06:25:00	116.36362	39.97559
26	2008-02-06 06:30:01	116.37606	39.97553
26	2008-02-06 06:35:03	116.37606	39.97553
26	2008-02-06 06:45:07	116.41992	39.98725
26	2008-02-06 06:50:09	116.41847	39.97612
26	2008-02-06 06:55:10	116.41837	39.976
26	2008-02-06 07:00:12	116.44873	39.95548
26	2008-02-06 07:05:14	116.50573	40.00826
26	2008-02-06 07:10:16	116.55403	40.02824
26	2008-02-06 07:10:16	116.55403	40.02824
26	2008-02-06 07:15:18	116.54955	40.02438
26	2008-02-06 07:20:19	116.54961	40.02437
26	2008-02-06 07:25:21	116.54807	40.02605
26	2008-02-06 07:30:23	116.51663	40.02361
26	2008-02-06 07:35:25	116.48882	40.01317
26	2008-02-06 07:40:26	116.48902	40.01227
26	2008-02-06 07:45:27	116.48902	40.01227
26	2008-02-06 07:50:29	116.48902	40.01227
26	2008-02-06 07:55:31	116.48902	40.01227
26	2008-02-06 08:00:33	116.48902	40.01227
26	2008-02-06 08:05:34	116.48902	40.01227
26	2008-02-06 08:10:36	116.48902	40.01227
26	2008-02-06 08:15:38	116.48902	40.01227
26	2008-02-06 08:20:40	116.48902	40.01227
26	2008-02-06 08:25:42	116.48531	40.0081
26	2008-02-06 08:30:43	116.47254	40.0021
26	2008-02-06 08:35:45	116.47254	40.0021
26	2008-02-06 08:40:47	116.47252	40.0021
26	2008-02-06 08:45:49	116.47252	40.0021
26	2008-02-06 08:50:51	116.47252	40.0021
26	2008-02-06 08:55:52	116.4726	39.99748
26	2008-02-06 09:00:54	116.48358	39.97645
26	2008-02-06 09:05:56	116.4987	39.95963
26	2008-02-06 09:10:58	116.48846	39.97069
26	2008-02-06 09:15:59	116.469	39.96697
26	2008-02-06 09:15:59	116.469	39.96697
26	2008-02-06 09:21:01	116.46532	39.95107
26	2008-02-06 09:26:03	116.46113	39.93247
26	2008-02-06 09:31:05	116.45524	39.92144
26	2008-02-06 09:36:07	116.43005	39.90174
26	2008-02-06 09:41:08	116.41907	39.90341
26	2008-02-06 09:46:10	116.43931	39.88122
26	2008-02-06 09:51:12	116.41527	39.86412
26	2008-02-06 09:56:14	116.4043	39.85259
26	2008-02-06 10:01:16	116.41558	39.86205
26	2008-02-06 10:06:17	116.41277	39.88895
26	2008-02-06 10:16:21	116.41946	39.90345
26	2008-02-06 10:21:23	116.42058	39.90338
26	2008-02-06 10:26:24	116.42064	39.90338
26	2008-02-06 10:49:47	116.4384	39.88832
26	2008-02-06 10:54:49	116.3983	39.87073
26	2008-02-06 11:04:52	116.32052	39.88875
26	2008-02-06 11:09:54	116.32051	39.88081
26	2008-02-06 11:14:56	116.30587	39.88435
26	2008-02-06 11:19:58	116.31204	39.89562
26	2008-02-06 11:25:00	116.35748	39.89811
26	2008-02-06 11:30:01	116.38827	39.8988
26	2008-02-06 11:35:03	116.40596	39.89587
26	2008-02-06 11:40:05	116.41565	39.89925
26	2008-02-06 11:55:10	116.42581	39.90368
26	2008-02-06 12:00:12	116.43781	39.87119
26	2008-02-06 12:10:16	116.40587	39.86287
26	2008-02-06 12:15:17	116.40494	39.86189
26	2008-02-06 12:20:19	116.39674	39.86403
26	2008-02-06 12:25:21	116.37516	39.86947
26	2008-02-06 12:30:23	116.34094	39.85563
26	2008-02-06 12:35:47	116.32703	39.848
26	2008-02-06 12:45:28	116.35227	39.87655
26	2008-02-06 12:50:30	116.35762	39.8811
26	2008-02-06 12:55:32	116.3681	39.87534
26	2008-02-06 13:00:34	116.39738	39.87035
26	2008-02-06 13:10:37	116.40783	39.85811
26	2008-02-06 13:15:39	116.40794	39.85644
26	2008-02-06 13:20:41	116.41554	39.86383
26	2008-02-06 13:25:43	116.43334	39.87446
26	2008-02-06 13:30:44	116.43892	39.88317
26	2008-02-06 13:35:46	116.45051	39.88039
26	2008-02-06 13:40:48	116.46099	39.88302
26	2008-02-06 13:45:50	116.463	39.8781
26	2008-02-06 13:50:51	116.46631	39.87509
26	2008-02-06 13:55:53	116.45543	39.88344
26	2008-02-06 14:00:55	116.44494	39.90732
26	2008-02-06 14:05:56	116.40205	39.90703
26	2008-02-06 14:05:56	116.40205	39.90703
26	2008-02-06 14:10:58	116.37291	39.90602
26	2008-02-06 14:15:59	116.37127	39.91312
26	2008-02-06 14:21:01	116.39215	39.92196
26	2008-02-06 14:26:03	116.41027	39.9173
26	2008-02-06 14:31:05	116.42035	39.91326
26	2008-02-06 14:36:07	116.42968	39.89994
26	2008-02-06 14:41:08	116.44453	39.90705
26	2008-02-06 14:51:12	116.47059	39.91029
26	2008-02-06 14:56:14	116.4719	39.91377
26	2008-02-06 15:01:16	116.45594	39.92149
26	2008-02-06 15:06:17	116.46262	39.92179
26	2008-02-06 15:11:19	116.45591	39.92209
26	2008-02-06 15:16:21	116.44363	39.92068
26	2008-02-06 15:21:23	116.45481	39.91798
26	2008-02-06 15:26:25	116.47005	39.91039
26	2008-02-06 15:31:26	116.48331	39.91421
26	2008-02-06 15:36:28	116.48414	39.94067
26	2008-02-06 15:41:30	116.47109	39.97289
26	2008-02-06 15:46:32	116.47036	39.98743
26	2008-02-06 15:51:34	116.46275	39.9921
26	2008-02-06 15:56:35	116.46158	40.0048
26	2008-02-06 16:01:37	116.46091	40.01934
26	2008-02-06 16:06:39	116.43247	40.03096
26	2008-02-06 16:11:41	116.43814	40.03093
26	2008-02-06 16:11:41	116.43814	40.03093
26	2008-02-06 16:16:42	116.45798	40.01919
26	2008-02-06 16:21:44	116.46164	39.9964
26	2008-02-06 16:26:46	116.46646	39.98274
26	2008-02-06 16:31:48	116.47635	39.97031
26	2008-02-06 16:36:50	116.47522	39.97681
26	2008-02-06 16:41:51	116.46887	39.98811
26	2008-02-06 16:46:53	116.46326	39.99069
26	2008-02-06 16:51:55	116.46223	39.99254
26	2008-02-06 16:56:57	116.46153	40.00524
26	2008-02-06 17:01:59	116.46138	40.00254
26	2008-02-06 17:07:00	116.47953	39.98116
26	2008-02-06 17:12:02	116.48978	39.97062
26	2008-02-06 17:17:04	116.4971	39.9605
26	2008-02-06 17:22:06	116.48775	39.96259
26	2008-02-06 17:27:07	116.48371	39.97711
26	2008-02-06 17:32:09	116.47971	39.98931
26	2008-02-06 17:37:11	116.46214	39.99224
26	2008-02-06 17:42:13	116.45673	39.99114
26	2008-02-06 17:47:15	116.4624	39.99584
26	2008-02-06 17:52:16	116.48539	39.99028
26	2008-02-06 18:02:19	116.42262	39.94303
26	2008-02-06 18:07:21	116.44496	39.95328
26	2008-02-06 18:12:23	116.43952	39.98543
26	2008-02-06 18:12:23	116.43952	39.98543
26	2008-02-06 18:17:24	116.44176	39.99331
26	2008-02-06 18:22:26	116.45105	39.99569
26	2008-02-06 18:27:28	116.46139	40.00716
26	2008-02-06 18:32:30	116.46107	40.01097
26	2008-02-06 18:37:32	116.48727	40.00845
26	2008-02-06 18:42:33	116.48887	40.01229
26	2008-02-06 18:47:35	116.48887	40.01229
26	2008-02-06 18:52:37	116.48887	40.01229
26	2008-02-06 18:57:39	116.48887	40.01229
26	2008-02-06 19:02:41	116.48887	40.01229
26	2008-02-06 19:07:42	116.48887	40.01229
26	2008-02-06 19:12:44	116.48887	40.01229
26	2008-02-06 19:17:46	116.48887	40.01229
26	2008-02-06 19:22:48	116.48887	40.01229
26	2008-02-06 19:27:50	116.48887	40.01229
26	2008-02-06 19:32:51	116.48887	40.01229
26	2008-02-06 19:37:53	116.48887	40.01229
26	2008-02-06 19:42:55	116.48887	40.01229
26	2008-02-06 19:47:57	116.48899	40.01231
26	2008-02-06 19:52:59	116.47688	40.00431
26	2008-02-06 19:58:00	116.45482	39.99969
26	2008-02-06 20:03:02	116.45636	39.99961
26	2008-02-06 20:08:04	116.47091	39.98673
26	2008-02-06 20:13:06	116.45146	39.96034
26	2008-02-06 20:18:07	116.4398	39.94323
26	2008-02-06 20:18:07	116.4398	39.94323
26	2008-02-06 20:23:09	116.42792	39.9434
26	2008-02-06 20:28:11	116.43343	39.95581
26	2008-02-06 20:33:13	116.45214	39.9535
26	2008-02-06 20:43:16	116.41078	39.93954
26	2008-02-06 20:48:18	116.39792	39.93212
26	2008-02-06 20:58:22	116.35585	39.94127
26	2008-02-06 21:03:24	116.36168	39.93133
26	2008-02-06 21:08:25	116.34938	39.92269
26	2008-02-06 21:13:27	116.3468	39.89376
26	2008-02-06 21:18:29	116.35134	39.90044
26	2008-02-06 21:23:31	116.36244	39.91052
26	2008-02-06 21:28:32	116.36725	39.92307
26	2008-02-06 21:33:34	116.35735	39.92626
26	2008-02-06 21:38:36	116.35438	39.92244
26	2008-02-06 21:43:38	116.35526	39.93914
26	2008-02-06 21:48:40	116.36285	39.93925
26	2008-02-06 21:53:41	116.35765	39.93912
26	2008-02-06 21:58:42	116.37492	39.9699
26	2008-02-06 22:03:44	116.3698	39.97917
26	2008-02-06 22:08:46	116.3633	39.98555
26	2008-02-06 22:13:48	116.36039	39.98948
26	2008-02-06 22:18:49	116.35174	39.9858
26	2008-02-06 22:23:51	116.32264	39.9913
26	2008-02-06 22:23:51	116.32264	39.9913
26	2008-02-06 22:28:53	116.35133	39.99207
26	2008-02-06 22:33:55	116.35859	39.99964
26	2008-02-06 22:38:56	116.36341	40.00005
26	2008-02-06 22:43:58	116.38534	39.96701
26	2008-02-06 22:49:05	116.45514	39.95141
26	2008-02-06 22:54:02	116.45513	39.89329
26	2008-02-06 22:59:04	116.45438	39.86767
26	2008-02-06 23:04:05	116.43843	39.88927
26	2008-02-06 23:09:07	116.42768	39.92333
26	2008-02-06 23:14:09	116.43626	39.93231
26	2008-02-06 23:19:11	116.46059	39.93238
26	2008-02-06 23:24:13	116.48816	39.94404
26	2008-02-06 23:29:14	116.48646	39.94393
26	2008-02-06 23:34:16	116.45673	39.93252
26	2008-02-06 23:39:18	116.43477	39.93239
26	2008-02-06 23:44:20	116.42808	39.92673
26	2008-02-06 23:49:22	116.43939	39.88096
26	2008-02-06 23:54:23	116.38663	39.8701
26	2008-02-06 23:59:25	116.34049	39.86726
26	2008-02-07 00:04:27	116.3582	39.86397
26	2008-02-07 00:09:29	116.36501	39.85934
26	2008-02-07 00:14:31	116.38144	39.85564
26	2008-02-07 00:19:32	116.43731	39.85728
26	2008-02-07 00:24:34	116.44455	39.85842
26	2008-02-07 00:24:34	116.44455	39.85842
26	2008-02-07 00:29:36	116.45541	39.89434
26	2008-02-07 00:34:38	116.45489	39.95196
26	2008-02-07 00:39:40	116.38873	39.96728
26	2008-02-07 00:44:41	116.38739	39.9507
26	2008-02-07 00:49:50	116.35881	39.94496
26	2008-02-07 00:54:45	116.35032	39.89835
26	2008-02-07 00:59:47	116.34265	39.89505
26	2008-02-07 01:28:59	116.38396	39.94749
26	2008-02-07 01:34:05	116.43036	39.93957
26	2008-02-07 01:39:03	116.4253	39.93239
26	2008-02-07 01:44:05	116.4022	39.94493
26	2008-02-07 01:49:07	116.39044	39.96199
26	2008-02-07 01:54:08	116.36385	39.9739
26	2008-02-07 01:59:10	116.34745	39.98017
26	2008-02-07 02:14:15	116.33383	39.99705
26	2008-02-07 02:19:17	116.34206	40.00679
26	2008-02-07 02:24:19	116.34268	40.02332
26	2008-02-07 02:29:21	116.33946	40.02571
26	2008-02-07 02:34:23	116.33547	40.00632
26	2008-02-07 02:39:24	116.33402	39.99182
26	2008-02-07 02:44:26	116.33454	39.98847
26	2008-02-07 02:49:28	116.3243	39.99324
26	2008-02-07 02:54:30	116.32408	39.99325
26	2008-02-07 02:54:30	116.32408	39.99325
26	2008-02-07 03:09:35	116.35066	39.98549
26	2008-02-07 03:14:37	116.42586	39.98768
26	2008-02-07 03:19:39	116.47649	39.98278
26	2008-02-07 03:24:41	116.4988	40.00365
26	2008-02-07 03:29:42	116.51034	40.01153
26	2008-02-07 03:34:44	116.54956	40.02439
26	2008-02-07 03:39:46	116.54956	40.02439
26	2008-02-07 03:44:48	116.55568	40.00925
26	2008-02-07 03:49:49	116.54573	40.00576
26	2008-02-07 03:54:51	116.53675	40.01958
26	2008-02-07 03:59:53	116.51716	40.02358
26	2008-02-07 04:04:55	116.48904	40.01256
26	2008-02-07 04:09:56	116.46712	40.00058
26	2008-02-07 04:14:57	116.43913	39.98893
26	2008-02-07 04:19:59	116.3774	39.98663
26	2008-02-07 04:25:01	116.34686	39.99809
26	2008-02-07 04:35:05	116.33101	39.99072
26	2008-02-07 04:40:06	116.3308	40.00516
26	2008-02-07 04:45:08	116.30777	40.024
26	2008-02-07 04:50:10	116.31224	40.01004
26	2008-02-07 04:55:12	116.31143	39.99458
26	2008-02-07 05:00:14	116.32655	39.99126
26	2008-02-07 05:05:15	116.33088	39.99054
26	2008-02-07 05:05:15	116.33088	39.99054
26	2008-02-07 05:10:17	116.33092	39.99047
26	2008-02-07 05:15:19	116.331	39.99047
26	2008-02-07 05:20:21	116.33101	39.99037
26	2008-02-07 05:25:23	116.32694	39.99133
26	2008-02-07 05:30:24	116.32729	39.97542
26	2008-02-07 05:35:26	116.32563	39.95077
26	2008-02-07 05:40:28	116.31297	39.97106
26	2008-02-07 05:45:30	116.32112	39.98469
26	2008-02-07 06:00:35	116.327	39.99151
26	2008-02-07 06:05:37	116.32088	39.98702
26	2008-02-07 06:10:39	116.29965	39.98128
26	2008-02-07 06:15:41	116.29494	39.97705
26	2008-02-07 06:20:42	116.30922	39.99405
26	2008-02-07 06:25:44	116.32695	39.9851
26	2008-02-07 06:30:46	116.31183	39.97472
26	2008-02-07 06:35:48	116.3231	39.96594
26	2008-02-07 06:40:49	116.3729	39.956
26	2008-02-07 06:40:52	109.53415	19.53645
26	2008-02-07 06:45:51	116.37374	39.92562
26	2008-02-07 06:50:53	116.39241	39.93198
26	2008-02-07 06:55:55	116.41037	39.93946
26	2008-02-07 07:00:57	116.45062	39.93989
26	2008-02-07 07:00:57	116.45062	39.93989
26	2008-02-07 07:05:58	116.48758	39.95792
26	2008-02-07 07:11:00	116.48915	39.96169
26	2008-02-07 07:16:02	116.48383	39.97521
26	2008-02-07 07:21:26	116.47675	39.99119
26	2008-02-07 07:31:07	116.4889	40.01228
26	2008-02-07 07:36:09	116.4889	40.01228
26	2008-02-07 07:41:11	116.4889	40.01228
26	2008-02-07 07:46:13	116.4889	40.01228
26	2008-02-07 07:51:15	116.4889	40.01228
26	2008-02-07 07:56:16	116.4889	40.01228
26	2008-02-07 08:01:17	116.4889	40.01228
26	2008-02-07 08:06:19	116.4889	40.01228
26	2008-02-07 08:11:21	116.4889	40.01228
26	2008-02-07 08:16:22	116.4889	40.01228
26	2008-02-07 08:21:24	116.4889	40.01228
26	2008-02-07 08:26:26	116.48935	40.01152
26	2008-02-07 08:36:30	116.47233	40.00034
26	2008-02-07 08:41:31	116.48352	39.98111
26	2008-02-07 08:46:33	116.48382	39.96659
26	2008-02-07 08:51:35	116.46991	39.96773
26	2008-02-07 08:56:37	116.48359	39.91989
26	2008-02-07 09:01:39	116.45523	39.89694
26	2008-02-07 09:06:40	116.45396	39.86526
26	2008-02-07 09:06:40	116.45396	39.86526
26	2008-02-07 09:11:42	116.46232	39.89196
26	2008-02-07 09:16:44	116.4493	39.89243
26	2008-02-07 09:21:46	116.40632	39.8996
26	2008-02-07 09:26:47	116.38001	39.89883
26	2008-02-07 09:31:49	116.33311	39.89628
26	2008-02-07 09:36:51	116.31507	39.89895
26	2008-02-07 09:41:53	116.2953	39.89598
26	2008-02-07 09:46:55	116.33336	39.89611
26	2008-02-07 09:51:56	116.34755	39.87581
26	2008-02-07 09:56:58	116.3476	39.87546
26	2008-02-07 10:02:00	116.34275	39.88983
26	2008-02-07 10:07:02	116.344	39.92234
26	2008-02-07 10:12:04	116.32709	39.9361
26	2008-02-07 10:17:05	116.35757	39.93914
26	2008-02-07 10:22:07	116.35833	39.9194
26	2008-02-07 10:27:09	116.37552	39.91259
26	2008-02-07 10:32:11	116.37088	39.90844
26	2008-02-07 10:37:13	116.37084	39.90842
26	2008-02-07 10:42:14	116.36705	39.91337
26	2008-02-07 10:52:18	116.3474	39.93118
26	2008-02-07 10:57:20	116.34975	39.92705
26	2008-02-07 11:30:36	116.45339	40.01924
26	2008-02-07 12:00:25	116.40182	39.99338
26	2008-02-07 12:10:29	116.40092	39.968
26	2008-02-07 12:20:32	116.36571	39.9477
26	2008-02-07 12:25:34	116.40445	39.94768
26	2008-02-07 12:35:38	116.43857	39.88737
26	2008-02-07 12:40:39	116.43236	39.86275
26	2008-02-07 12:55:44	116.42227	39.84732
26	2008-02-07 13:05:47	116.38365	39.87005
26	2008-02-07 13:10:49	116.3489	39.86828
26	2008-02-07 13:41:00	116.36815	39.88895
26	2008-02-07 14:01:29	116.38121	39.87853
26	2008-02-07 14:01:29	116.38121	39.87853
26	2008-02-07 14:06:09	116.38051	39.85918
26	2008-02-07 14:11:11	116.388	39.8535
26	2008-02-07 14:11:11	116.388	39.8535
26	2008-02-07 14:16:12	116.42165	39.85668
26	2008-02-07 14:26:38	116.45373	39.85708
26	2008-02-07 14:31:18	116.47577	39.84225
26	2008-02-07 14:36:19	116.46818	39.85738
26	2008-02-07 14:41:21	116.45523	39.88477
26	2008-02-07 14:46:23	116.42685	39.89237
26	2008-02-07 14:51:25	116.38975	39.88934
26	2008-02-07 14:56:27	116.36686	39.88798
26	2008-02-07 15:01:28	116.35724	39.89378
26	2008-02-07 15:06:30	116.36813	39.89377
26	2008-02-07 15:11:32	116.37741	39.88789
26	2008-02-07 15:26:37	116.4148	39.90064
26	2008-02-07 15:32:01	116.42876	39.9161
26	2008-02-07 15:36:41	116.43925	39.92189
26	2008-02-07 15:41:43	116.45227	39.92188
26	2008-02-07 15:46:44	116.46646	39.92945
26	2008-02-07 15:51:46	116.47179	39.91476
26	2008-02-07 15:56:48	116.45544	39.9072
26	2008-02-07 16:01:50	116.45563	39.88892
26	2008-02-07 16:11:53	116.46745	39.89214
26	2008-02-07 16:11:53	116.46745	39.89214
26	2008-02-07 16:32:00	116.4552	39.86901
26	2008-02-07 16:37:02	116.46962	39.86992
26	2008-02-07 16:42:04	116.45508	39.87447
26	2008-02-07 16:52:07	116.45505	39.91137
26	2008-02-07 17:02:10	116.47208	39.92113
26	2008-02-07 17:07:12	116.47514	39.93227
26	2008-02-07 17:12:36	116.48377	39.95078
26	2008-02-07 17:17:16	116.47482	39.98139
26	2008-02-07 17:22:17	116.46186	40.00049
26	2008-02-07 17:27:19	116.46214	39.99295
26	2008-02-07 17:32:21	116.46179	40.00121
26	2008-02-07 17:37:23	116.47096	40.00673
26	2008-02-07 17:47:26	116.46553	39.99026
26	2008-02-07 17:52:28	116.45143	39.97814
26	2008-02-07 18:02:32	116.44739	39.99556
26	2008-02-07 18:07:33	116.46372	39.99141
26	2008-02-07 18:12:57	116.45668	40.01095
26	2008-02-07 18:22:39	116.4621	39.99239
26	2008-02-07 18:37:44	116.46254	39.99183
26	2008-02-07 18:42:46	116.46251	39.99192
26	2008-02-07 18:57:51	116.47271	39.99846
26	2008-02-07 19:02:53	116.48888	40.0123
26	2008-02-07 19:08:17	116.48888	40.0123
26	2008-02-07 19:12:57	116.48888	40.0123
26	2008-02-07 19:12:57	116.48888	40.0123
26	2008-02-07 19:17:58	116.48888	40.0123
26	2008-02-07 19:28:02	116.48888	40.0123
26	2008-02-07 19:33:04	116.48888	40.0123
26	2008-02-07 19:43:07	116.48888	40.0123
26	2008-02-07 19:48:09	116.48888	40.0123
26	2008-02-07 19:53:11	116.48888	40.0123
26	2008-02-07 19:58:13	116.48888	40.0123
26	2008-02-07 20:03:14	116.5165	40.0235
26	2008-02-07 20:08:16	116.54802	40.026
26	2008-02-07 20:18:20	116.54813	40.02594
26	2008-02-07 20:23:22	116.51675	40.02346
26	2008-02-07 20:23:22	116.51675	40.02346
26	2008-02-07 20:28:23	116.48455	39.99031
26	2008-02-07 20:38:27	116.46611	39.98993
26	2008-02-07 21:08:37	116.44443	39.91474
26	2008-02-07 21:13:39	116.44414	39.92575
26	2008-02-07 21:23:42	116.41016	39.96783
26	2008-02-07 21:44:11	116.36173	39.93002
26	2008-02-07 22:14:00	116.34988	39.94201
26	2008-02-07 22:24:03	116.34601	40.01315
26	2008-02-07 22:24:03	116.34601	40.01315
26	2008-02-07 22:39:09	116.35922	39.99251
26	2008-02-07 22:44:11	116.34599	40.01331
26	2008-02-07 22:54:14	116.34267	40.00496
26	2008-02-07 22:59:16	116.33383	39.99162
26	2008-02-07 23:04:18	116.34482	39.99941
26	2008-02-07 23:09:20	116.34194	40.00696
26	2008-02-07 23:14:21	116.33392	39.99407
26	2008-02-07 23:19:23	116.33431	39.98583
26	2008-02-07 23:24:25	116.37424	39.96816
26	2008-02-07 23:29:27	116.38262	39.94222
26	2008-02-07 23:34:29	116.38998	39.9325
26	2008-02-07 23:39:52	116.40035	39.91378
26	2008-02-07 23:44:32	116.40575	39.89601
26	2008-02-07 23:49:34	116.41453	39.87984
26	2008-02-07 23:54:36	116.40817	39.8559
26	2008-02-07 23:59:37	116.4032	39.84094
26	2008-02-08 00:04:39	116.39464	39.85585
26	2008-02-08 00:14:43	116.38168	39.86969
26	2008-02-08 00:24:46	116.37556	39.91236
26	2008-02-08 00:29:48	116.37395	39.93187
26	2008-02-08 00:29:48	116.37395	39.93187
26	2008-02-08 00:44:53	116.35321	39.95089
26	2008-02-08 00:54:56	116.35759	39.9508
26	2008-02-08 01:05:00	116.4275	39.94515
26	2008-02-08 01:10:02	116.44919	39.93132
26	2008-02-08 01:15:03	116.4498	39.92149
26	2008-02-08 01:20:05	116.44057	39.91644
26	2008-02-08 01:25:07	116.43478	39.90907
26	2008-02-08 01:35:10	116.41096	39.90705
26	2008-02-08 01:40:12	116.37052	39.90603
26	2008-02-08 01:50:16	116.32373	39.88859
26	2008-02-08 01:55:18	116.35707	39.88786
26	2008-02-08 02:25:28	116.31555	39.96536
26	2008-02-08 03:09:09	116.32704	39.9852
26	2008-02-08 03:14:10	116.38627	39.98658
26	2008-02-08 03:14:10	116.38627	39.98658
26	2008-02-08 03:19:11	116.45528	39.97509
26	2008-02-08 03:24:13	116.45693	39.98937
26	2008-02-08 03:29:15	116.47092	39.99698
26	2008-02-08 03:34:17	116.46374	39.99089
26	2008-02-08 03:39:18	116.45221	40.01211
26	2008-02-08 03:49:22	116.46025	39.99599
26	2008-02-08 03:54:24	116.46348	39.9843
26	2008-02-08 03:59:26	116.45201	39.99955
26	2008-02-08 04:04:27	116.45971	39.98723
26	2008-02-08 04:09:33	116.41361	39.9876
26	2008-02-08 04:14:31	116.40823	40.00735
26	2008-02-08 04:19:33	116.40152	40.00176
26	2008-02-08 04:19:33	116.40152	40.00176
26	2008-02-08 04:24:34	116.42199	40.00776
26	2008-02-08 04:29:36	116.45991	40.01012
26	2008-02-08 04:34:38	116.48819	40.00863
26	2008-02-08 04:44:42	116.48894	40.01225
26	2008-02-08 04:49:43	116.48894	40.01225
26	2008-02-08 04:54:45	116.48894	40.01225
26	2008-02-08 04:59:47	116.48894	40.01225
26	2008-02-08 05:04:49	116.48894	40.01225
26	2008-02-08 05:09:51	116.48894	40.01225
26	2008-02-08 05:14:52	116.48894	40.01225
26	2008-02-08 05:14:52	116.48894	40.01225
26	2008-02-08 05:19:54	116.48894	40.01225
26	2008-02-08 05:24:56	116.48894	40.01225
26	2008-02-08 05:29:57	116.48894	40.01225
26	2008-02-08 05:34:59	116.48894	40.01225
26	2008-02-08 05:40:00	116.48894	40.01225
26	2008-02-08 05:45:02	116.48894	40.01225
26	2008-02-08 05:50:04	116.48894	40.01225
26	2008-02-08 05:55:06	116.48894	40.01225
26	2008-02-08 06:00:08	116.48894	40.01225
26	2008-02-08 06:05:09	116.48894	40.01225
26	2008-02-08 06:10:11	116.48894	40.01225
26	2008-02-08 06:15:13	116.48894	40.01225
26	2008-02-08 06:20:15	116.48894	40.01225
26	2008-02-08 06:25:17	116.48894	40.01225
26	2008-02-08 06:30:18	116.48894	40.01225
26	2008-02-08 06:35:20	116.48894	40.01225
26	2008-02-08 06:40:22	116.48894	40.01225
26	2008-02-08 06:45:24	116.48894	40.01225
26	2008-02-08 06:50:26	116.48894	40.01225
26	2008-02-08 06:55:27	116.48894	40.01225
26	2008-02-08 07:00:29	116.48894	40.01225
26	2008-02-08 07:05:31	116.48894	40.01225
26	2008-02-08 07:10:33	116.48894	40.01225
26	2008-02-08 07:15:35	116.48894	40.01225
26	2008-02-08 07:20:36	116.48894	40.01225
26	2008-02-08 07:20:36	116.48894	40.01225
26	2008-02-08 07:25:38	116.48894	40.01225
26	2008-02-08 07:30:40	116.48894	40.01225
26	2008-02-08 07:35:42	116.48894	40.01225
26	2008-02-08 07:40:43	116.48894	40.01225
26	2008-02-08 07:45:45	116.48894	40.01225
26	2008-02-08 07:50:47	116.48894	40.01225
26	2008-02-08 07:55:49	116.48894	40.01225
26	2008-02-08 08:00:51	116.48894	40.01225
26	2008-02-08 08:05:52	116.48894	40.01225
26	2008-02-08 08:10:54	116.48894	40.01225
26	2008-02-08 08:15:56	116.48894	40.01225
26	2008-02-08 08:20:58	116.48894	40.01225
26	2008-02-08 08:26:00	116.48894	40.01225
26	2008-02-08 08:31:01	116.48894	40.01225
26	2008-02-08 08:36:03	116.48894	40.01225
26	2008-02-08 08:41:05	116.48894	40.01225
26	2008-02-08 08:46:07	116.48894	40.01225
26	2008-02-08 08:51:09	116.48894	40.01225
26	2008-02-08 08:56:10	116.48894	40.01225
26	2008-02-08 09:01:12	116.48894	40.01225
26	2008-02-08 09:06:14	116.48894	40.01225
26	2008-02-08 09:11:16	116.48984	40.02133
26	2008-02-08 09:16:17	116.52202	40.01714
26	2008-02-08 09:21:18	116.5495	40.02437
26	2008-02-08 09:26:20	116.56413	40.03185
26	2008-02-08 09:26:20	116.56413	40.03185
26	2008-02-08 09:31:22	116.62236	40.03284
26	2008-02-08 09:36:24	116.64031	40.05766
26	2008-02-08 09:41:25	116.70042	40.06053
26	2008-02-08 09:46:27	116.77023	40.06621
26	2008-02-08 09:51:29	116.80031	40.09876
26	2008-02-08 09:56:31	116.86338	40.10512
26	2008-02-08 10:01:33	116.89491	40.11601
26	2008-02-08 10:11:36	116.89713	40.11959
26	2008-02-08 10:16:38	116.89713	40.11959
26	2008-02-08 10:21:40	116.89713	40.11959
26	2008-02-08 10:26:42	116.89713	40.11959
26	2008-02-08 10:31:43	116.89713	40.11959
26	2008-02-08 10:36:45	116.89713	40.11959
26	2008-02-08 10:41:47	116.89713	40.11959
26	2008-02-08 10:46:49	116.89713	40.11959
26	2008-02-08 10:56:52	116.89718	40.11943
26	2008-02-08 11:01:54	116.8939	40.11899
26	2008-02-08 11:06:56	116.89843	40.1032
26	2008-02-08 11:11:58	116.90047	40.1051
26	2008-02-08 11:17:00	116.90159	40.10568
26	2008-02-08 11:22:01	116.90017	40.10659
26	2008-02-08 11:27:03	116.89714	40.11961
26	2008-02-08 11:27:03	116.89714	40.11961
26	2008-02-08 11:32:05	116.89714	40.11961
26	2008-02-08 11:37:07	116.89714	40.11961
26	2008-02-08 11:42:09	116.89714	40.11961
26	2008-02-08 11:47:10	116.89714	40.11961
26	2008-02-08 11:52:12	116.89714	40.11961
26	2008-02-08 11:57:14	116.89714	40.11961
26	2008-02-08 12:02:16	116.89714	40.11961
26	2008-02-08 12:07:18	116.89714	40.11961
26	2008-02-08 12:12:19	116.89714	40.11961
26	2008-02-08 12:17:21	116.89714	40.11961
26	2008-02-08 12:22:23	116.89714	40.11961
26	2008-02-08 12:27:25	116.89714	40.11961
26	2008-02-08 12:32:27	116.89714	40.11961
26	2008-02-08 12:37:28	116.89714	40.11961
26	2008-02-08 12:42:30	116.89714	40.11961
26	2008-02-08 12:47:32	116.89714	40.11961
26	2008-02-08 12:52:34	116.89714	40.11961
26	2008-02-08 12:57:36	116.89714	40.11961
26	2008-02-08 13:02:37	116.89714	40.11961
26	2008-02-08 13:07:38	116.89714	40.11961
26	2008-02-08 13:12:40	116.89714	40.11961
26	2008-02-08 13:17:42	116.89714	40.11961
26	2008-02-08 13:22:44	116.89714	40.11961
26	2008-02-08 13:27:45	116.89714	40.11961
26	2008-02-08 13:31:18	116.89714	40.11961
26	2008-02-08 13:31:19	116.89714	40.11961
26	2008-02-08 13:38:51	116.90386	40.15225
26	2008-02-08 13:43:53	116.90506	40.14574
26	2008-02-08 13:48:55	116.89713	40.11958
26	2008-02-08 13:53:57	116.89713	40.11958
26	2008-02-08 13:58:58	116.89713	40.11958
26	2008-02-08 14:04:00	116.89713	40.11958
26	2008-02-08 14:09:02	116.89713	40.11958
26	2008-02-08 14:14:04	116.89713	40.11958
26	2008-02-08 14:19:06	116.89713	40.11958
26	2008-02-08 14:24:07	116.89713	40.11958
26	2008-02-08 14:29:09	116.89713	40.11958
26	2008-02-08 14:34:11	116.89713	40.11958
26	2008-02-08 14:39:13	116.89713	40.11958
26	2008-02-08 14:44:15	116.89713	40.11958
26	2008-02-08 14:49:16	116.89713	40.11958
26	2008-02-08 14:54:18	116.89713	40.11958
26	2008-02-08 14:59:20	116.89713	40.11958
26	2008-02-08 15:04:22	116.89713	40.11958
26	2008-02-08 15:09:23	116.89713	40.11958
26	2008-02-08 15:09:23	116.89713	40.11958
26	2008-02-08 15:14:25	116.89713	40.11958
26	2008-02-08 15:19:27	116.89713	40.11958
26	2008-02-08 15:24:29	116.89713	40.11958
26	2008-02-08 15:29:31	116.89713	40.11958
26	2008-02-08 15:34:32	116.89713	40.11958
26	2008-02-08 15:39:34	116.89713	40.11958
26	2008-02-08 15:44:36	116.89713	40.11958
26	2008-02-08 15:49:38	116.89713	40.11958
26	2008-02-08 15:54:40	116.89713	40.11958
26	2008-02-08 15:59:41	116.89713	40.11958
26	2008-02-08 16:04:43	116.89713	40.11958
26	2008-02-08 16:09:45	116.89713	40.11958
26	2008-02-08 16:14:47	116.89713	40.11958
26	2008-02-08 16:19:49	116.89713	40.11958
26	2008-02-08 16:24:50	116.89713	40.11958
26	2008-02-08 16:29:52	116.89713	40.11958
26	2008-02-08 16:34:54	116.89713	40.11958
26	2008-02-08 16:39:56	116.89713	40.11958
26	2008-02-08 16:44:58	116.89713	40.11958
26	2008-02-08 16:49:59	116.89713	40.11958
26	2008-02-08 16:55:01	116.89713	40.11958
26	2008-02-08 17:00:03	116.89713	40.11958
26	2008-02-08 17:05:04	116.89713	40.11958
26	2008-02-08 17:10:06	116.89713	40.11958
26	2008-02-08 17:15:07	116.89713	40.11958
26	2008-02-08 17:15:07	116.89713	40.11958
26	2008-02-08 17:20:09	116.89713	40.11958
26	2008-02-08 17:25:11	116.89713	40.11958
26	2008-02-08 17:30:13	116.89713	40.11958
26	2008-02-08 17:35:15	116.89713	40.11958
