# Supplementary material for: An adaptive map-matching algorithm based on hierarchical fuzzy system from vehicular GPS data
Source: PLoS One. 2017 Dec 5;12(12):e0188796. doi: 10.1371/journal.pone.0188796 (PMC5716534; doi:10.1371/journal.pone.0188796)
Supplement: S1 Data — (ZIP) [file pone.0188796.s001.zip › data samples/29.txt]

29	2008-02-02 13:36:22	116.33266	39.89592
29	2008-02-02 13:38:16	116.33487	39.896
29	2008-02-02 13:41:24	116.3299	39.89625
29	2008-02-02 13:46:26	116.3229	39.90104
29	2008-02-02 13:48:19	116.32289	39.89601
29	2008-02-02 13:51:27	116.3422	39.8953
29	2008-02-02 13:56:29	116.36276	39.86845
29	2008-02-02 13:58:22	116.3847	39.86979
29	2008-02-02 14:01:31	116.38869	39.86792
29	2008-02-02 14:06:32	116.38866	39.86794
29	2008-02-02 14:11:34	116.38672	39.86927
29	2008-02-02 14:16:36	116.37121	39.8692
29	2008-02-02 14:18:29	116.35035	39.8671
29	2008-02-02 14:21:37	116.34265	39.89048
29	2008-02-02 14:26:39	116.32378	39.89595
29	2008-02-02 14:28:32	116.32263	39.8959
29	2008-02-02 14:31:41	116.3198	39.89542
29	2008-02-02 14:36:42	116.32282	39.90271
29	2008-02-02 14:38:36	116.32691	39.90634
29	2008-02-02 14:42:07	116.30485	39.90768
29	2008-02-02 14:46:46	116.3038	39.92922
29	2008-02-02 14:48:39	116.30377	39.92173
29	2008-02-02 14:51:47	116.30385	39.91216
29	2008-02-02 14:56:49	116.30422	39.88842
29	2008-02-02 14:58:42	116.30517	39.87432
29	2008-02-02 15:06:52	116.30683	39.86593
29	2008-02-02 15:08:46	116.30799	39.86549
29	2008-02-02 15:11:54	116.32756	39.86657
29	2008-02-02 15:16:55	116.34807	39.86744
29	2008-02-02 15:18:48	116.34776	39.87419
29	2008-02-02 15:21:56	116.34758	39.87785
29	2008-02-02 15:21:56	116.34758	39.87785
29	2008-02-02 15:26:58	116.34725	39.88747
29	2008-02-02 15:28:51	116.347	39.89071
29	2008-02-02 15:31:59	116.35836	39.89802
29	2008-02-02 15:37:01	116.36807	39.89841
29	2008-02-02 15:38:55	116.36824	39.90376
29	2008-02-02 15:42:03	116.37042	39.90471
29	2008-02-02 15:48:58	116.36809	39.90934
29	2008-02-02 15:52:06	116.36297	39.91287
29	2008-02-02 15:57:08	116.35136	39.91721
29	2008-02-02 15:59:01	116.35339	39.9198
29	2008-02-02 16:02:09	116.34569	39.91708
29	2008-02-02 16:07:11	116.34033	39.91706
29	2008-02-02 16:09:05	116.34035	39.91704
29	2008-02-02 16:12:13	116.34035	39.91704
29	2008-02-02 16:17:14	116.34035	39.91704
29	2008-02-02 16:19:08	116.34262	39.91705
29	2008-02-02 16:22:16	116.34667	39.91705
29	2008-02-02 16:27:18	116.35066	39.9217
29	2008-02-02 16:29:11	116.34993	39.92654
29	2008-02-02 16:32:19	116.35013	39.94238
29	2008-02-02 16:37:21	116.34803	39.9758
29	2008-02-02 16:39:14	116.34763	39.98491
29	2008-02-02 16:39:14	116.34763	39.98491
29	2008-02-02 16:42:23	116.37283	39.98608
29	2008-02-02 17:12:36	116.41294	39.99751
29	2008-02-02 17:14:30	116.41145	40.00119
29	2008-02-02 17:17:38	116.4016	39.99759
29	2008-02-02 17:22:40	116.40191	40.0015
29	2008-02-02 17:24:33	116.40173	40.00343
29	2008-02-02 17:27:41	116.40966	40.0079
29	2008-02-02 17:27:41	116.40966	40.0079
29	2008-02-02 17:32:43	116.40899	40.03937
29	2008-02-02 17:34:36	116.40576	40.04794
29	2008-02-02 17:37:45	116.40752	40.05742
29	2008-02-02 17:42:46	116.40782	40.07758
29	2008-02-02 17:47:48	116.40766	40.0788
29	2008-02-02 17:54:42	116.40068	40.075
29	2008-02-02 17:57:50	116.4066	40.07246
29	2008-02-02 18:02:52	116.40741	40.05684
29	2008-02-02 18:04:45	116.40741	40.05684
29	2008-02-02 18:07:54	116.40499	40.03745
29	2008-02-02 18:12:55	116.42841	40.02051
29	2008-02-02 18:14:49	116.4549	40.0138
29	2008-02-02 18:24:52	116.47931	39.9763
29	2008-02-02 18:28:00	116.47025	39.98
29	2008-02-02 18:33:02	116.45666	39.99484
29	2008-02-02 18:34:55	116.45119	39.99456
29	2008-02-02 18:38:07	116.45654	39.9948
29	2008-02-02 18:43:05	116.4641	39.99109
29	2008-02-02 18:44:59	116.47203	39.98694
29	2008-02-02 18:44:59	116.47203	39.98694
29	2008-02-02 18:48:07	116.48024	39.98874
29	2008-02-02 18:53:09	116.48129	39.98805
29	2008-02-02 18:55:02	116.48305	39.98695
29	2008-02-02 18:58:10	116.48365	39.97173
29	2008-02-02 19:03:12	116.48467	39.97077
29	2008-02-02 19:07:06	116.48911	39.97065
29	2008-02-02 19:08:17	116.48919	39.97063
29	2008-02-02 19:38:57	116.48921	39.97059
29	2008-02-02 19:43:58	116.49663	39.97052
29	2008-02-02 19:47:24	116.49718	39.96465
29	2008-02-02 19:49:00	116.49732	39.96318
29	2008-02-02 19:57:28	116.4955	39.95911
29	2008-02-02 19:57:28	116.4955	39.95911
29	2008-02-02 19:59:03	116.49406	39.95344
29	2008-02-02 20:04:05	116.48343	39.93279
29	2008-02-02 20:07:31	116.4835	39.92649
29	2008-02-02 20:09:06	116.48336	39.91464
29	2008-02-02 20:19:09	116.48803	39.91015
29	2008-02-02 20:24:11	116.49706	39.91457
29	2008-02-02 20:27:37	116.49846	39.91457
29	2008-02-02 20:34:14	116.51147	39.9153
29	2008-02-02 20:37:40	116.51204	39.91855
29	2008-02-02 20:39:16	116.51173	39.92143
29	2008-02-02 20:44:17	116.50742	39.92976
29	2008-02-02 20:47:43	116.49704	39.92194
29	2008-02-02 20:49:19	116.49584	39.92472
29	2008-02-02 20:54:21	116.47284	39.92166
29	2008-02-02 20:57:46	116.47106	39.92157
29	2008-02-02 20:59:22	116.47728	39.9216
29	2008-02-02 21:04:24	116.50152	39.9218
29	2008-02-02 21:07:50	116.52627	39.92243
29	2008-02-02 21:09:51	116.53788	39.9226
29	2008-02-02 21:14:27	116.54263	39.91499
29	2008-02-02 21:17:53	116.52674	39.91567
29	2008-02-02 21:24:31	116.51192	39.92036
29	2008-02-02 21:24:31	116.51192	39.92036
29	2008-02-02 21:29:32	116.5114	39.92912
29	2008-02-02 21:39:36	116.4841	39.93207
29	2008-02-02 21:44:37	116.4669	39.93254
29	2008-02-02 21:49:39	116.4568	39.93264
29	2008-02-02 21:54:41	116.43142	39.93251
29	2008-02-02 21:58:06	116.42976	39.93947
29	2008-02-02 21:59:42	116.43819	39.93977
29	2008-02-02 22:04:44	116.44283	39.94518
29	2008-02-02 22:08:10	116.44134	39.9444
29	2008-02-02 22:09:46	116.44092	39.94518
29	2008-02-02 22:14:47	116.43563	39.94704
29	2008-02-02 22:19:49	116.43846	39.96328
29	2008-02-02 22:24:51	116.4427	39.96871
29	2008-02-02 22:28:16	116.43865	39.96323
29	2008-02-02 22:29:52	116.43687	39.96455
29	2008-02-02 22:34:54	116.42786	39.97165
29	2008-02-02 22:38:20	116.43192	39.98226
29	2008-02-02 22:44:57	116.41834	39.98216
29	2008-02-02 22:48:23	116.40505	39.98203
29	2008-02-02 22:55:00	116.40139	39.96159
29	2008-02-02 22:58:26	116.39442	39.96558
29	2008-02-02 23:00:02	116.39466	39.96553
29	2008-02-02 23:05:04	116.40174	39.9624
29	2008-02-02 23:08:30	116.40522	39.9675
29	2008-02-02 23:10:05	116.40522	39.9675
29	2008-02-02 23:15:07	116.40921	39.96805
29	2008-02-02 23:18:33	116.37166	39.96679
29	2008-02-02 23:20:09	116.35125	39.96641
29	2008-02-02 23:25:10	116.32098	39.96616
29	2008-02-02 23:28:36	116.31558	39.9658
29	2008-02-02 23:30:12	116.31354	39.96522
29	2008-02-02 23:30:12	116.31354	39.96522
29	2008-02-02 23:35:14	116.30997	39.96394
29	2008-02-02 23:38:40	116.30735	39.96302
29	2008-02-02 23:40:15	116.30651	39.96267
29	2008-02-02 23:43:41	116.30571	39.96235
29	2008-02-02 23:45:19	116.30571	39.96235
29	2008-02-02 23:48:43	116.30558	39.96231
29	2008-02-02 23:50:19	116.30458	39.96198
29	2008-02-02 23:55:34	116.30355	39.94783
29	2008-02-02 23:58:46	116.30004	39.94595
29	2008-02-03 00:00:22	116.2997	39.94675
29	2008-02-03 00:05:49	116.30361	39.94476
29	2008-02-03 00:08:50	116.31005	39.93859
29	2008-02-03 00:08:50	116.31005	39.93859
29	2008-02-03 00:10:25	116.31964	39.93773
29	2008-02-03 00:15:26	116.33354	39.94689
29	2008-02-03 00:18:52	116.34006	39.94803
29	2008-02-03 00:20:28	116.34352	39.94432
29	2008-02-03 00:28:55	116.30662	39.94029
29	2008-02-03 00:30:31	116.30389	39.94945
29	2008-02-03 00:35:33	116.30275	39.95945
29	2008-02-03 00:38:59	116.29504	39.97445
29	2008-02-03 00:40:34	116.29375	39.98611
29	2008-02-03 00:50:38	116.31234	39.97239
29	2008-02-03 00:55:39	116.34493	39.96612
29	2008-02-03 00:59:05	116.34305	39.96261
29	2008-02-03 01:00:41	116.34505	39.96252
29	2008-02-03 01:05:43	116.34989	39.94223
29	2008-02-03 01:15:46	116.39296	39.92194
29	2008-02-03 01:19:12	116.41074	39.92281
29	2008-02-03 01:20:48	116.41136	39.91937
29	2008-02-03 01:25:49	116.4048	39.92004
29	2008-02-03 01:29:15	116.40468	39.91914
29	2008-02-03 01:30:51	116.41005	39.91736
29	2008-02-03 01:35:53	116.41171	39.90711
29	2008-02-03 01:35:53	116.41171	39.90711
29	2008-02-03 01:39:18	116.43829	39.90707
29	2008-02-03 01:40:54	116.44441	39.91145
29	2008-02-03 01:45:56	116.44435	39.90755
29	2008-02-03 01:49:22	116.44419	39.91176
29	2008-02-03 01:50:58	116.43896	39.91197
29	2008-02-03 01:55:59	116.43476	39.90873
29	2008-02-03 01:59:25	116.43476	39.90873
29	2008-02-03 02:01:01	116.43477	39.90874
29	2008-02-03 02:16:06	116.43463	39.90831
29	2008-02-03 02:19:32	116.43482	39.90731
29	2008-02-03 02:21:08	116.44401	39.90683
29	2008-02-03 02:58:26	116.48642	39.86955
29	2008-02-03 03:00:18	116.49393	39.86191
29	2008-02-03 03:03:27	116.49447	39.85992
29	2008-02-03 03:08:29	116.4935	39.87389
29	2008-02-03 03:10:21	116.48397	39.8792
29	2008-02-03 03:13:31	116.47964	39.90702
29	2008-02-03 03:18:32	116.45542	39.91792
29	2008-02-03 03:20:24	116.44661	39.92051
29	2008-02-03 03:23:34	116.4351	39.92277
29	2008-02-03 03:28:36	116.43761	39.92577
29	2008-02-03 03:40:31	116.45985	39.96773
29	2008-02-03 03:43:41	116.4822	39.98791
29	2008-02-03 03:48:42	116.50727	40.01106
29	2008-02-03 03:53:44	116.53132	40.04802
29	2008-02-03 04:00:38	116.55368	40.09128
29	2008-02-03 04:00:38	116.55368	40.09128
29	2008-02-03 04:03:47	116.55853	40.11218
29	2008-02-03 04:08:49	116.60962	40.11641
29	2008-02-03 04:10:41	116.61217	40.11593
29	2008-02-03 04:18:52	116.61223	40.1158
29	2008-02-03 04:20:44	116.61223	40.1158
29	2008-02-03 04:20:44	116.61223	40.1158
29	2008-02-03 04:23:54	116.61223	40.1158
29	2008-02-03 04:28:55	116.61248	40.11562
29	2008-02-03 04:30:48	116.61242	40.11558
29	2008-02-03 04:38:59	116.61275	40.11588
29	2008-02-03 04:40:51	116.6128	40.11583
29	2008-02-03 04:44:00	116.61846	40.11638
29	2008-02-03 04:49:02	116.6587	40.10539
29	2008-02-03 04:51:56	116.65968	40.10564
29	2008-02-03 10:30:11	116.65308	40.11035
29	2008-02-03 10:35:12	116.62566	40.11647
29	2008-02-03 10:40:14	116.58477	40.11703
29	2008-02-03 10:45:16	116.55616	40.1069
29	2008-02-03 10:50:17	116.54978	40.06847
29	2008-02-03 10:55:19	116.58113	40.05935
29	2008-02-03 10:56:06	116.58519	40.05499
29	2008-02-03 11:00:21	116.58673	40.07831
29	2008-02-03 11:05:22	116.58313	40.07529
29	2008-02-03 11:06:09	116.58336	40.07572
29	2008-02-03 11:06:09	116.58336	40.07572
29	2008-02-03 11:10:24	116.58721	40.05872
29	2008-02-03 11:15:26	116.58458	40.04775
29	2008-02-03 11:16:13	116.58222	40.04801
29	2008-02-03 11:20:27	116.58031	40.04678
29	2008-02-03 11:25:29	116.58011	40.04654
29	2008-02-03 11:25:29	116.58011	40.04654
29	2008-02-03 11:27:16	116.57413	40.03959
29	2008-02-03 11:30:31	116.56714	40.0331
29	2008-02-03 11:35:32	116.57674	40.01151
29	2008-02-03 11:40:34	116.54147	40.00773
29	2008-02-03 11:45:36	116.50317	40.00517
29	2008-02-03 11:47:23	116.49546	39.99783
29	2008-02-03 11:50:37	116.48353	39.98697
29	2008-02-03 11:55:39	116.48346	39.98334
29	2008-02-03 11:57:26	116.48363	39.97826
29	2008-02-03 12:00:40	116.48278	39.96997
29	2008-02-03 12:05:42	116.48278	39.96999
29	2008-02-03 12:07:29	116.47644	39.96818
29	2008-02-03 12:17:33	116.45142	39.96037
29	2008-02-03 12:25:48	116.44054	39.9552
29	2008-02-03 12:27:35	116.43812	39.95398
29	2008-02-03 12:30:49	116.42856	39.95636
29	2008-02-03 12:35:51	116.41797	39.95805
29	2008-02-03 12:37:38	116.41148	39.95791
29	2008-02-03 12:40:53	116.40273	39.95787
29	2008-02-03 12:45:54	116.39627	39.96273
29	2008-02-03 12:47:42	116.39597	39.96279
29	2008-02-03 12:47:42	116.39597	39.96279
29	2008-02-03 12:50:56	116.40171	39.95257
29	2008-02-03 12:55:58	116.40131	39.95013
29	2008-02-03 12:57:45	116.40131	39.95013
29	2008-02-03 13:00:46	116.40246	39.94717
29	2008-02-03 13:06:05	116.41423	39.94787
29	2008-02-03 13:09:50	116.41841	39.94802
29	2008-02-03 13:11:06	116.4224	39.94808
29	2008-02-03 13:16:08	116.43564	39.9398
29	2008-02-03 13:19:53	116.44057	39.94872
29	2008-02-03 13:21:10	116.43893	39.94981
29	2008-02-03 13:26:10	116.43621	39.95834
29	2008-02-03 13:29:55	116.44327	39.96382
29	2008-02-03 13:31:12	116.44859	39.9661
29	2008-02-03 13:31:12	116.44859	39.9661
29	2008-02-03 13:36:14	116.45077	39.96896
29	2008-02-03 13:41:15	116.44828	39.9787
29	2008-02-03 13:46:17	116.43921	39.98569
29	2008-02-03 13:50:02	116.45123	39.99557
29	2008-02-03 13:51:19	116.45651	39.9931
29	2008-02-03 13:56:20	116.46326	39.9905
29	2008-02-03 14:00:05	116.47199	39.97903
29	2008-02-03 14:00:05	116.47199	39.97903
29	2008-02-03 14:01:22	116.46559	39.97324
29	2008-02-03 14:06:24	116.44892	39.95871
29	2008-02-03 14:10:09	116.4451	39.9555
29	2008-02-03 14:11:25	116.44027	39.95525
29	2008-02-03 14:16:27	116.44321	39.96379
29	2008-02-03 14:20:12	116.44334	39.96415
29	2008-02-03 14:21:29	116.44218	39.96306
29	2008-02-03 14:26:30	116.43495	39.96129
29	2008-02-03 14:30:15	116.44588	39.9662
29	2008-02-03 14:31:32	116.45044	39.96495
29	2008-02-03 14:36:34	116.44865	39.95866
29	2008-02-03 14:40:19	116.4484	39.9585
29	2008-02-03 14:41:35	116.44683	39.95617
29	2008-02-03 14:46:37	116.44076	39.964
29	2008-02-03 14:50:22	116.44453	39.96496
29	2008-02-03 14:51:39	116.44934	39.96554
29	2008-02-03 14:56:40	116.44587	39.95681
29	2008-02-03 15:00:25	116.45503	39.95125
29	2008-02-03 15:01:42	116.45548	39.94055
29	2008-02-03 15:06:44	116.46404	39.9218
29	2008-02-03 15:10:29	116.4757	39.92266
29	2008-02-03 15:11:45	116.47823	39.92179
29	2008-02-03 15:20:32	116.47159	39.90867
29	2008-02-03 15:21:49	116.47164	39.90758
29	2008-02-03 15:26:50	116.46193	39.91226
29	2008-02-03 15:30:35	116.45883	39.92135
29	2008-02-03 15:31:52	116.46091	39.9224
29	2008-02-03 15:36:54	116.45581	39.92985
29	2008-02-03 15:41:40	116.45231	39.92739
29	2008-02-03 15:41:40	116.45231	39.92739
29	2008-02-03 16:02:05	116.43493	39.92546
29	2008-02-03 16:12:08	116.43355	39.93195
29	2008-02-03 16:17:13	116.43081	39.92758
29	2008-02-03 16:50:28	116.39734	39.90659
29	2008-02-03 16:55:30	116.38969	39.90134
29	2008-02-03 17:00:32	116.36856	39.89845
29	2008-02-03 17:03:24	116.36015	39.89834
29	2008-02-03 17:05:33	116.35085	39.89782
29	2008-02-03 17:10:48	116.34072	39.87822
29	2008-02-03 17:13:28	116.34069	39.87824
29	2008-02-03 17:13:28	116.34069	39.87824
29	2008-02-03 17:15:37	116.34069	39.87824
29	2008-02-03 17:20:38	116.34069	39.87824
29	2008-02-03 17:23:31	116.34061	39.88135
29	2008-02-03 17:25:40	116.34048	39.88778
29	2008-02-03 17:30:42	116.31824	39.8922
29	2008-02-03 17:33:34	116.31477	39.89093
29	2008-02-03 17:35:43	116.32209	39.89211
29	2008-02-03 17:40:45	116.31519	39.8985
29	2008-02-03 17:43:38	116.31722	39.90597
29	2008-02-03 17:45:47	116.32271	39.90097
29	2008-02-03 17:55:53	116.31513	39.90153
29	2008-02-03 18:01:13	116.32529	39.90646
29	2008-02-03 18:10:58	116.31699	39.90651
29	2008-02-03 18:16:49	116.30495	39.90774
29	2008-02-03 18:36:06	116.28851	39.90622
29	2008-02-03 18:36:55	116.28685	39.9063
29	2008-02-03 18:41:08	116.26889	39.90637
29	2008-02-03 18:47:28	116.25946	39.9132
29	2008-02-03 18:57:01	116.26758	39.92298
29	2008-02-03 18:57:09	116.26916	39.92299
29	2008-02-03 19:07:04	116.2952	39.93107
29	2008-02-03 19:07:13	116.29563	39.93132
29	2008-02-03 19:12:14	116.30214	39.94152
29	2008-02-03 19:17:07	116.30355	39.95417
29	2008-02-03 19:17:16	116.30355	39.95417
29	2008-02-03 19:22:18	116.30274	39.95419
29	2008-02-03 19:27:11	116.30281	39.96012
29	2008-02-03 19:27:19	116.30281	39.96012
29	2008-02-03 19:32:21	116.30067	39.97135
29	2008-02-03 19:37:22	116.30503	39.97827
29	2008-02-03 19:47:26	116.29556	39.98447
29	2008-02-03 19:52:27	116.26876	39.96219
29	2008-02-03 19:57:21	116.26897	39.92752
29	2008-02-03 19:57:29	116.269	39.92713
29	2008-02-03 20:02:31	116.26783	39.90091
29	2008-02-03 20:07:32	116.28888	39.89529
29	2008-02-03 20:07:32	116.28888	39.89529
29	2008-02-03 20:17:27	116.28063	39.88512
29	2008-02-03 20:17:36	116.28059	39.88511
29	2008-02-03 20:21:15	116.27832	39.88739
29	2008-02-03 21:03:00	116.28079	39.88828
29	2008-02-03 21:08:01	116.29473	39.88842
29	2008-02-03 21:11:50	116.2968	39.88946
29	2008-02-03 21:13:03	116.29102	39.88994
29	2008-02-03 21:18:05	116.3092	39.89559
29	2008-02-03 21:21:54	116.31775	39.89562
29	2008-02-03 21:23:06	116.31666	39.89599
29	2008-02-03 21:28:08	116.31709	39.906
29	2008-02-03 21:31:57	116.31789	39.90137
29	2008-02-03 21:38:11	116.31519	39.90432
29	2008-02-03 21:42:00	116.33739	39.90591
29	2008-02-03 21:43:13	116.34608	39.90576
29	2008-02-03 21:48:15	116.35023	39.92209
29	2008-02-03 21:52:04	116.35703	39.9442
29	2008-02-03 21:53:16	116.35859	39.94453
29	2008-02-03 21:58:18	116.37246	39.94894
29	2008-02-03 22:02:07	116.37265	39.94795
29	2008-02-03 22:03:20	116.37265	39.94795
29	2008-02-03 22:08:21	116.37109	39.95058
29	2008-02-03 22:08:21	116.37109	39.95058
29	2008-02-03 22:12:10	116.38196	39.94274
29	2008-02-03 22:13:23	116.38744	39.93932
29	2008-02-03 22:18:25	116.38998	39.93244
29	2008-02-03 22:23:26	116.41091	39.93031
29	2008-02-03 22:28:28	116.41148	39.91407
29	2008-02-03 22:32:17	116.40482	39.91674
29	2008-02-03 22:33:30	116.4013	39.91711
29	2008-02-03 22:38:31	116.39076	39.90624
29	2008-02-03 22:42:20	116.37306	39.90593
29	2008-02-03 22:43:33	116.36409	39.90596
29	2008-02-03 22:48:34	116.34967	39.90694
29	2008-02-03 22:53:35	116.35026	39.89822
29	2008-02-03 22:58:37	116.32844	39.89626
29	2008-02-03 23:02:26	116.322	39.89763
29	2008-02-03 23:03:38	116.32034	39.89606
29	2008-02-03 23:08:40	116.27823	39.89578
29	2008-02-03 23:12:29	116.23538	39.896
29	2008-02-03 23:13:42	116.22844	39.89607
29	2008-02-03 23:22:32	116.22387	39.8954
29	2008-02-03 23:23:45	116.22349	39.89881
29	2008-02-03 23:28:47	116.24709	39.90593
29	2008-02-03 23:32:36	116.26529	39.90626
29	2008-02-03 23:33:48	116.26748	39.90616
29	2008-02-03 23:38:50	116.27065	39.90612
29	2008-02-03 23:43:52	116.27059	39.9061
29	2008-02-03 23:48:53	116.27066	39.90606
29	2008-02-03 23:52:42	116.27061	39.90608
29	2008-02-03 23:58:57	116.27739	39.90778
29	2008-02-04 00:02:46	116.27889	39.92458
29	2008-02-04 00:03:58	116.28206	39.92613
29	2008-02-04 00:09:00	116.29364	39.92248
29	2008-02-04 00:12:49	116.29432	39.92243
29	2008-02-04 00:14:02	116.29432	39.92243
29	2008-02-04 00:14:02	116.29432	39.92243
29	2008-02-04 00:15:50	116.29432	39.92243
29	2008-02-04 00:19:03	116.29432	39.92243
29	2008-02-04 00:22:52	116.29432	39.92243
29	2008-02-04 00:24:05	116.29432	39.92243
29	2008-02-04 00:29:10	116.30287	39.92258
29	2008-02-04 00:34:11	116.31682	39.92684
29	2008-02-04 00:34:56	116.31928	39.92679
29	2008-02-04 00:39:13	116.32991	39.93677
29	2008-02-04 00:44:15	116.3732	39.95482
29	2008-02-04 00:45:00	116.3739	39.96325
29	2008-02-04 00:49:16	116.39143	39.98656
29	2008-02-04 00:54:18	116.40189	40.00699
29	2008-02-04 00:55:03	116.40749	40.00794
29	2008-02-04 00:59:20	116.41172	40.03231
29	2008-02-04 01:04:21	116.42382	40.03936
29	2008-02-04 01:05:06	116.42761	40.03781
29	2008-02-04 01:09:23	116.44244	40.02231
29	2008-02-04 01:14:25	116.46469	40.02168
29	2008-02-04 01:15:10	116.46795	40.02332
29	2008-02-04 01:19:26	116.50092	40.02226
29	2008-02-04 01:24:28	116.52673	40.03877
29	2008-02-04 01:25:13	116.52831	40.04213
29	2008-02-04 01:29:30	116.54967	40.06644
29	2008-02-04 01:34:31	116.55509	40.09968
29	2008-02-04 01:35:16	116.55526	40.10053
29	2008-02-04 01:39:33	116.58155	40.11682
29	2008-02-04 01:45:20	116.61223	40.11597
29	2008-02-04 01:49:36	116.61269	40.11578
29	2008-02-04 01:54:41	116.61255	40.11548
29	2008-02-04 01:58:24	116.61764	40.11632
29	2008-02-04 01:59:43	116.62422	40.11626
29	2008-02-04 02:04:45	116.66334	40.11906
29	2008-02-04 09:22:15	116.66209	40.11916
29	2008-02-04 09:27:17	116.66309	40.11575
29	2008-02-04 09:29:05	116.66309	40.11575
29	2008-02-04 09:32:18	116.66311	40.11533
29	2008-02-04 09:37:20	116.62404	40.11645
29	2008-02-04 09:39:08	116.61477	40.11654
29	2008-02-04 09:42:22	116.58266	40.11698
29	2008-02-04 09:47:23	116.58136	40.09545
29	2008-02-04 09:49:12	116.57553	40.08765
29	2008-02-04 09:49:12	116.57553	40.08765
29	2008-02-04 09:52:25	116.58086	40.07794
29	2008-02-04 09:57:27	116.56489	40.03442
29	2008-02-04 09:59:15	116.53537	40.02307
29	2008-02-04 10:02:28	116.49332	39.99719
29	2008-02-04 10:07:30	116.44917	39.95741
29	2008-02-04 10:09:18	116.43463	39.94828
29	2008-02-04 10:12:32	116.42723	39.94045
29	2008-02-04 10:17:33	116.42757	39.94013
29	2008-02-04 10:19:22	116.42758	39.94009
29	2008-02-04 10:22:35	116.43816	39.93982
29	2008-02-04 10:27:37	116.43844	39.94278
29	2008-02-04 10:29:25	116.43836	39.94024
29	2008-02-04 10:32:38	116.44413	39.93282
29	2008-02-04 10:32:38	116.44413	39.93282
29	2008-02-04 10:37:40	116.4551	39.92867
29	2008-02-04 10:39:28	116.45531	39.92186
29	2008-02-04 10:42:42	116.45516	39.91673
29	2008-02-04 10:47:43	116.45478	39.90778
29	2008-02-04 10:49:32	116.45729	39.90665
29	2008-02-04 10:52:44	116.4683	39.90703
29	2008-02-04 10:57:46	116.46898	39.90805
29	2008-02-04 11:02:47	116.45675	39.90733
29	2008-02-04 11:26:53	116.41137	39.92169
29	2008-02-04 11:31:55	116.41099	39.93169
29	2008-02-04 11:36:56	116.41056	39.94205
29	2008-02-04 11:38:50	116.41039	39.94724
29	2008-02-04 11:41:57	116.38411	39.94762
29	2008-02-04 11:46:59	116.36482	39.95672
29	2008-02-04 11:52:16	116.35502	39.96108
29	2008-02-04 11:58:57	116.3329	39.96868
29	2008-02-04 12:02:04	116.33348	39.97497
29	2008-02-04 12:07:06	116.33353	39.97497
29	2008-02-04 12:09:00	116.33353	39.97497
29	2008-02-04 12:12:07	116.33347	39.97495
29	2008-02-04 12:17:09	116.33924	39.975
29	2008-02-04 12:19:03	116.34805	39.97528
29	2008-02-04 12:19:03	116.34805	39.97528
29	2008-02-04 12:27:12	116.36322	39.98371
29	2008-02-04 12:29:07	116.36352	39.97592
29	2008-02-04 12:32:14	116.36368	39.96717
29	2008-02-04 12:37:15	116.36523	39.95143
29	2008-02-04 12:39:10	116.36529	39.95072
29	2008-02-04 12:42:17	116.3655	39.94915
29	2008-02-04 12:47:19	116.36566	39.94767
29	2008-02-04 12:49:13	116.3664	39.947
29	2008-02-04 12:52:20	116.37333	39.94674
29	2008-02-04 12:57:22	116.38666	39.94738
29	2008-02-04 12:59:17	116.38684	39.94738
29	2008-02-04 13:02:24	116.39927	39.94749
29	2008-02-04 13:02:24	116.39927	39.94749
29	2008-02-04 13:07:25	116.42304	39.94823
29	2008-02-04 13:09:20	116.42677	39.93979
29	2008-02-04 13:12:27	116.43285	39.93876
29	2008-02-04 13:17:29	116.4375	39.93181
29	2008-02-04 13:19:23	116.43929	39.92551
29	2008-02-04 13:22:30	116.44379	39.92156
29	2008-02-04 13:27:32	116.44436	39.93121
29	2008-02-04 13:29:27	116.45304	39.93234
29	2008-02-04 13:32:34	116.45614	39.9322
29	2008-02-04 13:37:35	116.48301	39.93227
29	2008-02-04 13:39:30	116.49293	39.93384
29	2008-02-04 13:42:37	116.49937	39.93565
29	2008-02-04 13:47:39	116.53681	39.94025
29	2008-02-04 13:49:33	116.54212	39.94385
29	2008-02-04 13:52:40	116.54316	39.945
29	2008-02-04 13:57:42	116.54239	39.96978
29	2008-02-04 13:59:36	116.5634	39.97116
29	2008-02-04 14:02:44	116.56349	39.98898
29	2008-02-04 14:07:45	116.55623	40.00946
29	2008-02-04 14:09:40	116.55623	40.00946
29	2008-02-04 14:12:47	116.5417	40.00772
29	2008-02-04 14:41:59	116.44373	39.9591
29	2008-02-04 14:43:54	116.45273	39.95311
29	2008-02-04 14:43:54	116.45273	39.95311
29	2008-02-04 14:47:01	116.46154	39.95725
29	2008-02-04 14:52:03	116.4625	39.9447
29	2008-02-04 14:53:57	116.46069	39.94265
29	2008-02-04 15:02:06	116.43894	39.94289
29	2008-02-04 15:04:00	116.43737	39.94204
29	2008-02-04 15:07:08	116.43761	39.93471
29	2008-02-04 15:12:09	116.43994	39.92385
29	2008-02-04 15:14:04	116.43928	39.92203
29	2008-02-04 15:17:11	116.43138	39.92579
29	2008-02-04 15:22:13	116.42841	39.93844
29	2008-02-04 15:24:07	116.4298	39.93931
29	2008-02-04 15:27:14	116.42976	39.93931
29	2008-02-04 15:32:16	116.42964	39.93939
29	2008-02-04 15:34:10	116.42957	39.93938
29	2008-02-04 15:37:18	116.43286	39.93744
29	2008-02-04 15:42:19	116.43762	39.93365
29	2008-02-04 15:44:14	116.43755	39.93269
29	2008-02-04 15:47:21	116.43991	39.92208
29	2008-02-04 15:52:23	116.4401	39.92146
29	2008-02-04 15:54:17	116.4352	39.9228
29	2008-02-04 15:57:24	116.42907	39.92353
29	2008-02-04 15:57:24	116.42907	39.92353
29	2008-02-04 16:02:26	116.42797	39.94616
29	2008-02-04 16:04:20	116.42633	39.95169
29	2008-02-04 16:07:28	116.42635	39.95167
29	2008-02-04 16:12:29	116.41019	39.94838
29	2008-02-04 16:14:24	116.41616	39.95272
29	2008-02-04 16:17:31	116.42425	39.95797
29	2008-02-04 16:24:27	116.43703	39.96341
29	2008-02-04 16:27:34	116.43667	39.95838
29	2008-02-04 16:32:36	116.42177	39.96074
29	2008-02-04 16:34:30	116.41785	39.9608
29	2008-02-04 16:37:38	116.41274	39.95792
29	2008-02-04 16:42:39	116.40383	39.95772
29	2008-02-04 16:44:34	116.40184	39.95977
29	2008-02-04 16:47:41	116.40874	39.96346
29	2008-02-04 17:16:55	116.44165	39.96602
29	2008-02-04 17:18:48	116.4399	39.9627
29	2008-02-04 17:21:57	116.43773	39.96376
29	2008-02-04 17:26:59	116.44175	39.96581
29	2008-02-04 17:28:51	116.44239	39.96333
29	2008-02-04 17:32:00	116.44147	39.9623
29	2008-02-04 17:37:02	116.42678	39.96835
29	2008-02-04 17:38:54	116.43524	39.98364
29	2008-02-04 17:42:04	116.41092	39.99024
29	2008-02-04 17:47:05	116.41036	40.00743
29	2008-02-04 17:48:58	116.41159	40.02403
29	2008-02-04 17:52:07	116.40483	40.02138
29	2008-02-04 17:57:09	116.41082	40.00236
29	2008-02-04 17:59:01	116.40976	40.00158
29	2008-02-04 18:02:10	116.39846	40.00231
29	2008-02-04 18:02:10	116.39846	40.00231
29	2008-02-04 18:07:12	116.40155	40.00381
29	2008-02-04 18:09:04	116.40146	39.99783
29	2008-02-04 18:50:26	116.34674	39.99749
29	2008-02-04 18:50:26	116.34674	39.99749
29	2008-02-04 18:54:22	116.34596	40.01364
29	2008-02-04 18:55:26	116.34581	40.01649
29	2008-02-04 19:00:54	116.34867	40.02885
29	2008-02-04 19:15:32	116.36121	40.03841
29	2008-02-04 19:30:37	116.371	39.99014
29	2008-02-04 19:40:41	116.3991	39.96711
29	2008-02-04 19:45:42	116.40275	39.96054
29	2008-02-04 19:50:44	116.40946	39.95781
29	2008-02-04 19:55:46	116.42496	39.95802
29	2008-02-04 20:04:45	116.44084	39.96176
29	2008-02-04 20:05:49	116.44083	39.96176
29	2008-02-04 20:10:51	116.42582	39.95713
29	2008-02-04 20:15:53	116.42721	39.93792
29	2008-02-04 20:24:52	116.43288	39.93933
29	2008-02-04 20:26:00	116.4329	39.93807
29	2008-02-04 20:31:00	116.43041	39.93281
29	2008-02-04 20:36:02	116.4282	39.93376
29	2008-02-04 20:36:56	116.42787	39.93504
29	2008-02-04 20:41:04	116.40765	39.94783
29	2008-02-04 20:46:05	116.37143	39.94751
29	2008-02-04 20:46:59	116.36923	39.94749
29	2008-02-04 20:51:07	116.35716	39.94465
29	2008-02-04 20:56:09	116.34929	39.96654
29	2008-02-04 20:56:09	116.34929	39.96654
29	2008-02-04 21:01:10	116.30284	39.96162
29	2008-02-04 21:06:36	116.29592	39.96592
29	2008-02-04 21:17:09	116.3065	39.96235
29	2008-02-04 21:21:17	116.31683	39.96556
29	2008-02-04 21:26:19	116.34251	39.96626
29	2008-02-04 21:27:13	116.34711	39.96321
29	2008-02-04 21:31:20	116.34918	39.95079
29	2008-02-04 21:36:22	116.34875	39.96121
29	2008-02-04 21:46:25	116.36647	39.98429
29	2008-02-04 21:51:51	116.35904	39.99208
29	2008-02-04 22:49:25	116.36296	39.98811
29	2008-02-04 23:10:52	116.41915	39.95002
29	2008-02-04 23:14:53	116.4282	39.95505
29	2008-02-04 23:15:54	116.42913	39.95312
29	2008-02-04 23:24:56	116.43894	39.95967
29	2008-02-04 23:25:57	116.43894	39.95967
29	2008-02-04 23:25:57	116.43894	39.95967
29	2008-02-04 23:31:08	116.44219	39.97204
29	2008-02-04 23:43:22	116.42963	39.96246
29	2008-02-04 23:50:04	116.43865	39.96256
29	2008-02-04 23:50:04	116.43865	39.96256
29	2008-02-04 23:51:08	116.43912	39.96016
29	2008-02-04 23:56:09	116.4356	39.95858
29	2008-02-05 00:00:07	116.45269	39.95344
29	2008-02-05 00:06:13	116.44493	39.95904
29	2008-02-05 00:10:11	116.44484	39.95906
29	2008-02-05 00:11:31	116.44494	39.95911
29	2008-02-05 00:16:16	116.45546	39.94373
29	2008-02-05 00:20:14	116.44823	39.92218
29	2008-02-05 00:21:18	116.44645	39.92034
29	2008-02-05 00:26:19	116.44467	39.91452
29	2008-02-05 00:30:17	116.43466	39.9229
29	2008-02-05 00:31:21	116.43452	39.92548
29	2008-02-05 00:36:23	116.42797	39.93685
29	2008-02-05 00:40:21	116.43084	39.93953
29	2008-02-05 00:41:24	116.43976	39.93976
29	2008-02-05 00:46:26	116.46598	39.94143
29	2008-02-05 00:50:24	116.456	39.94406
29	2008-02-05 00:56:29	116.46722	39.97441
29	2008-02-05 01:00:27	116.4688	39.98478
29	2008-02-05 01:01:31	116.46733	39.98351
29	2008-02-05 01:10:30	116.49068	39.9555
29	2008-02-05 01:11:34	116.48909	39.95714
29	2008-02-05 01:20:34	116.48388	39.96756
29	2008-02-05 01:30:37	116.47379	39.97529
29	2008-02-05 01:31:41	116.47379	39.97529
29	2008-02-05 01:31:41	116.47379	39.97529
29	2008-02-05 01:40:40	116.47324	39.97528
29	2008-02-05 01:41:44	116.47099	39.97201
29	2008-02-05 01:46:46	116.48366	39.94522
29	2008-02-05 01:50:44	116.49963	39.93582
29	2008-02-05 01:51:47	116.51097	39.93901
29	2008-02-05 01:56:49	116.50703	39.92878
29	2008-02-05 02:01:51	116.49604	39.92206
29	2008-02-05 02:30:57	116.48229	39.98799
29	2008-02-05 02:32:01	116.48229	39.98799
29	2008-02-05 02:37:02	116.48229	39.98799
29	2008-02-05 02:47:06	116.51814	40.02527
29	2008-02-05 02:52:07	116.54734	40.06187
29	2008-02-05 02:57:09	116.55509	40.0993
29	2008-02-05 03:02:11	116.58559	40.11688
29	2008-02-05 03:07:12	116.61276	40.11595
29	2008-02-05 03:11:09	116.61296	40.11595
29	2008-02-05 03:12:13	116.61296	40.11595
29	2008-02-05 03:17:15	116.61296	40.11595
29	2008-02-05 03:21:13	116.61301	40.11595
29	2008-02-05 03:22:16	116.61301	40.11595
29	2008-02-05 03:27:18	116.61623	40.11639
29	2008-02-05 03:31:16	116.65223	40.11416
29	2008-02-05 03:36:13	116.65988	40.10565
29	2008-02-05 09:44:44	116.66017	40.10548
29	2008-02-05 09:49:46	116.66827	40.11396
29	2008-02-05 09:52:34	116.66187	40.12232
29	2008-02-05 09:54:47	116.65773	40.12874
29	2008-02-05 09:59:49	116.63605	40.1288
29	2008-02-05 10:04:51	116.60126	40.11674
29	2008-02-05 10:09:52	116.55577	40.10499
29	2008-02-05 10:12:41	116.55257	40.08542
29	2008-02-05 10:14:54	116.54913	40.06524
29	2008-02-05 10:19:55	116.52977	40.04538
29	2008-02-05 10:22:44	116.52256	40.03207
29	2008-02-05 10:24:57	116.51073	40.01458
29	2008-02-05 10:29:59	116.48712	39.99268
29	2008-02-05 10:32:47	116.47848	39.98485
29	2008-02-05 10:35:00	116.46609	39.98288
29	2008-02-05 10:40:02	116.4566	39.99547
29	2008-02-05 10:42:51	116.4517	39.99912
29	2008-02-05 10:45:04	116.45652	39.99435
29	2008-02-05 10:50:05	116.46635	39.98972
29	2008-02-05 10:52:54	116.4724	39.97927
29	2008-02-05 10:55:07	116.45993	39.96798
29	2008-02-05 11:00:09	116.44849	39.95855
29	2008-02-05 11:02:57	116.44858	39.95855
29	2008-02-05 11:05:10	116.44677	39.95717
29	2008-02-05 11:10:12	116.45529	39.91764
29	2008-02-05 11:13:01	116.45526	39.89454
29	2008-02-05 11:15:14	116.45483	39.87452
29	2008-02-05 11:20:15	116.41636	39.85649
29	2008-02-05 11:23:04	116.40924	39.85603
29	2008-02-05 11:30:19	116.40447	39.85258
29	2008-02-05 11:35:23	116.40291	39.85244
29	2008-02-05 11:36:08	116.40291	39.85244
29	2008-02-05 11:40:24	116.40112	39.85545
29	2008-02-05 11:45:26	116.40305	39.85599
29	2008-02-05 11:45:26	116.40305	39.85599
29	2008-02-05 11:46:11	116.40305	39.85599
29	2008-02-05 11:50:28	116.40303	39.85599
29	2008-02-05 11:55:29	116.40303	39.85599
29	2008-02-05 11:56:14	116.40303	39.85599
29	2008-02-05 12:00:31	116.40297	39.85598
29	2008-02-05 12:05:33	116.40279	39.85592
29	2008-02-05 12:06:18	116.40279	39.85592
29	2008-02-05 12:10:34	116.40276	39.85591
29	2008-02-05 12:15:36	116.40276	39.85591
29	2008-02-05 12:16:21	116.40276	39.85591
29	2008-02-05 12:36:28	116.39785	39.86389
29	2008-02-05 12:46:35	116.35492	39.84456
29	2008-02-05 12:49:47	116.35292	39.84446
29	2008-02-05 12:54:48	116.36522	39.84861
29	2008-02-05 12:56:38	116.37253	39.84914
29	2008-02-05 12:59:40	116.37351	39.84496
29	2008-02-05 13:04:54	116.38085	39.85109
29	2008-02-05 13:08:42	116.37553	39.85611
29	2008-02-05 13:09:55	116.36859	39.85599
29	2008-02-05 13:14:57	116.3614	39.85449
29	2008-02-05 13:18:45	116.31941	39.84888
29	2008-02-05 13:25:00	116.28851	39.8652
29	2008-02-05 13:28:48	116.27719	39.86578
29	2008-02-05 13:30:02	116.27569	39.86829
29	2008-02-05 13:35:04	116.27569	39.86829
29	2008-02-05 13:38:52	116.27313	39.87369
29	2008-02-05 13:40:05	116.27087	39.8784
29	2008-02-05 13:45:07	116.27834	39.88768
29	2008-02-05 13:47:55	116.27831	39.88772
29	2008-02-05 14:29:01	116.29855	39.88854
29	2008-02-05 14:33:14	116.30456	39.88667
29	2008-02-05 14:34:03	116.30447	39.89169
29	2008-02-05 14:39:04	116.30449	39.90137
29	2008-02-05 14:43:17	116.31174	39.90612
29	2008-02-05 14:44:06	116.31697	39.90605
29	2008-02-05 14:49:08	116.31841	39.906
29	2008-02-05 14:49:08	116.31841	39.906
29	2008-02-05 14:53:21	116.31878	39.90598
29	2008-02-05 14:53:21	116.31878	39.90598
29	2008-02-05 14:54:09	116.31878	39.90598
29	2008-02-05 14:59:11	116.31878	39.90598
29	2008-02-05 15:03:24	116.32273	39.90311
29	2008-02-05 15:04:13	116.32276	39.9013
29	2008-02-05 15:09:14	116.31579	39.89713
29	2008-02-05 15:13:27	116.31785	39.90607
29	2008-02-05 15:14:16	116.32272	39.90485
29	2008-02-05 15:19:17	116.31532	39.89779
29	2008-02-05 15:24:19	116.31808	39.90609
29	2008-02-05 15:29:21	116.34973	39.90459
29	2008-02-05 15:33:34	116.3511	39.89493
29	2008-02-05 15:39:24	116.35662	39.89493
29	2008-02-05 15:43:37	116.36521	39.89828
29	2008-02-05 15:44:26	116.36754	39.89837
29	2008-02-05 15:49:27	116.36797	39.90778
29	2008-02-05 15:53:41	116.3695	39.91321
29	2008-02-05 15:54:29	116.37003	39.91325
29	2008-02-05 15:59:31	116.37571	39.9197
29	2008-02-05 16:03:44	116.37379	39.93075
29	2008-02-05 16:04:32	116.37379	39.93075
29	2008-02-05 16:09:34	116.37	39.93774
29	2008-02-05 17:56:39	116.37018	39.93499
29	2008-02-05 18:08:40	116.36254	39.93115
29	2008-02-05 18:10:35	116.35284	39.93109
29	2008-02-05 18:13:42	116.34979	39.94186
29	2008-02-05 18:18:44	116.34917	39.94073
29	2008-02-05 18:20:38	116.34927	39.93767
29	2008-02-05 18:23:45	116.34942	39.932
29	2008-02-05 18:28:47	116.34696	39.92238
29	2008-02-05 18:30:41	116.33887	39.92207
29	2008-02-05 18:33:49	116.32969	39.9218
29	2008-02-05 18:38:50	116.31661	39.92237
29	2008-02-05 18:40:45	116.30605	39.92273
29	2008-02-05 18:43:52	116.28249	39.923
29	2008-02-05 18:48:54	116.26777	39.91159
29	2008-02-05 18:50:48	116.25955	39.90629
29	2008-02-05 18:50:48	116.25955	39.90629
29	2008-02-05 18:53:55	116.24466	39.9063
29	2008-02-05 18:58:57	116.22962	39.90362
29	2008-02-05 19:00:51	116.22939	39.90248
29	2008-02-05 19:03:59	116.24353	39.90262
29	2008-02-05 19:09:00	116.28098	39.89566
29	2008-02-05 19:10:55	116.30495	39.89571
29	2008-02-05 19:19:04	116.33638	39.88739
29	2008-02-05 19:20:58	116.33328	39.88367
29	2008-02-05 19:24:05	116.33132	39.87996
29	2008-02-05 19:29:07	116.32051	39.87978
29	2008-02-05 19:31:01	116.32028	39.87875
29	2008-02-05 19:34:09	116.32222	39.8688
29	2008-02-05 19:39:10	116.27029	39.86404
29	2008-02-05 19:39:10	116.27029	39.86404
29	2008-02-05 19:41:05	116.25889	39.86316
29	2008-02-05 19:44:12	116.25944	39.85908
29	2008-02-05 19:49:14	116.25943	39.85906
29	2008-02-05 19:51:08	116.25943	39.85906
29	2008-02-05 19:54:15	116.25937	39.85902
29	2008-02-05 19:59:17	116.25855	39.87071
29	2008-02-05 20:01:11	116.25863	39.87933
29	2008-02-05 20:04:18	116.25863	39.89123
29	2008-02-05 20:09:20	116.25869	39.90213
29	2008-02-05 20:11:14	116.26704	39.90609
29	2008-02-05 20:14:22	116.26843	39.90616
29	2008-02-05 20:19:23	116.27435	39.90613
29	2008-02-05 20:21:18	116.2864	39.90615
29	2008-02-05 20:24:25	116.29617	39.90605
29	2008-02-05 20:29:27	116.33903	39.90583
29	2008-02-05 20:31:21	116.3477	39.90583
29	2008-02-05 20:34:28	116.36833	39.90572
29	2008-02-05 20:39:30	116.4118	39.90677
29	2008-02-05 20:41:24	116.41822	39.90691
29	2008-02-05 20:44:32	116.4397	39.90706
29	2008-02-05 20:49:33	116.47203	39.91192
29	2008-02-05 20:51:28	116.47171	39.90979
29	2008-02-05 20:54:35	116.46522	39.9074
29	2008-02-05 20:59:37	116.43758	39.90725
29	2008-02-05 21:01:31	116.43258	39.90659
29	2008-02-05 21:04:38	116.43515	39.90591
29	2008-02-05 21:09:40	116.43516	39.90604
29	2008-02-05 21:11:34	116.43518	39.90611
29	2008-02-05 21:14:42	116.43518	39.90611
29	2008-02-05 21:19:43	116.42945	39.90721
29	2008-02-05 21:21:38	116.41977	39.90709
29	2008-02-05 21:24:45	116.4117	39.9132
29	2008-02-05 21:29:47	116.40813	39.91627
29	2008-02-05 21:34:42	116.40665	39.91416
29	2008-02-05 21:34:51	116.40662	39.91417
29	2008-02-05 21:39:53	116.4024	39.93775
29	2008-02-05 21:39:53	116.4024	39.93775
29	2008-02-05 21:44:45	116.40235	39.94835
29	2008-02-05 21:44:45	116.40235	39.94835
29	2008-02-05 21:44:54	116.40235	39.94835
29	2008-02-05 21:49:56	116.40235	39.94835
29	2008-02-05 21:54:48	116.40235	39.94835
29	2008-02-05 21:54:58	116.40235	39.94835
29	2008-02-05 21:59:59	116.40166	39.95979
29	2008-02-05 22:04:52	116.40481	39.9739
29	2008-02-05 22:05:01	116.40481	39.9739
29	2008-02-05 22:10:03	116.40481	39.9739
29	2008-02-05 22:14:55	116.40116	39.98029
29	2008-02-05 22:15:04	116.40119	39.98176
29	2008-02-05 22:20:06	116.39585	39.99395
29	2008-02-05 22:24:58	116.40102	39.99097
29	2008-02-05 22:25:08	116.40102	39.99097
29	2008-02-05 22:30:09	116.40112	39.98206
29	2008-02-05 22:35:02	116.41172	39.96573
29	2008-02-05 22:35:11	116.41183	39.96471
29	2008-02-05 22:40:13	116.40267	39.95777
29	2008-02-05 22:45:05	116.40988	39.9489
29	2008-02-05 22:45:14	116.40996	39.94844
29	2008-02-05 22:50:16	116.42474	39.94822
29	2008-02-05 22:55:08	116.46219	39.96061
29	2008-02-05 22:55:18	116.4631	39.96148
29	2008-02-05 23:00:19	116.48173	39.95671
29	2008-02-05 23:05:12	116.48753	39.96274
29	2008-02-05 23:05:21	116.48675	39.96328
29	2008-02-05 23:10:23	116.49358	39.9754
29	2008-02-05 23:45:10	116.48394	39.97447
29	2008-02-05 23:48:41	116.48182	39.96998
29	2008-02-05 23:53:43	116.47552	39.96934
29	2008-02-05 23:55:14	116.47467	39.97015
29	2008-02-05 23:55:14	116.47467	39.97015
29	2008-02-05 23:58:44	116.48378	39.97938
29	2008-02-06 00:03:46	116.48212	39.98788
29	2008-02-06 00:06:17	116.4865	39.99186
29	2008-02-06 00:08:50	116.5024	40.00671
29	2008-02-06 00:13:52	116.52881	40.04301
29	2008-02-06 00:16:21	116.54608	40.06078
29	2008-02-06 00:18:54	116.55387	40.09199
29	2008-02-06 00:23:55	116.58786	40.11685
29	2008-02-06 00:26:24	116.61273	40.11588
29	2008-02-06 00:28:57	116.61292	40.11531
29	2008-02-06 00:33:59	116.6371	40.11626
29	2008-02-06 00:33:59	116.6371	40.11626
29	2008-02-06 00:36:27	116.66311	40.11509
29	2008-02-06 00:39:00	116.6624	40.11705
29	2008-02-06 00:41:29	116.66245	40.11687
29	2008-02-06 00:52:43	116.67456	40.11586
29	2008-02-06 00:55:38	116.67456	40.11586
29	2008-02-06 00:57:45	116.66983	40.11459
29	2008-02-06 01:02:47	116.66308	40.10403
29	2008-02-06 01:16:50	116.6631	40.10404
29	2008-02-06 01:19:57	116.66327	40.11258
29	2008-02-06 01:24:59	116.6624	40.11696
29	2008-02-06 09:24:57	116.66309	40.1155
29	2008-02-06 09:30:45	116.66311	40.11543
29	2008-02-06 09:35:00	116.66311	40.11543
29	2008-02-06 09:40:02	116.66311	40.11531
29	2008-02-06 09:40:49	116.66311	40.11531
29	2008-02-06 09:45:03	116.66311	40.11531
29	2008-02-06 09:45:03	116.66311	40.11531
29	2008-02-06 09:50:05	116.62623	40.11641
29	2008-02-06 09:50:52	116.62428	40.11644
29	2008-02-06 09:55:07	116.58336	40.11707
29	2008-02-06 10:00:08	116.55344	40.09066
29	2008-02-06 10:00:55	116.55191	40.08162
29	2008-02-06 10:05:10	116.54414	40.05933
29	2008-02-06 10:10:12	116.52388	40.03401
29	2008-02-06 10:10:58	116.5214	40.03034
29	2008-02-06 10:15:13	116.49838	40.0018
29	2008-02-06 10:20:15	116.43773	39.9483
29	2008-02-06 10:21:02	116.42752	39.94884
29	2008-02-06 10:25:17	116.42926	39.90938
29	2008-02-06 10:30:18	116.434	39.86923
29	2008-02-06 10:31:05	116.42375	39.86976
29	2008-02-06 10:35:20	116.39326	39.86336
29	2008-02-06 10:40:22	116.39641	39.85544
29	2008-02-06 10:41:08	116.39857	39.85549
29	2008-02-06 10:45:23	116.40762	39.86294
29	2008-02-06 10:50:25	116.43859	39.87368
29	2008-02-06 10:51:12	116.43949	39.88128
29	2008-02-06 10:55:26	116.4272	39.90724
29	2008-02-06 11:00:28	116.42027	39.9193
29	2008-02-06 11:01:15	116.42013	39.92354
29	2008-02-06 11:05:30	116.42247	39.93976
29	2008-02-06 11:08:56	116.42044	39.93871
29	2008-02-06 11:20:31	116.39013	39.93966
29	2008-02-06 11:24:26	116.38937	39.94876
29	2008-02-06 11:25:33	116.39385	39.94996
29	2008-02-06 11:30:35	116.40151	39.95006
29	2008-02-06 11:34:30	116.38937	39.9477
29	2008-02-06 11:40:38	116.36661	39.93893
29	2008-02-06 11:44:33	116.36204	39.93331
29	2008-02-06 11:45:40	116.36236	39.93919
29	2008-02-06 11:50:41	116.35942	39.92398
29	2008-02-06 11:50:41	116.35942	39.92398
29	2008-02-06 11:54:36	116.35756	39.91295
29	2008-02-06 11:55:43	116.35699	39.90731
29	2008-02-06 12:00:45	116.35715	39.89179
29	2008-02-06 12:04:40	116.35749	39.87903
29	2008-02-06 12:05:46	116.35758	39.87807
29	2008-02-06 12:10:48	116.35789	39.86961
29	2008-02-06 12:14:43	116.35578	39.86395
29	2008-02-06 12:15:50	116.35506	39.86211
29	2008-02-06 12:20:51	116.35792	39.86399
29	2008-02-06 12:24:46	116.35849	39.85661
29	2008-02-06 12:25:53	116.35855	39.85013
29	2008-02-06 12:30:54	116.36557	39.8493
29	2008-02-06 12:34:50	116.3704	39.84831
29	2008-02-06 12:35:56	116.37042	39.84887
29	2008-02-06 12:40:58	116.38087	39.85157
29	2008-02-06 12:45:59	116.39256	39.85554
29	2008-02-06 12:54:56	116.42431	39.86557
29	2008-02-06 12:56:03	116.42544	39.86706
29	2008-02-06 13:01:04	116.43325	39.87469
29	2008-02-06 13:05:00	116.43436	39.88074
29	2008-02-06 13:06:06	116.43782	39.88308
29	2008-02-06 13:11:08	116.43476	39.90694
29	2008-02-06 13:15:03	116.43156	39.91041
29	2008-02-06 13:16:09	116.43042	39.91363
29	2008-02-06 13:25:06	116.43414	39.92725
29	2008-02-06 13:26:13	116.43368	39.92996
29	2008-02-06 13:31:14	116.45489	39.93228
29	2008-02-06 13:35:09	116.45567	39.94515
29	2008-02-06 13:36:16	116.45157	39.95456
29	2008-02-06 13:41:18	116.48351	39.97911
29	2008-02-06 13:45:13	116.49254	39.99539
29	2008-02-06 13:51:21	116.50017	40.00237
29	2008-02-06 13:55:16	116.49103	39.98901
29	2008-02-06 13:56:23	116.49103	39.98901
29	2008-02-06 13:56:23	116.49103	39.98901
29	2008-02-06 14:01:24	116.4907	39.9867
29	2008-02-06 14:05:19	116.48162	39.98803
29	2008-02-06 14:06:26	116.47409	39.99291
29	2008-02-06 14:11:28	116.46732	39.99743
29	2008-02-06 14:15:22	116.46733	39.99743
29	2008-02-06 14:16:28	116.46724	39.99745
29	2008-02-06 14:25:25	116.46923	39.98784
29	2008-02-06 14:26:32	116.47419	39.98808
29	2008-02-06 14:31:33	116.46874	39.99171
29	2008-02-06 14:35:28	116.45678	39.99125
29	2008-02-06 14:36:35	116.45678	39.99313
29	2008-02-06 14:41:37	116.45715	39.9996
29	2008-02-06 14:45:32	116.45648	39.99773
29	2008-02-06 14:46:38	116.45648	39.99773
29	2008-02-06 14:51:40	116.4271	39.98793
29	2008-02-06 14:55:35	116.37599	39.98647
29	2008-02-06 14:56:42	116.37236	39.9853
29	2008-02-06 15:01:43	116.35941	39.9737
29	2008-02-06 15:05:38	116.35451	39.96665
29	2008-02-06 15:06:45	116.3457	39.96656
29	2008-02-06 15:11:47	116.34343	39.96657
29	2008-02-06 15:15:42	116.33247	39.96945
29	2008-02-06 15:16:48	116.33254	39.96944
29	2008-02-06 15:21:50	116.33252	39.96935
29	2008-02-06 15:26:52	116.33247	39.96933
29	2008-02-06 15:31:53	116.33254	39.96925
29	2008-02-06 15:35:48	116.35036	39.96625
29	2008-02-06 15:36:55	116.36402	39.96637
29	2008-02-06 15:45:52	116.45252	39.97696
29	2008-02-06 15:52:00	116.43191	39.98777
29	2008-02-06 15:55:55	116.38793	39.98723
29	2008-02-06 15:57:02	116.3871	39.98135
29	2008-02-06 16:02:03	116.37555	39.97549
29	2008-02-06 16:05:58	116.37317	39.95059
29	2008-02-06 16:07:05	116.37758	39.95
29	2008-02-06 16:12:06	116.37414	39.94994
29	2008-02-06 16:16:02	116.36577	39.94665
29	2008-02-06 16:17:08	116.36598	39.94628
29	2008-02-06 16:22:10	116.35808	39.93106
29	2008-02-06 16:26:05	116.34722	39.92911
29	2008-02-06 16:27:11	116.34761	39.93089
29	2008-02-06 16:32:13	116.34617	39.93925
29	2008-02-06 16:36:08	116.34716	39.93273
29	2008-02-06 16:37:15	116.34659	39.93607
29	2008-02-06 16:42:16	116.34858	39.96448
29	2008-02-06 16:46:12	116.33486	39.98551
29	2008-02-06 16:47:18	116.33792	39.98359
29	2008-02-06 16:52:20	116.34738	39.98087
29	2008-02-06 16:56:15	116.35327	39.98013
29	2008-02-06 16:57:21	116.35327	39.98013
29	2008-02-06 17:02:23	116.35327	39.98013
29	2008-02-06 17:06:18	116.35948	39.97762
29	2008-02-06 17:07:25	116.35944	39.97368
29	2008-02-06 17:12:26	116.36366	39.97133
29	2008-02-06 17:16:21	116.34806	39.97354
29	2008-02-06 17:17:28	116.34758	39.98423
29	2008-02-06 17:22:30	116.34634	40.00702
29	2008-02-06 17:26:25	116.34687	40.02126
29	2008-02-06 17:27:31	116.34623	40.02412
29	2008-02-06 17:32:33	116.33535	40.03758
29	2008-02-06 17:36:28	116.32	40.04785
29	2008-02-06 17:37:35	116.31944	40.04852
29	2008-02-06 17:42:36	116.32799	40.03902
29	2008-02-06 17:46:31	116.33098	40.03061
29	2008-02-06 17:47:38	116.33383	40.02943
29	2008-02-06 17:52:40	116.34257	40.02073
29	2008-02-06 17:56:35	116.33514	40.00554
29	2008-02-06 17:57:41	116.33243	40.00024
29	2008-02-06 18:02:43	116.33651	39.99168
29	2008-02-06 18:02:43	116.33651	39.99168
29	2008-02-06 18:06:38	116.34745	39.98501
29	2008-02-06 18:07:45	116.35505	39.9855
29	2008-02-06 18:12:46	116.36318	39.98054
29	2008-02-06 18:16:41	116.36324	39.98648
29	2008-02-06 18:17:48	116.36602	39.98806
29	2008-02-06 18:22:49	116.36287	39.98831
29	2008-02-06 18:26:44	116.38312	39.98644
29	2008-02-06 18:27:50	116.3986	39.98691
29	2008-02-06 18:32:52	116.46054	39.97173
29	2008-02-06 18:36:47	116.49801	40.00125
29	2008-02-06 18:37:54	116.50965	40.01179
29	2008-02-06 18:42:55	116.57923	40.04692
29	2008-02-06 18:46:50	116.58666	40.07748
29	2008-02-06 18:47:57	116.58677	40.07776
29	2008-02-06 18:52:59	116.58017	40.07792
29	2008-02-06 18:56:54	116.5817	40.09366
29	2008-02-06 18:58:00	116.58078	40.09913
29	2008-02-06 19:03:02	116.61149	40.11637
29	2008-02-06 19:06:57	116.61265	40.11605
29	2008-02-06 19:08:04	116.6129	40.11596
29	2008-02-06 19:20:21	116.63416	40.11617
29	2008-02-06 19:25:08	116.66181	40.11913
29	2008-02-06 19:29:10	116.65189	40.11752
29	2008-02-06 19:30:27	116.6518	40.11509
29	2008-02-06 19:43:26	116.65976	40.10571
29	2008-02-07 01:15:03	116.66979	40.10781
29	2008-02-07 01:19:20	116.66971	40.109
29	2008-02-07 01:20:05	116.66971	40.109
29	2008-02-07 01:25:06	116.66971	40.109
29	2008-02-07 01:29:23	116.66971	40.109
29	2008-02-07 01:30:08	116.66971	40.109
29	2008-02-07 01:35:10	116.66971	40.109
29	2008-02-07 01:40:11	116.66971	40.109
29	2008-02-07 01:45:13	116.66968	40.10885
29	2008-02-07 01:49:30	116.66364	40.10766
29	2008-02-07 01:55:16	116.6598	40.10565
29	2008-02-07 11:10:03	116.66332	40.11043
29	2008-02-07 11:14:51	116.6631	40.11554
29	2008-02-07 11:15:04	116.6631	40.11554
29	2008-02-07 11:20:05	116.6631	40.11554
29	2008-02-07 11:24:54	116.65715	40.1159
29	2008-02-07 11:25:07	116.65429	40.11619
29	2008-02-07 11:34:58	116.55459	40.0974
29	2008-02-07 11:40:12	116.53994	40.0564
29	2008-02-07 11:45:01	116.52296	40.03271
29	2008-02-07 11:45:13	116.52197	40.03123
29	2008-02-07 11:50:15	116.49211	40.00143
29	2008-02-07 11:55:17	116.47234	40.00236
29	2008-02-07 12:00:18	116.47234	40.00236
29	2008-02-07 12:05:20	116.47234	40.00236
29	2008-02-07 12:10:22	116.47266	40.0021
29	2008-02-07 12:10:22	116.47266	40.0021
29	2008-02-07 12:15:11	116.47276	40.00211
29	2008-02-07 12:15:23	116.47276	40.00211
29	2008-02-07 12:20:25	116.47265	40.00191
29	2008-02-07 12:25:14	116.47167	39.98627
29	2008-02-07 12:25:27	116.47325	39.98519
29	2008-02-07 12:30:28	116.4487	39.9585
29	2008-02-07 12:35:18	116.4551	39.93107
29	2008-02-07 12:35:30	116.4551	39.93107
29	2008-02-07 12:40:32	116.45464	39.89211
29	2008-02-07 12:45:21	116.41254	39.89192
29	2008-02-07 12:45:33	116.41109	39.89178
29	2008-02-07 12:50:35	116.3865	39.88503
29	2008-02-07 12:55:24	116.39244	39.88494
29	2008-02-07 12:55:37	116.39303	39.88505
29	2008-02-07 13:00:38	116.41449	39.88275
29	2008-02-07 13:07:59	116.42794	39.87986
29	2008-02-07 13:13:01	116.42148	39.89569
29	2008-02-07 13:15:31	116.4167	39.89914
29	2008-02-07 13:18:03	116.42055	39.90358
29	2008-02-07 13:21:33	116.42602	39.90405
29	2008-02-07 13:28:09	116.4495	39.90258
29	2008-02-07 13:28:36	116.45512	39.90288
29	2008-02-07 13:33:11	116.4547	39.8778
29	2008-02-07 13:38:12	116.45469	39.87542
29	2008-02-07 13:38:39	116.45457	39.87167
29	2008-02-07 13:43:14	116.46164	39.86841
29	2008-02-07 13:48:15	116.46162	39.86806
29	2008-02-07 13:48:41	116.46087	39.86659
29	2008-02-07 13:53:16	116.45539	39.89221
29	2008-02-07 13:58:18	116.42862	39.91638
29	2008-02-07 13:58:45	116.42865	39.92009
29	2008-02-07 14:03:19	116.43758	39.92178
29	2008-02-07 14:08:21	116.42753	39.94161
29	2008-02-07 14:08:48	116.42797	39.94299
29	2008-02-07 14:13:23	116.44274	39.95336
29	2008-02-07 14:18:24	116.45282	39.953
29	2008-02-07 14:18:51	116.45439	39.9518
29	2008-02-07 14:23:26	116.45257	39.90703
29	2008-02-07 14:28:28	116.4011	39.90654
29	2008-02-07 14:28:55	116.40042	39.90652
29	2008-02-07 14:33:29	116.36978	39.90594
29	2008-02-07 14:38:31	116.31795	39.90637
29	2008-02-07 14:43:33	116.31487	39.90648
29	2008-02-07 14:48:34	116.3047	39.9078
29	2008-02-07 14:49:01	116.3047	39.9078
29	2008-02-07 14:53:36	116.30434	39.92632
29	2008-02-07 14:58:38	116.29488	39.93906
29	2008-02-07 14:59:05	116.29614	39.93929
29	2008-02-07 15:03:39	116.30375	39.93102
29	2008-02-07 15:08:41	116.33409	39.92681
29	2008-02-07 15:09:08	116.33638	39.9268
29	2008-02-07 15:09:08	116.33638	39.9268
29	2008-02-07 15:13:43	116.3305	39.92685
29	2008-02-07 15:18:44	116.36146	39.9309
29	2008-02-07 15:18:44	116.36146	39.9309
29	2008-02-07 15:19:11	116.36166	39.93091
29	2008-02-07 15:23:46	116.38373	39.9319
29	2008-02-07 15:28:48	116.38773	39.94327
29	2008-02-07 15:29:15	116.38765	39.94633
29	2008-02-07 15:33:49	116.40114	39.94736
29	2008-02-07 15:37:56	116.40239	39.94714
29	2008-02-07 15:42:19	116.40911	39.94768
29	2008-02-07 15:43:56	116.40935	39.94768
29	2008-02-07 15:48:57	116.44917	39.95529
29	2008-02-07 15:52:22	116.45529	39.93276
29	2008-02-07 15:53:59	116.45529	39.93276
29	2008-02-07 15:59:01	116.46076	39.93061
29	2008-02-07 16:02:25	116.45763	39.9325
29	2008-02-07 16:04:02	116.45578	39.93957
29	2008-02-07 16:09:04	116.43322	39.93985
29	2008-02-07 16:12:29	116.42544	39.94832
29	2008-02-07 16:14:06	116.41949	39.94829
29	2008-02-07 16:19:07	116.37366	39.94754
29	2008-02-07 16:22:32	116.34635	39.93915
29	2008-02-07 16:24:09	116.34334	39.94292
29	2008-02-07 16:29:11	116.33051	39.94977
29	2008-02-07 16:32:35	116.31788	39.95174
29	2008-02-07 16:34:12	116.31727	39.95608
29	2008-02-07 16:39:14	116.33259	39.966
29	2008-02-07 16:42:39	116.37035	39.96647
29	2008-02-07 16:44:16	116.37519	39.97558
29	2008-02-07 16:49:17	116.36666	40.00839
29	2008-02-07 16:52:42	116.36855	40.0107
29	2008-02-07 16:54:19	116.36919	40.00501
29	2008-02-07 16:59:21	116.36325	40.00025
29	2008-02-07 17:04:25	116.35885	40.00397
29	2008-02-07 17:05:48	116.35885	40.00397
29	2008-02-07 17:24:12	116.35931	40.00382
29	2008-02-07 17:29:13	116.34637	39.99935
29	2008-02-07 17:29:13	116.34637	39.99935
29	2008-02-07 17:33:00	116.34683	39.98755
29	2008-02-07 17:34:15	116.34501	39.98571
29	2008-02-07 17:39:17	116.33797	39.9848
29	2008-02-07 17:43:04	116.34698	39.96954
29	2008-02-07 17:44:18	116.3473	39.95992
29	2008-02-07 17:49:20	116.33814	39.93112
29	2008-02-07 17:53:07	116.32822	39.92692
29	2008-02-07 17:54:22	116.32486	39.92695
29	2008-02-07 17:59:23	116.32009	39.9319
29	2008-02-07 18:03:10	116.3198	39.93196
29	2008-02-07 18:03:10	116.3198	39.93196
29	2008-02-07 18:04:25	116.31976	39.93193
29	2008-02-07 18:09:27	116.31982	39.93205
29	2008-02-07 18:13:14	116.31988	39.93199
29	2008-02-07 18:14:28	116.31938	39.93148
29	2008-02-07 18:19:30	116.30395	39.92292
29	2008-02-07 18:23:17	116.28704	39.90632
29	2008-02-07 18:24:32	116.27619	39.90628
29	2008-02-07 18:29:33	116.25404	39.90626
29	2008-02-07 18:33:20	116.23254	39.90621
29	2008-02-07 18:34:35	116.22233	39.90622
29	2008-02-07 18:39:37	116.19767	39.90623
29	2008-02-07 18:43:23	116.1806	39.90749
29	2008-02-07 18:44:38	116.18062	39.91007
29	2008-02-07 18:49:40	116.19277	39.90609
29	2008-02-07 18:53:27	116.20468	39.90295
29	2008-02-07 18:54:41	116.20466	39.90181
29	2008-02-07 18:59:43	116.20487	39.88914
29	2008-02-07 19:03:30	116.20519	39.90269
29	2008-02-07 19:04:45	116.21261	39.9025
29	2008-02-07 19:09:46	116.247	39.90385
29	2008-02-07 19:13:33	116.24885	39.90598
29	2008-02-07 19:14:48	116.25369	39.90606
29	2008-02-07 19:19:50	116.27424	39.90607
29	2008-02-07 19:23:37	116.27739	39.91921
29	2008-02-07 19:24:51	116.28143	39.92279
29	2008-02-07 19:46:57	116.30389	39.89697
29	2008-02-07 19:51:49	116.30345	39.88291
29	2008-02-07 19:51:59	116.30458	39.8834
29	2008-02-07 19:57:00	116.34328	39.89637
29	2008-02-07 20:01:53	116.38004	39.89871
29	2008-02-07 20:02:02	116.38134	39.89875
29	2008-02-07 20:07:04	116.40508	39.89953
29	2008-02-07 20:11:56	116.40541	39.90735
29	2008-02-07 20:12:05	116.40541	39.90735
29	2008-02-07 20:17:06	116.42055	39.91494
29	2008-02-07 20:21:58	116.43767	39.92211
29	2008-02-07 20:22:08	116.43962	39.92184
29	2008-02-07 20:27:09	116.45838	39.92195
29	2008-02-07 20:32:02	116.50591	39.92188
29	2008-02-07 20:32:11	116.50768	39.92189
29	2008-02-07 20:37:13	116.51113	39.93075
29	2008-02-07 20:42:05	116.51169	39.92157
29	2008-02-07 20:42:14	116.51169	39.92157
29	2008-02-07 20:47:16	116.52927	39.94021
29	2008-02-07 20:52:08	116.50918	39.98078
29	2008-02-07 20:52:18	116.5079	39.9824
29	2008-02-07 20:52:18	116.5079	39.9824
29	2008-02-07 20:57:19	116.53864	40.02418
29	2008-02-07 21:02:12	116.58292	40.06459
29	2008-02-07 21:02:21	116.58262	40.06654
29	2008-02-07 21:07:23	116.57993	40.07901
29	2008-02-07 21:12:15	116.58047	40.10245
29	2008-02-07 21:12:24	116.58151	40.10262
29	2008-02-07 21:17:26	116.61276	40.11588
29	2008-02-07 21:22:31	116.61285	40.11587
29	2008-02-07 21:24:19	116.61285	40.11587
29	2008-02-07 21:27:33	116.61722	40.11636
29	2008-02-07 21:32:34	116.65763	40.10745
29	2008-02-07 21:36:23	116.65884	40.10551
29	2008-02-07 21:47:43	116.66161	40.11886
29	2008-02-07 21:50:51	116.66258	40.11695
29	2008-02-08 09:36:55	116.6631	40.11546
29	2008-02-08 09:41:44	116.6631	40.11546
29	2008-02-08 09:41:56	116.6631	40.11546
29	2008-02-08 09:46:58	116.6631	40.11546
29	2008-02-08 09:51:47	116.6631	40.11546
29	2008-02-08 09:52:00	116.6631	40.11546
29	2008-02-08 09:57:01	116.6631	40.11543
29	2008-02-08 10:01:51	116.6631	40.11543
29	2008-02-08 10:02:03	116.6631	40.11543
29	2008-02-08 10:07:05	116.6631	40.11543
29	2008-02-08 10:11:54	116.6631	40.11543
29	2008-02-08 10:12:06	116.6631	40.11543
29	2008-02-08 10:17:08	116.66309	40.11542
29	2008-02-08 10:21:57	116.66309	40.11542
29	2008-02-08 10:22:10	116.66309	40.11542
29	2008-02-08 10:27:11	116.66309	40.11542
29	2008-02-08 10:32:01	116.66309	40.11542
29	2008-02-08 10:32:13	116.66309	40.11542
29	2008-02-08 10:37:15	116.66309	40.11542
29	2008-02-08 10:42:04	116.66308	40.11526
29	2008-02-08 10:42:16	116.66308	40.11526
29	2008-02-08 10:47:18	116.65446	40.11618
29	2008-02-08 10:52:07	116.60681	40.11666
29	2008-02-08 10:52:20	116.60576	40.11667
29	2008-02-08 10:57:21	116.58277	40.10604
29	2008-02-08 11:02:11	116.58039	40.07913
29	2008-02-08 11:02:23	116.58082	40.0781
29	2008-02-08 11:07:25	116.55563	40.02995
29	2008-02-08 11:12:14	116.48082	39.98587
29	2008-02-08 11:12:26	116.47824	39.98355
29	2008-02-08 11:17:28	116.42711	39.94175
29	2008-02-08 11:17:28	116.42711	39.94175
29	2008-02-08 11:22:17	116.43962	39.93982
29	2008-02-08 11:22:17	116.43962	39.93982
29	2008-02-08 11:22:30	116.44211	39.93981
29	2008-02-08 11:27:31	116.46216	39.94695
29	2008-02-08 11:32:21	116.46282	39.94372
29	2008-02-08 11:32:33	116.46275	39.94297
29	2008-02-08 11:37:35	116.46293	39.94228
29	2008-02-08 11:42:23	116.45587	39.94745
29	2008-02-08 11:42:35	116.45587	39.9475
29	2008-02-08 11:47:37	116.44617	39.95439
29	2008-02-08 11:52:26	116.43109	39.9778
29	2008-02-08 11:52:39	116.43253	39.9799
29	2008-02-08 11:57:40	116.41242	39.98772
29	2008-02-08 12:02:29	116.40089	39.96797
29	2008-02-08 12:02:42	116.40097	39.96694
29	2008-02-08 12:07:44	116.41188	39.95782
29	2008-02-08 12:12:33	116.4289	39.95311
29	2008-02-08 12:12:45	116.43004	39.95321
29	2008-02-08 12:17:47	116.43248	39.94532
29	2008-02-08 12:22:36	116.3966	39.94769
29	2008-02-08 12:22:48	116.39494	39.94769
29	2008-02-08 12:27:50	116.3508	39.94279
29	2008-02-08 12:32:39	116.34976	39.92752
29	2008-02-08 12:32:52	116.3498	39.92721
29	2008-02-08 12:37:53	116.35025	39.90811
29	2008-02-08 12:42:43	116.32036	39.8959
29	2008-02-08 12:42:55	116.31804	39.89584
29	2008-02-08 12:47:57	116.31332	39.89546
29	2008-02-08 12:52:46	116.32298	39.89873
29	2008-02-08 12:52:58	116.323	39.89884
29	2008-02-08 12:58:00	116.33284	39.91274
29	2008-02-08 13:02:49	116.33674	39.91266
29	2008-02-08 13:03:02	116.33674	39.91266
29	2008-02-08 13:03:02	116.33674	39.91266
29	2008-02-08 13:08:03	116.33674	39.91266
29	2008-02-08 13:12:53	116.34792	39.91707
29	2008-02-08 13:13:05	116.34913	39.91707
29	2008-02-08 13:18:07	116.36181	39.93012
29	2008-02-08 13:22:56	116.36615	39.93924
29	2008-02-08 13:23:08	116.36615	39.93924
29	2008-02-08 13:23:08	116.36615	39.93924
29	2008-02-08 13:28:10	116.3737	39.94561
29	2008-02-08 13:32:59	116.3743	39.96658
29	2008-02-08 13:33:12	116.3745	39.96888
29	2008-02-08 13:38:13	116.37558	39.98922
29	2008-02-08 14:03:49	116.40911	39.94771
29	2008-02-08 14:05:44	116.40996	39.94772
29	2008-02-08 14:08:51	116.42724	39.94112
29	2008-02-08 14:13:53	116.43748	39.89666
29	2008-02-08 14:15:47	116.43794	39.88324
29	2008-02-08 14:18:54	116.43423	39.882
29	2008-02-08 14:23:56	116.43909	39.8831
29	2008-02-08 14:25:50	116.45417	39.88297
29	2008-02-08 14:25:50	116.45417	39.88297
29	2008-02-08 14:28:58	116.44994	39.87577
29	2008-02-08 14:34:02	116.44998	39.87926
29	2008-02-08 14:38:54	116.43429	39.88298
29	2008-02-08 14:39:03	116.43419	39.88267
29	2008-02-08 14:44:05	116.43983	39.87667
29	2008-02-08 14:48:57	116.4155	39.86126
29	2008-02-08 14:49:07	116.41555	39.86023
29	2008-02-08 14:54:08	116.38068	39.85071
29	2008-02-08 14:59:01	116.38018	39.85549
29	2008-02-08 14:59:10	116.38017	39.85547
29	2008-02-08 15:04:12	116.41985	39.85673
29	2008-02-08 15:09:04	116.4553	39.88472
29	2008-02-08 15:09:13	116.4553	39.88624
29	2008-02-08 15:14:15	116.45157	39.90744
29	2008-02-08 15:14:15	116.45157	39.90744
29	2008-02-08 15:19:07	116.43789	39.91194
29	2008-02-08 15:19:07	116.43789	39.91194
29	2008-02-08 15:19:17	116.43789	39.91194
29	2008-02-08 15:24:18	116.43457	39.90846
29	2008-02-08 15:29:11	116.43207	39.9168
29	2008-02-08 15:29:20	116.43218	39.91681
29	2008-02-08 15:34:22	116.43342	39.92286
29	2008-02-08 15:39:14	116.43476	39.92288
29	2008-02-08 15:39:23	116.43476	39.92288
29	2008-02-08 15:44:25	116.42812	39.93628
29	2008-02-08 15:49:17	116.41957	39.93485
29	2008-02-08 15:49:27	116.41961	39.93408
29	2008-02-08 15:54:28	116.40449	39.92313
29	2008-02-08 15:59:21	116.38775	39.92187
29	2008-02-08 15:59:30	116.38775	39.92187
29	2008-02-08 16:04:32	116.36956	39.93135
29	2008-02-08 16:09:24	116.34963	39.93608
29	2008-02-08 16:09:33	116.34955	39.93731
29	2008-02-08 16:14:35	116.33551	39.96641
29	2008-02-08 16:19:42	116.29466	39.97886
29	2008-02-08 16:24:38	116.28071	40.00063
29	2008-02-08 16:29:31	116.27697	39.99783
29	2008-02-08 16:29:40	116.27697	39.99781
29	2008-02-08 16:34:42	116.27696	39.99633
29	2008-02-08 16:39:43	116.28828	39.99536
29	2008-02-08 16:44:45	116.29922	39.98529
29	2008-02-08 16:49:37	116.34064	39.98524
29	2008-02-08 16:49:47	116.34287	39.98531
29	2008-02-08 16:54:48	116.40899	39.98723
29	2008-02-08 17:18:56	116.43889	39.95998
29	2008-02-08 17:20:51	116.43215	39.95833
29	2008-02-08 17:23:58	116.41861	39.95803
29	2008-02-08 17:29:00	116.41187	39.96721
29	2008-02-08 17:30:54	116.41124	39.97391
29	2008-02-08 17:34:01	116.41139	39.96888
29	2008-02-08 17:39:03	116.40477	39.96725
