# Supplementary material for: An adaptive map-matching algorithm based on hierarchical fuzzy system from vehicular GPS data
Source: PLoS One. 2017 Dec 5;12(12):e0188796. doi: 10.1371/journal.pone.0188796 (PMC5716534; doi:10.1371/journal.pone.0188796)
Supplement: S1 Data — (ZIP) [file pone.0188796.s001.zip › data samples/3.txt]

3	2008-02-02 13:39:08	116.35743	39.88957
3	2008-02-02 13:44:08	116.35732	39.89726
3	2008-02-02 13:49:09	116.3506	39.90712
3	2008-02-02 13:54:09	116.35171	39.91145
3	2008-02-02 13:59:08	116.34366	39.89655
3	2008-02-02 14:04:08	116.34347	39.87605
3	2008-02-02 14:09:08	116.35298	39.87643
3	2008-02-02 14:14:08	116.36223	39.88766
3	2008-02-02 14:19:08	116.37556	39.88786
3	2008-02-02 14:19:08	116.37556	39.88786
3	2008-02-02 14:24:08	116.37818	39.88815
3	2008-02-02 14:29:08	116.35663	39.8881
3	2008-02-02 14:34:08	116.32437	39.88878
3	2008-02-02 14:39:08	116.31577	39.89176
3	2008-02-02 14:49:08	116.32935	39.90671
3	2008-02-02 14:54:08	116.34231	39.91242
3	2008-02-02 15:04:08	116.35674	39.91289
3	2008-02-02 15:09:08	116.36274	39.90847
3	2008-02-02 15:14:08	116.36741	39.90744
3	2008-02-02 15:19:08	116.36729	39.90993
3	2008-02-02 15:24:08	116.35743	39.90573
3	2008-02-02 15:29:08	116.31887	39.90622
3	2008-02-02 15:34:08	116.30292	39.90749
3	2008-02-02 15:39:07	116.30457	39.90806
3	2008-02-02 15:44:07	116.3045	39.92477
3	2008-02-02 15:49:07	116.31964	39.92687
3	2008-02-02 15:54:06	116.3197	39.93714
3	2008-02-02 15:59:07	116.31889	39.94545
3	2008-02-02 16:04:07	116.31408	39.94704
3	2008-02-02 16:09:07	116.30472	39.94066
3	2008-02-02 16:14:07	116.28235	39.94878
3	2008-02-02 16:19:07	116.28227	39.95634
3	2008-02-02 16:24:07	116.2787	39.96249
3	2008-02-02 16:29:07	116.28197	39.95577
3	2008-02-02 16:34:07	116.29704	39.95793
3	2008-02-02 16:39:07	116.30125	39.96026
3	2008-02-02 16:44:07	116.31436	39.96485
3	2008-02-02 16:44:07	116.31436	39.96485
3	2008-02-02 16:49:07	116.32035	39.9655
3	2008-02-02 16:54:07	116.32916	39.95633
3	2008-02-02 16:59:07	116.33787	39.93214
3	2008-02-02 17:04:07	116.33824	39.92205
3	2008-02-02 17:09:07	116.34626	39.9224
3	2008-02-02 17:14:07	116.3472	39.91881
3	2008-02-02 17:24:07	116.34642	39.90693
3	2008-02-02 17:29:07	116.34668	39.90628
3	2008-02-02 17:34:07	116.34656	39.89759
3	2008-02-02 17:39:07	116.3502	39.88185
3	2008-02-02 17:44:07	116.35301	39.88048
3	2008-02-02 17:49:07	116.35269	39.88742
3	2008-02-02 17:54:07	116.35289	39.88492
3	2008-02-02 17:59:07	116.35948	39.88782
3	2008-02-02 18:09:07	116.38705	39.8821
3	2008-02-02 18:14:07	116.39437	39.87541
3	2008-02-02 18:24:06	116.40612	39.89401
3	2008-02-02 18:29:06	116.41257	39.89606
3	2008-02-02 18:34:06	116.4131	39.88608
3	2008-02-02 18:39:06	116.41862	39.883
3	2008-02-02 18:44:06	116.43947	39.88179
3	2008-02-02 18:49:06	116.43442	39.90696
3	2008-02-02 18:54:06	116.44534	39.90737
3	2008-02-02 18:59:06	116.44428	39.91562
3	2008-02-02 19:04:06	116.44437	39.92283
3	2008-02-02 19:09:07	116.44104	39.92559
3	2008-02-02 19:09:07	116.44104	39.92559
3	2008-02-02 19:14:07	116.43005	39.93235
3	2008-02-02 19:19:07	116.42962	39.93938
3	2008-02-02 19:24:07	116.42789	39.9359
3	2008-02-02 19:29:06	116.41923	39.94922
3	2008-02-02 19:34:06	116.42233	39.95771
3	2008-02-02 19:39:06	116.43252	39.95808
3	2008-02-02 19:44:06	116.43475	39.94761
3	2008-02-02 19:49:06	116.44303	39.94934
3	2008-02-02 19:54:06	116.44722	39.95008
3	2008-02-02 19:59:06	116.43951	39.9429
3	2008-02-02 20:04:06	116.43118	39.93974
3	2008-02-02 20:09:07	116.4277	39.93487
3	2008-02-02 20:14:06	116.44003	39.93234
3	2008-02-02 20:19:06	116.4508	39.93235
3	2008-02-02 20:24:06	116.45426	39.93238
3	2008-02-02 20:29:06	116.46149	39.93244
3	2008-02-02 20:34:06	116.46491	39.92905
3	2008-02-02 20:43:46	116.49609	39.92715
3	2008-02-02 20:44:06	116.4965	39.92698
3	2008-02-02 20:49:06	116.49849	39.93026
3	2008-02-02 20:54:06	116.48747	39.92189
3	2008-02-02 21:04:05	116.49333	39.91435
3	2008-02-02 21:09:05	116.49724	39.91464
3	2008-02-02 21:14:05	116.47683	39.91434
3	2008-02-02 21:19:05	116.48289	39.91418
3	2008-02-02 21:24:05	116.49908	39.91443
3	2008-02-02 21:29:05	116.49794	39.91094
3	2008-02-02 21:34:05	116.50506	39.91478
3	2008-02-02 21:34:05	116.50506	39.91478
3	2008-02-02 21:39:05	116.52408	39.91565
3	2008-02-02 21:44:06	116.5241	39.91567
3	2008-02-02 21:49:06	116.53793	39.91488
3	2008-02-02 21:54:06	116.54154	39.91249
3	2008-02-02 21:59:06	116.55632	39.91507
3	2008-02-02 22:04:06	116.57625	39.9128
3	2008-02-02 22:09:06	116.59197	39.91071
3	2008-02-02 22:14:05	116.61011	39.91198
3	2008-02-02 22:19:05	116.66274	39.9221
3	2008-02-02 22:24:05	116.70037	39.93614
3	2008-02-02 22:29:05	116.7132	39.9718
3	2008-02-02 22:34:05	116.74945	39.99992
3	2008-02-02 22:39:05	116.75387	40.02132
3	2008-02-02 22:44:05	116.75387	40.02131
3	2008-02-02 22:49:05	116.75387	40.0213
3	2008-02-02 22:54:05	116.75386	40.0213
3	2008-02-02 22:59:05	116.75386	40.0213
3	2008-02-02 23:04:05	116.75386	40.0213
3	2008-02-02 23:09:05	116.75385	40.02131
3	2008-02-02 23:14:05	116.75386	40.02132
3	2008-02-02 23:19:05	116.75387	40.02132
3	2008-02-02 23:24:05	116.75387	40.02132
3	2008-02-02 23:34:05	116.75388	40.02132
3	2008-02-02 23:39:04	116.75388	40.02132
3	2008-02-02 23:44:04	116.75388	40.02133
3	2008-02-02 23:49:05	116.75389	40.02133
3	2008-02-02 23:54:05	116.75389	40.02133
3	2008-02-02 23:59:05	116.75389	40.02133
3	2008-02-02 23:59:05	116.75389	40.02133
3	2008-02-03 00:04:05	116.75389	40.02133
3	2008-02-03 00:09:04	116.75389	40.02132
3	2008-02-03 00:14:04	116.75389	40.02132
3	2008-02-03 00:19:04	116.75389	40.02132
3	2008-02-03 00:24:04	116.75389	40.02131
3	2008-02-03 00:29:04	116.75389	40.02131
3	2008-02-03 00:34:04	116.75389	40.02131
3	2008-02-03 00:39:04	116.75389	40.0213
3	2008-02-03 00:44:04	116.75389	40.0213
3	2008-02-03 00:49:04	116.75389	40.0213
3	2008-02-03 00:59:04	116.75389	40.0213
3	2008-02-03 01:04:04	116.75389	40.02129
3	2008-02-03 01:09:04	116.75388	40.02129
3	2008-02-03 01:14:04	116.75388	40.02129
3	2008-02-03 01:14:04	116.75388	40.02129
3	2008-02-03 01:19:04	116.75388	40.02128
3	2008-02-03 01:24:04	116.75388	40.02128
3	2008-02-03 01:29:04	116.75388	40.02128
3	2008-02-03 01:34:04	116.75388	40.02128
3	2008-02-03 01:39:04	116.75388	40.02128
3	2008-02-03 01:44:04	116.75388	40.02128
3	2008-02-03 01:49:04	116.75388	40.02128
3	2008-02-03 01:54:04	116.75388	40.02128
3	2008-02-03 01:59:04	116.75388	40.02127
3	2008-02-03 02:04:04	116.75388	40.02127
3	2008-02-03 03:32:52	116.75387	40.0213
3	2008-02-03 03:34:04	116.75387	40.0213
3	2008-02-03 03:39:04	116.75388	40.0213
3	2008-02-03 03:44:04	116.75388	40.0213
3	2008-02-03 03:49:04	116.75388	40.0213
3	2008-02-03 03:59:03	116.75388	40.0213
3	2008-02-03 04:04:03	116.75388	40.0213
3	2008-02-03 04:09:03	116.75388	40.0213
3	2008-02-03 04:14:03	116.75388	40.0213
3	2008-02-03 04:19:03	116.75388	40.0213
3	2008-02-03 04:24:03	116.75388	40.0213
3	2008-02-03 04:29:03	116.75388	40.0213
3	2008-02-03 04:34:04	116.75388	40.02129
3	2008-02-03 04:39:04	116.75388	40.02129
3	2008-02-03 04:44:03	116.75388	40.02129
3	2008-02-03 04:49:03	116.75388	40.02129
3	2008-02-03 04:54:03	116.75388	40.02129
3	2008-02-03 04:54:03	116.75388	40.02129
3	2008-02-03 04:59:03	116.75388	40.02129
3	2008-02-03 05:04:03	116.75388	40.02129
3	2008-02-03 05:09:03	116.75388	40.02129
3	2008-02-03 05:14:03	116.75388	40.02129
3	2008-02-03 05:19:03	116.75388	40.02129
3	2008-02-03 05:24:03	116.75388	40.02129
3	2008-02-03 05:29:03	116.75388	40.02128
3	2008-02-03 05:34:03	116.75388	40.02128
3	2008-02-03 05:39:03	116.75388	40.02129
3	2008-02-03 05:44:03	116.75388	40.02129
3	2008-02-03 05:49:03	116.75388	40.02129
3	2008-02-03 05:54:03	116.75388	40.02129
3	2008-02-03 05:59:02	116.75388	40.02129
3	2008-02-03 06:04:02	116.75388	40.02128
3	2008-02-03 06:09:02	116.75388	40.02128
3	2008-02-03 06:19:02	116.75388	40.02128
3	2008-02-03 06:24:02	116.75388	40.02128
3	2008-02-03 06:29:02	116.75388	40.02128
3	2008-02-03 06:34:03	116.75388	40.02127
3	2008-02-03 06:39:03	116.75387	40.02127
3	2008-02-03 06:44:03	116.75387	40.02127
3	2008-02-03 06:49:03	116.75387	40.02127
3	2008-02-03 06:54:02	116.75387	40.02127
3	2008-02-03 06:59:02	116.75387	40.02127
3	2008-02-03 07:04:02	116.75387	40.02126
3	2008-02-03 07:09:02	116.75387	40.02126
3	2008-02-03 07:19:02	116.75387	40.02125
3	2008-02-03 07:19:02	116.75387	40.02125
3	2008-02-03 07:24:02	116.75387	40.02125
3	2008-02-03 07:29:02	116.75387	40.02125
3	2008-02-03 07:34:03	116.75387	40.02125
3	2008-02-03 07:39:03	116.75387	40.02125
3	2008-02-03 07:49:03	116.75387	40.02125
3	2008-02-03 07:54:02	116.75387	40.02125
3	2008-02-03 07:59:02	116.75387	40.02125
3	2008-02-03 08:14:02	116.75388	40.02125
3	2008-02-03 08:19:02	116.75388	40.02125
3	2008-02-03 08:29:02	116.75388	40.02126
3	2008-02-03 08:39:02	116.75388	40.02126
3	2008-02-03 08:44:02	116.75389	40.02126
3	2008-02-03 08:49:02	116.75389	40.02126
3	2008-02-03 09:04:02	116.7539	40.02126
3	2008-02-03 09:09:01	116.7539	40.02126
3	2008-02-03 09:14:02	116.7539	40.02126
3	2008-02-03 09:19:02	116.7539	40.02126
3	2008-02-03 09:34:02	116.75033	40.05878
3	2008-02-03 09:39:02	116.70075	40.0606
3	2008-02-03 09:44:02	116.70035	40.05369
3	2008-02-03 09:44:02	116.70035	40.05369
3	2008-02-03 09:49:02	116.67169	40.03407
3	2008-02-03 09:54:01	116.67032	39.99409
3	2008-02-03 09:59:01	116.65041	39.9481
3	2008-02-03 10:04:01	116.65199	39.93277
3	2008-02-03 10:09:01	116.63368	39.92585
3	2008-02-03 10:14:01	116.59928	39.92505
3	2008-02-03 10:19:01	116.58457	39.92077
3	2008-02-03 10:24:01	116.58454	39.92062
3	2008-02-03 10:29:01	116.58465	39.9206
3	2008-02-03 10:34:02	116.5849	39.9205
3	2008-02-03 10:39:02	116.58475	39.92016
3	2008-02-03 10:54:01	116.55815	39.92311
3	2008-02-03 10:59:01	116.51462	39.92251
3	2008-02-03 11:04:01	116.49104	39.91451
3	2008-02-03 11:09:01	116.48706	39.91012
3	2008-02-03 11:14:01	116.4837	39.91426
3	2008-02-03 11:14:06	116.4837	39.91426
3	2008-02-03 11:19:01	116.46639	39.91447
3	2008-02-03 11:24:15	116.44702	39.92005
3	2008-02-03 11:29:01	116.44056	39.92205
3	2008-02-03 11:39:01	116.45103	39.92714
3	2008-02-03 11:44:01	116.455	39.93257
3	2008-02-03 11:44:01	116.455	39.93257
3	2008-02-03 11:49:01	116.47199	39.93245
3	2008-02-03 11:49:01	116.47199	39.93245
3	2008-02-03 11:49:01	116.47199	39.93245
3	2008-02-03 11:54:01	116.48602	39.93182
3	2008-02-03 11:59:01	116.50056	39.93613
3	2008-02-03 12:04:01	116.53189	39.9403
3	2008-02-03 12:09:01	116.54028	39.95742
3	2008-02-03 12:09:01	116.54028	39.95742
3	2008-02-03 12:14:00	116.54126	39.94123
3	2008-02-03 12:19:00	116.51115	39.93844
3	2008-02-03 12:34:00	116.47608	39.92167
3	2008-02-03 12:39:00	116.45894	39.92204
3	2008-02-03 12:49:01	116.45177	39.9313
3	2008-02-03 12:54:01	116.46262	39.93236
3	2008-02-03 12:59:01	116.46689	39.92743
3	2008-02-03 13:04:01	116.46684	39.92559
3	2008-02-03 13:09:00	116.46688	39.92543
3	2008-02-03 13:14:00	116.46689	39.92561
3	2008-02-03 13:19:00	116.46686	39.92457
3	2008-02-03 13:24:00	116.47186	39.9155
3	2008-02-03 13:29:00	116.46464	39.91555
3	2008-02-03 13:34:00	116.45595	39.91784
3	2008-02-03 13:39:00	116.44619	39.90707
3	2008-02-03 13:44:00	116.41881	39.90796
3	2008-02-03 13:49:00	116.41169	39.91454
3	2008-02-03 13:54:00	116.411	39.93153
3	2008-02-03 13:59:00	116.39059	39.93218
3	2008-02-03 14:04:00	116.36323	39.93118
3	2008-02-03 14:09:00	116.34353	39.93129
3	2008-02-03 14:14:00	116.32013	39.93173
3	2008-02-03 14:19:00	116.30442	39.93681
3	2008-02-03 14:24:00	116.32227	39.93703
3	2008-02-03 14:29:00	116.32261	39.93696
3	2008-02-03 14:34:00	116.35926	39.94498
3	2008-02-03 14:34:00	116.35926	39.94498
3	2008-02-03 14:39:00	116.41088	39.94788
3	2008-02-03 14:44:00	116.41216	39.9604
3	2008-02-03 14:49:00	116.40221	39.96068
3	2008-02-03 14:54:00	116.40165	39.94737
3	2008-02-03 14:59:00	116.42779	39.93364
3	2008-02-03 15:04:00	116.43337	39.92285
3	2008-02-03 15:08:59	116.44402	39.91244
3	2008-02-03 15:13:59	116.42927	39.90727
3	2008-02-03 15:23:59	116.42506	39.87075
3	2008-02-03 15:28:59	116.41619	39.87198
3	2008-02-03 15:33:59	116.40715	39.87076
3	2008-02-03 15:38:59	116.42875	39.86877
3	2008-02-03 15:43:59	116.435	39.86371
3	2008-02-03 15:49:00	116.43761	39.86458
3	2008-02-03 15:59:00	116.44122	39.8574
3	2008-02-03 16:04:00	116.45457	39.86541
3	2008-02-03 16:09:00	116.45711	39.87005
3	2008-02-03 16:14:00	116.45564	39.90428
3	2008-02-03 16:18:59	116.4677	39.90699
3	2008-02-03 16:23:59	116.46646	39.90713
3	2008-02-03 16:28:59	116.46646	39.90623
3	2008-02-03 16:33:59	116.46214	39.90678
3	2008-02-03 16:38:59	116.47124	39.90602
3	2008-02-03 16:38:59	116.47124	39.90602
3	2008-02-03 16:43:59	116.47195	39.91374
3	2008-02-03 16:53:59	116.46605	39.93482
3	2008-02-03 16:58:59	116.45573	39.94048
3	2008-02-03 16:58:59	116.45573	39.94048
3	2008-02-03 17:03:59	116.4443	39.95937
3	2008-02-03 17:08:59	116.44518	39.95748
3	2008-02-03 17:13:59	116.45213	39.95362
3	2008-02-03 17:18:59	116.45014	39.95021
3	2008-02-03 17:23:59	116.45967	39.95851
3	2008-02-03 17:28:59	116.46173	39.95662
3	2008-02-03 17:33:59	116.46251	39.94726
3	2008-02-03 17:38:59	116.45515	39.94029
3	2008-02-03 17:43:58	116.44918	39.93381
3	2008-02-03 17:48:58	116.45868	39.93231
3	2008-02-03 17:53:58	116.47851	39.9323
3	2008-02-03 17:58:59	116.47496	39.92997
3	2008-02-03 18:03:59	116.46476	39.92911
3	2008-02-03 18:08:58	116.46656	39.93086
3	2008-02-03 18:13:58	116.47544	39.92688
3	2008-02-03 18:18:58	116.481	39.92151
3	2008-02-03 18:23:58	116.48778	39.91431
3	2008-02-03 18:28:58	116.48519	39.9136
3	2008-02-03 18:33:58	116.46997	39.91452
3	2008-02-03 18:38:58	116.45546	39.91021
3	2008-02-03 18:43:58	116.44067	39.9072
3	2008-02-03 18:48:59	116.42942	39.90828
3	2008-02-03 18:58:59	116.43496	39.90697
3	2008-02-03 19:03:59	116.4558	39.91198
3	2008-02-03 19:08:59	116.45569	39.93857
3	2008-02-03 19:13:59	116.4561	39.94938
3	2008-02-03 19:18:58	116.43166	39.96757
3	2008-02-03 19:23:58	116.4228	39.97259
3	2008-02-03 19:23:58	116.4228	39.97259
3	2008-02-03 19:28:58	116.41556	39.96075
3	2008-02-03 19:33:58	116.41348	39.96071
3	2008-02-03 19:38:58	116.40367	39.95768
3	2008-02-03 19:43:58	116.40217	39.94188
3	2008-02-03 19:48:58	116.40233	39.9362
3	2008-02-03 19:53:58	116.40257	39.93259
3	2008-02-03 19:58:58	116.41548	39.93221
3	2008-02-03 20:03:58	116.42616	39.93185
3	2008-02-03 20:08:58	116.43718	39.9324
3	2008-02-03 20:13:58	116.43684	39.93997
3	2008-02-03 20:18:58	116.4278	39.94355
3	2008-02-03 20:23:58	116.42552	39.94837
3	2008-02-03 20:28:58	116.40192	39.95027
3	2008-02-03 20:33:58	116.40191	39.96043
3	2008-02-03 20:38:57	116.41038	39.96767
3	2008-02-03 20:43:57	116.43918	39.96026
3	2008-02-03 20:48:58	116.43902	39.96006
3	2008-02-03 20:53:58	116.43376	39.9584
3	2008-02-03 20:58:57	116.41204	39.96259
3	2008-02-03 21:03:57	116.4118	39.96709
3	2008-02-03 21:08:58	116.38444	39.96711
3	2008-02-03 21:13:58	116.3719	39.96928
3	2008-02-03 21:18:58	116.36686	39.96688
3	2008-02-03 21:23:58	116.38682	39.96696
3	2008-02-03 21:28:57	116.39654	39.96713
3	2008-02-03 21:33:57	116.39662	39.96715
3	2008-02-03 21:38:57	116.3969	39.96713
3	2008-02-03 21:43:57	116.40142	39.96085
3	2008-02-03 21:48:57	116.40564	39.94765
3	2008-02-03 21:48:57	116.40564	39.94765
3	2008-02-03 21:53:57	116.42831	39.92176
3	2008-02-03 21:58:57	116.42195	39.89923
3	2008-02-03 22:03:57	116.41539	39.89562
3	2008-02-03 22:08:57	116.41242	39.89896
3	2008-02-03 22:18:58	116.42007	39.91422
3	2008-02-03 22:23:58	116.43388	39.90708
3	2008-02-03 22:28:57	116.45716	39.90674
3	2008-02-03 22:33:57	116.45296	39.90298
3	2008-02-03 22:38:57	116.42881	39.90602
3	2008-02-03 22:43:57	116.41834	39.90628
3	2008-02-03 22:48:57	116.45223	39.90672
3	2008-02-03 22:53:57	116.46116	39.89914
3	2008-02-03 22:58:57	116.45593	39.90561
3	2008-02-03 23:08:57	116.46349	39.91505
3	2008-02-03 23:13:57	116.48119	39.91414
3	2008-02-03 23:18:57	116.50029	39.91458
3	2008-02-03 23:23:57	116.51617	39.91126
3	2008-02-03 23:28:56	116.55026	39.90787
3	2008-02-03 23:33:56	116.57449	39.90895
3	2008-02-03 23:43:56	116.59587	39.9006
3	2008-02-03 23:48:56	116.61065	39.91218
3	2008-02-03 23:53:56	116.6347	39.92558
3	2008-02-03 23:58:56	116.652	39.93273
3	2008-02-04 00:03:56	116.65518	39.95388
3	2008-02-04 00:08:56	116.69494	39.98554
3	2008-02-04 00:18:57	116.75385	40.02126
3	2008-02-04 00:23:57	116.75385	40.02127
3	2008-02-04 00:28:57	116.75386	40.02127
3	2008-02-04 00:33:57	116.75386	40.02127
3	2008-02-04 00:38:56	116.75385	40.02127
3	2008-02-04 00:48:56	116.75385	40.02127
3	2008-02-04 00:53:56	116.75385	40.02127
3	2008-02-04 00:58:56	116.75385	40.02127
3	2008-02-04 01:03:56	116.75385	40.02127
3	2008-02-04 01:08:56	116.75385	40.02126
3	2008-02-04 01:13:56	116.75385	40.02126
3	2008-02-04 01:18:57	116.75385	40.02126
3	2008-02-04 01:23:57	116.75385	40.02126
3	2008-02-04 01:28:57	116.75385	40.02126
3	2008-02-04 01:33:56	116.75385	40.02126
3	2008-02-04 01:38:56	116.75385	40.02126
3	2008-02-04 01:43:56	116.75385	40.02127
3	2008-02-04 01:48:56	116.75385	40.02127
3	2008-02-04 01:53:56	116.75385	40.02127
3	2008-02-04 01:58:56	116.75385	40.02127
3	2008-02-04 02:03:56	116.75384	40.02127
3	2008-02-04 02:13:56	116.75384	40.02127
3	2008-02-04 02:18:56	116.75384	40.02127
3	2008-02-04 02:23:56	116.75384	40.02127
3	2008-02-04 02:28:56	116.75384	40.02127
3	2008-02-04 02:33:56	116.75384	40.02127
3	2008-02-04 02:38:56	116.75384	40.02127
3	2008-02-04 02:38:56	116.75384	40.02127
3	2008-02-04 02:43:56	116.75384	40.02127
3	2008-02-04 02:48:55	116.75384	40.02127
3	2008-02-04 02:53:55	116.75384	40.02127
3	2008-02-04 02:58:55	116.75384	40.02127
3	2008-02-04 03:03:55	116.75384	40.02127
3	2008-02-04 03:08:55	116.75384	40.02127
3	2008-02-04 03:13:55	116.75384	40.02127
3	2008-02-04 03:18:55	116.7539	40.02125
3	2008-02-04 03:23:55	116.7539	40.02125
3	2008-02-04 03:28:56	116.7539	40.02126
3	2008-02-04 03:33:56	116.7539	40.02126
3	2008-02-04 03:38:56	116.7539	40.02126
3	2008-02-04 03:43:56	116.75389	40.02126
3	2008-02-04 03:48:55	116.75389	40.02126
3	2008-02-04 03:53:55	116.75389	40.02126
3	2008-02-04 03:58:55	116.75389	40.02126
3	2008-02-04 04:03:55	116.75389	40.02126
3	2008-02-04 04:08:55	116.75389	40.02126
3	2008-02-04 04:13:55	116.75388	40.02126
3	2008-02-04 04:23:55	116.75388	40.02126
3	2008-02-04 04:28:55	116.75388	40.02126
3	2008-02-04 04:33:55	116.75388	40.02126
3	2008-02-04 04:38:55	116.75387	40.02126
3	2008-02-04 04:43:55	116.75387	40.02126
3	2008-02-04 04:48:55	116.75387	40.02126
3	2008-02-04 04:53:55	116.75387	40.02126
3	2008-02-04 04:58:55	116.75387	40.02126
3	2008-02-04 05:03:55	116.75387	40.02126
3	2008-02-04 05:03:55	116.75387	40.02126
3	2008-02-04 05:08:55	116.75387	40.02126
3	2008-02-04 05:13:55	116.75387	40.02126
3	2008-02-04 05:18:55	116.75387	40.02126
3	2008-02-04 05:23:55	116.75387	40.02126
3	2008-02-04 05:28:55	116.75387	40.02126
3	2008-02-04 05:33:55	116.75386	40.02126
3	2008-02-04 05:38:55	116.75386	40.02126
3	2008-02-04 05:48:54	116.75386	40.02126
3	2008-02-04 05:53:54	116.75386	40.02126
3	2008-02-04 05:58:54	116.75386	40.02126
3	2008-02-04 06:03:54	116.75386	40.02126
3	2008-02-04 06:08:54	116.75386	40.02126
3	2008-02-04 06:13:54	116.75386	40.02126
3	2008-02-04 06:18:54	116.75386	40.02126
3	2008-02-04 06:23:54	116.75386	40.02127
3	2008-02-04 06:28:55	116.75385	40.02127
3	2008-02-04 06:33:55	116.75385	40.02127
3	2008-02-04 06:38:55	116.75385	40.02127
3	2008-02-04 06:43:55	116.75385	40.02127
3	2008-02-04 06:53:54	116.75385	40.02127
3	2008-02-04 06:58:54	116.75385	40.02127
3	2008-02-04 07:03:54	116.75384	40.02127
3	2008-02-04 07:08:54	116.75384	40.02127
3	2008-02-04 07:13:54	116.75384	40.02127
3	2008-02-04 07:18:54	116.75384	40.02128
3	2008-02-04 07:23:54	116.75384	40.02128
3	2008-02-04 07:28:55	116.75384	40.02128
3	2008-02-04 07:28:55	116.75384	40.02128
3	2008-02-04 07:33:55	116.75383	40.02128
3	2008-02-04 07:38:55	116.75383	40.02128
3	2008-02-04 07:43:55	116.75383	40.02128
3	2008-02-04 07:48:54	116.75383	40.02128
3	2008-02-04 07:53:54	116.75383	40.02128
3	2008-02-04 07:58:54	116.75383	40.02128
3	2008-02-04 08:03:54	116.75383	40.02128
3	2008-02-04 08:08:54	116.75383	40.02128
3	2008-02-04 08:13:54	116.75383	40.02128
3	2008-02-04 08:18:54	116.75383	40.02128
3	2008-02-04 08:23:54	116.75383	40.02128
3	2008-02-04 08:28:54	116.75383	40.02128
3	2008-02-04 08:33:54	116.75383	40.02128
3	2008-02-04 08:38:54	116.75382	40.02128
3	2008-02-04 08:43:54	116.75382	40.02128
3	2008-02-04 08:48:54	116.75382	40.02128
3	2008-02-04 08:58:54	116.75382	40.02128
3	2008-02-04 09:03:54	116.75382	40.02128
3	2008-02-04 09:08:54	116.75382	40.02128
3	2008-02-04 09:13:54	116.75381	40.02128
3	2008-02-04 09:18:54	116.75381	40.02128
3	2008-02-04 09:23:54	116.7531	40.0211
3	2008-02-04 09:28:54	116.75157	40.04088
3	2008-02-04 09:33:54	116.73412	40.06307
3	2008-02-04 09:38:54	116.69951	40.06395
3	2008-02-04 09:43:54	116.70007	40.04934
3	2008-02-04 09:48:53	116.66869	40.03358
3	2008-02-04 09:53:53	116.6708	39.99066
3	2008-02-04 09:53:53	116.6708	39.99066
3	2008-02-04 09:58:53	116.65071	39.94876
3	2008-02-04 09:58:53	116.65071	39.94876
3	2008-02-04 10:03:53	116.64119	39.92625
3	2008-02-04 10:08:53	116.60263	39.92421
3	2008-02-04 10:13:53	116.58257	39.93094
3	2008-02-04 10:23:53	116.58451	39.92799
3	2008-02-04 10:28:54	116.58449	39.92793
3	2008-02-04 10:33:54	116.58472	39.92067
3	2008-02-04 10:38:54	116.58451	39.92051
3	2008-02-04 10:43:54	116.58465	39.9201
3	2008-02-04 10:48:53	116.57828	39.91888
3	2008-02-04 10:53:53	116.57735	39.92132
3	2008-02-04 10:58:53	116.54035	39.92243
3	2008-02-04 11:03:53	116.50781	39.92193
3	2008-02-04 11:08:53	116.47859	39.92164
3	2008-02-04 11:13:53	116.46395	39.92189
3	2008-02-04 11:13:58	116.46395	39.9219
3	2008-02-04 11:18:53	116.45625	39.9223
3	2008-02-04 11:23:53	116.44425	39.92564
3	2008-02-04 11:28:53	116.44774	39.92574
3	2008-02-04 11:33:53	116.4542	39.92179
3	2008-02-04 11:38:53	116.45551	39.91242
3	2008-02-04 11:43:53	116.45747	39.90669
3	2008-02-04 11:48:53	116.48234	39.90555
3	2008-02-04 15:11:49	116.4256	39.86789
3	2008-02-04 15:16:49	116.4245	39.86428
3	2008-02-04 15:21:49	116.42859	39.86454
3	2008-02-04 15:26:49	116.43174	39.86443
3	2008-02-04 15:41:49	116.44343	39.90697
3	2008-02-04 15:46:49	116.48395	39.90823
3	2008-02-04 15:46:49	116.48395	39.90823
3	2008-02-04 15:51:49	116.49601	39.92529
3	2008-02-04 15:56:49	116.50093	39.93025
3	2008-02-04 16:01:49	116.49594	39.93339
3	2008-02-04 16:06:49	116.47842	39.9324
3	2008-02-04 16:11:49	116.46859	39.93696
3	2008-02-04 16:16:49	116.46097	39.92812
3	2008-02-04 16:21:49	116.46101	39.93056
3	2008-02-04 16:26:49	116.45093	39.93255
3	2008-02-04 16:31:49	116.44936	39.93499
3	2008-02-04 16:36:49	116.44925	39.92893
3	2008-02-04 16:41:26	116.3726	39.8388
3	2008-02-04 16:41:49	116.44859	39.92433
3	2008-02-04 16:46:49	116.45746	39.92169
3	2008-02-04 16:56:49	116.45897	39.92208
3	2008-02-04 17:01:48	116.45567	39.93658
3	2008-02-04 17:06:48	116.45301	39.95336
3	2008-02-04 17:11:48	116.42402	39.96814
3	2008-02-04 17:16:48	116.37793	39.96719
3	2008-02-04 17:21:48	116.36412	39.96679
3	2008-02-04 17:26:48	116.34648	39.96656
3	2008-02-04 17:31:48	116.34533	39.96286
3	2008-02-04 17:36:48	116.34756	39.95776
3	2008-02-04 17:41:49	116.34805	39.97312
3	2008-02-04 17:46:49	116.34666	39.99912
3	2008-02-04 17:51:49	116.34585	40.01643
3	2008-02-04 17:56:48	116.34594	40.0243
3	2008-02-04 18:01:48	116.33591	40.03708
3	2008-02-04 18:06:48	116.3343	40.03714
3	2008-02-04 18:11:48	116.31733	40.0353
3	2008-02-04 18:11:48	116.31733	40.0353
3	2008-02-04 18:16:38	116.58274	40.06163
3	2008-02-04 18:16:38	116.58274	40.06163
3	2008-02-04 18:16:48	116.3047	40.0355
3	2008-02-04 18:21:48	116.30287	40.03473
3	2008-02-04 18:26:48	116.30279	40.03471
3	2008-02-04 18:31:48	116.30275	40.03467
3	2008-02-04 18:36:48	116.30256	40.03469
3	2008-02-04 18:41:48	116.30252	40.03464
3	2008-02-04 18:46:48	116.30252	40.03465
3	2008-02-04 18:51:48	116.30252	40.03466
3	2008-02-04 18:56:48	116.30257	40.03407
3	2008-02-04 19:01:48	116.30257	40.03431
3	2008-02-04 19:06:48	116.28614	40.0327
3	2008-02-04 19:12:23	116.26209	40.0302
3	2008-02-04 19:16:47	116.25962	40.02295
3	2008-02-04 19:21:47	116.26418	40.00489
3	2008-02-04 19:26:47	116.24748	40.01029
3	2008-02-04 19:31:47	116.25113	40.00456
3	2008-02-04 19:36:47	116.26766	40.00309
3	2008-02-04 19:41:47	116.28893	39.99449
3	2008-02-04 19:46:47	116.31012	39.98334
3	2008-02-04 19:51:47	116.31116	39.97527
3	2008-02-04 19:56:48	116.30308	39.95472
3	2008-02-04 20:01:47	116.30397	39.93634
3	2008-02-04 20:06:47	116.30401	39.9299
3	2008-02-04 20:16:47	116.30409	39.90871
3	2008-02-04 20:21:47	116.30418	39.88682
3	2008-02-04 20:26:47	116.31627	39.85066
3	2008-02-04 20:31:47	116.33965	39.82723
3	2008-02-04 20:36:47	116.34202	39.7891
3	2008-02-04 20:36:47	116.34202	39.7891
3	2008-02-04 20:41:47	116.32702	39.77364
3	2008-02-04 20:46:47	116.33329	39.7749
3	2008-02-04 20:51:47	116.33668	39.76617
3	2008-02-04 20:56:47	116.34148	39.78529
3	2008-02-04 21:01:47	116.3394	39.80727
3	2008-02-04 21:06:47	116.33993	39.83596
3	2008-02-04 21:11:47	116.34289	39.88051
3	2008-02-04 21:16:47	116.32507	39.88873
3	2008-02-04 21:21:47	116.33141	39.89591
3	2008-02-04 21:31:47	116.36995	39.90478
3	2008-02-04 21:36:47	116.3947	39.9063
3	2008-02-04 22:01:47	116.47025	39.90583
3	2008-02-05 01:18:06	116.75379	40.02128
3	2008-02-05 01:23:05	116.75379	40.02128
3	2008-02-05 01:28:05	116.75379	40.02128
3	2008-02-05 01:33:04	116.7538	40.02128
3	2008-02-05 01:38:04	116.7538	40.02127
3	2008-02-05 01:43:04	116.7538	40.02128
3	2008-02-05 01:48:04	116.75379	40.02128
3	2008-02-05 01:53:04	116.75379	40.02128
3	2008-02-05 01:58:04	116.7538	40.02128
3	2008-02-05 02:03:04	116.7538	40.02128
3	2008-02-05 02:33:04	116.75381	40.02127
3	2008-02-05 02:38:04	116.75382	40.02127
3	2008-02-05 02:48:04	116.75382	40.02128
3	2008-02-05 02:53:04	116.75381	40.02128
3	2008-02-05 02:58:04	116.75381	40.02128
3	2008-02-05 03:03:04	116.75381	40.02128
3	2008-02-05 03:08:04	116.75382	40.02128
3	2008-02-05 03:13:04	116.75382	40.02129
3	2008-02-05 03:13:04	116.75382	40.02129
3	2008-02-05 03:18:04	116.75382	40.02129
3	2008-02-05 03:23:04	116.75382	40.02129
3	2008-02-05 03:28:04	116.75382	40.02129
3	2008-02-05 03:33:04	116.75382	40.02129
3	2008-02-05 03:38:03	116.75383	40.02129
3	2008-02-05 03:43:03	116.75383	40.02129
3	2008-02-05 03:48:03	116.75383	40.02129
3	2008-02-05 03:58:03	116.75383	40.02129
3	2008-02-05 04:03:03	116.75383	40.0213
3	2008-02-05 04:08:03	116.75383	40.0213
3	2008-02-05 04:13:03	116.75383	40.0213
3	2008-02-05 04:18:04	116.75383	40.0213
3	2008-02-05 04:23:04	116.75383	40.0213
3	2008-02-05 04:33:04	116.75383	40.0213
3	2008-02-05 04:38:03	116.75383	40.0213
3	2008-02-05 04:43:03	116.75383	40.0213
3	2008-02-05 04:48:03	116.75383	40.0213
3	2008-02-05 04:53:03	116.75383	40.0213
3	2008-02-05 04:58:03	116.75383	40.02131
3	2008-02-05 05:03:03	116.75383	40.02131
3	2008-02-05 05:08:03	116.75383	40.02131
3	2008-02-05 05:13:03	116.75383	40.0213
3	2008-02-05 05:18:03	116.75383	40.0213
3	2008-02-05 05:23:03	116.75383	40.0213
3	2008-02-05 05:28:04	116.75383	40.0213
3	2008-02-05 05:33:03	116.75383	40.0213
3	2008-02-05 05:38:03	116.75383	40.0213
3	2008-02-05 05:43:03	116.75383	40.0213
3	2008-02-05 05:43:03	116.75383	40.0213
3	2008-02-05 05:48:03	116.75383	40.0213
3	2008-02-05 05:53:03	116.75383	40.0213
3	2008-02-05 05:58:03	116.75383	40.0213
3	2008-02-05 06:03:03	116.75383	40.0213
3	2008-02-05 06:08:03	116.75383	40.0213
3	2008-02-05 06:13:03	116.75383	40.0213
3	2008-02-05 06:18:03	116.75383	40.0213
3	2008-02-05 06:23:03	116.75383	40.0213
3	2008-02-05 06:28:03	116.75383	40.0213
3	2008-02-05 06:33:03	116.75383	40.0213
3	2008-02-05 06:38:03	116.75383	40.0213
3	2008-02-05 06:43:03	116.75383	40.0213
3	2008-02-05 06:48:02	116.75383	40.0213
3	2008-02-05 06:53:02	116.75382	40.0213
3	2008-02-05 06:58:02	116.75382	40.0213
3	2008-02-05 07:03:02	116.75382	40.0213
3	2008-02-05 07:08:02	116.75382	40.0213
3	2008-02-05 07:13:02	116.75382	40.0213
3	2008-02-05 07:18:02	116.75382	40.02131
3	2008-02-05 07:23:02	116.75382	40.02131
3	2008-02-05 07:28:03	116.75382	40.02131
3	2008-02-05 07:33:03	116.75382	40.02131
3	2008-02-05 07:48:02	116.75382	40.02131
3	2008-02-05 07:53:02	116.75382	40.02131
3	2008-02-05 07:58:02	116.75382	40.02131
3	2008-02-05 08:03:02	116.75382	40.02131
3	2008-02-05 08:08:02	116.75382	40.02131
3	2008-02-05 08:08:02	116.75382	40.02131
3	2008-02-05 08:13:02	116.75381	40.02131
3	2008-02-05 08:18:02	116.75381	40.02131
3	2008-02-05 08:23:02	116.75381	40.02131
3	2008-02-05 08:28:03	116.75381	40.02131
3	2008-02-05 08:33:03	116.75381	40.02131
3	2008-02-05 08:38:03	116.75381	40.02131
3	2008-02-05 08:43:03	116.75381	40.02131
3	2008-02-05 08:48:02	116.75381	40.02131
3	2008-02-05 08:53:02	116.75381	40.02131
3	2008-02-05 08:58:02	116.75381	40.02131
3	2008-02-05 09:03:02	116.75381	40.02131
3	2008-02-05 09:08:02	116.75381	40.0213
3	2008-02-05 09:13:02	116.7538	40.0213
3	2008-02-05 09:18:02	116.7538	40.0213
3	2008-02-05 09:23:02	116.7538	40.0213
3	2008-02-05 09:28:02	116.7538	40.0213
3	2008-02-05 09:33:02	116.7538	40.0213
3	2008-02-05 09:38:02	116.7538	40.0213
3	2008-02-05 09:43:02	116.75381	40.0213
3	2008-02-05 09:48:02	116.75381	40.0213
3	2008-02-05 09:53:01	116.75381	40.02129
3	2008-02-05 09:58:01	116.75381	40.02129
3	2008-02-05 10:03:01	116.7538	40.02129
3	2008-02-05 10:08:02	116.7538	40.02129
3	2008-02-05 10:13:02	116.7538	40.02129
3	2008-02-05 10:18:01	116.7538	40.02129
3	2008-02-05 10:23:01	116.7538	40.02129
3	2008-02-05 10:28:02	116.7538	40.02129
3	2008-02-05 10:28:40	116.7538	40.02129
3	2008-02-05 10:33:01	116.7545	40.02299
3	2008-02-05 10:33:01	116.7545	40.02299
3	2008-02-05 10:38:01	116.73379	40.03904
3	2008-02-05 10:43:01	116.70996	40.03938
3	2008-02-05 10:48:01	116.70998	40.03941
3	2008-02-05 10:53:01	116.70999	40.03938
3	2008-02-05 10:58:01	116.71	40.03937
3	2008-02-05 11:03:01	116.71	40.03937
3	2008-02-05 11:08:01	116.71086	40.03892
3	2008-02-05 11:13:02	116.72123	40.03928
3	2008-02-05 11:18:02	116.75289	40.03288
3	2008-02-05 11:23:02	116.75386	40.02118
3	2008-02-05 11:33:01	116.75385	40.02118
3	2008-02-05 11:38:01	116.74901	40.00314
3	2008-02-05 11:43:02	116.71571	39.98625
3	2008-02-05 11:48:01	116.68277	39.98537
3	2008-02-05 11:53:01	116.65977	39.95824
3	2008-02-05 11:58:01	116.65206	39.93256
3	2008-02-05 12:03:01	116.64679	39.92674
3	2008-02-05 12:08:01	116.6002	39.92491
3	2008-02-05 12:13:01	116.58476	39.92035
3	2008-02-05 12:18:01	116.58475	39.92036
3	2008-02-05 12:23:01	116.58474	39.92037
3	2008-02-05 12:28:01	116.58475	39.92037
3	2008-02-05 12:33:01	116.58476	39.92036
3	2008-02-05 12:38:01	116.58475	39.92033
3	2008-02-05 12:48:01	116.58474	39.92033
3	2008-02-05 12:53:01	116.58471	39.92037
3	2008-02-05 12:58:01	116.58468	39.92038
3	2008-02-05 12:58:01	116.58468	39.92038
3	2008-02-05 13:03:01	116.58468	39.92034
3	2008-02-05 13:08:01	116.57026	39.9231
3	2008-02-05 13:13:01	116.52008	39.92267
3	2008-02-05 13:18:01	116.49339	39.92182
3	2008-02-05 13:23:01	116.47361	39.92884
3	2008-02-05 13:28:01	116.45564	39.93978
3	2008-02-05 13:33:01	116.44916	39.94682
3	2008-02-05 13:38:01	116.46283	39.94649
3	2008-02-05 13:43:01	116.4627	39.94658
3	2008-02-05 13:48:01	116.47829	39.95512
3	2008-02-05 13:53:01	116.48345	39.91922
3	2008-02-05 13:58:01	116.48385	39.91057
3	2008-02-05 14:08:00	116.4859	39.91322
3	2008-02-05 14:13:00	116.47163	39.90706
3	2008-02-05 14:18:00	116.45843	39.90516
3	2008-02-05 14:23:00	116.45313	39.90486
3	2008-02-05 14:28:00	116.45779	39.92201
3	2008-02-05 14:33:00	116.47236	39.92156
3	2008-02-05 14:38:00	116.49553	39.92654
3	2008-02-05 14:43:00	116.49586	39.92834
3	2008-02-05 14:48:00	116.49574	39.92339
3	2008-02-05 14:53:00	116.49573	39.92338
3	2008-02-05 14:58:00	116.49624	39.92367
3	2008-02-05 15:03:00	116.49594	39.92715
3	2008-02-05 15:08:00	116.5113	39.93922
3	2008-02-05 15:13:00	116.52816	39.93735
3	2008-02-05 15:18:00	116.52044	39.94043
3	2008-02-05 15:23:00	116.49772	39.9385
3	2008-02-05 15:23:00	116.49772	39.9385
3	2008-02-05 15:28:00	116.49584	39.93306
3	2008-02-05 15:33:00	116.49872	39.93037
3	2008-02-05 15:38:00	116.49002	39.92955
3	2008-02-05 15:43:00	116.49585	39.92228
3	2008-02-05 15:48:00	116.49572	39.92168
3	2008-02-05 15:53:00	116.47143	39.92162
3	2008-02-05 15:58:00	116.46901	39.92907
3	2008-02-05 16:03:00	116.47208	39.92761
3	2008-02-05 16:08:00	116.4722	39.92734
3	2008-02-05 16:13:00	116.47822	39.93226
3	2008-02-05 16:18:00	116.47853	39.93237
3	2008-02-05 16:22:59	116.47836	39.93289
3	2008-02-05 16:27:59	116.47871	39.93188
3	2008-02-05 16:32:59	116.47829	39.93019
3	2008-02-05 16:37:59	116.4682	39.92965
3	2008-02-05 16:42:59	116.45963	39.92799
3	2008-02-05 16:47:59	116.45578	39.93197
3	2008-02-05 16:52:59	116.45103	39.93192
3	2008-02-05 16:57:59	116.45046	39.93664
3	2008-02-05 17:02:59	116.45532	39.92382
3	2008-02-05 17:07:59	116.45519	39.89436
3	2008-02-05 17:13:00	116.46332	39.89194
3	2008-02-05 17:18:00	116.46578	39.89195
3	2008-02-05 17:22:59	116.46663	39.89199
3	2008-02-05 17:27:59	116.45559	39.89838
3	2008-02-05 17:32:59	116.43147	39.90717
3	2008-02-05 17:37:59	116.41226	39.90699
3	2008-02-05 17:42:59	116.4073	39.90931
3	2008-02-05 17:47:59	116.41404	39.91415
3	2008-02-05 17:47:59	116.41404	39.91415
3	2008-02-05 17:52:59	116.41998	39.92267
3	2008-02-05 17:57:59	116.41954	39.93927
3	2008-02-05 18:02:59	116.4171	39.94106
3	2008-02-05 18:07:59	116.41959	39.93466
3	2008-02-05 18:12:59	116.43538	39.93234
3	2008-02-05 18:17:59	116.43688	39.93984
3	2008-02-05 18:22:59	116.42721	39.94003
3	2008-02-05 18:27:59	116.42811	39.92623
3	2008-02-05 18:32:58	116.42851	39.91653
3	2008-02-05 18:37:58	116.43406	39.89784
3	2008-02-05 18:42:58	116.42235	39.86988
3	2008-02-05 18:47:58	116.39324	39.86445
3	2008-02-05 18:52:58	116.39755	39.84921
3	2008-02-05 18:57:58	116.40678	39.84093
3	2008-02-05 19:02:58	116.40883	39.83757
3	2008-02-05 19:07:58	116.40832	39.85162
3	2008-02-05 19:12:58	116.41538	39.8668
3	2008-02-05 19:17:58	116.41298	39.88685
3	2008-02-05 19:22:59	116.41223	39.90175
3	2008-02-05 19:27:59	116.41191	39.9089
3	2008-02-05 19:32:59	116.41485	39.92288
3	2008-02-05 19:37:59	116.43211	39.92283
3	2008-02-05 19:42:58	116.43878	39.92202
3	2008-02-05 19:47:58	116.45426	39.91829
3	2008-02-05 19:52:58	116.47041	39.91445
3	2008-02-05 19:57:58	116.49001	39.91432
3	2008-02-05 20:02:58	116.50109	39.91462
3	2008-02-05 20:07:58	116.51443	39.91554
3	2008-02-05 20:12:58	116.5237	39.90895
3	2008-02-05 20:12:58	116.5237	39.90895
3	2008-02-05 20:17:58	116.55796	39.90801
3	2008-02-05 20:22:58	116.57329	39.90764
3	2008-02-05 20:27:58	116.58086	39.91223
3	2008-02-05 20:32:58	116.58549	39.91521
3	2008-02-05 20:37:58	116.58256	39.9309
3	2008-02-05 20:42:58	116.59988	39.92478
3	2008-02-05 20:47:58	116.63346	39.92476
3	2008-02-05 20:52:58	116.65012	39.91681
3	2008-02-05 20:57:58	116.6516	39.90708
3	2008-02-05 21:02:58	116.66502	39.90742
3	2008-02-05 21:07:58	116.68426	39.91366
3	2008-02-05 21:12:58	116.69839	39.93522
3	2008-02-05 21:17:58	116.71306	39.97253
3	2008-02-05 21:22:58	116.74915	39.99493
3	2008-02-05 21:28:54	116.75238	40.0214
3	2008-02-05 21:32:58	116.75381	40.02125
3	2008-02-05 21:37:58	116.75382	40.02126
3	2008-02-05 21:42:58	116.75383	40.02126
3	2008-02-05 21:47:58	116.75384	40.02126
3	2008-02-05 21:52:57	116.75384	40.02127
3	2008-02-05 21:57:57	116.75384	40.02127
3	2008-02-05 22:02:57	116.75384	40.02127
3	2008-02-05 22:07:57	116.75383	40.02127
3	2008-02-05 22:12:57	116.75384	40.02127
3	2008-02-05 22:17:57	116.75384	40.02128
3	2008-02-05 22:22:57	116.75383	40.02128
3	2008-02-05 22:27:57	116.75383	40.02129
3	2008-02-05 22:32:58	116.75384	40.02129
3	2008-02-05 22:37:58	116.75384	40.02129
3	2008-02-05 22:37:58	116.75384	40.02129
3	2008-02-05 22:42:58	116.75384	40.0213
3	2008-02-05 22:47:58	116.75384	40.0213
3	2008-02-05 22:52:58	116.75384	40.0213
3	2008-02-05 22:57:58	116.75384	40.0213
3	2008-02-05 23:07:57	116.75384	40.0213
3	2008-02-05 23:12:57	116.75384	40.0213
3	2008-02-05 23:17:57	116.75384	40.0213
3	2008-02-05 23:22:57	116.75384	40.0213
3	2008-02-05 23:27:57	116.75384	40.0213
3	2008-02-05 23:32:57	116.75384	40.0213
3	2008-02-05 23:37:57	116.75384	40.0213
3	2008-02-05 23:42:57	116.75384	40.0213
3	2008-02-05 23:47:57	116.75384	40.0213
3	2008-02-05 23:52:57	116.75384	40.0213
3	2008-02-05 23:57:57	116.75384	40.0213
3	2008-02-06 00:02:57	116.75384	40.0213
3	2008-02-06 00:07:57	116.75383	40.0213
3	2008-02-06 00:12:57	116.75383	40.0213
3	2008-02-06 00:17:57	116.75383	40.0213
3	2008-02-06 00:22:57	116.75383	40.0213
3	2008-02-06 00:27:57	116.75383	40.0213
3	2008-02-06 00:32:57	116.75383	40.0213
3	2008-02-06 00:37:57	116.75383	40.0213
3	2008-02-06 00:42:56	116.75382	40.0213
3	2008-02-06 00:52:56	116.75382	40.02129
3	2008-02-06 00:57:56	116.75382	40.02129
3	2008-02-06 01:02:56	116.75382	40.02129
3	2008-02-06 01:02:56	116.75382	40.02129
3	2008-02-06 01:07:56	116.75381	40.02129
3	2008-02-06 01:12:56	116.75381	40.02128
3	2008-02-06 01:17:56	116.75381	40.02128
3	2008-02-06 01:22:57	116.75381	40.02128
3	2008-02-06 01:27:57	116.7538	40.02128
3	2008-02-06 01:32:57	116.7538	40.02128
3	2008-02-06 01:42:56	116.7538	40.02129
3	2008-02-06 01:47:56	116.7538	40.02129
3	2008-02-06 01:52:56	116.7538	40.02129
3	2008-02-06 01:57:56	116.7538	40.02129
3	2008-02-06 02:02:56	116.7538	40.02129
3	2008-02-06 02:12:56	116.7538	40.02129
3	2008-02-06 02:17:56	116.7538	40.02129
3	2008-02-06 02:22:57	116.7538	40.02128
3	2008-02-06 02:27:57	116.7538	40.02128
3	2008-02-06 02:32:57	116.7538	40.02128
3	2008-02-06 02:37:56	116.7538	40.02128
3	2008-02-06 02:42:56	116.7538	40.02128
3	2008-02-06 02:47:56	116.7538	40.02128
3	2008-02-06 02:52:56	116.7538	40.02128
3	2008-02-06 02:57:56	116.7538	40.02128
3	2008-02-06 03:02:56	116.7538	40.02128
3	2008-02-06 03:07:56	116.7538	40.02128
3	2008-02-06 03:12:56	116.7538	40.02128
3	2008-02-06 03:17:56	116.7538	40.02128
3	2008-02-06 03:22:56	116.75381	40.02128
3	2008-02-06 03:27:56	116.75381	40.02128
3	2008-02-06 03:27:56	116.75381	40.02128
3	2008-02-06 03:32:56	116.75381	40.02128
3	2008-02-06 03:37:56	116.75381	40.02128
3	2008-02-06 03:42:55	116.75381	40.02128
3	2008-02-06 03:47:55	116.75381	40.02128
3	2008-02-06 03:52:55	116.75381	40.02128
3	2008-02-06 03:57:55	116.75381	40.02128
3	2008-02-06 04:02:55	116.75381	40.02128
3	2008-02-06 04:07:55	116.75381	40.02129
3	2008-02-06 04:12:55	116.75381	40.02129
3	2008-02-06 04:17:55	116.75381	40.02129
3	2008-02-06 04:22:56	116.75382	40.02129
3	2008-02-06 04:27:56	116.75382	40.02129
3	2008-02-06 04:32:56	116.75382	40.02129
3	2008-02-06 04:37:56	116.75381	40.02129
3	2008-02-06 04:42:56	116.75381	40.02129
3	2008-02-06 04:47:56	116.75382	40.02129
3	2008-02-06 04:52:55	116.75382	40.02129
3	2008-02-06 04:57:55	116.75382	40.02129
3	2008-02-06 05:02:55	116.75382	40.02129
3	2008-02-06 05:07:55	116.75382	40.02129
3	2008-02-06 05:12:55	116.75382	40.02129
3	2008-02-06 05:17:55	116.75382	40.02129
3	2008-02-06 05:22:55	116.75382	40.02129
3	2008-02-06 05:27:55	116.75382	40.02129
3	2008-02-06 05:32:56	116.75382	40.02129
3	2008-02-06 05:37:56	116.75382	40.02129
3	2008-02-06 05:42:56	116.75382	40.02129
3	2008-02-06 05:47:56	116.75382	40.02129
3	2008-02-06 05:52:55	116.75382	40.02129
3	2008-02-06 05:52:55	116.75382	40.02129
3	2008-02-06 05:57:55	116.75382	40.02129
3	2008-02-06 06:02:55	116.75382	40.02129
3	2008-02-06 06:07:55	116.75382	40.02128
3	2008-02-06 06:12:55	116.75382	40.02128
3	2008-02-06 06:17:55	116.75382	40.02128
3	2008-02-06 06:22:55	116.75382	40.02128
3	2008-02-06 06:27:55	116.75382	40.02128
3	2008-02-06 06:32:55	116.75381	40.02128
3	2008-02-06 06:37:55	116.75381	40.02128
3	2008-02-06 06:42:55	116.75381	40.02128
3	2008-02-06 06:47:55	116.75381	40.02128
3	2008-02-06 06:52:55	116.75381	40.02128
3	2008-02-06 06:57:54	116.75381	40.02129
3	2008-02-06 07:02:54	116.7538	40.02129
3	2008-02-06 07:07:54	116.7538	40.02129
3	2008-02-06 07:12:54	116.7538	40.02128
3	2008-02-06 07:17:54	116.7538	40.02129
3	2008-02-06 07:22:54	116.7538	40.02129
3	2008-02-06 07:27:54	116.7538	40.02129
3	2008-02-06 07:32:54	116.7538	40.02129
3	2008-02-06 07:37:54	116.7538	40.02129
3	2008-02-06 07:42:55	116.7538	40.02129
3	2008-02-06 07:47:55	116.75381	40.02129
3	2008-02-06 07:52:55	116.75381	40.02129
3	2008-02-06 08:02:54	116.7538	40.02129
3	2008-02-06 08:07:54	116.7538	40.02129
3	2008-02-06 08:12:54	116.7538	40.02129
3	2008-02-06 08:17:54	116.7538	40.02129
3	2008-02-06 08:17:54	116.7538	40.02129
3	2008-02-06 08:22:54	116.7538	40.02129
3	2008-02-06 08:27:54	116.75381	40.02129
3	2008-02-06 08:32:54	116.75381	40.02129
3	2008-02-06 08:37:54	116.75381	40.02129
3	2008-02-06 08:42:55	116.75381	40.02129
3	2008-02-06 08:47:55	116.75381	40.02129
3	2008-02-06 08:52:55	116.75381	40.02129
3	2008-02-06 08:57:55	116.75382	40.02129
3	2008-02-06 09:02:54	116.75382	40.02129
3	2008-02-06 09:07:54	116.75382	40.02129
3	2008-02-06 09:12:54	116.75382	40.02129
3	2008-02-06 09:17:54	116.75382	40.02129
3	2008-02-06 09:22:54	116.75382	40.0213
3	2008-02-06 09:32:54	116.75382	40.0213
3	2008-02-06 09:37:54	116.75382	40.0213
3	2008-02-06 09:47:54	116.75381	40.0213
3	2008-02-06 09:52:54	116.75381	40.0213
3	2008-02-06 09:57:54	116.75052	40.01374
3	2008-02-06 10:02:54	116.72874	39.9869
3	2008-02-06 10:07:54	116.68277	39.98533
3	2008-02-06 10:12:54	116.65614	39.95498
3	2008-02-06 10:17:54	116.65195	39.93289
3	2008-02-06 10:22:53	116.62512	39.92608
3	2008-02-06 10:27:53	116.5842	39.92639
3	2008-02-06 10:32:54	116.58306	39.93115
3	2008-02-06 10:37:54	116.57737	39.91892
3	2008-02-06 10:42:54	116.57079	39.91088
3	2008-02-06 10:42:54	116.57079	39.91088
3	2008-02-06 10:47:54	116.58383	39.91903
3	2008-02-06 10:47:54	116.58383	39.91903
3	2008-02-06 10:52:54	116.58784	39.92633
3	2008-02-06 10:57:54	116.58519	39.91528
3	2008-02-06 11:02:54	116.58671	39.91519
3	2008-02-06 11:07:54	116.58512	39.91336
3	2008-02-06 11:12:53	116.57202	39.91371
3	2008-02-06 11:13:09	116.57098	39.91363
3	2008-02-06 11:17:53	116.57534	39.90794
3	2008-02-06 11:22:53	116.58251	39.90508
3	2008-02-06 11:27:53	116.5742	39.90832
3	2008-02-06 11:32:53	116.57096	39.90972
3	2008-02-06 11:37:53	116.57107	39.90963
3	2008-02-06 11:42:53	116.56188	39.91473
3	2008-02-06 11:47:53	116.54294	39.91488
3	2008-02-06 11:52:53	116.53254	39.92265
3	2008-02-06 12:02:54	116.47154	39.92175
3	2008-02-06 12:07:54	116.45472	39.92206
3	2008-02-06 12:12:54	116.44102	39.92558
3	2008-02-06 12:17:53	116.42858	39.91558
3	2008-02-06 12:22:53	116.40147	39.9066
3	2008-02-06 12:27:53	116.386	39.89893
3	2008-02-06 12:32:54	116.39035	39.89861
3	2008-02-06 12:37:53	116.40593	39.89612
3	2008-02-06 12:42:53	116.41221	39.89773
3	2008-02-06 12:47:53	116.40912	39.89377
3	2008-02-06 12:52:53	116.40913	39.89377
3	2008-02-06 12:57:53	116.41274	39.89764
3	2008-02-06 13:02:53	116.40487	39.89146
3	2008-02-06 13:07:53	116.38031	39.88819
3	2008-02-06 13:07:53	116.38031	39.88819
3	2008-02-06 13:12:53	116.37791	39.89792
3	2008-02-06 13:12:53	116.37791	39.89792
3	2008-02-06 13:17:53	116.37625	39.8975
3	2008-02-06 13:22:52	116.37236	39.89383
3	2008-02-06 13:27:52	116.36814	39.88206
3	2008-02-06 13:32:52	116.35056	39.86701
3	2008-02-06 13:37:52	116.3119	39.86712
3	2008-02-06 13:42:52	116.30743	39.87361
3	2008-02-06 13:47:52	116.31195	39.87623
3	2008-02-06 13:52:52	116.3161	39.88319
3	2008-02-06 13:57:52	116.31986	39.88256
3	2008-02-06 14:02:53	116.33671	39.89171
3	2008-02-06 14:12:52	116.33806	39.91256
3	2008-02-06 14:17:52	116.35158	39.90947
3	2008-02-06 14:22:52	116.35625	39.9124
3	2008-02-06 14:27:52	116.36711	39.91028
3	2008-02-06 14:32:53	116.3675	39.91017
3	2008-02-06 14:37:53	116.35304	39.90572
3	2008-02-06 14:42:53	116.34892	39.93926
3	2008-02-06 14:47:52	116.33365	39.94609
3	2008-02-06 14:52:52	116.3357	39.95643
3	2008-02-06 15:03:11	116.37739	39.96651
3	2008-02-06 15:07:52	116.41036	39.96764
3	2008-02-06 15:12:52	116.44855	39.95161
3	2008-02-06 15:45:08	116.45383	39.94746
3	2008-02-06 15:52:52	116.46219	39.92838
3	2008-02-06 15:57:52	116.46096	39.92703
3	2008-02-06 16:02:52	116.47162	39.92159
3	2008-02-06 16:07:51	116.4933	39.90685
3	2008-02-06 19:20:18	116.43365	39.92398
3	2008-02-06 19:25:18	116.44716	39.92135
3	2008-02-06 19:30:18	116.45829	39.9274
3	2008-02-06 19:35:18	116.46666	39.92906
3	2008-02-06 19:40:16	116.47197	39.92194
3	2008-02-06 19:45:16	116.46262	39.92842
3	2008-02-06 19:50:16	116.45765	39.92204
3	2008-02-06 19:55:16	116.4555	39.9143
3	2008-02-06 20:00:16	116.43292	39.89245
3	2008-02-06 20:05:16	116.41004	39.89177
3	2008-02-06 20:10:16	116.37857	39.88806
3	2008-02-06 20:15:16	116.37547	39.87753
3	2008-02-06 20:20:17	116.35778	39.87308
3	2008-02-06 20:25:17	116.35777	39.88052
3	2008-02-06 20:30:16	116.36733	39.88774
3	2008-02-06 20:35:16	116.36811	39.87015
3	2008-02-06 20:40:16	116.41489	39.8698
3	2008-02-06 20:45:16	116.42553	39.86001
3	2008-02-06 20:50:16	116.43313	39.86781
3	2008-02-06 20:55:16	116.42939	39.88254
3	2008-02-06 21:00:16	116.46139	39.88305
3	2008-02-06 21:05:16	116.48696	39.88171
3	2008-02-06 21:10:16	116.48391	39.89276
3	2008-02-07 18:10:31	116.75385	40.02131
3	2008-02-07 18:15:31	116.75386	40.02127
3	2008-02-07 18:20:31	116.75385	40.02127
3	2008-02-07 18:25:31	116.75385	40.02127
3	2008-02-07 18:30:31	116.75385	40.02127
3	2008-02-07 18:35:31	116.75385	40.02127
3	2008-02-07 18:40:31	116.75385	40.02126
3	2008-02-07 18:45:31	116.75385	40.02125
3	2008-02-07 18:50:32	116.75385	40.02126
3	2008-02-07 18:55:32	116.75385	40.02125
3	2008-02-07 19:00:31	116.75385	40.02124
3	2008-02-07 19:05:31	116.75385	40.02124
3	2008-02-07 19:10:31	116.75385	40.02123
3	2008-02-07 19:15:31	116.75385	40.02123
3	2008-02-07 19:20:31	116.75385	40.02123
3	2008-02-07 19:20:31	116.75385	40.02123
3	2008-02-07 19:25:31	116.75385	40.02123
3	2008-02-07 19:30:31	116.75385	40.02123
3	2008-02-07 19:35:31	116.75385	40.02123
3	2008-02-07 19:40:31	116.75385	40.02123
3	2008-02-07 19:45:31	116.75385	40.02123
3	2008-02-07 19:50:31	116.75385	40.02123
3	2008-02-07 19:55:31	116.75385	40.02123
3	2008-02-07 20:00:31	116.75385	40.02123
3	2008-02-07 20:05:31	116.75385	40.02124
3	2008-02-07 20:10:31	116.75385	40.02124
3	2008-02-07 20:15:31	116.75385	40.02124
3	2008-02-07 20:20:30	116.75385	40.02125
3	2008-02-07 20:25:30	116.75385	40.02125
3	2008-02-07 20:30:30	116.75385	40.02125
3	2008-02-07 20:35:30	116.75385	40.02126
3	2008-02-07 20:40:30	116.75385	40.02126
3	2008-02-07 20:45:30	116.75385	40.02126
3	2008-02-07 20:50:30	116.75385	40.02126
3	2008-02-07 20:55:30	116.75385	40.02126
3	2008-02-07 21:00:30	116.75385	40.02127
3	2008-02-07 21:05:30	116.75385	40.02127
3	2008-02-07 21:10:30	116.75385	40.02127
3	2008-02-07 21:15:30	116.75385	40.02127
3	2008-02-07 21:20:30	116.75385	40.02127
3	2008-02-07 21:25:30	116.75385	40.02127
3	2008-02-07 21:30:31	116.75386	40.02127
3	2008-02-07 21:35:31	116.75386	40.02127
3	2008-02-07 21:40:31	116.75386	40.02127
3	2008-02-07 21:45:31	116.75386	40.02127
3	2008-02-07 21:45:31	116.75386	40.02127
3	2008-02-07 21:50:30	116.75386	40.02127
3	2008-02-07 21:55:30	116.75386	40.02127
3	2008-02-07 22:00:30	116.75386	40.02127
3	2008-02-07 22:05:30	116.75385	40.02127
3	2008-02-07 22:10:30	116.75386	40.02127
3	2008-02-07 22:15:30	116.75386	40.02127
3	2008-02-07 22:20:30	116.75386	40.02127
3	2008-02-07 22:25:30	116.75386	40.02127
3	2008-02-07 22:30:30	116.75385	40.02126
3	2008-02-07 22:35:30	116.75385	40.02126
3	2008-02-07 22:40:30	116.75385	40.02126
3	2008-02-07 22:45:30	116.75385	40.02126
3	2008-02-07 22:50:30	116.75385	40.02126
3	2008-02-07 22:55:30	116.75385	40.02126
3	2008-02-07 23:00:30	116.75385	40.02126
3	2008-02-07 23:05:29	116.75385	40.02127
3	2008-02-07 23:10:29	116.75385	40.02127
3	2008-02-07 23:15:29	116.75385	40.02127
3	2008-02-07 23:20:30	116.75385	40.02128
3	2008-02-07 23:25:30	116.75385	40.02128
3	2008-02-07 23:30:30	116.75385	40.02128
3	2008-02-07 23:35:30	116.75385	40.02128
3	2008-02-07 23:40:29	116.75385	40.02128
3	2008-02-07 23:45:29	116.75385	40.02128
3	2008-02-07 23:50:29	116.75385	40.02128
3	2008-02-07 23:55:29	116.75385	40.02128
3	2008-02-08 00:00:29	116.75385	40.02128
3	2008-02-08 00:05:29	116.75385	40.02128
3	2008-02-08 00:10:29	116.75385	40.02128
3	2008-02-08 00:10:29	116.75385	40.02128
3	2008-02-08 00:15:29	116.75386	40.02128
3	2008-02-08 00:20:29	116.75386	40.02128
3	2008-02-08 00:25:29	116.75386	40.02128
3	2008-02-08 00:30:29	116.75386	40.02128
3	2008-02-08 00:35:29	116.75386	40.02128
3	2008-02-08 00:40:30	116.75386	40.02128
3	2008-02-08 00:45:30	116.75386	40.02128
3	2008-02-08 00:50:30	116.75386	40.02128
3	2008-02-08 00:55:30	116.75387	40.02128
3	2008-02-08 01:00:29	116.75387	40.02128
3	2008-02-08 01:05:29	116.75387	40.02128
3	2008-02-08 01:10:29	116.75387	40.02128
3	2008-02-08 01:15:29	116.75387	40.02128
3	2008-02-08 01:20:29	116.75387	40.02128
3	2008-02-08 01:25:29	116.75388	40.02128
3	2008-02-08 01:30:29	116.75388	40.02128
3	2008-02-08 01:35:29	116.75388	40.02128
3	2008-02-08 01:40:29	116.75388	40.02128
3	2008-02-08 01:45:29	116.75388	40.02128
3	2008-02-08 01:50:29	116.75388	40.02128
3	2008-02-08 01:55:29	116.75389	40.02128
3	2008-02-08 02:00:29	116.75389	40.02128
3	2008-02-08 02:25:28	116.75388	40.02128
3	2008-02-08 02:45:29	116.75388	40.02128
3	2008-02-08 02:50:29	116.75388	40.02128
3	2008-02-08 02:55:29	116.75388	40.02128
3	2008-02-08 03:00:29	116.75388	40.02128
3	2008-02-08 03:05:29	116.75388	40.02129
3	2008-02-08 03:10:29	116.75388	40.02129
3	2008-02-08 03:15:29	116.75388	40.02129
3	2008-02-08 03:20:28	116.75388	40.02128
3	2008-02-08 03:25:28	116.75388	40.02128
3	2008-02-08 03:30:28	116.75388	40.02128
3	2008-02-08 03:35:28	116.75388	40.02128
3	2008-02-08 03:40:28	116.75387	40.02129
3	2008-02-08 03:45:28	116.75387	40.02128
3	2008-02-08 03:50:28	116.75387	40.02128
3	2008-02-08 03:55:28	116.75388	40.02128
3	2008-02-08 04:00:28	116.75388	40.02128
3	2008-02-08 04:05:28	116.75388	40.02128
3	2008-02-08 04:15:28	116.75388	40.02128
3	2008-02-08 04:15:28	116.75388	40.02128
3	2008-02-08 04:15:28	116.75388	40.02128
3	2008-02-08 04:20:29	116.75388	40.02128
3	2008-02-08 04:25:29	116.75388	40.02128
3	2008-02-08 04:30:29	116.75388	40.02128
3	2008-02-08 04:35:28	116.75388	40.02128
3	2008-02-08 04:40:28	116.75388	40.02128
3	2008-02-08 04:45:28	116.75388	40.02128
3	2008-02-08 04:50:28	116.75388	40.02128
3	2008-02-08 04:55:28	116.75388	40.02128
3	2008-02-08 05:00:28	116.75389	40.02128
3	2008-02-08 05:00:28	116.75389	40.02128
3	2008-02-08 05:05:28	116.75389	40.02128
3	2008-02-08 05:10:28	116.75389	40.02127
3	2008-02-08 05:15:28	116.75389	40.02127
3	2008-02-08 05:20:28	116.75389	40.02127
3	2008-02-08 05:25:28	116.75389	40.02128
3	2008-02-08 05:30:28	116.75389	40.02128
3	2008-02-08 05:35:28	116.75389	40.02128
3	2008-02-08 05:40:28	116.75388	40.02128
3	2008-02-08 05:45:28	116.75388	40.02128
3	2008-02-08 05:50:28	116.75388	40.02128
3	2008-02-08 05:55:28	116.75388	40.02128
3	2008-02-08 06:00:27	116.75388	40.02128
3	2008-02-08 06:05:27	116.75388	40.02128
3	2008-02-08 06:10:27	116.75388	40.02128
3	2008-02-08 06:15:27	116.75387	40.02128
3	2008-02-08 06:20:27	116.75387	40.02128
3	2008-02-08 06:25:27	116.75387	40.02128
3	2008-02-08 06:30:27	116.75387	40.02128
3	2008-02-08 06:35:27	116.75386	40.02128
3	2008-02-08 06:40:27	116.75386	40.02129
3	2008-02-08 06:45:27	116.75386	40.02128
3	2008-02-08 06:50:27	116.75387	40.02128
3	2008-02-08 06:55:27	116.75387	40.02128
3	2008-02-08 07:00:28	116.75387	40.02128
3	2008-02-08 07:05:28	116.75387	40.02128
3	2008-02-08 07:10:28	116.75387	40.02129
3	2008-02-08 07:15:28	116.75387	40.02129
3	2008-02-08 07:20:27	116.75387	40.02129
3	2008-02-08 07:25:27	116.75387	40.02129
3	2008-02-08 07:25:27	116.75387	40.02129
3	2008-02-08 07:30:27	116.75387	40.02129
3	2008-02-08 07:35:27	116.75387	40.02129
3	2008-02-08 07:40:27	116.75387	40.02129
3	2008-02-08 07:45:27	116.75387	40.02129
3	2008-02-08 07:50:27	116.75387	40.02129
3	2008-02-08 07:55:27	116.75387	40.0213
3	2008-02-08 08:00:27	116.75387	40.0213
3	2008-02-08 08:05:27	116.75387	40.0213
3	2008-02-08 08:10:27	116.75387	40.0213
3	2008-02-08 08:15:27	116.75387	40.0213
3	2008-02-08 08:20:27	116.75387	40.0213
3	2008-02-08 08:25:27	116.75387	40.0213
3	2008-02-08 08:30:27	116.75387	40.0213
3	2008-02-08 08:35:27	116.75386	40.0213
3	2008-02-08 08:40:26	116.75386	40.0213
3	2008-02-08 08:45:26	116.75386	40.02129
3	2008-02-08 08:50:26	116.75386	40.02129
3	2008-02-08 08:55:26	116.75386	40.02129
3	2008-02-08 09:00:26	116.75386	40.02129
3	2008-02-08 09:10:26	116.75386	40.02128
3	2008-02-08 09:15:26	116.75386	40.02128
3	2008-02-08 09:20:27	116.75386	40.02128
3	2008-02-08 09:25:27	116.75385	40.02127
3	2008-02-08 09:30:27	116.75385	40.02127
3	2008-02-08 09:33:55	116.75385	40.02127
3	2008-02-08 09:35:27	116.75385	40.02127
3	2008-02-08 09:40:27	116.75385	40.02106
3	2008-02-08 09:45:26	116.74941	40.00067
3	2008-02-08 09:50:26	116.74381	39.96057
3	2008-02-08 09:50:26	116.74381	39.96057
3	2008-02-08 09:55:26	116.72785	39.94459
3	2008-02-08 10:00:26	116.72788	39.94457
3	2008-02-08 10:02:52	116.7279	39.94456
3	2008-02-08 10:05:26	116.72641	39.93813
3	2008-02-08 10:10:26	116.72955	39.91804
3	2008-02-08 10:15:26	116.73759	39.89975
3	2008-02-08 10:20:26	116.74538	39.88322
3	2008-02-08 10:25:26	116.74536	39.88318
3	2008-02-08 10:30:26	116.74442	39.88414
3	2008-02-08 10:35:27	116.7299	39.90206
3	2008-02-08 10:40:26	116.72867	39.92945
3	2008-02-08 10:45:26	116.74826	39.94278
3	2008-02-08 10:50:26	116.78372	39.941
3	2008-02-08 10:55:26	116.78539	39.94189
3	2008-02-08 11:00:26	116.75112	39.94241
3	2008-02-08 11:04:03	116.7252	39.94307
3	2008-02-08 11:05:26	116.71126	39.93875
3	2008-02-08 11:10:26	116.68118	39.92329
3	2008-02-08 11:15:26	116.67099	39.90809
3	2008-02-08 11:20:26	116.65216	39.90705
3	2008-02-08 11:25:26	116.63074	39.90403
3	2008-02-08 11:30:26	116.62713	39.90556
3	2008-02-08 11:35:26	116.5986	39.90861
3	2008-02-08 11:35:26	116.5986	39.90861
3	2008-02-08 11:40:26	116.58911	39.91107
3	2008-02-08 11:45:26	116.58921	39.91047
3	2008-02-08 11:50:26	116.5991	39.91943
3	2008-02-08 11:55:26	116.61824	39.92513
3	2008-02-08 12:00:07	115.57554	39.27022
3	2008-02-08 12:00:07	115.57554	39.27022
3	2008-02-08 12:00:25	116.60208	39.94919
3	2008-02-08 12:05:25	116.62584	39.96308
3	2008-02-08 12:10:25	116.62679	39.97196
3	2008-02-08 12:15:25	116.60705	39.95821
3	2008-02-08 12:15:25	116.60705	39.95821
3	2008-02-08 12:20:25	116.6135	39.93243
3	2008-02-08 12:25:25	116.60464	39.92331
3	2008-02-08 12:35:25	116.58467	39.92038
3	2008-02-08 12:40:26	116.58463	39.92037
3	2008-02-08 12:45:26	116.58488	39.91932
3	2008-02-08 12:50:26	116.56399	39.90862
3	2008-02-08 12:55:26	116.48822	39.90684
3	2008-02-08 13:00:25	116.4323	39.90724
3	2008-02-08 13:05:25	116.40023	39.90657
3	2008-02-08 13:10:25	116.36965	39.90588
3	2008-02-08 13:15:25	116.35053	39.9008
3	2008-02-08 13:20:25	116.30559	39.89583
3	2008-02-08 13:30:25	116.32838	39.89582
3	2008-02-08 13:35:25	116.35071	39.89983
3	2008-02-08 13:40:25	116.34991	39.92614
3	2008-02-08 13:45:25	116.34877	39.95978
3	2008-02-08 13:50:25	116.35397	39.98571
3	2008-02-08 13:55:25	116.42162	39.98762
3	2008-02-08 14:00:25	116.45366	39.98376
3	2008-02-08 14:05:25	116.46223	39.99534
3	2008-02-08 14:10:25	116.4629	39.99207
3	2008-02-08 14:15:25	116.46646	39.99941
3	2008-02-08 14:20:25	116.46697	39.99738
3	2008-02-08 14:25:25	116.46464	39.99186
3	2008-02-08 14:30:25	116.45823	39.97536
3	2008-02-08 14:35:25	116.45829	39.97625
3	2008-02-08 14:40:24	116.45606	39.97502
3	2008-02-08 14:40:24	116.45606	39.97502
3	2008-02-08 14:45:24	116.45117	39.98146
3	2008-02-08 14:50:25	116.44101	39.96595
3	2008-02-08 14:55:25	116.44071	39.9639
3	2008-02-08 15:00:24	116.44292	39.97341
3	2008-02-08 15:05:24	116.45196	39.98176
3	2008-02-08 15:10:25	116.46018	39.98275
3	2008-02-08 15:15:25	116.4585	39.97626
3	2008-02-08 15:20:25	116.4582	39.97605
3	2008-02-08 15:25:25	116.45925	39.96777
3	2008-02-08 15:30:24	116.45547	39.94743
3	2008-02-08 15:35:24	116.45153	39.91559
3	2008-02-08 15:40:24	116.45533	39.90765
3	2008-02-08 15:45:24	116.45878	39.89939
3	2008-02-08 15:50:24	116.45877	39.89942
3	2008-02-08 15:55:24	116.45877	39.89945
3	2008-02-08 16:00:24	116.45881	39.89942
3	2008-02-08 16:05:24	116.47168	39.90082
3	2008-02-08 16:10:24	116.46741	39.90737
3	2008-02-08 16:15:24	116.44441	39.90711
3	2008-02-08 16:20:24	116.42223	39.89934
3	2008-02-08 16:25:24	116.41256	39.89479
3	2008-02-08 16:30:24	116.40617	39.89335
3	2008-02-08 16:35:24	116.4082	39.89885
3	2008-02-08 16:40:24	116.41216	39.89771
3	2008-02-08 16:45:24	116.41624	39.88576
3	2008-02-08 16:50:24	116.43214	39.88271
3	2008-02-08 16:55:24	116.4445	39.87508
3	2008-02-08 17:00:24	116.43952	39.87508
3	2008-02-08 17:05:24	116.42898	39.88304
3	2008-02-08 17:05:24	116.42898	39.88304
3	2008-02-08 17:10:24	116.42827	39.88949
3	2008-02-08 17:15:24	116.42928	39.8901
3	2008-02-08 17:20:24	116.42973	39.90682
3	2008-02-08 17:25:24	116.43281	39.93944
3	2008-02-08 17:30:23	116.4276	39.93164
3	2008-02-08 17:35:23	116.43003	39.93209
