# Supplementary material for: An adaptive map-matching algorithm based on hierarchical fuzzy system from vehicular GPS data
Source: PLoS One. 2017 Dec 5;12(12):e0188796. doi: 10.1371/journal.pone.0188796 (PMC5716534; doi:10.1371/journal.pone.0188796)
Supplement: S1 Data — (ZIP) [file pone.0188796.s001.zip › data samples/32.txt]

32	2008-02-02 13:36:45	116.41797	39.96807
32	2008-02-02 13:42:45	116.39322	39.9674
32	2008-02-02 13:48:45	116.34513	39.96635
32	2008-02-02 13:54:45	116.30237	39.95867
32	2008-02-02 14:00:59	116.30403	39.92975
32	2008-02-02 14:06:59	116.30388	39.9153
32	2008-02-02 14:13:28	116.30398	39.91002
32	2008-02-02 14:20:25	116.30443	39.92193
32	2008-02-02 14:33:18	116.31665	39.9554
32	2008-02-02 14:39:18	116.31148	39.97465
32	2008-02-02 14:45:48	116.32088	39.98418
32	2008-02-02 15:09:59	116.4118	39.96762
32	2008-02-02 15:16:33	116.45272	39.953
32	2008-02-02 15:22:33	116.47097	39.96863
32	2008-02-02 16:18:08	116.49298	39.97058
32	2008-02-02 16:24:08	116.48667	39.96323
32	2008-02-02 16:30:08	116.46335	39.97188
32	2008-02-02 16:36:08	116.44962	39.96562
32	2008-02-02 16:36:25	116.44962	39.96562
32	2008-02-02 16:39:53	116.44962	39.96562
32	2008-02-02 16:45:53	116.45553	39.94668
32	2008-02-02 16:51:53	116.4554	39.92608
32	2008-02-02 16:57:53	116.46123	39.90698
32	2008-02-02 17:03:53	116.52353	39.9078
32	2008-02-02 17:09:53	116.5282	39.91538
32	2008-02-02 17:15:53	116.53722	39.917
32	2008-02-02 17:17:06	116.53553	39.92047
32	2008-02-02 17:24:36	116.53553	39.92047
32	2008-02-02 17:30:36	116.52703	39.9156
32	2008-02-02 17:36:44	116.52078	39.91598
32	2008-02-02 17:42:44	116.51313	39.9155
32	2008-02-02 17:48:44	116.48312	39.91417
32	2008-02-02 17:54:44	116.47123	39.90753
32	2008-02-02 18:00:58	116.45715	39.90703
32	2008-02-02 18:06:58	116.45108	39.90693
32	2008-02-02 18:18:58	116.40625	39.9068
32	2008-02-02 18:24:58	116.39523	39.90647
32	2008-02-02 18:31:51	116.3686	39.9058
32	2008-02-02 18:37:51	116.35017	39.90513
32	2008-02-02 18:43:51	116.32108	39.8959
32	2008-02-02 18:49:51	116.30715	39.89538
32	2008-02-02 19:02:54	116.33162	39.8959
32	2008-02-02 19:08:54	116.33575	39.89607
32	2008-02-02 19:14:54	116.3502	39.89835
32	2008-02-02 19:21:06	116.3508	39.9026
32	2008-02-02 19:28:18	116.37147	39.90575
32	2008-02-02 19:34:18	116.37647	39.90578
32	2008-02-02 19:40:22	116.37955	39.89877
32	2008-02-02 19:46:31	116.37202	39.89855
32	2008-02-02 19:54:13	116.364	39.89833
32	2008-02-02 20:00:13	116.33875	39.89662
32	2008-02-02 20:12:26	116.31748	39.89842
32	2008-02-02 20:18:49	116.32787	39.90598
32	2008-02-02 20:24:49	116.33112	39.91705
32	2008-02-02 20:37:50	116.33785	39.92982
32	2008-02-02 20:44:43	116.32915	39.95615
32	2008-02-02 20:51:32	116.33977	39.95717
32	2008-02-02 20:57:34	116.3463	39.93942
32	2008-02-02 21:09:34	116.30378	39.93945
32	2008-02-02 21:15:34	116.29533	39.93482
32	2008-02-02 21:21:34	116.30162	39.9417
32	2008-02-02 21:24:43	116.30162	39.9417
32	2008-02-02 21:26:07	116.30162	39.9417
32	2008-02-02 21:32:34	116.33928	39.93587
32	2008-02-02 21:38:34	116.35317	39.94325
32	2008-02-02 21:45:52	116.38907	39.9389
32	2008-02-02 21:51:52	116.40583	39.93942
32	2008-02-02 21:59:16	116.41895	39.9476
32	2008-02-02 22:05:16	116.43178	39.95822
32	2008-02-02 22:11:16	116.45828	39.9571
32	2008-02-02 22:17:16	116.48363	39.94185
32	2008-02-02 22:23:49	116.47312	39.92183
32	2008-02-02 22:29:49	116.47173	39.91415
32	2008-02-02 22:36:42	116.45628	39.91253
32	2008-02-02 22:42:42	116.45503	39.89335
32	2008-02-02 22:48:42	116.42165	39.85707
32	2008-02-02 22:54:42	116.41743	39.84945
32	2008-02-02 23:00:42	116.40802	39.85567
32	2008-02-02 23:06:42	116.41268	39.8719
32	2008-02-02 23:12:42	116.40867	39.87187
32	2008-02-02 23:18:42	116.4146	39.88305
32	2008-02-02 23:24:42	116.41218	39.9027
32	2008-02-02 23:30:42	116.41133	39.92197
32	2008-02-02 23:36:42	116.42833	39.92695
32	2008-02-02 23:48:56	116.41232	39.96797
32	2008-02-02 23:54:56	116.42867	39.96802
32	2008-02-03 00:00:56	116.46173	39.95543
32	2008-02-03 00:13:04	116.49487	39.9217
32	2008-02-03 00:19:04	116.53578	39.92227
32	2008-02-03 00:25:04	116.58477	39.92408
32	2008-02-03 00:37:24	116.65428	39.93755
32	2008-02-03 00:43:24	116.63533	39.92565
32	2008-02-03 00:49:24	116.57672	39.92363
32	2008-02-03 00:55:24	116.51578	39.92265
32	2008-02-03 01:01:24	116.50293	39.95475
32	2008-02-03 01:04:01	116.49775	39.96722
32	2008-02-03 01:08:11	116.49775	39.96722
32	2008-02-03 01:11:03	116.49775	39.96722
32	2008-02-03 09:16:07	116.49775	39.96722
32	2008-02-03 09:34:35	116.4964	39.96587
32	2008-02-03 09:42:00	116.4964	39.96587
32	2008-02-03 09:45:30	116.4964	39.96587
32	2008-02-03 09:57:30	116.46955	39.95505
32	2008-02-03 10:00:58	116.47058	39.9558
32	2008-02-03 10:07:17	116.45745	39.94857
32	2008-02-03 10:13:25	116.44123	39.96135
32	2008-02-03 10:19:25	116.44715	39.95732
32	2008-02-03 10:25:25	116.44873	39.94657
32	2008-02-03 10:31:25	116.4343	39.93995
32	2008-02-03 10:37:25	116.43307	39.93518
32	2008-02-03 10:43:25	116.43337	39.93997
32	2008-02-03 10:49:25	116.44988	39.95512
32	2008-02-03 10:55:25	116.4552	39.91643
32	2008-02-03 11:16:07	116.45107	39.86367
32	2008-02-03 11:22:07	116.34472	39.84977
32	2008-02-03 11:28:07	116.30553	39.8745
32	2008-02-03 11:34:10	116.3169	39.8956
32	2008-02-03 11:40:10	116.33513	39.89602
32	2008-02-03 11:46:10	116.34662	39.8977
32	2008-02-03 11:52:10	116.34643	39.90267
32	2008-02-03 12:41:14	116.36578	39.8985
32	2008-02-03 12:53:56	116.41242	39.89193
32	2008-02-03 12:59:56	116.4345	39.8917
32	2008-02-03 13:06:22	116.45272	39.89177
32	2008-02-03 13:12:22	116.4537	39.89215
32	2008-02-03 13:14:03	116.45472	39.8921
32	2008-02-03 13:16:43	116.45472	39.8921
32	2008-02-03 13:16:43	116.45472	39.8921
32	2008-02-03 13:17:33	116.45472	39.8921
32	2008-02-03 13:23:33	116.47005	39.90698
32	2008-02-03 13:29:33	116.45222	39.90452
32	2008-02-03 13:35:33	116.4366	39.8696
32	2008-02-03 13:47:33	116.36817	39.86962
32	2008-02-03 13:52:39	116.36817	39.86962
32	2008-02-03 14:02:16	116.36817	39.86962
32	2008-02-03 14:09:18	116.36833	39.88707
32	2008-02-03 14:15:28	116.36813	39.9052
32	2008-02-03 14:21:28	116.37147	39.91595
32	2008-02-03 14:34:31	116.36745	39.94707
32	2008-02-03 14:40:48	116.36745	39.94707
32	2008-02-03 14:42:16	116.36745	39.94707
32	2008-02-03 14:48:16	116.35077	39.96635
32	2008-02-03 14:54:16	116.34477	39.93885
32	2008-02-03 14:59:51	116.32908	39.93427
32	2008-02-03 15:02:36	116.32908	39.93427
32	2008-02-03 15:08:37	116.35018	39.93897
32	2008-02-03 15:26:43	116.4354	39.96483
32	2008-02-03 15:32:43	116.47978	39.98458
32	2008-02-03 15:38:43	116.49352	39.97113
32	2008-02-03 15:42:05	116.49352	39.97113
32	2008-02-03 16:22:08	116.49352	39.97113
32	2008-02-03 16:28:21	116.48933	39.9617
32	2008-02-03 16:34:21	116.4836	39.93527
32	2008-02-03 16:40:21	116.48898	39.90783
32	2008-02-03 16:47:06	116.49537	39.91423
32	2008-02-03 16:53:06	116.48363	39.91278
32	2008-02-03 16:59:06	116.49422	39.90948
32	2008-02-03 17:05:36	116.51197	39.91527
32	2008-02-03 17:11:36	116.53808	39.91485
32	2008-02-03 17:17:36	116.54825	39.91482
32	2008-02-03 17:23:36	116.5288	39.9155
32	2008-02-03 17:29:59	116.52178	39.91597
32	2008-02-03 17:35:59	116.51138	39.93298
32	2008-02-03 17:43:04	116.50322	39.95425
32	2008-02-03 17:49:14	116.48748	39.96263
32	2008-02-03 17:55:14	116.48362	39.97867
32	2008-02-03 18:01:15	116.4658	39.99828
32	2008-02-03 18:07:34	116.44967	39.99823
32	2008-02-03 18:13:34	116.44033	39.99138
32	2008-02-03 18:19:34	116.41807	39.99528
32	2008-02-03 18:25:34	116.399	40.00128
32	2008-02-03 18:31:34	116.40143	39.99405
32	2008-02-03 18:44:15	116.41938	39.97203
32	2008-02-03 19:04:47	116.4419	39.96282
32	2008-02-03 19:04:59	116.4419	39.96282
32	2008-02-03 19:07:21	116.4419	39.96282
32	2008-02-03 19:13:21	116.44973	39.95535
32	2008-02-03 19:20:02	116.4559	39.94752
32	2008-02-03 19:26:04	116.46202	39.95343
32	2008-02-03 19:32:46	116.45422	39.95365
32	2008-02-03 19:39:00	116.44963	39.94968
32	2008-02-03 19:45:00	116.43978	39.95565
32	2008-02-03 19:51:00	116.45547	39.94948
32	2008-02-03 19:57:00	116.45547	39.92752
32	2008-02-03 19:57:00	116.45547	39.92752
32	2008-02-03 20:03:00	116.45553	39.9069
32	2008-02-03 20:10:43	116.45742	39.90733
32	2008-02-03 20:16:43	116.45168	39.91138
32	2008-02-03 20:23:19	116.44433	39.9205
32	2008-02-03 20:29:44	116.44418	39.93202
32	2008-02-03 20:35:44	116.40912	39.93208
32	2008-02-03 20:41:44	116.38257	39.93195
32	2008-02-03 20:53:49	116.34995	39.92197
32	2008-02-03 20:59:54	116.35062	39.90942
32	2008-02-03 21:05:54	116.33148	39.89615
32	2008-02-03 21:12:00	116.31372	39.8955
32	2008-02-03 21:20:06	116.31443	39.89502
32	2008-02-03 21:26:06	116.34088	39.8963
32	2008-02-03 21:32:06	116.35062	39.90915
32	2008-02-03 21:39:25	116.36682	39.91333
32	2008-02-03 21:47:08	116.36602	39.918
32	2008-02-03 21:48:34	116.36602	39.918
32	2008-02-03 21:49:30	116.36602	39.918
32	2008-02-03 21:55:40	116.33817	39.92382
32	2008-02-03 22:13:40	116.36813	39.88973
32	2008-02-03 22:19:40	116.36793	39.87635
32	2008-02-03 22:25:42	116.3577	39.87285
32	2008-02-03 22:31:42	116.36432	39.87707
32	2008-02-03 22:43:42	116.3679	39.90698
32	2008-02-03 22:49:42	116.36762	39.92112
32	2008-02-03 22:55:42	116.35513	39.9311
32	2008-02-03 23:01:42	116.30548	39.94043
32	2008-02-03 23:07:56	116.2842	39.94367
32	2008-02-03 23:13:56	116.30857	39.93892
32	2008-02-03 23:19:56	116.32862	39.9509
32	2008-02-03 23:25:56	116.33592	39.96277
32	2008-02-03 23:31:56	116.3923	39.96718
32	2008-02-03 23:37:56	116.44872	39.9554
32	2008-02-03 23:44:38	116.48358	39.9792
32	2008-02-03 23:52:15	116.4976	39.96725
32	2008-02-03 23:54:14	116.4976	39.96725
32	2008-02-04 08:40:08	116.4976	39.96725
32	2008-02-04 08:57:22	116.49643	39.96585
32	2008-02-04 09:03:22	116.4839	39.96677
32	2008-02-04 09:09:22	116.4569	39.96533
32	2008-02-04 09:16:27	116.44997	39.96552
32	2008-02-04 09:20:27	116.44997	39.96552
32	2008-02-04 09:23:16	116.44997	39.96552
32	2008-02-04 09:23:16	116.44997	39.96552
32	2008-02-04 09:23:37	116.44997	39.96552
32	2008-02-04 09:30:32	116.4257	39.95812
32	2008-02-04 09:36:32	116.38922	39.94762
32	2008-02-04 09:42:32	116.36377	39.94687
32	2008-02-04 09:48:32	116.34955	39.93298
32	2008-02-04 09:54:32	116.34845	39.91708
32	2008-02-04 10:00:04	116.34942	39.93113
32	2008-02-04 10:06:04	116.35057	39.93657
32	2008-02-04 10:12:04	116.34477	39.94278
32	2008-02-04 10:18:04	116.33593	39.96313
32	2008-02-04 10:18:04	116.33593	39.96313
32	2008-02-04 10:24:04	116.3611	39.96655
32	2008-02-04 10:30:04	116.37273	39.97175
32	2008-02-04 10:36:04	116.36442	39.96093
32	2008-02-04 10:42:06	116.35517	39.94513
32	2008-02-04 10:48:06	116.34955	39.93215
32	2008-02-04 10:54:06	116.33677	39.92207
32	2008-02-04 11:00:06	116.33872	39.93607
32	2008-02-04 11:06:06	116.35193	39.9365
32	2008-02-04 11:07:07	116.34977	39.94037
32	2008-02-04 11:09:05	116.34977	39.94037
32	2008-02-04 11:15:05	116.36022	39.96617
32	2008-02-04 11:21:09	116.37465	39.97515
32	2008-02-04 11:27:09	116.39597	39.96488
32	2008-02-04 11:39:09	116.41225	39.95883
32	2008-02-04 11:45:09	116.43012	39.96782
32	2008-02-04 11:45:09	116.43012	39.96782
32	2008-02-04 11:51:09	116.45338	39.94253
32	2008-02-04 11:57:09	116.44407	39.93997
32	2008-02-04 12:03:29	116.42992	39.9393
32	2008-02-04 12:09:29	116.45543	39.93142
32	2008-02-04 12:16:41	116.45487	39.90963
32	2008-02-04 12:22:41	116.44422	39.9137
32	2008-02-04 12:28:41	116.44428	39.92342
32	2008-02-04 12:28:41	116.44428	39.92342
32	2008-02-04 12:34:41	116.45203	39.93225
32	2008-02-04 12:40:41	116.45572	39.94723
32	2008-02-04 12:54:14	116.45753	39.96205
32	2008-02-04 12:56:22	116.45753	39.96205
32	2008-02-04 13:02:26	116.45753	39.96205
32	2008-02-04 13:02:26	116.45753	39.96205
32	2008-02-04 13:08:26	116.44382	39.95965
32	2008-02-04 13:14:26	116.44465	39.96812
32	2008-02-04 13:20:26	116.39278	39.9673
32	2008-02-04 13:26:26	116.34533	39.96645
32	2008-02-04 13:32:26	116.30328	39.95197
32	2008-02-04 13:38:26	116.30362	39.92198
32	2008-02-04 13:44:26	116.30403	39.90367
32	2008-02-04 13:50:29	116.30405	39.89565
32	2008-02-04 13:57:49	116.30628	39.89547
32	2008-02-04 14:03:49	116.30443	39.91332
32	2008-02-04 14:09:49	116.30428	39.94077
32	2008-02-04 14:15:49	116.31508	39.96558
32	2008-02-04 14:21:49	116.32128	39.975
32	2008-02-04 14:28:44	116.34693	39.97513
32	2008-02-04 14:35:05	116.3638	39.96728
32	2008-02-04 14:41:05	116.38785	39.96702
32	2008-02-04 14:47:05	116.40173	39.9539
32	2008-02-04 14:53:05	116.39513	39.95752
32	2008-02-04 14:59:05	116.41882	39.96783
32	2008-02-04 15:05:05	116.46127	39.9693
32	2008-02-04 15:11:05	116.48222	39.96992
32	2008-02-04 15:16:52	116.48222	39.96992
32	2008-02-04 18:43:10	116.48222	39.96992
32	2008-02-04 18:49:10	116.49715	39.96393
32	2008-02-04 18:55:10	116.48597	39.96377
32	2008-02-04 19:02:15	116.47632	39.98297
32	2008-02-04 19:08:15	116.47132	40.00372
32	2008-02-04 19:14:15	116.46857	39.9883
32	2008-02-04 19:20:15	116.47527	39.96208
32	2008-02-04 19:26:15	116.48212	39.9325
32	2008-02-04 19:32:27	116.46938	39.92978
32	2008-02-04 19:38:27	116.4626	39.92848
32	2008-02-04 19:44:47	116.47208	39.9324
32	2008-02-04 19:51:16	116.49912	39.93573
32	2008-02-04 19:57:16	116.51003	39.9327
32	2008-02-04 20:04:30	116.51143	39.92232
32	2008-02-04 20:10:30	116.50282	39.907
32	2008-02-04 20:16:48	116.47202	39.90972
32	2008-02-04 20:22:56	116.47173	39.90833
32	2008-02-04 20:29:37	116.47213	39.90712
32	2008-02-04 20:35:37	116.48027	39.85555
32	2008-02-04 20:41:37	116.50498	39.8146
32	2008-02-04 20:48:24	116.48375	39.81602
32	2008-02-04 20:54:24	116.48123	39.85985
32	2008-02-04 21:00:24	116.5103	39.85862
32	2008-02-04 21:12:24	116.47152	39.88912
32	2008-02-04 21:18:43	116.47412	39.90703
32	2008-02-04 21:24:43	116.44853	39.91207
32	2008-02-04 21:30:43	116.42772	39.93725
32	2008-02-04 21:42:43	116.3612	39.95113
32	2008-02-04 21:48:43	116.35532	39.95468
32	2008-02-04 21:48:48	116.35532	39.95468
32	2008-02-04 21:56:05	116.37765	39.96667
32	2008-02-04 22:08:11	116.4485	39.95603
32	2008-02-04 22:14:11	116.46957	39.96737
32	2008-02-04 22:19:09	116.46957	39.96737
32	2008-02-04 22:20:23	116.46957	39.96737
32	2008-02-04 22:27:02	116.48355	39.98645
32	2008-02-04 22:33:02	116.43988	39.94903
32	2008-02-04 22:39:02	116.42957	39.90403
32	2008-02-04 22:45:20	116.39933	39.89807
32	2008-02-04 22:57:39	116.40263	39.93153
32	2008-02-04 23:03:50	116.41273	39.95242
32	2008-02-04 23:09:51	116.43293	39.95827
32	2008-02-04 23:15:51	116.46115	39.95997
32	2008-02-04 23:21:51	116.48602	39.97907
32	2008-02-04 23:27:51	116.48638	39.9752
32	2008-02-04 23:29:02	116.4935	39.97535
32	2008-02-04 23:29:06	116.4935	39.97535
32	2008-02-04 23:29:38	116.4935	39.97535
32	2008-02-04 23:31:11	116.4935	39.97535
32	2008-02-04 23:37:20	116.49263	39.96267
32	2008-02-04 23:43:21	116.49263	39.96267
32	2008-02-04 23:52:43	116.49263	39.96267
32	2008-02-04 23:53:58	116.49263	39.96267
32	2008-02-04 23:55:54	116.49263	39.96267
32	2008-02-04 23:58:50	116.49263	39.96267
32	2008-02-05 00:04:10	116.49263	39.96267
32	2008-02-05 09:25:08	116.49263	39.96267
32	2008-02-05 09:46:55	116.49645	39.96585
32	2008-02-05 09:52:55	116.48422	39.97087
32	2008-02-05 09:58:55	116.46358	39.96223
32	2008-02-05 09:58:55	116.46358	39.96223
32	2008-02-05 09:58:55	116.46358	39.96223
32	2008-02-05 10:00:00	116.46043	39.95923
32	2008-02-05 10:06:47	116.4447	39.94668
32	2008-02-05 10:14:07	116.43393	39.94385
32	2008-02-05 10:20:07	116.43467	39.95832
32	2008-02-05 10:24:47	116.43467	39.95832
32	2008-02-05 10:34:11	116.43467	39.95832
32	2008-02-05 10:35:05	116.43467	39.95832
32	2008-02-05 10:40:48	116.43467	39.95832
32	2008-02-05 10:41:04	116.43467	39.95832
32	2008-02-05 10:44:27	116.43467	39.95832
32	2008-02-05 10:56:27	116.43467	39.95832
32	2008-02-05 10:57:47	116.43467	39.95832
32	2008-02-05 11:03:47	116.45553	39.94893
32	2008-02-05 11:09:47	116.45388	39.93098
32	2008-02-05 11:15:47	116.45575	39.94782
32	2008-02-05 11:22:08	116.44285	39.95337
32	2008-02-05 11:28:08	116.44802	39.96652
32	2008-02-05 11:31:16	116.44802	39.96652
32	2008-02-05 11:40:51	116.44802	39.96652
32	2008-02-05 11:43:06	116.44802	39.96652
32	2008-02-05 11:51:33	116.44802	39.96652
32	2008-02-05 11:52:59	116.44802	39.96652
32	2008-02-05 12:05:31	116.43758	39.935
32	2008-02-05 12:11:31	116.43623	39.92557
32	2008-02-05 12:17:31	116.43492	39.92233
32	2008-02-05 12:23:39	116.4383	39.93902
32	2008-02-05 12:29:52	116.43335	39.95313
32	2008-02-05 12:31:05	116.43335	39.95313
32	2008-02-05 12:32:55	116.43335	39.95313
32	2008-02-05 12:38:55	116.43607	39.95827
32	2008-02-05 12:43:38	116.43607	39.95827
32	2008-02-05 12:43:48	116.43607	39.95827
32	2008-02-05 12:43:55	116.43607	39.95827
32	2008-02-05 12:44:12	116.43607	39.95827
32	2008-02-05 12:52:18	116.43607	39.95827
32	2008-02-05 12:52:33	116.43607	39.95827
32	2008-02-05 12:59:06	116.43607	39.95827
32	2008-02-05 12:59:30	116.43607	39.95827
32	2008-02-05 13:02:15	116.43607	39.95827
32	2008-02-05 13:02:17	116.43607	39.95827
32	2008-02-05 13:05:33	116.43607	39.95827
32	2008-02-05 13:05:37	116.43607	39.95827
32	2008-02-05 13:05:40	116.43607	39.95827
32	2008-02-05 13:05:47	116.43607	39.95827
32	2008-02-05 13:06:02	116.43607	39.95827
32	2008-02-05 13:12:46	116.43607	39.95827
32	2008-02-05 13:13:08	116.43607	39.95827
32	2008-02-05 13:21:52	116.43607	39.95827
32	2008-02-05 13:21:55	116.43607	39.95827
32	2008-02-05 13:25:40	116.43607	39.95827
32	2008-02-05 13:25:58	116.43607	39.95827
32	2008-02-05 13:28:45	116.43607	39.95827
32	2008-02-05 13:35:06	116.44122	39.96207
32	2008-02-05 13:41:06	116.44468	39.95835
32	2008-02-05 13:47:37	116.4765	39.98288
32	2008-02-05 13:53:37	116.48383	39.98952
32	2008-02-05 14:00:34	116.51687	40.02338
32	2008-02-05 14:06:34	116.54458	40.0596
32	2008-02-05 14:18:48	116.60575	40.1165
32	2008-02-05 14:24:59	116.6627	40.11505
32	2008-02-05 14:24:59	116.6627	40.11505
32	2008-02-05 14:30:59	116.73972	40.12568
32	2008-02-05 14:37:30	116.81362	40.14837
32	2008-02-05 14:43:30	116.88838	40.15258
32	2008-02-05 14:49:30	116.97562	40.14455
32	2008-02-05 14:55:30	117.05912	40.1444
32	2008-02-05 15:01:30	117.10092	40.14652
32	2008-02-05 15:04:03	117.10092	40.14652
32	2008-02-05 15:35:32	117.10092	40.14652
32	2008-02-05 15:45:42	117.10092	40.14652
32	2008-02-05 16:41:05	117.10092	40.14652
32	2008-02-05 16:43:21	117.1171	40.16087
32	2008-02-05 17:05:10	117.1171	40.16087
32	2008-02-05 17:07:25	117.11415	40.15615
32	2008-02-05 17:16:15	117.1009	40.14522
32	2008-02-05 17:22:22	117.10488	40.14423
32	2008-02-05 17:23:45	117.10488	40.14423
32	2008-02-05 17:23:45	117.10488	40.14423
32	2008-02-05 17:27:13	117.10488	40.14423
32	2008-02-05 17:33:13	117.09877	40.14738
32	2008-02-05 17:35:01	117.09877	40.14738
32	2008-02-05 17:35:43	117.09877	40.14738
32	2008-02-05 17:36:11	117.09877	40.14738
32	2008-02-05 19:06:52	117.09947	40.14738
32	2008-02-05 22:59:40	117.09967	40.14663
32	2008-02-06 01:56:04	117.09938	40.14768
32	2008-02-06 01:56:04	117.09938	40.14768
32	2008-02-06 03:39:31	117.08162	40.08752
32	2008-02-06 03:45:31	117.03167	39.99043
32	2008-02-06 03:51:31	116.9679	39.91017
32	2008-02-06 03:57:31	116.9679	39.91017
32	2008-02-06 04:07:02	116.9679	39.91017
32	2008-02-06 06:02:47	117.09947	40.14743
32	2008-02-06 06:34:43	117.09935	40.14737
32	2008-02-06 10:39:01	117.09935	40.14737
32	2008-02-06 10:45:01	117.10468	40.14525
32	2008-02-06 10:45:52	117.10468	40.14525
32	2008-02-06 10:53:14	117.10468	40.14525
32	2008-02-06 10:59:22	117.1048	40.14525
32	2008-02-06 11:03:54	117.1048	40.14525
32	2008-02-06 11:22:46	117.1048	40.14525
32	2008-02-06 11:35:31	117.10085	40.14628
32	2008-02-06 11:38:45	117.10085	40.14628
32	2008-02-06 14:42:22	117.11708	40.14078
32	2008-02-06 14:43:35	117.11778	40.1389
32	2008-02-06 15:30:21	117.11778	40.1389
32	2008-02-06 15:31:15	117.11778	40.1389
32	2008-02-06 16:21:26	117.11778	40.1389
32	2008-02-06 16:23:00	117.11778	40.1389
32	2008-02-06 16:46:36	117.11778	40.1389
32	2008-02-06 16:52:38	117.09968	40.1479
32	2008-02-06 17:21:23	117.09968	40.1479
32	2008-02-06 17:27:23	117.11638	40.13872
32	2008-02-06 17:27:26	117.11643	40.13867
32	2008-02-06 17:48:51	117.11643	40.13867
32	2008-02-06 17:54:51	117.10915	40.1442
32	2008-02-06 18:01:45	117.09957	40.14752
32	2008-02-06 18:03:07	117.09957	40.14752
32	2008-02-06 18:03:48	117.09957	40.14752
32	2008-02-06 18:04:52	117.09957	40.14752
32	2008-02-06 18:04:57	117.09957	40.14752
32	2008-02-06 18:09:57	117.09957	40.14752
32	2008-02-06 18:15:57	117.09895	40.1391
32	2008-02-06 18:20:04	117.09895	40.1391
32	2008-02-06 19:20:56	117.09895	40.1391
32	2008-02-06 19:26:56	117.0965	40.14858
32	2008-02-06 19:32:56	117.13205	40.15367
32	2008-02-06 19:37:55	117.13205	40.15367
32	2008-02-06 19:42:42	117.13205	40.15367
32	2008-02-06 19:47:19	117.13205	40.15367
32	2008-02-06 20:38:31	117.13205	40.15367
32	2008-02-06 20:44:31	117.12662	40.15225
32	2008-02-06 20:50:31	117.13962	40.17102
32	2008-02-06 20:56:31	117.15918	40.18867
32	2008-02-06 20:57:26	117.15918	40.18867
32	2008-02-06 21:28:28	117.15918	40.18867
32	2008-02-06 21:34:28	117.15075	40.17545
32	2008-02-06 21:40:28	117.12988	40.15133
32	2008-02-06 21:46:28	117.10398	40.14887
32	2008-02-06 21:48:14	117.10398	40.14887
32	2008-02-06 23:57:46	117.09933	40.1476
32	2008-02-07 11:05:29	117.09943	40.14745
32	2008-02-07 11:09:05	117.09943	40.14745
32	2008-02-07 11:26:46	117.09943	40.14745
32	2008-02-07 11:26:46	117.09943	40.14745
32	2008-02-07 11:26:56	117.09943	40.14745
32	2008-02-07 11:33:07	117.11607	40.1442
32	2008-02-07 11:40:05	117.11607	40.1442
32	2008-02-07 11:41:28	117.11607	40.1442
32	2008-02-07 11:41:44	117.11607	40.1442
32	2008-02-07 21:03:55	117.11607	40.1442
32	2008-02-07 21:04:48	117.11607	40.1442
32	2008-02-07 21:20:06	117.11607	40.1442
32	2008-02-07 21:26:06	117.10542	40.14885
32	2008-02-07 21:26:06	117.10542	40.14885
32	2008-02-07 21:29:03	117.10542	40.14885
32	2008-02-07 22:50:34	117.0993	40.14747
32	2008-02-08 00:00:56	117.09938	40.14743
32	2008-02-08 00:25:10	117.09922	40.14752
32	2008-02-08 07:23:31	117.09918	40.14737
32	2008-02-08 07:35:00	117.09867	40.14895
32	2008-02-08 07:35:00	117.09867	40.14895
32	2008-02-08 08:53:41	117.09923	40.1474
32	2008-02-08 09:09:18	117.10035	40.14777
32	2008-02-08 09:37:54	117.09965	40.14752
32	2008-02-08 10:26:18	117.09965	40.14752
32	2008-02-08 10:29:27	117.09965	40.14752
32	2008-02-08 10:29:31	117.09965	40.14752
32	2008-02-08 10:35:31	117.10533	40.14872
32	2008-02-08 10:41:31	117.13573	40.1648
32	2008-02-08 10:47:31	117.1581	40.18862
32	2008-02-08 10:48:41	117.15975	40.18917
32	2008-02-08 11:53:38	117.15975	40.18917
32	2008-02-08 11:59:58	117.15728	40.19032
32	2008-02-08 12:06:06	117.16738	40.19833
32	2008-02-08 12:06:32	117.16742	40.19827
32	2008-02-08 12:15:09	117.16742	40.19827
32	2008-02-08 12:18:42	117.16742	40.19827
32	2008-02-08 12:49:16	117.16742	40.19827
32	2008-02-08 12:49:16	117.16742	40.19827
32	2008-02-08 12:56:27	117.16752	40.1985
32	2008-02-08 13:02:54	117.16752	40.1985
32	2008-02-08 13:04:05	117.16752	40.1985
32	2008-02-08 13:10:05	117.16368	40.19035
32	2008-02-08 13:12:59	117.16368	40.19035
32	2008-02-08 13:16:02	117.16368	40.19035
32	2008-02-08 13:16:36	117.16368	40.19035
32	2008-02-08 13:17:16	117.16368	40.19035
32	2008-02-08 13:17:18	117.16368	40.19035
32	2008-02-08 13:30:35	117.16368	40.19035
32	2008-02-08 13:36:35	117.15333	40.1884
32	2008-02-08 13:42:35	117.13692	40.15703
32	2008-02-08 13:48:35	117.1108	40.14425
32	2008-02-08 13:54:25	117.1108	40.14425
32	2008-02-08 13:54:29	117.1108	40.14425
32	2008-02-08 13:54:33	117.1108	40.14425
