# Supplementary material for: An adaptive map-matching algorithm based on hierarchical fuzzy system from vehicular GPS data
Source: PLoS One. 2017 Dec 5;12(12):e0188796. doi: 10.1371/journal.pone.0188796 (PMC5716534; doi:10.1371/journal.pone.0188796)
Supplement: S1 Data — (ZIP) [file pone.0188796.s001.zip › data samples/33.txt]

33	2008-02-02 13:39:41	116.34234	39.93124
33	2008-02-02 13:44:43	116.33835	39.93119
33	2008-02-02 13:49:45	116.33338	39.93569
33	2008-02-02 13:54:47	116.34523	39.93103
33	2008-02-02 13:59:48	116.3524	39.93651
33	2008-02-02 13:59:48	116.3524	39.93651
33	2008-02-02 14:04:50	116.3502	39.93934
33	2008-02-02 14:09:52	116.33572	39.94625
33	2008-02-02 14:14:54	116.32752	39.95591
33	2008-02-02 14:19:56	116.34858	39.95493
33	2008-02-02 14:24:57	116.34917	39.9385
33	2008-02-02 14:29:59	116.36022	39.93084
33	2008-02-02 14:35:01	116.38331	39.93186
33	2008-02-02 14:40:03	116.3949	39.92202
33	2008-02-02 14:50:06	116.4048	39.91719
33	2008-02-02 15:00:10	116.43405	39.92266
33	2008-02-02 15:05:12	116.43775	39.93447
33	2008-02-02 15:10:13	116.4503	39.9399
33	2008-02-02 15:15:15	116.43422	39.9657
33	2008-02-02 15:20:17	116.37467	39.96684
33	2008-02-02 15:25:19	116.33543	39.96636
33	2008-02-02 15:30:20	116.32419	39.96617
33	2008-02-02 15:40:24	116.31799	39.94842
33	2008-02-02 15:45:26	116.31141	39.94505
33	2008-02-02 15:55:32	116.31985	39.95039
33	2008-02-02 16:00:34	116.31561	39.96513
33	2008-02-02 16:00:34	116.31561	39.96513
33	2008-02-02 16:05:35	116.31474	39.96625
33	2008-02-02 16:10:37	116.31757	39.96557
33	2008-02-02 16:15:39	116.32769	39.96599
33	2008-02-02 16:20:41	116.35283	39.96623
33	2008-02-02 16:25:43	116.36406	39.96994
33	2008-02-02 16:30:44	116.37305	39.95525
33	2008-02-02 16:35:46	116.37445	39.94721
33	2008-02-02 16:45:50	116.40809	39.9478
33	2008-02-02 16:50:51	116.42786	39.931
33	2008-02-02 16:55:53	116.42654	39.93225
33	2008-02-02 17:00:55	116.44963	39.93238
33	2008-02-02 17:05:57	116.45436	39.93225
33	2008-02-02 17:10:59	116.46649	39.92978
33	2008-02-02 17:16:00	116.46145	39.92219
33	2008-02-02 17:21:02	116.44651	39.92206
33	2008-02-02 17:26:04	116.43441	39.92289
33	2008-02-02 17:31:06	116.42825	39.92674
33	2008-02-02 17:36:07	116.43007	39.9287
33	2008-02-02 17:41:09	116.44377	39.93238
33	2008-02-02 18:06:37	116.36764	39.96631
33	2008-02-02 18:11:41	116.38176	39.96426
33	2008-02-02 18:16:43	116.38874	39.96352
33	2008-02-02 18:21:45	116.40365	39.9675
33	2008-02-02 18:41:52	116.45525	39.92396
33	2008-02-02 18:46:54	116.45458	39.90872
33	2008-02-02 18:51:56	116.45546	39.90397
33	2008-02-02 19:01:59	116.44447	39.91767
33	2008-02-02 19:07:01	116.45762	39.91712
33	2008-02-02 19:12:03	116.47709	39.91413
33	2008-02-02 19:17:05	116.48391	39.92796
33	2008-02-02 19:22:06	116.46651	39.96793
33	2008-02-02 19:27:08	116.43685	39.98619
33	2008-02-02 19:32:10	116.40019	39.9873
33	2008-02-02 19:37:12	116.41346	39.9871
33	2008-02-02 19:42:14	116.41438	39.98462
33	2008-02-02 19:57:19	116.39334	39.96758
33	2008-02-02 20:02:21	116.3881	39.97414
33	2008-02-02 20:02:21	116.3881	39.97414
33	2008-02-02 20:07:22	116.38266	39.9867
33	2008-02-02 20:12:24	116.33793	39.98528
33	2008-02-02 20:46:24	116.28287	39.94106
33	2008-02-02 20:51:26	116.30064	39.94198
33	2008-02-02 20:56:28	116.32347	39.93699
33	2008-02-02 21:01:34	116.33757	39.93107
33	2008-02-02 21:06:31	116.33923	39.93593
33	2008-02-02 21:11:33	116.35676	39.93918
33	2008-02-02 21:16:35	116.36538	39.93116
33	2008-02-02 21:26:39	116.38302	39.94198
33	2008-02-02 21:36:41	116.40708	39.92426
33	2008-02-02 21:42:07	116.41681	39.92295
33	2008-02-02 21:46:45	116.41942	39.9142
33	2008-02-02 21:51:46	116.422	39.92298
33	2008-02-02 21:56:48	116.4279	39.93275
33	2008-02-02 22:11:54	116.35007	39.91351
33	2008-02-02 22:31:08	116.31504	39.90228
33	2008-02-02 22:36:20	116.3497	39.90536
33	2008-02-02 22:41:12	116.36804	39.89437
33	2008-02-02 22:46:15	116.38359	39.88804
33	2008-02-02 22:51:15	116.38601	39.88545
33	2008-02-02 22:56:18	116.39277	39.88999
33	2008-02-02 22:56:18	116.39277	39.88999
33	2008-02-02 23:01:18	116.43215	39.89256
33	2008-02-02 23:06:21	116.4544	39.89224
33	2008-02-02 23:16:24	116.46217	39.93245
33	2008-02-02 23:21:25	116.46576	39.93724
33	2008-02-02 23:26:28	116.45598	39.93286
33	2008-02-02 23:31:28	116.44456	39.93998
33	2008-02-02 23:36:31	116.42726	39.94762
33	2008-02-02 23:41:32	116.41524	39.95266
33	2008-02-02 23:46:36	116.4187	39.96677
33	2008-02-02 23:51:36	116.41837	39.97585
33	2008-02-02 23:58:42	116.41808	39.97926
33	2008-02-03 00:03:44	116.40654	39.96773
33	2008-02-03 00:08:45	116.34536	39.96644
33	2008-02-03 00:08:45	116.34536	39.96644
33	2008-02-03 00:38:02	116.36681	39.89826
33	2008-02-03 00:43:03	116.38921	39.89874
33	2008-02-03 00:48:05	116.40076	39.89968
33	2008-02-03 00:53:07	116.42059	39.90459
33	2008-02-03 00:58:09	116.42318	39.90693
33	2008-02-03 01:03:10	116.45823	39.90693
33	2008-02-03 01:08:12	116.48711	39.92157
33	2008-02-03 01:13:14	116.49006	39.92864
33	2008-02-03 01:18:16	116.48716	39.93265
33	2008-02-03 01:23:18	116.48345	39.88686
33	2008-02-03 01:28:19	116.46153	39.87924
33	2008-02-03 01:33:21	116.45662	39.885
33	2008-02-03 01:38:23	116.45555	39.92197
33	2008-02-03 01:43:25	116.45655	39.95119
33	2008-02-03 02:03:32	116.43184	39.93986
33	2008-02-03 02:18:37	116.42754	39.93943
33	2008-02-03 02:30:55	116.48615	39.95903
33	2008-02-03 02:35:57	116.48385	39.97531
33	2008-02-03 02:40:58	116.48922	39.9947
33	2008-02-03 02:46:00	116.50794	40.01153
33	2008-02-03 02:51:02	116.52898	40.0435
33	2008-02-03 02:56:04	116.55175	40.07977
33	2008-02-03 03:01:05	116.56803	40.11651
33	2008-02-03 03:06:07	116.61212	40.11602
33	2008-02-03 03:11:09	116.61212	40.11602
33	2008-02-03 03:16:11	116.61221	40.11583
33	2008-02-03 03:21:13	116.61221	40.11583
33	2008-02-03 03:26:14	116.61239	40.11558
33	2008-02-03 03:37:10	116.66945	40.11452
33	2008-02-03 03:42:12	116.69285	40.13513
33	2008-02-03 03:47:14	116.71672	40.17534
33	2008-02-03 04:00:59	116.73493	40.203
33	2008-02-03 04:06:17	116.73495	40.203
33	2008-02-03 04:06:17	116.73495	40.203
33	2008-02-03 04:06:17	116.73495	40.203
33	2008-02-03 04:06:17	116.73495	40.203
33	2008-02-03 04:06:17	116.73495	40.203
33	2008-02-03 04:06:17	116.73495	40.203
33	2008-02-03 04:06:17	116.73495	40.203
33	2008-02-03 04:06:17	116.73495	40.203
33	2008-02-03 04:06:17	116.73495	40.203
33	2008-02-03 04:06:17	116.73495	40.203
33	2008-02-03 04:06:17	116.73495	40.203
33	2008-02-03 04:06:17	116.73495	40.203
33	2008-02-03 04:06:17	116.73495	40.203
33	2008-02-03 04:06:17	116.73495	40.203
33	2008-02-03 04:06:17	116.73495	40.203
33	2008-02-03 04:06:17	116.73495	40.203
33	2008-02-03 04:06:17	116.73495	40.203
33	2008-02-03 04:06:17	116.73495	40.203
33	2008-02-03 04:06:17	116.73495	40.203
33	2008-02-03 04:06:17	116.73495	40.203
33	2008-02-03 04:06:17	116.73495	40.203
33	2008-02-03 04:06:17	116.73495	40.203
33	2008-02-03 04:06:17	116.73495	40.203
33	2008-02-03 04:06:17	116.73495	40.203
33	2008-02-03 07:57:48	116.7171	40.179
33	2008-02-03 08:02:50	116.68929	40.13124
33	2008-02-03 08:38:02	116.43309	39.94828
33	2008-02-03 08:43:04	116.36265	39.94656
33	2008-02-03 08:53:08	116.3606	39.9106
33	2008-02-03 08:58:09	116.35877	39.91684
33	2008-02-03 09:03:11	116.34717	39.9234
33	2008-02-03 09:08:13	116.31982	39.93146
33	2008-02-03 09:13:15	116.30269	39.94163
33	2008-02-03 09:18:15	116.26984	39.94552
33	2008-02-03 09:23:17	116.26782	39.90277
33	2008-02-03 09:28:19	116.23994	39.90626
33	2008-02-03 09:33:21	116.21284	39.9062
33	2008-02-03 09:38:23	116.20461	39.9002
33	2008-02-03 09:43:24	116.21222	39.90613
33	2008-02-03 09:48:26	116.23011	39.90615
33	2008-02-03 09:53:28	116.247	39.91399
33	2008-02-03 09:58:30	116.25384	39.92209
33	2008-02-03 10:08:33	116.26872	39.94549
33	2008-02-03 10:13:35	116.2991	39.98379
33	2008-02-03 10:18:37	116.32545	39.98438
33	2008-02-03 10:23:39	116.32751	39.976
33	2008-02-03 10:28:40	116.32418	39.97971
33	2008-02-03 10:33:42	116.31059	39.98184
33	2008-02-03 10:43:46	116.32771	39.97692
33	2008-02-03 10:48:47	116.3229	39.97973
33	2008-02-03 10:59:49	116.3104	39.98341
33	2008-02-03 11:09:56	116.31403	39.97474
33	2008-02-03 11:14:57	116.31612	39.96628
33	2008-02-03 11:19:59	116.31432	39.96791
33	2008-02-03 11:30:02	116.30434	39.96199
33	2008-02-03 11:35:04	116.29928	39.943
33	2008-02-03 11:35:04	116.29928	39.943
33	2008-02-03 11:40:06	116.26757	39.94564
33	2008-02-03 11:45:08	116.26961	39.95
33	2008-02-03 11:50:09	116.28781	39.95698
33	2008-02-03 11:55:11	116.30082	39.96033
33	2008-02-03 12:00:13	116.32607	39.96616
33	2008-02-03 12:10:17	116.37889	39.96246
33	2008-02-03 12:15:18	116.41134	39.96728
33	2008-02-03 12:20:20	116.41109	39.98163
33	2008-02-03 12:25:22	116.41015	40.00901
33	2008-02-03 12:30:24	116.41026	40.03553
33	2008-02-03 12:35:25	116.41	40.05563
33	2008-02-03 12:40:27	116.42381	40.06855
33	2008-02-03 12:45:29	116.43597	40.06735
33	2008-02-03 12:55:33	116.40887	40.05679
33	2008-02-03 13:00:34	116.40773	40.07711
33	2008-02-03 13:05:36	116.40414	40.07716
33	2008-02-03 13:10:38	116.40637	40.06754
33	2008-02-03 13:15:40	116.40561	40.04991
33	2008-02-03 13:20:41	116.4086	40.0392
33	2008-02-03 13:25:43	116.4097	40.008
33	2008-02-03 13:30:45	116.40121	39.99538
33	2008-02-03 13:35:47	116.40104	39.97497
33	2008-02-03 13:40:49	116.39067	39.96774
33	2008-02-03 13:40:49	116.39067	39.96774
33	2008-02-03 13:45:50	116.36128	39.9669
33	2008-02-03 13:55:54	116.36331	39.98548
33	2008-02-03 14:00:56	116.37011	39.98689
33	2008-02-03 14:05:58	116.3635	39.97615
33	2008-02-03 14:10:59	116.3635	39.97609
33	2008-02-03 14:16:01	116.36382	39.96661
33	2008-02-03 14:21:03	116.41988	39.96787
33	2008-02-03 14:26:05	116.45551	39.94367
33	2008-02-03 14:31:06	116.45552	39.9374
33	2008-02-03 14:36:08	116.45554	39.90729
33	2008-02-03 14:41:10	116.45475	39.88332
33	2008-02-03 14:46:12	116.47052	39.86989
33	2008-02-03 14:51:14	116.50013	39.86618
33	2008-02-03 14:56:15	116.48401	39.88216
33	2008-02-03 15:01:17	116.46843	39.89209
33	2008-02-03 15:06:19	116.44257	39.89239
33	2008-02-03 15:11:21	116.42153	39.89519
33	2008-02-03 15:16:22	116.41277	39.8959
33	2008-02-03 15:21:23	116.42358	39.9068
33	2008-02-03 15:26:25	116.4144	39.90042
33	2008-02-03 15:31:27	116.40585	39.89953
33	2008-02-03 15:36:29	116.41073	39.89144
33	2008-02-03 15:41:30	116.41245	39.89915
33	2008-02-03 15:46:32	116.4119	39.91529
33	2008-02-03 15:46:32	116.4119	39.91529
33	2008-02-03 15:51:34	116.41098	39.93127
33	2008-02-03 15:56:36	116.41078	39.93831
33	2008-02-03 16:06:39	116.37797	39.94765
33	2008-02-03 16:11:41	116.37102	39.96691
33	2008-02-03 16:16:43	116.36471	39.97533
33	2008-02-03 16:21:45	116.3637	39.98007
33	2008-02-03 16:31:48	116.31816	39.991
33	2008-02-03 16:36:50	116.30604	39.98426
33	2008-02-03 16:41:52	116.29689	39.97387
33	2008-02-03 16:46:54	116.29361	39.96569
33	2008-02-03 16:51:55	116.28254	39.95628
33	2008-02-03 16:56:57	116.27479	39.95127
33	2008-02-03 17:01:59	116.27474	39.95111
33	2008-02-03 17:07:01	116.27419	39.95281
33	2008-02-03 17:11:54	116.28227	39.95172
33	2008-02-03 17:17:01	116.28232	39.95149
33	2008-02-03 17:26:17	116.28206	39.95146
33	2008-02-03 17:31:19	116.26967	39.95795
33	2008-02-03 17:36:21	116.26824	39.93341
33	2008-02-03 17:58:43	116.32947	39.90572
33	2008-02-03 18:03:45	116.34643	39.90558
33	2008-02-03 18:08:47	116.34845	39.91254
33	2008-02-03 18:13:48	116.35011	39.91252
33	2008-02-03 18:18:50	116.35001	39.92541
33	2008-02-03 18:23:52	116.34911	39.95231
33	2008-02-03 18:28:54	116.3579	39.97524
33	2008-02-03 18:33:56	116.36655	39.97753
33	2008-02-03 18:38:57	116.36649	39.97841
33	2008-02-03 18:49:01	116.36352	39.97607
33	2008-02-03 18:59:04	116.36362	39.97602
33	2008-02-03 19:04:06	116.36367	39.97602
33	2008-02-03 19:09:08	116.36366	39.9761
33	2008-02-03 19:14:10	116.36371	39.97389
33	2008-02-03 19:19:12	116.37056	39.96647
33	2008-02-03 19:19:12	116.37056	39.96647
33	2008-02-03 19:24:13	116.41541	39.96785
33	2008-02-03 19:29:15	116.44931	39.95565
33	2008-02-03 19:34:17	116.45553	39.93389
33	2008-02-03 19:39:19	116.45541	39.92542
33	2008-02-03 19:44:20	116.44787	39.90741
33	2008-02-03 19:49:22	116.44434	39.91852
33	2008-02-03 19:54:24	116.44429	39.93093
33	2008-02-03 19:59:26	116.43807	39.93245
33	2008-02-03 20:04:28	116.42693	39.94781
33	2008-02-03 20:09:29	116.40865	39.94791
33	2008-02-03 20:14:31	116.39051	39.94787
33	2008-02-03 20:19:33	116.38993	39.96777
33	2008-02-03 20:24:35	116.36531	39.96699
33	2008-02-03 20:29:36	116.36524	39.97906
33	2008-02-03 20:34:38	116.3641	39.97534
33	2008-02-03 20:39:40	116.37896	39.96357
33	2008-02-03 20:44:42	116.38722	39.95445
33	2008-02-03 20:49:44	116.40126	39.95018
33	2008-02-03 20:54:45	116.39292	39.94781
33	2008-02-03 20:59:47	116.39119	39.94858
33	2008-02-03 21:04:49	116.39119	39.94858
33	2008-02-03 21:09:51	116.39119	39.94858
33	2008-02-03 21:14:53	116.39119	39.94858
33	2008-02-03 21:19:54	116.38892	39.95828
33	2008-02-03 21:19:54	116.38892	39.95828
33	2008-02-03 21:29:58	116.46434	40.03166
33	2008-02-03 21:35:00	116.47623	40.09083
33	2008-02-03 21:40:01	116.52487	40.09712
33	2008-02-03 21:45:03	116.55624	40.10735
33	2008-02-03 21:50:05	116.58242	40.10273
33	2008-02-03 21:55:06	116.5805	40.10122
33	2008-02-03 22:00:08	116.61122	40.11641
33	2008-02-03 22:05:09	116.6127	40.116
33	2008-02-03 22:17:57	116.62403	40.13191
33	2008-02-03 22:17:57	116.62403	40.13191
33	2008-02-03 22:23:16	116.62407	40.13187
33	2008-02-03 22:23:16	116.62407	40.13187
33	2008-02-03 22:23:16	116.62407	40.13187
33	2008-02-03 22:23:16	116.62407	40.13187
33	2008-02-03 22:23:16	116.62407	40.13187
33	2008-02-03 22:23:16	116.62407	40.13187
33	2008-02-03 22:23:16	116.62407	40.13187
33	2008-02-03 22:23:16	116.62407	40.13187
33	2008-02-03 22:23:16	116.62407	40.13187
33	2008-02-03 22:23:16	116.62407	40.13187
33	2008-02-03 22:23:16	116.62407	40.13187
33	2008-02-03 22:23:16	116.62407	40.13187
33	2008-02-03 22:23:16	116.62407	40.13187
33	2008-02-03 22:23:16	116.62407	40.13187
33	2008-02-03 22:23:16	116.62407	40.13187
33	2008-02-03 22:23:16	116.62407	40.13187
33	2008-02-03 23:59:00	116.62396	40.13216
33	2008-02-04 00:04:02	116.64314	40.13615
33	2008-02-04 00:09:04	116.65109	40.13885
33	2008-02-04 00:09:04	116.65109	40.13885
33	2008-02-04 00:14:06	116.66758	40.16946
33	2008-02-04 00:19:08	116.71985	40.19593
33	2008-02-04 00:24:09	116.73542	40.20585
33	2008-02-04 08:51:35	116.73584	40.20245
33	2008-02-04 08:56:36	116.73115	40.19525
33	2008-02-04 09:01:38	116.71565	40.16625
33	2008-02-04 09:06:40	116.67609	40.13151
33	2008-02-04 09:11:42	116.64083	40.11632
33	2008-02-04 09:16:43	116.60372	40.1167
33	2008-02-04 09:21:45	116.58046	40.1011
33	2008-02-04 09:26:47	116.58158	40.07712
33	2008-02-04 09:31:49	116.5788	40.04664
33	2008-02-04 09:36:51	116.51196	40.01377
33	2008-02-04 09:41:52	116.45789	39.96517
33	2008-02-04 10:08:00	116.35736	39.91305
33	2008-02-04 10:13:01	116.36126	39.91069
33	2008-02-04 10:25:11	116.36095	39.91086
33	2008-02-04 10:25:11	116.36095	39.91086
33	2008-02-04 10:37:26	116.36107	39.9106
33	2008-02-04 10:37:26	116.36107	39.9106
33	2008-02-04 10:37:28	116.36107	39.9106
33	2008-02-04 10:37:28	116.36107	39.9106
33	2008-02-04 10:44:55	116.36104	39.91056
33	2008-02-04 10:44:55	116.36104	39.91056
33	2008-02-04 10:44:55	116.36104	39.91056
33	2008-02-04 10:44:55	116.36104	39.91056
33	2008-02-04 10:44:55	116.36104	39.91056
33	2008-02-04 11:14:13	116.36117	39.91065
33	2008-02-04 11:19:15	116.36117	39.91065
33	2008-02-04 11:24:16	116.35731	39.9122
33	2008-02-04 11:29:18	116.35886	39.92216
33	2008-02-04 11:34:20	116.36973	39.9313
33	2008-02-04 11:39:22	116.38959	39.93193
33	2008-02-04 11:44:24	116.40995	39.93206
33	2008-02-04 11:49:25	116.41926	39.93228
33	2008-02-04 11:54:27	116.43295	39.93946
33	2008-02-04 11:59:29	116.44109	39.9468
33	2008-02-04 12:04:22	116.43814	39.94736
33	2008-02-04 12:04:29	116.43821	39.94741
33	2008-02-04 12:04:29	116.43821	39.94741
33	2008-02-04 12:04:29	116.43821	39.94741
33	2008-02-04 12:04:29	116.43821	39.94741
33	2008-02-04 12:04:35	116.43821	39.94742
33	2008-02-04 12:18:08	116.44287	39.95123
33	2008-02-04 12:23:10	116.45078	39.95426
33	2008-02-04 12:28:10	116.45515	39.94887
33	2008-02-04 12:33:12	116.46852	39.93709
33	2008-02-04 12:38:14	116.44951	39.93241
33	2008-02-04 12:38:14	116.44951	39.93241
33	2008-02-04 12:43:16	116.43755	39.93218
33	2008-02-04 12:53:19	116.45572	39.95027
33	2008-02-04 12:58:21	116.46376	39.96223
33	2008-02-04 13:03:23	116.48364	39.92933
33	2008-02-04 13:08:25	116.48583	39.89939
33	2008-02-04 13:13:27	116.50463	39.89849
33	2008-02-04 13:18:28	116.48384	39.8999
33	2008-02-04 13:23:30	116.47194	39.91008
33	2008-02-04 13:28:32	116.46204	39.91241
33	2008-02-04 13:33:34	116.45644	39.91238
33	2008-02-04 13:38:35	116.44544	39.91431
33	2008-02-04 13:43:37	116.44908	39.91648
33	2008-02-04 13:48:39	116.45581	39.9305
33	2008-02-04 13:53:41	116.45596	39.94747
33	2008-02-04 13:58:45	116.45727	39.95457
33	2008-02-04 14:03:47	116.4538	39.95335
33	2008-02-04 14:08:49	116.45524	39.91958
33	2008-02-04 14:13:51	116.45328	39.89222
33	2008-02-04 14:18:52	116.45543	39.89874
33	2008-02-04 14:23:54	116.45627	39.90722
33	2008-02-04 14:28:56	116.45386	39.90511
33	2008-02-04 14:33:58	116.44461	39.90642
33	2008-02-04 14:38:59	116.45379	39.9194
33	2008-02-04 14:44:01	116.45207	39.93021
33	2008-02-04 14:44:01	116.45207	39.93021
33	2008-02-04 14:44:01	116.45207	39.93021
33	2008-02-04 14:44:01	116.45207	39.93021
33	2008-02-04 14:49:03	116.43382	39.93034
33	2008-02-04 14:54:05	116.43872	39.93789
33	2008-02-04 14:59:07	116.44654	39.93986
33	2008-02-04 15:04:08	116.46383	39.97039
33	2008-02-04 15:09:10	116.51709	40.01648
33	2008-02-04 15:14:12	116.57966	40.04739
33	2008-02-04 15:19:14	116.58678	40.07763
33	2008-02-04 15:24:15	116.58173	40.06736
33	2008-02-04 15:34:19	116.54082	40.05697
33	2008-02-04 15:39:21	116.51467	40.04318
33	2008-02-04 15:44:23	116.50545	40.02412
33	2008-02-04 15:49:24	116.50572	40.02266
33	2008-02-04 15:54:26	116.49408	39.99967
33	2008-02-04 15:59:28	116.47165	39.9786
33	2008-02-04 16:04:30	116.44662	39.95729
33	2008-02-04 16:09:31	116.45519	39.92564
33	2008-02-04 16:14:33	116.45544	39.91912
33	2008-02-04 16:19:35	116.45098	39.92188
33	2008-02-04 16:24:37	116.46626	39.92424
33	2008-02-04 16:31:33	116.46625	39.92388
33	2008-02-04 16:31:33	116.46625	39.92388
33	2008-02-04 16:46:48	116.46151	39.92424
33	2008-02-04 16:51:50	116.46873	39.93619
33	2008-02-04 16:56:51	116.46258	39.94609
33	2008-02-04 17:01:53	116.45836	39.95307
33	2008-02-04 17:06:55	116.44952	39.95617
33	2008-02-04 17:11:57	116.43446	39.98268
33	2008-02-04 17:16:58	116.3871	39.98679
33	2008-02-04 17:22:00	116.35604	40.01159
33	2008-02-04 17:27:02	116.34069	40.03097
33	2008-02-04 17:32:04	116.33707	40.03561
33	2008-02-04 17:37:06	116.32364	40.05329
33	2008-02-04 17:42:07	116.31248	40.07821
33	2008-02-04 17:47:09	116.31729	40.07529
33	2008-02-04 17:52:11	116.32181	40.06705
33	2008-02-04 17:57:13	116.3114	40.07326
33	2008-02-04 17:57:13	116.3114	40.07326
33	2008-02-04 18:02:14	116.31716	40.06043
33	2008-02-04 18:07:16	116.33208	40.04086
33	2008-02-04 18:12:18	116.33772	40.03354
33	2008-02-04 18:17:20	116.34483	40.02124
33	2008-02-04 18:22:22	116.34468	39.99965
33	2008-02-04 18:27:23	116.34608	40.01314
33	2008-02-04 18:37:27	116.34447	40.02861
33	2008-02-04 18:47:31	116.34604	40.00502
33	2008-02-04 18:52:32	116.34642	39.99621
33	2008-02-04 18:57:34	116.34642	39.99621
33	2008-02-04 19:02:36	116.34683	39.98879
33	2008-02-04 19:07:38	116.36208	39.9857
33	2008-02-04 19:12:39	116.31554	39.98461
33	2008-02-04 19:17:41	116.3105	39.97724
33	2008-02-04 19:22:43	116.31377	39.96886
33	2008-02-04 19:27:45	116.32248	39.9659
33	2008-02-04 19:32:47	116.36399	39.96649
33	2008-02-04 19:37:48	116.39011	39.96926
33	2008-02-04 19:42:50	116.38739	39.96732
33	2008-02-04 19:47:52	116.38759	39.9666
33	2008-02-04 19:52:54	116.39267	39.96704
33	2008-02-04 19:57:55	116.39267	39.96703
33	2008-02-04 20:02:57	116.3927	39.96704
33	2008-02-04 20:02:57	116.3927	39.96704
33	2008-02-04 20:07:59	116.39279	39.96705
33	2008-02-04 20:13:01	116.43056	39.96779
33	2008-02-04 20:18:03	116.45524	39.94837
33	2008-02-04 20:23:04	116.46781	39.94452
33	2008-02-04 20:28:05	116.45529	39.94308
33	2008-02-04 20:33:07	116.45535	39.92857
33	2008-02-04 20:38:09	116.45557	39.91299
33	2008-02-04 20:43:10	116.43534	39.90738
33	2008-02-04 20:48:12	116.42099	39.90478
33	2008-02-04 20:53:14	116.41846	39.90571
33	2008-02-04 20:58:19	116.42117	39.90652
33	2008-02-04 21:03:21	116.42854	39.89962
33	2008-02-04 21:08:23	116.43138	39.89879
33	2008-02-04 21:13:25	116.43565	39.90698
33	2008-02-04 21:18:26	116.4549	39.90514
33	2008-02-04 21:23:28	116.45145	39.89224
33	2008-02-04 21:28:30	116.45554	39.89467
33	2008-02-04 21:33:32	116.45941	39.89207
33	2008-02-04 21:38:34	116.48687	39.8918
33	2008-02-04 21:43:35	116.48048	39.89938
33	2008-02-04 21:48:37	116.47097	39.88313
33	2008-02-04 21:53:39	116.4599	39.88063
33	2008-02-04 21:58:41	116.45543	39.88365
33	2008-02-04 22:03:42	116.45574	39.89477
33	2008-02-04 22:13:46	116.45555	39.9138
33	2008-02-04 22:23:50	116.44491	39.93254
33	2008-02-04 22:28:51	116.4289	39.93297
33	2008-02-04 22:33:53	116.441	39.93979
33	2008-02-04 22:43:56	116.46153	39.95748
33	2008-02-04 22:48:57	116.47109	39.97288
33	2008-02-04 22:53:59	116.45746	39.95661
33	2008-02-04 22:59:01	116.44918	39.94729
33	2008-02-04 23:04:03	116.44111	39.93979
33	2008-02-04 23:09:05	116.44925	39.94023
33	2008-02-04 23:14:06	116.45182	39.93164
33	2008-02-04 23:19:08	116.45539	39.9053
33	2008-02-04 23:29:12	116.45988	39.89942
33	2008-02-04 23:34:13	116.45569	39.91667
33	2008-02-04 23:39:15	116.45486	39.91235
33	2008-02-04 23:44:17	116.46287	39.91233
33	2008-02-04 23:49:19	116.45607	39.93219
33	2008-02-04 23:54:21	116.44938	39.93902
33	2008-02-04 23:59:22	116.44603	39.95797
33	2008-02-05 00:04:24	116.44637	39.97078
33	2008-02-05 00:09:26	116.44319	39.95378
33	2008-02-05 00:14:28	116.44167	39.93968
33	2008-02-05 00:19:30	116.45531	39.92795
33	2008-02-05 00:24:31	116.46941	39.90953
33	2008-02-05 00:29:33	116.45607	39.91047
33	2008-02-05 00:34:35	116.45569	39.94784
33	2008-02-05 00:39:37	116.44929	39.95596
33	2008-02-05 00:44:38	116.42598	39.95822
33	2008-02-05 00:49:40	116.42228	39.96772
33	2008-02-05 00:54:42	116.4505	39.95468
33	2008-02-05 00:59:44	116.45387	39.95254
33	2008-02-05 01:04:46	116.44504	39.96045
33	2008-02-05 01:14:49	116.44578	39.96115
33	2008-02-05 01:19:51	116.4549	39.93997
33	2008-02-05 01:29:54	116.39069	39.93212
33	2008-02-05 01:34:56	116.39009	39.93238
33	2008-02-05 01:39:58	116.38756	39.94731
33	2008-02-05 01:45:00	116.38798	39.95007
33	2008-02-05 01:50:02	116.40062	39.96718
33	2008-02-05 01:55:03	116.40145	39.99354
33	2008-02-05 02:00:05	116.40329	40.02428
33	2008-02-05 02:05:07	116.40996	40.05555
33	2008-02-05 02:30:16	116.31558	40.06281
33	2008-02-05 02:35:18	116.33277	40.0575
33	2008-02-05 02:45:20	116.35672	40.06016
33	2008-02-05 02:50:22	116.35478	40.06066
33	2008-02-05 02:55:24	116.37699	40.06559
33	2008-02-05 03:00:26	116.41066	40.06973
33	2008-02-05 03:05:27	116.43146	40.07845
33	2008-02-05 03:10:29	116.46522	40.08434
33	2008-02-05 03:15:31	116.51748	40.09556
33	2008-02-05 03:20:33	116.5412	40.11101
33	2008-02-05 03:25:34	116.5792	40.11679
33	2008-02-05 03:35:41	116.61219	40.11587
33	2008-02-05 03:40:43	116.61227	40.11569
33	2008-02-05 03:45:28	116.61248	40.11564
33	2008-02-05 03:50:30	116.61273	40.11599
33	2008-02-05 04:04:26	116.69559	40.13842
33	2008-02-05 04:09:28	116.71802	40.1868
33	2008-02-05 04:14:30	116.73493	40.20301
33	2008-02-05 04:16:43	116.73493	40.20301
33	2008-02-05 04:21:50	116.73498	40.20301
33	2008-02-05 04:21:50	116.73498	40.20301
33	2008-02-05 04:21:50	116.73498	40.20301
33	2008-02-05 04:21:50	116.73498	40.20301
33	2008-02-05 04:21:50	116.73498	40.20301
33	2008-02-05 04:21:50	116.73498	40.20301
33	2008-02-05 04:21:50	116.73498	40.20301
33	2008-02-05 04:21:50	116.73498	40.20301
33	2008-02-05 04:21:50	116.73498	40.20301
33	2008-02-05 04:21:50	116.73498	40.20301
33	2008-02-05 04:21:50	116.73498	40.20301
33	2008-02-05 04:21:50	116.73498	40.20301
33	2008-02-05 04:21:50	116.73498	40.20301
33	2008-02-05 04:21:50	116.73498	40.20301
33	2008-02-05 04:21:50	116.73498	40.20301
33	2008-02-05 04:21:50	116.73498	40.20301
33	2008-02-05 04:21:50	116.73498	40.20301
33	2008-02-05 04:21:50	116.73498	40.20301
33	2008-02-05 04:21:50	116.73498	40.20301
33	2008-02-05 09:18:43	116.73495	40.20252
33	2008-02-05 09:28:47	116.71399	40.16002
33	2008-02-05 09:33:48	116.66766	40.12854
33	2008-02-05 09:43:52	116.62404	40.11649
33	2008-02-05 09:48:54	116.58745	40.11704
33	2008-02-05 09:53:55	116.55596	40.10611
33	2008-02-05 09:58:57	116.54896	40.06466
33	2008-02-05 09:58:57	116.54896	40.06466
33	2008-02-05 10:03:59	116.5278	40.04147
33	2008-02-05 10:09:01	116.50508	40.02611
33	2008-02-05 10:14:03	116.47137	40.02164
33	2008-02-05 10:19:04	116.46488	40.01948
33	2008-02-05 10:24:06	116.45765	40.00364
33	2008-02-05 10:29:08	116.45145	40.00019
33	2008-02-05 10:34:10	116.45145	40.00019
33	2008-02-05 10:39:12	116.45143	40.00009
33	2008-02-05 10:44:13	116.45133	40.00027
33	2008-02-05 10:49:15	116.45138	40.00025
33	2008-02-05 10:54:17	116.45142	40.00017
33	2008-02-05 10:59:19	116.45132	39.99588
33	2008-02-05 11:04:19	116.46024	39.98641
33	2008-02-05 11:09:21	116.46342	39.96982
33	2008-02-05 11:14:23	116.4836	39.92639
33	2008-02-05 11:19:25	116.48241	39.90586
33	2008-02-05 11:24:27	116.48338	39.88383
33	2008-02-05 11:29:28	116.46615	39.87078
33	2008-02-05 11:34:30	116.45503	39.87015
33	2008-02-05 11:39:32	116.44487	39.87486
33	2008-02-05 11:44:34	116.45523	39.88734
33	2008-02-05 11:49:35	116.46755	39.90734
33	2008-02-05 11:54:37	116.47175	39.90838
33	2008-02-05 12:04:41	116.43619	39.90747
33	2008-02-05 12:09:43	116.40722	39.90807
33	2008-02-05 12:09:43	116.40722	39.90807
33	2008-02-05 12:14:44	116.40621	39.91281
33	2008-02-05 12:19:46	116.40973	39.9088
33	2008-02-05 12:24:48	116.42021	39.91407
33	2008-02-05 12:29:50	116.41172	39.91505
33	2008-02-05 12:34:51	116.41097	39.9312
33	2008-02-05 12:39:53	116.41091	39.93205
33	2008-02-05 12:44:55	116.40232	39.94046
33	2008-02-05 12:49:57	116.41071	39.9578
33	2008-02-05 12:54:59	116.4162	39.94795
33	2008-02-05 13:00:00	116.4295	39.93939
33	2008-02-05 13:05:02	116.45475	39.93989
33	2008-02-05 13:15:06	116.44591	39.95166
33	2008-02-05 13:21:02	116.44575	39.95156
33	2008-02-05 13:21:02	116.44575	39.95156
33	2008-02-05 13:21:02	116.44575	39.95156
33	2008-02-05 13:41:18	116.44559	39.95363
33	2008-02-05 13:46:20	116.45516	39.94834
33	2008-02-05 13:46:20	116.45516	39.94834
33	2008-02-05 13:51:22	116.44725	39.94123
33	2008-02-05 13:56:24	116.43778	39.93241
33	2008-02-05 14:01:25	116.4341	39.9275
33	2008-02-05 14:06:27	116.44362	39.92124
33	2008-02-05 14:11:29	116.45504	39.89394
33	2008-02-05 14:16:31	116.46152	39.88073
33	2008-02-05 14:21:32	116.46152	39.87322
33	2008-02-05 14:26:34	116.4647	39.85838
33	2008-02-05 14:31:36	116.47958	39.84606
33	2008-02-05 14:36:38	116.46906	39.85657
33	2008-02-05 14:41:40	116.44848	39.86154
33	2008-02-05 14:46:41	116.4105	39.85593
33	2008-02-05 14:51:43	116.41019	39.84445
33	2008-02-05 15:20:30	116.37852	39.89176
33	2008-02-05 15:25:32	116.37351	39.90134
33	2008-02-05 15:30:34	116.37034	39.90513
33	2008-02-05 15:35:36	116.37028	39.9053
33	2008-02-05 15:40:37	116.3702	39.90543
33	2008-02-05 15:45:39	116.36956	39.90285
33	2008-02-05 15:50:41	116.36808	39.89735
33	2008-02-05 15:55:43	116.36814	39.88295
33	2008-02-05 16:00:45	116.36734	39.86232
33	2008-02-05 16:05:46	116.36467	39.84939
33	2008-02-05 16:10:48	116.37561	39.86922
33	2008-02-05 16:15:50	116.42636	39.86934
33	2008-02-05 16:20:52	116.43274	39.86604
33	2008-02-05 16:25:53	116.43242	39.85896
33	2008-02-05 16:25:53	116.43242	39.85896
33	2008-02-05 16:30:55	116.47624	39.83715
33	2008-02-05 16:35:57	116.50072	39.80776
33	2008-02-05 16:40:59	116.49587	39.80107
33	2008-02-05 16:46:01	116.47067	39.82934
33	2008-02-05 16:51:02	116.47051	39.85521
33	2008-02-05 16:56:04	116.46497	39.85824
33	2008-02-05 17:01:06	116.47506	39.86986
33	2008-02-05 17:06:07	116.55485	39.86716
33	2008-02-05 17:11:08	116.55888	39.86195
33	2008-02-05 17:16:10	116.52918	39.86848
33	2008-02-05 17:21:12	116.47408	39.8702
33	2008-02-05 17:26:14	116.47124	39.88709
33	2008-02-05 17:31:16	116.47107	39.88997
33	2008-02-05 17:36:17	116.47147	39.89842
33	2008-02-05 17:41:19	116.47172	39.90405
33	2008-02-05 17:46:21	116.47205	39.90981
33	2008-02-05 17:51:23	116.4715	39.90741
33	2008-02-05 17:56:24	116.46104	39.89748
33	2008-02-05 18:01:26	116.46796	39.89924
33	2008-02-05 18:06:28	116.47182	39.90247
33	2008-02-05 18:16:32	116.42971	39.90725
33	2008-02-05 18:21:33	116.40181	39.90666
33	2008-02-05 18:26:35	116.37799	39.90591
33	2008-02-05 18:31:37	116.34964	39.90643
33	2008-02-05 18:36:39	116.34504	39.89691
33	2008-02-05 18:41:41	116.31685	39.89599
33	2008-02-05 18:46:42	116.31772	39.90605
33	2008-02-05 18:51:44	116.31724	39.89729
33	2008-02-05 18:56:53	116.32641	39.90593
33	2008-02-05 19:01:48	116.3381	39.91703
33	2008-02-05 19:06:56	116.35582	39.91516
33	2008-02-05 19:11:51	116.35859	39.92024
33	2008-02-05 19:16:53	116.37266	39.93139
33	2008-02-05 19:21:55	116.39753	39.93202
33	2008-02-05 19:26:57	116.41406	39.93219
33	2008-02-05 19:31:58	116.4197	39.9292
33	2008-02-05 19:37:00	116.43672	39.93975
33	2008-02-05 19:42:02	116.44004	39.94867
33	2008-02-05 19:47:25	116.48436	39.9888
33	2008-02-05 19:52:05	116.54591	40.02655
33	2008-02-05 19:57:07	116.58212	40.06972
33	2008-02-05 20:02:09	116.5837	40.09685
33	2008-02-05 20:12:13	116.62349	40.13186
33	2008-02-05 20:17:18	116.624	40.13223
33	2008-02-05 20:22:19	116.62391	40.12789
33	2008-02-05 20:25:15	116.63459	40.12906
33	2008-02-05 21:57:22	116.62313	40.12806
33	2008-02-05 22:02:24	116.62406	40.13195
33	2008-02-05 22:08:17	116.62402	40.13205
33	2008-02-05 22:08:17	116.62402	40.13205
33	2008-02-05 22:08:17	116.62402	40.13205
33	2008-02-05 22:08:17	116.62402	40.13205
33	2008-02-05 22:08:17	116.62402	40.13205
33	2008-02-05 22:08:17	116.62402	40.13205
33	2008-02-05 22:08:17	116.62402	40.13205
33	2008-02-05 23:23:54	116.64582	40.13598
33	2008-02-05 23:28:56	116.68015	40.16943
33	2008-02-05 23:33:58	116.72638	40.20425
33	2008-02-05 23:37:21	116.73543	40.20587
33	2008-02-05 23:42:54	116.73542	40.20585
33	2008-02-05 23:42:54	116.73542	40.20585
33	2008-02-05 23:42:54	116.73542	40.20585
33	2008-02-05 23:42:54	116.73542	40.20585
33	2008-02-05 23:42:54	116.73542	40.20585
33	2008-02-05 23:42:54	116.73542	40.20585
33	2008-02-05 23:42:54	116.73542	40.20585
33	2008-02-05 23:42:54	116.73542	40.20585
33	2008-02-05 23:42:54	116.73542	40.20585
33	2008-02-05 23:42:54	116.73542	40.20585
33	2008-02-05 23:42:54	116.73542	40.20585
33	2008-02-05 23:42:54	116.73542	40.20585
33	2008-02-05 23:42:54	116.73542	40.20585
33	2008-02-05 23:42:54	116.73542	40.20585
33	2008-02-05 23:42:54	116.73542	40.20585
33	2008-02-05 23:42:54	116.73542	40.20585
33	2008-02-05 23:42:54	116.73542	40.20585
33	2008-02-05 23:42:54	116.73542	40.20585
33	2008-02-05 23:42:54	116.73542	40.20585
33	2008-02-05 23:42:54	116.73542	40.20585
33	2008-02-05 23:42:54	116.73542	40.20585
33	2008-02-05 23:42:54	116.73542	40.20585
33	2008-02-05 23:42:54	116.73542	40.20585
33	2008-02-05 23:42:54	116.73542	40.20585
33	2008-02-06 11:37:13	116.73535	40.2059
33	2008-02-06 11:47:17	116.70501	40.16938
33	2008-02-06 11:52:18	116.6587	40.14196
33	2008-02-06 11:57:20	116.63257	40.13734
33	2008-02-06 12:02:22	116.62269	40.12964
33	2008-02-06 12:10:17	116.62391	40.1319
33	2008-02-06 12:10:17	116.62391	40.1319
33	2008-02-06 12:10:17	116.62391	40.1319
33	2008-02-06 12:10:17	116.62391	40.1319
33	2008-02-06 12:10:17	116.62391	40.1319
33	2008-02-06 12:45:40	116.64175	40.13628
33	2008-02-06 12:50:42	116.65879	40.14281
33	2008-02-06 12:55:44	116.69114	40.16869
33	2008-02-06 13:00:45	116.70134	40.16959
33	2008-02-06 13:06:41	116.70135	40.16957
33	2008-02-06 13:06:41	116.70135	40.16957
33	2008-02-06 13:06:41	116.70135	40.16957
33	2008-02-06 13:06:41	116.70135	40.16957
33	2008-02-06 13:06:41	116.70135	40.16957
33	2008-02-06 13:06:41	116.70135	40.16957
33	2008-02-06 13:06:41	116.70135	40.16957
33	2008-02-06 13:06:41	116.70135	40.16957
33	2008-02-06 13:06:41	116.70135	40.16957
33	2008-02-06 13:06:41	116.70135	40.16957
33	2008-02-06 13:06:41	116.70135	40.16957
33	2008-02-06 13:06:41	116.70135	40.16957
33	2008-02-06 13:06:41	116.70135	40.16957
33	2008-02-06 13:06:41	116.70135	40.16957
33	2008-02-06 13:06:41	116.70135	40.16957
33	2008-02-06 13:06:41	116.70135	40.16957
33	2008-02-06 13:06:41	116.70135	40.16957
33	2008-02-06 13:06:41	116.70135	40.16957
33	2008-02-06 15:02:31	116.71843	40.19058
33	2008-02-06 15:07:22	116.7187	40.20229
33	2008-02-06 15:12:28	116.71864	40.2016
33	2008-02-06 15:12:28	116.71864	40.2016
33	2008-02-06 15:12:28	116.71864	40.2016
33	2008-02-06 15:12:28	116.71864	40.2016
33	2008-02-06 15:12:28	116.71864	40.2016
33	2008-02-06 15:12:28	116.71864	40.2016
33	2008-02-06 15:12:28	116.71864	40.2016
33	2008-02-06 15:12:28	116.71864	40.2016
33	2008-02-06 15:12:28	116.71864	40.2016
33	2008-02-06 15:12:28	116.71864	40.2016
33	2008-02-06 15:12:28	116.71864	40.2016
33	2008-02-06 15:12:28	116.71864	40.2016
33	2008-02-06 15:12:28	116.71864	40.2016
33	2008-02-06 15:12:28	116.71864	40.2016
33	2008-02-06 15:12:28	116.71864	40.2016
33	2008-02-06 15:12:28	116.71864	40.2016
33	2008-02-06 15:12:28	116.71864	40.2016
33	2008-02-06 15:12:28	116.71864	40.2016
33	2008-02-06 15:12:28	116.71864	40.2016
33	2008-02-06 15:12:28	116.71864	40.2016
33	2008-02-06 15:12:28	116.71864	40.2016
33	2008-02-06 17:03:15	116.72054	40.20305
33	2008-02-06 17:08:17	116.7354	40.20582
33	2008-02-06 17:13:19	116.7354	40.20582
33	2008-02-06 17:18:20	116.7354	40.20582
33	2008-02-06 17:23:22	116.7354	40.20582
33	2008-02-06 17:28:24	116.7354	40.20582
33	2008-02-06 17:33:26	116.7354	40.20582
33	2008-02-06 17:38:28	116.7354	40.20582
33	2008-02-06 17:43:29	116.7354	40.20582
33	2008-02-06 17:43:29	116.7354	40.20582
33	2008-02-06 17:48:31	116.7354	40.20582
33	2008-02-06 17:53:33	116.7354	40.20582
33	2008-02-06 17:58:35	116.7354	40.20582
33	2008-02-06 18:03:36	116.73363	40.20617
33	2008-02-06 18:07:28	116.71886	40.20217
33	2008-02-06 18:12:35	116.71888	40.20219
33	2008-02-06 18:12:35	116.71888	40.20219
33	2008-02-06 18:12:35	116.71888	40.20219
33	2008-02-06 18:12:35	116.71888	40.20219
33	2008-02-06 18:12:35	116.71888	40.20219
33	2008-02-06 18:12:35	116.71888	40.20219
33	2008-02-06 18:12:35	116.71888	40.20219
33	2008-02-06 18:12:35	116.71888	40.20219
33	2008-02-06 18:12:35	116.71888	40.20219
33	2008-02-06 18:12:35	116.71888	40.20219
33	2008-02-06 18:12:35	116.71888	40.20219
33	2008-02-06 18:12:35	116.71888	40.20219
33	2008-02-06 18:12:35	116.71888	40.20219
33	2008-02-06 18:12:35	116.71888	40.20219
33	2008-02-06 18:12:35	116.71888	40.20219
33	2008-02-06 18:12:35	116.71888	40.20219
33	2008-02-06 18:12:35	116.71888	40.20219
33	2008-02-06 18:12:35	116.71888	40.20219
33	2008-02-06 18:12:35	116.71888	40.20219
33	2008-02-06 18:12:35	116.71888	40.20219
33	2008-02-06 18:12:35	116.71888	40.20219
33	2008-02-06 18:12:35	116.71888	40.20219
33	2008-02-06 18:12:35	116.71888	40.20219
33	2008-02-06 18:12:35	116.71888	40.20219
33	2008-02-06 21:18:49	116.73539	40.20569
33	2008-02-06 21:23:51	116.73538	40.20566
33	2008-02-06 21:28:53	116.71849	40.1918
33	2008-02-06 21:33:55	116.7171	40.17861
33	2008-02-06 21:38:56	116.7291	40.20578
33	2008-02-06 21:43:58	116.73422	40.20584
33	2008-02-06 21:49:00	116.7174	40.18197
33	2008-02-06 21:54:02	116.69194	40.16884
33	2008-02-06 21:59:04	116.66515	40.16128
33	2008-02-06 22:04:05	116.64512	40.1362
33	2008-02-06 22:09:07	116.62278	40.13042
33	2008-02-06 22:19:04	116.62316	40.13197
33	2008-02-06 22:19:04	116.62316	40.13197
33	2008-02-06 22:19:04	116.62316	40.13197
33	2008-02-06 22:19:04	116.62316	40.13197
33	2008-02-06 22:19:04	116.62316	40.13197
33	2008-02-06 22:19:04	116.62316	40.13197
33	2008-02-06 22:19:04	116.62316	40.13197
33	2008-02-06 22:19:04	116.62316	40.13197
33	2008-02-06 22:19:04	116.62316	40.13197
33	2008-02-06 22:19:04	116.62316	40.13197
33	2008-02-06 22:19:04	116.62316	40.13197
33	2008-02-06 22:19:04	116.62316	40.13197
33	2008-02-06 22:19:04	116.62316	40.13197
33	2008-02-06 22:19:04	116.62316	40.13197
33	2008-02-06 22:19:04	116.62316	40.13197
33	2008-02-06 22:19:04	116.62316	40.13197
33	2008-02-06 22:19:04	116.62316	40.13197
33	2008-02-06 22:19:04	116.62316	40.13197
33	2008-02-06 22:19:04	116.62316	40.13197
33	2008-02-06 22:19:04	116.62316	40.13197
33	2008-02-06 22:19:04	116.62316	40.13197
33	2008-02-06 22:19:04	116.62316	40.13197
33	2008-02-06 22:19:04	116.62316	40.13197
33	2008-02-07 11:28:55	116.62309	40.13232
33	2008-02-07 11:33:56	116.62831	40.13795
33	2008-02-07 11:44:02	116.67299	40.16949
33	2008-02-07 11:49:04	116.71633	40.17165
33	2008-02-07 11:54:06	116.72843	40.2054
33	2008-02-07 11:59:08	116.75887	40.23809
33	2008-02-07 12:03:26	116.75041	40.23554
33	2008-02-07 12:08:57	116.75039	40.23547
33	2008-02-07 12:08:57	116.75039	40.23547
33	2008-02-07 12:08:57	116.75039	40.23547
33	2008-02-07 12:28:12	116.74915	40.22695
33	2008-02-07 12:33:13	116.73548	40.20567
33	2008-02-07 12:33:22	116.73548	40.20567
33	2008-02-07 12:33:24	116.73548	40.20567
33	2008-02-07 12:41:59	116.73493	40.20292
33	2008-02-07 12:45:50	116.73493	40.20304
33	2008-02-08 09:29:19	116.73491	40.20306
33	2008-02-08 09:34:21	116.73491	40.20306
33	2008-02-08 09:39:22	116.73491	40.20306
33	2008-02-08 09:44:24	116.73491	40.20293
33	2008-02-08 09:49:25	116.71909	40.19397
33	2008-02-08 09:54:27	116.69451	40.16888
33	2008-02-08 09:59:29	116.6357	40.16995
33	2008-02-08 10:04:30	116.59365	40.14374
33	2008-02-08 10:09:32	116.5566	40.1083
33	2008-02-08 10:14:34	116.54914	40.06509
33	2008-02-08 10:14:34	116.54914	40.06509
33	2008-02-08 10:19:36	116.52685	40.03967
33	2008-02-08 10:24:37	116.50493	40.02707
33	2008-02-08 10:29:39	116.48962	40.0106
33	2008-02-08 10:34:41	116.47254	40.00475
33	2008-02-08 10:39:47	116.46425	39.99758
33	2008-02-08 10:44:48	116.4675	39.98177
33	2008-02-08 10:49:49	116.44575	39.95625
33	2008-02-08 10:54:51	116.45544	39.91178
33	2008-02-08 10:59:53	116.4058	39.90696
33	2008-02-08 11:04:54	116.39168	39.89868
33	2008-02-08 11:09:56	116.41002	39.90264
33	2008-02-08 11:14:58	116.41442	39.88311
33	2008-02-08 11:20:00	116.41596	39.85655
33	2008-02-08 11:25:02	116.43267	39.85709
33	2008-02-08 11:30:03	116.43272	39.86407
33	2008-02-08 11:40:10	116.43379	39.86894
33	2008-02-08 11:45:12	116.44112	39.88041
33	2008-02-08 11:54:17	116.42304	39.92312
33	2008-02-08 11:59:19	116.40473	39.92065
33	2008-02-08 12:04:21	116.42563	39.92797
33	2008-02-08 12:09:23	116.44494	39.9323
33	2008-02-08 12:14:25	116.47024	39.93234
33	2008-02-08 12:19:26	116.46943	39.92309
33	2008-02-08 12:29:30	116.45494	39.90226
33	2008-02-08 12:39:33	116.43357	39.89117
33	2008-02-08 12:39:33	116.43357	39.89117
33	2008-02-08 12:44:34	116.45419	39.89216
33	2008-02-08 12:49:36	116.45899	39.89226
33	2008-02-08 12:54:38	116.45587	39.91501
33	2008-02-08 12:57:17	116.4558	39.93919
33	2008-02-08 12:59:40	116.44848	39.93998
33	2008-02-08 13:04:41	116.44247	39.94953
33	2008-02-08 13:09:47	116.45213	39.95357
33	2008-02-08 13:14:48	116.45136	39.95729
33	2008-02-08 13:24:52	116.42794	39.94626
33	2008-02-08 13:29:54	116.42057	39.9486
33	2008-02-08 13:34:55	116.41227	39.94775
33	2008-02-08 13:39:57	116.43014	39.93923
33	2008-02-08 13:44:59	116.42829	39.93286
33	2008-02-08 13:50:01	116.41846	39.94834
33	2008-02-08 13:55:03	116.3901	39.94783
33	2008-02-08 14:00:04	116.39232	39.95243
33	2008-02-08 14:05:06	116.39592	39.96412
33	2008-02-08 14:10:08	116.40161	39.95555
33	2008-02-08 14:15:10	116.40181	39.95415
33	2008-02-08 14:20:11	116.40174	39.95016
33	2008-02-08 14:25:13	116.39261	39.95011
33	2008-02-08 14:30:15	116.38915	39.94831
33	2008-02-08 14:35:17	116.366	39.94348
33	2008-02-08 14:40:19	116.3735	39.95055
33	2008-02-08 14:40:19	116.3735	39.95055
33	2008-02-08 14:45:20	116.38541	39.96689
33	2008-02-08 14:50:22	116.40132	39.97396
33	2008-02-08 14:55:24	116.39527	39.98853
33	2008-02-08 15:00:26	116.39301	40.00842
33	2008-02-08 15:05:26	116.34868	40.02048
33	2008-02-08 15:10:28	116.28761	40.01309
33	2008-02-08 15:15:30	116.26171	40.0303
33	2008-02-08 15:20:32	116.24131	40.04475
33	2008-02-08 15:25:34	116.24108	40.03661
33	2008-02-08 15:30:35	116.24042	40.04156
33	2008-02-08 15:35:37	116.25903	40.03183
33	2008-02-08 15:40:39	116.27412	40.02236
33	2008-02-08 15:45:41	116.29732	40.0241
33	2008-02-08 15:50:43	116.31336	40.02931
33	2008-02-08 15:55:44	116.32908	40.03496
33	2008-02-08 16:00:46	116.32075	40.04678
33	2008-02-08 16:05:48	116.33913	40.03193
33	2008-02-08 16:10:50	116.3456	40.01884
33	2008-02-08 16:15:51	116.3462	40.00659
33	2008-02-08 16:20:53	116.33718	39.99178
33	2008-02-08 16:25:55	116.34776	39.97516
33	2008-02-08 16:30:57	116.36677	39.97627
33	2008-02-08 16:35:59	116.36415	39.96391
33	2008-02-08 16:41:00	116.36237	39.94655
33	2008-02-08 16:46:02	116.34995	39.91742
33	2008-02-08 16:46:02	116.34995	39.91742
33	2008-02-08 16:51:04	116.33429	39.91271
33	2008-02-08 16:56:06	116.31473	39.90986
33	2008-02-08 17:01:07	116.29149	39.91664
33	2008-02-08 17:06:09	116.29045	39.92378
33	2008-02-08 17:11:11	116.28565	39.94689
33	2008-02-08 17:16:13	116.27893	39.95265
33	2008-02-08 17:26:16	116.31717	39.96571
33	2008-02-08 17:31:18	116.33772	39.97507
33	2008-02-08 17:36:20	116.34695	39.96964
