# Supplementary material for: An adaptive map-matching algorithm based on hierarchical fuzzy system from vehicular GPS data
Source: PLoS One. 2017 Dec 5;12(12):e0188796. doi: 10.1371/journal.pone.0188796 (PMC5716534; doi:10.1371/journal.pone.0188796)
Supplement: S1 Data — (ZIP) [file pone.0188796.s001.zip › data samples/36.txt]

36	2008-02-02 15:48:29	116.45249	39.92149
36	2008-02-02 15:58:29	116.45247	39.92149
36	2008-02-02 16:08:29	116.45246	39.92149
36	2008-02-02 16:18:29	116.44638	39.92184
36	2008-02-02 16:28:29	116.43779	39.93228
36	2008-02-02 16:38:29	116.47159	39.93214
36	2008-02-02 16:48:29	116.49999	39.93557
36	2008-02-02 16:58:29	116.45488	39.97561
36	2008-02-02 17:18:29	116.40149	39.99205
36	2008-02-02 17:28:29	116.40401	39.96711
36	2008-02-02 17:38:29	116.45558	39.9454
36	2008-02-02 17:48:29	116.44856	39.91407
36	2008-02-02 17:58:29	116.44748	39.91522
36	2008-02-02 18:08:29	116.47188	39.91366
36	2008-02-02 18:18:29	116.48306	39.95431
36	2008-02-02 18:28:29	116.49048	39.9608
36	2008-02-02 18:38:29	116.45715	39.94839
36	2008-02-02 18:48:28	116.44206	39.94776
36	2008-02-02 18:58:28	116.46259	39.98455
36	2008-02-02 19:08:28	116.46598	39.97378
36	2008-02-02 19:18:28	116.47139	39.96435
36	2008-02-02 19:28:28	116.483	39.91625
36	2008-02-02 19:28:28	116.483	39.91625
36	2008-02-02 19:38:28	116.46478	39.90684
36	2008-02-02 19:48:28	116.45199	39.90871
36	2008-02-02 19:58:28	116.49341	39.90673
36	2008-02-02 20:08:28	116.52319	39.95792
36	2008-02-02 20:18:28	116.57563	40.04374
36	2008-02-02 20:28:28	116.5845	40.07685
36	2008-02-02 20:38:28	116.58871	40.04803
36	2008-02-02 20:48:28	116.57227	40.04186
36	2008-02-02 20:58:28	116.44913	39.95818
36	2008-02-02 21:08:28	116.43775	39.96328
36	2008-02-02 21:30:55	116.4897	39.90638
36	2008-02-03 01:00:22	116.69544	39.85161
36	2008-02-03 01:10:22	116.69545	39.85161
36	2008-02-03 01:20:22	116.69546	39.85159
36	2008-02-03 01:30:22	116.69548	39.85157
36	2008-02-03 01:40:22	116.69549	39.85154
36	2008-02-03 01:50:22	116.6955	39.85152
36	2008-02-03 02:20:22	116.69551	39.85161
36	2008-02-03 02:30:22	116.69554	39.85164
36	2008-02-03 02:40:22	116.69553	39.85165
36	2008-02-03 03:56:56	116.69543	39.85159
36	2008-02-03 04:20:21	116.69543	39.85149
36	2008-02-03 04:30:21	116.69541	39.85152
36	2008-02-03 04:40:21	116.69539	39.8516
36	2008-02-03 04:50:21	116.69542	39.85181
36	2008-02-03 05:00:21	116.69544	39.85176
36	2008-02-03 05:10:21	116.69543	39.85149
36	2008-02-03 05:20:21	116.69545	39.85151
36	2008-02-03 05:30:21	116.69534	39.85173
36	2008-02-03 05:40:21	116.69528	39.85178
36	2008-02-03 06:00:21	116.69492	39.85191
36	2008-02-03 06:10:21	116.695	39.85188
36	2008-02-03 06:20:21	116.69516	39.85185
36	2008-02-03 06:30:21	116.69521	39.85188
36	2008-02-03 06:40:21	116.69546	39.85157
36	2008-02-03 06:40:21	116.69546	39.85157
36	2008-02-03 06:50:21	116.69532	39.85173
36	2008-02-03 07:00:21	116.69534	39.85174
36	2008-02-03 07:10:21	116.69536	39.85172
36	2008-02-03 07:20:21	116.69537	39.85168
36	2008-02-03 07:30:21	116.69538	39.85166
36	2008-02-03 07:50:21	116.69551	39.85157
36	2008-02-03 08:10:21	116.69544	39.85185
36	2008-02-03 08:20:21	116.69541	39.85169
36	2008-02-03 08:30:21	116.6954	39.85175
36	2008-02-03 08:40:21	116.69539	39.85176
36	2008-02-03 08:50:20	116.6954	39.85177
36	2008-02-03 09:00:20	116.6956	39.85128
36	2008-02-03 09:10:20	116.6955	39.8516
36	2008-02-03 09:30:20	116.69547	39.85142
36	2008-02-03 09:40:20	116.69544	39.85138
36	2008-02-03 09:50:20	116.69541	39.85159
36	2008-02-03 10:10:20	116.69538	39.85166
36	2008-02-03 10:20:20	116.69543	39.85171
36	2008-02-03 10:30:20	116.69476	39.85175
36	2008-02-03 10:50:20	116.68486	39.87038
36	2008-02-03 11:00:20	116.63866	39.89374
36	2008-02-03 11:10:20	116.63323	39.90082
36	2008-02-03 11:20:20	116.5267	39.9084
36	2008-02-03 11:30:24	116.43664	39.89779
36	2008-02-03 11:40:20	116.39175	39.87033
36	2008-02-03 11:50:20	116.33947	39.89666
36	2008-02-03 12:00:20	116.317	39.90615
36	2008-02-03 12:10:11	116.69538	39.85168
36	2008-02-03 12:40:20	116.36028	39.89395
36	2008-02-03 12:50:20	116.34277	39.89044
36	2008-02-03 13:00:20	116.33937	39.91166
36	2008-02-03 13:10:20	116.35007	39.90864
36	2008-02-03 13:20:19	116.38878	39.90605
36	2008-02-03 13:30:19	116.4055	39.90861
36	2008-02-03 13:40:19	116.42083	39.90621
36	2008-02-03 13:50:19	116.42501	39.92291
36	2008-02-03 14:00:19	116.42905	39.90367
36	2008-02-03 14:10:19	116.45564	39.88356
36	2008-02-03 14:30:19	116.46077	39.89921
36	2008-02-03 14:40:19	116.44939	39.92204
36	2008-02-03 14:50:19	116.45228	39.92149
36	2008-02-03 15:00:19	116.45223	39.92141
36	2008-02-03 15:10:19	116.45224	39.92141
36	2008-02-03 15:20:19	116.45219	39.92145
36	2008-02-03 15:30:19	116.4522	39.92147
36	2008-02-03 15:40:19	116.4522	39.92147
36	2008-02-03 15:50:19	116.45221	39.92146
36	2008-02-03 16:00:19	116.45222	39.92146
36	2008-02-03 16:00:19	116.45222	39.92146
36	2008-02-03 16:10:19	116.45223	39.92145
36	2008-02-03 16:20:19	116.45197	39.91891
36	2008-02-03 16:20:19	116.45197	39.91891
36	2008-02-03 16:30:19	116.42967	39.92328
36	2008-02-03 16:40:19	116.38529	39.92171
36	2008-02-03 16:50:19	116.35548	39.92231
36	2008-02-03 17:00:19	116.2932	39.92277
36	2008-02-03 17:10:19	116.29832	39.92215
36	2008-02-03 17:20:19	116.2679	39.91226
36	2008-02-03 17:30:19	116.26842	39.9059
36	2008-02-03 17:40:18	116.27695	39.90627
36	2008-02-03 17:50:18	116.29001	39.92322
36	2008-02-03 18:00:18	116.31083	39.92239
36	2008-02-03 18:10:18	116.34325	39.9221
36	2008-02-03 18:20:18	116.35016	39.90031
36	2008-02-03 18:30:18	116.35648	39.88798
36	2008-02-03 18:40:18	116.34542	39.86717
36	2008-02-03 18:50:18	116.30742	39.86369
36	2008-02-03 19:00:18	116.34933	39.86768
36	2008-02-03 19:10:18	116.34062	39.8966
36	2008-02-03 19:20:18	116.32064	39.89586
36	2008-02-03 19:30:18	116.31496	39.9053
36	2008-02-03 19:40:18	116.30416	39.93247
36	2008-02-03 19:50:18	116.30737	39.98383
36	2008-02-03 20:00:18	116.33853	39.9918
36	2008-02-03 20:10:18	116.35776	39.96625
36	2008-02-03 20:20:18	116.34731	39.96057
36	2008-02-03 20:30:18	116.34304	39.93867
36	2008-02-03 20:40:18	116.34977	39.94035
36	2008-02-03 20:50:18	116.41023	39.94772
36	2008-02-03 21:00:18	116.42856	39.91712
36	2008-02-03 21:10:18	116.41893	39.87005
36	2008-02-03 21:10:18	116.41893	39.87005
36	2008-02-03 21:20:18	116.42222	39.84705
36	2008-02-03 21:40:18	116.52906	39.86832
36	2008-02-03 22:00:18	116.69258	39.85973
36	2008-02-03 22:10:18	116.69531	39.85171
36	2008-02-03 22:20:17	116.69538	39.8517
36	2008-02-03 22:30:17	116.6954	39.85174
36	2008-02-03 22:40:17	116.69583	39.85567
36	2008-02-03 22:50:17	116.6953	39.85174
36	2008-02-03 23:00:17	116.69548	39.8517
36	2008-02-03 23:10:17	116.69541	39.85175
36	2008-02-03 23:30:17	116.69536	39.85171
36	2008-02-03 23:40:17	116.69538	39.85171
36	2008-02-03 23:50:17	116.69538	39.8517
36	2008-02-04 00:00:17	116.6953	39.85159
36	2008-02-04 00:31:45	116.6953	39.85159
36	2008-02-04 00:40:17	116.6953	39.8516
36	2008-02-04 00:50:17	116.69532	39.85161
36	2008-02-04 01:00:16	116.69532	39.85162
36	2008-02-04 01:32:43	116.69543	39.85188
36	2008-02-04 01:40:17	116.69538	39.85182
36	2008-02-04 01:50:17	116.6954	39.85184
36	2008-02-04 02:00:17	116.69547	39.85184
36	2008-02-04 02:00:17	116.69547	39.85184
36	2008-02-04 02:10:17	116.69545	39.85182
36	2008-02-04 02:20:17	116.69546	39.8518
36	2008-02-04 02:30:17	116.69548	39.85179
36	2008-02-04 02:40:17	116.69548	39.85177
36	2008-02-04 02:50:16	116.69579	39.85209
36	2008-02-04 03:00:16	116.6954	39.85158
36	2008-02-04 03:10:16	116.69542	39.85158
36	2008-02-04 03:20:16	116.69539	39.85162
36	2008-02-04 03:30:16	116.69539	39.85162
36	2008-02-04 03:40:16	116.69539	39.85162
36	2008-02-04 03:50:16	116.69539	39.85162
36	2008-02-04 04:00:16	116.69533	39.85163
36	2008-02-04 04:10:16	116.69532	39.8518
36	2008-02-04 04:20:16	116.69533	39.85162
36	2008-02-04 04:30:16	116.69531	39.85169
36	2008-02-04 04:40:16	116.69529	39.85175
36	2008-02-04 04:50:16	116.69549	39.8516
36	2008-02-04 05:00:16	116.69539	39.85179
36	2008-02-04 05:10:16	116.69527	39.85209
36	2008-02-04 05:20:16	116.69526	39.85228
36	2008-02-04 05:30:16	116.69511	39.85181
36	2008-02-04 05:40:16	116.69514	39.8518
36	2008-02-04 05:50:16	116.6951	39.85176
36	2008-02-04 06:00:16	116.6951	39.85178
36	2008-02-04 06:10:16	116.69511	39.85179
36	2008-02-04 06:20:16	116.69513	39.8519
36	2008-02-04 06:30:16	116.69517	39.85196
36	2008-02-04 06:40:16	116.69528	39.85172
36	2008-02-04 06:50:16	116.69533	39.85171
36	2008-02-04 06:50:16	116.69533	39.85171
36	2008-02-04 07:00:16	116.69531	39.85173
36	2008-02-04 07:10:16	116.6953	39.85177
36	2008-02-04 07:20:15	116.6953	39.85177
36	2008-02-04 07:30:15	116.69531	39.85178
36	2008-02-04 07:40:15	116.69531	39.85176
36	2008-02-04 07:50:15	116.6953	39.85175
36	2008-02-04 08:00:16	116.69531	39.85174
36	2008-02-04 08:10:15	116.69546	39.85115
36	2008-02-04 08:20:15	116.69527	39.85171
36	2008-02-04 08:30:15	116.69535	39.85176
36	2008-02-04 08:40:15	116.69533	39.8516
36	2008-02-04 08:50:15	116.6952	39.85184
36	2008-02-04 09:00:15	116.69526	39.85178
36	2008-02-04 09:10:15	116.69524	39.85192
36	2008-02-04 09:20:15	116.68358	39.87023
36	2008-02-04 09:30:15	116.65276	39.90045
36	2008-02-04 09:40:15	116.65275	39.90058
36	2008-02-04 09:50:15	116.65246	39.9003
36	2008-02-04 10:00:15	116.6636	39.89833
36	2008-02-04 10:10:15	116.68936	39.86643
36	2008-02-04 10:20:15	116.69368	39.85158
36	2008-02-04 11:04:02	116.69342	39.85237
36	2008-02-04 11:10:15	116.68162	39.87086
36	2008-02-04 11:20:15	116.65104	39.88971
36	2008-02-04 11:30:15	116.61669	39.90556
36	2008-02-04 11:40:15	116.56597	39.90884
36	2008-02-04 11:40:15	116.56597	39.90884
36	2008-02-04 15:13:55	116.30845	39.86716
36	2008-02-04 15:23:55	116.30569	39.87421
36	2008-02-04 15:33:55	116.30713	39.86429
36	2008-02-04 15:43:55	116.37859	39.86919
36	2008-02-04 16:03:54	116.45441	39.9194
36	2008-02-04 16:13:55	116.45236	39.92141
36	2008-02-04 16:23:55	116.45236	39.92139
36	2008-02-04 16:33:55	116.45236	39.92134
36	2008-02-04 16:43:55	116.45235	39.92133
36	2008-02-04 16:53:55	116.45662	39.92063
36	2008-02-04 17:03:55	116.41497	39.89189
36	2008-02-04 17:13:55	116.37311	39.88817
36	2008-02-04 17:23:55	116.36786	39.88455
36	2008-02-04 17:33:55	116.38446	39.86989
36	2008-02-04 17:43:55	116.41283	39.89109
36	2008-02-04 17:53:55	116.4156	39.90121
36	2008-02-04 18:03:55	116.40644	39.90676
36	2008-02-04 18:13:55	116.38879	39.90628
36	2008-02-04 18:43:54	116.34639	39.90513
36	2008-02-04 18:53:54	116.35715	39.88929
36	2008-02-04 19:03:54	116.36706	39.88779
36	2008-02-04 19:13:54	116.39411	39.89886
36	2008-02-04 19:23:54	116.41158	39.89952
36	2008-02-04 19:33:54	116.41079	39.89987
36	2008-02-04 19:33:54	116.41079	39.89987
36	2008-02-04 19:43:54	116.43036	39.89867
36	2008-02-04 19:53:54	116.43665	39.89901
36	2008-02-04 20:03:54	116.48364	39.95157
36	2008-02-04 20:39:57	116.58864	40.04808
36	2008-02-04 20:43:54	116.57456	40.03975
36	2008-02-04 21:03:54	116.58314	39.93808
36	2008-02-04 21:13:54	116.59489	39.90847
36	2008-02-04 21:23:54	116.64614	39.89092
36	2008-02-04 21:33:54	116.67647	39.88703
36	2008-02-04 21:43:54	116.69067	39.8636
36	2008-02-04 23:35:45	116.69536	39.85166
36	2008-02-04 23:43:53	116.6953	39.85154
36	2008-02-05 00:02:47	116.69533	39.85161
36	2008-02-05 00:03:53	116.69533	39.85161
36	2008-02-05 00:13:53	116.69535	39.85163
36	2008-02-05 00:23:53	116.69535	39.85164
36	2008-02-05 00:23:53	116.69535	39.85164
36	2008-02-05 00:33:53	116.69535	39.85164
36	2008-02-05 00:53:53	116.69536	39.85165
36	2008-02-05 02:33:53	116.69503	39.85139
36	2008-02-05 03:43:21	116.69538	39.85168
36	2008-02-05 03:43:52	116.69539	39.85166
36	2008-02-05 03:53:52	116.6954	39.85162
36	2008-02-05 05:32:16	116.69534	39.85177
36	2008-02-05 05:33:52	116.69534	39.85177
36	2008-02-05 05:43:52	116.69531	39.85177
36	2008-02-05 05:53:52	116.69507	39.85188
36	2008-02-05 06:03:52	116.69514	39.85183
36	2008-02-05 08:31:51	116.69525	39.85182
36	2008-02-05 08:33:51	116.69526	39.85182
36	2008-02-05 08:43:51	116.69528	39.85179
36	2008-02-05 08:53:51	116.69522	39.8517
36	2008-02-05 09:13:51	116.66938	39.87753
36	2008-02-05 09:23:51	116.6529	39.90068
36	2008-02-05 09:33:51	116.65288	39.90067
36	2008-02-05 09:43:51	116.65289	39.90067
36	2008-02-05 09:53:51	116.65293	39.90077
36	2008-02-05 10:03:51	116.65289	39.90075
36	2008-02-05 10:13:51	116.65288	39.90072
36	2008-02-05 10:23:51	116.65288	39.90066
36	2008-02-05 10:53:51	116.65271	39.90026
36	2008-02-05 11:03:51	116.65291	39.90064
36	2008-02-05 11:13:51	116.65292	39.90059
36	2008-02-05 11:23:51	116.65309	39.90075
36	2008-02-05 11:33:51	116.66576	39.88773
36	2008-02-05 11:43:51	116.69419	39.85232
36	2008-02-05 11:53:51	116.69536	39.85156
36	2008-02-05 12:03:51	116.69536	39.85155
36	2008-02-05 12:13:51	116.69533	39.85139
36	2008-02-05 12:23:51	116.6954	39.85146
36	2008-02-05 12:33:51	116.69542	39.85148
36	2008-02-05 12:33:51	116.69542	39.85148
36	2008-02-05 12:43:50	116.69508	39.85228
36	2008-02-05 12:53:50	116.66277	39.88299
36	2008-02-05 13:03:50	116.6523	39.89959
36	2008-02-05 13:13:50	116.63967	39.90582
36	2008-02-05 13:23:50	116.63015	39.90487
36	2008-02-05 13:33:50	116.61675	39.9056
36	2008-02-05 13:43:50	116.5707	39.9114
36	2008-02-05 13:53:50	116.45552	39.92226
36	2008-02-05 14:03:50	116.43447	39.96095
36	2008-02-05 14:13:50	116.42325	39.96817
36	2008-02-05 14:33:50	116.3094	39.89557
36	2008-02-05 14:53:50	116.34722	39.88533
36	2008-02-05 15:03:50	116.36799	39.87015
36	2008-02-05 15:13:50	116.38052	39.85524
36	2008-02-05 15:23:50	116.38001	39.84791
36	2008-02-05 15:44:51	116.4262	39.85662
36	2008-02-05 15:54:51	116.45353	39.86529
36	2008-02-05 16:04:51	116.45571	39.90544
36	2008-02-05 16:14:51	116.45218	39.92149
36	2008-02-05 16:24:51	116.45217	39.92138
36	2008-02-05 16:34:51	116.45218	39.92129
36	2008-02-05 16:44:51	116.45219	39.92129
36	2008-02-05 16:54:51	116.4522	39.9214
36	2008-02-05 16:54:51	116.4522	39.9214
36	2008-02-05 17:04:51	116.44047	39.91305
36	2008-02-05 17:14:51	116.44785	39.89598
36	2008-02-05 17:24:51	116.42381	39.90691
36	2008-02-05 17:34:51	116.45511	39.903
36	2008-02-05 20:54:37	116.52236	39.91582
36	2008-02-05 21:04:37	116.5705	39.91378
36	2008-02-05 21:14:37	116.59377	39.91324
36	2008-02-05 21:24:37	116.63765	39.89398
36	2008-02-05 21:34:37	116.66921	39.8775
36	2008-02-05 22:39:29	116.69555	39.8519
36	2008-02-05 22:44:37	116.69522	39.8519
36	2008-02-05 23:05:47	116.69536	39.85178
36	2008-02-05 23:14:37	116.69537	39.85174
36	2008-02-06 00:04:21	116.69533	39.8517
36	2008-02-06 00:04:36	116.69533	39.8517
36	2008-02-06 00:15:15	116.69533	39.85168
36	2008-02-06 00:24:36	116.69532	39.85168
36	2008-02-06 00:34:36	116.69532	39.85167
36	2008-02-06 00:34:36	116.69532	39.85167
36	2008-02-06 01:16:30	116.6953	39.85165
36	2008-02-06 01:24:36	116.69526	39.85141
36	2008-02-06 01:34:36	116.69526	39.85177
36	2008-02-06 02:17:24	116.69525	39.8516
36	2008-02-06 03:35:41	116.69531	39.85161
36	2008-02-06 03:44:36	116.69544	39.85189
36	2008-02-06 03:54:36	116.69532	39.8517
36	2008-02-06 04:04:36	116.69532	39.85173
36	2008-02-06 10:31:00	116.69319	39.85205
36	2008-02-06 10:33:08	116.69456	39.8557
36	2008-02-06 10:43:08	116.6449	39.88248
36	2008-02-06 10:53:08	116.64701	39.88547
36	2008-02-06 11:03:08	116.61369	39.90566
36	2008-02-06 11:13:08	116.54443	39.90851
36	2008-02-06 11:23:08	116.54319	39.90864
36	2008-02-06 14:40:03	116.42566	39.84729
36	2008-02-06 14:50:03	116.43176	39.86462
36	2008-02-06 15:00:03	116.46694	39.86996
36	2008-02-06 15:10:03	116.49218	39.87743
36	2008-02-06 15:20:03	116.42236	39.90705
36	2008-02-06 15:30:03	116.38938	39.92187
36	2008-02-06 15:40:02	116.43873	39.92196
36	2008-02-06 15:50:02	116.45242	39.9214
36	2008-02-06 16:00:02	116.45416	39.92177
36	2008-02-06 16:10:02	116.50102	39.91459
36	2008-02-06 19:29:14	116.37888	39.89798
36	2008-02-06 19:39:14	116.40995	39.90392
36	2008-02-06 19:49:13	116.41858	39.88258
36	2008-02-06 19:49:13	116.41858	39.88258
36	2008-02-06 19:59:13	116.4123	39.8919
36	2008-02-06 20:09:13	116.39169	39.88981
36	2008-02-06 20:19:13	116.4492	39.89196
36	2008-02-06 20:29:13	116.49495	39.92177
36	2008-02-06 20:39:13	116.53842	39.91518
36	2008-02-06 20:49:13	116.5749	39.91261
36	2008-02-06 20:59:13	116.61383	39.91244
36	2008-02-06 21:09:13	116.64421	39.90932
36	2008-02-06 21:19:13	116.65498	39.88876
36	2008-02-06 21:29:13	116.69317	39.85218
36	2008-02-06 21:49:13	116.6953	39.85165
36	2008-02-06 23:08:56	116.69544	39.85179
36	2008-02-06 23:09:13	116.69544	39.8518
36	2008-02-06 23:44:01	116.69542	39.85157
36	2008-02-06 23:49:13	116.69528	39.85147
36	2008-02-07 01:21:33	116.69539	39.85165
36	2008-02-07 01:29:12	116.69535	39.8517
36	2008-02-07 02:53:03	116.69546	39.8517
36	2008-02-07 02:59:12	116.69545	39.8517
36	2008-02-07 03:09:12	116.69544	39.8517
36	2008-02-07 03:19:12	116.69542	39.85169
36	2008-02-07 03:56:46	116.69535	39.85155
36	2008-02-07 03:59:12	116.69536	39.85155
36	2008-02-07 04:09:12	116.69538	39.85156
36	2008-02-07 04:19:12	116.69539	39.85158
36	2008-02-07 05:45:22	116.69508	39.85195
36	2008-02-07 05:49:11	116.6951	39.85194
36	2008-02-07 05:59:11	116.69486	39.8519
36	2008-02-07 06:09:11	116.6951	39.85202
36	2008-02-07 11:10:55	116.69541	39.85161
36	2008-02-07 11:14:47	116.69542	39.8516
36	2008-02-07 11:24:47	116.69544	39.8516
36	2008-02-07 11:44:46	116.61256	39.90541
36	2008-02-07 11:54:46	116.51217	39.90652
36	2008-02-07 15:09:47	116.42226	39.89917
36	2008-02-07 15:19:46	116.42273	39.90673
36	2008-02-07 15:29:46	116.43308	39.89209
36	2008-02-07 15:39:46	116.44654	39.86103
36	2008-02-07 15:49:46	116.44656	39.86103
36	2008-02-07 15:59:46	116.44657	39.86102
36	2008-02-07 16:09:46	116.44658	39.86102
36	2008-02-07 16:19:46	116.45324	39.86397
36	2008-02-07 16:29:46	116.46586	39.89185
36	2008-02-07 16:39:46	116.4561	39.88336
36	2008-02-07 16:49:46	116.44954	39.87467
36	2008-02-07 16:59:46	116.38074	39.85282
36	2008-02-07 17:09:46	116.45174	39.86995
36	2008-02-07 17:19:46	116.45009	39.87619
36	2008-02-07 17:29:46	116.45511	39.87131
36	2008-02-07 17:39:46	116.47145	39.90648
36	2008-02-07 21:00:31	116.68544	39.86993
36	2008-02-07 21:10:30	116.6954	39.85178
36	2008-02-07 22:54:21	116.69544	39.85149
36	2008-02-07 23:00:30	116.69544	39.8515
36	2008-02-08 00:04:48	116.69531	39.85157
36	2008-02-08 00:10:29	116.69532	39.85158
36	2008-02-08 00:10:29	116.69532	39.85158
36	2008-02-08 01:11:33	116.69535	39.85179
36	2008-02-08 01:20:29	116.69528	39.85183
36	2008-02-08 02:56:08	116.69552	39.85177
36	2008-02-08 03:00:29	116.69551	39.85177
36	2008-02-08 03:10:29	116.69549	39.85176
36	2008-02-08 04:21:48	116.69539	39.85194
36	2008-02-08 04:21:48	116.69539	39.85194
36	2008-02-08 04:30:28	116.69537	39.85122
36	2008-02-08 04:40:28	116.69571	39.85187
36	2008-02-08 04:50:28	116.6956	39.85212
36	2008-02-08 06:17:24	116.69549	39.85159
36	2008-02-08 06:20:28	116.6956	39.85129
36	2008-02-08 06:30:28	116.6954	39.85181
36	2008-02-08 06:40:28	116.69539	39.85175
36	2008-02-08 06:50:28	116.69541	39.85172
36	2008-02-08 07:00:28	116.69542	39.85168
36	2008-02-08 11:34:09	116.69365	39.85182
36	2008-02-08 11:37:18	116.69284	39.85963
36	2008-02-08 11:47:18	116.64503	39.89151
36	2008-02-08 11:57:18	116.62029	39.90579
36	2008-02-08 12:06:25	116.61994	39.90585
36	2008-02-08 12:07:19	116.53804	39.90827
36	2008-02-08 15:22:58	116.4154	39.8682
36	2008-02-08 15:32:58	116.41311	39.89162
36	2008-02-08 15:42:58	116.3802	39.88843
36	2008-02-08 15:52:58	116.34825	39.88814
36	2008-02-08 15:52:58	116.34825	39.88814
36	2008-02-08 16:02:58	116.30448	39.92853
36	2008-02-08 16:12:58	116.27811	39.95968
36	2008-02-08 16:22:58	116.30442	39.96161
36	2008-02-08 16:32:58	116.34307	39.9661
36	2008-02-08 16:42:58	116.34704	39.99125
36	2008-02-08 16:52:58	116.32846	39.99134
36	2008-02-08 17:02:58	116.29969	39.98107
36	2008-02-08 17:12:58	116.34611	39.96635
36	2008-02-08 17:22:58	116.37287	39.96824
36	2008-02-08 17:32:58	116.37288	39.96824
