# Supplementary material for: An adaptive map-matching algorithm based on hierarchical fuzzy system from vehicular GPS data
Source: PLoS One. 2017 Dec 5;12(12):e0188796. doi: 10.1371/journal.pone.0188796 (PMC5716534; doi:10.1371/journal.pone.0188796)
Supplement: S1 Data — (ZIP) [file pone.0188796.s001.zip › data samples/37.txt]

37	2008-02-03 02:58:32	116.4972	39.95165
37	2008-02-03 03:04:32	116.48377	39.97255
37	2008-02-03 03:10:32	115.8803	39.8576
37	2008-02-03 03:18:06	116.50205	39.99727
37	2008-02-03 05:46:31	116.50258	39.99685
37	2008-02-03 05:56:29	116.5021	39.99692
37	2008-02-03 06:21:18	116.50217	39.99687
37	2008-02-03 10:10:39	116.50227	39.997
37	2008-02-03 10:16:46	116.50223	39.99697
37	2008-02-03 10:23:07	116.50218	39.99697
37	2008-02-03 10:39:32	116.46693	40.05162
37	2008-02-03 10:51:32	116.46693	40.05162
37	2008-02-03 10:57:32	116.46693	40.05162
37	2008-02-03 11:03:32	116.46693	40.05162
37	2008-02-03 11:16:02	116.46693	40.05162
37	2008-02-03 11:22:02	116.46693	40.05162
37	2008-02-03 11:36:28	116.50033	39.97052
37	2008-02-03 11:42:28	116.50062	39.97078
37	2008-02-03 11:48:28	116.47632	39.96837
37	2008-02-03 11:56:06	116.48355	39.92923
37	2008-02-03 12:02:06	116.46118	39.90593
37	2008-02-03 12:09:36	116.4673	39.90807
37	2008-02-03 12:32:06	116.46542	39.9086
37	2008-02-03 12:38:06	116.44732	39.90707
37	2008-02-03 12:44:06	116.41952	39.90715
37	2008-02-03 12:50:06	116.39453	39.90648
37	2008-02-03 13:03:00	116.37377	39.9262
37	2008-02-03 13:09:00	116.36702	39.93187
37	2008-02-03 13:15:00	116.36702	39.93187
37	2008-02-03 13:21:00	116.36702	39.93187
37	2008-02-03 13:27:00	116.36702	39.93187
37	2008-02-03 13:33:04	116.31737	39.95497
37	2008-02-03 14:43:29	116.4147	39.90067
37	2008-02-03 14:49:29	116.39627	39.89938
37	2008-02-03 14:55:37	116.3891	39.89893
37	2008-02-03 15:14:04	116.42188	39.9057
37	2008-02-03 15:26:04	116.45628	39.9059
37	2008-02-03 15:32:04	116.20937	39.94265
37	2008-02-03 15:38:04	116.08045	39.94382
37	2008-02-03 15:44:04	116.08045	39.94382
37	2008-02-03 15:50:04	116.08045	39.94382
37	2008-02-03 15:56:04	115.876	40.02363
37	2008-02-03 16:02:04	115.876	40.02363
37	2008-02-03 16:08:04	116.08935	39.72735
37	2008-02-03 16:19:25	116.50228	39.99747
37	2008-02-03 16:25:25	116.48628	39.98977
37	2008-02-03 17:52:00	116.31073	39.90482
37	2008-02-03 17:59:26	116.30672	39.90693
37	2008-02-03 18:05:26	116.30443	39.92107
37	2008-02-03 18:15:56	116.3067	39.93957
37	2008-02-03 18:21:56	116.34678	39.93868
37	2008-02-03 18:27:56	116.3498	39.93978
37	2008-02-03 18:38:50	116.33588	39.94665
37	2008-02-03 18:44:50	116.32862	39.96102
37	2008-02-03 18:50:50	116.34767	39.96632
37	2008-02-03 18:56:50	116.38782	39.96702
37	2008-02-03 19:08:50	116.40133	39.97795
37	2008-02-03 19:20:50	116.38038	40.0046
37	2008-02-03 19:26:50	116.38163	39.97588
37	2008-02-03 19:32:50	116.38883	39.95652
37	2008-02-03 19:38:50	116.40323	39.94757
37	2008-02-03 19:44:50	116.4275	39.93468
37	2008-02-03 19:52:09	116.44288	39.93215
37	2008-02-03 19:58:09	116.44417	39.93725
37	2008-02-03 20:04:09	116.44427	39.94197
37	2008-02-03 20:10:09	116.44935	39.94697
37	2008-02-03 20:16:09	116.46243	39.9459
37	2008-02-03 20:22:39	116.4644	39.94287
37	2008-02-03 20:28:48	116.46523	39.94243
37	2008-02-03 20:34:48	116.46505	39.94358
37	2008-02-03 20:40:48	116.46137	39.95487
37	2008-02-03 20:47:08	116.45885	39.94898
37	2008-02-03 20:53:08	116.4561	39.94808
37	2008-02-03 20:59:08	116.45332	39.93312
37	2008-02-03 21:05:08	116.44513	39.93247
37	2008-02-03 21:11:08	116.43983	39.94923
37	2008-02-03 21:17:08	116.43642	39.95847
37	2008-02-03 21:23:08	116.4554	39.94875
37	2008-02-03 21:29:28	116.45652	39.94808
37	2008-02-03 21:35:28	116.46765	39.9659
37	2008-02-03 21:41:28	116.89048	40.19728
37	2008-02-03 21:47:28	116.95928	40.23453
37	2008-02-03 21:53:28	116.95928	40.23453
37	2008-02-03 21:59:28	116.95928	40.23453
37	2008-02-03 22:05:28	116.95928	40.23453
37	2008-02-03 22:11:28	116.95928	40.23453
37	2008-02-03 22:38:54	116.48942	39.97062
37	2008-02-03 22:44:54	116.48295	39.9612
37	2008-02-03 22:50:54	116.49075	39.95452
37	2008-02-03 22:56:54	116.47462	39.9541
37	2008-02-03 23:02:54	116.05975	41.31433
37	2008-02-03 23:08:54	116.05932	41.49725
37	2008-02-03 23:14:54	116.05932	41.49725
37	2008-02-03 23:20:54	115.26935	41.71935
37	2008-02-03 23:26:54	115.26935	41.71935
37	2008-02-03 23:32:54	115.26935	41.71935
37	2008-02-03 23:38:54	115.26935	41.71935
37	2008-02-03 23:44:54	115.26935	41.71935
37	2008-02-03 23:44:54	115.26935	41.71935
37	2008-02-03 23:57:03	111.38733	39.0336
37	2008-02-04 00:03:03	111.38733	39.0336
37	2008-02-04 00:09:03	111.38733	39.0336
37	2008-02-04 00:09:03	111.38733	39.0336
37	2008-02-04 00:15:14	116.42427	39.86705
37	2008-02-04 00:21:35	116.4147	39.88188
37	2008-02-04 00:28:31	116.41233	39.89928
37	2008-02-04 00:28:31	116.41233	39.89928
37	2008-02-04 00:34:31	116.40012	39.89943
37	2008-02-04 00:40:31	116.36878	39.90593
37	2008-02-04 00:47:00	116.31558	39.90615
37	2008-02-04 00:53:00	116.09217	39.77852
37	2008-02-04 00:59:00	115.82247	39.55643
37	2008-02-04 01:05:00	115.80677	39.48942
37	2008-02-04 01:11:00	115.85933	39.51397
37	2008-02-04 01:17:00	116.36592	39.89818
37	2008-02-04 01:23:00	116.36693	39.92953
37	2008-02-04 01:29:01	116.3993	39.93203
37	2008-02-04 01:35:01	116.41977	39.93963
37	2008-02-04 01:41:01	116.45595	39.94157
37	2008-02-04 01:41:01	116.45595	39.94157
37	2008-02-04 01:47:01	116.47938	39.98695
37	2008-02-04 01:55:32	116.4765	39.96933
37	2008-02-04 01:55:32	116.4765	39.96933
37	2008-02-04 02:01:32	116.4765	39.96933
37	2008-02-04 02:19:32	116.4765	39.96933
37	2008-02-04 02:26:02	116.4765	39.96933
37	2008-02-04 06:46:44	116.50162	39.99753
37	2008-02-04 07:42:31	116.50162	39.99742
37	2008-02-04 07:53:39	116.49932	39.99532
37	2008-02-04 08:54:19	116.50187	39.99742
37	2008-02-04 11:02:05	116.50215	39.99713
37	2008-02-04 11:08:05	116.5091	39.97472
37	2008-02-04 11:24:48	116.50072	39.97067
37	2008-02-04 11:46:33	116.46595	39.97727
37	2008-02-04 11:52:33	116.46595	39.97727
37	2008-02-04 11:58:33	116.46595	39.97727
37	2008-02-04 12:04:33	116.46595	39.97727
37	2008-02-04 12:04:33	116.46595	39.97727
37	2008-02-04 12:10:33	116.46595	39.97727
37	2008-02-04 12:23:02	116.46595	39.97727
37	2008-02-04 12:29:02	116.46595	39.97727
37	2008-02-04 12:35:02	116.46595	39.97727
37	2008-02-04 12:41:02	116.46595	39.97727
37	2008-02-04 12:47:02	116.46595	39.97727
37	2008-02-04 13:18:02	116.46595	39.97727
37	2008-02-04 13:24:02	116.46595	39.97727
37	2008-02-04 13:30:02	116.46595	39.97727
37	2008-02-04 13:36:02	116.46595	39.97727
37	2008-02-04 13:56:02	116.46595	39.97727
37	2008-02-04 14:02:02	116.46595	39.97727
37	2008-02-04 14:08:02	116.46595	39.97727
37	2008-02-04 14:14:02	116.46595	39.97727
37	2008-02-04 14:20:02	116.46595	39.97727
37	2008-02-04 14:30:02	116.46595	39.97727
37	2008-02-04 14:36:02	116.46595	39.97727
37	2008-02-04 14:42:02	116.46595	39.97727
37	2008-02-04 14:48:02	116.46595	39.97727
37	2008-02-04 14:54:02	116.46595	39.97727
37	2008-02-04 15:10:33	116.46595	39.97727
37	2008-02-04 15:16:33	116.46595	39.97727
37	2008-02-04 15:22:33	116.46595	39.97727
37	2008-02-04 15:22:33	116.46595	39.97727
37	2008-02-04 15:54:03	116.46595	39.97727
37	2008-02-04 16:00:03	116.46595	39.97727
37	2008-02-04 16:06:03	116.46595	39.97727
37	2008-02-04 16:06:03	116.46595	39.97727
37	2008-02-04 16:12:03	116.46595	39.97727
37	2008-02-04 16:18:03	116.46595	39.97727
37	2008-02-04 16:26:32	116.46595	39.97727
37	2008-02-04 16:32:32	116.46595	39.97727
37	2008-02-04 16:38:49	116.45548	39.93285
37	2008-02-04 16:44:49	116.47297	39.92413
37	2008-02-04 16:44:49	116.47297	39.92413
37	2008-02-04 16:50:49	116.47262	39.92092
37	2008-02-04 16:55:06	116.47262	39.92092
37	2008-02-04 16:55:10	116.47262	39.92092
37	2008-02-04 17:10:45	116.46758	39.90992
37	2008-02-04 17:30:41	116.46607	39.91012
37	2008-02-04 17:36:44	116.45043	39.90688
37	2008-02-04 17:42:59	116.4227	39.90685
37	2008-02-04 17:48:59	116.39833	39.90655
37	2008-02-04 18:01:16	116.37013	39.90785
37	2008-02-04 18:07:16	116.36782	39.90442
37	2008-02-04 18:14:28	116.36798	39.90052
37	2008-02-04 18:22:25	116.36798	39.89907
37	2008-02-04 18:30:03	116.3681	39.88872
37	2008-02-04 18:36:03	116.36805	39.86898
37	2008-02-04 18:36:03	116.36805	39.86898
37	2008-02-04 18:42:03	116.39347	39.85588
37	2008-02-04 18:53:56	116.4062	39.84823
37	2008-02-04 19:00:28	116.40813	39.85388
37	2008-02-04 19:06:28	116.41587	39.85745
37	2008-02-04 19:13:03	116.42658	39.86445
37	2008-02-04 19:20:37	116.43233	39.86452
37	2008-02-04 19:26:37	116.43863	39.87317
37	2008-02-04 19:43:56	116.44583	39.88025
37	2008-02-04 19:51:48	116.46068	39.87483
37	2008-02-04 19:57:49	116.46665	39.86668
37	2008-02-04 20:03:49	116.4544	39.8692
37	2008-02-04 20:09:49	116.42035	39.85695
37	2008-02-04 20:15:49	116.40783	39.85255
37	2008-02-04 20:23:47	116.40445	39.8525
37	2008-02-04 20:29:47	116.44542	39.8592
37	2008-02-04 20:35:47	116.45577	39.88302
37	2008-02-04 20:41:47	116.48758	39.87472
37	2008-02-04 20:47:47	116.48587	39.8746
37	2008-02-04 20:53:47	116.48587	39.8746
37	2008-02-04 20:59:47	116.48587	39.8746
37	2008-02-04 21:11:47	116.545	39.91182
37	2008-02-04 21:39:11	116.52395	39.91588
37	2008-02-04 21:51:11	116.80132	40.11568
37	2008-02-04 22:09:11	116.49845	39.93037
37	2008-02-04 22:15:11	116.4813	39.93247
37	2008-02-04 22:21:11	116.45612	39.93257
37	2008-02-04 22:27:11	116.43303	39.96675
37	2008-02-04 22:33:11	116.42275	39.98782
37	2008-02-04 22:39:11	116.37933	39.99642
37	2008-02-04 22:53:38	116.37758	40.00043
37	2008-02-04 22:59:38	116.40162	40.00082
37	2008-02-04 23:08:04	116.40118	39.99207
37	2008-02-04 23:17:49	116.4012	39.99097
37	2008-02-04 23:23:49	118.45998	43.2686
37	2008-02-04 23:59:49	116.23572	39.94883
37	2008-02-05 00:05:49	116.2679	39.94563
37	2008-02-05 00:11:49	116.29492	39.95823
37	2008-02-05 00:18:32	116.3147	39.9653
37	2008-02-05 00:24:32	116.3475	39.98243
37	2008-02-05 00:30:32	116.34637	40.0059
37	2008-02-05 00:36:32	116.35057	40.0215
37	2008-02-05 00:42:32	115.79022	40.02797
37	2008-02-05 00:48:32	115.59227	40.02752
37	2008-02-05 00:54:32	116.3605	40.0051
37	2008-02-05 01:01:44	116.35255	40.02958
37	2008-02-05 01:07:44	116.34588	40.01307
37	2008-02-05 01:13:44	116.37992	40.0084
37	2008-02-05 01:19:49	116.40118	39.99083
37	2008-02-05 01:25:49	116.41057	39.98707
37	2008-02-05 01:31:49	116.41057	39.98707
37	2008-02-05 01:37:49	116.41057	39.98707
37	2008-02-05 01:43:49	116.41057	39.98707
37	2008-02-05 01:49:49	116.41057	39.98707
37	2008-02-05 01:55:49	116.41057	39.98707
37	2008-02-05 01:55:49	116.41057	39.98707
37	2008-02-05 03:58:44	116.50162	39.99772
37	2008-02-05 07:48:24	116.50298	40.0006
37	2008-02-05 10:04:02	116.50168	39.99777
37	2008-02-05 10:04:02	116.50168	39.99777
37	2008-02-05 10:59:27	116.50168	39.99755
37	2008-02-05 11:11:22	116.50193	39.99713
37	2008-02-05 11:17:22	116.50443	39.97182
37	2008-02-05 11:43:56	116.5002	39.97077
37	2008-02-05 11:49:56	116.48932	39.97068
37	2008-02-05 12:01:56	116.48278	39.9084
37	2008-02-05 12:07:56	116.45147	39.9029
37	2008-02-05 12:25:56	116.45587	39.90245
37	2008-02-05 12:31:56	116.48445	39.92132
37	2008-02-05 12:37:56	116.49988	39.93027
37	2008-02-05 12:43:56	116.49558	39.94
37	2008-02-05 12:50:13	116.49583	39.92715
37	2008-02-05 12:56:13	116.47257	39.92168
37	2008-02-05 13:24:07	116.44175	39.93992
37	2008-02-05 13:31:21	116.45492	39.94785
37	2008-02-05 13:40:36	116.45467	39.95093
37	2008-02-05 13:46:36	116.45522	39.93378
37	2008-02-05 13:52:51	116.47198	39.92723
37	2008-02-05 14:04:51	116.42982	39.96798
37	2008-02-05 14:10:51	116.42982	39.96798
37	2008-02-05 14:16:51	116.37323	39.95815
37	2008-02-05 14:31:24	116.37918	39.96085
37	2008-02-05 14:39:36	116.37987	39.96057
37	2008-02-05 14:45:55	116.38828	39.98093
37	2008-02-05 14:51:55	116.40162	40.00205
37	2008-02-05 14:57:55	116.3981	40.0039
37	2008-02-05 15:06:42	116.3982	40.00395
37	2008-02-05 15:12:48	116.40137	39.9937
37	2008-02-05 15:24:15	116.40018	39.99083
37	2008-02-05 15:30:15	116.41787	39.98833
37	2008-02-05 15:40:10	116.41432	39.99263
37	2008-02-05 15:46:10	116.41168	39.96938
37	2008-02-05 15:52:50	116.41215	39.95807
37	2008-02-05 15:52:50	116.41215	39.95807
37	2008-02-05 15:58:50	116.3738	39.94753
37	2008-02-05 16:04:50	116.34953	39.934
37	2008-02-05 16:10:55	116.35002	39.91808
37	2008-02-05 16:18:36	116.35067	39.91112
37	2008-02-05 16:24:38	116.34703	39.91243
37	2008-02-05 16:30:38	116.33162	39.92185
37	2008-02-05 16:30:38	116.33162	39.92185
37	2008-02-05 16:36:38	116.33133	39.9367
37	2008-02-05 16:42:38	116.36383	39.94745
37	2008-02-05 16:48:38	116.3641	39.96372
37	2008-02-05 16:54:38	116.36855	39.9672
37	2008-02-05 17:19:38	116.41998	39.91403
37	2008-02-05 17:25:38	116.41232	39.91403
37	2008-02-05 17:31:38	116.42822	39.92273
37	2008-02-05 17:37:38	116.42808	39.92737
37	2008-02-05 17:43:38	116.45498	39.95018
37	2008-02-05 17:49:38	116.45612	39.94808
37	2008-02-05 17:55:38	116.4783	39.96027
37	2008-02-05 18:01:38	116.4766	39.9681
37	2008-02-05 18:10:51	116.47542	39.96582
37	2008-02-05 18:17:43	116.47517	39.96577
37	2008-02-05 18:23:43	116.47238	39.97852
37	2008-02-05 19:16:02	116.44025	39.94885
37	2008-02-05 19:22:02	116.43705	39.94198
37	2008-02-05 19:50:55	116.45665	39.94818
37	2008-02-05 19:56:55	116.4836	39.94837
37	2008-02-05 20:02:55	116.48357	39.89007
37	2008-02-05 20:08:55	116.47148	39.88887
37	2008-02-05 20:14:55	116.47178	39.90277
37	2008-02-05 20:20:55	116.96643	42.46482
37	2008-02-05 20:26:55	116.35122	41.31805
37	2008-02-05 20:32:55	116.12833	40.53605
37	2008-02-05 20:38:55	116.11487	40.46983
37	2008-02-05 20:44:55	116.11487	40.46983
37	2008-02-05 20:50:55	116.11487	40.46983
37	2008-02-05 20:56:55	116.11487	40.46983
37	2008-02-05 21:02:55	116.11487	40.46983
37	2008-02-05 21:08:55	116.11487	40.46983
37	2008-02-05 21:14:55	116.11487	40.46983
37	2008-02-05 21:20:55	116.11487	40.46983
37	2008-02-05 21:26:55	116.11487	40.46983
37	2008-02-05 21:32:55	116.11487	40.46983
37	2008-02-05 21:44:32	116.11487	40.46983
37	2008-02-05 21:50:32	116.11487	40.46983
37	2008-02-05 21:56:32	116.11487	40.46983
37	2008-02-05 22:02:32	116.11487	40.46983
37	2008-02-05 22:08:32	116.11487	40.46983
37	2008-02-05 22:14:33	116.11487	40.46983
37	2008-02-05 22:20:33	116.11487	40.46983
37	2008-02-05 22:26:33	116.11487	40.46983
37	2008-02-05 22:32:33	116.11487	40.46983
37	2008-02-05 22:38:33	116.11487	40.46983
37	2008-02-05 23:08:33	116.11487	40.46983
37	2008-02-05 23:14:33	116.11487	40.46983
37	2008-02-05 23:20:33	116.11487	40.46983
37	2008-02-05 23:26:33	116.11487	40.46983
37	2008-02-05 23:32:33	116.11487	40.46983
37	2008-02-05 23:38:33	116.11487	40.46983
37	2008-02-05 23:51:48	116.44433	39.9146
37	2008-02-05 23:57:48	116.45118	39.922
37	2008-02-06 00:03:48	116.45952	39.94908
37	2008-02-06 00:09:48	116.48432	39.9648
37	2008-02-06 00:09:48	116.48432	39.9648
37	2008-02-06 00:15:54	116.49872	39.97158
37	2008-02-06 00:21:54	116.4709	39.97273
37	2008-02-06 00:33:58	116.48367	39.93663
37	2008-02-06 00:33:58	116.48367	39.93663
37	2008-02-06 00:45:58	116.51262	39.87193
37	2008-02-06 00:51:58	116.52833	39.88073
37	2008-02-06 00:57:58	116.54212	39.878
37	2008-02-06 01:03:58	116.54212	39.878
37	2008-02-06 13:54:33	116.4834	39.98615
37	2008-02-06 14:08:46	116.47067	39.96845
37	2008-02-06 14:14:46	116.45102	39.95095
37	2008-02-06 14:40:29	116.45043	39.95047
37	2008-02-06 14:46:29	116.4756	39.9703
37	2008-02-06 14:58:29	116.46193	39.9956
37	2008-02-06 16:23:57	116.48162	39.98782
37	2008-02-06 16:32:50	116.48257	39.98855
37	2008-02-06 16:38:50	116.51053	40.0141
37	2008-02-06 16:44:50	116.53463	40.05302
37	2008-02-06 16:50:50	116.55562	40.10287
37	2008-02-06 16:57:00	116.60558	40.11632
37	2008-02-06 17:15:10	116.82248	40.14897
37	2008-02-06 17:33:10	117.06665	40.13743
37	2008-02-06 17:39:10	117.09035	40.14385
37	2008-02-06 17:45:10	117.12155	40.15685
37	2008-02-06 17:51:10	117.1501	40.18027
37	2008-02-06 20:16:08	117.14433	40.18112
37	2008-02-06 20:33:28	117.14437	40.18105
37	2008-02-06 22:44:15	117.1442	40.18098
37	2008-02-06 23:01:30	117.14415	40.181
37	2008-02-06 23:52:47	117.20023	40.22728
37	2008-02-07 00:12:51	117.1441	40.18113
37	2008-02-07 01:56:32	117.145	40.18023
37	2008-02-07 01:56:32	117.145	40.18023
37	2008-02-07 03:09:12	117.10898	40.17112
37	2008-02-07 07:05:08	117.14427	40.18107
37	2008-02-07 16:49:39	117.14397	40.18102
37	2008-02-07 20:29:54	117.1445	40.18107
37	2008-02-07 21:17:03	117.14422	40.18115
37	2008-02-07 22:23:02	117.14425	40.18103
37	2008-02-07 22:58:39	117.1461	40.18128
37	2008-02-07 23:18:12	117.14445	40.18102
37	2008-02-08 00:07:22	117.1444	40.18115
37	2008-02-08 00:32:02	117.14415	40.18085
37	2008-02-08 00:38:02	117.14365	40.1791
37	2008-02-08 00:44:02	117.1418	40.17585
37	2008-02-08 00:51:42	117.14408	40.18087
37	2008-02-08 00:57:42	117.1422	40.17832
37	2008-02-08 01:04:22	117.14407	40.18117
37	2008-02-08 01:11:09	117.14412	40.18097
37	2008-02-08 01:47:26	117.14428	40.18103
37	2008-02-08 01:53:26	117.14392	40.18288
37	2008-02-08 01:59:26	117.14758	40.19312
37	2008-02-08 02:23:26	121.32198	42.65197
37	2008-02-08 02:47:26	121.94853	41.28022
37	2008-02-08 02:53:26	121.65883	40.85175
37	2008-02-08 02:59:26	120.94987	41.01968
37	2008-02-08 03:05:26	121.26997	40.58587
37	2008-02-08 03:11:26	121.83808	40.22915
37	2008-02-08 03:17:26	121.42138	40.06363
37	2008-02-08 03:23:26	122.35623	39.82913
37	2008-02-08 03:49:03	122.36122	39.82773
37	2008-02-08 03:55:03	122.36122	39.82773
37	2008-02-08 04:01:03	122.36122	39.82773
37	2008-02-08 04:07:03	122.36122	39.82773
37	2008-02-08 04:07:03	122.36122	39.82773
37	2008-02-08 04:13:03	122.36122	39.82773
37	2008-02-08 04:26:03	122.36122	39.82773
37	2008-02-08 04:32:03	122.36122	39.82773
37	2008-02-08 04:38:03	122.36122	39.82773
37	2008-02-08 04:50:03	122.36122	39.82773
37	2008-02-08 04:59:03	122.36122	39.82773
37	2008-02-08 05:05:03	122.36122	39.82773
37	2008-02-08 05:11:03	122.36122	39.82773
37	2008-02-08 05:17:03	122.36122	39.82773
37	2008-02-08 05:23:03	122.36122	39.82773
37	2008-02-08 05:51:33	122.36122	39.82773
37	2008-02-08 05:57:33	122.36122	39.82773
37	2008-02-08 06:03:33	122.36122	39.82773
37	2008-02-08 06:23:18	117.1443	40.18112
37	2008-02-08 07:01:18	117.14422	40.18113
37	2008-02-08 07:01:18	117.14422	40.18113
37	2008-02-08 07:26:39	117.14425	40.18115
