# Supplementary material for: An adaptive map-matching algorithm based on hierarchical fuzzy system from vehicular GPS data
Source: PLoS One. 2017 Dec 5;12(12):e0188796. doi: 10.1371/journal.pone.0188796 (PMC5716534; doi:10.1371/journal.pone.0188796)
Supplement: S1 Data — (ZIP) [file pone.0188796.s001.zip › data samples/38.txt]

38	2008-02-02 16:21:43	116.41222	39.90449
38	2008-02-02 16:26:43	116.42512	39.90668
38	2008-02-02 16:36:43	116.45591	39.91844
38	2008-02-02 16:41:42	116.45585	39.93463
38	2008-02-02 16:46:41	116.45348	39.95322
38	2008-02-02 16:51:43	116.44535	39.95867
38	2008-02-02 16:56:43	116.4354	39.95849
38	2008-02-02 17:01:43	116.4488	39.95546
38	2008-02-02 17:06:43	116.47451	39.98099
38	2008-02-02 17:11:42	116.47803	39.9937
38	2008-02-02 17:16:42	116.4711	40.00049
38	2008-02-02 17:21:42	116.47639	39.98324
38	2008-02-02 17:26:42	116.47949	39.97641
38	2008-02-02 17:31:42	116.46912	39.96695
38	2008-02-02 17:41:42	116.48363	39.87954
38	2008-02-02 17:46:42	116.46016	39.8335
38	2008-02-02 17:51:42	116.39627	39.83132
38	2008-02-02 17:56:42	116.38986	39.84074
38	2008-02-02 17:56:42	116.38986	39.84074
38	2008-02-02 18:01:42	116.38128	39.84381
38	2008-02-02 18:06:42	116.38067	39.85538
38	2008-02-02 18:11:42	116.38138	39.87588
38	2008-02-02 18:16:42	116.38377	39.88755
38	2008-02-02 18:21:42	116.40437	39.89138
38	2008-02-02 18:26:42	116.4119	39.89954
38	2008-02-02 18:31:42	116.43227	39.89851
38	2008-02-02 18:36:42	116.4279	39.93028
38	2008-02-02 18:41:42	116.43349	39.94803
38	2008-02-02 18:46:42	116.48151	39.98624
38	2008-02-02 18:51:42	116.54896	40.02749
38	2008-02-02 18:56:42	116.5832	40.06289
38	2008-02-02 19:06:42	116.58204	40.06519
38	2008-02-02 19:11:42	116.56423	40.0642
38	2008-02-02 19:16:42	116.56536	40.07012
38	2008-02-02 19:21:42	116.56464	40.07051
38	2008-02-02 19:26:42	116.56465	40.07048
38	2008-02-02 19:31:42	116.56465	40.07048
38	2008-02-02 19:36:42	116.56466	40.07047
38	2008-02-02 19:41:42	116.56233	40.06947
38	2008-02-02 19:46:42	116.57007	40.06298
38	2008-02-02 19:51:42	116.58295	40.05948
38	2008-02-02 19:56:42	116.58302	40.05988
38	2008-02-02 20:01:42	116.57983	40.07566
38	2008-02-02 20:06:42	116.58002	40.07575
38	2008-02-02 20:11:41	116.5801	40.07578
38	2008-02-02 20:16:41	116.58015	40.07581
38	2008-02-02 20:21:41	116.58045	40.07596
38	2008-02-02 20:21:41	116.58045	40.07596
38	2008-02-02 20:36:41	116.58049	40.07597
38	2008-02-02 20:41:41	116.58051	40.07598
38	2008-02-02 20:46:41	116.58052	40.07597
38	2008-02-02 20:56:41	116.58054	40.07598
38	2008-02-02 21:06:42	116.58065	40.07604
38	2008-02-02 21:11:42	116.58052	40.076
38	2008-02-02 21:16:42	116.58059	40.07602
38	2008-02-02 21:21:41	116.58214	40.07475
38	2008-02-02 21:31:41	116.58335	40.07519
38	2008-02-02 21:36:41	116.5875	40.07726
38	2008-02-02 21:41:41	116.5875	40.07726
38	2008-02-02 21:46:41	116.57943	40.04761
38	2008-02-02 21:51:41	116.517	40.0165
38	2008-02-02 22:01:41	116.44252	39.95748
38	2008-02-02 22:06:41	116.43605	39.96453
38	2008-02-02 22:11:41	116.44643	40.00405
38	2008-02-02 22:16:41	116.43564	40.02442
38	2008-02-02 22:21:41	116.41602	40.04048
38	2008-02-02 22:26:41	116.41598	40.04056
38	2008-02-02 22:31:41	116.41139	40.02599
38	2008-02-02 22:36:41	116.39795	40.00384
38	2008-02-02 22:41:41	116.4063	40.00139
38	2008-02-02 22:46:41	116.40766	39.99758
38	2008-02-02 22:46:41	116.40766	39.99758
38	2008-02-02 22:51:41	116.40112	39.99384
38	2008-02-02 22:56:41	116.39395	39.96757
38	2008-02-02 23:01:40	116.34731	39.96569
38	2008-02-02 23:13:09	116.31831	39.9379
38	2008-02-02 23:16:40	116.30355	39.95233
38	2008-02-02 23:21:40	116.30125	39.95804
38	2008-02-02 23:26:40	116.30096	39.96828
38	2008-02-02 23:36:40	116.30304	39.9539
38	2008-02-02 23:41:40	116.30308	39.95391
38	2008-02-02 23:46:40	116.30346	39.94742
38	2008-02-02 23:56:41	116.34726	39.93872
38	2008-02-03 00:01:41	116.35029	39.93938
38	2008-02-03 00:06:41	116.34938	39.93493
38	2008-02-03 00:11:41	116.35119	39.91834
38	2008-02-03 00:16:41	116.35037	39.90583
38	2008-02-03 00:21:41	116.34261	39.88512
38	2008-02-03 00:31:40	116.39017	39.8304
38	2008-02-03 00:36:40	116.39594	39.80966
38	2008-02-03 00:41:40	116.41266	39.79491
38	2008-02-03 00:51:40	116.44977	39.80924
38	2008-02-03 00:56:40	116.417	39.8239
38	2008-02-03 01:01:40	116.43786	39.83047
38	2008-02-03 01:06:40	116.44715	39.8602
38	2008-02-03 01:11:40	116.45548	39.90249
38	2008-02-03 01:16:40	116.45449	39.90655
38	2008-02-03 04:28:20	116.656	39.89305
38	2008-02-03 04:33:20	116.65582	39.89293
38	2008-02-03 04:38:20	116.65595	39.89299
38	2008-02-03 04:43:20	116.6566	39.89332
38	2008-02-03 04:48:21	116.65621	39.8931
38	2008-02-03 04:53:21	116.65617	39.89307
38	2008-02-03 04:58:21	116.65615	39.89305
38	2008-02-03 05:03:21	116.65616	39.89305
38	2008-02-03 05:08:21	116.65612	39.89303
38	2008-02-03 05:13:21	116.65612	39.89292
38	2008-02-03 05:13:21	116.65612	39.89292
38	2008-02-03 05:18:20	116.65617	39.89297
38	2008-02-03 05:23:20	116.65614	39.89272
38	2008-02-03 05:28:20	116.65615	39.89279
38	2008-02-03 05:33:20	116.65617	39.89306
38	2008-02-03 05:38:20	116.65569	39.89307
38	2008-02-03 05:43:20	116.65605	39.89304
38	2008-02-03 05:48:20	116.65583	39.893
38	2008-02-03 05:53:20	116.65582	39.89301
38	2008-02-03 05:58:20	116.65582	39.89301
38	2008-02-03 06:03:20	116.65581	39.89302
38	2008-02-03 06:08:20	116.65579	39.89302
38	2008-02-03 06:13:20	116.65572	39.89299
38	2008-02-03 06:18:20	116.65581	39.89303
38	2008-02-03 06:23:19	116.65583	39.89308
38	2008-02-03 06:28:19	116.65581	39.89308
38	2008-02-03 06:33:19	116.65576	39.89307
38	2008-02-03 06:38:19	116.65584	39.893
38	2008-02-03 06:43:19	116.65587	39.893
38	2008-02-03 06:48:19	116.65587	39.893
38	2008-02-03 06:58:20	116.65624	39.89294
38	2008-02-03 07:03:20	116.65639	39.89319
38	2008-02-03 07:08:20	116.65578	39.89297
38	2008-02-03 07:13:20	116.65582	39.89297
38	2008-02-03 07:18:19	116.65582	39.89297
38	2008-02-03 07:23:19	116.65585	39.89297
38	2008-02-03 07:28:19	116.65587	39.89298
38	2008-02-03 07:33:19	116.65588	39.89297
38	2008-02-03 07:38:19	116.65597	39.89297
38	2008-02-03 07:38:19	116.65597	39.89297
38	2008-02-03 07:43:19	116.65581	39.89292
38	2008-02-03 07:48:19	116.65582	39.89293
38	2008-02-03 07:53:19	116.65583	39.89299
38	2008-02-03 08:03:20	116.65592	39.89311
38	2008-02-03 08:08:20	116.65577	39.893
38	2008-02-03 08:13:20	116.65584	39.89303
38	2008-02-03 08:18:19	116.65587	39.89301
38	2008-02-03 08:28:19	116.65584	39.893
38	2008-02-03 08:38:19	116.65595	39.8931
38	2008-02-03 08:43:19	116.65597	39.89276
38	2008-02-03 08:48:19	116.65597	39.89283
38	2008-02-03 08:58:19	116.65603	39.89299
38	2008-02-03 09:08:19	116.65586	39.89298
38	2008-02-03 09:18:19	116.65576	39.89305
38	2008-02-03 09:23:19	116.65604	39.89288
38	2008-02-03 09:28:19	116.65599	39.89298
38	2008-02-03 09:38:19	116.65589	39.89292
38	2008-02-03 09:43:19	116.65592	39.89291
38	2008-02-03 09:48:19	116.65594	39.89309
38	2008-02-03 09:58:19	116.65603	39.89291
38	2008-02-03 10:03:19	116.65615	39.89315
38	2008-02-03 10:03:19	116.65615	39.89315
38	2008-02-03 10:07:07	116.65593	39.89312
38	2008-02-03 10:08:19	116.65595	39.89309
38	2008-02-03 10:13:19	116.65604	39.8931
38	2008-02-03 10:33:18	116.65592	39.89305
38	2008-02-03 10:38:18	116.65591	39.89307
38	2008-02-03 10:43:18	116.65591	39.89307
38	2008-02-03 10:48:18	116.65589	39.89307
38	2008-02-03 10:53:18	116.65589	39.89308
38	2008-02-03 10:58:19	116.65589	39.89308
38	2008-02-03 11:03:19	116.65588	39.89308
38	2008-02-03 11:08:19	116.65588	39.89308
38	2008-02-03 11:13:19	116.65589	39.89286
38	2008-02-03 11:18:18	116.65586	39.89298
38	2008-02-03 11:23:18	116.65583	39.89301
38	2008-02-03 11:28:18	116.65581	39.89307
38	2008-02-03 11:33:18	116.65581	39.89306
38	2008-02-03 11:38:18	116.65581	39.89306
38	2008-02-03 11:48:18	116.65581	39.89305
38	2008-02-03 11:58:18	116.65581	39.89304
38	2008-02-03 12:03:18	116.65118	39.8982
38	2008-02-03 12:13:18	116.65136	39.90802
38	2008-02-03 12:18:18	116.6308	39.90494
38	2008-02-03 12:23:18	116.59427	39.91161
38	2008-02-03 12:28:18	116.57037	39.9138
38	2008-02-03 12:28:18	116.57037	39.9138
38	2008-02-03 12:33:18	116.54787	39.91497
38	2008-02-03 12:38:18	116.54779	39.91905
38	2008-02-03 12:43:18	116.5375	39.91516
38	2008-02-03 12:48:18	116.52026	39.912
38	2008-02-03 15:59:36	116.40274	39.92827
38	2008-02-03 16:04:36	116.38988	39.9365
38	2008-02-03 16:09:36	116.401	39.93939
38	2008-02-03 16:14:36	116.43121	39.94003
38	2008-02-03 16:19:35	116.45542	39.928
38	2008-02-03 16:24:35	116.45544	39.90958
38	2008-02-03 16:29:36	116.47123	39.90641
38	2008-02-03 16:34:36	116.47211	39.90791
38	2008-02-03 16:39:36	116.47212	39.90791
38	2008-02-03 16:39:36	116.47212	39.90791
38	2008-02-03 16:44:36	116.48031	39.90805
38	2008-02-03 16:49:35	116.45775	39.90247
38	2008-02-03 16:54:35	116.44804	39.90532
38	2008-02-03 16:59:35	116.45205	39.89356
38	2008-02-03 17:04:35	116.44718	39.89611
38	2008-02-03 17:09:35	116.43884	39.89799
38	2008-02-03 17:14:35	116.45382	39.89173
38	2008-02-03 17:19:35	116.45571	39.90393
38	2008-02-03 17:24:35	116.45567	39.91549
38	2008-02-03 17:29:35	116.45502	39.904
38	2008-02-03 17:34:35	116.44942	39.90722
38	2008-02-03 17:39:35	116.44748	39.91807
38	2008-02-03 17:44:35	116.45164	39.90738
38	2008-02-03 17:54:35	116.42478	39.90796
38	2008-02-03 17:59:35	116.41898	39.90872
38	2008-02-03 18:04:35	116.41209	39.90706
38	2008-02-03 18:14:35	116.39394	39.9221
38	2008-02-03 18:19:35	116.39637	39.92076
38	2008-02-03 18:24:35	116.4072	39.91406
38	2008-02-03 18:29:35	116.41147	39.90816
38	2008-02-03 18:34:35	116.41761	39.90691
38	2008-02-03 18:39:35	116.42947	39.92304
38	2008-02-03 18:44:35	116.43373	39.92348
38	2008-02-03 18:54:35	116.44277	39.92167
38	2008-02-03 18:59:35	116.45412	39.92219
38	2008-02-03 19:04:35	116.45101	39.9342
38	2008-02-03 19:04:35	116.45101	39.9342
38	2008-02-03 19:09:35	116.44487	39.93239
38	2008-02-03 19:14:35	116.44395	39.92258
38	2008-02-03 19:19:35	116.43951	39.92005
38	2008-02-03 19:24:35	116.43246	39.90732
38	2008-02-03 19:29:34	116.42122	39.89699
38	2008-02-03 19:34:34	116.41145	39.89571
38	2008-02-03 19:39:34	116.41002	39.9039
38	2008-02-03 19:44:34	116.41757	39.90677
38	2008-02-03 19:49:34	116.43003	39.90092
38	2008-02-03 19:54:34	116.43097	39.89245
38	2008-02-03 19:59:34	116.42476	39.89299
38	2008-02-03 20:04:34	116.4131	39.88584
38	2008-02-03 20:09:34	116.4151	39.86919
38	2008-02-03 20:14:34	116.41569	39.85759
38	2008-02-03 20:19:35	116.40844	39.85606
38	2008-02-03 20:24:35	116.40857	39.84252
38	2008-02-03 20:29:35	116.42099	39.8388
38	2008-02-03 20:34:35	116.42735	39.84605
38	2008-02-03 20:39:34	116.43059	39.85734
38	2008-02-03 20:44:34	116.45114	39.86349
38	2008-02-03 20:49:34	116.44487	39.87081
38	2008-02-03 20:54:34	116.44015	39.88307
38	2008-02-03 20:59:34	116.42261	39.89945
38	2008-02-03 21:04:34	116.42331	39.90688
38	2008-02-03 21:09:34	116.45179	39.90524
38	2008-02-03 21:14:34	116.47608	39.90397
38	2008-02-03 21:19:34	116.48956	39.90935
38	2008-02-03 21:24:34	116.4901	39.9072
38	2008-02-04 00:34:13	116.66594	39.89897
38	2008-02-04 00:39:13	116.66594	39.89897
38	2008-02-04 00:44:13	116.66595	39.89896
38	2008-02-04 00:49:13	116.66595	39.89895
38	2008-02-04 00:54:13	116.66595	39.89895
38	2008-02-04 00:59:13	116.66595	39.89895
38	2008-02-04 01:04:13	116.66595	39.89895
38	2008-02-04 01:09:13	116.66596	39.89895
38	2008-02-04 01:14:13	116.66596	39.89895
38	2008-02-04 01:19:13	116.66596	39.89895
38	2008-02-04 01:24:13	116.66598	39.89902
38	2008-02-04 01:29:13	116.65616	39.89146
38	2008-02-04 01:34:13	116.65616	39.89284
38	2008-02-04 01:39:13	116.65616	39.89285
38	2008-02-04 01:49:13	116.65615	39.89287
38	2008-02-04 01:54:13	116.65614	39.89287
38	2008-02-04 01:59:13	116.65613	39.89288
38	2008-02-04 02:04:13	116.65612	39.89288
38	2008-02-04 02:14:13	116.65613	39.89302
38	2008-02-04 02:24:12	116.65611	39.893
38	2008-02-04 02:29:12	116.65611	39.89299
38	2008-02-04 02:34:13	116.65609	39.89298
38	2008-02-04 02:34:13	116.65609	39.89298
38	2008-02-04 02:39:13	116.6561	39.89297
38	2008-02-04 02:44:13	116.6561	39.89296
38	2008-02-04 02:49:13	116.6561	39.89296
38	2008-02-04 02:54:12	116.6561	39.89296
38	2008-02-04 02:59:12	116.65611	39.89295
38	2008-02-04 03:04:12	116.65612	39.89295
38	2008-02-04 03:09:12	116.65612	39.89295
38	2008-02-04 03:14:12	116.65612	39.89294
38	2008-02-04 03:19:12	116.65612	39.89294
38	2008-02-04 03:24:12	116.65612	39.89293
38	2008-02-04 03:29:12	116.65612	39.89293
38	2008-02-04 03:34:13	116.65613	39.89293
38	2008-02-04 03:39:13	116.65613	39.89292
38	2008-02-04 03:44:13	116.65613	39.89292
38	2008-02-04 03:49:13	116.65614	39.89291
38	2008-02-04 03:54:12	116.65614	39.89291
38	2008-02-04 03:59:12	116.65614	39.89291
38	2008-02-04 04:04:12	116.65615	39.89291
38	2008-02-04 04:14:12	116.65615	39.8929
38	2008-02-04 04:19:12	116.65615	39.8929
38	2008-02-04 04:24:12	116.65615	39.8929
38	2008-02-04 04:29:12	116.65615	39.8929
38	2008-02-04 04:34:12	116.65616	39.8929
38	2008-02-04 04:39:12	116.65616	39.8929
38	2008-02-04 04:44:12	116.65616	39.8929
38	2008-02-04 04:49:12	116.65616	39.8929
38	2008-02-04 04:54:12	116.65617	39.8929
38	2008-02-04 04:59:12	116.65617	39.8929
38	2008-02-04 04:59:12	116.65617	39.8929
38	2008-02-04 05:04:12	116.65617	39.8929
38	2008-02-04 05:09:12	116.65617	39.8929
38	2008-02-04 05:14:12	116.65618	39.8929
38	2008-02-04 05:19:12	116.65618	39.8929
38	2008-02-04 05:24:12	116.65618	39.89289
38	2008-02-04 05:29:12	116.65618	39.8929
38	2008-02-04 05:34:12	116.65618	39.8929
38	2008-02-04 05:39:12	116.65618	39.8929
38	2008-02-04 05:44:12	116.65617	39.8929
38	2008-02-04 05:49:12	116.65617	39.8929
38	2008-02-04 05:54:11	116.65618	39.8929
38	2008-02-04 05:59:11	116.65618	39.8929
38	2008-02-04 06:04:11	116.65618	39.89289
38	2008-02-04 06:09:11	116.65618	39.89289
38	2008-02-04 06:14:11	116.65618	39.89289
38	2008-02-04 06:19:11	116.65618	39.89289
38	2008-02-04 06:24:11	116.65618	39.89289
38	2008-02-04 06:29:11	116.65618	39.89289
38	2008-02-04 06:34:12	116.6561	39.89308
38	2008-02-04 06:39:12	116.65626	39.89284
38	2008-02-04 06:44:12	116.65628	39.8928
38	2008-02-04 06:49:12	116.6563	39.89281
38	2008-02-04 06:54:11	116.65626	39.89281
38	2008-02-04 06:59:11	116.65626	39.89281
38	2008-02-04 07:04:11	116.65626	39.89282
38	2008-02-04 07:09:11	116.65624	39.89282
38	2008-02-04 07:14:11	116.65623	39.89282
38	2008-02-04 07:19:11	116.65623	39.89282
38	2008-02-04 07:24:11	116.6561	39.8926
38	2008-02-04 07:24:11	116.6561	39.8926
38	2008-02-04 07:29:11	116.6561	39.89264
38	2008-02-04 07:34:11	116.6561	39.89266
38	2008-02-04 07:39:11	116.65646	39.89266
38	2008-02-04 07:44:11	116.65597	39.89286
38	2008-02-04 07:49:11	116.65605	39.8929
38	2008-02-04 07:54:11	116.65608	39.89286
38	2008-02-04 07:59:11	116.6561	39.89283
38	2008-02-04 08:04:11	116.6561	39.89282
38	2008-02-04 08:09:11	116.6561	39.89281
38	2008-02-04 08:14:11	116.65612	39.8928
38	2008-02-04 08:19:11	116.65613	39.8928
38	2008-02-04 08:29:11	116.65614	39.8928
38	2008-02-04 08:34:11	116.65614	39.89281
38	2008-02-04 08:39:11	116.65614	39.89281
38	2008-02-04 08:44:11	116.65614	39.89282
38	2008-02-04 08:54:10	116.65614	39.89282
38	2008-02-04 08:59:10	116.65614	39.89282
38	2008-02-04 09:04:10	116.65615	39.89282
38	2008-02-04 09:09:10	116.65615	39.89282
38	2008-02-04 09:14:10	116.65612	39.89289
38	2008-02-04 09:19:10	116.65614	39.89288
38	2008-02-04 09:24:10	116.6562	39.89272
38	2008-02-04 09:29:10	116.65617	39.89279
38	2008-02-04 09:34:11	116.65616	39.89281
38	2008-02-04 09:39:11	116.65618	39.89281
38	2008-02-04 09:44:11	116.6562	39.89281
38	2008-02-04 09:49:11	116.65621	39.8928
38	2008-02-04 09:49:11	116.65621	39.8928
38	2008-02-04 09:54:10	116.65621	39.8928
38	2008-02-04 09:59:10	116.65623	39.89279
38	2008-02-04 10:04:10	116.65623	39.89279
38	2008-02-04 10:09:10	116.65623	39.89279
38	2008-02-04 10:12:55	116.65623	39.89279
38	2008-02-04 10:14:10	116.65623	39.89279
38	2008-02-04 10:19:10	116.65628	39.89291
38	2008-02-04 10:24:10	116.65623	39.89313
38	2008-02-04 10:29:10	116.6562	39.893
38	2008-02-04 10:34:11	116.65619	39.89295
38	2008-02-04 10:39:11	116.65618	39.89291
38	2008-02-04 10:44:11	116.65617	39.89289
38	2008-02-04 10:49:11	116.65617	39.89289
38	2008-02-04 10:54:10	116.65617	39.89287
38	2008-02-04 10:59:10	116.65617	39.89286
38	2008-02-04 11:04:10	116.65617	39.89283
38	2008-02-04 11:09:10	116.65614	39.89278
38	2008-02-04 11:14:10	116.65614	39.89279
38	2008-02-04 11:19:10	116.65621	39.89296
38	2008-02-04 11:24:10	116.65596	39.89282
38	2008-02-04 11:29:10	116.65606	39.89279
38	2008-02-04 11:34:10	116.65607	39.89281
38	2008-02-04 11:39:10	116.65609	39.89282
38	2008-02-04 11:44:10	116.65611	39.89283
38	2008-02-04 11:49:10	116.65611	39.89284
38	2008-02-04 11:54:09	116.65612	39.89284
38	2008-02-04 12:04:09	116.62645	39.90585
38	2008-02-04 12:09:09	116.59448	39.91066
38	2008-02-04 12:14:09	116.5745	39.91328
38	2008-02-04 12:14:09	116.5745	39.91328
38	2008-02-04 12:19:09	116.55447	39.91502
38	2008-02-04 12:24:09	116.53577	39.9225
38	2008-02-04 12:29:09	116.49788	39.92192
38	2008-02-04 12:34:10	116.4841	39.92292
38	2008-02-04 12:39:10	116.46924	39.96647
38	2008-02-04 12:44:10	116.46502	39.98349
38	2008-02-04 12:49:10	116.47457	39.9841
38	2008-02-04 12:54:10	116.48332	39.98661
38	2008-02-04 12:59:10	116.4837	39.97154
38	2008-02-04 13:04:10	116.49746	39.96393
38	2008-02-04 13:09:10	116.50297	39.9545
38	2008-02-04 13:14:09	116.49045	39.94752
38	2008-02-04 13:19:09	116.49576	39.93045
38	2008-02-04 13:24:09	116.4961	39.92695
38	2008-02-04 13:29:09	116.51056	39.92199
38	2008-02-04 13:34:09	116.50459	39.92206
38	2008-02-04 13:39:09	116.48334	39.91702
38	2008-02-04 13:44:09	116.49798	39.91407
38	2008-02-04 13:49:09	116.51485	39.91028
38	2008-02-04 13:54:09	116.51168	39.91519
38	2008-02-04 17:05:55	116.44262	39.90267
38	2008-02-04 17:10:55	116.4253	39.90768
38	2008-02-04 17:15:55	116.41338	39.90749
38	2008-02-04 17:20:55	116.40603	39.91433
38	2008-02-04 17:25:55	116.38894	39.92188
38	2008-02-04 17:30:55	116.37325	39.92125
38	2008-02-04 17:35:54	116.36783	39.92271
38	2008-02-04 17:40:54	116.35116	39.92239
38	2008-02-04 17:45:54	116.33193	39.92178
38	2008-02-04 17:50:54	116.32264	39.92206
38	2008-02-04 17:55:54	116.30531	39.92341
38	2008-02-04 18:00:54	116.30389	39.91607
38	2008-02-04 18:05:54	116.30401	39.90958
38	2008-02-04 18:15:54	116.29651	39.90632
38	2008-02-04 18:20:54	116.27095	39.90626
38	2008-02-04 18:25:54	116.25915	39.90628
38	2008-02-04 18:30:54	116.24234	39.90627
38	2008-02-04 18:35:54	116.20536	39.90631
38	2008-02-04 18:35:54	116.20536	39.90631
38	2008-02-04 18:40:54	116.19199	39.9204
38	2008-02-04 18:45:54	116.18759	39.92499
38	2008-02-04 18:50:54	116.19204	39.91964
38	2008-02-04 19:00:54	116.18892	39.91539
38	2008-02-04 19:05:54	116.18892	39.9154
38	2008-02-04 19:10:54	116.18993	39.91632
38	2008-02-04 19:15:54	116.19797	39.90542
38	2008-02-04 19:20:54	116.21656	39.90262
38	2008-02-04 19:25:54	116.25162	39.9026
38	2008-02-04 19:30:54	116.25864	39.89734
38	2008-02-04 19:35:53	116.26934	39.88058
38	2008-02-04 19:40:53	116.28392	39.89561
38	2008-02-04 19:45:53	116.3177	39.89557
38	2008-02-04 19:50:53	116.31524	39.89861
38	2008-02-04 19:55:53	116.32936	39.90993
38	2008-02-04 20:00:53	116.33271	39.91284
38	2008-02-04 20:05:53	116.34055	39.91265
38	2008-02-04 20:10:53	116.35136	39.91112
38	2008-02-04 20:15:53	116.35309	39.91046
38	2008-02-04 20:20:53	116.35259	39.91235
38	2008-02-04 20:25:53	116.3515	39.91272
38	2008-02-04 20:30:53	116.35041	39.904
38	2008-02-04 20:35:53	116.34253	39.88549
38	2008-02-04 20:40:53	116.35725	39.86742
38	2008-02-04 20:45:53	116.35951	39.87094
38	2008-02-04 20:50:53	116.36805	39.87084
38	2008-02-04 20:55:53	116.39318	39.86449
38	2008-02-04 21:00:53	116.39462	39.83626
38	2008-02-04 21:00:53	116.39462	39.83626
38	2008-02-04 21:05:53	116.39482	39.84475
38	2008-02-04 21:05:53	116.39482	39.84475
38	2008-02-04 21:10:53	116.42646	39.85718
38	2008-02-04 21:15:53	116.43271	39.85305
38	2008-02-04 21:20:53	116.45772	39.85712
38	2008-02-04 21:30:53	116.43284	39.86614
38	2008-02-04 21:40:53	116.42209	39.89241
38	2008-02-04 21:45:53	116.4124	39.89431
38	2008-02-04 21:50:53	116.41223	39.90116
38	2008-02-04 21:55:53	116.42071	39.90866
38	2008-02-04 22:00:53	116.42933	39.90392
38	2008-02-04 22:05:53	116.42984	39.90033
38	2008-02-04 22:10:53	116.42178	39.89228
38	2008-02-04 22:25:52	116.40045	39.89151
38	2008-02-04 22:30:52	116.37914	39.89889
38	2008-02-04 22:35:52	116.35133	39.90013
38	2008-02-04 22:40:52	116.34949	39.93732
38	2008-02-04 22:45:53	116.34873	39.94281
38	2008-02-04 22:50:53	116.32306	39.93742
38	2008-02-04 22:55:52	116.36152	39.94598
38	2008-02-04 23:00:52	116.42541	39.94815
38	2008-02-04 23:05:52	116.43762	39.93448
38	2008-02-04 23:10:52	116.43415	39.92507
38	2008-02-04 23:15:52	116.4341	39.92536
38	2008-02-04 23:20:52	116.45475	39.92726
38	2008-02-04 23:25:52	116.46344	39.91874
38	2008-02-04 23:30:52	116.45198	39.91897
38	2008-02-04 23:30:52	116.45198	39.91897
38	2008-02-04 23:35:52	116.44393	39.90752
38	2008-02-04 23:40:52	116.4479	39.90356
38	2008-02-04 23:45:52	116.4706	39.90682
38	2008-02-04 23:50:52	116.47098	39.88339
38	2008-02-04 23:55:53	116.46166	39.8767
38	2008-02-05 00:00:53	116.44491	39.88029
38	2008-02-05 00:05:53	116.43259	39.89844
38	2008-02-05 00:10:53	116.42861	39.9074
38	2008-02-05 00:15:52	116.40083	39.90667
38	2008-02-05 00:20:52	116.36644	39.90593
38	2008-02-05 00:25:52	116.34711	39.92215
38	2008-02-05 00:35:52	116.34105	39.93762
38	2008-02-05 00:40:52	116.34022	39.95241
38	2008-02-05 00:45:52	116.34838	39.96783
38	2008-02-05 00:50:52	116.36363	39.96655
38	2008-02-05 00:55:52	116.37282	39.95551
38	2008-02-05 01:00:52	116.41906	39.94773
38	2008-02-05 01:05:52	116.42946	39.93229
38	2008-02-05 01:10:52	116.44128	39.92163
38	2008-02-05 01:15:52	116.45982	39.907
38	2008-02-05 04:28:36	116.65577	39.89309
38	2008-02-05 04:38:36	116.65579	39.89309
38	2008-02-05 04:43:36	116.65589	39.8931
38	2008-02-05 04:48:36	116.65588	39.89308
38	2008-02-05 04:58:36	116.65584	39.89304
38	2008-02-05 05:03:36	116.65586	39.89303
38	2008-02-05 05:08:36	116.65586	39.89301
38	2008-02-05 05:13:36	116.6559	39.89296
38	2008-02-05 05:18:36	116.65588	39.89295
38	2008-02-05 05:23:36	116.65595	39.89294
38	2008-02-05 05:23:36	116.65595	39.89294
38	2008-02-05 05:28:36	116.65588	39.8929
38	2008-02-05 05:33:36	116.65564	39.89295
38	2008-02-05 05:38:36	116.65589	39.89305
38	2008-02-05 05:43:36	116.65585	39.89305
38	2008-02-05 05:48:35	116.65584	39.89305
38	2008-02-05 05:53:35	116.65583	39.89305
38	2008-02-05 05:58:35	116.65583	39.89305
38	2008-02-05 06:03:35	116.65585	39.89304
38	2008-02-05 06:08:35	116.65585	39.89304
38	2008-02-05 06:13:35	116.65584	39.89304
38	2008-02-05 06:18:35	116.65583	39.89305
38	2008-02-05 06:23:35	116.65583	39.89305
38	2008-02-05 06:28:36	116.65582	39.89305
38	2008-02-05 06:33:36	116.65583	39.89306
38	2008-02-05 06:38:36	116.65584	39.89306
38	2008-02-05 06:43:36	116.65584	39.89306
38	2008-02-05 06:48:35	116.65579	39.89306
38	2008-02-05 06:53:35	116.65579	39.89305
38	2008-02-05 06:58:35	116.65634	39.89317
38	2008-02-05 07:03:35	116.65547	39.893
38	2008-02-05 07:08:35	116.656	39.8931
38	2008-02-05 07:13:35	116.65599	39.89309
38	2008-02-05 07:18:35	116.656	39.89309
38	2008-02-05 07:23:35	116.65601	39.89308
38	2008-02-05 07:28:35	116.65589	39.89295
38	2008-02-05 07:33:35	116.65586	39.893
38	2008-02-05 07:38:35	116.65589	39.89302
38	2008-02-05 07:43:35	116.65591	39.89306
38	2008-02-05 07:48:35	116.65592	39.89307
38	2008-02-05 07:48:35	116.65592	39.89307
38	2008-02-05 07:53:35	116.65592	39.89306
38	2008-02-05 07:58:35	116.65591	39.89305
38	2008-02-05 08:03:35	116.6559	39.89305
38	2008-02-05 08:08:35	116.6559	39.89305
38	2008-02-05 08:13:35	116.65579	39.89303
38	2008-02-05 08:18:35	116.65581	39.89304
38	2008-02-05 08:23:35	116.65581	39.89303
38	2008-02-05 08:28:35	116.65575	39.89309
38	2008-02-05 08:33:35	116.65589	39.8928
38	2008-02-05 08:38:35	116.65587	39.89286
38	2008-02-05 08:43:35	116.65584	39.89302
38	2008-02-05 08:48:34	116.65585	39.89302
38	2008-02-05 08:53:34	116.6558	39.89297
38	2008-02-05 08:58:34	116.65603	39.89306
38	2008-02-05 09:03:34	116.65583	39.89306
38	2008-02-05 09:08:34	116.65581	39.89308
38	2008-02-05 09:13:34	116.65581	39.89304
38	2008-02-05 09:18:34	116.65596	39.89306
38	2008-02-05 09:23:34	116.65592	39.89309
38	2008-02-05 09:28:35	116.6559	39.89307
38	2008-02-05 09:33:35	116.65591	39.89306
38	2008-02-05 09:38:35	116.65588	39.89305
38	2008-02-05 09:43:35	116.65585	39.89304
38	2008-02-05 09:48:34	116.65585	39.89303
38	2008-02-05 09:53:34	116.65602	39.89305
38	2008-02-05 09:58:34	116.65536	39.89282
38	2008-02-05 10:03:34	116.65589	39.89301
38	2008-02-05 10:07:19	116.65588	39.89301
38	2008-02-05 10:08:34	116.65587	39.893
38	2008-02-05 10:13:34	116.65585	39.89299
38	2008-02-05 10:13:34	116.65585	39.89299
38	2008-02-05 10:18:34	116.65586	39.89298
38	2008-02-05 10:23:34	116.65585	39.89299
38	2008-02-05 10:28:35	116.65585	39.89299
38	2008-02-05 10:33:35	116.65586	39.89299
38	2008-02-05 10:38:35	116.65586	39.893
38	2008-02-05 10:43:35	116.65586	39.893
38	2008-02-05 10:48:34	116.65586	39.89301
38	2008-02-05 10:53:34	116.65587	39.89301
38	2008-02-05 10:58:34	116.65587	39.89302
38	2008-02-05 11:03:34	116.65591	39.8931
38	2008-02-05 11:08:34	116.6559	39.89298
38	2008-02-05 11:13:34	116.65589	39.893
38	2008-02-05 11:18:34	116.6559	39.89318
38	2008-02-05 11:23:34	116.6559	39.89315
38	2008-02-05 11:28:34	116.6559	39.89314
38	2008-02-05 11:33:34	116.6559	39.893
38	2008-02-05 11:38:34	116.65589	39.89301
38	2008-02-05 11:43:34	116.6559	39.89301
38	2008-02-05 11:48:34	116.65593	39.89283
38	2008-02-05 11:58:34	116.63925	39.90586
38	2008-02-05 12:03:34	116.6086	39.9052
38	2008-02-05 12:13:34	116.54357	39.90825
38	2008-02-05 15:29:53	116.52455	39.96174
38	2008-02-05 15:34:53	116.51072	39.95439
38	2008-02-05 15:39:53	116.49719	39.96567
38	2008-02-05 15:44:53	116.49341	39.9709
38	2008-02-05 15:49:53	116.48376	39.98013
38	2008-02-05 15:54:53	116.49627	39.98673
38	2008-02-05 15:59:53	116.47886	39.97589
38	2008-02-05 16:04:53	116.46994	39.96542
38	2008-02-05 16:09:53	116.48358	39.91664
38	2008-02-05 16:19:53	116.43918	39.8575
38	2008-02-05 16:24:53	116.42868	39.8564
38	2008-02-05 16:29:52	116.44	39.85738
38	2008-02-05 16:34:52	116.4551	39.85669
38	2008-02-05 16:39:52	116.47007	39.85577
38	2008-02-05 16:44:52	116.46452	39.86991
38	2008-02-05 16:49:52	116.46333	39.87814
38	2008-02-05 16:54:52	116.46166	39.87745
38	2008-02-05 16:54:52	116.46166	39.87745
38	2008-02-05 16:59:52	116.45531	39.88047
38	2008-02-05 17:04:52	116.45195	39.85841
38	2008-02-05 17:09:53	116.4527	39.83086
38	2008-02-05 17:14:53	116.44924	39.82805
38	2008-02-05 17:19:53	116.4528	39.8317
38	2008-02-05 17:24:53	116.44749	39.85065
38	2008-02-05 17:29:52	116.44427	39.85835
38	2008-02-05 17:34:52	116.43363	39.85767
38	2008-02-05 17:39:52	116.40346	39.8558
38	2008-02-05 17:44:52	116.39479	39.87552
38	2008-02-05 17:49:52	116.38785	39.88215
38	2008-02-05 17:54:52	116.37862	39.8858
38	2008-02-05 17:59:52	116.36152	39.88635
38	2008-02-05 18:04:52	116.37786	39.88797
38	2008-02-05 18:09:52	116.40308	39.89127
38	2008-02-05 18:14:52	116.42475	39.89215
38	2008-02-05 18:19:52	116.45416	39.89211
38	2008-02-05 18:24:52	116.45568	39.89414
38	2008-02-05 18:29:52	116.45581	39.93168
38	2008-02-05 18:34:52	116.46089	39.93084
38	2008-02-05 18:39:53	116.46325	39.93042
38	2008-02-05 18:44:53	116.46217	39.93066
38	2008-02-05 18:49:53	116.45511	39.92834
38	2008-02-05 18:54:53	116.45216	39.9092
38	2008-02-05 18:59:52	116.4514	39.91218
38	2008-02-05 19:04:52	116.45514	39.90008
38	2008-02-05 19:09:52	116.45269	39.89703
38	2008-02-05 19:14:52	116.43889	39.89956
38	2008-02-05 19:19:52	116.42734	39.89345
38	2008-02-05 19:19:52	116.42734	39.89345
38	2008-02-05 19:24:52	116.43815	39.89206
38	2008-02-05 19:29:52	116.46368	39.89194
38	2008-02-05 19:34:52	116.48348	39.89116
38	2008-02-05 19:39:52	116.49471	39.86957
38	2008-02-05 19:44:52	116.49164	39.87421
38	2008-02-05 19:49:52	116.4712	39.88296
38	2008-02-05 19:54:52	116.49778	39.86941
38	2008-02-05 19:59:51	116.5003	39.87325
38	2008-02-05 20:04:51	116.49946	39.87378
38	2008-02-05 20:09:51	116.48872	39.87914
38	2008-02-05 20:14:51	116.47967	39.88318
38	2008-02-05 20:19:51	116.47164	39.89874
38	2008-02-05 20:24:51	116.47101	39.9072
38	2008-02-05 20:29:51	116.45514	39.90318
38	2008-02-05 20:34:51	116.4499	39.86271
38	2008-02-05 20:39:52	116.44008	39.84547
38	2008-02-05 20:44:52	116.44345	39.85795
38	2008-02-05 20:49:52	116.45603	39.89932
38	2008-02-05 20:54:52	116.46617	39.90479
38	2008-02-05 20:59:52	116.45991	39.9024
38	2008-02-05 21:04:52	116.44944	39.90682
38	2008-02-05 21:09:51	116.43777	39.90673
38	2008-02-05 21:14:51	116.42075	39.91234
38	2008-02-05 21:19:51	116.41972	39.93191
38	2008-02-05 21:24:51	116.39689	39.93219
38	2008-02-05 21:29:51	116.38919	39.94757
38	2008-02-05 21:34:51	116.37334	39.95456
38	2008-02-05 21:39:51	116.38205	39.96659
38	2008-02-05 21:44:51	116.40797	39.95831
38	2008-02-05 21:44:51	116.40797	39.95831
38	2008-02-05 21:49:51	116.41411	39.94795
38	2008-02-05 21:54:51	116.42752	39.92335
38	2008-02-05 21:59:51	116.44	39.92425
38	2008-02-05 22:04:51	116.43802	39.9212
38	2008-02-05 22:09:51	116.4276	39.92292
38	2008-02-05 22:14:51	116.42186	39.89941
38	2008-02-05 22:19:51	116.40584	39.89167
38	2008-02-05 22:24:51	116.37855	39.891
38	2008-02-05 22:29:51	116.38539	39.90159
38	2008-02-05 22:34:51	116.38041	39.92112
38	2008-02-05 22:39:51	116.3902	39.93073
38	2008-02-05 22:44:51	116.38931	39.94763
38	2008-02-05 22:49:50	116.38808	39.98643
38	2008-02-05 22:54:50	116.3861	39.98682
38	2008-02-05 22:59:50	116.38121	39.99016
38	2008-02-05 23:04:51	116.3593	40.00647
38	2008-02-05 23:09:51	116.39599	40.02099
38	2008-02-05 23:14:51	116.48169	40.01028
38	2008-02-05 23:19:51	116.53646	40.02335
38	2008-02-05 23:24:51	116.58238	40.06822
38	2008-02-05 23:29:51	116.58408	40.06941
38	2008-02-05 23:34:50	116.60559	40.04293
38	2008-02-05 23:39:50	116.63777	40.02458
38	2008-02-05 23:44:50	116.65017	39.98713
38	2008-02-05 23:49:50	116.64989	39.945
38	2008-02-05 23:54:32	116.65196	39.93293
38	2008-02-05 23:59:50	116.65037	39.91459
38	2008-02-06 00:04:50	116.65266	39.89192
38	2008-02-06 00:09:50	116.65583	39.89297
38	2008-02-06 00:09:50	116.65583	39.89297
38	2008-02-06 00:14:50	116.65583	39.89298
38	2008-02-06 00:19:50	116.65582	39.89299
38	2008-02-06 00:24:50	116.65581	39.89299
38	2008-02-06 00:29:50	116.6558	39.893
38	2008-02-06 00:34:50	116.65579	39.893
38	2008-02-06 00:44:50	116.65578	39.893
38	2008-02-06 00:49:50	116.65577	39.893
38	2008-02-06 00:54:50	116.65577	39.89301
38	2008-02-06 00:59:50	116.65578	39.89301
38	2008-02-06 01:04:50	116.65578	39.89302
38	2008-02-06 01:09:50	116.65579	39.89302
38	2008-02-06 01:14:50	116.65578	39.89303
38	2008-02-06 01:19:50	116.65578	39.89303
38	2008-02-06 01:24:50	116.65579	39.89303
38	2008-02-06 01:29:50	116.65579	39.89303
38	2008-02-06 01:39:50	116.65579	39.89303
38	2008-02-06 01:44:50	116.6558	39.89303
38	2008-02-06 01:49:50	116.65579	39.89303
38	2008-02-06 01:59:50	116.6558	39.89303
38	2008-02-06 02:04:50	116.6558	39.89303
38	2008-02-06 02:19:50	116.65581	39.89303
38	2008-02-06 02:24:50	116.65581	39.89303
38	2008-02-06 02:29:50	116.65581	39.89303
38	2008-02-06 02:34:50	116.65581	39.89302
38	2008-02-06 02:34:50	116.65581	39.89302
38	2008-02-06 02:39:49	116.65581	39.89302
38	2008-02-06 02:44:49	116.65587	39.893
38	2008-02-06 02:49:49	116.65586	39.89291
38	2008-02-06 02:54:49	116.65586	39.89292
38	2008-02-06 02:59:49	116.65584	39.89293
38	2008-02-06 03:04:49	116.6559	39.89294
38	2008-02-06 03:09:49	116.6558	39.89297
38	2008-02-06 03:14:49	116.65583	39.89298
38	2008-02-06 03:19:50	116.65584	39.89299
38	2008-02-06 03:24:50	116.65584	39.89299
38	2008-02-06 03:29:50	116.65583	39.893
38	2008-02-06 03:34:50	116.65584	39.893
38	2008-02-06 03:44:49	116.65586	39.89302
38	2008-02-06 03:49:49	116.65587	39.89302
38	2008-02-06 03:54:49	116.65587	39.89302
38	2008-02-06 03:59:49	116.65565	39.89295
38	2008-02-06 04:04:49	116.65597	39.89301
38	2008-02-06 04:09:49	116.65557	39.89288
38	2008-02-06 04:14:49	116.65585	39.89306
38	2008-02-06 04:19:49	116.65584	39.89304
38	2008-02-06 04:24:49	116.65559	39.89282
38	2008-02-06 04:34:49	116.65578	39.89297
38	2008-02-06 04:39:49	116.6558	39.89299
38	2008-02-06 04:44:49	116.65581	39.89299
38	2008-02-06 04:49:49	116.65582	39.89299
38	2008-02-06 04:59:49	116.65584	39.893
38	2008-02-06 04:59:49	116.65584	39.893
38	2008-02-06 05:04:49	116.65629	39.89288
38	2008-02-06 05:09:49	116.65612	39.89293
38	2008-02-06 05:14:49	116.65608	39.89293
38	2008-02-06 05:19:49	116.65608	39.8929
38	2008-02-06 05:24:49	116.65605	39.89291
38	2008-02-06 05:29:49	116.65584	39.893
38	2008-02-06 05:34:49	116.65585	39.89303
38	2008-02-06 05:39:48	116.65584	39.89304
38	2008-02-06 05:44:48	116.65583	39.89304
38	2008-02-06 05:49:48	116.65583	39.89303
38	2008-02-06 05:54:48	116.65597	39.89303
38	2008-02-06 05:59:48	116.6559	39.89304
38	2008-02-06 06:09:48	116.65587	39.89305
38	2008-02-06 06:19:49	116.65587	39.89305
38	2008-02-06 06:24:49	116.65587	39.89305
38	2008-02-06 06:29:49	116.65586	39.89306
38	2008-02-06 06:34:49	116.65586	39.89306
38	2008-02-06 06:39:48	116.6563	39.89316
38	2008-02-06 06:44:48	116.65633	39.89312
38	2008-02-06 06:49:48	116.65612	39.89311
38	2008-02-06 06:54:48	116.65592	39.89311
38	2008-02-06 06:59:48	116.65597	39.89312
38	2008-02-06 07:04:48	116.65587	39.89306
38	2008-02-06 07:09:48	116.65588	39.89307
38	2008-02-06 07:14:48	116.65584	39.89305
38	2008-02-06 07:19:48	116.65584	39.89303
38	2008-02-06 07:24:48	116.65582	39.89304
38	2008-02-06 07:24:48	116.65582	39.89304
38	2008-02-06 07:29:48	116.65582	39.89304
38	2008-02-06 07:34:48	116.65582	39.89303
38	2008-02-06 07:39:48	116.65582	39.89304
38	2008-02-06 07:44:48	116.65583	39.89304
38	2008-02-06 07:49:48	116.65584	39.89303
38	2008-02-06 07:54:48	116.65583	39.89303
38	2008-02-06 07:59:48	116.65583	39.89303
38	2008-02-06 08:04:48	116.65584	39.89303
38	2008-02-06 08:09:48	116.65584	39.89302
38	2008-02-06 08:14:48	116.65584	39.89302
38	2008-02-06 08:19:48	116.65585	39.89302
38	2008-02-06 08:24:48	116.65585	39.89302
38	2008-02-06 08:34:48	116.65598	39.89295
38	2008-02-06 08:39:47	116.65599	39.89295
38	2008-02-06 08:44:47	116.65593	39.89311
38	2008-02-06 08:49:47	116.65591	39.89298
38	2008-02-06 08:54:47	116.65591	39.89298
38	2008-02-06 08:59:47	116.65591	39.89294
38	2008-02-06 09:04:47	116.65587	39.89299
38	2008-02-06 09:09:47	116.65589	39.89301
38	2008-02-06 09:14:47	116.65596	39.89303
38	2008-02-06 09:19:48	116.65592	39.89308
38	2008-02-06 09:24:48	116.65605	39.89301
38	2008-02-06 09:29:48	116.65597	39.89307
38	2008-02-06 09:34:48	116.65594	39.89308
38	2008-02-06 09:39:47	116.65593	39.89308
38	2008-02-06 09:44:47	116.65649	39.89321
38	2008-02-06 09:49:47	116.65614	39.89313
38	2008-02-06 09:49:47	116.65614	39.89313
38	2008-02-06 09:54:47	116.65607	39.89312
38	2008-02-06 09:59:47	116.65603	39.8931
38	2008-02-06 10:04:47	116.65599	39.89307
38	2008-02-06 10:08:55	116.65598	39.89305
38	2008-02-06 10:09:47	116.65596	39.89304
38	2008-02-06 10:14:47	116.65595	39.89304
38	2008-02-06 10:19:48	116.6558	39.89312
38	2008-02-06 10:24:48	116.65581	39.89311
38	2008-02-06 10:29:47	116.65601	39.89283
38	2008-02-06 10:34:47	116.65595	39.89294
38	2008-02-06 10:39:47	116.65592	39.89299
38	2008-02-06 10:44:47	116.65591	39.893
38	2008-02-06 10:49:47	116.65575	39.89295
38	2008-02-06 10:54:47	116.6558	39.89297
38	2008-02-06 11:04:47	116.65582	39.89292
38	2008-02-06 11:09:47	116.65583	39.89292
38	2008-02-06 11:14:47	116.65584	39.89292
38	2008-02-06 11:19:47	116.65586	39.89306
38	2008-02-06 11:24:47	116.65585	39.89304
38	2008-02-06 11:29:47	116.65587	39.89302
38	2008-02-06 11:34:47	116.65601	39.89291
38	2008-02-06 11:39:46	116.65244	39.90251
38	2008-02-06 11:44:46	116.63534	39.90543
38	2008-02-06 11:49:46	116.59479	39.90941
38	2008-02-06 11:54:46	116.58541	39.91381
38	2008-02-06 11:59:46	116.57334	39.91852
38	2008-02-06 12:04:46	116.55321	39.91499
38	2008-02-06 12:14:45	116.33564	39.87807
38	2008-02-06 12:14:45	116.33564	39.87807
38	2008-02-06 12:14:46	116.49989	39.92201
38	2008-02-06 12:14:46	116.49989	39.92201
38	2008-02-06 12:19:47	116.47268	39.92173
38	2008-02-06 12:24:47	116.45804	39.92212
38	2008-02-06 12:29:46	116.44101	39.94006
38	2008-02-06 12:39:46	116.42094	39.94835
38	2008-02-06 12:44:46	116.42848	39.9184
38	2008-02-06 12:49:46	116.44444	39.90578
38	2008-02-06 12:54:46	116.44492	39.90176
38	2008-02-06 12:59:46	116.42837	39.92141
38	2008-02-06 13:04:46	116.40681	39.94775
38	2008-02-06 13:09:46	116.37293	39.95695
38	2008-02-06 13:14:46	116.37209	39.96008
38	2008-02-06 13:24:46	116.35133	39.95082
38	2008-02-06 13:29:46	116.35582	39.95057
38	2008-02-06 13:34:46	116.34227	39.93847
38	2008-02-06 13:39:46	116.32491	39.93444
38	2008-02-06 13:44:46	116.3362	39.92588
38	2008-02-06 13:49:46	116.31899	39.92696
38	2008-02-06 13:54:46	116.32854	39.92128
38	2008-02-06 13:59:47	116.34568	39.90566
38	2008-02-06 14:04:46	116.34277	39.87167
38	2008-02-06 14:09:46	116.40745	39.87072
38	2008-02-06 14:14:46	116.42182	39.86036
38	2008-02-06 14:19:46	116.42809	39.85991
38	2008-02-06 14:24:46	116.43263	39.85265
38	2008-02-06 14:29:46	116.43295	39.8463
38	2008-02-06 14:34:46	116.43285	39.85357
38	2008-02-06 14:39:46	116.43263	39.8541
38	2008-02-06 14:40:16	116.43198	39.85457
38	2008-02-06 14:44:45	116.43278	39.85515
38	2008-02-06 14:49:45	116.42558	39.86
38	2008-02-06 14:54:45	116.4148	39.87931
38	2008-02-06 14:59:45	116.41279	39.89133
38	2008-02-06 15:04:46	116.40599	39.89874
38	2008-02-06 15:09:45	116.4039	39.88691
38	2008-02-06 15:14:45	116.37907	39.88249
38	2008-02-06 15:19:45	116.38896	39.88895
38	2008-02-06 15:24:46	116.41217	39.89141
38	2008-02-06 15:29:46	116.45194	39.89197
38	2008-02-06 15:34:46	116.43847	39.88468
38	2008-02-06 15:39:46	116.39526	39.87058
38	2008-02-06 15:44:45	116.39429	39.84204
38	2008-02-06 15:49:45	116.39532	39.82214
38	2008-02-06 15:54:45	116.40251	39.82014
38	2008-02-06 15:59:45	116.39766	39.83457
38	2008-02-06 16:04:45	116.40897	39.84069
38	2008-02-06 16:09:45	116.42225	39.84188
38	2008-02-06 16:14:45	116.42233	39.84484
38	2008-02-06 16:19:45	116.42815	39.84262
38	2008-02-06 16:24:46	116.44115	39.83101
38	2008-02-06 16:29:45	116.44997	39.80654
38	2008-02-06 16:34:45	116.45362	39.79956
38	2008-02-06 16:39:45	116.47275	39.79433
38	2008-02-06 16:44:45	116.4741	39.79382
38	2008-02-06 16:44:45	116.4741	39.79382
38	2008-02-06 16:44:45	116.4741	39.79382
38	2008-02-06 16:49:45	116.46633	39.80741
38	2008-02-06 16:54:45	116.44096	39.84037
38	2008-02-06 16:59:45	116.42362	39.84808
38	2008-02-06 17:04:45	116.42736	39.85041
38	2008-02-06 17:04:45	116.42736	39.85041
38	2008-02-06 17:14:45	116.45319	39.87173
38	2008-02-06 17:19:45	116.45443	39.87713
38	2008-02-06 17:24:45	116.44997	39.87316
38	2008-02-06 17:29:45	116.42651	39.85739
38	2008-02-06 17:34:45	116.38127	39.85596
38	2008-02-06 17:39:45	116.37458	39.84928
38	2008-02-06 17:44:45	116.35874	39.84906
38	2008-02-06 17:54:45	116.30659	39.82945
38	2008-02-06 17:59:45	116.27763	39.85405
38	2008-02-06 18:04:44	116.29281	39.86499
38	2008-02-06 18:09:44	116.31122	39.87606
38	2008-02-06 18:14:44	116.31566	39.89148
38	2008-02-06 18:19:44	116.32919	39.90612
38	2008-02-06 18:24:44	116.32112	39.92236
38	2008-02-06 18:29:44	116.32516	39.92686
38	2008-02-06 18:34:45	116.33723	39.92175
38	2008-02-06 18:39:45	116.34801	39.92214
38	2008-02-06 18:54:44	116.36722	39.92239
38	2008-02-06 18:59:44	116.37014	39.93363
38	2008-02-06 19:04:44	116.37106	39.92227
38	2008-02-06 19:17:01	116.355	39.93104
38	2008-02-06 19:19:44	116.35635	39.9369
38	2008-02-06 19:24:44	116.35837	39.93338
38	2008-02-06 19:29:44	116.35871	39.92198
38	2008-02-06 19:29:44	116.35871	39.92198
38	2008-02-06 19:40:01	116.31403	39.89532
38	2008-02-06 19:44:44	116.32311	39.90119
38	2008-02-06 19:54:44	116.35036	39.9017
38	2008-02-06 19:59:44	116.36562	39.90747
38	2008-02-06 20:04:44	116.36816	39.89867
38	2008-02-06 20:09:44	116.37852	39.88883
38	2008-02-06 20:14:44	116.38702	39.88086
38	2008-02-06 20:19:44	116.38223	39.88204
38	2008-02-06 20:24:44	116.36806	39.86885
38	2008-02-06 20:29:44	116.35754	39.84454
38	2008-02-06 20:34:44	116.36029	39.84444
38	2008-02-06 20:39:44	116.36911	39.84764
38	2008-02-06 20:44:44	116.36828	39.86571
38	2008-02-06 20:49:44	116.34293	39.88263
38	2008-02-06 20:54:44	116.33587	39.89602
38	2008-02-06 20:59:44	116.36754	39.90568
38	2008-02-06 21:04:44	116.36785	39.90947
38	2008-02-06 21:09:44	116.35843	39.91661
38	2008-02-06 21:14:44	116.34332	39.9266
38	2008-02-06 21:19:44	116.34957	39.93422
38	2008-02-06 21:24:44	116.39853	39.94741
38	2008-02-06 21:29:44	116.42781	39.93074
38	2008-02-06 21:34:43	116.45277	39.90656
38	2008-02-06 21:39:43	116.478	39.9068
38	2008-02-06 21:44:43	116.4837	39.95129
38	2008-02-06 21:49:43	116.47739	39.97523
38	2008-02-06 21:54:43	116.51002	39.97538
38	2008-02-06 21:54:43	116.51002	39.97538
38	2008-02-06 21:59:43	116.53943	39.96723
38	2008-02-06 21:59:43	116.53943	39.96723
38	2008-02-06 22:04:43	116.54119	39.95285
38	2008-02-06 22:09:43	116.5554	39.94001
38	2008-02-06 22:14:43	116.57162	39.92288
38	2008-02-06 22:19:43	116.63369	39.92271
38	2008-02-06 22:24:43	116.65054	39.91379
38	2008-02-06 22:29:43	116.63414	39.90636
38	2008-02-06 22:34:43	116.63416	39.90633
38	2008-02-06 22:39:43	116.63417	39.90633
38	2008-02-06 22:44:43	116.63417	39.90632
38	2008-02-06 22:49:43	116.63418	39.90632
38	2008-02-06 22:54:44	116.6343	39.90645
38	2008-02-06 22:59:44	116.63429	39.90644
38	2008-02-06 23:04:44	116.63429	39.90643
38	2008-02-06 23:09:43	116.63428	39.90642
38	2008-02-06 23:14:43	116.63428	39.90641
38	2008-02-06 23:19:43	116.63427	39.9064
38	2008-02-06 23:24:43	116.63427	39.9064
38	2008-02-06 23:29:43	116.63427	39.90639
38	2008-02-06 23:34:43	116.63426	39.90639
38	2008-02-06 23:39:43	116.63426	39.90638
38	2008-02-06 23:44:43	116.63425	39.90637
38	2008-02-06 23:49:43	116.63425	39.90637
38	2008-02-06 23:54:42	116.63425	39.90637
38	2008-02-06 23:59:42	116.63425	39.90636
38	2008-02-07 00:04:42	116.63425	39.90636
38	2008-02-07 00:09:42	116.63425	39.90636
38	2008-02-07 00:14:43	116.63425	39.90636
38	2008-02-07 00:19:43	116.63425	39.90635
38	2008-02-07 00:19:43	116.63425	39.90635
38	2008-02-07 00:24:43	116.63425	39.90635
38	2008-02-07 00:24:43	116.63425	39.90635
38	2008-02-07 00:29:43	116.63425	39.90635
38	2008-02-07 00:34:42	116.63424	39.90635
38	2008-02-07 00:39:42	116.63424	39.90635
38	2008-02-07 00:44:42	116.63424	39.90635
38	2008-02-07 00:49:42	116.63424	39.90635
38	2008-02-07 00:59:42	116.63424	39.90634
38	2008-02-07 01:04:42	116.63417	39.90634
38	2008-02-07 01:09:42	116.63418	39.90634
38	2008-02-07 01:14:42	116.63418	39.90634
38	2008-02-07 01:19:42	116.63419	39.90633
38	2008-02-07 01:24:43	116.6342	39.90633
38	2008-02-07 01:29:43	116.63422	39.90623
38	2008-02-07 01:34:43	116.63425	39.90625
38	2008-02-07 01:39:43	116.63427	39.90624
38	2008-02-07 01:44:43	116.63427	39.90624
38	2008-02-07 01:49:43	116.63428	39.90624
38	2008-02-07 01:54:42	116.63428	39.90624
38	2008-02-07 01:59:42	116.63427	39.90625
38	2008-02-07 02:19:42	116.63424	39.90629
38	2008-02-07 02:24:42	116.63448	39.90583
38	2008-02-07 02:29:42	116.65028	39.89462
38	2008-02-07 02:34:42	116.6562	39.89292
38	2008-02-07 02:39:42	116.65622	39.89291
38	2008-02-07 02:44:42	116.65619	39.89294
38	2008-02-07 02:49:42	116.6562	39.89293
38	2008-02-07 02:49:42	116.6562	39.89293
38	2008-02-07 02:54:42	116.65619	39.89294
38	2008-02-07 02:59:42	116.65619	39.89294
38	2008-02-07 03:04:41	116.6562	39.89293
38	2008-02-07 03:09:41	116.6562	39.89293
38	2008-02-07 03:14:42	116.65619	39.89292
38	2008-02-07 03:19:41	116.65619	39.89291
38	2008-02-07 03:24:41	116.65619	39.8929
38	2008-02-07 03:29:41	116.6562	39.89289
38	2008-02-07 03:34:42	116.6562	39.89288
38	2008-02-07 03:39:42	116.6562	39.89287
38	2008-02-07 03:44:42	116.6562	39.89287
38	2008-02-07 03:49:42	116.6562	39.89287
38	2008-02-07 03:54:41	116.65628	39.89278
38	2008-02-07 03:59:41	116.65627	39.89278
38	2008-02-07 04:04:41	116.65629	39.89277
38	2008-02-07 04:09:41	116.65629	39.89277
38	2008-02-07 04:19:41	116.6563	39.89279
38	2008-02-07 04:24:41	116.65631	39.8928
38	2008-02-07 04:29:41	116.65631	39.8928
38	2008-02-07 04:34:42	116.65632	39.89281
38	2008-02-07 04:39:42	116.65632	39.89281
38	2008-02-07 04:44:41	116.65632	39.89282
38	2008-02-07 04:49:41	116.65631	39.89283
38	2008-02-07 04:54:41	116.65631	39.89283
38	2008-02-07 04:59:41	116.65631	39.89284
38	2008-02-07 05:04:41	116.6563	39.89284
38	2008-02-07 05:09:41	116.65629	39.89284
38	2008-02-07 05:14:41	116.65629	39.89284
38	2008-02-07 05:14:41	116.65629	39.89284
38	2008-02-07 05:19:41	116.65628	39.89284
38	2008-02-07 05:24:41	116.65628	39.89284
38	2008-02-07 05:29:41	116.65627	39.89285
38	2008-02-07 05:34:41	116.65626	39.89285
38	2008-02-07 05:39:41	116.65626	39.89285
38	2008-02-07 05:44:41	116.65625	39.89285
38	2008-02-07 05:49:41	116.65625	39.89286
38	2008-02-07 05:54:41	116.65625	39.89285
38	2008-02-07 05:59:41	116.65607	39.89285
38	2008-02-07 06:04:41	116.6561	39.89284
38	2008-02-07 06:09:41	116.65612	39.89283
38	2008-02-07 06:14:41	116.65628	39.8928
38	2008-02-07 06:19:41	116.65617	39.89304
38	2008-02-07 06:24:41	116.65622	39.89271
38	2008-02-07 06:29:41	116.65624	39.89275
38	2008-02-07 06:34:41	116.65621	39.89275
38	2008-02-07 06:39:41	116.65621	39.89275
38	2008-02-07 06:44:40	116.65621	39.89275
38	2008-02-07 06:49:40	116.65621	39.89275
38	2008-02-07 06:54:40	116.65621	39.89275
38	2008-02-07 06:59:40	116.65621	39.89275
38	2008-02-07 07:09:40	116.65621	39.89275
38	2008-02-07 07:19:40	116.65616	39.89312
38	2008-02-07 07:24:41	116.65622	39.89268
38	2008-02-07 07:34:41	116.65613	39.89274
38	2008-02-07 07:39:41	116.65613	39.89274
38	2008-02-07 07:39:41	116.65613	39.89274
38	2008-02-07 07:44:40	116.65614	39.89271
38	2008-02-07 07:49:40	116.65613	39.89271
38	2008-02-07 07:54:40	116.65613	39.89272
38	2008-02-07 07:59:40	116.65613	39.89272
38	2008-02-07 08:04:40	116.65614	39.89272
38	2008-02-07 08:09:40	116.65614	39.89273
38	2008-02-07 08:14:40	116.65614	39.89274
38	2008-02-07 08:19:40	116.65615	39.89275
38	2008-02-07 08:24:41	116.65614	39.89276
38	2008-02-07 08:29:40	116.65615	39.89277
38	2008-02-07 08:34:40	116.65644	39.89274
38	2008-02-07 08:39:40	116.65619	39.89288
38	2008-02-07 08:44:40	116.6562	39.89287
38	2008-02-07 08:54:40	116.65619	39.89284
38	2008-02-07 08:59:40	116.65622	39.89291
38	2008-02-07 09:04:40	116.65619	39.89291
38	2008-02-07 09:09:40	116.65603	39.89286
38	2008-02-07 09:14:40	116.6561	39.89285
38	2008-02-07 09:19:40	116.6563	39.89282
38	2008-02-07 09:24:40	116.65625	39.89283
38	2008-02-07 09:29:40	116.65625	39.8928
38	2008-02-07 09:34:40	116.65626	39.89279
38	2008-02-07 09:39:40	116.65625	39.89279
38	2008-02-07 09:44:39	116.65625	39.89278
38	2008-02-07 09:49:39	116.65626	39.89277
38	2008-02-07 09:54:39	116.65626	39.89278
38	2008-02-07 09:59:39	116.65626	39.89278
38	2008-02-07 10:04:39	116.65626	39.89292
38	2008-02-07 10:04:39	116.65626	39.89292
38	2008-02-07 10:09:40	116.65599	39.89288
38	2008-02-07 10:14:40	116.65601	39.89286
38	2008-02-07 10:19:39	116.65605	39.89285
38	2008-02-07 10:24:40	116.65607	39.89283
38	2008-02-07 10:29:40	116.65608	39.89281
38	2008-02-07 10:34:40	116.65609	39.8928
38	2008-02-07 10:39:40	116.65614	39.89288
38	2008-02-07 10:44:39	116.65609	39.89272
38	2008-02-07 10:49:39	116.65607	39.89272
38	2008-02-07 10:54:39	116.65607	39.89271
38	2008-02-07 10:59:39	116.65607	39.89272
38	2008-02-07 11:04:39	116.65608	39.89291
38	2008-02-07 11:09:39	116.65596	39.8926
38	2008-02-07 11:14:39	116.65612	39.89279
38	2008-02-07 11:19:39	116.65614	39.8928
38	2008-02-07 11:24:40	116.65614	39.89282
38	2008-02-07 11:29:40	116.65613	39.89285
38	2008-02-07 11:34:40	116.65614	39.89286
38	2008-02-07 11:39:40	116.65614	39.89287
38	2008-02-07 11:44:39	116.65614	39.89287
38	2008-02-07 11:49:39	116.65615	39.89287
38	2008-02-07 11:54:39	116.65501	39.89167
38	2008-02-07 12:04:39	116.62428	39.90557
38	2008-02-07 12:09:39	116.59891	39.90901
38	2008-02-07 12:14:39	116.58478	39.92131
38	2008-02-07 12:19:39	116.54852	39.923
38	2008-02-07 12:24:39	116.52226	39.91953
38	2008-02-07 12:29:39	116.51516	39.91564
38	2008-02-07 15:38:59	116.49908	39.8741
38	2008-02-07 15:43:59	116.49907	39.87408
38	2008-02-07 15:48:59	116.48397	39.87643
38	2008-02-07 15:53:59	116.46909	39.87807
38	2008-02-07 15:58:59	116.47122	39.88348
38	2008-02-07 16:03:59	116.4641	39.86996
38	2008-02-07 16:08:59	116.44603	39.85966
38	2008-02-07 16:13:59	116.38189	39.85575
38	2008-02-07 16:28:59	116.37928	39.88217
38	2008-02-07 16:33:59	116.36845	39.89322
38	2008-02-07 16:38:59	116.36826	39.90525
38	2008-02-07 16:43:59	116.36771	39.90884
38	2008-02-07 16:48:59	116.35844	39.91675
38	2008-02-07 16:53:58	116.34475	39.93862
38	2008-02-07 16:58:59	116.31802	39.94993
38	2008-02-07 17:03:59	116.32861	39.95644
38	2008-02-07 17:08:58	116.34062	39.95485
38	2008-02-07 17:13:58	116.33656	39.93742
38	2008-02-07 17:18:59	116.32726	39.93336
38	2008-02-07 17:23:59	116.31522	39.92713
38	2008-02-07 17:28:58	116.30789	39.92865
38	2008-02-07 17:33:58	116.32644	39.93104
38	2008-02-07 17:38:58	116.34642	39.92211
38	2008-02-07 17:38:58	116.34642	39.92211
38	2008-02-07 17:43:58	116.37528	39.92114
38	2008-02-07 17:48:58	116.39978	39.92284
38	2008-02-07 17:53:58	116.40283	39.92784
38	2008-02-07 17:58:58	116.40224	39.94701
38	2008-02-07 18:03:58	116.40177	39.96089
38	2008-02-07 18:08:59	116.40131	39.98121
38	2008-02-07 18:13:59	116.40218	39.99359
38	2008-02-07 18:18:59	116.35303	39.98589
38	2008-02-07 18:23:59	116.35721	39.96451
38	2008-02-07 18:28:58	116.36617	39.96627
38	2008-02-07 18:33:58	116.39926	39.96084
38	2008-02-07 18:38:58	116.39713	39.94772
38	2008-02-07 18:43:58	116.35259	39.94901
38	2008-02-07 18:48:58	116.35217	39.95364
38	2008-02-07 18:53:58	116.35302	39.95099
38	2008-02-07 18:58:58	116.34466	39.96895
38	2008-02-07 19:03:58	116.34539	39.97558
38	2008-02-07 19:08:58	116.35506	39.95717
38	2008-02-07 19:13:58	116.34112	39.93844
38	2008-02-07 19:18:58	116.33919	39.93791
38	2008-02-07 19:23:58	116.37066	39.94974
38	2008-02-07 19:28:58	116.38936	39.94766
38	2008-02-07 19:33:58	116.42386	39.94885
38	2008-02-07 19:38:58	116.42893	39.90656
38	2008-02-07 19:43:58	116.42913	39.9062
38	2008-02-07 19:48:58	116.42455	39.90975
38	2008-02-07 19:58:58	116.39733	39.93267
38	2008-02-07 20:03:58	116.36234	39.93487
38	2008-02-07 20:03:58	116.36234	39.93487
38	2008-02-07 20:08:58	116.36265	39.94628
38	2008-02-07 20:13:58	116.36558	39.94798
38	2008-02-07 20:18:58	116.35286	39.93652
38	2008-02-07 20:23:58	116.37448	39.94747
38	2008-02-07 20:28:57	116.38985	39.93729
38	2008-02-07 20:33:57	116.4083	39.93204
38	2008-02-07 20:38:57	116.42865	39.92284
38	2008-02-07 20:43:57	116.43601	39.92221
38	2008-02-07 20:48:57	116.44693	39.92622
38	2008-02-07 20:53:57	116.43607	39.92515
38	2008-02-07 20:58:57	116.40319	39.93231
38	2008-02-07 21:03:57	116.36504	39.93486
38	2008-02-07 21:08:58	116.36465	39.94121
38	2008-02-07 21:13:58	116.39851	39.94755
38	2008-02-07 21:18:58	116.41357	39.9557
38	2008-02-07 21:23:58	116.41818	39.94886
38	2008-02-07 21:28:57	116.42753	39.93093
38	2008-02-07 21:33:57	116.43718	39.91751
38	2008-02-07 21:38:57	116.46743	39.90877
38	2008-02-07 21:43:57	116.4704	39.90556
38	2008-02-07 21:48:57	116.4704	39.90556
38	2008-02-07 21:53:57	116.46614	39.89879
38	2008-02-07 21:58:57	116.46628	39.89895
38	2008-02-07 22:03:57	116.45821	39.90576
38	2008-02-07 22:08:57	116.47201	39.91104
38	2008-02-07 22:13:57	116.47506	39.92732
38	2008-02-07 22:18:57	116.49863	39.92176
38	2008-02-07 22:23:57	116.54991	39.92267
38	2008-02-07 22:28:57	116.57632	39.93018
38	2008-02-07 22:28:57	116.57632	39.93018
38	2008-02-07 22:33:57	116.56629	39.92308
38	2008-02-07 22:38:57	116.52105	39.92259
38	2008-02-07 22:43:57	116.48094	39.92171
38	2008-02-07 22:48:57	116.47603	39.92147
38	2008-02-07 22:53:57	116.51504	39.92237
38	2008-02-07 22:58:57	116.55873	39.92279
38	2008-02-07 23:03:57	116.58185	39.91214
38	2008-02-07 23:08:57	116.59463	39.90863
38	2008-02-07 23:13:57	116.62584	39.90479
38	2008-02-07 23:18:57	116.63731	39.89122
38	2008-02-07 23:23:57	116.65592	39.89302
38	2008-02-07 23:28:57	116.65585	39.89302
38	2008-02-07 23:33:57	116.65585	39.89302
38	2008-02-07 23:38:56	116.65561	39.89275
38	2008-02-07 23:43:56	116.65563	39.89281
38	2008-02-07 23:48:56	116.65572	39.89287
38	2008-02-07 23:53:56	116.65612	39.8931
38	2008-02-07 23:58:56	116.65609	39.8931
38	2008-02-08 00:03:56	116.65607	39.89309
38	2008-02-08 00:08:57	116.65604	39.89308
38	2008-02-08 00:13:57	116.65604	39.89308
38	2008-02-08 00:18:56	116.65604	39.89309
38	2008-02-08 00:23:56	116.65603	39.89309
38	2008-02-08 00:28:56	116.65603	39.89309
38	2008-02-08 00:33:56	116.65602	39.89308
38	2008-02-08 00:38:56	116.65601	39.89307
38	2008-02-08 00:43:56	116.65599	39.89307
38	2008-02-08 00:48:56	116.65599	39.89306
38	2008-02-08 00:53:56	116.65598	39.89306
38	2008-02-08 00:53:56	116.65598	39.89306
38	2008-02-08 00:58:56	116.65598	39.89306
38	2008-02-08 01:03:56	116.65598	39.89305
38	2008-02-08 01:08:56	116.65597	39.89305
38	2008-02-08 01:13:56	116.65597	39.89305
38	2008-02-08 01:18:56	116.65597	39.89305
38	2008-02-08 01:23:56	116.65597	39.89305
38	2008-02-08 01:28:56	116.65597	39.89304
38	2008-02-08 01:33:56	116.65597	39.89304
38	2008-02-08 01:38:56	116.65596	39.89304
38	2008-02-08 01:43:56	116.65596	39.89304
38	2008-02-08 01:48:56	116.65587	39.89295
38	2008-02-08 01:53:56	116.65588	39.89302
38	2008-02-08 01:58:56	116.65587	39.89304
38	2008-02-08 02:23:56	116.65582	39.89306
38	2008-02-08 02:48:55	116.656	39.89315
38	2008-02-08 02:53:55	116.656	39.89313
38	2008-02-08 02:58:55	116.656	39.89315
38	2008-02-08 03:03:55	116.65613	39.89305
38	2008-02-08 03:08:56	116.6561	39.89306
38	2008-02-08 03:13:56	116.65608	39.89307
38	2008-02-08 03:18:56	116.65607	39.89307
38	2008-02-08 03:18:56	116.65607	39.89307
38	2008-02-08 03:23:56	116.65605	39.89306
38	2008-02-08 03:28:55	116.65605	39.89306
38	2008-02-08 03:33:55	116.65603	39.89305
38	2008-02-08 03:38:55	116.65602	39.89305
38	2008-02-08 03:38:55	116.65602	39.89305
38	2008-02-08 03:43:55	116.65601	39.89304
38	2008-02-08 03:48:55	116.656	39.89304
38	2008-02-08 03:53:55	116.65599	39.89303
38	2008-02-08 03:58:55	116.65601	39.89298
38	2008-02-08 04:03:55	116.65598	39.89302
38	2008-02-08 04:08:56	116.65536	39.89275
38	2008-02-08 04:13:55	116.65634	39.89323
38	2008-02-08 04:18:55	116.65627	39.89319
38	2008-02-08 04:23:55	116.65628	39.89319
38	2008-02-08 04:23:55	116.65628	39.89319
38	2008-02-08 04:28:55	116.65624	39.89317
38	2008-02-08 04:38:55	116.65618	39.89321
38	2008-02-08 04:43:55	116.65609	39.89317
38	2008-02-08 04:48:55	116.65602	39.89315
38	2008-02-08 04:53:55	116.65595	39.89311
38	2008-02-08 04:58:55	116.65597	39.89285
38	2008-02-08 05:03:55	116.65588	39.89288
38	2008-02-08 05:08:55	116.65587	39.89288
38	2008-02-08 05:13:55	116.6558	39.8931
38	2008-02-08 05:18:55	116.65584	39.89307
38	2008-02-08 05:23:55	116.65554	39.89294
38	2008-02-08 05:28:54	116.65579	39.89309
38	2008-02-08 05:33:54	116.65581	39.89308
38	2008-02-08 05:38:54	116.65582	39.89309
38	2008-02-08 05:43:54	116.65582	39.89309
38	2008-02-08 05:43:54	116.65582	39.89309
38	2008-02-08 05:48:54	116.65582	39.89308
38	2008-02-08 05:53:54	116.65588	39.89306
38	2008-02-08 05:58:54	116.65586	39.89306
38	2008-02-08 06:03:54	116.65588	39.89305
38	2008-02-08 06:08:55	116.65589	39.89304
38	2008-02-08 06:13:55	116.65589	39.89304
38	2008-02-08 06:18:55	116.6559	39.89303
38	2008-02-08 06:23:55	116.60696	40.20247
38	2008-02-08 06:23:55	116.65591	39.89303
38	2008-02-08 06:28:54	116.65547	39.89289
38	2008-02-08 06:33:54	116.65643	39.89309
38	2008-02-08 06:38:54	116.65632	39.89305
38	2008-02-08 06:43:54	116.65613	39.89303
38	2008-02-08 06:48:54	116.65582	39.89292
38	2008-02-08 06:53:54	116.65583	39.89289
38	2008-02-08 06:58:54	116.6559	39.89293
38	2008-02-08 07:03:54	116.65592	39.89296
38	2008-02-08 07:08:55	116.6559	39.89297
38	2008-02-08 07:13:55	116.65588	39.89298
38	2008-02-08 07:18:55	116.65587	39.89299
38	2008-02-08 07:23:54	116.65586	39.89299
38	2008-02-08 07:28:54	116.65587	39.893
38	2008-02-08 07:33:54	116.65588	39.893
38	2008-02-08 07:38:54	116.65589	39.893
38	2008-02-08 07:43:54	116.6559	39.89299
38	2008-02-08 07:48:54	116.6559	39.89299
38	2008-02-08 07:53:54	116.65591	39.893
38	2008-02-08 07:58:54	116.65583	39.89305
38	2008-02-08 08:03:54	116.6559	39.89309
38	2008-02-08 08:08:54	116.65593	39.89308
38	2008-02-08 08:08:54	116.65593	39.89308
38	2008-02-08 08:13:54	116.65592	39.89309
38	2008-02-08 08:18:54	116.65592	39.89308
38	2008-02-08 08:23:54	116.65593	39.893
38	2008-02-08 08:28:54	116.6559	39.89303
38	2008-02-08 08:33:53	116.65589	39.89305
38	2008-02-08 08:38:53	116.65585	39.89303
38	2008-02-08 08:43:53	116.65596	39.89302
38	2008-02-08 08:48:53	116.65591	39.89308
38	2008-02-08 08:53:53	116.6559	39.89305
38	2008-02-08 08:58:53	116.65591	39.89304
38	2008-02-08 09:03:54	116.65592	39.89303
38	2008-02-08 09:08:54	116.65594	39.89302
38	2008-02-08 09:13:54	116.65593	39.89301
38	2008-02-08 09:18:54	116.6559	39.89299
38	2008-02-08 09:23:53	116.65591	39.89299
38	2008-02-08 09:28:53	116.65591	39.89299
38	2008-02-08 09:33:53	116.65591	39.89299
38	2008-02-08 09:38:53	116.65624	39.89309
38	2008-02-08 09:43:53	116.65599	39.8931
38	2008-02-08 09:48:53	116.65597	39.89292
38	2008-02-08 09:53:53	116.65601	39.89291
38	2008-02-08 09:58:53	116.65589	39.89292
38	2008-02-08 10:02:40	116.65589	39.89294
38	2008-02-08 10:03:54	116.65589	39.89295
38	2008-02-08 10:08:54	116.65591	39.89296
38	2008-02-08 10:13:54	116.65593	39.89296
38	2008-02-08 10:18:54	116.65591	39.89293
38	2008-02-08 10:23:53	116.65592	39.89293
38	2008-02-08 10:28:53	116.65592	39.89293
38	2008-02-08 10:33:53	116.6559	39.89292
38	2008-02-08 10:33:53	116.6559	39.89292
38	2008-02-08 10:38:53	116.6559	39.89292
38	2008-02-08 10:43:53	116.65589	39.89293
38	2008-02-08 10:48:53	116.65589	39.89293
38	2008-02-08 10:53:53	116.65584	39.89293
38	2008-02-08 10:58:53	116.65579	39.89278
38	2008-02-08 11:03:53	116.65588	39.89298
38	2008-02-08 11:08:53	116.65587	39.893
38	2008-02-08 11:13:53	116.65587	39.893
38	2008-02-08 11:18:53	116.65587	39.893
38	2008-02-08 11:23:53	116.65588	39.89302
38	2008-02-08 11:28:53	116.65589	39.89301
38	2008-02-08 11:33:53	116.6559	39.89302
38	2008-02-08 11:38:53	116.6559	39.89301
38	2008-02-08 11:43:53	116.6559	39.89301
38	2008-02-08 11:48:53	116.6559	39.89301
38	2008-02-08 11:53:53	116.6559	39.89302
38	2008-02-08 11:58:52	116.65347	39.89138
38	2008-02-08 12:03:53	116.67419	39.89113
38	2008-02-08 12:08:53	116.68205	39.89056
38	2008-02-08 12:13:53	116.68204	39.89056
38	2008-02-08 12:18:53	116.68203	39.89056
38	2008-02-08 12:23:52	116.68203	39.89056
38	2008-02-08 12:28:52	116.68203	39.89056
38	2008-02-08 12:33:52	116.68202	39.89056
38	2008-02-08 12:38:52	116.682	39.89055
38	2008-02-08 12:43:52	116.67552	39.89124
38	2008-02-08 12:48:52	116.65129	39.89266
38	2008-02-08 12:53:52	116.65101	39.9069
38	2008-02-08 12:58:52	116.61178	39.90539
38	2008-02-08 12:58:52	116.61178	39.90539
38	2008-02-08 13:03:53	116.58502	39.91287
38	2008-02-08 13:08:53	116.57701	39.92729
38	2008-02-08 13:13:53	116.551	39.92303
38	2008-02-08 13:18:53	116.53014	39.9224
38	2008-02-08 13:23:52	116.52424	39.92928
38	2008-02-08 13:28:52	116.54134	39.95239
38	2008-02-08 13:33:52	116.55202	39.96935
38	2008-02-08 13:38:52	116.54133	39.97366
38	2008-02-08 13:43:52	116.55021	39.95409
38	2008-02-08 13:48:52	116.5414	39.96158
38	2008-02-08 13:53:52	116.5241	39.95777
38	2008-02-08 13:58:52	116.48728	39.99271
38	2008-02-08 14:03:52	116.47066	39.97761
38	2008-02-08 14:08:52	116.44708	39.95329
38	2008-02-08 14:13:52	116.45487	39.9484
38	2008-02-08 14:18:52	116.44352	39.95971
38	2008-02-08 14:23:52	116.3806	39.96716
38	2008-02-08 14:28:52	116.37418	39.9648
38	2008-02-08 14:44:48	116.29731	39.95741
38	2008-02-08 14:48:52	116.30663	39.95554
38	2008-02-08 14:53:52	116.3185	39.94715
38	2008-02-08 14:58:51	116.32902	39.95715
38	2008-02-08 15:10:14	116.31646	39.96587
38	2008-02-08 15:23:51	116.41234	39.95627
38	2008-02-08 15:23:51	116.41234	39.95627
38	2008-02-08 15:28:51	116.41801	39.95285
38	2008-02-08 15:33:51	116.41306	39.95281
38	2008-02-08 15:38:51	116.4111	39.94992
38	2008-02-08 15:43:51	116.41051	39.93983
38	2008-02-08 15:48:51	116.40227	39.9483
38	2008-02-08 15:53:51	116.40216	39.95726
38	2008-02-08 15:58:51	116.40152	39.9855
38	2008-02-08 16:03:52	116.34912	39.98595
38	2008-02-08 16:08:52	116.33821	39.98183
38	2008-02-08 16:13:52	116.38375	39.98627
38	2008-02-08 16:18:52	116.38842	39.96579
38	2008-02-08 16:23:51	116.40624	39.94766
38	2008-02-08 16:28:51	116.43988	39.94883
38	2008-02-08 16:33:51	116.46007	39.93241
38	2008-02-08 16:38:51	116.48253	39.93236
38	2008-02-08 16:43:51	116.51116	39.93375
38	2008-02-08 16:48:51	116.51126	39.92254
38	2008-02-08 16:53:51	116.49639	39.92699
38	2008-02-08 16:58:51	116.47236	39.92755
38	2008-02-08 17:03:51	116.47912	39.93245
38	2008-02-08 17:08:51	116.45826	39.93399
38	2008-02-08 17:13:51	116.44346	39.93249
38	2008-02-08 17:18:51	116.42753	39.92376
38	2008-02-08 17:23:51	116.41965	39.93832
38	2008-02-08 17:28:51	116.41903	39.95233
38	2008-02-08 17:33:51	116.41842	39.9766
38	2008-02-08 17:38:51	116.40156	39.98177
