# Supplementary material for: An adaptive map-matching algorithm based on hierarchical fuzzy system from vehicular GPS data
Source: PLoS One. 2017 Dec 5;12(12):e0188796. doi: 10.1371/journal.pone.0188796 (PMC5716534; doi:10.1371/journal.pone.0188796)
Supplement: S1 Data — (ZIP) [file pone.0188796.s001.zip › data samples/39.txt]

39	2008-02-02 13:37:30	116.29369	39.92272
39	2008-02-02 13:40:17	116.28015	39.92321
39	2008-02-02 13:45:17	116.28065	39.9233
39	2008-02-02 13:45:17	116.28065	39.9233
39	2008-02-02 13:49:15	116.28012	39.92327
39	2008-02-02 13:54:15	116.30334	39.9225
39	2008-02-02 13:59:15	116.31801	39.9374
39	2008-02-02 14:08:09	116.34543	39.93857
39	2008-02-02 14:13:09	116.35186	39.93909
39	2008-02-02 14:18:09	116.34825	39.96941
39	2008-02-02 14:23:09	116.35812	39.9806
39	2008-02-02 14:28:09	116.35787	39.98048
39	2008-02-02 14:33:09	116.35795	39.98035
39	2008-02-02 14:38:09	116.35759	39.98037
39	2008-02-02 14:43:09	116.35924	39.98317
39	2008-02-02 14:48:09	116.35923	39.98316
39	2008-02-02 14:48:09	116.35923	39.98316
39	2008-02-02 14:53:09	116.35929	39.98317
39	2008-02-02 14:58:09	116.35926	39.98325
39	2008-02-02 15:03:09	116.35927	39.98316
39	2008-02-02 15:08:08	116.35929	39.98319
39	2008-02-02 15:13:08	116.3593	39.98323
39	2008-02-02 15:18:08	116.3594	39.98144
39	2008-02-02 15:28:08	116.33952	39.9746
39	2008-02-02 15:28:55	116.3403	39.97507
39	2008-02-02 15:38:55	116.36517	39.95422
39	2008-02-02 15:43:55	116.36563	39.94805
39	2008-02-02 15:48:55	116.37069	39.94322
39	2008-02-02 15:58:55	116.37299	39.94143
39	2008-02-02 16:03:55	116.3743	39.96626
39	2008-02-02 16:08:55	116.34816	39.97419
39	2008-02-02 16:13:03	116.33961	39.97517
39	2008-02-02 16:13:55	116.33953	39.97496
39	2008-02-02 16:15:00	116.33994	39.97457
39	2008-02-02 16:20:00	116.35393	39.98036
39	2008-02-02 16:20:00	116.35393	39.98036
39	2008-02-02 16:23:06	116.35944	39.97486
39	2008-02-02 16:28:06	116.35944	39.97141
39	2008-02-02 16:30:21	116.35902	39.96669
39	2008-02-02 16:35:21	116.34782	39.98059
39	2008-02-02 16:40:21	116.32714	39.98631
39	2008-02-02 16:45:21	116.31429	39.99407
39	2008-02-02 16:49:39	116.31056	39.99096
39	2008-02-02 16:54:39	116.30932	39.98442
39	2008-02-02 17:03:05	116.28572	39.95899
39	2008-02-02 17:05:53	116.27842	39.96038
39	2008-02-02 17:10:53	116.26712	39.95253
39	2008-02-02 17:10:55	116.26712	39.95253
39	2008-02-02 17:15:53	116.26883	39.96375
39	2008-02-02 17:25:53	116.35945	39.97642
39	2008-02-02 17:26:15	116.35943	39.9764
39	2008-02-02 17:30:53	116.34793	39.97927
39	2008-02-02 17:35:53	116.34676	39.99916
39	2008-02-02 17:40:52	116.34264	40.00607
39	2008-02-02 17:42:03	116.34188	40.00577
39	2008-02-02 17:47:03	116.33763	40.01057
39	2008-02-02 17:47:03	116.33763	40.01057
39	2008-02-02 17:52:03	116.3304	39.99697
39	2008-02-02 17:54:10	116.32655	39.99429
39	2008-02-02 17:59:10	116.33676	40.00882
39	2008-02-02 18:00:18	116.33832	40.00955
39	2008-02-02 18:05:18	116.33239	40.00003
39	2008-02-02 18:09:54	116.3266	39.99253
39	2008-02-02 18:14:54	116.30864	39.98539
39	2008-02-02 18:19:54	116.29205	39.97305
39	2008-02-02 18:29:54	116.28339	39.95627
39	2008-02-02 18:34:12	116.27436	39.95294
39	2008-02-02 18:37:22	116.27523	39.94958
39	2008-02-02 18:42:22	116.27907	39.94523
39	2008-02-02 18:47:22	116.27375	39.94541
39	2008-02-02 18:57:21	116.27332	39.92296
39	2008-02-02 19:03:31	116.28225	39.92348
39	2008-02-02 19:07:28	116.30101	39.92257
39	2008-02-02 19:12:00	116.28237	39.92434
39	2008-02-02 19:13:57	116.28105	39.92388
39	2008-02-02 19:13:57	116.28105	39.92388
39	2008-02-02 19:18:56	116.28351	39.92604
39	2008-02-02 19:21:06	116.28224	39.92337
39	2008-02-02 19:26:06	116.30385	39.92015
39	2008-02-02 19:31:06	116.30401	39.90921
39	2008-02-02 19:36:06	116.30407	39.90261
39	2008-02-02 19:41:06	116.30416	39.89684
39	2008-02-02 19:46:06	116.30397	39.89116
39	2008-02-02 19:51:06	116.30402	39.88764
39	2008-02-02 19:56:06	116.30631	39.8842
39	2008-02-02 19:59:43	116.37953	39.90363
39	2008-02-02 20:01:06	116.31334	39.88289
39	2008-02-02 20:06:01	116.32053	39.87931
39	2008-02-02 20:11:30	116.31505	39.88316
39	2008-02-02 20:13:42	116.31205	39.88732
39	2008-02-02 20:18:42	116.3103	39.88655
39	2008-02-02 20:23:42	116.30447	39.90224
39	2008-02-02 20:26:42	116.30449	39.90803
39	2008-02-02 20:29:58	116.30604	39.9201
39	2008-02-02 20:36:38	116.31372	39.92854
39	2008-02-02 20:41:38	116.31372	39.93698
39	2008-02-02 20:46:38	116.32355	39.95062
39	2008-02-02 21:02:19	116.32771	39.97481
39	2008-02-02 21:07:19	116.33061	39.98646
39	2008-02-02 21:09:14	116.33149	39.99156
39	2008-02-02 21:12:19	116.33795	39.98491
39	2008-02-02 21:15:21	116.36322	39.98384
39	2008-02-02 21:20:21	116.35785	39.98057
39	2008-02-02 21:25:21	116.35781	39.98055
39	2008-02-02 21:35:21	116.35782	39.98055
39	2008-02-02 21:39:55	116.35903	39.98044
39	2008-02-02 21:44:55	116.36445	39.95999
39	2008-02-02 21:58:23	116.42568	39.93525
39	2008-02-02 21:58:23	116.42568	39.93525
39	2008-02-02 21:59:44	116.42554	39.93311
39	2008-02-02 22:04:44	116.42793	39.93939
39	2008-02-02 22:09:44	116.41334	39.94825
39	2008-02-02 22:14:44	116.40245	39.9483
39	2008-02-02 22:15:50	116.40199	39.94918
39	2008-02-02 22:20:50	116.40131	39.97163
39	2008-02-02 22:25:50	116.40151	39.99532
39	2008-02-02 22:28:23	116.39925	39.99851
39	2008-02-02 22:31:09	116.39924	40.00385
39	2008-02-02 22:36:09	116.40831	39.99379
39	2008-02-02 22:37:32	116.4064	39.99426
39	2008-02-02 22:42:32	116.40116	39.99116
39	2008-02-02 22:42:35	116.40117	39.99094
39	2008-02-02 22:47:35	116.38805	39.97534
39	2008-02-02 22:50:31	116.38505	39.96829
39	2008-02-02 22:55:31	116.37799	39.9713
39	2008-02-02 22:57:25	116.38197	39.96854
39	2008-02-02 23:02:25	116.38888	39.9544
39	2008-02-02 23:07:25	116.38784	39.93973
39	2008-02-02 23:12:25	116.38732	39.92635
39	2008-02-02 23:17:25	116.38552	39.90812
39	2008-02-02 23:22:25	116.3816	39.90152
39	2008-02-02 23:26:21	116.37461	39.90145
39	2008-02-02 23:30:43	116.36785	39.90807
39	2008-02-02 23:35:43	116.37217	39.92119
39	2008-02-02 23:40:43	116.38751	39.92374
39	2008-02-02 23:45:43	116.40757	39.932
39	2008-02-02 23:50:43	116.42461	39.93516
39	2008-02-02 23:55:43	116.41571	39.93231
39	2008-02-03 00:00:43	116.38998	39.93392
39	2008-02-03 00:01:58	116.38986	39.9371
39	2008-02-03 00:06:58	116.40218	39.94386
39	2008-02-03 00:07:27	116.4021	39.94559
39	2008-02-03 00:17:27	116.3437	39.94431
39	2008-02-03 00:17:37	116.34372	39.9443
39	2008-02-03 00:22:27	116.34691	39.95669
39	2008-02-03 00:27:47	116.35928	39.95108
39	2008-02-03 00:38:03	116.36976	39.96472
39	2008-02-03 00:42:49	116.38119	39.96158
39	2008-02-03 00:44:57	116.37436	39.96675
39	2008-02-03 00:49:57	116.35557	40.01166
39	2008-02-03 00:54:57	116.31961	40.05809
39	2008-02-03 00:58:10	116.31489	40.0701
39	2008-02-03 01:03:10	116.30917	40.07109
39	2008-02-03 01:08:10	116.29152	40.05238
39	2008-02-03 01:13:10	116.30051	40.04171
39	2008-02-03 01:13:56	116.30148	40.04013
39	2008-02-03 01:18:56	116.30754	40.03095
39	2008-02-03 01:23:56	116.2816	40.03269
39	2008-02-03 01:24:43	116.28172	40.03246
39	2008-02-03 01:28:56	116.30785	40.02157
39	2008-02-03 01:33:56	116.32506	40.01179
39	2008-02-03 01:38:56	116.33433	39.98758
39	2008-02-03 01:43:55	116.35935	39.97511
39	2008-02-03 01:44:51	116.35942	39.97366
39	2008-02-03 01:48:55	116.37434	39.97539
39	2008-02-03 01:53:55	116.35929	40.00668
39	2008-02-03 01:58:55	116.33546	40.02944
39	2008-02-03 02:00:42	116.33366	40.0273
39	2008-02-03 02:15:42	116.299	40.04396
39	2008-02-03 02:20:42	116.29908	40.04394
39	2008-02-03 02:30:42	116.29914	40.04393
39	2008-02-03 02:35:42	116.29974	40.04444
39	2008-02-03 02:35:48	116.30022	40.04461
39	2008-02-03 02:40:48	116.31875	40.03428
39	2008-02-03 02:45:48	116.33087	40.04423
39	2008-02-03 02:50:48	116.34852	40.0604
39	2008-02-03 02:55:48	116.37826	40.06577
39	2008-02-03 03:00:51	116.40148	40.0754
39	2008-02-03 03:00:53	116.40148	40.0754
39	2008-02-03 03:05:48	116.40743	40.0572
39	2008-02-03 03:10:48	116.40236	40.02107
39	2008-02-03 03:15:48	116.40109	39.97837
39	2008-02-03 03:20:48	116.40215	39.94716
39	2008-02-03 03:25:48	116.43413	39.92723
39	2008-02-03 03:27:00	116.43304	39.92567
39	2008-02-03 03:32:00	116.43809	39.93693
39	2008-02-03 03:37:00	116.44523	39.95544
39	2008-02-03 04:22:00	116.72051	40.1212
39	2008-02-03 04:27:00	116.78754	40.14534
39	2008-02-03 04:32:00	116.78766	40.14525
39	2008-02-03 04:47:00	116.88561	40.1616
39	2008-02-03 04:51:59	116.88565	40.16162
39	2008-02-03 04:56:59	116.88561	40.16162
39	2008-02-03 05:01:59	116.88562	40.1616
39	2008-02-03 05:06:59	116.88562	40.16157
39	2008-02-03 05:11:59	116.88559	40.16161
39	2008-02-03 05:16:59	116.88566	40.16165
39	2008-02-03 05:21:59	116.88562	40.1616
39	2008-02-03 05:26:59	116.88563	40.16162
39	2008-02-03 05:31:59	116.88563	40.16162
39	2008-02-03 05:36:59	116.88561	40.1616
39	2008-02-03 05:41:59	116.88563	40.16162
39	2008-02-03 05:46:59	116.88562	40.1616
39	2008-02-03 05:51:59	116.8856	40.16162
39	2008-02-03 05:51:59	116.8856	40.16162
39	2008-02-03 05:56:59	116.8856	40.16163
39	2008-02-03 06:01:59	116.88557	40.16162
39	2008-02-03 06:06:59	116.88564	40.1616
39	2008-02-03 06:11:59	116.88561	40.16161
39	2008-02-03 06:16:59	116.88562	40.16162
39	2008-02-03 06:21:59	116.88564	40.16159
39	2008-02-03 06:26:59	116.88561	40.1616
39	2008-02-03 06:31:59	116.88565	40.1616
39	2008-02-03 06:36:59	116.88563	40.16159
39	2008-02-03 06:41:59	116.88563	40.16159
39	2008-02-03 06:46:59	116.88567	40.1616
39	2008-02-03 06:51:59	116.88569	40.16162
39	2008-02-03 06:56:59	116.88566	40.16161
39	2008-02-03 07:01:59	116.88565	40.16159
39	2008-02-03 07:06:59	116.88563	40.1616
39	2008-02-03 07:11:59	116.88563	40.1616
39	2008-02-03 07:16:59	116.88563	40.16161
39	2008-02-03 07:26:59	116.88563	40.1616
39	2008-02-03 07:31:59	116.88564	40.16162
39	2008-02-03 07:36:59	116.88565	40.16162
39	2008-02-03 07:41:59	116.88565	40.16161
39	2008-02-03 07:46:59	116.88571	40.1616
39	2008-02-03 07:51:59	116.88566	40.16159
39	2008-02-03 07:56:59	116.88563	40.16159
39	2008-02-03 08:06:59	116.88339	40.16275
39	2008-02-03 08:11:59	116.88088	40.15172
39	2008-02-03 08:16:59	116.82555	40.14934
39	2008-02-03 08:16:59	116.82555	40.14934
39	2008-02-03 08:26:59	116.70866	40.12289
39	2008-02-03 08:36:59	116.61952	40.11649
39	2008-02-03 08:41:59	116.58258	40.11696
39	2008-02-03 08:56:59	116.52104	40.01797
39	2008-02-03 09:06:59	116.42776	39.93551
39	2008-02-03 09:11:59	116.43783	39.8955
39	2008-02-03 09:21:58	116.39379	39.85356
39	2008-02-03 09:26:58	116.40049	39.84459
39	2008-02-03 09:29:29	116.40053	39.84461
39	2008-02-03 09:29:29	116.40053	39.84461
39	2008-02-03 09:34:29	116.39364	39.85251
39	2008-02-03 09:34:46	116.393	39.85244
39	2008-02-03 09:39:46	116.38838	39.85241
39	2008-02-03 09:44:46	116.38804	39.85682
39	2008-02-03 09:46:08	116.38346	39.85937
39	2008-02-03 09:49:46	116.37745	39.85793
39	2008-02-03 09:55:58	116.3895	39.86955
39	2008-02-03 10:00:58	116.38579	39.85943
39	2008-02-03 10:07:19	116.38137	39.8765
39	2008-02-03 10:17:19	116.3948	39.89547
39	2008-02-03 10:22:19	116.40068	39.8996
39	2008-02-03 10:32:19	116.40055	39.9125
39	2008-02-03 10:32:19	116.40055	39.9125
39	2008-02-03 10:32:22	116.46272	39.97321
39	2008-02-03 10:32:22	116.46272	39.97321
39	2008-02-03 10:37:19	116.40049	39.92276
39	2008-02-03 10:39:15	116.40288	39.92292
39	2008-02-03 10:44:15	116.40424	39.92597
39	2008-02-03 10:49:15	116.39219	39.9321
39	2008-02-03 10:54:15	116.37325	39.93719
39	2008-02-03 10:59:15	116.36592	39.94667
39	2008-02-03 11:04:15	116.35881	39.94517
39	2008-02-03 11:04:15	116.35881	39.94517
39	2008-02-03 11:09:15	116.35486	39.9511
39	2008-02-03 11:11:32	116.35915	39.95122
39	2008-02-03 11:16:31	116.3656	39.94838
39	2008-02-03 11:21:31	116.38673	39.94761
39	2008-02-03 11:26:31	116.42159	39.94832
39	2008-02-03 11:31:31	116.42794	39.93462
39	2008-02-03 11:36:31	116.44881	39.95625
39	2008-02-03 11:38:22	116.44401	39.95963
39	2008-02-03 11:43:22	116.43423	39.96847
39	2008-02-03 11:45:25	116.43666	39.97458
39	2008-02-03 11:50:25	116.45782	39.97357
39	2008-02-03 12:00:25	116.48337	39.91475
39	2008-02-03 12:05:25	116.47864	39.91867
39	2008-02-03 12:10:24	116.47866	39.9187
39	2008-02-03 12:30:24	116.44661	39.97729
39	2008-02-03 12:34:19	116.43656	39.97203
39	2008-02-03 12:39:19	116.4359	39.96965
39	2008-02-03 12:44:19	116.4122	39.96791
39	2008-02-03 12:48:37	116.40498	39.96903
39	2008-02-03 12:53:01	116.41161	39.96715
39	2008-02-03 12:58:01	116.4027	39.96067
39	2008-02-03 13:03:01	116.4049	39.97092
39	2008-02-03 13:08:01	116.38468	39.96722
39	2008-02-03 13:13:01	116.37517	39.96765
39	2008-02-03 13:17:44	116.38425	39.9672
39	2008-02-03 13:22:44	116.34684	39.96637
39	2008-02-03 13:27:44	116.32347	39.96614
39	2008-02-03 13:32:44	116.31311	39.9708
39	2008-02-03 13:36:55	116.30546	39.97747
39	2008-02-03 13:41:55	116.315	39.96583
39	2008-02-03 13:46:55	116.32284	39.96579
39	2008-02-03 13:51:55	116.33455	39.96083
39	2008-02-03 13:56:55	116.33454	39.96084
39	2008-02-03 14:01:55	116.33452	39.96086
39	2008-02-03 14:11:55	116.33452	39.96081
39	2008-02-03 14:16:55	116.33447	39.96078
39	2008-02-03 14:21:55	116.3345	39.96082
39	2008-02-03 14:26:55	116.3345	39.9608
39	2008-02-03 14:31:55	116.33451	39.96082
39	2008-02-03 14:36:55	116.33449	39.9608
39	2008-02-03 14:46:55	116.33447	39.96076
39	2008-02-03 14:51:55	116.33448	39.96073
39	2008-02-03 14:56:55	116.33451	39.96078
39	2008-02-03 15:01:55	116.33434	39.96253
39	2008-02-03 15:02:27	116.33522	39.96222
39	2008-02-03 15:07:27	116.36391	39.96722
39	2008-02-03 15:11:06	116.36507	39.9805
39	2008-02-03 15:15:25	116.36765	39.97915
39	2008-02-03 15:20:25	116.35185	39.97525
39	2008-02-03 15:25:25	116.34851	39.95687
39	2008-02-03 15:30:25	116.34936	39.93892
39	2008-02-03 15:35:25	116.34989	39.92475
39	2008-02-03 15:40:25	116.35022	39.90761
39	2008-02-03 15:45:25	116.32205	39.8959
39	2008-02-03 15:47:29	116.31526	39.89679
39	2008-02-03 15:52:28	116.31069	39.9045
39	2008-02-03 15:57:28	116.30442	39.9118
39	2008-02-03 16:02:16	116.30505	39.92031
39	2008-02-03 16:02:20	116.30505	39.92031
39	2008-02-03 16:07:28	116.30481	39.92032
39	2008-02-03 16:12:28	116.30486	39.92024
39	2008-02-03 16:17:28	116.30485	39.92027
39	2008-02-03 16:22:28	116.30437	39.92181
39	2008-02-03 16:27:28	116.31378	39.9302
39	2008-02-03 16:31:52	116.3041	39.94542
39	2008-02-03 16:36:52	116.32794	39.96935
39	2008-02-03 16:37:38	116.3279	39.97029
39	2008-02-03 16:41:52	116.33915	39.97497
39	2008-02-03 16:46:51	116.36131	39.97528
39	2008-02-03 16:50:04	116.37025	39.98069
39	2008-02-03 16:54:47	116.36653	39.9791
39	2008-02-03 16:59:47	116.36514	39.97533
39	2008-02-03 17:04:47	116.36383	39.96763
39	2008-02-03 17:09:47	116.35556	39.95672
39	2008-02-03 17:13:50	116.3518	39.95205
39	2008-02-03 17:18:50	116.35392	39.95078
39	2008-02-03 17:22:05	116.35711	39.95119
39	2008-02-03 17:26:30	116.35215	39.9483
39	2008-02-03 17:31:30	116.35334	39.95086
39	2008-02-03 17:36:12	116.36488	39.95127
39	2008-02-03 17:41:12	116.36567	39.94849
39	2008-02-03 17:46:12	116.38101	39.94743
39	2008-02-03 17:54:47	116.41913	39.94993
39	2008-02-03 17:59:46	116.41254	39.95568
39	2008-02-03 18:04:46	116.40685	39.96362
39	2008-02-03 18:04:58	116.40554	39.96364
39	2008-02-03 18:09:58	116.39564	39.97557
39	2008-02-03 18:14:58	116.37674	39.97545
39	2008-02-03 18:19:30	116.37219	39.97886
39	2008-02-03 18:21:30	116.36734	39.97909
39	2008-02-03 18:26:30	116.36655	39.97808
39	2008-02-03 18:31:30	116.36379	39.96932
39	2008-02-03 18:36:30	116.36385	39.96767
39	2008-02-03 18:41:20	116.36711	39.96633
39	2008-02-03 18:46:20	116.36709	39.96631
39	2008-02-03 18:48:13	116.36922	39.96648
39	2008-02-03 18:53:13	116.37515	39.97177
39	2008-02-03 18:58:13	116.37554	39.97492
39	2008-02-03 19:03:13	116.36992	39.97916
39	2008-02-03 19:03:32	116.36965	39.97916
39	2008-02-03 19:08:15	116.36593	39.97543
39	2008-02-03 19:09:25	116.36493	39.97541
39	2008-02-03 19:09:25	116.36493	39.97541
39	2008-02-03 19:19:25	116.37199	39.97869
39	2008-02-03 19:20:34	116.37332	39.97884
39	2008-02-03 19:25:34	116.37719	39.98613
39	2008-02-03 19:35:34	116.46756	39.97485
39	2008-02-03 19:39:20	116.47039	39.97252
39	2008-02-03 19:44:20	116.4754	39.96588
39	2008-02-03 19:49:20	116.47539	39.9659
39	2008-02-03 19:54:20	116.4693	39.96643
39	2008-02-03 19:59:20	116.4497	39.97917
39	2008-02-03 20:04:20	116.4415	39.97547
39	2008-02-03 20:09:20	116.43667	39.97331
39	2008-02-03 20:13:16	116.42475	39.98025
39	2008-02-03 20:18:16	116.41782	39.98622
39	2008-02-03 20:23:16	116.40896	39.98753
39	2008-02-03 20:24:31	116.40674	39.98751
39	2008-02-03 20:29:31	116.40977	39.98708
39	2008-02-03 20:34:31	116.41409	39.98202
39	2008-02-03 20:40:00	116.42665	39.98219
39	2008-02-03 20:44:31	116.43155	39.98753
39	2008-02-03 20:49:31	116.45047	40.01675
39	2008-02-03 20:54:31	116.47579	40.07336
39	2008-02-03 20:59:31	116.50898	40.0948
39	2008-02-03 21:04:31	116.55568	40.10728
39	2008-02-03 21:09:31	116.588	40.11686
39	2008-02-03 21:14:31	116.61247	40.11564
39	2008-02-03 21:19:31	116.61243	40.11565
39	2008-02-03 21:24:31	116.61215	40.11561
39	2008-02-03 21:29:31	116.61229	40.11566
39	2008-02-03 21:34:31	116.63909	40.11624
39	2008-02-03 21:34:31	116.63909	40.11624
39	2008-02-03 21:39:31	116.68673	40.11946
39	2008-02-03 21:44:31	116.74517	40.12947
39	2008-02-03 21:49:31	116.79452	40.14661
39	2008-02-03 21:54:31	116.79516	40.14677
39	2008-02-03 21:59:31	116.82526	40.15728
39	2008-02-03 22:04:31	116.82293	40.157
39	2008-02-03 22:09:31	116.82285	40.15682
39	2008-02-03 22:14:31	116.82289	40.15683
39	2008-02-03 22:19:31	116.82295	40.15697
39	2008-02-03 22:29:31	116.82293	40.15696
39	2008-02-03 22:34:31	116.8229	40.15702
39	2008-02-03 22:39:31	116.8229	40.15698
39	2008-02-03 22:44:31	116.82289	40.15678
39	2008-02-03 22:49:31	116.82285	40.15692
39	2008-02-03 22:54:31	116.82282	40.15687
39	2008-02-03 22:59:31	116.82284	40.1568
39	2008-02-03 23:04:31	116.82288	40.15674
39	2008-02-03 23:09:31	116.82287	40.15677
39	2008-02-03 23:14:31	116.8229	40.15677
39	2008-02-03 23:24:31	116.82289	40.15676
39	2008-02-03 23:29:31	116.82291	40.15678
39	2008-02-03 23:34:31	116.82289	40.1569
39	2008-02-03 23:39:30	116.82289	40.15691
39	2008-02-03 23:44:30	116.82295	40.15683
39	2008-02-03 23:49:30	116.82296	40.15682
39	2008-02-03 23:54:30	116.82292	40.15673
39	2008-02-03 23:59:30	116.82291	40.15671
39	2008-02-03 23:59:30	116.82291	40.15671
39	2008-02-04 00:04:30	116.82292	40.15671
39	2008-02-04 00:09:30	116.82295	40.15675
39	2008-02-04 00:14:30	116.82295	40.15678
39	2008-02-04 00:19:30	116.82293	40.15672
39	2008-02-04 00:24:30	116.82292	40.15672
39	2008-02-04 00:29:30	116.82292	40.15672
39	2008-02-04 00:34:30	116.82289	40.1567
39	2008-02-04 00:39:30	116.82289	40.15672
39	2008-02-04 00:44:30	116.82292	40.15673
39	2008-02-04 00:49:30	116.82293	40.1567
39	2008-02-04 00:54:30	116.82291	40.15672
39	2008-02-04 00:59:30	116.82291	40.15673
39	2008-02-04 01:04:30	116.82292	40.15668
39	2008-02-04 01:09:30	116.82292	40.15664
39	2008-02-04 01:14:30	116.82292	40.15663
39	2008-02-04 01:19:30	116.82292	40.15666
39	2008-02-04 01:24:30	116.8229	40.15664
39	2008-02-04 01:29:30	116.82289	40.15676
39	2008-02-04 01:34:30	116.82293	40.15665
39	2008-02-04 01:39:30	116.82291	40.15656
39	2008-02-04 01:44:30	116.82291	40.15662
39	2008-02-04 01:49:30	116.8229	40.15679
39	2008-02-04 01:54:30	116.82293	40.15689
39	2008-02-04 01:59:30	116.82296	40.1569
39	2008-02-04 02:04:30	116.82297	40.15678
39	2008-02-04 02:14:30	116.823	40.15685
39	2008-02-04 02:19:30	116.82298	40.15684
39	2008-02-04 02:24:30	116.82303	40.15679
39	2008-02-04 02:24:30	116.82303	40.15679
39	2008-02-04 02:29:30	116.82306	40.15679
39	2008-02-04 02:34:30	116.82307	40.15679
39	2008-02-04 02:39:30	116.82304	40.15686
39	2008-02-04 02:44:30	116.82298	40.15678
39	2008-02-04 02:49:30	116.82302	40.15684
39	2008-02-04 02:54:30	116.82299	40.15682
39	2008-02-04 02:59:30	116.82294	40.15677
39	2008-02-04 03:04:30	116.82292	40.15674
39	2008-02-04 03:09:30	116.82295	40.15677
39	2008-02-04 03:14:30	116.82294	40.15679
39	2008-02-04 03:19:30	116.82294	40.15676
39	2008-02-04 03:24:30	116.82288	40.15671
39	2008-02-04 03:29:30	116.82293	40.1567
39	2008-02-04 03:34:30	116.82294	40.15685
39	2008-02-04 03:39:30	116.82293	40.15689
39	2008-02-04 03:44:30	116.82294	40.15675
39	2008-02-04 03:49:30	116.8229	40.15671
39	2008-02-04 03:54:30	116.82287	40.15681
39	2008-02-04 03:59:30	116.8229	40.1568
39	2008-02-04 04:04:29	116.82288	40.15678
39	2008-02-04 04:14:29	116.82293	40.157
39	2008-02-04 04:19:29	116.8229	40.15701
39	2008-02-04 04:24:29	116.82295	40.15691
39	2008-02-04 04:29:29	116.82294	40.15692
39	2008-02-04 04:34:29	116.82289	40.15679
39	2008-02-04 04:39:29	116.82287	40.15676
39	2008-02-04 04:44:29	116.8229	40.15673
39	2008-02-04 04:49:29	116.82297	40.15691
39	2008-02-04 04:49:29	116.82297	40.15691
39	2008-02-04 04:54:29	116.82292	40.15674
39	2008-02-04 04:59:29	116.82289	40.15666
39	2008-02-04 05:04:29	116.82289	40.15669
39	2008-02-04 05:09:29	116.82284	40.15665
39	2008-02-04 05:14:29	116.82283	40.15688
39	2008-02-04 05:19:29	116.82291	40.15668
39	2008-02-04 05:24:29	116.82279	40.15691
39	2008-02-04 05:29:29	116.82277	40.15684
39	2008-02-04 05:34:29	116.8229	40.15676
39	2008-02-04 05:39:29	116.82294	40.15695
39	2008-02-04 05:44:29	116.82286	40.15674
39	2008-02-04 05:49:29	116.82283	40.15693
39	2008-02-04 05:54:29	116.8228	40.15676
39	2008-02-04 05:59:29	116.82276	40.15681
39	2008-02-04 06:04:29	116.82279	40.15684
39	2008-02-04 06:09:29	116.82293	40.1569
39	2008-02-04 06:14:29	116.82276	40.15694
39	2008-02-04 06:19:29	116.82283	40.15689
39	2008-02-04 06:24:29	116.82284	40.1569
39	2008-02-04 06:29:29	116.82284	40.15691
39	2008-02-04 06:34:29	116.82287	40.15682
39	2008-02-04 06:39:29	116.82288	40.15681
39	2008-02-04 06:44:29	116.8229	40.15677
39	2008-02-04 06:54:29	116.82291	40.15673
39	2008-02-04 06:59:29	116.82292	40.15674
39	2008-02-04 07:09:29	116.82292	40.15684
39	2008-02-04 07:14:29	116.82291	40.15686
39	2008-02-04 07:14:29	116.82291	40.15686
39	2008-02-04 07:19:29	116.82291	40.1568
39	2008-02-04 07:24:29	116.82291	40.15671
39	2008-02-04 07:29:29	116.82291	40.15673
39	2008-02-04 07:34:29	116.82291	40.15672
39	2008-02-04 07:39:29	116.82294	40.15672
39	2008-02-04 07:44:29	116.82294	40.15665
39	2008-02-04 07:49:29	116.82294	40.15663
39	2008-02-04 07:54:29	116.82292	40.15671
39	2008-02-04 08:04:29	116.82293	40.15668
39	2008-02-04 08:09:29	116.82289	40.15689
39	2008-02-04 08:14:29	116.82286	40.15693
39	2008-02-04 08:19:29	116.82287	40.15692
39	2008-02-04 08:29:28	116.82288	40.15675
39	2008-02-04 08:39:28	116.75664	40.13782
39	2008-02-04 08:44:28	116.69513	40.12442
39	2008-02-04 08:49:28	116.66328	40.11457
39	2008-02-04 08:54:28	116.61872	40.11647
39	2008-02-04 08:59:28	116.58183	40.11702
39	2008-02-04 09:04:28	116.55362	40.09143
39	2008-02-04 09:09:28	116.54125	40.05717
39	2008-02-04 09:14:28	116.52264	40.03215
39	2008-02-04 09:19:19	116.49564	40.00192
39	2008-02-04 09:19:19	116.49564	40.00192
39	2008-02-04 09:24:28	116.47281	40.00468
39	2008-02-04 09:29:28	116.45169	40.00084
39	2008-02-04 09:34:28	116.45152	40.0006
39	2008-02-04 09:39:28	116.45151	40.00043
39	2008-02-04 09:39:28	116.45151	40.00043
39	2008-02-04 09:44:28	116.45149	40.00031
39	2008-02-04 09:49:28	116.45152	40.00009
39	2008-02-04 09:51:04	116.4515	39.99923
39	2008-02-04 09:56:04	116.47355	39.98501
39	2008-02-04 10:01:04	116.48362	39.97982
39	2008-02-04 10:05:36	116.49361	39.97795
39	2008-02-04 10:10:36	116.47703	39.98287
39	2008-02-04 10:15:36	116.47242	40.0019
39	2008-02-04 10:18:48	116.46719	40.00407
39	2008-02-04 10:20:36	116.4669	40.01151
39	2008-02-04 10:23:48	116.46724	40.00111
39	2008-02-04 10:28:47	116.46945	39.98513
39	2008-02-04 10:30:53	116.46749	39.98177
39	2008-02-04 10:35:53	116.46092	39.97866
39	2008-02-04 10:40:53	116.46042	39.97896
39	2008-02-04 10:45:53	116.4603	39.979
39	2008-02-04 10:47:11	116.46113	39.97846
39	2008-02-04 10:47:11	116.46113	39.97846
39	2008-02-04 10:52:11	116.4793	39.95895
39	2008-02-04 10:57:11	116.47308	39.93243
39	2008-02-04 11:01:09	116.46484	39.92909
39	2008-02-04 11:02:11	116.46051	39.928
39	2008-02-04 11:07:11	116.45611	39.93069
39	2008-02-04 11:12:11	116.4561	39.93067
39	2008-02-04 11:17:11	116.46161	39.92826
39	2008-02-04 11:27:36	116.47207	39.92374
39	2008-02-04 11:32:36	116.4917	39.92174
39	2008-02-04 11:34:57	116.49477	39.92521
39	2008-02-04 11:37:36	116.49592	39.92298
39	2008-02-04 11:42:36	116.47379	39.9217
39	2008-02-04 11:47:36	116.45952	39.922
39	2008-02-04 11:52:35	116.45627	39.92206
39	2008-02-04 11:57:35	116.44082	39.92189
39	2008-02-04 11:59:23	116.43997	39.92516
39	2008-02-04 12:04:23	116.4337	39.93244
39	2008-02-04 12:04:23	116.4337	39.93244
39	2008-02-04 12:04:46	116.43365	39.93365
39	2008-02-04 12:09:46	116.44644	39.93986
39	2008-02-04 12:14:46	116.46199	39.94999
39	2008-02-04 12:17:16	116.46185	39.95524
39	2008-02-04 12:22:16	116.457	39.96046
39	2008-02-04 12:27:16	116.45967	39.95854
39	2008-02-04 12:32:16	116.44486	39.96036
39	2008-02-04 12:37:16	116.44092	39.96157
39	2008-02-04 12:42:16	116.44248	39.96465
39	2008-02-04 12:47:16	116.42844	39.96847
39	2008-02-04 12:52:16	116.40576	39.96782
39	2008-02-04 12:56:03	116.39562	39.97421
39	2008-02-04 13:01:03	116.40123	39.98126
39	2008-02-04 13:06:03	116.40184	40.00096
39	2008-02-04 13:06:27	116.40184	40.00096
39	2008-02-04 13:11:27	116.40133	39.99534
39	2008-02-04 13:16:27	116.39526	39.98861
39	2008-02-04 13:21:27	116.36314	39.98531
39	2008-02-04 13:26:27	116.35787	39.98057
39	2008-02-04 13:31:27	116.35781	39.98052
39	2008-02-04 13:31:27	116.35781	39.98052
39	2008-02-04 13:36:27	116.35783	39.98056
39	2008-02-04 13:41:27	116.3578	39.98045
39	2008-02-04 13:46:27	116.35786	39.98053
39	2008-02-04 13:51:27	116.35787	39.98065
39	2008-02-04 13:56:27	116.35802	39.98098
39	2008-02-04 14:00:02	116.35887	39.98044
39	2008-02-04 14:05:02	116.3408	39.98544
39	2008-02-04 14:09:38	116.32615	39.99156
39	2008-02-04 14:10:31	116.3236	39.99144
39	2008-02-04 14:15:31	116.30945	39.98646
39	2008-02-04 14:18:39	116.30039	39.98363
39	2008-02-04 14:23:39	116.35924	39.9846
39	2008-02-04 14:23:48	116.35931	39.98359
39	2008-02-04 14:28:48	116.36398	39.96459
39	2008-02-04 14:33:48	116.36591	39.94664
39	2008-02-04 14:38:48	116.3667	39.9319
39	2008-02-04 14:48:48	116.36755	39.91063
39	2008-02-04 14:48:48	116.36755	39.91063
39	2008-02-04 14:49:44	116.36737	39.91027
39	2008-02-04 14:54:44	116.36256	39.91518
39	2008-02-04 14:59:44	116.36253	39.91519
39	2008-02-04 15:04:44	116.36252	39.91517
39	2008-02-04 15:09:44	116.36259	39.91511
39	2008-02-04 15:14:44	116.36259	39.91514
39	2008-02-04 15:19:44	116.35889	39.91283
39	2008-02-04 15:24:44	116.35153	39.90882
39	2008-02-04 15:27:07	116.35066	39.90832
39	2008-02-04 15:36:14	116.34454	39.891
39	2008-02-04 15:37:15	116.34386	39.89384
39	2008-02-04 15:42:15	116.35055	39.91332
39	2008-02-04 15:47:15	116.34966	39.93329
39	2008-02-04 15:50:58	116.34116	39.93816
39	2008-02-04 15:52:15	116.33647	39.93738
39	2008-02-04 15:57:15	116.30339	39.94109
39	2008-02-04 15:59:33	116.30889	39.9369
39	2008-02-04 16:02:16	116.31802	39.93741
39	2008-02-04 16:02:22	116.31847	39.93739
39	2008-02-04 16:07:15	116.34617	39.93877
39	2008-02-04 16:12:15	116.38272	39.94752
39	2008-02-04 16:22:15	116.42739	39.93203
39	2008-02-04 16:25:15	116.43291	39.92973
39	2008-02-04 16:27:15	116.43023	39.93028
39	2008-02-04 16:32:15	116.42501	39.93237
39	2008-02-04 16:37:15	116.40307	39.93213
39	2008-02-04 16:42:15	116.39103	39.93216
39	2008-02-04 16:47:15	116.36754	39.93138
39	2008-02-04 16:52:15	116.36237	39.93869
39	2008-02-04 16:53:31	116.36124	39.93926
39	2008-02-04 16:57:15	116.35794	39.93626
39	2008-02-04 16:59:02	116.35288	39.93437
39	2008-02-04 17:04:02	116.35751	39.9353
39	2008-02-04 17:09:02	116.358	39.93717
39	2008-02-04 17:09:02	116.358	39.93717
39	2008-02-04 17:11:15	116.35746	39.94299
39	2008-02-04 17:16:15	116.3735	39.95213
39	2008-02-04 17:16:54	116.37347	39.95212
39	2008-02-04 17:21:54	116.37517	39.97121
39	2008-02-04 17:26:54	116.38056	39.97149
39	2008-02-04 17:28:47	116.37857	39.97149
39	2008-02-04 17:33:47	116.396	39.96725
39	2008-02-04 17:38:47	116.41294	39.96758
39	2008-02-04 17:42:32	116.42153	39.96083
39	2008-02-04 17:43:47	116.41915	39.96099
39	2008-02-04 17:47:32	116.4192	39.95586
39	2008-02-04 17:52:32	116.42844	39.95312
39	2008-02-04 17:52:32	116.42844	39.95312
39	2008-02-04 17:57:32	116.43829	39.954
39	2008-02-04 18:02:32	116.44292	39.9582
39	2008-02-04 18:07:32	116.43918	39.96257
39	2008-02-04 18:15:13	116.38785	39.96177
39	2008-02-04 18:16:40	116.38216	39.9616
39	2008-02-04 18:16:40	116.38216	39.9616
39	2008-02-04 18:21:40	116.37817	39.97539
39	2008-02-04 18:25:00	116.38809	39.97029
39	2008-02-04 18:29:59	116.3877	39.94666
39	2008-02-04 18:32:08	116.38767	39.94315
39	2008-02-04 18:37:08	116.40206	39.94997
39	2008-02-04 18:42:08	116.40206	39.95163
39	2008-02-04 18:43:20	116.40189	39.953
39	2008-02-04 18:48:20	116.40854	39.96747
39	2008-02-04 18:51:51	116.41061	39.97055
39	2008-02-04 18:54:35	116.40592	39.96778
39	2008-02-04 19:04:35	116.33216	39.97222
39	2008-02-04 19:06:06	116.33146	39.97262
39	2008-02-04 19:11:06	116.33245	39.975
39	2008-02-04 19:16:06	116.34661	39.97188
39	2008-02-04 19:21:06	116.3347	39.96654
39	2008-02-04 19:29:32	116.34553	39.96627
39	2008-02-04 19:36:45	116.3895	39.96714
39	2008-02-04 19:39:32	116.41776	39.96795
39	2008-02-04 19:44:32	116.45538	39.95077
39	2008-02-04 19:49:32	116.45532	39.93423
39	2008-02-04 19:50:59	116.45594	39.93365
39	2008-02-04 19:55:59	116.46246	39.94746
39	2008-02-04 19:59:35	116.4617	39.95684
39	2008-02-04 20:04:35	116.44937	39.95584
39	2008-02-04 20:09:35	116.43625	39.95838
39	2008-02-04 20:14:35	116.42296	39.94852
39	2008-02-04 20:18:13	116.4192	39.94617
39	2008-02-04 20:25:30	116.42337	39.93956
39	2008-02-04 20:30:30	116.42785	39.92832
39	2008-02-04 20:35:30	116.42784	39.92369
39	2008-02-04 20:40:22	116.43799	39.922
39	2008-02-04 20:40:43	116.43972	39.92178
39	2008-02-04 20:45:43	116.44395	39.90889
39	2008-02-04 20:45:50	116.44394	39.90889
39	2008-02-04 20:50:43	116.45575	39.89912
39	2008-02-04 20:50:58	116.45572	39.89971
39	2008-02-04 20:58:32	116.45611	39.90855
39	2008-02-04 21:00:58	116.46033	39.91221
39	2008-02-04 21:00:58	116.46033	39.91221
39	2008-02-04 21:05:58	116.46021	39.91223
39	2008-02-04 21:07:25	116.45868	39.91223
39	2008-02-04 21:12:23	116.45516	39.9076
39	2008-02-04 21:27:23	116.38062	39.88823
39	2008-02-04 21:32:23	116.36454	39.88794
39	2008-02-04 21:37:23	116.33963	39.8884
39	2008-02-04 21:41:45	116.33374	39.8863
39	2008-02-04 21:43:21	116.33358	39.88369
39	2008-02-04 21:54:58	116.33125	39.89586
39	2008-02-04 21:59:58	116.34038	39.90407
39	2008-02-04 22:04:58	116.3497	39.91256
39	2008-02-04 22:09:58	116.35	39.92822
39	2008-02-04 22:15:40	116.35978	39.92457
39	2008-02-04 22:20:40	116.35276	39.93111
39	2008-02-04 22:23:31	116.35036	39.93858
39	2008-02-04 22:28:31	116.36565	39.94713
39	2008-02-04 22:38:31	116.35834	39.98056
39	2008-02-04 22:43:31	116.35837	39.98054
39	2008-02-04 22:48:31	116.35833	39.98056
39	2008-02-04 22:58:31	116.35946	39.97251
39	2008-02-04 22:59:07	116.35944	39.97372
39	2008-02-04 23:09:49	116.3394	39.97544
39	2008-02-04 23:14:49	116.3386	39.9753
39	2008-02-04 23:19:49	116.33858	39.97531
39	2008-02-04 23:25:41	116.3471	39.99142
39	2008-02-04 23:30:41	116.34584	40.01343
39	2008-02-04 23:32:48	116.34579	40.01284
39	2008-02-04 23:37:48	116.33764	39.99953
39	2008-02-04 23:42:48	116.3238	39.99163
39	2008-02-04 23:44:48	116.32556	39.99202
39	2008-02-04 23:49:48	116.33898	39.98513
39	2008-02-04 23:54:48	116.37304	39.95679
39	2008-02-04 23:59:48	116.40548	39.9477
39	2008-02-05 00:04:48	116.4284	39.91814
39	2008-02-05 00:07:24	116.42385	39.91075
39	2008-02-05 00:12:24	116.42034	39.9142
39	2008-02-05 00:13:11	116.42032	39.91727
39	2008-02-05 00:18:11	116.41972	39.93198
39	2008-02-05 00:23:11	116.41461	39.94812
39	2008-02-05 00:28:11	116.37342	39.95994
39	2008-02-05 00:32:38	116.37373	39.98176
39	2008-02-05 00:36:21	116.38787	39.976
39	2008-02-05 00:41:21	116.3957	39.96888
39	2008-02-05 00:44:38	116.4011	39.96963
39	2008-02-05 00:47:06	116.39579	39.97296
39	2008-02-05 00:49:38	116.40109	39.967
39	2008-02-05 00:52:54	116.42867	39.96794
39	2008-02-05 00:57:34	116.44013	39.96075
39	2008-02-05 01:02:34	116.45518	39.92996
39	2008-02-05 01:02:34	116.45518	39.92996
39	2008-02-05 01:02:34	116.45518	39.92996
39	2008-02-05 01:02:34	116.45518	39.92996
39	2008-02-05 01:07:54	116.44927	39.93069
39	2008-02-05 01:12:53	116.46089	39.93104
39	2008-02-05 01:17:53	116.49479	39.93443
39	2008-02-05 01:22:56	116.52328	39.94028
39	2008-02-05 01:27:53	116.55112	39.95144
39	2008-02-05 01:36:09	116.5487	39.96469
39	2008-02-05 01:37:39	116.54138	39.96461
39	2008-02-05 01:42:39	116.54088	39.9406
39	2008-02-05 01:52:39	116.47336	39.96349
39	2008-02-05 01:57:39	116.42164	39.98743
39	2008-02-05 02:02:39	116.4291	39.96794
39	2008-02-05 02:37:14	116.41867	39.96753
39	2008-02-05 02:47:14	116.48379	40.00812
39	2008-02-05 02:52:14	116.51694	40.0235
39	2008-02-05 02:57:14	116.54735	40.06197
39	2008-02-05 03:02:14	116.55719	40.10949
39	2008-02-05 03:07:14	116.60915	40.11649
39	2008-02-05 03:17:14	116.63347	40.09565
39	2008-02-05 03:22:14	116.65419	40.10639
39	2008-02-05 03:27:14	116.6542	40.10638
39	2008-02-05 03:32:14	116.67957	40.11503
39	2008-02-05 03:37:14	116.76179	40.13966
39	2008-02-05 03:37:14	116.76179	40.13966
39	2008-02-05 03:42:14	116.78757	40.14539
39	2008-02-05 03:47:14	116.78749	40.14531
39	2008-02-05 03:52:14	116.86373	40.1522
39	2008-02-05 03:57:14	116.88565	40.16166
39	2008-02-05 04:02:14	116.88566	40.16166
39	2008-02-05 04:07:14	116.88564	40.16165
39	2008-02-05 04:12:14	116.88563	40.16166
39	2008-02-05 04:17:14	116.88562	40.16163
39	2008-02-05 04:22:14	116.88563	40.16166
39	2008-02-05 04:27:14	116.88563	40.16166
39	2008-02-05 04:27:14	116.88563	40.16166
39	2008-02-05 04:32:13	116.88564	40.16166
39	2008-02-05 04:37:13	116.88566	40.16161
39	2008-02-05 04:42:13	116.88563	40.16159
39	2008-02-05 04:47:13	116.88565	40.16163
39	2008-02-05 04:52:13	116.88563	40.16164
39	2008-02-05 04:57:13	116.88565	40.16162
39	2008-02-05 05:02:13	116.88563	40.16162
39	2008-02-05 05:07:13	116.88566	40.16162
39	2008-02-05 05:17:13	116.88567	40.16162
39	2008-02-05 05:22:13	116.88565	40.16161
39	2008-02-05 05:27:13	116.88561	40.16158
39	2008-02-05 05:32:13	116.88561	40.16159
39	2008-02-05 05:42:13	116.88562	40.16161
39	2008-02-05 05:47:13	116.8856	40.16159
39	2008-02-05 05:57:13	116.88561	40.16163
39	2008-02-05 06:02:13	116.88561	40.16161
39	2008-02-05 06:02:13	116.88561	40.16161
39	2008-02-05 06:07:13	116.88563	40.16162
39	2008-02-05 06:07:13	116.88563	40.16162
39	2008-02-05 06:12:13	116.8856	40.16162
39	2008-02-05 06:17:13	116.88564	40.16162
39	2008-02-05 06:22:13	116.88563	40.16161
39	2008-02-05 06:27:13	116.88564	40.1616
39	2008-02-05 06:32:13	116.88563	40.1616
39	2008-02-05 06:37:13	116.88564	40.16161
39	2008-02-05 06:42:13	116.88565	40.16157
39	2008-02-05 06:47:13	116.88565	40.16161
39	2008-02-05 06:52:13	116.88565	40.16162
39	2008-02-05 06:57:13	116.88563	40.1616
39	2008-02-05 07:02:13	116.88566	40.1616
39	2008-02-05 07:07:13	116.88567	40.16162
39	2008-02-05 07:12:13	116.88565	40.16161
39	2008-02-05 07:17:13	116.8856	40.16159
39	2008-02-05 07:22:13	116.88561	40.16162
39	2008-02-05 07:32:13	116.88566	40.16162
39	2008-02-05 07:37:13	116.88564	40.16157
39	2008-02-05 07:42:13	116.88568	40.1616
39	2008-02-05 07:47:13	116.88563	40.16161
39	2008-02-05 07:52:13	116.88562	40.16162
39	2008-02-05 07:57:13	116.88564	40.16165
39	2008-02-05 08:02:13	116.88562	40.16167
39	2008-02-05 08:07:13	116.88562	40.16163
39	2008-02-05 08:12:13	116.88566	40.16161
39	2008-02-05 08:17:13	116.88563	40.16158
39	2008-02-05 08:22:13	116.88565	40.16161
39	2008-02-05 08:27:13	116.8856	40.16159
39	2008-02-05 08:27:13	116.8856	40.16159
39	2008-02-05 08:32:13	116.88565	40.16161
39	2008-02-05 08:32:13	116.88565	40.16161
39	2008-02-05 08:37:13	116.88565	40.16159
39	2008-02-05 08:42:13	116.88566	40.16159
39	2008-02-05 08:47:13	116.88566	40.16162
39	2008-02-05 08:52:13	116.88567	40.16157
39	2008-02-05 08:57:13	116.88568	40.16161
39	2008-02-05 09:02:12	116.88566	40.16159
39	2008-02-05 09:07:12	116.88566	40.1616
39	2008-02-05 09:12:12	116.88566	40.16159
39	2008-02-05 09:17:12	116.88567	40.16159
39	2008-02-05 09:22:12	116.88566	40.16159
39	2008-02-05 09:27:12	116.88565	40.16161
39	2008-02-05 09:32:12	116.88569	40.16162
39	2008-02-05 09:37:12	116.88567	40.16158
39	2008-02-05 09:42:12	116.88565	40.16159
39	2008-02-05 09:47:12	116.88566	40.1616
39	2008-02-05 09:52:12	116.88238	40.15975
39	2008-02-05 09:57:12	116.86298	40.1522
39	2008-02-05 10:02:12	116.8015	40.14732
39	2008-02-05 10:07:12	116.73815	40.12498
39	2008-02-05 10:12:12	116.67492	40.11461
39	2008-02-05 10:17:12	116.62362	40.12041
39	2008-02-05 10:22:12	116.61948	40.13863
39	2008-02-05 10:27:12	116.61637	40.13795
39	2008-02-05 10:32:14	116.53795	39.69057
39	2008-02-05 10:32:14	116.53795	39.69057
39	2008-02-05 10:37:12	116.61642	40.13798
39	2008-02-05 10:42:12	116.61492	40.13829
39	2008-02-05 10:47:12	116.61493	40.1383
39	2008-02-05 10:57:12	116.61496	40.13832
39	2008-02-05 10:57:12	116.61496	40.13832
39	2008-02-05 11:02:12	116.61497	40.13828
39	2008-02-05 11:07:12	116.61651	40.13806
39	2008-02-05 11:12:12	116.60427	40.12706
39	2008-02-05 11:17:12	116.56342	40.11723
39	2008-02-05 11:22:12	116.51796	40.09927
39	2008-02-05 11:27:12	116.47641	40.097
39	2008-02-05 11:32:12	116.44938	40.11731
39	2008-02-05 11:37:12	116.41551	40.11595
39	2008-02-05 11:42:12	116.42887	40.085
39	2008-02-05 11:47:12	116.41216	40.07282
39	2008-02-05 11:52:12	116.40496	40.07447
39	2008-02-05 11:57:12	116.40492	40.07423
39	2008-02-05 12:02:12	116.40488	40.07422
39	2008-02-05 12:07:12	116.40635	40.07087
39	2008-02-05 12:16:20	116.403	40.0635
39	2008-02-05 12:21:20	116.40676	40.05664
39	2008-02-05 12:26:20	116.41013	40.05658
39	2008-02-05 12:26:33	116.41022	40.05666
39	2008-02-05 12:31:33	116.40589	40.04661
39	2008-02-05 12:36:33	116.41652	40.04262
39	2008-02-05 12:41:33	116.41963	40.03643
39	2008-02-05 12:46:33	116.40707	40.03066
39	2008-02-05 12:51:33	116.40995	40.00824
39	2008-02-05 12:56:33	116.3969	40.00376
39	2008-02-05 13:01:33	116.39624	40.0037
39	2008-02-05 13:06:33	116.39628	40.00368
39	2008-02-05 13:11:06	116.39447	40.00371
39	2008-02-05 13:16:06	116.38222	39.98673
39	2008-02-05 13:19:17	116.36433	39.98631
39	2008-02-05 13:21:06	116.36501	39.98584
39	2008-02-05 13:26:06	116.40139	39.99143
39	2008-02-05 13:31:06	116.40042	40.00403
39	2008-02-05 13:32:44	116.39637	40.00371
39	2008-02-05 13:36:17	116.39586	40.00336
39	2008-02-05 13:41:17	116.39431	39.99664
39	2008-02-05 13:46:17	116.37298	39.98271
39	2008-02-05 13:46:17	116.37298	39.98271
39	2008-02-05 13:48:50	116.36725	39.98185
39	2008-02-05 13:53:50	116.36371	39.96893
39	2008-02-05 14:03:50	116.3347	39.96076
39	2008-02-05 14:08:50	116.33481	39.96091
39	2008-02-05 14:13:50	116.33479	39.96088
39	2008-02-05 14:18:50	116.33479	39.9609
39	2008-02-05 14:23:50	116.33479	39.96092
39	2008-02-05 14:28:50	116.33429	39.9622
39	2008-02-05 14:30:19	116.33419	39.96139
39	2008-02-05 14:34:35	116.32857	39.96315
39	2008-02-05 14:34:35	116.32857	39.96315
39	2008-02-05 14:41:45	116.32968	39.96071
39	2008-02-05 14:49:35	116.34058	39.975
39	2008-02-05 14:49:45	116.34183	39.97503
39	2008-02-05 14:57:03	116.40797	39.98715
39	2008-02-05 14:59:45	116.41279	39.98706
39	2008-02-05 15:02:28	116.41594	39.98716
39	2008-02-05 15:07:28	116.41197	39.97868
39	2008-02-05 15:10:28	116.41062	39.98198
39	2008-02-05 15:15:28	116.41788	39.99101
39	2008-02-05 15:19:15	116.4249	39.9945
39	2008-02-05 15:27:15	116.41115	39.97583
39	2008-02-05 15:32:15	116.41057	39.96369
39	2008-02-05 15:37:18	116.40183	39.96244
39	2008-02-05 15:42:15	116.4018	39.96247
39	2008-02-05 15:42:15	116.4018	39.96247
39	2008-02-05 15:47:15	116.40181	39.96246
39	2008-02-05 15:52:15	116.40185	39.96245
39	2008-02-05 15:57:15	116.40184	39.96244
39	2008-02-05 16:02:15	116.40185	39.96243
39	2008-02-05 16:02:31	116.40187	39.96243
39	2008-02-05 16:07:15	116.40199	39.96233
39	2008-02-05 16:12:15	116.40196	39.96235
39	2008-02-05 16:17:15	116.402	39.96236
39	2008-02-05 16:22:15	116.40186	39.96246
39	2008-02-05 16:27:15	116.40181	39.96242
39	2008-02-05 16:32:15	116.40182	39.96246
39	2008-02-05 16:37:15	116.40184	39.96258
39	2008-02-05 16:42:15	116.40137	39.96629
39	2008-02-05 16:47:15	116.40155	39.96993
39	2008-02-05 16:52:15	116.39604	39.9685
39	2008-02-05 16:54:27	116.3956	39.97141
39	2008-02-05 16:59:27	116.37987	39.96706
39	2008-02-05 17:04:27	116.37283	39.95014
39	2008-02-05 17:04:27	116.37283	39.95014
39	2008-02-05 17:06:29	116.36731	39.94955
39	2008-02-05 17:11:29	116.35788	39.95114
39	2008-02-05 17:15:13	116.35018	39.95066
39	2008-02-05 17:20:13	116.34153	39.9383
39	2008-02-05 17:23:17	116.33413	39.93728
39	2008-02-05 17:25:40	116.322	39.9375
39	2008-02-05 17:30:38	116.30248	39.96045
39	2008-02-05 17:35:40	116.29976	39.98077
39	2008-02-05 17:40:40	116.29845	39.99339
39	2008-02-05 17:41:23	116.29842	39.99341
39	2008-02-05 17:46:23	116.29929	39.9852
39	2008-02-05 17:51:23	116.31875	39.98109
39	2008-02-05 17:56:04	116.31152	39.97951
39	2008-02-05 18:01:04	116.3034	39.97445
39	2008-02-05 18:04:07	116.30059	39.96793
39	2008-02-05 18:09:07	116.29561	39.97086
39	2008-02-05 18:10:17	116.29961	39.96917
39	2008-02-05 18:15:17	116.31333	39.96488
39	2008-02-05 18:20:17	116.31614	39.96555
39	2008-02-05 18:21:52	116.31917	39.96567
39	2008-02-05 18:21:52	116.31917	39.96567
39	2008-02-05 18:31:52	116.33457	39.96088
39	2008-02-05 18:36:52	116.33653	39.96132
39	2008-02-05 18:41:52	116.3396	39.95746
39	2008-02-05 18:46:52	116.33955	39.95746
39	2008-02-05 18:51:52	116.35008	39.95658
39	2008-02-05 18:52:41	116.35486	39.95653
39	2008-02-05 18:57:41	116.36508	39.95404
39	2008-02-05 19:02:41	116.36537	39.95078
39	2008-02-05 19:06:27	116.36603	39.94953
39	2008-02-05 19:11:27	116.38701	39.95011
39	2008-02-05 19:16:27	116.40016	39.96064
39	2008-02-05 19:18:26	116.40707	39.96054
39	2008-02-05 19:23:26	116.42626	39.95809
39	2008-02-05 19:26:58	116.42958	39.95311
39	2008-02-05 19:57:18	116.55204	40.08119
39	2008-02-05 20:01:57	116.57971	40.11684
39	2008-02-05 20:06:57	116.62441	40.1163
39	2008-02-05 20:11:57	116.67252	40.11453
39	2008-02-05 20:16:57	116.72618	40.12149
39	2008-02-05 20:21:57	116.78735	40.14576
39	2008-02-05 20:26:57	116.78757	40.1454
39	2008-02-05 20:31:57	116.82304	40.14901
39	2008-02-05 20:36:57	116.88468	40.15252
39	2008-02-05 20:41:57	116.88555	40.16157
39	2008-02-05 20:41:57	116.88555	40.16157
39	2008-02-05 20:46:57	116.88556	40.16156
39	2008-02-05 20:51:57	116.88556	40.16156
39	2008-02-05 20:56:57	116.88559	40.16155
39	2008-02-05 21:01:57	116.88558	40.16155
39	2008-02-05 21:06:57	116.88558	40.16156
39	2008-02-05 21:11:57	116.88554	40.16159
39	2008-02-05 21:16:57	116.88559	40.16156
39	2008-02-05 21:21:57	116.8856	40.16156
39	2008-02-05 21:26:57	116.88559	40.16156
39	2008-02-05 21:31:57	116.88557	40.16156
39	2008-02-05 21:36:57	116.88558	40.16155
39	2008-02-05 21:41:57	116.88555	40.16155
39	2008-02-05 21:46:57	116.88555	40.16159
39	2008-02-05 21:51:57	116.86205	40.1522
39	2008-02-05 21:56:57	116.82259	40.1567
39	2008-02-05 22:01:57	116.82281	40.15676
39	2008-02-05 22:06:57	116.82278	40.15684
39	2008-02-05 22:11:57	116.82283	40.15685
39	2008-02-05 22:16:57	116.82277	40.15683
39	2008-02-05 22:21:57	116.82286	40.1569
39	2008-02-05 22:26:57	116.82283	40.15685
39	2008-02-05 22:36:57	116.82286	40.15688
39	2008-02-05 22:41:57	116.82283	40.15681
39	2008-02-05 22:46:57	116.82285	40.15688
39	2008-02-05 22:51:57	116.82284	40.15687
39	2008-02-05 22:56:57	116.82281	40.15691
39	2008-02-05 23:01:57	116.82281	40.15678
39	2008-02-05 23:06:57	116.82282	40.15673
39	2008-02-05 23:06:57	116.82282	40.15673
39	2008-02-05 23:11:57	116.82283	40.15675
39	2008-02-05 23:16:57	116.8228	40.15681
39	2008-02-05 23:21:57	116.82286	40.15682
39	2008-02-05 23:26:57	116.8228	40.15694
39	2008-02-05 23:31:57	116.82284	40.15673
39	2008-02-05 23:36:57	116.82285	40.1567
39	2008-02-05 23:41:57	116.8228	40.15671
39	2008-02-05 23:46:57	116.82284	40.15673
39	2008-02-05 23:51:57	116.82285	40.15672
39	2008-02-05 23:56:57	116.82278	40.15672
39	2008-02-06 00:01:57	116.82282	40.15671
39	2008-02-06 00:01:57	116.82282	40.15671
39	2008-02-06 00:06:57	116.82282	40.15665
39	2008-02-06 00:11:56	116.8228	40.15671
39	2008-02-06 00:16:56	116.82282	40.15668
39	2008-02-06 00:21:56	116.82281	40.15667
39	2008-02-06 00:26:56	116.8228	40.15672
39	2008-02-06 00:31:56	116.82281	40.15669
39	2008-02-06 00:36:56	116.82279	40.15668
39	2008-02-06 00:46:56	116.82284	40.15667
39	2008-02-06 00:51:56	116.82283	40.15668
39	2008-02-06 00:56:56	116.82284	40.15665
39	2008-02-06 01:01:56	116.82282	40.15667
39	2008-02-06 01:06:56	116.82283	40.15667
39	2008-02-06 01:11:56	116.82281	40.15667
39	2008-02-06 01:16:56	116.82282	40.15666
39	2008-02-06 01:21:56	116.82283	40.15665
39	2008-02-06 01:21:56	116.82283	40.15665
39	2008-02-06 01:26:56	116.8228	40.15667
39	2008-02-06 01:31:56	116.82284	40.15688
39	2008-02-06 01:36:56	116.82282	40.15678
39	2008-02-06 01:41:56	116.82283	40.15685
39	2008-02-06 01:46:56	116.82281	40.15678
39	2008-02-06 01:51:56	116.82277	40.15682
39	2008-02-06 01:56:56	116.82285	40.15674
39	2008-02-06 02:01:56	116.82285	40.1567
39	2008-02-06 02:11:56	116.82276	40.15666
39	2008-02-06 02:16:56	116.82277	40.15668
39	2008-02-06 02:21:56	116.82293	40.15679
39	2008-02-06 02:26:56	116.82279	40.1567
39	2008-02-06 02:31:56	116.82281	40.15667
39	2008-02-06 02:36:56	116.82284	40.15674
39	2008-02-06 02:41:56	116.82283	40.15671
39	2008-02-06 02:46:56	116.82281	40.1567
39	2008-02-06 02:51:56	116.82287	40.15676
39	2008-02-06 02:56:56	116.82283	40.15669
39	2008-02-06 03:01:56	116.82281	40.15673
39	2008-02-06 03:06:56	116.8228	40.15673
39	2008-02-06 03:11:56	116.82284	40.15677
39	2008-02-06 03:16:56	116.82283	40.15676
39	2008-02-06 03:21:56	116.82282	40.15676
39	2008-02-06 03:26:56	116.82282	40.15675
39	2008-02-06 03:31:56	116.82285	40.15682
39	2008-02-06 03:36:56	116.82285	40.1567
39	2008-02-06 03:41:56	116.82278	40.15679
39	2008-02-06 03:46:56	116.82283	40.15674
39	2008-02-06 03:51:56	116.82278	40.15682
39	2008-02-06 03:56:56	116.82281	40.15676
39	2008-02-06 03:56:56	116.82281	40.15676
39	2008-02-06 04:01:56	116.82276	40.15688
39	2008-02-06 04:06:56	116.82281	40.15686
39	2008-02-06 04:11:56	116.82284	40.15683
39	2008-02-06 04:16:56	116.82279	40.15672
39	2008-02-06 04:21:56	116.82286	40.15693
39	2008-02-06 04:26:56	116.82285	40.15681
39	2008-02-06 04:31:56	116.82281	40.15684
39	2008-02-06 04:36:55	116.82286	40.15668
39	2008-02-06 04:41:55	116.82279	40.15671
39	2008-02-06 04:46:55	116.82281	40.15668
39	2008-02-06 04:51:55	116.82282	40.15676
39	2008-02-06 04:56:55	116.8228	40.15664
39	2008-02-06 05:01:55	116.82279	40.15674
39	2008-02-06 05:06:55	116.82272	40.15672
39	2008-02-06 05:11:55	116.82269	40.15684
39	2008-02-06 05:16:55	116.82274	40.1567
39	2008-02-06 05:21:55	116.82277	40.15655
39	2008-02-06 05:26:55	116.82278	40.15665
39	2008-02-06 05:31:55	116.82278	40.15669
39	2008-02-06 05:36:55	116.82279	40.15673
39	2008-02-06 05:41:55	116.82279	40.15674
39	2008-02-06 05:46:55	116.82272	40.15679
39	2008-02-06 05:51:55	116.82273	40.15674
39	2008-02-06 05:56:55	116.82277	40.1568
39	2008-02-06 06:01:55	116.82278	40.15673
39	2008-02-06 06:06:55	116.82283	40.15672
39	2008-02-06 06:11:55	116.82277	40.15677
39	2008-02-06 06:16:55	116.82276	40.15673
39	2008-02-06 06:21:55	116.82279	40.15674
39	2008-02-06 06:21:55	116.82279	40.15674
39	2008-02-06 06:26:55	116.82283	40.15672
39	2008-02-06 06:31:55	116.82281	40.15669
39	2008-02-06 06:36:55	116.82282	40.15668
39	2008-02-06 06:41:55	116.82278	40.15675
39	2008-02-06 06:46:55	116.82283	40.15669
39	2008-02-06 06:51:55	116.82281	40.15668
39	2008-02-06 06:56:55	116.82283	40.15668
39	2008-02-06 07:01:55	116.82282	40.15674
39	2008-02-06 07:06:55	116.8228	40.15668
39	2008-02-06 07:11:55	116.82283	40.15671
39	2008-02-06 07:16:55	116.82282	40.1567
39	2008-02-06 07:21:55	116.82282	40.1567
39	2008-02-06 07:26:55	116.8228	40.1568
39	2008-02-06 07:31:55	116.82283	40.15667
39	2008-02-06 07:36:55	116.82286	40.15665
39	2008-02-06 07:41:55	116.82284	40.15665
39	2008-02-06 07:46:55	116.8228	40.15668
39	2008-02-06 07:51:55	116.82285	40.15665
39	2008-02-06 07:56:55	116.82285	40.15671
39	2008-02-06 08:01:55	116.82276	40.15686
39	2008-02-06 08:06:55	116.82277	40.15677
39	2008-02-06 08:11:55	116.82283	40.15672
39	2008-02-06 08:16:55	116.82282	40.15672
39	2008-02-06 08:21:55	116.8228	40.15675
39	2008-02-06 08:31:57	116.82283	40.15678
39	2008-02-06 08:36:55	116.82281	40.1567
39	2008-02-06 08:41:55	116.82287	40.15673
39	2008-02-06 08:46:55	116.82283	40.15673
39	2008-02-06 08:46:55	116.82283	40.15673
39	2008-02-06 08:51:55	116.82283	40.15674
39	2008-02-06 08:56:55	116.82279	40.15684
39	2008-02-06 09:01:54	116.82277	40.15679
39	2008-02-06 09:06:54	116.82279	40.15674
39	2008-02-06 09:11:54	116.82283	40.15677
39	2008-02-06 09:16:54	116.82279	40.15676
39	2008-02-06 09:21:54	116.82281	40.15672
39	2008-02-06 09:26:54	116.82281	40.15677
39	2008-02-06 09:31:54	116.82281	40.15673
39	2008-02-06 09:36:54	116.82279	40.15675
39	2008-02-06 09:41:54	116.82283	40.15691
39	2008-02-06 09:46:54	116.81357	40.1485
39	2008-02-06 09:51:54	116.74645	40.13062
39	2008-02-06 09:56:54	116.68289	40.11649
39	2008-02-06 10:01:54	116.60771	40.11665
39	2008-02-06 10:06:54	116.55637	40.10769
39	2008-02-06 10:11:54	116.55231	40.08365
39	2008-02-06 10:16:54	116.53145	40.04833
39	2008-02-06 10:26:54	116.48069	40.00389
39	2008-02-06 10:31:54	116.46732	40.00051
39	2008-02-06 10:36:54	116.46725	40.00243
39	2008-02-06 10:37:51	116.46721	40.00086
39	2008-02-06 10:42:51	116.44078	39.99206
39	2008-02-06 10:47:51	116.38265	39.98658
39	2008-02-06 10:52:51	116.34719	39.96311
39	2008-02-06 11:01:22	116.33883	39.91713
39	2008-02-06 11:01:22	116.33883	39.91713
39	2008-02-06 11:09:29	116.33269	39.91375
39	2008-02-06 11:15:15	116.34677	39.91193
39	2008-02-06 11:19:29	116.35146	39.90792
39	2008-02-06 11:29:29	116.35147	39.90778
39	2008-02-06 11:34:29	116.35149	39.90787
39	2008-02-06 11:39:29	116.35147	39.90775
39	2008-02-06 11:44:29	116.35148	39.90763
39	2008-02-06 11:49:29	116.35158	39.90756
39	2008-02-06 11:52:10	116.35074	39.90819
39	2008-02-06 12:06:59	116.40308	39.94744
39	2008-02-06 12:07:10	116.40454	39.94757
39	2008-02-06 12:16:31	116.43888	39.95467
39	2008-02-06 12:21:31	116.43755	39.95857
39	2008-02-06 12:26:37	116.40876	39.96774
39	2008-02-06 12:31:37	116.38748	39.98129
39	2008-02-06 12:33:04	116.38391	39.98119
39	2008-02-06 12:36:37	116.38002	39.98062
39	2008-02-06 12:41:37	116.36026	40.00307
39	2008-02-06 12:41:56	116.36025	40.00308
39	2008-02-06 12:46:56	116.35875	39.99503
39	2008-02-06 12:49:22	116.36304	39.98829
39	2008-02-06 12:54:22	116.36358	39.97555
39	2008-02-06 13:04:22	116.36668	39.9318
39	2008-02-06 13:07:24	116.36531	39.9271
39	2008-02-06 13:11:54	116.36442	39.93107
39	2008-02-06 13:19:42	116.39124	39.92187
39	2008-02-06 13:22:17	116.39023	39.92829
39	2008-02-06 13:27:17	116.37141	39.93152
39	2008-02-06 13:27:17	116.37141	39.93152
39	2008-02-06 13:32:17	116.34218	39.93829
39	2008-02-06 13:37:17	116.31296	39.94698
39	2008-02-06 13:39:12	116.30831	39.95005
39	2008-02-06 13:48:23	116.33369	39.975
39	2008-02-06 13:58:25	116.40158	39.99703
39	2008-02-06 14:03:25	116.40246	40.02045
39	2008-02-06 14:08:25	116.406	40.04633
39	2008-02-06 14:13:25	116.41448	40.06044
39	2008-02-06 14:18:25	116.43103	40.07397
39	2008-02-06 14:18:34	116.43103	40.07396
39	2008-02-06 14:23:23	116.41939	40.0719
39	2008-02-06 14:23:53	116.41952	40.07197
39	2008-02-06 14:28:53	116.4107	40.058
39	2008-02-06 14:30:24	116.40692	40.05671
39	2008-02-06 14:35:23	116.38389	40.05541
39	2008-02-06 14:39:44	116.38224	40.06278
39	2008-02-06 14:50:08	116.31889	40.05075
39	2008-02-06 14:55:08	116.29617	40.04335
39	2008-02-06 14:58:07	116.29649	40.03702
39	2008-02-06 15:01:48	116.30696	40.0278
39	2008-02-06 15:06:48	116.28023	40.02141
39	2008-02-06 15:11:04	116.28069	40.0106
39	2008-02-06 15:16:04	116.2878	39.99543
39	2008-02-06 15:20:40	116.30919	39.99528
39	2008-02-06 15:25:40	116.32712	39.98303
39	2008-02-06 15:28:23	116.33013	39.98075
39	2008-02-06 15:31:20	116.32723	39.98241
39	2008-02-06 15:37:38	116.38156	39.9768
39	2008-02-06 15:38:15	116.38159	39.97657
39	2008-02-06 15:43:15	116.35945	39.97945
39	2008-02-06 15:48:15	116.35946	39.97212
39	2008-02-06 15:53:15	116.35955	39.972
39	2008-02-06 15:58:15	116.35268	39.97572
39	2008-02-06 16:02:45	116.35824	39.98048
39	2008-02-06 16:03:06	116.35824	39.98048
39	2008-02-06 16:03:08	116.35824	39.98048
39	2008-02-06 16:08:17	116.32354	39.98485
39	2008-02-06 16:12:11	116.3103	39.97966
39	2008-02-06 16:13:17	116.30763	39.98106
39	2008-02-06 16:18:17	116.29841	39.9906
39	2008-02-06 16:18:26	116.2984	39.99059
39	2008-02-06 16:23:34	116.29995	39.97755
39	2008-02-06 16:31:45	116.26879	39.94919
39	2008-02-06 16:45:25	116.28517	39.95645
39	2008-02-06 16:45:25	116.28517	39.95645
39	2008-02-06 16:49:28	116.29389	39.94438
39	2008-02-06 16:52:43	116.29655	39.93305
39	2008-02-06 17:02:43	116.34269	39.93113
39	2008-02-06 17:07:43	116.36648	39.93121
39	2008-02-06 17:13:20	116.39672	39.93199
39	2008-02-06 17:17:43	116.40591	39.92286
39	2008-02-06 17:22:02	116.41151	39.90885
39	2008-02-06 17:27:02	116.41199	39.90569
39	2008-02-06 17:41:25	116.43765	39.92929
39	2008-02-06 17:46:11	116.41145	39.93231
39	2008-02-06 17:51:11	116.38365	39.93188
39	2008-02-06 17:52:10	116.38558	39.93194
39	2008-02-06 17:56:11	116.39983	39.92603
39	2008-02-06 18:00:10	116.41861	39.92283
39	2008-02-06 18:03:28	116.42	39.92603
39	2008-02-06 18:08:28	116.42792	39.93695
39	2008-02-06 18:13:28	116.4448	39.94631
39	2008-02-06 18:14:24	116.44703	39.94662
39	2008-02-06 18:19:04	116.44658	39.95114
39	2008-02-06 18:24:04	116.43467	39.9407
39	2008-02-06 18:26:34	116.4249	39.93971
39	2008-02-06 18:29:04	116.41926	39.94754
39	2008-02-06 18:32:31	116.40211	39.94996
39	2008-02-06 18:34:19	116.40185	39.95339
39	2008-02-06 18:39:19	116.4012	39.97995
39	2008-02-06 18:44:19	116.38096	39.99489
39	2008-02-06 18:48:42	116.36836	40.00035
39	2008-02-06 18:53:42	116.3644	39.99255
39	2008-02-06 18:58:27	116.34697	39.9996
39	2008-02-06 19:02:39	116.37002	40.00021
39	2008-02-06 19:07:39	116.37324	40.00046
39	2008-02-06 19:11:38	116.36193	40.00018
39	2008-02-06 19:16:38	116.33136	39.99789
39	2008-02-06 19:21:36	116.31661	39.99292
39	2008-02-06 19:26:27	116.31404	39.99541
39	2008-02-06 19:31:27	116.32698	39.98515
39	2008-02-06 19:36:27	116.32746	39.97261
39	2008-02-06 19:37:09	116.32747	39.97247
39	2008-02-06 19:42:09	116.31853	39.97497
39	2008-02-06 19:44:03	116.31074	39.9788
39	2008-02-06 19:49:03	116.29255	39.99019
39	2008-02-06 19:49:03	116.29255	39.99019
39	2008-02-06 19:51:07	116.29125	39.9907
39	2008-02-06 19:54:03	116.30399	39.98391
39	2008-02-06 19:54:03	116.30399	39.98391
39	2008-02-06 19:56:07	116.31044	39.97734
39	2008-02-06 19:59:03	116.3112	39.97501
39	2008-02-06 20:04:03	116.3026	39.95638
39	2008-02-06 20:04:06	116.30261	39.95635
39	2008-02-06 20:09:03	116.29707	39.95852
39	2008-02-06 20:11:51	116.29452	39.96274
39	2008-02-06 20:14:08	116.30126	39.96403
39	2008-02-06 20:19:08	116.34842	39.96635
39	2008-02-06 20:23:58	116.37256	39.94858
39	2008-02-06 20:28:58	116.36519	39.95373
39	2008-02-06 20:33:58	116.37239	39.9662
39	2008-02-06 20:37:27	116.37429	39.96632
39	2008-02-06 20:42:27	116.36342	39.98285
39	2008-02-06 20:43:06	116.36346	39.98316
39	2008-02-06 20:48:06	116.36312	39.98648
39	2008-02-06 20:53:06	116.35268	39.97518
39	2008-02-06 20:55:57	116.35946	39.97464
39	2008-02-06 21:00:57	116.36131	40.00376
39	2008-02-06 21:10:57	116.33345	40.05768
39	2008-02-06 21:20:57	116.40263	40.05663
39	2008-02-06 21:20:57	116.40263	40.05663
39	2008-02-06 21:25:57	116.41592	40.03717
39	2008-02-06 21:33:17	116.42369	40.0394
39	2008-02-06 21:38:16	116.43337	40.01877
39	2008-02-06 21:43:16	116.44768	39.98015
39	2008-02-06 21:48:16	116.48373	39.93213
39	2008-02-06 21:53:16	116.50104	39.90649
39	2008-02-06 21:59:59	116.48405	39.91634
39	2008-02-06 22:04:59	116.48408	39.93908
39	2008-02-06 22:10:15	116.49043	39.96271
39	2008-02-06 22:15:15	116.51056	39.97569
39	2008-02-06 22:15:51	116.51169	39.97671
39	2008-02-06 22:20:51	116.48355	39.9867
39	2008-02-06 22:25:51	116.50853	40.01217
39	2008-02-06 22:30:51	116.5463	40.06098
39	2008-02-06 22:35:51	116.56464	40.11638
39	2008-02-06 22:40:51	116.62209	40.12238
39	2008-02-06 22:45:51	116.61401	40.11769
39	2008-02-06 22:50:51	116.61236	40.11559
39	2008-02-06 22:55:51	116.61234	40.11568
39	2008-02-06 23:00:51	116.63947	40.11621
39	2008-02-06 23:05:51	116.68934	40.12159
39	2008-02-06 23:10:51	116.7631	40.13999
39	2008-02-06 23:15:51	116.78763	40.14532
39	2008-02-06 23:20:50	116.83667	40.151
39	2008-02-06 23:25:50	116.88558	40.16155
39	2008-02-06 23:30:50	116.88556	40.16155
39	2008-02-06 23:35:50	116.88556	40.16151
39	2008-02-06 23:40:50	116.88555	40.16151
39	2008-02-06 23:45:50	116.88555	40.16153
39	2008-02-06 23:50:50	116.88553	40.16151
39	2008-02-06 23:50:50	116.88553	40.16151
39	2008-02-06 23:55:50	116.88553	40.16151
39	2008-02-07 00:00:50	116.88556	40.16152
39	2008-02-07 00:05:50	116.88554	40.16151
39	2008-02-07 00:10:50	116.88556	40.16153
39	2008-02-07 00:15:50	116.88552	40.1615
39	2008-02-07 00:20:50	116.88551	40.1615
39	2008-02-07 00:25:50	116.88553	40.16149
39	2008-02-07 00:30:50	116.88551	40.1615
39	2008-02-07 00:35:50	116.88552	40.16149
39	2008-02-07 00:40:50	116.88554	40.1615
39	2008-02-07 00:45:50	116.88553	40.16151
39	2008-02-07 00:50:50	116.88556	40.16151
39	2008-02-07 00:55:50	116.88552	40.16154
39	2008-02-07 01:10:50	116.88552	40.16153
39	2008-02-07 01:15:50	116.88554	40.16151
39	2008-02-07 01:20:50	116.88556	40.16152
39	2008-02-07 01:25:50	116.88554	40.16152
39	2008-02-07 01:40:50	116.8856	40.16149
39	2008-02-07 01:45:50	116.88554	40.16154
39	2008-02-07 01:55:50	116.88554	40.16155
39	2008-02-07 02:00:50	116.88555	40.1615
39	2008-02-07 02:15:50	116.8855	40.1615
39	2008-02-07 02:15:50	116.8855	40.1615
39	2008-02-07 02:20:50	116.88555	40.16151
39	2008-02-07 02:25:50	116.88557	40.16154
39	2008-02-07 02:30:50	116.88563	40.16158
39	2008-02-07 02:35:50	116.88557	40.16157
39	2008-02-07 02:40:50	116.88563	40.16155
39	2008-02-07 02:45:50	116.88558	40.16155
39	2008-02-07 02:50:50	116.88555	40.16151
39	2008-02-07 02:55:50	116.88558	40.16153
39	2008-02-07 03:00:50	116.88557	40.16153
39	2008-02-07 03:05:50	116.88558	40.16154
39	2008-02-07 03:10:50	116.88557	40.16155
39	2008-02-07 03:15:50	116.88553	40.16153
39	2008-02-07 03:25:50	116.88557	40.16155
39	2008-02-07 03:30:50	116.88554	40.16155
39	2008-02-07 03:35:50	116.88556	40.16157
39	2008-02-07 03:40:50	116.88555	40.16153
39	2008-02-07 03:45:49	116.88555	40.16153
39	2008-02-07 03:50:49	116.88558	40.16154
39	2008-02-07 03:55:49	116.88558	40.16157
39	2008-02-07 04:00:49	116.88556	40.16153
39	2008-02-07 04:05:49	116.88555	40.16158
39	2008-02-07 04:10:49	116.88556	40.16155
39	2008-02-07 04:15:49	116.88554	40.16156
39	2008-02-07 04:20:49	116.88556	40.16154
39	2008-02-07 04:25:49	116.88556	40.16154
39	2008-02-07 04:35:49	116.8856	40.16154
39	2008-02-07 04:40:49	116.88553	40.16153
39	2008-02-07 04:40:49	116.88553	40.16153
39	2008-02-07 04:45:49	116.8855	40.16153
39	2008-02-07 04:50:49	116.88553	40.16162
39	2008-02-07 04:55:49	116.88551	40.16157
39	2008-02-07 05:00:49	116.88556	40.16151
39	2008-02-07 05:05:49	116.88556	40.16154
39	2008-02-07 05:10:49	116.88553	40.16159
39	2008-02-07 05:15:49	116.88554	40.16157
39	2008-02-07 05:20:49	116.88549	40.1616
39	2008-02-07 05:25:49	116.8855	40.16157
39	2008-02-07 05:30:49	116.88551	40.16156
39	2008-02-07 05:40:49	116.88552	40.16156
39	2008-02-07 05:45:49	116.88554	40.16154
39	2008-02-07 05:50:49	116.88552	40.16154
39	2008-02-07 05:55:49	116.88555	40.16155
39	2008-02-07 06:00:49	116.88551	40.16153
39	2008-02-07 06:05:49	116.88555	40.16154
39	2008-02-07 06:10:49	116.88557	40.16153
39	2008-02-07 06:15:49	116.88554	40.16151
39	2008-02-07 06:20:49	116.88549	40.16155
39	2008-02-07 06:25:49	116.88554	40.16151
39	2008-02-07 06:30:49	116.88551	40.16151
39	2008-02-07 06:35:49	116.88554	40.16154
39	2008-02-07 06:40:49	116.8855	40.16152
39	2008-02-07 06:45:49	116.88553	40.16155
39	2008-02-07 06:50:49	116.88556	40.16156
39	2008-02-07 06:55:49	116.88554	40.16157
39	2008-02-07 07:00:49	116.88555	40.1615
39	2008-02-07 07:05:49	116.88553	40.16151
39	2008-02-07 07:05:49	116.88553	40.16151
39	2008-02-07 07:10:49	116.88551	40.16152
39	2008-02-07 07:15:49	116.88554	40.16148
39	2008-02-07 07:20:49	116.88554	40.16152
39	2008-02-07 07:25:49	116.88554	40.16149
39	2008-02-07 07:30:49	116.88548	40.16151
39	2008-02-07 07:35:49	116.88554	40.16151
39	2008-02-07 07:40:49	116.88551	40.16152
39	2008-02-07 07:45:49	116.88553	40.16151
39	2008-02-07 07:50:49	116.88551	40.16151
39	2008-02-07 07:55:49	116.88556	40.1615
39	2008-02-07 08:00:49	116.88555	40.16151
39	2008-02-07 08:05:49	116.88558	40.1615
39	2008-02-07 08:05:49	116.88558	40.1615
39	2008-02-07 08:10:48	116.88563	40.16147
39	2008-02-07 08:15:48	116.88559	40.16149
39	2008-02-07 08:20:48	116.88553	40.16151
39	2008-02-07 08:25:48	116.88554	40.16152
39	2008-02-07 08:30:48	116.88557	40.1615
39	2008-02-07 08:35:48	116.88557	40.16151
39	2008-02-07 08:40:48	116.8856	40.16153
39	2008-02-07 08:45:48	116.88559	40.16149
39	2008-02-07 08:50:48	116.88562	40.16152
39	2008-02-07 08:55:48	116.8856	40.16152
39	2008-02-07 09:00:48	116.88559	40.16153
39	2008-02-07 09:05:48	116.88558	40.16156
39	2008-02-07 09:10:48	116.88224	40.16179
39	2008-02-07 09:15:48	116.86699	40.15222
39	2008-02-07 09:20:48	116.80751	40.14797
39	2008-02-07 09:25:48	116.7349	40.13336
39	2008-02-07 09:30:48	116.67909	40.13142
39	2008-02-07 09:35:48	116.64176	40.12896
39	2008-02-07 09:40:48	116.6043	40.124
39	2008-02-07 09:45:48	116.55804	40.11708
39	2008-02-07 09:50:48	116.51219	40.09531
39	2008-02-07 09:55:48	116.45529	40.08127
39	2008-02-07 10:00:48	116.42924	40.07108
39	2008-02-07 10:05:48	116.42462	40.0652
39	2008-02-07 10:10:48	116.42462	40.0652
39	2008-02-07 10:15:48	116.42457	40.06519
39	2008-02-07 10:19:55	116.42282	40.06539
39	2008-02-07 10:23:16	116.40893	40.07274
39	2008-02-07 10:24:55	116.40755	40.07717
39	2008-02-07 10:29:55	116.40554	40.04203
39	2008-02-07 10:34:55	116.40149	40.00441
39	2008-02-07 10:39:55	116.36959	39.98626
39	2008-02-07 10:44:55	116.33816	39.97997
39	2008-02-07 10:49:55	116.35668	39.97331
39	2008-02-07 10:51:07	116.35503	39.97346
39	2008-02-07 10:54:58	116.35949	39.98018
39	2008-02-07 10:59:55	116.32705	39.98482
39	2008-02-07 11:04:55	116.29505	39.99612
39	2008-02-07 11:05:08	116.29504	39.9961
39	2008-02-07 11:09:55	116.29941	39.98439
39	2008-02-07 11:13:17	116.30966	39.98138
39	2008-02-07 11:17:27	116.31254	39.97961
39	2008-02-07 11:28:29	116.30404	39.91025
39	2008-02-07 11:30:44	116.29613	39.90815
39	2008-02-07 11:34:35	116.31277	39.90934
39	2008-02-07 11:39:35	116.3286	39.90963
39	2008-02-07 11:44:35	116.3498	39.9171
39	2008-02-07 11:49:35	116.37251	39.94922
39	2008-02-07 11:54:35	116.36356	40.00057
39	2008-02-07 11:59:35	116.3842	40.02123
39	2008-02-07 12:04:35	116.40658	40.04282
39	2008-02-07 12:09:35	116.40707	40.06477
39	2008-02-07 12:19:35	116.41086	40.1153
39	2008-02-07 12:26:27	116.42709	40.11015
39	2008-02-07 12:31:27	116.40671	40.09258
39	2008-02-07 12:39:09	116.41514	40.06647
39	2008-02-07 12:41:36	116.42585	40.06468
39	2008-02-07 12:44:09	116.42961	40.07097
39	2008-02-07 12:48:26	116.40819	40.07271
39	2008-02-07 12:53:00	116.43043	40.06813
39	2008-02-07 12:58:00	116.40988	40.06656
39	2008-02-07 13:03:00	116.40746	40.05685
39	2008-02-07 13:08:00	116.4043	40.03261
39	2008-02-07 13:13:00	116.39313	40.00842
39	2008-02-07 13:18:00	116.37494	39.98634
39	2008-02-07 13:23:00	116.3473	39.96006
39	2008-02-07 13:28:00	116.33293	39.93725
39	2008-02-07 13:28:09	116.33294	39.93725
39	2008-02-07 13:33:09	116.31077	39.94682
39	2008-02-07 13:33:24	116.30993	39.94682
39	2008-02-07 13:43:24	116.35252	39.94308
39	2008-02-07 13:48:24	116.39911	39.94765
39	2008-02-07 13:53:24	116.42749	39.94353
39	2008-02-07 14:00:27	116.42056	39.90412
39	2008-02-07 14:05:27	116.40585	39.89961
39	2008-02-07 14:07:52	116.39344	39.89925
39	2008-02-07 14:12:52	116.40052	39.9119
39	2008-02-07 14:17:52	116.40233	39.93195
39	2008-02-07 14:22:52	116.40223	39.94709
39	2008-02-07 14:27:52	116.41614	39.94791
39	2008-02-07 14:37:52	116.39728	39.94767
39	2008-02-07 14:42:52	116.34934	39.93174
39	2008-02-07 14:46:43	116.33742	39.92658
39	2008-02-07 14:51:42	116.33173	39.93714
39	2008-02-07 14:56:42	116.30889	39.94653
39	2008-02-07 14:58:56	116.31105	39.95198
39	2008-02-07 15:03:56	116.30174	39.96389
39	2008-02-07 15:08:56	116.28367	40.00076
39	2008-02-07 15:13:47	116.26809	40.00163
39	2008-02-07 15:18:46	116.27668	39.99964
39	2008-02-07 15:18:46	116.27668	39.99964
39	2008-02-07 15:23:46	116.28346	39.99744
39	2008-02-07 15:28:46	116.29419	39.99607
39	2008-02-07 15:29:29	116.2923	39.99598
39	2008-02-07 15:34:29	116.27687	40.00057
39	2008-02-07 15:39:29	116.26284	40.00204
39	2008-02-07 15:44:29	116.2464	39.98424
39	2008-02-07 15:49:29	116.24886	39.96822
39	2008-02-07 15:49:36	116.2487	39.96803
39	2008-02-07 15:54:29	116.26742	39.96855
39	2008-02-07 15:59:29	116.27709	39.97315
39	2008-02-07 16:04:29	116.29523	39.96973
39	2008-02-07 16:05:36	116.29731	39.96717
39	2008-02-07 16:05:42	116.29731	39.96717
39	2008-02-07 16:10:48	116.32125	39.96581
39	2008-02-07 16:15:48	116.32998	39.96773
39	2008-02-07 16:20:47	116.32996	39.96769
39	2008-02-07 16:25:47	116.32996	39.96768
39	2008-02-07 16:30:47	116.32999	39.96772
39	2008-02-07 16:35:47	116.33001	39.96771
39	2008-02-07 16:40:47	116.33	39.9677
39	2008-02-07 16:45:47	116.32998	39.96768
39	2008-02-07 16:45:47	116.32998	39.96768
39	2008-02-07 16:49:53	116.32897	39.97514
39	2008-02-07 17:03:16	116.34012	39.90655
39	2008-02-07 17:06:43	116.34017	39.90627
39	2008-02-07 17:16:43	116.29592	39.93192
39	2008-02-07 17:19:17	116.29428	39.93348
39	2008-02-07 17:22:41	116.29752	39.93473
39	2008-02-07 17:27:41	116.30417	39.90573
39	2008-02-07 17:41:12	116.41422	39.86977
39	2008-02-07 17:44:47	116.45006	39.87006
39	2008-02-07 17:47:41	116.46738	39.86992
39	2008-02-07 17:52:33	116.49389	39.86549
39	2008-02-07 17:54:22	116.49401	39.86393
39	2008-02-07 17:59:21	116.47403	39.87012
39	2008-02-07 18:04:21	116.44963	39.86244
39	2008-02-07 18:09:21	116.39295	39.85583
39	2008-02-07 18:13:31	116.39875	39.84698
39	2008-02-07 18:18:31	116.3846	39.85939
39	2008-02-07 18:19:29	116.38085	39.85939
39	2008-02-07 18:23:51	116.37541	39.86105
39	2008-02-07 18:27:59	116.38062	39.8617
39	2008-02-07 18:32:59	116.38063	39.84805
39	2008-02-07 18:37:59	116.37419	39.83045
39	2008-02-07 18:41:26	116.36803	39.83337
39	2008-02-07 18:46:25	116.37893	39.84387
39	2008-02-07 18:51:25	116.38067	39.85501
39	2008-02-07 18:51:25	116.38067	39.85501
39	2008-02-07 18:56:25	116.38552	39.8623
39	2008-02-07 19:01:25	116.38123	39.87969
39	2008-02-07 19:06:20	116.37916	39.88481
39	2008-02-07 19:11:20	116.36008	39.8881
39	2008-02-07 19:16:20	116.3503	39.90728
39	2008-02-07 19:26:20	116.32518	39.93724
39	2008-02-07 19:36:20	116.3188	39.9749
39	2008-02-07 19:41:20	116.3377	39.97322
39	2008-02-07 19:41:43	116.33764	39.9732
39	2008-02-07 19:46:20	116.3272	39.9753
39	2008-02-07 19:50:59	116.31013	39.97955
39	2008-02-07 19:52:15	116.30782	39.98003
39	2008-02-07 19:57:15	116.28959	39.99292
39	2008-02-07 20:02:15	116.27055	40.02667
39	2008-02-07 20:07:15	116.25912	40.03023
39	2008-02-07 20:12:15	116.22923	40.0439
39	2008-02-07 20:17:15	116.20128	40.038
39	2008-02-07 20:19:50	116.20389	40.03188
39	2008-02-07 20:22:45	116.20163	40.03707
39	2008-02-07 20:27:45	116.23683	40.04448
39	2008-02-07 20:32:45	116.25917	40.02584
39	2008-02-07 20:33:56	116.25969	40.02208
39	2008-02-07 20:38:56	116.26004	40.02978
39	2008-02-07 20:43:56	116.27438	40.01994
39	2008-02-07 20:48:56	116.26438	40.01963
39	2008-02-07 20:50:16	116.26436	40.01962
39	2008-02-07 20:55:16	116.29764	40.02415
39	2008-02-07 21:00:16	116.3171	40.03863
39	2008-02-07 21:05:16	116.33058	40.0572
39	2008-02-07 21:10:16	116.35348	40.07109
39	2008-02-07 21:11:59	116.34832	40.07117
39	2008-02-07 21:16:59	116.337	40.05842
39	2008-02-07 21:18:29	116.33521	40.05809
39	2008-02-07 21:23:29	116.32401	40.0515
39	2008-02-07 21:35:28	116.33443	39.96633
39	2008-02-07 21:38:29	116.30322	39.95321
39	2008-02-07 21:43:29	116.30411	39.90119
39	2008-02-07 21:47:57	116.3148	39.89506
39	2008-02-07 21:52:57	116.31063	39.89934
39	2008-02-07 21:56:22	116.32016	39.90609
39	2008-02-07 21:59:42	116.35034	39.90581
39	2008-02-07 22:04:42	116.38938	39.90619
39	2008-02-07 22:04:42	116.38938	39.90619
39	2008-02-07 22:09:42	116.42016	39.90696
39	2008-02-07 22:14:42	116.4649	39.907
39	2008-02-07 22:19:42	116.48104	39.8711
39	2008-02-07 22:20:55	116.4817	39.86779
39	2008-02-07 22:25:05	116.47117	39.86992
39	2008-02-07 22:30:05	116.45547	39.90067
39	2008-02-07 22:35:05	116.4525	39.95374
39	2008-02-07 22:40:05	116.39509	39.96738
39	2008-02-07 22:45:05	116.36353	39.98019
39	2008-02-07 22:46:04	116.36337	39.98348
39	2008-02-07 22:50:05	116.3627	39.97537
39	2008-02-07 22:54:27	116.34055	39.97523
39	2008-02-07 22:58:11	116.34508	39.972
39	2008-02-07 23:03:11	116.34987	39.92481
39	2008-02-07 23:07:41	116.35707	39.89743
39	2008-02-07 23:07:41	116.35707	39.89743
39	2008-02-07 23:08:11	116.35713	39.89527
39	2008-02-07 23:13:11	116.34873	39.882
39	2008-02-07 23:13:59	116.3473	39.88286
39	2008-02-07 23:18:11	116.34667	39.89675
39	2008-02-07 23:23:11	116.3119	39.89586
39	2008-02-07 23:26:49	116.29882	39.89548
39	2008-02-07 23:31:49	116.29606	39.90521
39	2008-02-07 23:31:49	116.29606	39.90521
39	2008-02-07 23:33:25	116.30477	39.90473
39	2008-02-07 23:38:25	116.33514	39.90179
39	2008-02-07 23:38:44	116.33758	39.90175
39	2008-02-07 23:43:25	116.34009	39.91264
39	2008-02-07 23:48:25	116.30372	39.8958
39	2008-02-07 23:53:25	116.22733	39.8958
39	2008-02-07 23:56:46	116.20623	39.89791
39	2008-02-08 00:01:46	116.2225	39.90257
39	2008-02-08 00:11:46	116.26826	39.91643
39	2008-02-08 00:14:53	116.27879	39.92242
39	2008-02-08 00:19:53	116.27074	39.93629
39	2008-02-08 00:20:24	116.27082	39.93632
39	2008-02-08 00:24:53	116.28215	39.94536
39	2008-02-08 00:24:53	116.28215	39.94536
39	2008-02-08 00:29:53	116.28214	39.94727
39	2008-02-08 00:32:09	116.27325	39.95105
39	2008-02-08 00:37:09	116.28271	39.95606
39	2008-02-08 00:47:09	116.31469	39.96533
39	2008-02-08 00:57:35	116.36449	39.9665
39	2008-02-08 01:06:23	116.40191	39.95177
39	2008-02-08 01:07:34	116.40173	39.96018
39	2008-02-08 01:12:34	116.41125	39.97853
39	2008-02-08 01:17:34	116.41146	39.96846
39	2008-02-08 01:22:34	116.38187	39.9636
39	2008-02-08 01:23:21	116.38189	39.96442
39	2008-02-08 01:28:21	116.40781	39.96107
39	2008-02-08 01:30:10	116.41194	39.96467
39	2008-02-08 01:35:09	116.45445	39.95215
39	2008-02-08 01:40:09	116.46297	39.90695
39	2008-02-08 01:45:09	116.54043	39.90699
39	2008-02-08 01:49:49	116.55557	39.90856
39	2008-02-08 01:54:49	116.52393	39.9086
39	2008-02-08 01:57:33	116.51498	39.91648
39	2008-02-08 02:01:36	116.49646	39.9146
39	2008-02-08 02:23:13	116.53683	39.89528
39	2008-02-08 02:47:43	116.31554	39.9096
39	2008-02-08 02:52:43	116.29717	39.91184
39	2008-02-08 02:54:40	116.2972	39.91185
39	2008-02-08 02:59:40	116.32688	39.90957
39	2008-02-08 02:59:40	116.32688	39.90957
39	2008-02-08 03:03:27	116.33529	39.91705
39	2008-02-08 03:08:27	116.36732	39.9208
39	2008-02-08 03:13:27	116.4034	39.92295
39	2008-02-08 03:18:27	116.42245	39.92886
39	2008-02-08 03:19:58	116.42014	39.9289
39	2008-02-08 03:24:58	116.42384	39.92314
39	2008-02-08 03:27:44	116.41113	39.92541
39	2008-02-08 03:32:17	116.42077	39.92617
39	2008-02-08 03:37:17	116.41072	39.93552
39	2008-02-08 03:37:37	116.4108	39.93371
39	2008-02-08 03:42:17	116.39922	39.92906
39	2008-02-08 03:47:17	116.40229	39.94136
39	2008-02-08 03:50:45	116.40165	39.95579
39	2008-02-08 03:55:45	116.37479	39.95397
39	2008-02-08 03:56:19	116.37417	39.95395
39	2008-02-08 04:01:19	116.38993	39.96181
39	2008-02-08 04:01:57	116.39258	39.96193
39	2008-02-08 04:06:19	116.39919	39.95701
39	2008-02-08 04:11:19	116.41187	39.96258
39	2008-02-08 04:12:25	116.41207	39.96256
39	2008-02-08 04:17:25	116.45024	39.95031
39	2008-02-08 04:17:25	116.45024	39.95031
39	2008-02-08 04:18:08	116.45021	39.95029
39	2008-02-08 04:23:08	116.46661	39.96537
39	2008-02-08 04:25:47	116.47992	39.97369
39	2008-02-08 04:28:08	116.48273	39.96983
39	2008-02-08 04:28:08	116.48273	39.96983
39	2008-02-08 04:30:47	116.47652	39.97372
39	2008-02-08 04:35:47	116.45735	39.98517
39	2008-02-08 04:38:03	116.45077	39.98153
39	2008-02-08 04:44:30	116.46163	40.00325
39	2008-02-08 04:49:30	116.4202	40.00786
39	2008-02-08 04:52:35	116.40835	40.00591
39	2008-02-08 04:56:34	116.41038	40.00612
39	2008-02-08 05:01:34	116.40104	39.98053
39	2008-02-08 05:01:42	116.40105	39.98053
39	2008-02-08 05:06:42	116.40923	39.96751
39	2008-02-08 05:11:42	116.41093	39.99105
39	2008-02-08 05:16:42	116.41197	40.02626
39	2008-02-08 05:21:42	116.41049	40.05646
39	2008-02-08 05:26:42	116.42658	40.07055
39	2008-02-08 05:31:42	116.4618	40.08248
39	2008-02-08 05:36:42	116.51413	40.09551
39	2008-02-08 05:41:42	116.55612	40.10737
39	2008-02-08 05:46:42	116.58581	40.11687
39	2008-02-08 05:51:42	116.61253	40.11566
39	2008-02-08 05:56:42	116.61242	40.1156
39	2008-02-08 06:01:42	116.61258	40.11566
39	2008-02-08 06:06:42	116.62295	40.11634
39	2008-02-08 06:11:44	116.67244	40.11448
39	2008-02-08 06:16:42	116.73246	40.12273
39	2008-02-08 06:21:42	116.78497	40.14565
39	2008-02-08 06:26:42	116.78754	40.14533
39	2008-02-08 06:31:42	116.83415	40.15085
39	2008-02-08 06:36:42	116.88434	40.15324
39	2008-02-08 06:41:42	116.88558	40.16154
39	2008-02-08 06:46:42	116.88559	40.16154
39	2008-02-08 06:46:42	116.88559	40.16154
39	2008-02-08 06:51:42	116.88561	40.16153
39	2008-02-08 06:56:42	116.8856	40.16154
39	2008-02-08 07:01:42	116.88559	40.16154
39	2008-02-08 07:06:42	116.88561	40.16154
39	2008-02-08 07:11:42	116.8856	40.16152
39	2008-02-08 07:16:42	116.88559	40.16149
39	2008-02-08 07:21:42	116.88558	40.16152
39	2008-02-08 07:26:42	116.8856	40.16151
39	2008-02-08 07:31:42	116.88559	40.16151
39	2008-02-08 07:36:42	116.8856	40.16149
39	2008-02-08 07:41:41	116.8856	40.16152
39	2008-02-08 07:46:41	116.88561	40.16152
39	2008-02-08 07:51:41	116.88561	40.16151
39	2008-02-08 07:56:41	116.8856	40.16154
39	2008-02-08 08:01:41	116.88567	40.16147
39	2008-02-08 08:06:41	116.8856	40.16154
39	2008-02-08 08:11:41	116.88379	40.15452
39	2008-02-08 08:16:41	116.82629	40.15772
39	2008-02-08 08:21:41	116.82274	40.15677
39	2008-02-08 08:26:41	116.82271	40.15688
39	2008-02-08 08:31:41	116.82278	40.15672
39	2008-02-08 08:36:41	116.82669	40.15658
39	2008-02-08 08:41:41	116.76604	40.14087
39	2008-02-08 08:46:41	116.68826	40.12087
39	2008-02-08 08:51:41	116.6604	40.11547
39	2008-02-08 08:56:41	116.59288	40.11691
39	2008-02-08 09:01:41	116.55259	40.08498
39	2008-02-08 09:06:41	116.52805	40.04189
39	2008-02-08 09:11:41	116.50559	40.02271
39	2008-02-08 09:11:41	116.50559	40.02271
39	2008-02-08 09:16:41	116.48715	40.00834
39	2008-02-08 09:21:41	116.48659	40.00684
39	2008-02-08 09:26:41	116.48655	40.00686
39	2008-02-08 09:31:41	116.47223	40.00531
39	2008-02-08 09:36:02	116.47157	40.00065
39	2008-02-08 09:40:32	116.46654	39.98239
39	2008-02-08 09:41:45	116.47068	39.97971
39	2008-02-08 09:46:45	116.48852	39.96408
39	2008-02-08 09:47:43	116.48858	39.96508
39	2008-02-08 09:52:43	116.49739	39.96408
39	2008-02-08 09:53:56	116.49717	39.96289
39	2008-02-08 09:58:56	116.4833	39.95213
39	2008-02-08 10:03:56	116.47385	39.90669
39	2008-02-08 10:04:48	116.47493	39.9067
39	2008-02-08 10:09:48	116.48533	39.91068
39	2008-02-08 10:09:48	116.48533	39.91068
39	2008-02-08 10:14:48	116.48493	39.91091
39	2008-02-08 10:19:06	116.48534	39.91166
39	2008-02-08 10:24:06	116.45675	39.90731
39	2008-02-08 10:37:02	116.47475	39.91408
39	2008-02-08 10:39:40	116.48357	39.91425
39	2008-02-08 10:44:40	116.46841	39.9668
39	2008-02-08 10:49:40	116.52278	40.01851
39	2008-02-08 10:54:40	116.58379	40.059
39	2008-02-08 10:57:33	116.58663	40.07885
39	2008-02-08 11:02:33	116.58248	40.06273
39	2008-02-08 11:07:33	116.54167	40.05738
39	2008-02-08 11:40:00	116.46723	40.00234
39	2008-02-08 11:42:13	116.46724	40.00235
39	2008-02-08 11:47:13	116.46726	40.00239
39	2008-02-08 11:52:13	116.46725	40.00242
39	2008-02-08 11:55:49	116.46715	40.00358
39	2008-02-08 12:00:49	116.49112	39.99918
39	2008-02-08 12:00:49	116.49112	39.99918
39	2008-02-08 12:05:49	116.52248	40.03178
39	2008-02-08 12:05:49	116.52248	40.03178
39	2008-02-08 12:10:45	116.53251	40.03246
39	2008-02-08 12:15:45	116.52158	40.03065
39	2008-02-08 12:20:45	116.49172	40.0025
39	2008-02-08 12:25:45	116.47205	40.00857
39	2008-02-08 12:30:45	116.46727	40.00238
39	2008-02-08 12:35:45	116.46726	40.00238
39	2008-02-08 12:38:44	116.46718	40.00129
39	2008-02-08 12:42:51	116.4492	40.00059
39	2008-02-08 12:47:51	116.45119	39.99556
39	2008-02-08 12:48:45	116.45263	39.99577
39	2008-02-08 12:58:45	116.36872	39.99386
39	2008-02-08 13:03:45	116.34996	40.02271
39	2008-02-08 13:03:45	116.34996	40.02271
39	2008-02-08 13:08:45	116.3516	40.02957
39	2008-02-08 13:14:13	116.34322	40.02817
39	2008-02-08 13:18:45	116.35625	40.00986
39	2008-02-08 13:23:45	116.3728	39.98403
39	2008-02-08 13:28:45	116.39512	39.96708
39	2008-02-08 13:31:17	116.39579	39.96546
39	2008-02-08 13:31:17	116.39579	39.96546
39	2008-02-08 13:33:45	116.41831	39.96789
39	2008-02-08 13:38:45	116.45547	39.93553
39	2008-02-08 13:43:45	116.45208	39.89303
39	2008-02-08 13:44:55	116.45175	39.89483
39	2008-02-08 13:49:55	116.45803	39.89932
39	2008-02-08 13:54:54	116.45803	39.89939
39	2008-02-08 13:59:54	116.45803	39.89936
39	2008-02-08 14:04:54	116.45804	39.89936
39	2008-02-08 14:09:54	116.45808	39.89939
39	2008-02-08 14:14:54	116.45802	39.89935
39	2008-02-08 14:19:54	116.45795	39.89924
39	2008-02-08 14:24:54	116.45801	39.89934
39	2008-02-08 14:29:54	116.45802	39.89929
39	2008-02-08 14:34:54	116.47178	39.90362
39	2008-02-08 14:39:54	116.4582	39.90735
39	2008-02-08 14:44:54	116.47009	39.91224
39	2008-02-08 14:49:54	116.47214	39.92111
39	2008-02-08 14:54:54	116.47594	39.93237
39	2008-02-08 14:54:54	116.47594	39.93237
39	2008-02-08 14:55:55	116.47828	39.93242
39	2008-02-08 15:00:55	116.5097	39.94348
39	2008-02-08 15:01:59	116.50845	39.94485
39	2008-02-08 15:06:59	116.50846	39.92203
39	2008-02-08 15:11:32	116.49701	39.93035
39	2008-02-08 15:16:32	116.47271	39.93253
39	2008-02-08 15:21:32	116.4524	39.93245
39	2008-02-08 15:26:32	116.42743	39.94668
39	2008-02-08 15:30:21	116.40215	39.94959
39	2008-02-08 15:35:21	116.40205	39.95001
39	2008-02-08 15:38:45	116.40195	39.95181
39	2008-02-08 15:43:45	116.42258	39.96808
39	2008-02-08 15:48:45	116.45627	39.94809
39	2008-02-08 15:50:32	116.46252	39.94964
39	2008-02-08 15:55:32	116.46856	39.93667
39	2008-02-08 16:00:32	116.46631	39.92944
39	2008-02-08 16:05:51	116.48337	39.91402
39	2008-02-08 16:07:16	116.49222	39.91439
39	2008-02-08 16:19:10	116.48349	39.93638
39	2008-02-08 16:21:45	116.4738	39.9326
39	2008-02-08 16:26:45	116.45457	39.93259
39	2008-02-08 16:26:45	116.45457	39.93259
39	2008-02-08 16:31:45	116.43601	39.93253
39	2008-02-08 16:32:51	116.43103	39.93258
39	2008-02-08 16:36:45	116.44362	39.93989
39	2008-02-08 16:41:45	116.46214	39.9324
39	2008-02-08 16:46:46	116.47858	39.92598
39	2008-02-08 16:46:48	116.47859	39.92582
39	2008-02-08 16:51:45	116.47251	39.93232
39	2008-02-08 16:56:45	116.49597	39.93038
39	2008-02-08 16:59:57	116.50213	39.93368
39	2008-02-08 17:04:57	116.50114	39.93025
39	2008-02-08 17:09:57	116.50109	39.9302
39	2008-02-08 17:14:57	116.48411	39.93412
39	2008-02-08 17:19:57	116.48464	39.93924
39	2008-02-08 17:19:57	116.48464	39.93924
39	2008-02-08 17:24:57	116.47738	39.9325
39	2008-02-08 17:25:25	116.47544	39.93244
39	2008-02-08 17:30:25	116.46692	39.92228
39	2008-02-08 17:33:13	116.45615	39.92131
39	2008-02-08 17:35:25	116.46572	39.9217
