# Supplementary material for: An adaptive map-matching algorithm based on hierarchical fuzzy system from vehicular GPS data
Source: PLoS One. 2017 Dec 5;12(12):e0188796. doi: 10.1371/journal.pone.0188796 (PMC5716534; doi:10.1371/journal.pone.0188796)
Supplement: S1 Data — (ZIP) [file pone.0188796.s001.zip › data samples/4.txt]

4	2008-02-02 15:15:04	116.47002	39.90666
4	2008-02-02 15:25:04	116.44422	39.92078
4	2008-02-02 15:35:04	116.4344	39.92296
4	2008-02-02 15:45:03	116.43988	39.92189
4	2008-02-02 15:55:04	116.47187	39.91212
4	2008-02-02 16:05:05	116.47448	39.90664
4	2008-02-02 16:15:04	116.47333	39.91435
4	2008-02-02 16:15:04	116.47333	39.91435
4	2008-02-02 16:25:05	116.46395	39.92896
4	2008-02-02 16:35:05	116.47235	39.92161
4	2008-02-02 16:45:04	116.45444	39.91262
4	2008-02-02 16:55:04	116.44668	39.89135
4	2008-02-02 17:05:04	116.48307	39.89169
4	2008-02-02 17:25:04	116.49092	39.90723
4	2008-02-02 23:55:07	116.5854	39.92423
4	2008-02-02 23:58:50	116.61595	39.91861
4	2008-02-03 00:15:07	116.75901	39.91214
4	2008-02-03 00:25:07	116.75899	39.91213
4	2008-02-03 00:55:07	116.75899	39.91209
4	2008-02-03 01:05:07	116.75899	39.91208
4	2008-02-03 01:15:06	116.75899	39.91207
4	2008-02-03 01:25:06	116.75899	39.91207
4	2008-02-03 01:35:06	116.759	39.91207
4	2008-02-03 01:45:06	116.759	39.91206
4	2008-02-03 01:55:06	116.759	39.91206
4	2008-02-03 01:55:06	116.759	39.91206
4	2008-02-03 02:15:06	116.75898	39.91207
4	2008-02-03 03:58:45	116.75898	39.91209
4	2008-02-03 04:05:05	116.75899	39.91209
4	2008-02-03 04:15:05	116.75899	39.91209
4	2008-02-03 04:25:05	116.75899	39.91209
4	2008-02-03 04:35:05	116.75899	39.91209
4	2008-02-03 04:45:05	116.75899	39.91209
4	2008-02-03 04:55:05	116.75899	39.91209
4	2008-02-03 05:05:05	116.75899	39.91208
4	2008-02-03 05:15:05	116.75898	39.91209
4	2008-02-03 05:25:05	116.75898	39.91209
4	2008-02-03 05:35:05	116.75898	39.91209
4	2008-02-03 05:45:04	116.75899	39.91209
4	2008-02-03 05:55:04	116.75899	39.91209
4	2008-02-03 06:05:04	116.75899	39.91209
4	2008-02-03 06:15:04	116.75899	39.91209
4	2008-02-03 06:25:05	116.75898	39.91209
4	2008-02-03 06:35:05	116.75898	39.91209
4	2008-02-03 06:45:04	116.75905	39.9121
4	2008-02-03 06:45:04	116.75905	39.9121
4	2008-02-03 06:55:04	116.75905	39.91208
4	2008-02-03 07:05:04	116.75903	39.91207
4	2008-02-03 07:15:04	116.75902	39.91208
4	2008-02-03 07:25:04	116.75901	39.91208
4	2008-02-03 07:45:03	116.75898	39.91207
4	2008-02-03 08:05:03	116.75895	39.91209
4	2008-02-03 08:15:03	116.75894	39.91209
4	2008-02-03 08:45:03	116.75894	39.91209
4	2008-02-03 08:55:03	116.75895	39.91209
4	2008-02-03 09:05:03	116.75895	39.91207
4	2008-02-03 09:35:03	116.75905	39.91201
4	2008-02-03 09:45:03	116.75904	39.912
4	2008-02-03 09:55:02	116.75904	39.912
4	2008-02-03 10:15:02	116.75904	39.91201
4	2008-02-03 10:25:03	116.75735	39.91281
4	2008-02-03 10:35:03	116.72674	39.91409
4	2008-02-03 10:45:02	116.66346	39.9076
4	2008-02-03 10:55:02	116.64542	39.90639
4	2008-02-03 11:05:02	116.6096	39.90353
4	2008-02-03 11:25:02	116.49426	39.90688
4	2008-02-03 14:41:13	116.72339	39.89066
4	2008-02-03 14:51:13	116.72339	39.89065
4	2008-02-03 15:01:13	116.72339	39.89065
4	2008-02-03 15:11:13	116.72046	39.90188
4	2008-02-03 15:21:13	116.66382	39.89896
4	2008-02-03 15:31:13	116.63831	39.90574
4	2008-02-03 15:41:13	116.51174	39.90672
4	2008-02-03 22:12:21	116.49992	39.87363
4	2008-02-03 22:22:20	116.49991	39.87362
4	2008-02-03 22:32:19	116.49991	39.87361
4	2008-02-03 22:42:19	116.49992	39.8736
4	2008-02-03 22:52:19	116.49992	39.87361
4	2008-02-03 23:01:04	116.49992	39.8736
4	2008-02-03 23:12:20	116.49992	39.87361
4	2008-02-03 23:22:20	116.49992	39.87361
4	2008-02-03 23:32:19	116.49992	39.87362
4	2008-02-03 23:42:19	116.49993	39.87362
4	2008-02-03 23:52:19	116.49992	39.87362
4	2008-02-04 00:02:19	116.55437	39.86734
4	2008-02-04 00:12:19	116.65744	39.86938
4	2008-02-04 00:22:19	116.66017	39.87903
4	2008-02-04 00:32:19	116.66016	39.87903
4	2008-02-04 00:42:18	116.66013	39.87905
4	2008-02-04 00:52:19	116.66012	39.87906
4	2008-02-04 01:02:19	116.66011	39.87906
4	2008-02-04 01:02:19	116.66011	39.87906
4	2008-02-04 01:12:18	116.6601	39.87906
4	2008-02-04 01:22:18	116.66009	39.87907
4	2008-02-04 01:32:18	116.66009	39.87907
4	2008-02-04 01:52:18	116.66009	39.87907
4	2008-02-04 02:02:19	116.66009	39.87906
4	2008-02-04 02:12:18	116.66008	39.87907
4	2008-02-04 02:22:18	116.66053	39.87897
4	2008-02-04 02:32:18	116.66005	39.87912
4	2008-02-04 02:42:18	116.66051	39.87883
4	2008-02-04 02:52:18	116.66063	39.87922
4	2008-02-04 03:02:18	116.65992	39.87807
4	2008-02-04 03:12:18	116.64177	39.8773
4	2008-02-04 03:22:17	116.64179	39.8773
4	2008-02-04 03:32:17	116.64114	39.87692
4	2008-02-04 03:42:17	116.64123	39.87696
4	2008-02-04 03:52:17	116.64128	39.87674
4	2008-02-04 04:12:17	116.64138	39.87711
4	2008-02-04 04:22:17	116.64195	39.87737
4	2008-02-04 04:32:17	116.66924	39.87705
4	2008-02-04 04:42:17	116.75712	39.90561
4	2008-02-04 04:52:17	116.75895	39.91226
4	2008-02-04 05:12:17	116.75896	39.91227
4	2008-02-04 05:22:16	116.75896	39.91227
4	2008-02-04 05:32:16	116.75895	39.91228
4	2008-02-04 05:42:16	116.75895	39.91228
4	2008-02-04 05:42:16	116.75895	39.91228
4	2008-02-04 05:52:16	116.75895	39.91228
4	2008-02-04 05:52:16	116.75895	39.91228
4	2008-02-04 06:02:17	116.75894	39.91228
4	2008-02-04 06:12:17	116.75897	39.91223
4	2008-02-04 06:22:16	116.75896	39.91226
4	2008-02-04 06:32:16	116.75896	39.91227
4	2008-02-04 06:42:16	116.75895	39.91228
4	2008-02-04 06:52:16	116.75894	39.9123
4	2008-02-04 07:02:16	116.75894	39.9123
4	2008-02-04 07:12:16	116.75893	39.91229
4	2008-02-04 07:22:16	116.75892	39.91231
4	2008-02-04 07:32:15	116.75891	39.91232
4	2008-02-04 07:42:16	116.75892	39.91229
4	2008-02-04 07:52:15	116.75889	39.91231
4	2008-02-04 08:02:16	116.75888	39.91231
4	2008-02-04 08:12:16	116.75889	39.9123
4	2008-02-04 08:22:15	116.75888	39.9123
4	2008-02-04 08:32:15	116.75888	39.9123
4	2008-02-04 08:42:15	116.75887	39.9123
4	2008-02-04 08:52:15	116.75881	39.91219
4	2008-02-04 09:02:15	116.75883	39.91221
4	2008-02-04 09:12:15	116.75885	39.91221
4	2008-02-04 09:22:15	116.75888	39.91222
4	2008-02-04 09:32:15	116.75893	39.91224
4	2008-02-04 09:42:15	116.75893	39.91225
4	2008-02-04 09:52:15	116.75894	39.91224
4	2008-02-04 10:12:15	116.75897	39.91225
4	2008-02-04 10:22:14	116.75897	39.91226
4	2008-02-04 10:32:14	116.75897	39.91226
4	2008-02-04 10:42:14	116.75896	39.91226
4	2008-02-04 10:42:14	116.75896	39.91226
4	2008-02-04 10:52:14	116.73567	39.9138
4	2008-02-04 11:02:14	116.66183	39.9221
4	2008-02-04 11:12:15	116.63717	39.91219
4	2008-02-04 11:22:14	116.60974	39.90353
4	2008-02-04 11:32:14	116.61596	39.90501
4	2008-02-04 11:42:14	116.6158	39.90562
4	2008-02-04 15:05:06	116.44861	39.90256
4	2008-02-04 15:15:05	116.46423	39.89121
4	2008-02-04 15:25:04	116.46434	39.89132
4	2008-02-04 15:35:04	116.48312	39.89931
4	2008-02-04 19:07:12	116.44395	39.93985
4	2008-02-04 19:17:12	116.44455	39.95916
4	2008-02-04 19:37:11	116.43342	39.95931
4	2008-02-04 19:47:11	116.46315	39.95033
4	2008-02-04 19:57:11	116.45856	39.93243
4	2008-02-04 20:07:12	116.43398	39.93243
4	2008-02-04 20:17:12	116.44404	39.93562
4	2008-02-04 20:27:12	116.45518	39.93008
4	2008-02-04 20:27:12	116.45518	39.93008
4	2008-02-04 20:37:11	116.48831	39.92167
4	2008-02-04 20:47:11	116.55022	39.92279
4	2008-02-04 20:57:11	116.58427	39.9247
4	2008-02-04 21:07:11	116.54407	39.90845
4	2008-02-05 00:32:22	116.75895	39.91211
4	2008-02-05 00:42:22	116.75893	39.91209
4	2008-02-05 00:52:22	116.75893	39.91208
4	2008-02-05 01:02:22	116.75894	39.91208
4	2008-02-05 01:12:21	116.75895	39.91208
4	2008-02-05 01:22:21	116.75895	39.91209
4	2008-02-05 01:32:21	116.75896	39.91209
4	2008-02-05 01:42:21	116.75897	39.91209
4	2008-02-05 01:52:22	116.75897	39.91209
4	2008-02-05 02:02:22	116.75897	39.91209
4	2008-02-05 02:32:21	116.75897	39.91209
4	2008-02-05 03:02:21	116.75897	39.91208
4	2008-02-05 03:12:21	116.75897	39.91208
4	2008-02-05 03:22:20	116.75897	39.91208
4	2008-02-05 03:32:20	116.75897	39.91208
4	2008-02-05 03:42:20	116.75897	39.91208
4	2008-02-05 03:52:20	116.75897	39.91208
4	2008-02-05 04:02:21	116.75896	39.91209
4	2008-02-05 04:12:21	116.75896	39.91209
4	2008-02-05 04:22:20	116.75896	39.91209
4	2008-02-05 04:32:20	116.75896	39.9121
4	2008-02-05 04:42:20	116.75895	39.9121
4	2008-02-05 04:52:20	116.75895	39.9121
4	2008-02-05 05:02:20	116.75895	39.9121
4	2008-02-05 05:12:20	116.75895	39.9121
4	2008-02-05 05:22:20	116.75895	39.9121
4	2008-02-05 05:32:20	116.75895	39.9121
4	2008-02-05 05:42:20	116.75894	39.91211
4	2008-02-05 06:02:20	116.75895	39.91211
4	2008-02-05 06:12:20	116.75895	39.91211
4	2008-02-05 06:22:19	116.75894	39.9121
4	2008-02-05 06:32:19	116.75894	39.91211
4	2008-02-05 06:42:19	116.75894	39.9121
4	2008-02-05 06:52:19	116.75894	39.91211
4	2008-02-05 07:02:20	116.75895	39.9121
4	2008-02-05 07:12:19	116.75895	39.9121
4	2008-02-05 07:22:19	116.75895	39.9121
4	2008-02-05 07:32:19	116.75895	39.9121
4	2008-02-05 07:42:19	116.75895	39.9121
4	2008-02-05 07:52:19	116.75895	39.9121
4	2008-02-05 08:02:19	116.75896	39.9121
4	2008-02-05 08:12:19	116.75896	39.9121
4	2008-02-05 08:22:18	116.75896	39.9121
4	2008-02-05 08:32:18	116.75895	39.9121
4	2008-02-05 08:42:18	116.75895	39.9121
4	2008-02-05 08:52:18	116.75895	39.91211
4	2008-02-05 09:12:19	116.75895	39.91211
4	2008-02-05 09:22:18	116.75895	39.91211
4	2008-02-05 09:32:18	116.75895	39.91211
4	2008-02-05 09:42:18	116.75894	39.91211
4	2008-02-05 09:52:18	116.75894	39.91211
4	2008-02-05 10:02:18	116.75894	39.91211
4	2008-02-05 10:12:18	116.75894	39.91211
4	2008-02-05 10:22:17	116.75894	39.91211
4	2008-02-05 10:32:17	116.75894	39.91211
4	2008-02-05 10:42:17	116.75894	39.91211
4	2008-02-05 10:52:17	116.75894	39.91211
4	2008-02-05 10:52:17	116.75894	39.91211
4	2008-02-05 11:12:18	116.75894	39.9121
4	2008-02-05 11:22:17	116.75895	39.9121
4	2008-02-05 11:32:17	116.75894	39.9121
4	2008-02-05 11:42:18	116.75894	39.91209
4	2008-02-05 11:52:18	116.75894	39.91209
4	2008-02-05 12:02:18	116.75894	39.91208
4	2008-02-05 12:12:17	116.75894	39.91207
4	2008-02-05 12:22:17	116.75894	39.91207
4	2008-02-05 12:32:17	116.75894	39.91206
4	2008-02-05 12:42:17	116.75894	39.91206
4	2008-02-05 12:52:17	116.72386	39.91438
4	2008-02-05 13:02:17	116.66083	39.90743
4	2008-02-05 13:12:17	116.61272	39.90561
4	2008-02-05 13:22:17	116.57956	39.90902
4	2008-02-05 13:32:16	116.52538	39.90867
4	2008-02-05 13:42:16	116.52453	39.90799
4	2008-02-05 13:52:16	116.52454	39.90799
4	2008-02-05 14:02:16	116.5613	39.90803
4	2008-02-05 14:12:16	116.57156	39.90205
4	2008-02-05 14:22:16	116.57156	39.90206
4	2008-02-05 14:32:16	116.57156	39.90208
4	2008-02-05 14:42:16	116.57156	39.9021
4	2008-02-05 14:52:16	116.57157	39.9021
4	2008-02-05 15:02:16	116.57157	39.9021
4	2008-02-05 15:12:15	116.57157	39.9021
4	2008-02-05 15:32:16	116.57157	39.90209
4	2008-02-05 15:42:15	116.57157	39.90209
4	2008-02-05 15:42:15	116.57157	39.90209
4	2008-02-05 15:52:15	116.57063	39.89356
4	2008-02-05 16:02:15	116.62661	39.89096
4	2008-02-05 16:12:15	116.65159	39.89837
4	2008-02-05 16:22:15	116.65673	39.90385
4	2008-02-05 16:32:15	116.65655	39.90494
4	2008-02-05 16:42:15	116.68462	39.91374
4	2008-02-05 16:52:15	116.73042	39.91141
4	2008-02-05 17:02:15	116.73532	39.90189
4	2008-02-05 17:22:15	116.75891	39.91207
4	2008-02-05 17:32:14	116.75891	39.91206
4	2008-02-05 17:42:14	116.7589	39.91206
4	2008-02-05 17:52:14	116.7589	39.91206
4	2008-02-05 18:02:14	116.7589	39.91206
4	2008-02-05 18:12:15	116.7589	39.91207
4	2008-02-05 18:22:15	116.75891	39.91207
4	2008-02-05 18:32:14	116.75891	39.91207
4	2008-02-05 18:42:14	116.75892	39.91207
4	2008-02-05 18:52:14	116.75892	39.91207
4	2008-02-05 19:02:14	116.75892	39.91207
4	2008-02-05 19:12:14	116.75892	39.91207
4	2008-02-05 19:22:14	116.75893	39.91207
4	2008-02-05 19:32:14	116.75893	39.91207
4	2008-02-05 19:42:14	116.75893	39.91208
4	2008-02-05 19:52:14	116.75893	39.91208
4	2008-02-05 20:02:14	116.75893	39.91208
4	2008-02-05 20:12:14	116.75893	39.91208
4	2008-02-05 20:22:14	116.75893	39.91208
4	2008-02-05 20:32:13	116.75893	39.91208
4	2008-02-05 20:32:13	116.75893	39.91208
4	2008-02-05 20:42:13	116.75695	39.92867
4	2008-02-05 20:52:13	116.75695	39.92867
4	2008-02-05 21:02:13	116.75694	39.92866
4	2008-02-05 21:12:13	116.75692	39.92867
4	2008-02-05 21:22:13	116.75692	39.92867
4	2008-02-05 21:32:13	116.75691	39.92866
4	2008-02-05 21:42:13	116.75691	39.92866
4	2008-02-05 21:52:13	116.75691	39.92866
4	2008-02-05 22:02:13	116.7569	39.92867
4	2008-02-05 22:12:13	116.75892	39.91211
4	2008-02-05 22:22:13	116.75895	39.91208
4	2008-02-05 22:32:12	116.75893	39.91208
4	2008-02-05 22:42:12	116.75894	39.91208
4	2008-02-05 22:52:12	116.75895	39.91208
4	2008-02-05 23:02:12	116.75896	39.91208
4	2008-02-05 23:02:12	116.75896	39.91208
4	2008-02-05 23:06:15	116.75896	39.91208
4	2008-02-05 23:12:12	116.75896	39.91208
4	2008-02-05 23:32:13	116.75895	39.91208
4	2008-02-05 23:42:12	116.75894	39.91208
4	2008-02-05 23:52:12	116.75894	39.91208
4	2008-02-06 00:02:12	116.75894	39.91208
4	2008-02-06 00:12:12	116.75894	39.91208
4	2008-02-06 00:22:12	116.75895	39.91208
4	2008-02-06 00:32:12	116.75895	39.91208
4	2008-02-06 00:42:12	116.75895	39.91208
4	2008-02-06 00:52:11	116.75895	39.91208
4	2008-02-06 01:02:12	116.75895	39.91208
4	2008-02-06 01:12:12	116.75895	39.91208
4	2008-02-06 01:12:12	116.75895	39.91208
4	2008-02-06 01:22:11	116.75895	39.91208
4	2008-02-06 01:32:11	116.75895	39.91209
4	2008-02-06 01:42:11	116.75895	39.91209
4	2008-02-06 02:02:12	116.75895	39.91209
4	2008-02-06 02:12:12	116.75894	39.91209
4	2008-02-06 02:22:11	116.75894	39.91209
4	2008-02-06 02:42:11	116.75894	39.91209
4	2008-02-06 02:52:11	116.75894	39.91209
4	2008-02-06 03:02:11	116.75894	39.91209
4	2008-02-06 03:12:11	116.75893	39.91209
4	2008-02-06 03:22:11	116.75893	39.91209
4	2008-02-06 03:32:11	116.75893	39.91208
4	2008-02-06 03:42:11	116.75893	39.91209
4	2008-02-06 03:52:10	116.75893	39.91209
4	2008-02-06 03:52:10	116.75893	39.91209
4	2008-02-06 04:02:10	116.75893	39.91209
4	2008-02-06 04:22:10	116.75893	39.91209
4	2008-02-06 04:32:10	116.75893	39.91209
4	2008-02-06 04:42:10	116.75893	39.9121
4	2008-02-06 04:52:10	116.75893	39.9121
4	2008-02-06 05:02:10	116.75893	39.9121
4	2008-02-06 05:12:10	116.75892	39.9121
4	2008-02-06 05:22:10	116.75892	39.9121
4	2008-02-06 05:32:09	116.75892	39.9121
4	2008-02-06 05:42:10	116.75892	39.9121
4	2008-02-06 06:02:10	116.75892	39.9121
4	2008-02-06 06:22:09	116.75892	39.91209
4	2008-02-06 06:32:09	116.75892	39.9121
4	2008-02-06 06:42:09	116.75893	39.9121
4	2008-02-06 06:52:09	116.75893	39.9121
4	2008-02-06 07:02:09	116.75893	39.9121
4	2008-02-06 07:12:09	116.75893	39.9121
4	2008-02-06 07:22:09	116.75893	39.9121
4	2008-02-06 07:32:09	116.75893	39.9121
4	2008-02-06 07:42:09	116.75893	39.91211
4	2008-02-06 07:52:09	116.75893	39.91211
4	2008-02-06 08:02:08	116.75893	39.91212
4	2008-02-06 08:12:08	116.75893	39.91212
4	2008-02-06 08:22:08	116.75893	39.91212
4	2008-02-06 08:32:08	116.75893	39.91212
4	2008-02-06 08:42:08	116.75893	39.91212
4	2008-02-06 08:42:08	116.75893	39.91212
4	2008-02-06 08:52:08	116.75893	39.91212
4	2008-02-06 09:02:08	116.75893	39.91212
4	2008-02-06 09:12:08	116.75893	39.91213
4	2008-02-06 09:22:08	116.75893	39.91213
4	2008-02-06 09:32:08	116.75893	39.91213
4	2008-02-06 09:42:08	116.75893	39.91213
4	2008-02-06 10:02:08	116.75893	39.91213
4	2008-02-06 10:12:08	116.75893	39.91212
4	2008-02-06 10:22:07	116.75892	39.91212
4	2008-02-06 10:32:07	116.75892	39.91212
4	2008-02-06 10:42:07	116.75893	39.91212
4	2008-02-06 10:52:07	116.75892	39.91212
4	2008-02-06 11:02:08	116.75892	39.91211
4	2008-02-06 11:12:08	116.75884	39.91229
4	2008-02-06 11:22:08	116.75889	39.91219
4	2008-02-06 11:32:08	116.75891	39.9122
4	2008-02-06 11:52:07	116.75894	39.91221
4	2008-02-06 12:02:07	116.75895	39.91221
4	2008-02-06 12:12:07	116.75894	39.91221
4	2008-02-06 12:22:07	116.75894	39.91221
4	2008-02-06 12:32:07	116.75894	39.9122
4	2008-02-06 12:42:06	116.75894	39.9122
4	2008-02-06 12:52:06	116.75896	39.91218
4	2008-02-06 13:02:06	116.75898	39.91216
4	2008-02-06 13:12:06	116.75899	39.91214
4	2008-02-06 13:22:07	116.759	39.91213
4	2008-02-06 13:32:07	116.759	39.91212
4	2008-02-06 13:32:07	116.759	39.91212
4	2008-02-06 13:42:06	116.75901	39.91211
4	2008-02-06 13:52:06	116.75901	39.91211
4	2008-02-06 14:12:06	116.75901	39.91211
4	2008-02-06 14:22:06	116.75901	39.91211
4	2008-02-06 14:32:06	116.75901	39.91211
4	2008-02-06 14:52:06	116.75901	39.9121
4	2008-02-06 15:02:07	116.75902	39.9121
4	2008-02-06 15:12:05	116.75901	39.9121
4	2008-02-06 15:22:05	116.75908	39.912
4	2008-02-06 15:32:05	116.75903	39.91202
4	2008-02-06 15:42:05	116.759	39.91205
4	2008-02-06 16:02:05	116.75899	39.91206
4	2008-02-06 16:12:05	116.75899	39.91207
4	2008-02-06 16:22:05	116.75899	39.91207
4	2008-02-06 16:32:05	116.75908	39.91166
4	2008-02-06 16:52:05	116.75898	39.91204
4	2008-02-06 17:02:05	116.75896	39.91203
4	2008-02-06 17:22:04	116.75895	39.91205
4	2008-02-06 17:42:04	116.75896	39.91206
4	2008-02-06 17:52:04	116.75896	39.91207
4	2008-02-06 18:02:05	116.75897	39.91208
4	2008-02-06 18:12:05	116.75896	39.91208
4	2008-02-06 18:22:04	116.75896	39.91208
4	2008-02-06 18:22:04	116.75896	39.91208
4	2008-02-06 18:32:04	116.75896	39.91208
4	2008-02-06 18:42:04	116.75896	39.91208
4	2008-02-06 18:52:04	116.75895	39.91209
4	2008-02-06 19:02:04	116.75895	39.91209
4	2008-02-06 19:12:04	116.759	39.91187
4	2008-02-06 19:22:04	116.75899	39.91198
4	2008-02-06 19:32:03	116.759	39.912
4	2008-02-06 19:42:03	116.75899	39.912
4	2008-02-06 19:52:03	116.75899	39.91199
4	2008-02-06 20:02:03	116.759	39.912
4	2008-02-06 20:12:04	116.75901	39.91202
4	2008-02-06 20:22:04	116.75901	39.91203
4	2008-02-06 20:32:03	116.759	39.91203
4	2008-02-06 20:42:03	116.75901	39.91203
4	2008-02-06 20:52:03	116.75901	39.91204
4	2008-02-06 20:52:03	116.75901	39.91204
4	2008-02-06 21:02:03	116.75901	39.91204
4	2008-02-06 21:12:03	116.75885	39.91208
4	2008-02-06 21:22:03	116.7589	39.91206
4	2008-02-06 21:32:03	116.75892	39.91204
4	2008-02-06 21:42:02	116.75894	39.91204
4	2008-02-06 21:52:03	116.75895	39.91204
4	2008-02-06 22:02:03	116.75896	39.91204
4	2008-02-06 22:12:03	116.75896	39.91204
4	2008-02-06 22:32:02	116.75897	39.91203
4	2008-02-06 22:42:02	116.75897	39.91202
4	2008-02-06 22:52:02	116.75896	39.91202
4	2008-02-06 23:02:02	116.75897	39.91202
4	2008-02-06 23:06:23	116.75897	39.91203
4	2008-02-06 23:12:03	116.75897	39.91203
4	2008-02-06 23:22:03	116.75898	39.91204
4	2008-02-06 23:32:02	116.75899	39.91205
4	2008-02-06 23:42:02	116.75899	39.91206
4	2008-02-06 23:52:02	116.759	39.91206
4	2008-02-07 00:02:02	116.759	39.91206
4	2008-02-07 00:12:02	116.759	39.91206
4	2008-02-07 00:22:02	116.759	39.91206
4	2008-02-07 00:32:02	116.75901	39.91206
4	2008-02-07 00:42:01	116.75901	39.91207
4	2008-02-07 00:52:01	116.75901	39.91207
4	2008-02-07 01:02:01	116.759	39.91207
4	2008-02-07 01:12:01	116.759	39.91208
4	2008-02-07 01:22:02	116.759	39.91208
4	2008-02-07 01:32:02	116.75899	39.91209
4	2008-02-07 01:42:01	116.75899	39.91209
4	2008-02-07 01:52:01	116.75898	39.91209
4	2008-02-07 02:12:01	116.75897	39.9121
4	2008-02-07 02:22:01	116.75897	39.91211
4	2008-02-07 02:32:01	116.75897	39.91211
4	2008-02-07 02:42:01	116.75897	39.91211
4	2008-02-07 02:52:00	116.75897	39.91212
4	2008-02-07 03:12:00	116.75897	39.91212
4	2008-02-07 03:22:00	116.75897	39.91212
4	2008-02-07 03:32:01	116.75897	39.91211
4	2008-02-07 03:42:00	116.75898	39.91211
4	2008-02-07 03:52:00	116.75898	39.91211
4	2008-02-07 04:02:00	116.75898	39.91211
4	2008-02-07 04:12:00	116.75899	39.9121
4	2008-02-07 04:22:00	116.75899	39.9121
4	2008-02-07 04:32:00	116.75899	39.9121
4	2008-02-07 04:42:00	116.759	39.9121
4	2008-02-07 04:52:00	116.759	39.91211
4	2008-02-07 05:01:59	116.75901	39.91211
4	2008-02-07 05:11:59	116.759	39.9121
4	2008-02-07 05:21:59	116.75901	39.9121
4	2008-02-07 05:41:59	116.759	39.9121
4	2008-02-07 05:52:00	116.759	39.9121
4	2008-02-07 06:12:00	116.759	39.9121
4	2008-02-07 06:21:59	116.75899	39.91211
4	2008-02-07 06:31:59	116.75899	39.91211
4	2008-02-07 06:31:59	116.75899	39.91211
4	2008-02-07 06:41:59	116.75899	39.91211
4	2008-02-07 06:51:59	116.75899	39.9121
4	2008-02-07 07:01:59	116.75899	39.9121
4	2008-02-07 07:11:59	116.75898	39.9121
4	2008-02-07 07:21:58	116.75898	39.9121
4	2008-02-07 07:31:58	116.75898	39.9121
4	2008-02-07 07:41:58	116.75898	39.9121
4	2008-02-07 07:51:58	116.75898	39.91209
4	2008-02-07 08:01:59	116.75898	39.91209
4	2008-02-07 08:11:59	116.75898	39.91209
4	2008-02-07 08:21:58	116.75898	39.91209
4	2008-02-07 08:31:58	116.75898	39.91209
4	2008-02-07 08:41:58	116.75898	39.91209
4	2008-02-07 09:01:58	116.75899	39.91209
4	2008-02-07 09:11:58	116.75898	39.91209
4	2008-02-07 09:21:58	116.75899	39.91209
4	2008-02-07 09:31:57	116.75899	39.91209
4	2008-02-07 09:41:57	116.75899	39.91208
4	2008-02-07 09:51:57	116.75898	39.91208
4	2008-02-07 10:01:58	116.75898	39.91208
4	2008-02-07 10:11:58	116.75898	39.91207
4	2008-02-07 10:21:57	116.75898	39.91207
4	2008-02-07 10:31:57	116.75898	39.91206
4	2008-02-07 10:41:57	116.75898	39.91206
4	2008-02-07 10:51:57	116.75897	39.91206
4	2008-02-07 11:11:57	116.75902	39.91213
4	2008-02-07 11:21:57	116.75901	39.91213
4	2008-02-07 11:21:57	116.75901	39.91213
4	2008-02-07 11:31:57	116.75902	39.91214
4	2008-02-07 11:41:57	116.75902	39.91214
4	2008-02-07 11:51:56	116.75902	39.91214
4	2008-02-07 12:01:56	116.75901	39.91213
4	2008-02-07 12:11:56	116.75704	39.92798
4	2008-02-07 12:21:56	116.74919	39.96248
4	2008-02-07 12:31:56	116.74061	39.99997
4	2008-02-07 12:41:56	116.73889	40.00103
4	2008-02-07 12:51:56	116.74143	40.00071
4	2008-02-07 13:01:56	116.74255	40.00035
4	2008-02-07 13:11:57	116.74255	40.00035
4	2008-02-07 13:21:56	116.74255	40.00034
4	2008-02-07 13:31:56	116.74254	40.00033
4	2008-02-07 13:41:56	116.74254	40.00033
4	2008-02-07 13:51:56	116.74254	40.00035
4	2008-02-07 14:11:56	116.74255	40.00036
4	2008-02-07 14:21:56	116.74255	40.00036
4	2008-02-07 14:31:55	116.74255	40.00036
4	2008-02-07 14:41:55	116.74254	40.00036
4	2008-02-07 14:51:55	116.74231	40.0004
4	2008-02-07 15:01:55	116.74244	40.00037
4	2008-02-07 15:11:56	116.74257	40.00031
4	2008-02-07 15:21:56	116.74256	40.00029
4	2008-02-07 15:31:55	116.74257	40.0003
4	2008-02-07 15:41:55	116.74257	40.00032
4	2008-02-07 15:51:55	116.73899	40.00103
4	2008-02-07 16:01:55	116.73907	40.00095
4	2008-02-07 16:11:55	116.73904	40.00104
4	2008-02-07 16:11:55	116.73904	40.00104
4	2008-02-07 16:21:55	116.73902	40.00109
4	2008-02-07 16:31:55	116.739	40.00112
4	2008-02-07 16:41:55	116.739	40.00112
4	2008-02-07 16:51:54	116.739	40.00111
4	2008-02-07 17:01:54	116.739	40.00111
4	2008-02-07 17:11:54	116.7425	40.0004
4	2008-02-07 17:21:54	116.7425	40.00039
4	2008-02-07 17:41:54	116.74252	40.00039
4	2008-02-07 17:51:54	116.74253	40.0004
4	2008-02-07 18:01:54	116.74254	40.00039
4	2008-02-07 18:11:54	116.74255	40.0004
4	2008-02-07 18:21:54	116.74255	40.0004
4	2008-02-07 18:31:54	116.74255	40.0004
4	2008-02-07 18:41:53	116.74255	40.0004
4	2008-02-07 18:51:54	116.74255	40.00039
4	2008-02-07 19:01:54	116.74255	40.00039
4	2008-02-07 19:11:53	116.74255	40.00039
4	2008-02-07 19:21:53	116.74262	40.00005
4	2008-02-07 19:31:53	116.74262	40.00014
4	2008-02-07 19:41:53	116.74414	39.97146
4	2008-02-07 19:51:54	116.75735	39.91357
4	2008-02-07 20:01:54	116.75903	39.91216
4	2008-02-07 20:11:53	116.759	39.91215
4	2008-02-07 20:21:53	116.759	39.91214
4	2008-02-07 20:31:53	116.75901	39.91214
4	2008-02-07 20:41:53	116.75902	39.91214
4	2008-02-07 20:51:53	116.75903	39.91214
4	2008-02-07 21:01:53	116.75903	39.91213
4	2008-02-07 21:01:53	116.75903	39.91213
4	2008-02-07 21:11:53	116.75903	39.91213
4	2008-02-07 21:21:52	116.75903	39.91213
4	2008-02-07 21:31:52	116.75903	39.91212
4	2008-02-07 21:41:52	116.75903	39.91212
4	2008-02-07 21:51:52	116.75902	39.91212
4	2008-02-07 22:01:53	116.75902	39.91212
4	2008-02-07 22:11:53	116.75902	39.91212
4	2008-02-07 22:21:52	116.75901	39.91211
4	2008-02-07 22:31:52	116.75901	39.91211
4	2008-02-07 22:41:52	116.759	39.9121
4	2008-02-07 22:51:52	116.759	39.9121
4	2008-02-07 23:01:52	116.759	39.9121
4	2008-02-07 23:06:32	116.759	39.9121
4	2008-02-07 23:11:52	116.759	39.9121
4	2008-02-07 23:21:52	116.75899	39.9121
4	2008-02-07 23:31:51	116.75899	39.9121
4	2008-02-07 23:31:51	116.75899	39.9121
4	2008-02-07 23:41:52	116.75899	39.9121
4	2008-02-07 23:51:52	116.75899	39.9121
4	2008-02-08 00:01:52	116.75899	39.9121
4	2008-02-08 00:11:52	116.75899	39.91211
4	2008-02-08 00:21:51	116.75899	39.9121
4	2008-02-08 00:31:51	116.75899	39.9121
4	2008-02-08 00:41:51	116.75898	39.9121
4	2008-02-08 00:51:51	116.75898	39.9121
4	2008-02-08 01:01:51	116.75898	39.9121
4	2008-02-08 01:11:51	116.75898	39.9121
4	2008-02-08 01:21:51	116.75898	39.9121
4	2008-02-08 01:31:51	116.75898	39.9121
4	2008-02-08 01:41:51	116.75899	39.9121
4	2008-02-08 01:51:50	116.75899	39.91209
4	2008-02-08 02:21:50	116.759	39.9121
4	2008-02-08 02:51:50	116.75914	39.9121
4	2008-02-08 03:01:50	116.75913	39.9121
4	2008-02-08 03:11:50	116.75908	39.91209
4	2008-02-08 03:21:50	116.75907	39.91208
4	2008-02-08 03:31:51	116.75907	39.91207
4	2008-02-08 03:41:51	116.75907	39.91207
4	2008-02-08 03:51:50	116.75906	39.91207
4	2008-02-08 04:01:50	116.75905	39.91206
4	2008-02-08 04:11:50	116.75905	39.91205
4	2008-02-08 04:31:49	116.75905	39.91205
4	2008-02-08 04:41:50	116.75905	39.91205
4	2008-02-08 04:51:50	116.75905	39.91206
4	2008-02-08 05:01:49	116.75905	39.91206
4	2008-02-08 05:11:49	116.75904	39.91206
4	2008-02-08 05:21:49	116.75904	39.91206
4	2008-02-08 05:31:49	116.75904	39.91206
4	2008-02-08 05:41:49	116.75903	39.91207
4	2008-02-08 05:51:49	116.75903	39.91208
4	2008-02-08 06:01:49	116.75903	39.91208
4	2008-02-08 06:11:49	116.75902	39.91208
4	2008-02-08 06:21:49	116.75902	39.91208
4	2008-02-08 06:31:49	116.75902	39.91208
4	2008-02-08 06:41:49	116.75902	39.91207
4	2008-02-08 06:51:49	116.75902	39.91207
4	2008-02-08 07:01:48	116.75902	39.91207
4	2008-02-08 07:11:48	116.75902	39.91207
4	2008-02-08 07:21:48	116.75902	39.91207
4	2008-02-08 07:31:48	116.75902	39.91207
4	2008-02-08 07:41:49	116.75902	39.91206
4	2008-02-08 07:51:49	116.75902	39.91206
4	2008-02-08 08:01:48	116.75902	39.91206
4	2008-02-08 08:11:48	116.75902	39.91207
4	2008-02-08 08:21:48	116.75902	39.91207
4	2008-02-08 08:31:48	116.75902	39.91207
4	2008-02-08 08:41:48	116.75903	39.91207
4	2008-02-08 08:51:48	116.75903	39.91207
4	2008-02-08 09:01:47	116.75903	39.91207
4	2008-02-08 09:11:47	116.75903	39.91207
4	2008-02-08 09:11:47	116.75903	39.91207
4	2008-02-08 09:21:47	116.75902	39.91207
4	2008-02-08 09:31:47	116.75902	39.91207
4	2008-02-08 09:41:48	116.75902	39.91206
4	2008-02-08 09:51:48	116.75901	39.91206
4	2008-02-08 10:01:47	116.75901	39.91206
4	2008-02-08 10:11:47	116.75901	39.91206
4	2008-02-08 10:21:47	116.759	39.91206
4	2008-02-08 10:31:47	116.759	39.91205
4	2008-02-08 10:41:47	116.75899	39.91205
4	2008-02-08 10:51:47	116.75899	39.91205
4	2008-02-08 11:01:47	116.75707	39.9057
4	2008-02-08 11:11:47	116.67802	39.91178
4	2008-02-08 11:21:47	116.63179	39.9053
4	2008-02-08 11:31:47	116.58749	39.91097
4	2008-02-08 11:41:47	116.54237	39.90867
4	2008-02-08 14:59:04	116.43002	39.90725
4	2008-02-08 15:09:04	116.42157	39.90345
4	2008-02-08 15:19:05	116.42543	39.90365
4	2008-02-08 15:19:05	116.42543	39.90365
4	2008-02-08 15:29:05	116.40574	39.89141
4	2008-02-08 15:39:04	116.45511	39.88434
4	2008-02-08 15:49:04	116.49683	39.80613
4	2008-02-08 15:59:04	116.49526	39.79646
4	2008-02-08 16:09:04	116.46994	39.83871
4	2008-02-08 16:19:04	116.49722	39.82966
4	2008-02-08 16:29:04	116.48037	39.86643
4	2008-02-08 16:39:04	116.48389	39.89242
4	2008-02-08 16:49:03	116.4281	39.93152
4	2008-02-08 16:59:03	116.42809	39.92652
4	2008-02-08 17:09:03	116.45324	39.91742
4	2008-02-08 17:19:03	116.48472	39.90474
4	2008-02-08 17:29:03	116.49063	39.90654
4	2008-02-08 17:39:03	116.52252	39.92111
