# Supplementary material for: An adaptive map-matching algorithm based on hierarchical fuzzy system from vehicular GPS data
Source: PLoS One. 2017 Dec 5;12(12):e0188796. doi: 10.1371/journal.pone.0188796 (PMC5716534; doi:10.1371/journal.pone.0188796)
Supplement: S1 Data — (ZIP) [file pone.0188796.s001.zip › data samples/41.txt]

41	2008-02-02 13:39:50	116.44439	39.86694
41	2008-02-02 13:39:50	116.44439	39.86694
41	2008-02-02 13:40:55	116.44437	39.86685
41	2008-02-02 13:45:55	116.43859	39.87268
41	2008-02-02 13:47:25	116.43905	39.87426
41	2008-02-02 13:52:25	116.43895	39.86673
41	2008-02-02 13:55:23	116.43554	39.86177
41	2008-02-02 13:58:15	116.43787	39.86448
41	2008-02-02 14:03:15	116.4388	39.88686
41	2008-02-02 14:08:15	116.45481	39.90262
41	2008-02-02 14:15:03	116.45096	39.91169
41	2008-02-02 14:20:03	116.45099	39.91402
41	2008-02-02 14:20:27	116.44962	39.91274
41	2008-02-02 14:25:27	116.4552	39.89849
41	2008-02-02 14:32:15	116.46634	39.89281
41	2008-02-02 14:37:15	116.4616	39.89227
41	2008-02-02 14:42:16	116.46143	39.89199
41	2008-02-02 14:43:18	116.4594	39.89203
41	2008-02-02 14:43:18	116.4594	39.89203
41	2008-02-02 14:48:18	116.45565	39.92448
41	2008-02-02 14:53:19	116.45632	39.94808
41	2008-02-02 14:54:52	116.46228	39.94902
41	2008-02-02 14:59:52	116.46254	39.94653
41	2008-02-02 15:05:48	116.46188	39.94698
41	2008-02-02 15:10:48	116.43652	39.96419
41	2008-02-02 15:15:49	116.38076	39.96698
41	2008-02-02 15:20:49	116.33312	39.9664
41	2008-02-02 15:27:54	116.32288	39.96178
41	2008-02-02 15:37:54	116.37259	39.98558
41	2008-02-02 15:42:54	116.37816	40.00173
41	2008-02-02 15:43:05	116.37816	40.00173
41	2008-02-02 15:48:05	116.37668	39.99638
41	2008-02-02 15:53:05	116.37664	39.99636
41	2008-02-02 15:58:05	116.37729	39.99648
41	2008-02-02 16:09:04	116.36008	39.99233
41	2008-02-02 16:11:15	116.36326	39.9868
41	2008-02-02 16:14:10	116.36388	39.98571
41	2008-02-02 16:19:10	116.37832	39.98621
41	2008-02-02 16:29:11	116.3786	39.98589
41	2008-02-02 16:30:58	116.38063	39.98612
41	2008-02-02 16:40:58	116.36577	39.96709
41	2008-02-02 16:50:57	116.31782	39.96538
41	2008-02-02 17:00:57	116.34885	39.97527
41	2008-02-02 17:05:57	116.36866	39.97525
41	2008-02-02 17:06:59	116.37026	39.97527
41	2008-02-02 17:11:59	116.37506	39.98583
41	2008-02-02 17:16:59	116.38152	39.98195
41	2008-02-02 17:21:59	116.38132	39.9933
41	2008-02-02 17:26:59	116.38127	39.98344
41	2008-02-02 17:31:59	116.38251	39.98625
41	2008-02-02 17:31:59	116.38251	39.98625
41	2008-02-02 17:32:29	116.38407	39.98612
41	2008-02-02 17:32:29	116.38407	39.98612
41	2008-02-02 17:37:29	116.40112	39.9684
41	2008-02-02 17:42:29	116.40179	39.95497
41	2008-02-02 17:47:29	116.41804	39.94798
41	2008-02-02 17:52:29	116.43304	39.93956
41	2008-02-02 17:53:07	116.43303	39.93956
41	2008-02-02 17:57:29	116.44435	39.93978
41	2008-02-02 18:02:29	116.45606	39.94792
41	2008-02-02 18:07:29	116.46187	39.95545
41	2008-02-02 18:16:42	116.47296	39.9704
41	2008-02-02 18:21:42	116.48355	39.98525
41	2008-02-02 18:26:42	116.48353	39.98655
41	2008-02-02 18:31:42	116.506	40.00989
41	2008-02-02 18:36:42	116.52717	40.03965
41	2008-02-02 18:41:42	116.54955	40.06623
41	2008-02-02 18:46:42	116.55779	40.11075
41	2008-02-02 18:51:42	116.60426	40.11657
41	2008-02-02 18:56:42	116.6149	40.11709
41	2008-02-02 19:01:42	116.62364	40.12692
41	2008-02-02 19:06:42	116.62361	40.12695
41	2008-02-02 19:11:42	116.62362	40.12694
41	2008-02-02 19:16:42	116.62363	40.12693
41	2008-02-02 19:21:42	116.62364	40.12692
41	2008-02-02 19:26:42	116.62365	40.1269
41	2008-02-02 19:31:42	116.62366	40.12688
41	2008-02-02 19:36:42	116.62368	40.12687
41	2008-02-02 19:41:42	116.62369	40.12685
41	2008-02-02 19:46:42	116.62349	40.12711
41	2008-02-02 19:51:42	116.62382	40.12684
41	2008-02-02 19:56:42	116.62328	40.12796
41	2008-02-02 20:01:42	116.62366	40.12725
41	2008-02-02 20:06:42	116.62353	40.12722
41	2008-02-02 20:11:42	116.62362	40.12708
41	2008-02-02 20:12:06	116.62362	40.12708
41	2008-02-02 20:16:42	116.62353	40.12749
41	2008-02-02 20:21:41	116.62381	40.12701
41	2008-02-02 20:21:41	116.62381	40.12701
41	2008-02-02 20:36:41	116.62383	40.1271
41	2008-02-02 20:41:41	116.62344	40.12725
41	2008-02-02 20:46:41	116.62372	40.12704
41	2008-02-02 20:56:41	116.62375	40.12701
41	2008-02-02 21:06:42	116.62342	40.1271
41	2008-02-02 21:11:42	116.6237	40.127
41	2008-02-02 21:16:42	116.62301	40.12677
41	2008-02-02 21:21:41	116.62633	40.12952
41	2008-02-02 21:26:41	116.62612	40.12978
41	2008-02-02 21:31:41	116.61148	40.13769
41	2008-02-02 21:36:41	116.60908	40.13619
41	2008-02-02 21:41:41	116.60908	40.13618
41	2008-02-02 21:46:41	116.60909	40.13617
41	2008-02-02 21:51:41	116.6091	40.13617
41	2008-02-02 22:01:42	116.60911	40.13616
41	2008-02-02 22:06:42	116.60912	40.13615
41	2008-02-02 22:11:42	116.60912	40.13615
41	2008-02-02 22:16:42	116.60912	40.13615
41	2008-02-02 22:21:42	116.60911	40.13614
41	2008-02-02 22:26:42	116.6091	40.13615
41	2008-02-02 22:31:41	116.6091	40.13615
41	2008-02-02 22:36:41	116.6091	40.13615
41	2008-02-02 22:41:41	116.60909	40.13616
41	2008-02-02 22:46:41	116.60909	40.13616
41	2008-02-02 22:46:41	116.60909	40.13616
41	2008-02-02 22:51:41	116.60909	40.13616
41	2008-02-02 22:56:41	116.60908	40.13616
41	2008-02-02 23:01:41	116.60908	40.13616
41	2008-02-02 23:06:41	116.60907	40.13616
41	2008-02-02 23:11:41	116.60907	40.13616
41	2008-02-02 23:16:41	116.60907	40.13617
41	2008-02-02 23:21:41	116.60906	40.13617
41	2008-02-02 23:26:41	116.60906	40.13617
41	2008-02-02 23:36:41	116.60905	40.13618
41	2008-02-02 23:41:41	116.60905	40.13618
41	2008-02-02 23:46:41	116.60905	40.13619
41	2008-02-02 23:56:41	116.60905	40.1362
41	2008-02-03 00:01:41	116.60905	40.1362
41	2008-02-03 00:06:41	116.60905	40.1362
41	2008-02-03 00:11:40	116.60905	40.1362
41	2008-02-03 00:16:40	116.60905	40.1362
41	2008-02-03 00:21:40	116.60905	40.1362
41	2008-02-03 00:26:40	116.60905	40.1362
41	2008-02-03 00:31:40	116.60905	40.1362
41	2008-02-03 00:36:40	116.60905	40.1362
41	2008-02-03 00:41:41	116.60906	40.1362
41	2008-02-03 00:51:41	116.60906	40.1362
41	2008-02-03 00:56:41	116.60906	40.1362
41	2008-02-03 01:01:40	116.60906	40.1362
41	2008-02-03 01:06:40	116.60906	40.1362
41	2008-02-03 01:11:40	116.60906	40.1362
41	2008-02-03 01:16:40	116.60906	40.1362
41	2008-02-03 01:21:40	116.60906	40.1362
41	2008-02-03 01:26:40	116.60906	40.1362
41	2008-02-03 01:31:40	116.60906	40.1362
41	2008-02-03 01:41:40	116.60904	40.13612
41	2008-02-03 01:46:40	116.60902	40.13613
41	2008-02-03 01:51:40	116.60901	40.13615
41	2008-02-03 01:56:40	116.609	40.13617
41	2008-02-03 02:01:40	116.609	40.13618
41	2008-02-03 02:16:40	116.60897	40.13621
41	2008-02-03 02:21:40	116.60898	40.1362
41	2008-02-03 02:36:40	116.60899	40.1362
41	2008-02-03 02:41:40	116.60899	40.13621
41	2008-02-03 02:46:40	116.60899	40.13621
41	2008-02-03 02:51:40	116.609	40.13622
41	2008-02-03 02:56:40	116.609	40.13622
41	2008-02-03 03:01:40	116.609	40.13622
41	2008-02-03 03:06:40	116.609	40.13622
41	2008-02-03 03:11:40	116.609	40.13622
41	2008-02-03 03:16:40	116.609	40.13622
41	2008-02-03 03:21:40	116.60901	40.13622
41	2008-02-03 03:26:39	116.60901	40.13622
41	2008-02-03 03:31:39	116.60901	40.13623
41	2008-02-03 03:36:39	116.60901	40.13622
41	2008-02-03 03:36:39	116.60901	40.13622
41	2008-02-03 03:41:39	116.60901	40.13622
41	2008-02-03 03:46:39	116.60901	40.13622
41	2008-02-03 03:51:39	116.60901	40.13622
41	2008-02-03 03:56:39	116.60902	40.13622
41	2008-02-03 04:06:40	116.60902	40.13622
41	2008-02-03 04:16:40	116.60902	40.13622
41	2008-02-03 04:21:40	116.60902	40.13622
41	2008-02-03 04:26:39	116.60903	40.13622
41	2008-02-03 04:31:39	116.60903	40.13622
41	2008-02-03 04:36:39	116.60903	40.13622
41	2008-02-03 04:41:39	116.60903	40.13622
41	2008-02-03 04:46:39	116.60903	40.13622
41	2008-02-03 04:51:39	116.60903	40.13622
41	2008-02-03 04:56:39	116.60903	40.13622
41	2008-02-03 05:01:39	116.60903	40.13622
41	2008-02-03 05:06:39	116.60904	40.13622
41	2008-02-03 05:11:39	116.60904	40.13622
41	2008-02-03 05:16:39	116.60904	40.13622
41	2008-02-03 05:21:39	116.60905	40.13622
41	2008-02-03 05:26:39	116.60905	40.13622
41	2008-02-03 05:31:39	116.60905	40.13622
41	2008-02-03 05:36:39	116.60906	40.13622
41	2008-02-03 05:41:39	116.60906	40.13622
41	2008-02-03 05:46:39	116.60906	40.13622
41	2008-02-03 05:51:39	116.60906	40.13622
41	2008-02-03 05:56:39	116.60906	40.13622
41	2008-02-03 06:01:39	116.60906	40.13622
41	2008-02-03 06:01:39	116.60906	40.13622
41	2008-02-03 06:06:39	116.60907	40.13622
41	2008-02-03 06:11:39	116.60907	40.13622
41	2008-02-03 06:16:39	116.60908	40.13622
41	2008-02-03 06:21:39	116.60907	40.13622
41	2008-02-03 06:31:38	116.60907	40.13622
41	2008-02-03 06:36:38	116.60908	40.13622
41	2008-02-03 06:41:38	116.60908	40.13622
41	2008-02-03 06:46:38	116.60908	40.13622
41	2008-02-03 06:51:38	116.60908	40.13622
41	2008-02-03 06:56:38	116.60908	40.13622
41	2008-02-03 07:01:38	116.60908	40.13622
41	2008-02-03 07:06:39	116.60908	40.13621
41	2008-02-03 07:11:39	116.60908	40.13621
41	2008-02-03 07:21:39	116.60908	40.13621
41	2008-02-03 07:31:38	116.60908	40.13621
41	2008-02-03 07:36:38	116.60908	40.13619
41	2008-02-03 07:41:38	116.60908	40.1362
41	2008-02-03 07:46:38	116.60908	40.1362
41	2008-02-03 08:01:38	116.60907	40.1362
41	2008-02-03 08:11:39	116.60907	40.13621
41	2008-02-03 08:16:39	116.60907	40.13621
41	2008-02-03 08:21:39	116.60907	40.13621
41	2008-02-03 08:26:38	116.60907	40.13621
41	2008-02-03 08:36:38	116.60907	40.13621
41	2008-02-03 08:41:38	116.60907	40.13621
41	2008-02-03 08:46:38	116.60907	40.13622
41	2008-02-03 08:56:38	116.60907	40.13622
41	2008-02-03 09:06:38	116.60906	40.13622
41	2008-02-03 09:11:38	116.60906	40.13622
41	2008-02-03 09:26:38	116.60338	40.12844
41	2008-02-03 09:31:38	116.60506	40.11665
41	2008-02-03 09:36:38	116.58205	40.116
41	2008-02-03 09:41:38	116.58221	40.08848
41	2008-02-03 09:45:41	116.57996	40.07683
41	2008-02-03 09:50:41	116.58177	40.07691
41	2008-02-03 09:55:41	116.56965	40.03726
41	2008-02-03 10:00:41	116.4918	39.99592
41	2008-02-03 10:10:41	116.483	39.90702
41	2008-02-03 10:14:01	116.49152	39.90649
41	2008-02-03 10:19:01	116.50404	39.9057
41	2008-02-03 10:29:01	116.50467	39.90582
41	2008-02-03 10:30:53	116.50454	39.90661
41	2008-02-03 13:40:04	116.42739	39.9759
41	2008-02-03 13:45:03	116.42736	39.97593
41	2008-02-03 13:50:03	116.42734	39.97592
41	2008-02-03 13:52:59	116.42591	39.97587
41	2008-02-03 13:58:00	116.41275	39.96803
41	2008-02-03 14:12:59	116.3725	39.94861
41	2008-02-03 14:19:21	116.3728	39.94117
41	2008-02-03 14:20:06	116.37326	39.94239
41	2008-02-03 14:30:06	116.35504	39.94407
41	2008-02-03 14:35:06	116.32697	39.93706
41	2008-02-03 14:39:28	116.3178	39.94749
41	2008-02-03 14:44:28	116.31826	39.94966
41	2008-02-03 14:49:28	116.82715	39.79646
41	2008-02-03 14:49:28	116.82715	39.79646
41	2008-02-03 14:49:28	116.82715	39.79646
41	2008-02-03 14:54:28	116.31794	39.95086
41	2008-02-03 14:58:46	116.31754	39.95247
41	2008-02-03 15:03:46	116.3133	39.97014
41	2008-02-03 15:08:41	116.30021	39.97763
41	2008-02-03 15:09:34	116.30213	39.97784
41	2008-02-03 15:14:34	116.31859	39.97488
41	2008-02-03 15:19:33	116.33325	39.97495
41	2008-02-03 15:22:11	116.3392	39.97287
41	2008-02-03 15:27:11	116.35883	39.97511
41	2008-02-03 15:27:11	116.35883	39.97511
41	2008-02-03 15:32:11	116.35932	39.97138
41	2008-02-03 15:33:11	116.35929	39.96891
41	2008-02-03 15:38:11	116.35937	39.97148
41	2008-02-03 15:41:09	116.35946	39.97163
41	2008-02-03 15:46:09	116.35256	39.97539
41	2008-02-03 15:51:09	116.34667	39.99938
41	2008-02-03 15:56:36	116.34608	40.01123
41	2008-02-03 16:01:36	116.34699	39.98645
41	2008-02-03 16:06:36	116.34747	39.95884
41	2008-02-03 16:16:36	116.35008	39.94267
41	2008-02-03 16:21:36	116.34953	39.93507
41	2008-02-03 16:26:36	116.3494	39.93137
41	2008-02-03 16:31:36	116.37593	39.93172
41	2008-02-03 16:39:21	116.4045	39.92384
41	2008-02-03 16:44:21	116.40321	39.93019
41	2008-02-03 16:49:21	116.40295	39.93073
41	2008-02-03 16:49:21	116.40295	39.93073
41	2008-02-03 16:54:21	116.40274	39.93132
41	2008-02-03 16:58:40	116.40249	39.93886
41	2008-02-03 17:03:41	116.422	39.93957
41	2008-02-03 17:08:41	116.42759	39.92376
41	2008-02-03 17:08:41	116.42759	39.92376
41	2008-02-03 17:13:41	116.43335	39.92291
41	2008-02-03 17:18:41	116.44404	39.92053
41	2008-02-03 17:23:40	116.44393	39.91503
41	2008-02-03 17:23:48	116.44393	39.91503
41	2008-02-03 17:28:48	116.44394	39.90915
41	2008-02-03 17:33:48	116.44372	39.90871
41	2008-02-03 17:38:48	116.44385	39.90908
41	2008-02-03 17:43:48	116.44353	39.90867
41	2008-02-03 17:46:31	116.4442	39.90923
41	2008-02-03 17:51:31	116.44392	39.90771
41	2008-02-03 17:56:31	116.45578	39.91236
41	2008-02-03 18:01:31	116.4556	39.92672
41	2008-02-03 18:06:00	116.45692	39.94422
41	2008-02-03 18:15:41	116.44409	39.93299
41	2008-02-03 18:20:41	116.4449	39.92196
41	2008-02-03 18:23:41	116.44756	39.91407
41	2008-02-03 18:26:54	116.4441	39.90815
41	2008-02-03 18:31:54	116.47236	39.90685
41	2008-02-03 18:36:54	116.48273	39.89806
41	2008-02-03 18:37:34	116.48142	39.89798
41	2008-02-03 18:42:34	116.47203	39.89915
41	2008-02-03 18:47:34	116.46757	39.89213
41	2008-02-03 18:52:21	116.46521	39.89208
41	2008-02-03 18:57:21	116.43525	39.89242
41	2008-02-03 19:02:21	116.41272	39.89256
41	2008-02-03 19:07:21	116.40842	39.89978
41	2008-02-03 19:12:21	116.40093	39.90225
41	2008-02-03 19:16:45	116.40283	39.90632
41	2008-02-03 19:21:45	116.40538	39.9063
41	2008-02-03 19:33:03	116.404	39.90683
41	2008-02-03 19:37:03	116.40228	39.9065
41	2008-02-03 19:42:03	116.39839	39.90659
41	2008-02-03 19:47:03	116.39636	39.92149
41	2008-02-03 19:52:03	116.38338	39.92093
41	2008-02-03 19:57:03	116.38214	39.92117
41	2008-02-03 20:02:03	116.37984	39.9212
41	2008-02-03 20:03:59	116.37736	39.92128
41	2008-02-03 20:07:03	116.37389	39.92638
41	2008-02-03 20:12:03	116.37375	39.93097
41	2008-02-03 20:17:03	116.37349	39.9316
41	2008-02-03 20:22:03	116.36243	39.93113
41	2008-02-03 20:22:03	116.36243	39.93113
41	2008-02-03 20:27:03	116.34931	39.93961
41	2008-02-03 20:32:03	116.29884	39.94307
41	2008-02-03 20:37:03	116.28237	39.95111
41	2008-02-03 20:39:46	116.28242	39.95697
41	2008-02-03 20:45:33	116.28207	39.958
41	2008-02-03 20:45:50	116.28207	39.958
41	2008-02-03 20:50:50	116.28942	39.93982
41	2008-02-03 20:55:50	116.2792	39.9231
41	2008-02-03 20:55:50	116.2792	39.9231
41	2008-02-03 21:00:50	116.26095	39.91641
41	2008-02-03 21:05:50	116.2452	39.91422
41	2008-02-03 21:07:56	116.23855	39.91514
41	2008-02-03 21:12:56	116.25393	39.91642
41	2008-02-03 21:17:56	116.26837	39.91642
41	2008-02-03 21:22:56	116.28979	39.92268
41	2008-02-03 21:27:56	116.3007	39.92259
41	2008-02-03 21:32:56	116.31681	39.93751
41	2008-02-03 21:37:56	116.32322	39.93697
41	2008-02-03 21:39:33	116.32494	39.93701
41	2008-02-03 21:49:33	116.3878	39.98657
41	2008-02-03 21:54:33	116.42792	39.98217
41	2008-02-03 21:55:53	116.43089	39.982
41	2008-02-03 21:59:33	116.42286	39.98207
41	2008-02-03 22:03:51	116.41056	39.97556
41	2008-02-03 22:13:25	116.41143	39.97625
41	2008-02-03 22:18:25	116.4154	39.98568
41	2008-02-03 22:23:26	116.42151	39.98732
41	2008-02-03 22:28:26	116.42714	39.97836
41	2008-02-03 22:34:13	116.44471	39.9758
41	2008-02-03 22:39:13	116.47651	39.98287
41	2008-02-03 22:44:13	116.48214	39.98787
41	2008-02-03 22:49:13	116.50094	40.0054
41	2008-02-03 22:54:12	116.5276	40.04069
41	2008-02-03 22:59:12	116.55094	40.07441
41	2008-02-03 23:04:12	116.56143	40.10569
41	2008-02-03 23:09:13	116.60439	40.12428
41	2008-02-03 23:14:13	116.60899	40.1362
41	2008-02-03 23:19:13	116.60898	40.13619
41	2008-02-03 23:24:13	116.60899	40.13619
41	2008-02-03 23:29:12	116.609	40.13619
41	2008-02-03 23:34:12	116.60901	40.13619
41	2008-02-03 23:39:12	116.60902	40.1362
41	2008-02-03 23:44:12	116.60902	40.1362
41	2008-02-03 23:49:12	116.60903	40.1362
41	2008-02-03 23:54:12	116.60902	40.13619
41	2008-02-03 23:59:12	116.60903	40.1362
41	2008-02-04 00:04:12	116.60903	40.1362
41	2008-02-04 00:09:12	116.60904	40.1362
41	2008-02-04 00:09:12	116.60904	40.1362
41	2008-02-04 00:14:12	116.60904	40.1362
41	2008-02-04 00:19:12	116.60904	40.13621
41	2008-02-04 00:24:12	116.60904	40.13621
41	2008-02-04 00:29:12	116.60904	40.13621
41	2008-02-04 00:34:12	116.60904	40.13621
41	2008-02-04 00:39:12	116.60905	40.13621
41	2008-02-04 00:44:12	116.60905	40.13621
41	2008-02-04 00:49:12	116.60905	40.13621
41	2008-02-04 00:54:12	116.60904	40.13621
41	2008-02-04 00:59:13	116.60904	40.13621
41	2008-02-04 01:04:12	116.60905	40.13621
41	2008-02-04 01:09:12	116.60905	40.13621
41	2008-02-04 01:14:12	116.60905	40.13621
41	2008-02-04 01:19:12	116.60905	40.1362
41	2008-02-04 01:24:12	116.60905	40.1362
41	2008-02-04 01:29:12	116.60905	40.1362
41	2008-02-04 01:34:12	116.60905	40.1362
41	2008-02-04 01:39:12	116.60905	40.1362
41	2008-02-04 01:44:12	116.60905	40.1362
41	2008-02-04 01:49:12	116.60905	40.1362
41	2008-02-04 01:54:12	116.60905	40.1362
41	2008-02-04 01:59:12	116.60905	40.13619
41	2008-02-04 02:04:12	116.60905	40.13619
41	2008-02-04 02:14:12	116.60904	40.13619
41	2008-02-04 02:19:12	116.60904	40.13619
41	2008-02-04 02:24:12	116.60904	40.13619
41	2008-02-04 02:29:12	116.60904	40.13619
41	2008-02-04 02:34:12	116.60904	40.13619
41	2008-02-04 02:34:12	116.60904	40.13619
41	2008-02-04 02:39:12	116.60904	40.13619
41	2008-02-04 02:44:12	116.60904	40.13618
41	2008-02-04 02:49:12	116.60903	40.13619
41	2008-02-04 02:54:12	116.60903	40.13619
41	2008-02-04 02:59:11	116.60903	40.13619
41	2008-02-04 03:04:11	116.60903	40.13619
41	2008-02-04 03:09:11	116.60903	40.13619
41	2008-02-04 03:14:11	116.60903	40.13619
41	2008-02-04 03:19:11	116.60903	40.13619
41	2008-02-04 03:24:11	116.60903	40.13619
41	2008-02-04 03:29:11	116.60903	40.13619
41	2008-02-04 03:34:11	116.60903	40.13619
41	2008-02-04 03:39:11	116.60903	40.13619
41	2008-02-04 03:44:11	116.60903	40.13619
41	2008-02-04 03:49:11	116.60903	40.13619
41	2008-02-04 03:54:11	116.60903	40.13619
41	2008-02-04 03:59:14	116.42691	39.97577
41	2008-02-04 04:04:12	116.60906	40.13617
41	2008-02-04 04:14:12	116.60906	40.13616
41	2008-02-04 04:19:11	116.60906	40.13616
41	2008-02-04 04:24:11	116.60906	40.13616
41	2008-02-04 04:29:11	116.60905	40.13615
41	2008-02-04 04:34:11	116.60905	40.13615
41	2008-02-04 04:39:11	116.60905	40.13615
41	2008-02-04 04:44:11	116.60906	40.13615
41	2008-02-04 04:49:11	116.60906	40.13615
41	2008-02-04 04:54:11	116.60906	40.13614
41	2008-02-04 04:59:11	116.60906	40.13615
41	2008-02-04 04:59:11	116.60906	40.13615
41	2008-02-04 05:04:11	116.60906	40.13615
41	2008-02-04 05:09:11	116.60906	40.13615
41	2008-02-04 05:14:11	116.60906	40.13615
41	2008-02-04 05:19:11	116.60905	40.13616
41	2008-02-04 05:24:11	116.60904	40.13616
41	2008-02-04 05:29:11	116.60905	40.13616
41	2008-02-04 05:34:11	116.60905	40.13616
41	2008-02-04 05:39:11	116.60905	40.13617
41	2008-02-04 05:44:11	116.60906	40.13617
41	2008-02-04 05:49:11	116.60907	40.13601
41	2008-02-04 05:54:10	116.60915	40.13619
41	2008-02-04 05:59:10	116.60916	40.13619
41	2008-02-04 06:04:10	116.60913	40.1362
41	2008-02-04 06:09:10	116.60912	40.13621
41	2008-02-04 06:14:10	116.60912	40.13621
41	2008-02-04 06:19:11	116.60911	40.13622
41	2008-02-04 06:24:11	116.6091	40.13622
41	2008-02-04 06:29:10	116.6091	40.13623
41	2008-02-04 06:34:10	116.60914	40.13622
41	2008-02-04 06:49:11	116.60913	40.13622
41	2008-02-04 06:54:11	116.60912	40.13623
41	2008-02-04 06:59:10	116.60912	40.13623
41	2008-02-04 07:04:10	116.60912	40.13623
41	2008-02-04 07:09:10	116.60911	40.13623
41	2008-02-04 07:14:10	116.60911	40.13623
41	2008-02-04 07:19:10	116.6091	40.13623
41	2008-02-04 07:24:10	116.6091	40.13623
41	2008-02-04 07:24:10	116.6091	40.13623
41	2008-02-04 07:29:10	116.60909	40.13623
41	2008-02-04 07:34:10	116.60909	40.13623
41	2008-02-04 07:39:10	116.60909	40.13623
41	2008-02-04 07:44:10	116.60908	40.13623
41	2008-02-04 07:49:10	116.60908	40.13623
41	2008-02-04 07:54:10	116.60907	40.13622
41	2008-02-04 07:59:11	116.60907	40.13622
41	2008-02-04 08:04:11	116.60906	40.13622
41	2008-02-04 08:09:11	116.60906	40.13622
41	2008-02-04 08:14:11	116.60899	40.13594
41	2008-02-04 08:19:10	116.60896	40.13607
41	2008-02-04 08:24:10	116.60896	40.13609
41	2008-02-04 08:29:10	116.60898	40.1361
41	2008-02-04 08:34:10	116.609	40.13611
41	2008-02-04 08:44:10	116.60899	40.13612
41	2008-02-04 08:49:10	116.60898	40.13613
41	2008-02-04 08:54:10	116.60897	40.13613
41	2008-02-04 08:59:10	116.60896	40.13613
41	2008-02-04 09:04:10	116.60897	40.13614
41	2008-02-04 09:09:10	116.60896	40.13614
41	2008-02-04 09:14:10	116.60896	40.13614
41	2008-02-04 09:19:10	116.60896	40.13614
41	2008-02-04 09:24:10	116.60896	40.13614
41	2008-02-04 09:29:10	116.60896	40.13614
41	2008-02-04 09:34:10	116.62351	40.12967
41	2008-02-04 09:39:09	116.62307	40.12385
41	2008-02-04 09:44:09	116.61516	40.11712
41	2008-02-04 09:49:09	116.61512	40.11714
41	2008-02-04 09:49:09	116.61512	40.11714
41	2008-02-04 09:54:09	116.61318	40.11654
41	2008-02-04 09:56:47	116.60279	40.11676
41	2008-02-04 10:01:47	116.58027	40.10255
41	2008-02-04 10:06:10	116.5798	40.08788
41	2008-02-04 10:11:10	116.58229	40.07463
41	2008-02-04 10:16:10	116.58739	40.05829
41	2008-02-04 10:21:11	116.58878	40.04789
41	2008-02-04 10:26:10	116.58874	40.0479
41	2008-02-04 10:31:10	116.58874	40.0479
41	2008-02-04 10:34:41	116.58881	40.04757
41	2008-02-04 10:39:41	116.60962	40.04228
41	2008-02-04 10:40:03	116.6099	40.04263
41	2008-02-04 10:45:03	116.58627	40.04683
41	2008-02-04 10:50:03	116.58993	40.04442
41	2008-02-04 10:55:03	116.58147	40.04828
41	2008-02-04 11:00:03	116.5663	40.04169
41	2008-02-04 11:05:03	116.55676	40.02914
41	2008-02-04 11:10:03	116.52373	40.01745
41	2008-02-04 11:15:03	116.50773	40.01168
41	2008-02-04 11:20:03	116.49068	40.00336
41	2008-02-04 11:25:03	116.49076	40.00323
41	2008-02-04 11:35:03	116.49074	40.00327
41	2008-02-04 11:40:03	116.4859	40.0066
41	2008-02-04 11:45:03	116.46638	40.00065
41	2008-02-04 11:45:03	116.46638	40.00065
41	2008-02-04 11:50:03	116.45674	39.99366
41	2008-02-04 11:50:03	116.45674	39.99366
41	2008-02-04 11:55:03	116.45418	39.98804
41	2008-02-04 11:58:26	116.45329	39.98781
41	2008-02-04 12:03:26	116.45855	39.97297
41	2008-02-04 12:08:26	116.48373	39.93196
41	2008-02-04 12:13:26	116.47218	39.90713
41	2008-02-04 12:16:12	116.46921	39.90526
41	2008-02-04 12:19:59	116.47153	39.90459
41	2008-02-04 12:24:59	116.47134	39.8906
41	2008-02-04 12:26:48	116.4722	39.88885
41	2008-02-04 12:29:59	116.48242	39.89192
41	2008-02-04 12:34:59	116.48377	39.90297
41	2008-02-04 12:39:59	116.48222	39.95567
41	2008-02-04 12:44:59	116.49575	39.99924
41	2008-02-04 12:50:00	116.56618	40.03486
41	2008-02-04 12:55:00	116.5827	40.07596
41	2008-02-04 12:55:50	116.58652	40.078
41	2008-02-04 13:00:50	116.58278	40.07496
41	2008-02-04 13:05:50	116.58814	40.05253
41	2008-02-04 13:10:51	116.59256	40.04586
41	2008-02-04 13:15:51	116.5823	40.03504
41	2008-02-04 13:39:54	116.46211	39.99615
41	2008-02-04 13:42:04	116.45106	39.99568
41	2008-02-04 13:47:04	116.42278	39.99239
41	2008-02-04 13:52:04	116.41116	39.99366
41	2008-02-04 14:03:45	116.3879	39.97537
41	2008-02-04 14:07:06	116.37849	39.97128
41	2008-02-04 14:08:45	116.38182	39.96928
41	2008-02-04 14:13:45	116.3335	39.96637
41	2008-02-04 14:24:52	116.30653	39.97911
41	2008-02-04 14:26:15	116.30662	39.9796
41	2008-02-04 14:31:15	116.30626	39.979
41	2008-02-04 14:33:37	116.30729	39.98016
41	2008-02-04 14:50:11	116.30385	39.91237
41	2008-02-04 14:50:46	116.30385	39.91236
41	2008-02-04 14:55:46	116.30387	39.90832
41	2008-02-04 15:00:46	116.30437	39.93978
41	2008-02-04 15:05:46	116.31826	39.94961
41	2008-02-04 15:10:46	116.3184	39.94957
41	2008-02-04 15:15:46	116.318	39.94947
41	2008-02-04 15:20:46	116.31776	39.95147
41	2008-02-04 15:25:24	116.31764	39.95206
41	2008-02-04 15:35:25	116.31959	39.92914
41	2008-02-04 15:40:25	116.32848	39.91841
41	2008-02-04 15:45:25	116.33871	39.91342
41	2008-02-04 15:53:23	116.31957	39.90611
41	2008-02-04 16:00:44	116.29012	39.90643
41	2008-02-04 16:05:44	116.27305	39.90641
41	2008-02-04 16:06:46	116.26752	39.90632
41	2008-02-04 16:10:44	116.26052	39.90624
41	2008-02-04 16:15:44	116.24708	39.90882
41	2008-02-04 16:15:44	116.24708	39.90882
41	2008-02-04 16:20:44	116.24695	39.92466
41	2008-02-04 16:47:29	116.37414	39.83003
41	2008-02-04 16:50:44	116.39477	39.82516
41	2008-02-04 16:55:44	116.39625	39.8036
41	2008-02-04 16:57:19	116.40498	39.80364
41	2008-02-04 17:02:18	116.41024	39.80423
41	2008-02-04 17:07:18	116.41076	39.804
41	2008-02-04 17:12:19	116.39604	39.81544
41	2008-02-04 17:17:19	116.39623	39.83122
41	2008-02-04 17:21:39	116.40009	39.84441
41	2008-02-04 17:23:33	116.39736	39.84974
41	2008-02-04 17:23:33	116.39736	39.84974
41	2008-02-04 17:28:33	116.39685	39.85046
41	2008-02-04 17:29:48	116.39649	39.85081
41	2008-02-04 17:34:48	116.39258	39.88204
41	2008-02-04 17:37:08	116.38898	39.88204
41	2008-02-04 17:41:05	116.38914	39.88206
41	2008-02-04 17:46:04	116.38777	39.88872
41	2008-02-04 17:50:45	116.39422	39.89726
41	2008-02-04 17:52:19	116.46161	39.86916
41	2008-02-04 17:52:19	116.46161	39.86916
41	2008-02-04 17:57:21	116.40034	39.89977
41	2008-02-04 17:57:21	116.40034	39.89977
41	2008-02-04 18:02:21	116.40056	39.90111
41	2008-02-04 18:07:21	116.40073	39.90297
41	2008-02-04 18:12:21	116.4003	39.91834
41	2008-02-04 18:17:22	116.4001	39.93095
41	2008-02-04 18:22:21	116.40258	39.9323
41	2008-02-04 18:24:40	116.40339	39.93936
41	2008-02-04 18:29:39	116.40224	39.94842
41	2008-02-04 18:34:39	116.40225	39.94842
41	2008-02-04 18:35:49	116.40299	39.95007
41	2008-02-04 18:40:50	116.37761	39.94756
41	2008-02-04 18:40:50	116.37761	39.94756
41	2008-02-04 18:45:50	116.36438	39.94709
41	2008-02-04 18:50:50	116.34918	39.9412
41	2008-02-04 18:55:50	116.34949	39.93436
41	2008-02-04 19:00:49	116.34981	39.92382
41	2008-02-04 19:05:49	116.35718	39.91712
41	2008-02-04 19:08:11	116.3626	39.91597
41	2008-02-04 19:10:49	116.36061	39.91506
41	2008-02-04 19:15:49	116.35057	39.91707
41	2008-02-04 19:20:22	116.34321	39.91572
41	2008-02-04 19:25:22	116.34404	39.91706
41	2008-02-04 19:30:23	116.34825	39.91718
41	2008-02-04 19:35:23	116.34838	39.91695
41	2008-02-04 19:36:19	116.3485	39.9169
41	2008-02-04 19:41:19	116.33911	39.91709
41	2008-02-04 19:46:19	116.32836	39.91352
41	2008-02-04 19:51:19	116.32114	39.90975
41	2008-02-04 19:56:19	116.3119	39.91002
41	2008-02-04 20:01:19	116.30207	39.91171
41	2008-02-04 20:04:14	116.29717	39.91176
41	2008-02-04 20:06:19	116.29442	39.91181
41	2008-02-04 20:07:22	116.29093	39.91175
41	2008-02-04 20:12:22	116.29606	39.9141
41	2008-02-04 20:15:20	116.29595	39.91352
41	2008-02-04 20:20:20	116.29598	39.90853
41	2008-02-04 20:25:20	116.27452	39.90625
41	2008-02-04 20:30:20	116.2594	39.90624
41	2008-02-04 20:35:20	116.22979	39.90299
41	2008-02-04 20:40:20	116.22237	39.89342
41	2008-02-04 20:40:55	116.22235	39.89339
41	2008-02-04 20:45:20	116.21514	39.90118
41	2008-02-04 20:47:07	116.21514	39.90602
41	2008-02-04 20:50:20	116.22987	39.90266
41	2008-02-04 20:52:08	116.23607	39.90208
41	2008-02-04 20:57:08	116.25794	39.90262
41	2008-02-04 21:07:07	116.26821	39.90798
41	2008-02-04 21:07:10	116.26821	39.90831
41	2008-02-04 21:17:17	116.2942	39.92248
41	2008-02-04 21:22:17	116.3046	39.9223
41	2008-02-04 21:27:17	116.31945	39.93092
41	2008-02-04 21:27:33	116.31942	39.93193
41	2008-02-04 21:32:33	116.32115	39.95049
41	2008-02-04 21:34:41	116.32942	39.95106
41	2008-02-04 21:39:41	116.33525	39.9655
41	2008-02-04 21:39:41	116.33525	39.9655
41	2008-02-04 21:44:41	116.36331	39.96628
41	2008-02-04 21:54:41	116.36393	39.96768
41	2008-02-04 21:57:16	116.36416	39.96814
41	2008-02-04 22:09:15	116.45737	39.95779
41	2008-02-04 22:15:09	116.47157	39.96924
41	2008-02-04 22:20:09	116.47219	39.979
41	2008-02-04 22:25:09	116.48218	39.98785
41	2008-02-04 22:30:09	116.48216	39.98781
41	2008-02-04 22:35:09	116.50046	40.00497
41	2008-02-04 22:40:09	116.52154	40.03037
41	2008-02-04 22:45:09	116.5497	40.06716
41	2008-02-04 22:50:09	116.56434	40.11632
41	2008-02-04 23:00:09	116.64498	40.12903
41	2008-02-04 23:05:09	116.68012	40.13129
41	2008-02-04 23:10:09	116.68945	40.12189
41	2008-02-04 23:15:09	116.63462	40.11643
41	2008-02-04 23:20:09	116.61489	40.11711
41	2008-02-04 23:25:09	116.60896	40.13608
41	2008-02-04 23:30:09	116.60893	40.13608
41	2008-02-04 23:35:09	116.60892	40.13608
41	2008-02-04 23:40:09	116.60895	40.13611
41	2008-02-04 23:45:09	116.60894	40.13611
41	2008-02-04 23:50:09	116.60895	40.13612
41	2008-02-04 23:50:09	116.60895	40.13612
41	2008-02-04 23:55:09	116.60896	40.13612
41	2008-02-05 00:00:08	116.60896	40.13613
41	2008-02-05 00:05:08	116.60896	40.13613
41	2008-02-05 00:10:08	116.60896	40.13614
41	2008-02-05 00:15:08	116.60897	40.13614
41	2008-02-05 00:20:08	116.60897	40.13614
41	2008-02-05 00:25:08	116.60897	40.13614
41	2008-02-05 00:35:09	116.60897	40.13614
41	2008-02-05 00:40:09	116.60897	40.13613
41	2008-02-05 00:45:09	116.60898	40.13613
41	2008-02-05 00:50:09	116.60898	40.13613
41	2008-02-05 00:55:09	116.60898	40.13613
41	2008-02-05 01:00:09	116.60898	40.13613
41	2008-02-05 01:05:09	116.60898	40.13614
41	2008-02-05 01:10:08	116.60898	40.13614
41	2008-02-05 01:15:08	116.60898	40.13614
41	2008-02-05 01:20:08	116.60898	40.13614
41	2008-02-05 01:25:08	116.60898	40.13614
41	2008-02-05 01:30:08	116.60898	40.13614
41	2008-02-05 01:35:08	116.60898	40.13614
41	2008-02-05 01:40:08	116.60898	40.13615
41	2008-02-05 01:45:08	116.60898	40.13615
41	2008-02-05 01:55:08	116.60898	40.13615
41	2008-02-05 02:00:08	116.60899	40.13615
41	2008-02-05 02:05:08	116.60899	40.13617
41	2008-02-05 02:30:08	116.609	40.13616
41	2008-02-05 02:35:08	116.609	40.13616
41	2008-02-05 02:45:08	116.609	40.13617
41	2008-02-05 02:50:08	116.609	40.13617
41	2008-02-05 02:55:08	116.609	40.13617
41	2008-02-05 03:00:08	116.609	40.13617
41	2008-02-05 03:05:08	116.609	40.13617
41	2008-02-05 03:10:08	116.609	40.13617
41	2008-02-05 03:15:08	116.609	40.13617
41	2008-02-05 03:20:08	116.60901	40.13617
41	2008-02-05 03:25:08	116.60901	40.13617
41	2008-02-05 03:30:08	116.60901	40.13617
41	2008-02-05 03:35:08	116.60901	40.13617
41	2008-02-05 03:45:08	116.60901	40.13618
41	2008-02-05 03:50:07	116.60901	40.13618
41	2008-02-05 03:55:07	116.60902	40.13618
41	2008-02-05 04:00:07	116.60902	40.13618
41	2008-02-05 04:05:07	116.60902	40.13618
41	2008-02-05 04:10:07	116.60902	40.13618
41	2008-02-05 04:15:07	116.60902	40.13618
41	2008-02-05 04:20:07	116.60902	40.13619
41	2008-02-05 04:25:07	116.60902	40.13619
41	2008-02-05 04:30:07	116.60902	40.13619
41	2008-02-05 04:40:07	116.60902	40.13619
41	2008-02-05 04:40:07	116.60902	40.13619
41	2008-02-05 04:50:08	116.60902	40.13619
41	2008-02-05 04:55:08	116.60902	40.13619
41	2008-02-05 05:00:09	116.60902	40.13619
41	2008-02-05 05:05:07	116.60902	40.13619
41	2008-02-05 05:10:07	116.60902	40.13619
41	2008-02-05 05:15:07	116.60903	40.13618
41	2008-02-05 05:20:07	116.60903	40.13618
41	2008-02-05 05:25:07	116.60902	40.13618
41	2008-02-05 05:35:07	116.60903	40.13618
41	2008-02-05 05:40:07	116.60902	40.13618
41	2008-02-05 05:45:07	116.60902	40.13618
41	2008-02-05 05:50:07	116.60902	40.13618
41	2008-02-05 05:55:07	116.60902	40.13618
41	2008-02-05 06:00:07	116.60903	40.13618
41	2008-02-05 06:05:08	116.60903	40.13618
41	2008-02-05 06:10:08	116.60903	40.13618
41	2008-02-05 06:15:07	116.60902	40.13618
41	2008-02-05 06:20:07	116.60902	40.13618
41	2008-02-05 06:25:07	116.60902	40.13618
41	2008-02-05 06:30:07	116.60902	40.13618
41	2008-02-05 06:35:07	116.60902	40.13618
41	2008-02-05 06:40:07	116.60902	40.13618
41	2008-02-05 06:45:07	116.60901	40.13618
41	2008-02-05 06:50:06	116.60901	40.13618
41	2008-02-05 06:55:06	116.60901	40.13618
41	2008-02-05 07:00:06	116.60901	40.13618
41	2008-02-05 07:05:07	116.60901	40.13619
41	2008-02-05 07:05:07	116.60901	40.13619
41	2008-02-05 07:15:07	116.60901	40.13619
41	2008-02-05 07:20:07	116.60901	40.13619
41	2008-02-05 07:25:07	116.60901	40.13619
41	2008-02-05 07:30:07	116.60901	40.13619
41	2008-02-05 07:35:07	116.60901	40.13619
41	2008-02-05 07:40:07	116.60901	40.13619
41	2008-02-05 07:45:06	116.60901	40.13619
41	2008-02-05 07:50:06	116.60901	40.13619
41	2008-02-05 07:55:06	116.60901	40.13619
41	2008-02-05 08:00:06	116.60901	40.13619
41	2008-02-05 08:05:06	116.60901	40.13619
41	2008-02-05 08:10:06	116.60901	40.13619
41	2008-02-05 08:15:06	116.60901	40.13619
41	2008-02-05 08:20:06	116.60901	40.13619
41	2008-02-05 08:25:06	116.60901	40.13619
41	2008-02-05 08:30:06	116.60901	40.13619
41	2008-02-05 08:35:06	116.60901	40.13619
41	2008-02-05 08:40:06	116.60901	40.13619
41	2008-02-05 08:45:07	116.60902	40.13619
41	2008-02-05 08:50:07	116.60902	40.13619
41	2008-02-05 08:55:07	116.60902	40.13619
41	2008-02-05 09:00:07	116.60902	40.13618
41	2008-02-05 09:05:06	116.60902	40.13618
41	2008-02-05 09:10:06	116.60902	40.13618
41	2008-02-05 09:15:06	116.60902	40.13618
41	2008-02-05 09:20:06	116.60903	40.13618
41	2008-02-05 09:25:06	116.60903	40.13618
41	2008-02-05 09:30:06	116.60903	40.13618
41	2008-02-05 09:30:06	116.60903	40.13618
41	2008-02-05 09:35:06	116.60903	40.13618
41	2008-02-05 09:40:06	116.60903	40.13618
41	2008-02-05 09:45:06	116.60903	40.13618
41	2008-02-05 09:50:06	116.60902	40.13618
41	2008-02-05 09:55:06	116.60902	40.13618
41	2008-02-05 10:00:06	116.60903	40.13618
41	2008-02-05 10:05:06	116.60903	40.13618
41	2008-02-05 10:10:06	116.60901	40.1362
41	2008-02-05 10:15:06	116.60901	40.1362
41	2008-02-05 10:20:06	116.60901	40.1362
41	2008-02-05 10:25:05	116.60368	40.12727
41	2008-02-05 10:30:05	116.58171	40.1153
41	2008-02-05 10:35:05	116.57663	40.08086
41	2008-02-05 10:40:05	116.58329	40.0652
41	2008-02-05 10:48:11	116.58994	40.04421
41	2008-02-05 10:50:05	116.58965	40.04641
41	2008-02-05 10:55:05	116.58664	40.04395
41	2008-02-05 11:00:05	116.57076	40.03461
41	2008-02-05 11:10:05	116.50954	40.01084
41	2008-02-05 11:15:05	116.48378	39.98754
41	2008-02-05 11:20:05	116.47037	39.99079
41	2008-02-05 11:25:05	116.45439	39.9881
41	2008-02-05 11:30:06	116.45434	39.988
41	2008-02-05 11:35:05	116.45433	39.988
41	2008-02-05 11:37:08	116.45566	39.98808
41	2008-02-05 11:40:06	116.46744	39.98172
41	2008-02-05 11:45:06	116.4454	39.97595
41	2008-02-05 11:49:56	116.4259	39.97585
41	2008-02-05 11:54:56	116.43716	39.96338
41	2008-02-05 11:59:56	116.42624	39.95807
41	2008-02-05 11:59:56	116.42624	39.95807
41	2008-02-05 12:02:58	116.42319	39.95263
41	2008-02-05 12:07:58	116.41225	39.95709
41	2008-02-05 12:11:58	116.41127	39.96363
41	2008-02-05 12:16:58	116.42806	39.96801
41	2008-02-05 12:21:58	116.4701	39.97584
41	2008-02-05 12:26:58	116.52929	40.02082
41	2008-02-05 12:31:58	116.57942	40.04659
41	2008-02-05 12:36:58	116.58658	40.07855
41	2008-02-05 12:37:12	116.58659	40.07851
41	2008-02-05 12:42:12	116.58231	40.0718
41	2008-02-05 12:47:12	116.5868	40.0537
41	2008-02-05 12:52:13	116.58658	40.0439
41	2008-02-05 12:57:13	116.56957	40.03424
41	2008-02-05 13:02:13	116.5382	40.02266
41	2008-02-05 13:07:13	116.50917	40.01049
41	2008-02-05 13:07:14	116.50917	40.01048
41	2008-02-05 13:12:13	116.48779	39.99111
41	2008-02-05 13:17:13	116.45384	39.96187
41	2008-02-05 13:17:13	116.45384	39.96187
41	2008-02-05 13:22:13	116.40867	39.96774
41	2008-02-05 13:22:13	116.40867	39.96774
41	2008-02-05 13:27:06	116.36552	39.96683
41	2008-02-05 13:32:06	116.36427	39.96759
41	2008-02-05 13:37:06	116.3635	39.96759
41	2008-02-05 13:42:06	116.35947	39.97009
41	2008-02-05 13:45:56	116.35941	39.97177
41	2008-02-05 13:50:56	116.37433	39.97535
41	2008-02-05 13:54:07	116.38361	39.97564
41	2008-02-05 13:59:07	116.4009	39.97387
41	2008-02-05 14:04:07	116.40128	39.96387
41	2008-02-05 14:14:07	116.40244	39.94811
41	2008-02-05 14:15:11	116.40199	39.94927
41	2008-02-05 14:20:11	116.40106	39.9691
41	2008-02-05 14:20:11	116.40106	39.9691
41	2008-02-05 14:25:11	116.40132	39.99459
41	2008-02-05 14:28:09	116.40627	39.99959
41	2008-02-05 14:33:09	116.41711	39.99443
41	2008-02-05 14:33:18	116.41659	39.99455
41	2008-02-05 14:38:18	116.41059	39.98765
41	2008-02-05 14:43:18	116.37455	39.97087
41	2008-02-05 14:48:18	116.35402	39.94368
41	2008-02-05 14:58:18	116.35731	39.91299
41	2008-02-05 15:03:18	116.3613	39.91085
41	2008-02-05 15:03:55	116.36105	39.91094
41	2008-02-05 15:08:55	116.36745	39.90986
41	2008-02-05 15:13:55	116.36787	39.90868
41	2008-02-05 15:23:43	116.36736	39.90839
41	2008-02-05 15:28:43	116.36789	39.90038
41	2008-02-05 15:33:43	116.36836	39.89455
41	2008-02-05 15:38:43	116.36813	39.88251
41	2008-02-05 15:43:43	116.36732	39.86225
41	2008-02-05 15:48:43	116.35877	39.84848
41	2008-02-05 15:53:43	116.34385	39.84348
41	2008-02-05 15:55:07	116.34526	39.84083
41	2008-02-05 15:58:43	116.34758	39.84623
41	2008-02-05 16:03:43	116.37816	39.85556
41	2008-02-05 16:08:43	116.43763	39.8575
41	2008-02-05 16:13:43	116.45546	39.89116
41	2008-02-05 16:18:43	116.4713	39.89066
41	2008-02-05 16:23:58	116.3791	39.96707
41	2008-02-05 16:23:58	116.47168	39.9029
41	2008-02-05 16:28:58	116.43757	39.90256
41	2008-02-05 16:33:10	116.43085	39.91175
41	2008-02-05 16:34:00	116.43141	39.91176
41	2008-02-05 16:39:00	116.44433	39.91946
41	2008-02-05 16:44:00	116.44429	39.92809
41	2008-02-05 16:47:58	116.44467	39.93453
41	2008-02-05 16:52:58	116.44647	39.93398
41	2008-02-05 16:57:58	116.44638	39.93259
41	2008-02-05 16:58:06	116.44621	39.93248
41	2008-02-05 17:03:06	116.44424	39.92604
41	2008-02-05 17:08:06	116.44015	39.92179
41	2008-02-05 17:12:43	116.43271	39.91821
41	2008-02-05 17:17:03	116.43983	39.9207
41	2008-02-05 17:22:03	116.45525	39.91753
41	2008-02-05 17:27:03	116.46374	39.90679
41	2008-02-05 17:32:03	116.48267	39.87027
41	2008-02-05 17:37:03	116.46542	39.83788
41	2008-02-05 17:38:41	116.4637	39.84239
41	2008-02-05 17:43:41	116.46267	39.84313
41	2008-02-05 17:47:19	116.4622	39.84408
41	2008-02-05 17:52:48	116.44106	39.85775
41	2008-02-05 17:52:48	116.44106	39.85775
41	2008-02-05 17:57:48	116.43257	39.863
41	2008-02-05 18:07:13	116.43673	39.89878
41	2008-02-05 18:07:13	116.43673	39.89878
41	2008-02-05 18:12:13	116.47174	39.90578
41	2008-02-05 18:15:44	116.46556	39.90746
41	2008-02-05 18:17:13	116.4603	39.90722
41	2008-02-05 18:22:13	116.44414	39.91946
41	2008-02-05 18:27:13	116.44412	39.92112
41	2008-02-05 18:30:36	116.43986	39.92164
41	2008-02-05 18:32:13	116.43972	39.91942
41	2008-02-05 18:37:13	116.43762	39.9079
41	2008-02-05 18:41:07	116.44181	39.90303
41	2008-02-05 18:41:07	116.44181	39.90303
41	2008-02-05 18:46:07	116.43757	39.90454
41	2008-02-05 18:51:07	116.4425	39.90702
41	2008-02-05 18:54:21	116.44531	39.90618
41	2008-02-05 18:59:21	116.45568	39.93608
41	2008-02-05 19:02:09	116.45422	39.9476
41	2008-02-05 19:04:47	116.45294	39.94737
41	2008-02-05 19:09:47	116.45541	39.92468
41	2008-02-05 19:14:47	116.44079	39.89231
41	2008-02-05 19:19:49	116.41336	39.89182
41	2008-02-05 19:19:49	116.41336	39.89182
41	2008-02-05 19:24:47	116.38995	39.88943
41	2008-02-05 19:29:47	116.37005	39.8882
41	2008-02-05 19:34:29	116.36848	39.89503
41	2008-02-05 19:39:00	116.3682	39.89726
41	2008-02-05 19:44:00	116.36835	39.90404
41	2008-02-05 19:44:00	116.36835	39.90404
41	2008-02-05 19:49:00	116.36807	39.90563
41	2008-02-05 19:49:00	116.36807	39.90563
41	2008-02-05 19:54:00	116.36803	39.90723
41	2008-02-05 19:58:59	116.36478	39.90592
41	2008-02-05 20:03:59	116.35023	39.90475
41	2008-02-05 20:09:00	116.33751	39.88872
41	2008-02-05 20:13:59	116.33031	39.87832
41	2008-02-05 20:16:47	116.33292	39.87446
41	2008-02-05 20:25:00	116.35639	39.88784
41	2008-02-05 20:30:00	116.36783	39.88783
41	2008-02-05 20:34:28	116.36857	39.89312
41	2008-02-05 20:39:28	116.36859	39.89695
41	2008-02-05 20:39:34	116.36854	39.89733
41	2008-02-05 20:44:34	116.38896	39.88948
41	2008-02-05 20:49:34	116.42156	39.89203
41	2008-02-05 20:54:34	116.45375	39.88297
41	2008-02-05 20:57:50	116.46509	39.88292
41	2008-02-05 21:02:50	116.47098	39.88903
41	2008-02-05 21:04:05	116.47142	39.89041
41	2008-02-05 21:09:05	116.49548	39.89173
41	2008-02-05 21:11:11	116.49867	39.89394
41	2008-02-05 21:14:05	116.4897	39.89942
41	2008-02-05 21:17:58	116.49045	39.90653
41	2008-02-05 21:22:58	116.47213	39.90736
41	2008-02-05 21:26:16	116.47202	39.90862
41	2008-02-05 21:31:16	116.47221	39.9266
41	2008-02-05 21:35:10	116.46399	39.93046
41	2008-02-05 21:35:10	116.46399	39.93046
41	2008-02-05 21:40:11	116.45427	39.93245
41	2008-02-05 21:45:10	116.44636	39.93252
41	2008-02-05 21:50:10	116.44431	39.93597
41	2008-02-05 21:55:09	116.43289	39.93987
41	2008-02-05 22:00:09	116.43299	39.93991
41	2008-02-05 22:05:09	116.43295	39.94015
41	2008-02-05 22:10:09	116.43293	39.94014
41	2008-02-05 22:15:09	116.43306	39.94005
41	2008-02-05 22:20:09	116.43295	39.94004
41	2008-02-05 22:25:10	116.43286	39.94007
41	2008-02-05 22:30:09	116.43272	39.94
41	2008-02-05 22:34:30	116.43445	39.93967
41	2008-02-05 22:35:39	116.4366	39.93972
41	2008-02-05 22:40:39	116.43289	39.94003
41	2008-02-05 22:45:39	116.43437	39.94383
41	2008-02-05 22:50:39	116.46848	39.97566
41	2008-02-05 22:55:39	116.48907	39.99458
41	2008-02-05 23:00:39	116.51802	40.0252
41	2008-02-05 23:05:39	116.5495	40.06576
41	2008-02-05 23:10:39	116.55906	40.11293
41	2008-02-05 23:15:39	116.6453	40.11619
41	2008-02-05 23:20:40	116.66276	40.12236
41	2008-02-05 23:25:40	116.64468	40.13613
41	2008-02-05 23:30:39	116.6091	40.13595
41	2008-02-05 23:35:39	116.60898	40.13621
41	2008-02-05 23:40:39	116.60897	40.1362
41	2008-02-05 23:45:39	116.60898	40.1362
41	2008-02-05 23:45:39	116.60898	40.1362
41	2008-02-05 23:50:39	116.60898	40.1362
41	2008-02-05 23:55:39	116.60898	40.1362
41	2008-02-06 00:00:39	116.60898	40.1362
41	2008-02-06 00:05:39	116.60898	40.1362
41	2008-02-06 00:10:39	116.60898	40.1362
41	2008-02-06 00:15:39	116.60899	40.13619
41	2008-02-06 00:20:39	116.60899	40.13618
41	2008-02-06 00:25:39	116.60899	40.13618
41	2008-02-06 00:30:39	116.60899	40.13617
41	2008-02-06 00:35:39	116.60899	40.13617
41	2008-02-06 00:45:39	116.60898	40.13617
41	2008-02-06 00:50:39	116.60898	40.13616
41	2008-02-06 00:55:38	116.60898	40.13617
41	2008-02-06 01:00:38	116.60898	40.13617
41	2008-02-06 01:05:38	116.60898	40.13617
41	2008-02-06 01:10:38	116.60898	40.13617
41	2008-02-06 01:15:38	116.60897	40.13617
41	2008-02-06 01:20:38	116.60897	40.13617
41	2008-02-06 01:25:38	116.60897	40.13618
41	2008-02-06 01:30:38	116.60897	40.13618
41	2008-02-06 01:35:38	116.60897	40.13618
41	2008-02-06 01:40:38	116.60897	40.13617
41	2008-02-06 01:45:39	116.60898	40.13617
41	2008-02-06 01:50:39	116.60898	40.13617
41	2008-02-06 01:55:39	116.60898	40.13617
41	2008-02-06 02:00:39	116.60898	40.13617
41	2008-02-06 02:05:38	116.60898	40.13617
41	2008-02-06 02:10:38	116.60898	40.13617
41	2008-02-06 02:15:38	116.60898	40.13617
41	2008-02-06 02:20:38	116.60898	40.13617
41	2008-02-06 02:25:38	116.60898	40.13617
41	2008-02-06 02:30:38	116.60898	40.13617
41	2008-02-06 02:35:38	116.60898	40.13617
41	2008-02-06 02:40:38	116.60898	40.13617
41	2008-02-06 02:40:38	116.60898	40.13617
41	2008-02-06 02:45:38	116.60898	40.13617
41	2008-02-06 02:50:38	116.60898	40.13617
41	2008-02-06 02:55:38	116.60898	40.13617
41	2008-02-06 03:00:38	116.60898	40.13617
41	2008-02-06 03:10:38	116.60898	40.13617
41	2008-02-06 03:15:38	116.60898	40.13617
41	2008-02-06 03:20:38	116.60898	40.13617
41	2008-02-06 03:25:38	116.60898	40.13617
41	2008-02-06 03:30:38	116.60898	40.13617
41	2008-02-06 03:35:37	116.60899	40.13618
41	2008-02-06 03:45:37	116.60899	40.13618
41	2008-02-06 03:50:37	116.60899	40.13618
41	2008-02-06 03:55:37	116.60899	40.13618
41	2008-02-06 04:05:38	116.60899	40.13618
41	2008-02-06 04:10:38	116.609	40.13618
41	2008-02-06 04:15:38	116.609	40.13618
41	2008-02-06 04:20:38	116.609	40.13618
41	2008-02-06 04:25:38	116.609	40.13618
41	2008-02-06 04:30:38	116.609	40.13618
41	2008-02-06 04:35:38	116.609	40.13619
41	2008-02-06 04:35:38	116.609	40.13619
41	2008-02-06 04:40:38	116.609	40.13618
41	2008-02-06 04:45:37	116.609	40.13618
41	2008-02-06 04:50:37	116.609	40.13618
41	2008-02-06 04:55:37	116.609	40.13618
41	2008-02-06 05:00:37	116.609	40.13618
41	2008-02-06 05:05:37	116.609	40.13618
41	2008-02-06 05:10:37	116.609	40.13618
41	2008-02-06 05:15:37	116.60899	40.13618
41	2008-02-06 05:20:37	116.60899	40.13618
41	2008-02-06 05:25:37	116.60899	40.13618
41	2008-02-06 05:30:37	116.60899	40.13618
41	2008-02-06 05:35:37	116.60899	40.13618
41	2008-02-06 05:40:37	116.60899	40.13618
41	2008-02-06 05:45:38	116.60899	40.13618
41	2008-02-06 05:50:38	116.60899	40.13618
41	2008-02-06 05:55:38	116.60899	40.13618
41	2008-02-06 06:00:38	116.60899	40.13618
41	2008-02-06 06:05:38	116.60899	40.13618
41	2008-02-06 06:10:38	116.60899	40.13618
41	2008-02-06 06:15:37	116.60899	40.13618
41	2008-02-06 06:20:37	116.60899	40.13618
41	2008-02-06 06:25:37	116.60899	40.13618
41	2008-02-06 06:30:37	116.60899	40.13618
41	2008-02-06 06:35:37	116.60899	40.13619
41	2008-02-06 06:40:37	116.60899	40.13619
41	2008-02-06 06:45:37	116.60899	40.13619
41	2008-02-06 06:50:37	116.60899	40.13619
41	2008-02-06 06:55:37	116.60899	40.13619
41	2008-02-06 07:00:37	116.60899	40.13619
41	2008-02-06 07:00:37	116.60899	40.13619
41	2008-02-06 07:05:37	116.60899	40.13619
41	2008-02-06 07:15:36	116.60899	40.1362
41	2008-02-06 07:20:36	116.60899	40.1362
41	2008-02-06 07:25:36	116.60901	40.1362
41	2008-02-06 07:30:36	116.60901	40.1362
41	2008-02-06 07:35:36	116.60901	40.1362
41	2008-02-06 07:40:36	116.60901	40.13621
41	2008-02-06 07:45:36	116.60901	40.13621
41	2008-02-06 07:50:36	116.60901	40.13621
41	2008-02-06 07:55:37	116.609	40.13621
41	2008-02-06 08:00:37	116.609	40.13621
41	2008-02-06 08:05:37	116.609	40.13621
41	2008-02-06 08:10:37	116.609	40.13621
41	2008-02-06 08:15:36	116.609	40.13621
41	2008-02-06 08:20:36	116.609	40.13621
41	2008-02-06 08:25:36	116.609	40.13621
41	2008-02-06 08:30:36	116.609	40.13621
41	2008-02-06 08:40:36	116.609	40.13621
41	2008-02-06 08:45:36	116.609	40.13621
41	2008-02-06 08:50:36	116.60899	40.13621
41	2008-02-06 08:55:36	116.60899	40.13621
41	2008-02-06 09:00:36	116.60899	40.13621
41	2008-02-06 09:05:36	116.60899	40.13621
41	2008-02-06 09:10:36	116.60899	40.13621
41	2008-02-06 09:15:37	116.60899	40.13621
41	2008-02-06 09:20:37	116.60899	40.13621
41	2008-02-06 09:25:37	116.60899	40.13621
41	2008-02-06 09:25:37	116.60899	40.13621
41	2008-02-06 09:30:37	116.60899	40.13621
41	2008-02-06 09:35:36	116.60899	40.13621
41	2008-02-06 09:40:36	116.60899	40.13621
41	2008-02-06 09:45:36	116.60899	40.13621
41	2008-02-06 09:50:36	116.60898	40.1362
41	2008-02-06 09:55:36	116.60898	40.1362
41	2008-02-06 10:00:36	116.60898	40.1362
41	2008-02-06 10:05:36	116.60898	40.1362
41	2008-02-06 10:10:36	116.60898	40.1362
41	2008-02-06 10:15:36	116.61125	40.13529
41	2008-02-06 10:20:36	116.61909	40.11651
41	2008-02-06 10:25:36	116.61494	40.11714
41	2008-02-06 10:30:36	116.60727	40.1167
41	2008-02-06 10:35:35	116.5827	40.10671
41	2008-02-06 10:40:35	116.58056	40.07908
41	2008-02-06 10:49:46	116.58858	40.04806
41	2008-02-06 10:50:36	116.58858	40.04806
41	2008-02-06 10:55:36	116.58862	40.048
41	2008-02-06 10:57:34	116.58906	40.04611
41	2008-02-06 10:57:34	116.58906	40.04611
41	2008-02-06 11:02:34	116.57449	40.05021
41	2008-02-06 11:07:34	116.54626	40.02678
41	2008-02-06 11:12:34	116.47523	40.01339
41	2008-02-06 11:16:14	116.45649	40.00848
41	2008-02-06 11:21:14	116.46145	40.00062
41	2008-02-06 11:23:34	116.45656	39.99669
41	2008-02-06 11:33:33	116.44299	39.95502
41	2008-02-06 11:36:09	116.43551	39.95321
41	2008-02-06 11:36:09	116.43551	39.95321
41	2008-02-06 11:41:09	116.43265	39.95352
41	2008-02-06 11:50:50	116.43348	39.95347
41	2008-02-06 12:39:49	116.4722	40.00363
41	2008-02-06 12:49:28	116.46656	39.98295
41	2008-02-06 12:50:39	116.46745	39.98171
41	2008-02-06 12:59:29	116.43937	39.94298
41	2008-02-06 13:04:29	116.41676	39.93951
41	2008-02-06 13:07:23	116.40362	39.93953
41	2008-02-06 13:09:29	116.4021	39.94841
41	2008-02-06 13:14:29	116.4034	39.9673
41	2008-02-06 13:16:49	116.41174	39.97224
41	2008-02-06 13:19:28	116.41128	39.98149
41	2008-02-06 13:24:28	116.43241	39.98747
41	2008-02-06 13:29:28	116.47552	39.98185
41	2008-02-06 13:32:20	116.49119	39.99658
41	2008-02-06 13:37:20	116.48489	40.00603
41	2008-02-06 13:41:01	116.47258	40.00105
41	2008-02-06 13:46:01	116.48196	39.98788
41	2008-02-06 13:51:01	116.48355	39.95083
41	2008-02-06 13:56:01	116.46522	39.9038
41	2008-02-06 14:01:01	116.41472	39.89185
41	2008-02-06 14:06:01	116.38968	39.8894
41	2008-02-06 14:06:01	116.38968	39.8894
41	2008-02-06 14:11:01	116.36837	39.88896
41	2008-02-06 14:16:01	116.37079	39.89818
41	2008-02-06 14:16:06	116.37079	39.89818
41	2008-02-06 14:21:06	116.36834	39.89451
41	2008-02-06 14:28:08	116.35085	39.90783
41	2008-02-06 14:33:08	116.3435	39.91709
41	2008-02-06 14:34:16	116.34036	39.91725
41	2008-02-06 14:38:08	116.34697	39.92591
41	2008-02-06 14:47:55	116.3043	39.93996
41	2008-02-06 14:52:55	116.31989	39.94517
41	2008-02-06 14:54:42	116.3217	39.94549
41	2008-02-06 14:59:42	116.30378	39.94135
41	2008-02-06 15:04:43	116.30333	39.89517
41	2008-02-06 15:07:03	116.31487	39.89523
41	2008-02-06 15:12:03	116.31802	39.90595
41	2008-02-06 15:17:03	116.34231	39.90568
41	2008-02-06 15:18:59	116.3444	39.90569
41	2008-02-06 15:23:59	116.34283	39.87148
41	2008-02-06 15:28:59	116.4079	39.87077
41	2008-02-06 15:33:46	116.42537	39.86046
41	2008-02-06 15:34:54	116.42461	39.86188
41	2008-02-06 15:39:54	116.42829	39.8795
41	2008-02-06 15:41:41	116.43153	39.88284
41	2008-02-06 15:44:55	116.4284	39.88007
41	2008-02-06 15:49:55	116.43278	39.86496
41	2008-02-06 15:54:55	116.40802	39.8555
41	2008-02-06 15:58:21	116.40649	39.84622
41	2008-02-06 16:04:57	116.42302	39.84815
41	2008-02-06 16:09:52	116.43616	39.84666
41	2008-02-06 16:11:44	116.4328	39.85103
41	2008-02-06 16:15:37	116.44178	39.85643
41	2008-02-06 16:17:02	116.43964	39.8563
41	2008-02-06 16:22:02	116.41574	39.85913
41	2008-02-06 16:27:02	116.41278	39.88933
41	2008-02-06 16:32:03	116.40589	39.89793
41	2008-02-06 16:32:05	116.40581	39.89834
41	2008-02-06 16:37:05	116.40543	39.90861
41	2008-02-06 16:37:34	116.40581	39.90909
41	2008-02-06 16:42:34	116.42472	39.90675
41	2008-02-06 16:47:34	116.44375	39.91251
41	2008-02-06 16:49:10	116.44426	39.91604
41	2008-02-06 16:54:10	116.43766	39.9342
41	2008-02-06 16:59:10	116.44933	39.94129
41	2008-02-06 17:04:10	116.44813	39.94674
41	2008-02-06 17:14:10	116.44806	39.9473
41	2008-02-06 17:19:10	116.44773	39.94687
41	2008-02-06 17:24:10	116.44782	39.94693
41	2008-02-06 17:29:10	116.44377	39.9468
41	2008-02-06 17:34:10	116.47315	39.97984
41	2008-02-06 17:39:10	116.50865	40.01223
41	2008-02-06 17:47:05	116.55125	40.0765
41	2008-02-06 17:49:10	116.55398	40.09286
41	2008-02-06 17:54:10	116.55616	40.10739
41	2008-02-06 17:59:10	116.59574	40.11668
41	2008-02-06 18:04:10	116.61506	40.11705
41	2008-02-06 18:09:10	116.60904	40.13612
41	2008-02-06 18:14:10	116.60899	40.13611
41	2008-02-06 18:19:10	116.6092	40.13613
41	2008-02-06 18:24:10	116.60916	40.13612
41	2008-02-06 18:29:10	116.60913	40.13611
41	2008-02-06 18:34:10	116.6091	40.13611
41	2008-02-06 18:39:10	116.60909	40.13611
41	2008-02-06 18:44:10	116.62309	40.132
41	2008-02-06 18:49:10	116.6257	40.12957
41	2008-02-06 18:54:10	116.63604	40.1287
41	2008-02-06 18:59:10	116.64249	40.12853
41	2008-02-06 19:04:10	116.64249	40.12851
41	2008-02-06 19:09:09	116.64251	40.12849
41	2008-02-06 19:19:09	116.64249	40.1285
41	2008-02-06 19:24:09	116.64243	40.12854
41	2008-02-06 19:29:09	116.64221	40.12921
41	2008-02-06 19:34:09	116.64245	40.12859
41	2008-02-06 19:39:09	116.64248	40.12853
41	2008-02-06 19:44:09	116.64248	40.12854
41	2008-02-06 19:49:09	116.64248	40.12854
41	2008-02-06 19:49:09	116.64248	40.12854
41	2008-02-06 19:54:09	116.64248	40.12853
41	2008-02-06 19:59:09	116.64249	40.12854
41	2008-02-06 20:04:09	116.64249	40.12854
41	2008-02-06 20:04:57	116.64249	40.12854
41	2008-02-06 20:09:10	116.64249	40.12854
41	2008-02-06 20:14:10	116.64249	40.12854
41	2008-02-06 20:19:10	116.62932	40.13018
41	2008-02-06 20:24:10	116.62573	40.12975
41	2008-02-06 20:29:09	116.62574	40.12977
41	2008-02-06 20:29:09	116.62574	40.12977
41	2008-02-06 20:34:09	116.62575	40.12976
41	2008-02-06 20:39:09	116.62576	40.12977
41	2008-02-06 20:44:09	116.62577	40.12977
41	2008-02-06 20:49:09	116.62578	40.12976
41	2008-02-06 20:54:09	116.62578	40.12976
41	2008-02-06 20:59:09	116.62577	40.12976
41	2008-02-06 21:04:09	116.62579	40.12969
41	2008-02-06 21:09:09	116.62581	40.12972
41	2008-02-06 21:14:09	116.6258	40.12972
41	2008-02-06 21:19:09	116.62581	40.12972
41	2008-02-06 21:29:10	116.6257	40.12968
41	2008-02-06 21:34:10	116.62571	40.12968
41	2008-02-06 21:39:09	116.62568	40.1297
41	2008-02-06 21:44:09	116.62566	40.12974
41	2008-02-06 21:49:09	116.62563	40.12977
41	2008-02-06 21:54:09	116.62562	40.12977
41	2008-02-06 22:04:09	116.62573	40.1295
41	2008-02-06 22:09:09	116.62576	40.1297
41	2008-02-06 22:14:09	116.62238	40.12808
41	2008-02-06 22:19:09	116.61017	40.1362
41	2008-02-06 22:24:09	116.60904	40.13615
41	2008-02-06 22:29:09	116.60905	40.13612
41	2008-02-06 22:34:09	116.60904	40.13612
41	2008-02-06 22:39:09	116.60904	40.13613
41	2008-02-06 22:49:08	116.60903	40.13615
41	2008-02-06 22:54:08	116.60903	40.13617
41	2008-02-06 22:59:08	116.60904	40.13618
41	2008-02-06 23:04:08	116.60904	40.13619
41	2008-02-06 23:09:08	116.60904	40.1362
41	2008-02-06 23:14:08	116.60905	40.13621
41	2008-02-06 23:19:08	116.60905	40.13622
41	2008-02-06 23:24:08	116.60905	40.13622
41	2008-02-06 23:29:09	116.60905	40.13622
41	2008-02-06 23:34:09	116.60905	40.13622
41	2008-02-06 23:39:09	116.60905	40.13622
41	2008-02-06 23:44:09	116.60904	40.13622
41	2008-02-06 23:49:09	116.60904	40.13622
41	2008-02-06 23:54:09	116.60904	40.13622
41	2008-02-06 23:59:08	116.60905	40.13622
41	2008-02-07 00:04:08	116.60905	40.13622
41	2008-02-07 00:09:08	116.60905	40.13622
41	2008-02-07 00:14:08	116.60905	40.13623
41	2008-02-07 00:19:08	116.60905	40.13623
41	2008-02-07 00:24:08	116.60905	40.13622
41	2008-02-07 00:29:08	116.60905	40.13622
41	2008-02-07 00:34:08	116.60905	40.13622
41	2008-02-07 00:39:08	116.60905	40.13622
41	2008-02-07 00:39:08	116.60905	40.13622
41	2008-02-07 00:44:08	116.60905	40.13622
41	2008-02-07 00:49:08	116.60905	40.13622
41	2008-02-07 00:54:08	116.60905	40.13622
41	2008-02-07 00:59:08	116.60905	40.13622
41	2008-02-07 01:04:08	116.60905	40.13622
41	2008-02-07 01:14:08	116.60905	40.13622
41	2008-02-07 01:19:08	116.60905	40.13622
41	2008-02-07 01:24:08	116.60905	40.13622
41	2008-02-07 01:29:08	116.60905	40.13622
41	2008-02-07 01:34:08	116.60905	40.13622
41	2008-02-07 01:39:08	116.60905	40.13622
41	2008-02-07 01:49:08	116.60906	40.13622
41	2008-02-07 01:54:08	116.60906	40.13621
41	2008-02-07 01:59:07	116.60906	40.13621
41	2008-02-07 02:14:07	116.60907	40.13622
41	2008-02-07 02:19:07	116.60907	40.13622
41	2008-02-07 02:24:07	116.60907	40.13622
41	2008-02-07 02:29:07	116.60906	40.13622
41	2008-02-07 02:34:07	116.60906	40.13622
41	2008-02-07 02:39:08	116.60906	40.13622
41	2008-02-07 02:44:08	116.60906	40.13622
41	2008-02-07 02:49:07	116.60906	40.13622
41	2008-02-07 02:54:07	116.60906	40.13622
41	2008-02-07 02:59:08	116.60906	40.13622
41	2008-02-07 03:04:08	116.60906	40.13622
41	2008-02-07 03:09:08	116.60906	40.13622
41	2008-02-07 03:14:08	116.60907	40.13621
41	2008-02-07 03:24:07	116.60907	40.13621
41	2008-02-07 03:29:07	116.60906	40.13621
41	2008-02-07 03:34:07	116.60906	40.13621
41	2008-02-07 03:39:07	116.60906	40.13621
41	2008-02-07 03:44:07	116.60906	40.13621
41	2008-02-07 03:49:07	116.60906	40.13621
41	2008-02-07 03:54:07	116.60906	40.13621
41	2008-02-07 03:59:07	116.60906	40.13621
41	2008-02-07 04:04:05	116.60906	39.98031
41	2008-02-07 04:14:07	116.60907	40.1362
41	2008-02-07 04:14:07	116.60907	40.1362
41	2008-02-07 04:19:07	116.60907	40.1362
41	2008-02-07 04:24:07	116.60907	40.1362
41	2008-02-07 04:34:07	116.6096	40.13655
41	2008-02-07 04:39:07	116.60923	40.13635
41	2008-02-07 04:49:07	116.60924	40.13637
41	2008-02-07 04:54:07	116.60923	40.13636
41	2008-02-07 04:59:07	116.60923	40.13636
41	2008-02-07 05:04:07	116.60922	40.13636
41	2008-02-07 05:09:07	116.60912	40.1363
41	2008-02-07 05:14:06	116.60908	40.13626
41	2008-02-07 05:19:07	116.60908	40.13626
41	2008-02-07 05:24:07	116.60909	40.13626
41	2008-02-07 05:29:07	116.60908	40.13626
41	2008-02-07 05:29:07	116.60908	40.13626
41	2008-02-07 05:34:07	116.60908	40.13627
41	2008-02-07 05:39:07	116.60908	40.13627
41	2008-02-07 05:44:07	116.60907	40.13628
41	2008-02-07 05:49:07	116.60907	40.13627
41	2008-02-07 05:54:07	116.60907	40.13627
41	2008-02-07 05:59:06	116.60907	40.13627
41	2008-02-07 06:04:06	116.60907	40.13626
41	2008-02-07 06:09:06	116.60906	40.13626
41	2008-02-07 06:14:06	116.60906	40.13626
41	2008-02-07 06:19:06	116.60906	40.13626
41	2008-02-07 06:24:06	116.60906	40.13626
41	2008-02-07 06:29:06	116.60906	40.13625
41	2008-02-07 06:34:06	116.60906	40.13625
41	2008-02-07 06:39:06	116.60905	40.13625
41	2008-02-07 06:44:06	116.60904	40.13625
41	2008-02-07 06:49:06	116.60904	40.13625
41	2008-02-07 06:54:06	116.60904	40.13625
41	2008-02-07 06:59:07	116.60904	40.13625
41	2008-02-07 07:04:07	116.60904	40.13624
41	2008-02-07 07:09:07	116.60877	40.13615
41	2008-02-07 07:14:07	116.60895	40.13616
41	2008-02-07 07:19:06	116.60896	40.13618
41	2008-02-07 07:24:06	116.60897	40.13617
41	2008-02-07 07:29:06	116.60896	40.13615
41	2008-02-07 07:34:06	116.60896	40.13615
41	2008-02-07 07:39:06	116.60897	40.13615
41	2008-02-07 07:44:06	116.60897	40.13615
41	2008-02-07 07:49:06	116.60899	40.13615
41	2008-02-07 07:54:06	116.60899	40.13616
41	2008-02-07 07:54:06	116.60899	40.13616
41	2008-02-07 07:59:06	116.60899	40.13617
41	2008-02-07 08:04:06	116.60899	40.13617
41	2008-02-07 08:09:06	116.60899	40.13617
41	2008-02-07 08:14:06	116.609	40.13618
41	2008-02-07 08:19:06	116.609	40.13618
41	2008-02-07 08:24:06	116.60901	40.13618
41	2008-02-07 08:29:06	116.60901	40.13618
41	2008-02-07 08:34:06	116.60901	40.13619
41	2008-02-07 08:39:06	116.60902	40.13619
41	2008-02-07 08:44:05	116.60901	40.13619
41	2008-02-07 08:49:05	116.60901	40.1362
41	2008-02-07 08:59:05	116.60901	40.1362
41	2008-02-07 09:04:05	116.60901	40.1362
41	2008-02-07 09:09:05	116.60901	40.1362
41	2008-02-07 09:14:05	116.60901	40.1362
41	2008-02-07 09:24:05	116.60901	40.1362
41	2008-02-07 09:34:05	116.60901	40.1362
41	2008-02-07 09:39:06	116.60901	40.1362
41	2008-02-07 09:44:06	116.60902	40.13619
41	2008-02-07 09:49:07	116.60902	40.13619
41	2008-02-07 09:54:05	116.60902	40.13619
41	2008-02-07 10:04:05	116.60888	40.13631
41	2008-02-07 10:14:05	116.60909	40.13623
41	2008-02-07 10:19:05	116.60903	40.13619
41	2008-02-07 10:19:05	116.60903	40.13619
41	2008-02-07 10:24:05	116.60903	40.13617
41	2008-02-07 10:29:05	116.60902	40.13617
41	2008-02-07 10:34:05	116.60901	40.13617
41	2008-02-07 10:39:05	116.60897	40.13609
41	2008-02-07 10:49:05	116.62572	40.12985
41	2008-02-07 10:54:06	116.60628	40.11666
41	2008-02-07 10:59:06	116.58197	40.11751
41	2008-02-07 11:02:32	116.58149	40.09389
41	2008-02-07 11:07:32	116.58646	40.07742
41	2008-02-07 11:18:28	116.58874	40.04814
41	2008-02-07 11:19:34	116.58737	40.04796
41	2008-02-07 11:24:35	116.56314	40.03166
41	2008-02-07 11:29:35	116.52799	40.02069
41	2008-02-07 11:34:35	116.46154	40.01469
41	2008-02-07 11:39:35	116.45665	39.99949
41	2008-02-07 11:39:36	116.45665	39.9995
41	2008-02-07 11:44:34	116.46352	39.99187
41	2008-02-07 11:46:24	116.46102	39.98851
41	2008-02-07 11:49:34	116.46446	39.98353
41	2008-02-07 11:54:34	116.4491	39.9586
41	2008-02-07 11:57:12	116.43633	39.9487
41	2008-02-07 11:59:34	116.43766	39.94663
41	2008-02-07 12:04:34	116.43763	39.93531
41	2008-02-07 12:09:34	116.43988	39.92132
41	2008-02-07 12:14:55	116.43414	39.92593
41	2008-02-07 12:19:55	116.43013	39.90074
41	2008-02-07 12:19:55	116.43013	39.90074
41	2008-02-07 12:24:55	116.42498	39.86965
41	2008-02-07 12:29:55	116.36294	39.86851
41	2008-02-07 12:34:55	116.31839	39.86673
41	2008-02-07 12:39:55	116.27688	39.85956
41	2008-02-07 12:51:20	116.2805	39.83926
41	2008-02-07 12:54:54	116.28489	39.86456
41	2008-02-07 12:59:54	116.33752	39.86655
41	2008-02-07 13:02:31	116.35377	39.86448
41	2008-02-07 13:04:55	116.35333	39.86771
41	2008-02-07 13:09:55	116.35061	39.90101
41	2008-02-07 13:14:55	116.35722	39.93093
41	2008-02-07 13:19:55	116.38282	39.93187
41	2008-02-07 13:22:00	116.39021	39.93058
41	2008-02-07 13:27:00	116.40128	39.93198
41	2008-02-07 13:30:00	116.40505	39.93953
41	2008-02-07 13:35:00	116.39088	39.93206
41	2008-02-07 13:40:00	116.37594	39.92124
41	2008-02-07 13:43:10	116.37026	39.90974
41	2008-02-07 13:46:07	116.37198	39.91063
41	2008-02-07 13:56:06	116.42141	39.90695
41	2008-02-07 13:58:54	116.44246	39.90221
41	2008-02-07 14:02:09	116.43836	39.90573
41	2008-02-07 14:07:09	116.44041	39.91615
41	2008-02-07 14:12:09	116.43987	39.92251
41	2008-02-07 14:12:38	116.43966	39.92211
41	2008-02-07 14:17:09	116.4274	39.92197
41	2008-02-07 14:22:09	116.43872	39.89217
41	2008-02-07 14:24:53	116.45224	39.89174
41	2008-02-07 14:29:53	116.46698	39.89202
41	2008-02-07 14:34:53	116.46711	39.89212
41	2008-02-07 14:35:53	116.467	39.89213
41	2008-02-07 14:40:53	116.45197	39.90857
41	2008-02-07 14:41:58	116.45249	39.91117
41	2008-02-07 14:46:58	116.43489	39.91348
41	2008-02-07 14:47:30	116.43491	39.91428
41	2008-02-07 14:52:30	116.45154	39.92198
41	2008-02-07 14:57:30	116.46923	39.92083
41	2008-02-07 14:57:31	116.46924	39.92083
41	2008-02-07 15:02:30	116.45587	39.92277
41	2008-02-07 15:03:31	116.45571	39.9232
41	2008-02-07 15:08:30	116.46492	39.92913
41	2008-02-07 15:13:30	116.46491	39.92913
41	2008-02-07 15:14:02	116.46474	39.92906
41	2008-02-07 15:14:02	116.46474	39.92906
41	2008-02-07 15:18:31	116.45535	39.93296
41	2008-02-07 15:20:54	116.46103	39.93128
41	2008-02-07 15:24:59	116.46739	39.94151
41	2008-02-07 15:29:59	116.46529	39.92804
41	2008-02-07 15:34:45	116.46083	39.93154
41	2008-02-07 15:39:44	116.43718	39.93244
41	2008-02-07 15:44:45	116.41819	39.94841
41	2008-02-07 15:49:45	116.40417	39.94799
41	2008-02-07 15:54:45	116.40317	39.94817
41	2008-02-07 15:59:45	116.40207	39.9487
41	2008-02-07 16:01:38	116.40239	39.94914
41	2008-02-07 16:04:44	116.4023	39.94973
41	2008-02-07 16:09:44	116.4118	39.95792
41	2008-02-07 16:14:45	116.4294	39.95129
41	2008-02-07 16:14:58	116.4294	39.95129
41	2008-02-07 16:19:58	116.42862	39.95332
41	2008-02-07 16:24:58	116.42779	39.95353
41	2008-02-07 16:29:58	116.42789	39.95573
41	2008-02-07 16:34:58	116.43251	39.9535
41	2008-02-07 16:36:23	116.43174	39.95296
41	2008-02-07 16:41:23	116.40335	39.9576
41	2008-02-07 16:46:23	116.402	39.95273
41	2008-02-07 16:51:23	116.39633	39.94989
41	2008-02-07 16:54:41	116.39357	39.94993
41	2008-02-07 16:58:11	116.40162	39.94913
41	2008-02-07 17:03:11	116.37313	39.94985
41	2008-02-07 17:08:11	116.37249	39.93154
41	2008-02-07 17:09:09	116.37061	39.93123
41	2008-02-07 17:13:11	116.37288	39.93701
41	2008-02-07 17:18:11	116.37322	39.95773
41	2008-02-07 17:23:11	116.39346	39.98676
41	2008-02-07 17:30:19	116.41179	39.98774
41	2008-02-07 17:35:10	116.41291	39.987
41	2008-02-07 17:38:40	116.41767	39.98086
41	2008-02-07 17:43:05	116.4185	39.97178
41	2008-02-07 17:48:05	116.41841	39.95459
41	2008-02-07 17:53:05	116.41839	39.95279
41	2008-02-07 17:58:05	116.41741	39.9488
41	2008-02-07 18:03:05	116.42682	39.94206
41	2008-02-07 18:03:05	116.42682	39.94206
41	2008-02-07 18:08:05	116.43243	39.9229
41	2008-02-07 18:10:35	116.43751	39.92216
41	2008-02-07 18:15:36	116.43749	39.92212
41	2008-02-07 18:20:36	116.43746	39.92213
41	2008-02-07 18:25:26	116.43927	39.92195
41	2008-02-07 18:30:26	116.41675	39.92309
41	2008-02-07 18:35:26	116.38785	39.92186
41	2008-02-07 18:40:26	116.37204	39.91304
41	2008-02-07 18:45:27	116.37158	39.91303
41	2008-02-07 18:50:26	116.37744	39.90587
41	2008-02-07 18:55:26	116.41633	39.90679
41	2008-02-07 19:00:26	116.46404	39.90363
41	2008-02-07 19:05:26	116.49604	39.9233
41	2008-02-07 19:05:50	116.49613	39.92566
41	2008-02-07 19:15:26	116.47432	39.92152
41	2008-02-07 19:19:12	116.46533	39.92518
41	2008-02-07 19:24:12	116.46472	39.92959
41	2008-02-07 19:26:31	116.46419	39.92911
41	2008-02-07 19:31:31	116.46448	39.93453
41	2008-02-07 19:36:31	116.46497	39.92918
41	2008-02-07 19:41:25	116.46312	39.92842
41	2008-02-07 19:46:25	116.4543	39.92043
41	2008-02-07 19:46:25	116.4543	39.92043
41	2008-02-07 19:51:25	116.47163	39.90496
41	2008-02-07 19:56:26	116.48182	39.89803
41	2008-02-07 19:56:26	116.48182	39.89803
41	2008-02-07 20:01:26	116.47198	39.90728
41	2008-02-07 20:03:42	116.47051	39.90719
41	2008-02-07 20:05:05	116.46354	39.90753
41	2008-02-07 20:08:42	116.45577	39.91728
41	2008-02-07 20:08:42	116.45577	39.91728
41	2008-02-07 20:12:48	116.45583	39.93194
41	2008-02-07 20:17:48	116.44545	39.93256
41	2008-02-07 20:22:48	116.44449	39.93268
41	2008-02-07 20:23:13	116.44388	39.93253
41	2008-02-07 20:23:13	116.44388	39.93253
41	2008-02-07 20:27:48	116.43037	39.93945
41	2008-02-07 20:29:30	116.43114	39.93966
41	2008-02-07 20:34:30	116.45551	39.93173
41	2008-02-07 20:39:30	116.45473	39.8871
41	2008-02-07 20:39:44	116.4547	39.88709
41	2008-02-07 20:44:30	116.45398	39.88317
41	2008-02-07 20:49:30	116.42138	39.86939
41	2008-02-07 20:54:30	116.4028	39.86854
41	2008-02-07 20:55:02	116.40286	39.86874
41	2008-02-07 21:00:02	116.41443	39.87854
41	2008-02-07 21:05:02	116.41115	39.89412
41	2008-02-07 21:06:54	116.4112	39.89414
41	2008-02-07 21:11:54	116.44964	39.8909
41	2008-02-07 21:13:57	116.45375	39.89029
41	2008-02-07 21:16:55	116.45584	39.89068
41	2008-02-07 21:21:55	116.42756	39.89259
41	2008-02-07 21:26:53	116.40885	39.89988
41	2008-02-07 21:27:59	116.40589	39.9027
41	2008-02-07 21:32:59	116.39474	39.90626
41	2008-02-07 21:37:59	116.35579	39.90554
41	2008-02-07 21:42:59	116.34497	39.90574
41	2008-02-07 21:47:59	116.34497	39.90574
41	2008-02-07 21:50:45	116.34497	39.90574
41	2008-02-07 21:55:45	116.34497	39.90574
41	2008-02-07 22:00:45	116.32028	39.96634
41	2008-02-07 22:05:45	116.32022	39.96631
41	2008-02-07 22:10:45	116.3205	39.96591
41	2008-02-07 22:11:33	116.32198	39.96578
41	2008-02-07 22:16:33	116.35963	39.96999
41	2008-02-07 22:17:46	116.35839	39.97056
41	2008-02-07 22:21:34	116.36363	39.9802
41	2008-02-07 22:23:34	116.35911	39.98787
41	2008-02-07 22:26:34	116.35861	39.99959
41	2008-02-07 22:30:40	116.37119	39.99585
41	2008-02-07 22:35:40	116.39054	40.00825
41	2008-02-07 22:40:40	116.43462	40.01915
41	2008-02-07 22:45:40	116.49741	40.00244
41	2008-02-07 22:50:40	116.52407	40.03406
41	2008-02-07 22:55:40	116.55182	40.07948
41	2008-02-07 23:00:39	116.57449	40.1166
41	2008-02-07 23:05:39	116.6258	40.12994
41	2008-02-07 23:10:39	116.62295	40.13002
41	2008-02-07 23:15:39	116.609	40.13623
41	2008-02-07 23:20:39	116.60899	40.13622
41	2008-02-07 23:25:39	116.60899	40.13621
41	2008-02-07 23:30:39	116.60898	40.13622
41	2008-02-07 23:35:39	116.60899	40.13622
41	2008-02-07 23:40:39	116.609	40.13623
41	2008-02-07 23:45:39	116.609	40.13623
41	2008-02-07 23:50:39	116.60901	40.13624
41	2008-02-07 23:55:39	116.60901	40.13624
41	2008-02-08 00:00:39	116.60902	40.13624
41	2008-02-08 00:05:39	116.60903	40.13624
41	2008-02-08 00:05:39	116.60903	40.13624
41	2008-02-08 00:10:39	116.60903	40.13624
41	2008-02-08 00:15:39	116.60904	40.13624
41	2008-02-08 00:20:39	116.60904	40.13624
41	2008-02-08 00:25:39	116.60904	40.13624
41	2008-02-08 00:30:39	116.60905	40.13624
41	2008-02-08 00:35:39	116.60905	40.13624
41	2008-02-08 00:40:40	116.60905	40.13624
41	2008-02-08 00:45:40	116.60905	40.13624
41	2008-02-08 00:50:40	116.60905	40.13624
41	2008-02-08 00:55:40	116.60905	40.13624
41	2008-02-08 01:00:39	116.60905	40.13624
41	2008-02-08 01:05:39	116.60905	40.13624
41	2008-02-08 01:10:39	116.60905	40.13624
41	2008-02-08 01:15:39	116.60905	40.13624
41	2008-02-08 01:20:39	116.60906	40.13624
41	2008-02-08 01:25:39	116.60906	40.13624
41	2008-02-08 01:30:39	116.60906	40.13624
41	2008-02-08 01:35:39	116.60906	40.13623
41	2008-02-08 01:40:39	116.60906	40.13623
41	2008-02-08 01:45:39	116.60906	40.13623
41	2008-02-08 01:50:39	116.60906	40.13623
41	2008-02-08 01:55:39	116.60907	40.13623
41	2008-02-08 02:00:39	116.60907	40.13623
41	2008-02-08 02:25:39	116.60907	40.13622
41	2008-02-08 02:45:38	116.60907	40.13622
41	2008-02-08 02:50:38	116.60907	40.13622
41	2008-02-08 02:55:38	116.60907	40.13622
41	2008-02-08 03:00:38	116.60907	40.13622
41	2008-02-08 03:05:38	116.60908	40.13622
41	2008-02-08 03:10:38	116.60907	40.13622
41	2008-02-08 03:15:38	116.60907	40.13622
41	2008-02-08 03:20:38	116.60907	40.13622
41	2008-02-08 03:25:38	116.60907	40.13622
41	2008-02-08 03:30:39	116.60907	40.13622
41	2008-02-08 03:35:39	116.60907	40.13622
41	2008-02-08 03:40:39	116.60907	40.13622
41	2008-02-08 03:45:39	116.60907	40.13622
41	2008-02-08 03:50:38	116.60908	40.13622
41	2008-02-08 03:55:38	116.60908	40.13622
41	2008-02-08 04:00:38	116.60907	40.13622
41	2008-02-08 04:05:38	116.60907	40.13622
41	2008-02-08 04:10:38	116.60907	40.13621
41	2008-02-08 04:15:38	116.60907	40.13621
41	2008-02-08 04:20:38	116.60907	40.13621
41	2008-02-08 04:25:38	116.60908	40.13621
41	2008-02-08 04:30:38	116.60908	40.13621
41	2008-02-08 04:35:38	116.60908	40.13621
41	2008-02-08 04:40:38	116.60908	40.13621
41	2008-02-08 04:45:38	116.60908	40.13621
41	2008-02-08 04:50:38	116.60908	40.13621
41	2008-02-08 04:55:38	116.60908	40.13621
41	2008-02-08 04:55:38	116.60908	40.13621
41	2008-02-08 05:00:38	116.60908	40.13621
41	2008-02-08 05:05:38	116.60908	40.13621
41	2008-02-08 05:10:38	116.60907	40.13621
41	2008-02-08 05:15:38	116.60907	40.13621
41	2008-02-08 05:20:38	116.60907	40.13621
41	2008-02-08 05:25:38	116.60907	40.13621
41	2008-02-08 05:30:38	116.60906	40.13621
41	2008-02-08 05:35:38	116.60906	40.13621
41	2008-02-08 05:40:37	116.60906	40.13621
41	2008-02-08 05:45:37	116.60906	40.13622
41	2008-02-08 05:50:38	116.60905	40.13622
41	2008-02-08 05:55:38	116.60905	40.13622
41	2008-02-08 06:00:38	116.60905	40.13622
41	2008-02-08 06:05:38	116.60905	40.13622
41	2008-02-08 06:10:38	116.60905	40.13622
41	2008-02-08 06:15:38	116.60905	40.13622
41	2008-02-08 06:20:38	116.60905	40.13622
41	2008-02-08 06:25:38	116.60905	40.13622
41	2008-02-08 06:30:37	116.60905	40.13622
41	2008-02-08 06:35:37	116.60905	40.13622
41	2008-02-08 06:40:37	116.60906	40.13622
41	2008-02-08 06:45:37	116.60906	40.13622
41	2008-02-08 06:50:37	116.60906	40.13622
41	2008-02-08 06:55:37	116.60906	40.13622
41	2008-02-08 07:00:37	116.60906	40.13622
41	2008-02-08 07:05:37	116.60906	40.13622
41	2008-02-08 07:10:37	116.60906	40.13622
41	2008-02-08 07:15:37	116.60906	40.13622
41	2008-02-08 07:20:37	116.60906	40.13622
41	2008-02-08 07:20:37	116.60906	40.13622
41	2008-02-08 07:25:37	116.60906	40.13622
41	2008-02-08 07:30:38	116.60906	40.13622
41	2008-02-08 07:35:37	116.60906	40.13622
41	2008-02-08 07:40:37	116.60906	40.13622
41	2008-02-08 07:45:37	116.60907	40.13622
41	2008-02-08 07:50:37	116.60907	40.13622
41	2008-02-08 07:55:37	116.60907	40.13623
41	2008-02-08 08:00:37	116.60907	40.13623
41	2008-02-08 08:05:37	116.60907	40.13623
41	2008-02-08 08:10:37	116.60907	40.13623
41	2008-02-08 08:15:37	116.60907	40.13623
41	2008-02-08 08:20:37	116.60907	40.13623
41	2008-02-08 08:25:37	116.60907	40.13623
41	2008-02-08 08:30:37	116.60907	40.13623
41	2008-02-08 08:35:37	116.60907	40.13623
41	2008-02-08 08:40:37	116.60907	40.13623
41	2008-02-08 08:45:37	116.60906	40.13623
41	2008-02-08 08:50:37	116.60906	40.13623
41	2008-02-08 08:55:37	116.60906	40.13623
41	2008-02-08 09:00:37	116.60906	40.13623
41	2008-02-08 09:05:37	116.60906	40.13623
41	2008-02-08 09:10:36	116.60906	40.13622
41	2008-02-08 09:15:36	116.60906	40.13622
41	2008-02-08 09:20:36	116.60906	40.13622
41	2008-02-08 09:25:36	116.60906	40.13622
41	2008-02-08 09:30:36	116.60906	40.13621
41	2008-02-08 09:35:36	116.60906	40.13621
41	2008-02-08 09:40:36	116.60906	40.13621
41	2008-02-08 09:45:36	116.60906	40.13621
41	2008-02-08 09:45:36	116.60906	40.13621
41	2008-02-08 09:50:37	116.60906	40.13621
41	2008-02-08 09:55:37	116.60906	40.1362
41	2008-02-08 10:00:37	116.60906	40.1362
41	2008-02-08 10:05:37	116.60906	40.1362
41	2008-02-08 10:10:37	116.60906	40.1362
41	2008-02-08 10:15:37	116.60906	40.1362
41	2008-02-08 10:20:37	116.60905	40.1362
41	2008-02-08 10:25:37	116.60905	40.1362
41	2008-02-08 10:30:36	116.60905	40.1362
41	2008-02-08 10:35:36	116.60905	40.1362
41	2008-02-08 10:40:36	116.60905	40.1362
41	2008-02-08 10:45:36	116.60905	40.1362
41	2008-02-08 10:50:36	116.60905	40.1362
41	2008-02-08 10:55:36	116.60904	40.1362
41	2008-02-08 11:00:36	116.60904	40.1362
41	2008-02-08 11:05:36	116.60904	40.1362
41	2008-02-08 11:10:36	116.60904	40.13621
41	2008-02-08 11:15:36	116.60904	40.13621
41	2008-02-08 11:20:36	116.609	40.13628
41	2008-02-08 11:25:36	116.609	40.13628
41	2008-02-08 11:30:36	116.60901	40.13628
41	2008-02-08 11:35:36	116.60901	40.13627
41	2008-02-08 11:40:36	116.60901	40.13627
41	2008-02-08 11:45:36	116.60902	40.13627
41	2008-02-08 11:50:36	116.60994	40.13616
41	2008-02-08 11:55:36	116.63598	40.12879
41	2008-02-08 12:00:36	116.64521	40.12997
41	2008-02-08 12:05:36	116.64531	40.13009
41	2008-02-08 12:10:36	116.6453	40.13011
41	2008-02-08 12:10:36	116.6453	40.13011
41	2008-02-08 12:15:36	116.64529	40.13012
41	2008-02-08 12:20:36	116.64509	40.13018
41	2008-02-08 12:25:36	116.63604	40.12866
41	2008-02-08 12:30:36	116.63247	40.11322
41	2008-02-08 12:35:36	116.63098	40.11349
41	2008-02-08 12:40:36	116.63097	40.11349
41	2008-02-08 12:45:36	116.63097	40.11347
41	2008-02-08 12:50:35	116.63097	40.11346
41	2008-02-08 12:55:35	116.63098	40.11346
41	2008-02-08 13:00:35	116.63098	40.11346
41	2008-02-08 13:05:35	116.63084	40.11348
41	2008-02-08 13:10:35	116.63096	40.11343
41	2008-02-08 13:15:35	116.63094	40.11345
41	2008-02-08 13:20:35	116.63095	40.11346
41	2008-02-08 13:25:35	116.63098	40.11345
41	2008-02-08 13:30:36	116.63099	40.11345
41	2008-02-08 13:35:36	116.63099	40.11345
41	2008-02-08 13:40:36	116.63101	40.11345
41	2008-02-08 13:45:36	116.63102	40.11346
41	2008-02-08 13:50:36	116.63103	40.11348
41	2008-02-08 13:55:36	116.63102	40.11348
41	2008-02-08 14:00:36	116.63102	40.11349
41	2008-02-08 14:05:36	116.63102	40.11349
41	2008-02-08 14:10:35	116.63169	40.11386
41	2008-02-08 14:15:35	116.63109	40.11366
41	2008-02-08 14:20:35	116.63095	40.11355
41	2008-02-08 14:20:35	116.63095	40.11355
41	2008-02-08 14:25:35	116.63096	40.11355
41	2008-02-08 14:30:35	116.63097	40.11355
41	2008-02-08 14:35:35	116.63098	40.11355
41	2008-02-08 14:35:35	116.63098	40.11355
41	2008-02-08 14:40:35	116.63098	40.11354
41	2008-02-08 14:45:35	116.63098	40.11352
41	2008-02-08 14:50:35	116.63099	40.11352
41	2008-02-08 14:55:35	116.63416	40.11608
41	2008-02-08 15:00:35	116.66185	40.11496
41	2008-02-08 15:05:35	116.66588	40.12243
41	2008-02-08 15:10:35	116.66925	40.12293
41	2008-02-08 15:15:35	116.6692	40.12288
41	2008-02-08 15:20:35	116.65135	40.12455
41	2008-02-08 15:25:35	116.63613	40.12889
41	2008-02-08 15:30:35	116.62574	40.12979
41	2008-02-08 15:35:35	116.62573	40.12972
41	2008-02-08 15:40:35	116.62579	40.12964
41	2008-02-08 15:45:35	116.62578	40.12976
41	2008-02-08 15:50:35	116.62573	40.12966
41	2008-02-08 15:55:35	116.62577	40.1296
41	2008-02-08 16:00:35	116.62578	40.12956
41	2008-02-08 16:05:35	116.62595	40.12875
41	2008-02-08 16:10:35	116.62598	40.12877
41	2008-02-08 16:15:35	116.62592	40.12919
41	2008-02-08 16:20:34	116.62583	40.12895
41	2008-02-08 16:25:34	116.62585	40.12865
41	2008-02-08 16:30:34	116.62578	40.12932
41	2008-02-08 16:35:34	116.62578	40.12927
41	2008-02-08 16:40:34	116.62573	40.12938
41	2008-02-08 16:45:34	116.62571	40.12926
41	2008-02-08 16:50:34	116.6257	40.12928
41	2008-02-08 16:55:34	116.6257	40.12926
41	2008-02-08 17:00:35	116.62562	40.12907
41	2008-02-08 17:00:35	116.62562	40.12907
41	2008-02-08 17:05:35	116.62568	40.12946
41	2008-02-08 17:10:35	116.62599	40.13014
41	2008-02-08 17:15:35	116.62594	40.12989
41	2008-02-08 17:20:34	116.62573	40.1295
41	2008-02-08 17:25:34	116.62577	40.12987
41	2008-02-08 17:30:34	116.62578	40.12987
41	2008-02-08 17:35:34	116.62579	40.12987
