# Supplementary material for: An adaptive map-matching algorithm based on hierarchical fuzzy system from vehicular GPS data
Source: PLoS One. 2017 Dec 5;12(12):e0188796. doi: 10.1371/journal.pone.0188796 (PMC5716534; doi:10.1371/journal.pone.0188796)
Supplement: S1 Data — (ZIP) [file pone.0188796.s001.zip › data samples/42.txt]

42	2008-02-02 13:36:13	116.48889	39.97049
42	2008-02-02 13:41:14	116.48889	39.9705
42	2008-02-02 13:46:14	116.48889	39.97051
42	2008-02-02 13:51:14	116.48387	39.97591
42	2008-02-02 13:56:14	116.47588	39.98782
42	2008-02-02 14:01:13	116.47615	39.98825
42	2008-02-02 14:12:47	116.48378	39.98412
42	2008-02-02 14:13:13	116.4832	39.98237
42	2008-02-02 14:17:47	116.47099	39.98082
42	2008-02-02 14:19:51	116.47689	39.98644
42	2008-02-02 14:29:51	116.45547	39.94123
42	2008-02-02 14:33:17	116.45842	39.93229
42	2008-02-02 14:38:17	116.44155	39.93246
42	2008-02-02 14:40:15	116.43765	39.93441
42	2008-02-02 14:45:15	116.426	39.94057
42	2008-02-02 14:50:15	116.38002	39.94777
42	2008-02-02 14:54:53	116.37532	39.97319
42	2008-02-02 14:57:49	116.37817	39.97557
42	2008-02-02 14:57:49	116.37817	39.97557
42	2008-02-02 15:02:49	116.40067	39.97559
42	2008-02-02 15:17:50	116.36411	39.9677
42	2008-02-02 15:18:29	116.36385	39.96779
42	2008-02-02 15:28:23	116.37415	39.96652
42	2008-02-02 15:38:23	116.35089	39.94273
42	2008-02-02 15:48:23	116.35117	39.91715
42	2008-02-02 16:00:22	116.34029	39.84936
42	2008-02-02 16:03:23	116.35349	39.84919
42	2008-02-02 16:05:37	116.35096	39.84459
42	2008-02-02 16:10:37	116.36242	39.84436
42	2008-02-02 16:15:37	116.37349	39.8491
42	2008-02-02 16:20:37	116.38095	39.85121
42	2008-02-02 16:25:37	116.3807	39.855
42	2008-02-02 16:30:37	116.37855	39.86187
42	2008-02-02 16:35:19	116.38143	39.87977
42	2008-02-02 16:40:19	116.3993	39.88647
42	2008-02-02 16:48:55	116.41471	39.88484
42	2008-02-02 16:48:55	116.41471	39.88484
42	2008-02-02 16:53:55	116.42476	39.88532
42	2008-02-02 16:58:55	116.43285	39.892
42	2008-02-02 17:03:19	116.44248	39.89848
42	2008-02-02 17:08:19	116.45659	39.89152
42	2008-02-02 17:08:19	116.45659	39.89152
42	2008-02-02 17:13:19	116.4652	39.89236
42	2008-02-02 17:15:22	116.46233	39.89255
42	2008-02-02 17:20:22	116.45636	39.90372
42	2008-02-02 17:30:01	116.48299	39.91722
42	2008-02-02 17:35:01	116.48368	39.91074
42	2008-02-02 17:40:00	116.47852	39.88316
42	2008-02-02 17:45:00	116.45714	39.88311
42	2008-02-02 17:48:10	116.45486	39.88197
42	2008-02-02 17:55:00	116.45	39.88302
42	2008-02-02 18:05:00	116.42061	39.9154
42	2008-02-02 18:10:01	116.42002	39.92269
42	2008-02-02 18:15:01	116.40678	39.93201
42	2008-02-02 18:20:01	116.38622	39.93208
42	2008-02-02 18:25:01	116.36683	39.93279
42	2008-02-02 18:26:39	116.36653	39.93835
42	2008-02-02 18:30:00	116.36718	39.94717
42	2008-02-02 18:40:00	116.37115	39.99014
42	2008-02-02 18:45:00	116.35597	40.01133
42	2008-02-02 18:45:00	116.35597	40.01133
42	2008-02-02 18:50:00	116.3236	40.05288
42	2008-02-02 18:55:00	116.29557	40.08999
42	2008-02-02 19:00:00	116.29527	40.11014
42	2008-02-02 19:05:00	116.2956	40.11474
42	2008-02-02 19:05:27	116.29561	40.11474
42	2008-02-02 19:10:00	116.29563	40.11474
42	2008-02-02 19:15:00	116.29563	40.11475
42	2008-02-02 19:20:01	116.29562	40.11476
42	2008-02-02 19:25:01	116.29563	40.11477
42	2008-02-02 19:30:01	116.29563	40.11477
42	2008-02-02 19:35:01	116.29563	40.11477
42	2008-02-02 19:40:00	116.28835	40.10951
42	2008-02-02 19:45:00	116.29515	40.08939
42	2008-02-02 19:50:00	116.33232	40.04139
42	2008-02-02 19:55:00	116.35533	40.0115
42	2008-02-02 20:00:00	116.37508	39.97521
42	2008-02-02 20:05:00	116.37322	39.95139
42	2008-02-02 20:10:01	116.36682	39.94744
42	2008-02-02 20:15:01	116.36617	39.94278
42	2008-02-02 20:19:15	116.36683	39.93205
42	2008-02-02 20:24:15	116.37351	39.93446
42	2008-02-02 20:29:15	116.37389	39.94642
42	2008-02-02 20:29:53	116.37577	39.94605
42	2008-02-02 20:34:16	116.38782	39.94238
42	2008-02-02 20:34:54	116.38785	39.94463
42	2008-02-02 20:39:54	116.38161	39.94778
42	2008-02-02 20:44:54	116.37423	39.94762
42	2008-02-02 20:49:53	116.36579	39.94855
42	2008-02-02 20:54:53	116.3555	39.95666
42	2008-02-02 20:57:14	116.35601	39.95226
42	2008-02-02 21:02:14	116.34923	39.95431
42	2008-02-02 21:07:14	116.34839	39.97509
42	2008-02-02 21:10:28	116.36368	39.97524
42	2008-02-02 21:15:28	116.37344	39.98324
42	2008-02-02 21:17:17	116.37232	39.98748
42	2008-02-02 21:22:17	116.38139	39.98577
42	2008-02-02 21:27:17	116.38812	39.9757
42	2008-02-02 21:32:17	116.40135	39.97713
42	2008-02-02 21:37:17	116.41521	39.97813
42	2008-02-02 21:42:17	116.41835	39.97913
42	2008-02-02 21:47:17	116.41837	39.97899
42	2008-02-02 21:50:18	116.4182	39.97852
42	2008-02-02 21:55:18	116.41845	39.96769
42	2008-02-02 22:00:18	116.45559	39.94964
42	2008-02-02 22:04:06	116.45302	39.93239
42	2008-02-02 22:10:39	116.4558	39.95099
42	2008-02-02 22:14:06	116.45697	39.95433
42	2008-02-02 22:19:06	116.45741	39.95437
42	2008-02-02 22:24:06	116.45723	39.95541
42	2008-02-02 22:29:06	116.45709	39.95461
42	2008-02-02 22:34:06	116.45694	39.95471
42	2008-02-02 22:39:06	116.45665	39.95486
42	2008-02-02 22:42:34	116.45653	39.9555
42	2008-02-02 22:47:34	116.4727	39.97017
42	2008-02-02 22:52:34	116.46691	39.9822
42	2008-02-02 22:57:34	116.46162	40.00204
42	2008-02-02 23:01:36	116.45985	40.01203
42	2008-02-02 23:05:46	116.46112	40.01202
42	2008-02-02 23:10:54	116.41343	40.02116
42	2008-02-02 23:15:46	116.40801	40.04145
42	2008-02-02 23:20:46	116.4109	40.06133
42	2008-02-02 23:22:53	116.40859	40.06248
42	2008-02-02 23:27:53	116.42362	40.07282
42	2008-02-02 23:32:53	116.45293	40.08088
42	2008-02-02 23:37:53	116.49892	40.09408
42	2008-02-02 23:42:53	116.55617	40.10745
42	2008-02-02 23:47:53	116.5776	40.11675
42	2008-02-02 23:52:53	116.61239	40.1156
42	2008-02-02 23:57:53	116.61216	40.11535
42	2008-02-03 00:02:53	116.61224	40.11546
42	2008-02-03 00:07:53	116.63546	40.11626
42	2008-02-03 00:17:52	116.7155	40.16435
42	2008-02-03 00:22:52	116.71736	40.18972
42	2008-02-03 00:27:52	116.72137	40.19826
42	2008-02-03 00:32:53	116.72135	40.1983
42	2008-02-03 00:37:53	116.72135	40.19829
42	2008-02-03 00:37:53	116.72135	40.19829
42	2008-02-03 00:42:53	116.72135	40.19829
42	2008-02-03 00:47:53	116.72135	40.19829
42	2008-02-03 00:52:53	116.72135	40.19829
42	2008-02-03 00:57:53	116.72135	40.19829
42	2008-02-03 01:02:53	116.72135	40.19829
42	2008-02-03 01:07:53	116.72135	40.19829
42	2008-02-03 01:17:52	116.72136	40.19829
42	2008-02-03 01:22:52	116.72136	40.19829
42	2008-02-03 01:27:52	116.7207	40.19889
42	2008-02-03 01:32:52	116.72053	40.19896
42	2008-02-03 01:37:52	116.72055	40.19894
42	2008-02-03 02:32:52	116.72053	40.19897
42	2008-02-03 02:37:52	116.72053	40.19897
42	2008-02-03 02:42:52	116.72053	40.19898
42	2008-02-03 02:47:52	116.72052	40.19898
42	2008-02-03 02:52:52	116.72019	40.19905
42	2008-02-03 02:57:52	116.72027	40.19906
42	2008-02-03 03:02:52	116.72032	40.19906
42	2008-02-03 03:02:52	116.72032	40.19906
42	2008-02-03 03:07:52	116.72036	40.19906
42	2008-02-03 03:13:28	116.72038	40.19906
42	2008-02-03 03:17:52	116.7204	40.19907
42	2008-02-03 03:22:52	116.72041	40.19907
42	2008-02-03 03:32:52	116.72044	40.19906
42	2008-02-03 03:42:52	116.72046	40.19905
42	2008-02-03 03:52:52	116.72047	40.19904
42	2008-02-03 03:57:52	116.72047	40.19903
42	2008-02-03 04:02:52	116.72048	40.19902
42	2008-02-03 04:07:52	116.72048	40.19901
42	2008-02-03 04:12:52	116.72048	40.19901
42	2008-02-03 04:17:52	116.72049	40.199
42	2008-02-03 04:22:52	116.72049	40.199
42	2008-02-03 04:27:52	116.72049	40.199
42	2008-02-03 04:32:51	116.7205	40.199
42	2008-02-03 04:37:51	116.7205	40.199
42	2008-02-03 04:47:51	116.7205	40.199
42	2008-02-03 04:52:51	116.72051	40.199
42	2008-02-03 04:57:51	116.72051	40.199
42	2008-02-03 05:02:51	116.72051	40.199
42	2008-02-03 05:07:51	116.72052	40.199
42	2008-02-03 05:12:52	116.72052	40.199
42	2008-02-03 05:17:52	116.72052	40.199
42	2008-02-03 05:22:52	116.72052	40.19901
42	2008-02-03 05:27:52	116.72053	40.19901
42	2008-02-03 05:27:52	116.72053	40.19901
42	2008-02-03 05:32:51	116.72053	40.19901
42	2008-02-03 05:37:51	116.72053	40.19901
42	2008-02-03 05:42:51	116.72053	40.19901
42	2008-02-03 05:47:51	116.72053	40.19901
42	2008-02-03 05:52:51	116.72053	40.19901
42	2008-02-03 05:57:51	116.72053	40.19901
42	2008-02-03 06:02:51	116.72053	40.19901
42	2008-02-03 06:07:51	116.72053	40.19901
42	2008-02-03 06:12:51	116.72053	40.19901
42	2008-02-03 06:17:51	116.72053	40.19901
42	2008-02-03 06:22:51	116.72052	40.19901
42	2008-02-03 06:27:51	116.72052	40.19901
42	2008-02-03 06:32:51	116.72052	40.19901
42	2008-02-03 06:37:51	116.72052	40.19901
42	2008-02-03 06:42:51	116.72052	40.19901
42	2008-02-03 06:47:51	116.72052	40.19901
42	2008-02-03 06:52:52	116.72052	40.19901
42	2008-02-03 06:57:52	116.72052	40.199
42	2008-02-03 07:02:52	116.72052	40.199
42	2008-02-03 07:07:51	116.72052	40.199
42	2008-02-03 07:12:51	116.7206	40.19913
42	2008-02-03 07:17:51	116.72059	40.1991
42	2008-02-03 07:22:51	116.72058	40.19908
42	2008-02-03 07:32:51	116.72056	40.19905
42	2008-02-03 07:47:51	116.72053	40.19905
42	2008-02-03 07:52:51	116.72053	40.19904
42	2008-02-03 07:52:51	116.72053	40.19904
42	2008-02-03 07:57:51	116.72053	40.19903
42	2008-02-03 08:02:51	116.72053	40.19902
42	2008-02-03 08:07:51	116.72062	40.19891
42	2008-02-03 08:17:51	116.72055	40.19899
42	2008-02-03 08:27:51	116.72051	40.19901
42	2008-02-03 08:52:47	116.72083	40.19883
42	2008-02-03 08:52:51	116.72093	40.19883
42	2008-02-03 08:57:51	116.70558	40.16943
42	2008-02-03 09:07:50	116.60944	40.15294
42	2008-02-03 09:12:51	116.56448	40.11902
42	2008-02-03 09:17:51	116.5525	40.08413
42	2008-02-03 09:37:50	116.48638	40.00696
42	2008-02-03 09:42:50	116.48622	40.00626
42	2008-02-03 09:47:50	116.48621	40.00628
42	2008-02-03 09:52:50	116.46698	40.00482
42	2008-02-03 09:57:50	116.46357	39.99706
42	2008-02-03 10:02:50	116.46354	39.99708
42	2008-02-03 10:12:50	116.45557	39.99975
42	2008-02-03 10:17:51	116.45423	39.99973
42	2008-02-03 10:17:51	116.45423	39.99973
42	2008-02-03 10:21:19	116.45575	39.99957
42	2008-02-03 10:26:19	116.46571	39.98291
42	2008-02-03 10:31:19	116.47116	39.96472
42	2008-02-03 10:36:19	116.48348	39.9213
42	2008-02-03 10:38:31	116.4858	39.91266
42	2008-02-03 10:43:31	116.47889	39.91447
42	2008-02-03 10:44:41	116.4736	39.91452
42	2008-02-03 10:49:41	116.45524	39.91878
42	2008-02-03 10:54:41	116.44603	39.90727
42	2008-02-03 11:04:41	116.38166	39.90601
42	2008-02-03 11:09:41	116.36796	39.90296
42	2008-02-03 11:11:11	116.37103	39.90436
42	2008-02-03 11:16:11	116.3765	39.90494
42	2008-02-03 11:40:55	116.42871	39.93905
42	2008-02-03 11:43:15	116.42714	39.93787
42	2008-02-03 11:48:15	116.43392	39.92554
42	2008-02-03 11:49:35	116.4362	39.92228
42	2008-02-03 11:49:35	116.4362	39.92228
42	2008-02-03 11:58:15	116.44407	39.90775
42	2008-02-03 12:03:15	116.44877	39.90482
42	2008-02-03 12:04:12	116.44847	39.90371
42	2008-02-03 12:04:12	116.44847	39.90371
42	2008-02-03 12:09:11	116.43489	39.9021
42	2008-02-03 12:15:41	116.43259	39.92283
42	2008-02-03 12:20:41	116.44422	39.92083
42	2008-02-03 12:23:31	116.44759	39.91491
42	2008-02-03 12:23:31	116.44759	39.91491
42	2008-02-03 12:28:31	116.45191	39.9129
42	2008-02-03 12:33:32	116.46561	39.91459
42	2008-02-03 12:38:32	116.47063	39.92164
42	2008-02-03 12:43:27	116.47217	39.92957
42	2008-02-03 12:53:27	116.44146	39.98432
42	2008-02-03 12:58:27	116.41521	39.98204
42	2008-02-03 13:00:18	116.4106	39.98207
42	2008-02-03 13:05:18	116.41568	39.97827
42	2008-02-03 13:10:18	116.42089	39.96758
42	2008-02-03 13:15:18	116.42459	39.96118
42	2008-02-03 13:20:18	116.42016	39.96778
42	2008-02-03 13:25:18	116.43334	39.95889
42	2008-02-03 13:27:36	116.43339	39.95665
42	2008-02-03 13:32:36	116.43605	39.94668
42	2008-02-03 13:37:36	116.43834	39.94067
42	2008-02-03 13:41:32	116.43758	39.93283
42	2008-02-03 13:46:32	116.43721	39.93231
42	2008-02-03 13:51:32	116.43499	39.92277
42	2008-02-03 13:56:32	116.43845	39.92126
42	2008-02-03 14:01:32	116.44256	39.92174
42	2008-02-03 14:06:32	116.4464	39.91554
42	2008-02-03 14:10:46	116.44981	39.9123
42	2008-02-03 14:15:46	116.45117	39.90277
42	2008-02-03 14:20:46	116.41626	39.89183
42	2008-02-03 14:25:46	116.39258	39.88513
42	2008-02-03 14:30:46	116.37821	39.88181
42	2008-02-03 14:35:46	116.38525	39.88842
42	2008-02-03 14:37:41	116.3813	39.88838
42	2008-02-03 14:42:41	116.38555	39.89868
42	2008-02-03 14:47:41	116.38967	39.90085
42	2008-02-03 14:52:41	116.40063	39.90163
42	2008-02-03 14:57:41	116.40022	39.92021
42	2008-02-03 15:02:41	116.4024	39.93197
42	2008-02-03 15:06:14	116.4026	39.93942
42	2008-02-03 15:11:14	116.39131	39.93214
42	2008-02-03 15:14:18	116.37853	39.93189
42	2008-02-03 15:19:18	116.37304	39.93885
42	2008-02-03 15:22:50	116.366	39.94606
42	2008-02-03 15:27:50	116.40732	39.94764
42	2008-02-03 15:32:50	116.41218	39.9576
42	2008-02-03 15:37:51	116.41139	39.97617
42	2008-02-03 15:40:06	116.40978	39.98193
42	2008-02-03 15:43:08	116.40834	39.97928
42	2008-02-03 15:48:08	116.41165	39.96972
42	2008-02-03 15:53:08	116.41188	39.96779
42	2008-02-03 15:58:08	116.41896	39.95643
42	2008-02-03 16:01:29	116.41911	39.94887
42	2008-02-03 16:03:08	116.41914	39.94879
42	2008-02-03 16:08:09	116.42804	39.92856
42	2008-02-03 16:13:09	116.42881	39.91394
42	2008-02-03 16:18:09	116.43782	39.8936
42	2008-02-03 16:23:09	116.44981	39.88308
42	2008-02-03 16:28:08	116.44809	39.86156
42	2008-02-03 19:38:33	116.43559	40.03002
42	2008-02-03 19:38:33	116.43559	40.03002
42	2008-02-03 19:43:33	116.41999	40.0403
42	2008-02-03 19:47:25	116.40784	40.05436
42	2008-02-03 19:48:31	116.40782	40.05554
42	2008-02-03 19:53:31	116.40739	40.07532
42	2008-02-03 19:58:31	116.40134	40.07271
42	2008-02-03 19:58:36	116.40134	40.07272
42	2008-02-03 20:03:36	116.40737	40.05828
42	2008-02-03 20:08:36	116.40909	40.03844
42	2008-02-03 20:13:36	116.43158	39.94612
42	2008-02-03 20:18:15	116.41066	40.00456
42	2008-02-03 20:23:14	116.41096	39.98239
42	2008-02-03 20:28:14	116.41144	39.96828
42	2008-02-03 20:33:14	116.36626	39.9666
42	2008-02-03 20:38:14	116.3405	39.96632
42	2008-02-03 20:43:14	116.3101	39.9639
42	2008-02-03 20:48:14	116.30401	39.93088
42	2008-02-03 20:53:14	116.30408	39.9126
42	2008-02-03 20:58:14	116.30423	39.90162
42	2008-02-03 21:03:14	116.28971	39.89982
42	2008-02-03 21:04:14	116.29185	39.89979
42	2008-02-03 21:09:15	116.30083	39.90603
42	2008-02-03 21:14:15	116.32187	39.90604
42	2008-02-03 21:19:15	116.33311	39.91384
42	2008-02-03 21:24:15	116.34039	39.92081
42	2008-02-03 21:29:15	116.35013	39.92501
42	2008-02-03 21:30:53	116.3547	39.93096
42	2008-02-03 21:35:53	116.36043	39.91273
42	2008-02-03 21:37:52	116.36664	39.91106
42	2008-02-03 21:40:54	116.36763	39.90928
42	2008-02-03 21:45:54	116.36793	39.90131
42	2008-02-03 21:50:53	116.36803	39.8992
42	2008-02-03 21:55:24	116.36809	39.89048
42	2008-02-03 21:55:53	116.36807	39.88899
42	2008-02-03 22:00:53	116.36805	39.87761
42	2008-02-03 22:05:53	116.36439	39.85453
42	2008-02-03 22:07:26	116.3705	39.85546
42	2008-02-03 22:12:26	116.42564	39.85713
42	2008-02-03 22:17:26	116.45527	39.88067
42	2008-02-03 22:22:26	116.45548	39.89732
42	2008-02-03 22:27:26	116.44416	39.9115
42	2008-02-03 22:32:26	116.44746	39.91497
42	2008-02-03 22:32:26	116.44746	39.91497
42	2008-02-03 22:34:08	116.44752	39.91388
42	2008-02-03 22:39:08	116.45524	39.89964
42	2008-02-03 22:41:16	116.46114	39.8968
42	2008-02-03 22:46:16	116.45169	39.90736
42	2008-02-03 22:51:16	116.44791	39.91594
42	2008-02-03 22:56:16	116.4483	39.91541
42	2008-02-03 23:01:17	116.44733	39.91423
42	2008-02-03 23:01:17	116.44733	39.91423
42	2008-02-03 23:06:17	116.45775	39.90704
42	2008-02-03 23:06:17	116.45775	39.90704
42	2008-02-03 23:06:28	116.45902	39.90725
42	2008-02-03 23:11:18	116.45605	39.90852
42	2008-02-03 23:21:17	116.4258	39.96821
42	2008-02-03 23:26:17	116.36352	39.96659
42	2008-02-03 23:31:17	116.30368	39.9616
42	2008-02-03 23:33:53	116.30573	39.96124
42	2008-02-03 23:38:53	116.30129	39.96566
42	2008-02-03 23:43:53	116.3077	39.98301
42	2008-02-03 23:45:23	116.30848	39.98401
42	2008-02-03 23:55:23	116.30722	40.02743
42	2008-02-04 00:00:23	116.31719	40.03681
42	2008-02-04 00:05:02	116.3125	40.03902
42	2008-02-04 00:10:02	116.30595	40.03536
42	2008-02-04 00:15:02	116.30961	40.01705
42	2008-02-04 00:19:44	116.30907	39.99625
42	2008-02-04 00:24:44	116.33857	39.98512
42	2008-02-04 00:34:44	116.35022	39.91279
42	2008-02-04 00:59:51	116.34265	39.89199
42	2008-02-04 01:02:36	116.35054	39.91027
42	2008-02-04 01:12:58	116.35763	39.94122
42	2008-02-04 01:17:14	116.35796	39.93895
42	2008-02-04 01:27:14	116.42409	39.98764
42	2008-02-04 01:32:14	116.45604	39.97804
42	2008-02-04 01:33:36	116.45784	39.97883
42	2008-02-04 01:38:36	116.47011	39.98259
42	2008-02-04 01:43:36	116.48152	39.98798
42	2008-02-04 01:48:37	116.48278	39.98846
42	2008-02-04 01:53:37	116.4828	39.98849
42	2008-02-04 01:58:37	116.48281	39.98851
42	2008-02-04 02:03:37	116.508	40.01166
42	2008-02-04 02:13:36	116.55062	40.07283
42	2008-02-04 02:18:36	116.56542	40.11642
42	2008-02-04 02:23:36	116.61177	40.11646
42	2008-02-04 02:28:36	116.65939	40.11548
42	2008-02-04 02:33:36	116.69042	40.1309
42	2008-02-04 02:38:36	116.70662	40.13249
42	2008-02-04 02:43:36	116.71251	40.15829
42	2008-02-04 02:48:37	116.71562	40.17537
42	2008-02-04 02:48:37	116.71562	40.17537
42	2008-02-04 02:53:36	116.71968	40.19563
42	2008-02-04 02:58:36	116.72283	40.20097
42	2008-02-04 03:03:36	116.72282	40.20097
42	2008-02-04 03:08:36	116.72282	40.20096
42	2008-02-04 03:13:36	116.72283	40.20096
42	2008-02-04 03:18:36	116.7213	40.20267
42	2008-02-04 03:23:36	116.72137	40.20268
42	2008-02-04 03:28:36	116.72139	40.20268
42	2008-02-04 03:33:36	116.72139	40.20268
42	2008-02-04 03:38:36	116.7214	40.20261
42	2008-02-04 03:43:36	116.72144	40.20265
42	2008-02-04 03:48:36	116.72146	40.20267
42	2008-02-04 03:53:36	116.72145	40.20268
42	2008-02-04 03:58:36	116.72145	40.20266
42	2008-02-04 04:08:36	116.72142	40.2027
42	2008-02-04 04:08:36	116.72142	40.2027
42	2008-02-04 04:13:36	116.72142	40.2027
42	2008-02-04 04:18:36	116.72142	40.2027
42	2008-02-04 04:23:36	116.72142	40.2027
42	2008-02-04 04:28:36	116.72142	40.20273
42	2008-02-04 04:33:36	116.72143	40.20262
42	2008-02-04 04:38:36	116.72142	40.20265
42	2008-02-04 04:43:36	116.72141	40.20268
42	2008-02-04 04:48:36	116.72142	40.2027
42	2008-02-04 04:53:36	116.72147	40.20279
42	2008-02-04 04:58:36	116.72147	40.20282
42	2008-02-04 05:03:36	116.72145	40.20278
42	2008-02-04 05:08:36	116.72125	40.20236
42	2008-02-04 05:13:36	116.72143	40.20257
42	2008-02-04 05:13:36	116.72143	40.20257
42	2008-02-04 05:18:36	116.72144	40.20264
42	2008-02-04 05:23:36	116.72115	40.20319
42	2008-02-04 05:28:35	116.72148	40.20272
42	2008-02-04 05:33:35	116.72148	40.2027
42	2008-02-04 05:38:35	116.72148	40.20271
42	2008-02-04 05:43:35	116.72146	40.20271
42	2008-02-04 05:53:35	116.72131	40.20267
42	2008-02-04 05:58:35	116.72134	40.20276
42	2008-02-04 06:03:35	116.72118	40.20271
42	2008-02-04 06:08:36	116.72126	40.20268
42	2008-02-04 06:13:36	116.72134	40.20271
42	2008-02-04 06:18:36	116.72119	40.20273
42	2008-02-04 06:23:36	116.72121	40.20283
42	2008-02-04 06:28:36	116.72141	40.20269
42	2008-02-04 06:33:36	116.72144	40.2026
42	2008-02-04 06:38:35	116.72134	40.20265
42	2008-02-04 06:43:35	116.72136	40.20272
42	2008-02-04 06:48:35	116.72132	40.20263
42	2008-02-04 06:53:35	116.72132	40.20266
42	2008-02-04 07:08:35	116.72138	40.2027
42	2008-02-04 07:18:36	116.72138	40.20272
42	2008-02-04 07:23:36	116.7214	40.20267
42	2008-02-04 07:28:36	116.72138	40.20271
42	2008-02-04 07:33:36	116.72136	40.20263
42	2008-02-04 07:38:35	116.72136	40.20264
42	2008-02-04 07:38:35	116.72136	40.20264
42	2008-02-04 07:43:35	116.72138	40.20263
42	2008-02-04 07:48:35	116.72138	40.20265
42	2008-02-04 07:53:35	116.72138	40.20265
42	2008-02-04 07:58:35	116.72129	40.20272
42	2008-02-04 08:03:35	116.72139	40.20272
42	2008-02-04 08:13:35	116.7214	40.20259
42	2008-02-04 08:18:35	116.72142	40.20259
42	2008-02-04 08:23:35	116.72144	40.20258
42	2008-02-04 08:28:35	116.72144	40.20259
42	2008-02-04 08:33:35	116.72137	40.2027
42	2008-02-04 08:38:35	116.72134	40.2027
42	2008-02-04 08:43:35	116.72136	40.20271
42	2008-02-04 08:48:35	116.72136	40.20269
42	2008-02-04 08:53:35	116.72138	40.20268
42	2008-02-04 08:58:34	116.72142	40.20267
42	2008-02-04 09:03:34	116.72139	40.20269
42	2008-02-04 09:08:34	116.7214	40.20268
42	2008-02-04 09:13:34	116.7214	40.2027
42	2008-02-04 09:18:34	116.7214	40.2027
42	2008-02-04 09:23:34	116.72141	40.20268
42	2008-02-04 09:28:34	116.7214	40.20275
42	2008-02-04 09:33:34	116.72145	40.20275
42	2008-02-04 09:38:34	116.72146	40.20269
42	2008-02-04 09:43:34	116.72141	40.20283
42	2008-02-04 09:48:34	116.72057	40.20275
42	2008-02-04 09:53:34	116.68992	40.18424
42	2008-02-04 09:58:35	116.6478	40.16947
42	2008-02-04 10:03:35	116.59311	40.14314
42	2008-02-04 10:03:35	116.59311	40.14314
42	2008-02-04 10:08:35	116.54798	40.12873
42	2008-02-04 10:13:35	116.47923	40.11601
42	2008-02-04 10:18:34	116.47595	40.06541
42	2008-02-04 10:23:34	116.44758	40.00943
42	2008-02-04 10:28:34	116.42265	39.9717
42	2008-02-04 10:33:34	116.43667	39.97419
42	2008-02-04 10:35:22	116.4367	39.97398
42	2008-02-04 10:39:57	116.44255	39.97824
42	2008-02-04 10:44:45	116.43663	39.97087
42	2008-02-04 10:49:45	116.41273	39.96795
42	2008-02-04 10:54:45	116.41232	39.96805
42	2008-02-04 10:59:45	116.41262	39.95169
42	2008-02-04 11:04:45	116.41059	39.94224
42	2008-02-04 11:07:35	116.40611	39.94108
42	2008-02-04 11:09:45	116.41013	39.9396
42	2008-02-04 11:14:45	116.43719	39.9398
42	2008-02-04 11:17:13	116.44349	39.94219
42	2008-02-04 11:19:45	116.44425	39.94015
42	2008-02-04 11:29:31	116.44188	39.96096
42	2008-02-04 11:34:31	116.44166	39.96605
42	2008-02-04 11:39:31	116.44168	39.9659
42	2008-02-04 11:44:30	116.44161	39.96599
42	2008-02-04 11:49:30	116.40656	39.96771
42	2008-02-04 11:54:30	116.35834	39.9664
42	2008-02-04 11:59:30	116.32813	39.96649
42	2008-02-04 12:01:24	116.32302	39.96721
42	2008-02-04 12:06:24	116.31931	39.97112
42	2008-02-04 12:08:12	116.32186	39.97503
42	2008-02-04 12:12:43	116.32719	39.98414
42	2008-02-04 12:17:43	116.34249	39.99179
42	2008-02-04 12:21:48	116.36118	39.98572
42	2008-02-04 12:26:48	116.39814	39.98688
42	2008-02-04 12:28:44	116.41002	39.98704
42	2008-02-04 12:33:44	116.45862	39.97264
42	2008-02-04 12:38:44	116.47291	39.97051
42	2008-02-04 12:43:44	116.48884	39.97052
42	2008-02-04 12:48:44	116.48887	39.97052
42	2008-02-04 12:53:44	116.48887	39.97051
42	2008-02-04 12:58:44	116.48887	39.97051
42	2008-02-04 13:03:44	116.48886	39.97051
42	2008-02-04 13:08:44	116.48885	39.97052
42	2008-02-04 13:13:44	116.48885	39.97052
42	2008-02-04 13:18:45	116.48885	39.97053
42	2008-02-04 13:23:45	116.48884	39.97053
42	2008-02-04 13:28:07	116.4837	39.97481
42	2008-02-04 13:33:07	116.48955	39.99342
42	2008-02-04 13:38:07	116.5305	39.94702
42	2008-02-04 13:43:07	116.54202	39.88785
42	2008-02-04 13:48:07	116.51839	39.83008
42	2008-02-04 13:53:07	116.52221	39.79927
42	2008-02-04 13:58:07	116.56533	39.74907
42	2008-02-04 14:03:07	116.61981	39.70298
42	2008-02-04 14:08:08	116.676	39.65826
42	2008-02-04 14:17:55	116.76789	39.58923
42	2008-02-04 14:18:57	116.76502	39.58881
42	2008-02-04 14:22:55	116.76409	39.57759
42	2008-02-04 14:27:55	116.78064	39.59101
42	2008-02-04 14:32:55	116.78477	39.5834
42	2008-02-04 14:38:25	116.77889	39.59288
42	2008-02-04 14:43:25	116.77716	39.6367
42	2008-02-04 14:48:25	116.77461	39.68875
42	2008-02-04 14:53:25	116.78505	39.73652
42	2008-02-04 14:58:26	116.77508	39.77486
42	2008-02-04 14:58:26	116.77508	39.77486
42	2008-02-04 15:03:26	116.72459	39.76738
42	2008-02-04 15:08:26	116.71947	39.82065
42	2008-02-04 15:13:26	116.71047	39.85488
42	2008-02-04 15:18:25	116.69317	39.86753
42	2008-02-04 15:23:25	116.67011	39.87697
42	2008-02-04 15:27:11	116.65409	39.88999
42	2008-02-04 15:32:21	116.6336	39.90029
42	2008-02-04 15:37:21	116.64087	39.90021
42	2008-02-04 15:42:02	116.63803	39.90529
42	2008-02-04 15:42:02	116.63803	39.90529
42	2008-02-04 15:47:02	116.63907	39.90569
42	2008-02-04 15:52:02	116.60414	39.9068
42	2008-02-04 15:57:02	116.52285	39.90839
42	2008-02-04 19:11:32	116.38409	39.92083
42	2008-02-04 19:16:31	116.40014	39.91769
42	2008-02-04 19:17:49	116.40027	39.916
42	2008-02-04 19:20:28	116.40013	39.92266
42	2008-02-04 19:22:47	116.39999	39.92863
42	2008-02-04 19:27:47	116.40236	39.93198
42	2008-02-04 19:32:47	116.41011	39.93952
42	2008-02-04 19:37:46	116.41563	39.94787
42	2008-02-04 19:47:19	116.41909	39.95249
42	2008-02-04 19:52:19	116.40516	39.94789
42	2008-02-04 19:57:19	116.38638	39.94769
42	2008-02-04 20:02:19	116.37352	39.96086
42	2008-02-04 20:02:19	116.37352	39.96086
42	2008-02-04 20:07:19	116.37537	39.98593
42	2008-02-04 20:12:19	116.38076	39.98149
42	2008-02-04 20:17:19	116.38076	39.98149
42	2008-02-04 20:22:19	116.38076	39.98149
42	2008-02-04 20:27:19	116.38076	39.98149
42	2008-02-04 20:32:18	116.39157	39.98657
42	2008-02-04 20:37:18	116.44093	39.99276
42	2008-02-04 20:42:18	116.47644	40.04638
42	2008-02-04 20:47:19	116.48545	40.0934
42	2008-02-04 20:52:19	116.53897	40.10353
42	2008-02-04 20:57:19	116.57297	40.12611
42	2008-02-04 21:07:19	116.6669	40.16953
42	2008-02-04 21:12:19	116.70469	40.18726
42	2008-02-04 21:17:19	116.71775	40.18968
42	2008-02-04 21:22:19	116.71959	40.19803
42	2008-02-04 21:27:18	116.72058	40.19901
42	2008-02-04 21:37:18	116.7205	40.19904
42	2008-02-04 21:42:18	116.72046	40.19905
42	2008-02-04 21:52:18	116.72045	40.19905
42	2008-02-04 21:57:18	116.72045	40.19905
42	2008-02-04 22:02:18	116.72045	40.19907
42	2008-02-04 22:07:18	116.72047	40.19907
42	2008-02-04 22:12:18	116.72048	40.19906
42	2008-02-04 22:17:18	116.72012	40.19887
42	2008-02-04 22:22:18	116.72024	40.19907
42	2008-02-04 22:27:18	116.7203	40.19905
42	2008-02-04 22:32:18	116.71993	40.19882
42	2008-02-04 22:37:18	116.72075	40.1991
42	2008-02-04 22:42:18	116.72072	40.19908
42	2008-02-04 23:02:18	116.72062	40.19908
42	2008-02-04 23:12:18	116.72059	40.19909
42	2008-02-04 23:17:18	116.72059	40.19909
42	2008-02-04 23:22:18	116.72018	40.19909
42	2008-02-04 23:27:18	116.72026	40.19907
42	2008-02-04 23:32:18	116.72037	40.19915
42	2008-02-04 23:37:18	116.72049	40.19891
42	2008-02-04 23:42:19	116.72047	40.19892
42	2008-02-04 23:47:19	116.72049	40.19894
42	2008-02-04 23:57:19	116.72049	40.19896
42	2008-02-05 00:02:44	116.7205	40.19897
42	2008-02-05 00:51:25	116.72052	40.19899
42	2008-02-05 02:57:15	116.7205	40.19903
42	2008-02-05 02:57:17	116.7205	40.19903
42	2008-02-05 03:02:17	116.72049	40.19904
42	2008-02-05 03:07:17	116.72049	40.19904
42	2008-02-05 03:12:17	116.7205	40.19904
42	2008-02-05 03:17:17	116.7205	40.19903
42	2008-02-05 03:22:17	116.72049	40.19903
42	2008-02-05 03:27:17	116.72049	40.19903
42	2008-02-05 03:32:17	116.72049	40.19903
42	2008-02-05 03:37:17	116.7205	40.19903
42	2008-02-05 03:37:17	116.7205	40.19903
42	2008-02-05 03:42:18	116.7205	40.19903
42	2008-02-05 03:47:18	116.7205	40.19903
42	2008-02-05 03:52:18	116.7205	40.19903
42	2008-02-05 03:57:18	116.7205	40.19903
42	2008-02-05 04:02:17	116.7205	40.19903
42	2008-02-05 04:07:17	116.7205	40.19903
42	2008-02-05 04:12:17	116.7205	40.19903
42	2008-02-05 04:17:17	116.7205	40.19903
42	2008-02-05 04:22:17	116.7205	40.19903
42	2008-02-05 04:22:17	116.7205	40.19903
42	2008-02-05 04:27:17	116.7205	40.19903
42	2008-02-05 04:32:17	116.7205	40.19903
42	2008-02-05 04:37:17	116.7205	40.19903
42	2008-02-05 04:42:17	116.7205	40.19903
42	2008-02-05 04:47:17	116.7205	40.19903
42	2008-02-05 04:52:17	116.7205	40.19903
42	2008-02-05 04:57:17	116.7205	40.19903
42	2008-02-05 05:02:17	116.7205	40.19903
42	2008-02-05 05:07:17	116.7205	40.19902
42	2008-02-05 05:12:17	116.72049	40.19902
42	2008-02-05 05:17:17	116.72049	40.19902
42	2008-02-05 05:40:06	116.72049	40.19902
42	2008-02-05 05:42:16	116.72049	40.19902
42	2008-02-05 05:47:16	116.72053	40.19892
42	2008-02-05 05:57:16	116.7205	40.19898
42	2008-02-05 06:02:16	116.72049	40.19901
42	2008-02-05 06:02:16	116.72049	40.19901
42	2008-02-05 06:07:16	116.72049	40.19902
42	2008-02-05 06:12:16	116.72048	40.19902
42	2008-02-05 06:17:16	116.72049	40.19901
42	2008-02-05 06:22:16	116.72048	40.19901
42	2008-02-05 06:27:16	116.72048	40.19901
42	2008-02-05 06:32:16	116.72046	40.19902
42	2008-02-05 06:37:17	116.72046	40.19902
42	2008-02-05 06:42:16	116.72047	40.19896
42	2008-02-05 06:47:16	116.72044	40.19899
42	2008-02-05 06:52:17	116.72043	40.199
42	2008-02-05 06:57:17	116.72042	40.19901
42	2008-02-05 07:07:17	116.72042	40.19901
42	2008-02-05 07:12:16	116.72042	40.19902
42	2008-02-05 08:01:57	116.72045	40.19905
42	2008-02-05 08:02:16	116.72045	40.19905
42	2008-02-05 08:07:16	116.72044	40.19904
42	2008-02-05 08:12:16	116.72035	40.19894
42	2008-02-05 08:17:16	116.72062	40.19786
42	2008-02-05 08:22:16	116.69722	40.16903
42	2008-02-05 08:27:16	116.65439	40.16943
42	2008-02-05 08:27:16	116.65439	40.16943
42	2008-02-05 08:32:16	116.628	40.16212
42	2008-02-05 08:37:16	116.57231	40.12569
42	2008-02-05 08:43:08	116.55169	40.0803
42	2008-02-05 08:47:16	116.54162	40.05749
42	2008-02-05 08:52:16	116.51506	40.0483
42	2008-02-05 08:57:16	116.50483	40.02793
42	2008-02-05 09:02:16	116.48897	40.01276
42	2008-02-05 09:07:16	116.48578	40.0066
42	2008-02-05 09:12:16	116.48579	40.0066
42	2008-02-05 09:17:16	116.48335	40.0048
42	2008-02-05 09:22:16	116.46715	40.00108
42	2008-02-05 09:27:15	116.46341	39.99708
42	2008-02-05 09:32:15	116.46342	39.99707
42	2008-02-05 09:37:15	116.45709	39.99975
42	2008-02-05 09:42:15	116.45458	39.99958
42	2008-02-05 09:47:15	116.45449	39.99959
42	2008-02-05 09:52:15	116.45449	39.99958
42	2008-02-05 09:57:15	116.45448	39.9996
42	2008-02-05 10:03:10	116.45605	39.9995
42	2008-02-05 10:03:10	116.45605	39.9995
42	2008-02-05 10:08:10	116.48087	39.98838
42	2008-02-05 10:13:10	116.45368	39.96147
42	2008-02-05 10:18:10	116.42798	39.92895
42	2008-02-05 10:23:10	116.41737	39.90823
42	2008-02-05 10:23:14	116.41729	39.90817
42	2008-02-05 10:23:14	116.41729	39.90817
42	2008-02-05 10:28:14	116.41151	39.92164
42	2008-02-05 10:33:14	116.42559	39.92051
42	2008-02-05 10:36:11	116.42705	39.92287
42	2008-02-05 10:41:11	116.43566	39.92526
42	2008-02-05 10:42:25	116.43788	39.92686
42	2008-02-05 10:47:25	116.41992	39.93247
42	2008-02-05 10:47:25	116.41992	39.93247
42	2008-02-05 10:52:25	116.42026	39.93881
42	2008-02-05 10:57:25	116.42044	39.93855
42	2008-02-05 11:07:25	116.42059	39.93518
42	2008-02-05 11:09:42	116.41993	39.93512
42	2008-02-05 11:14:42	116.41999	39.92103
42	2008-02-05 11:19:42	116.40658	39.91403
42	2008-02-05 11:20:41	116.40645	39.91255
42	2008-02-05 11:25:41	116.41375	39.91515
42	2008-02-05 11:30:41	116.42545	39.92129
42	2008-02-05 11:31:07	116.42548	39.92238
42	2008-02-05 11:36:07	116.44221	39.92167
42	2008-02-05 11:40:23	116.44585	39.92488
42	2008-02-05 11:45:23	116.43995	39.92198
42	2008-02-05 11:45:23	116.43995	39.92198
42	2008-02-05 11:50:23	116.4487	39.91533
42	2008-02-05 11:50:23	116.4487	39.91533
42	2008-02-05 11:55:24	116.45152	39.91665
42	2008-02-05 12:00:24	116.45587	39.91749
42	2008-02-05 12:05:23	116.47208	39.9174
42	2008-02-05 12:10:23	116.46891	39.92961
42	2008-02-05 12:10:53	116.46687	39.92944
42	2008-02-05 12:15:53	116.46049	39.922
42	2008-02-05 12:16:48	116.4567	39.92203
42	2008-02-05 12:21:48	116.45599	39.9351
42	2008-02-05 12:26:49	116.45773	39.95451
42	2008-02-05 12:31:49	116.46486	39.96377
42	2008-02-05 12:45:11	116.47065	39.98224
42	2008-02-05 12:46:48	116.47299	39.98561
42	2008-02-05 12:51:48	116.46182	39.99846
42	2008-02-05 12:56:48	116.45443	39.99955
42	2008-02-05 13:01:48	116.45442	39.99955
42	2008-02-05 13:06:48	116.45442	39.99956
42	2008-02-05 13:11:48	116.45484	39.99951
42	2008-02-05 13:11:54	116.45557	39.99952
42	2008-02-05 13:16:54	116.45659	39.99239
42	2008-02-05 13:21:54	116.46264	39.97752
42	2008-02-05 13:26:54	116.4774	39.96065
42	2008-02-05 13:26:54	116.4774	39.96065
42	2008-02-05 13:31:54	116.48335	39.91145
42	2008-02-05 13:34:15	116.47168	39.90784
42	2008-02-05 13:36:54	116.46939	39.90727
42	2008-02-05 13:41:54	116.45311	39.90852
42	2008-02-05 13:42:28	116.45292	39.90868
42	2008-02-05 13:46:54	116.44637	39.90711
42	2008-02-05 13:51:54	116.43283	39.90722
42	2008-02-05 13:56:54	116.42755	39.9387
42	2008-02-05 14:01:54	116.40175	39.95548
42	2008-02-05 14:05:36	116.40078	39.95696
42	2008-02-05 14:05:36	116.40078	39.95696
42	2008-02-05 14:08:15	116.40164	39.95545
42	2008-02-05 14:13:15	116.42747	39.93761
42	2008-02-05 14:18:16	116.42859	39.91375
42	2008-02-05 14:23:16	116.43777	39.89463
42	2008-02-05 14:33:16	116.40248	39.86311
42	2008-02-05 14:34:25	116.40114	39.86195
42	2008-02-05 14:39:25	116.40719	39.86392
42	2008-02-05 14:39:25	116.40719	39.86392
42	2008-02-05 14:41:03	116.40718	39.86842
42	2008-02-05 14:46:03	116.41358	39.88526
42	2008-02-05 14:51:03	116.41219	39.8955
42	2008-02-05 14:52:27	116.41195	39.89557
42	2008-02-05 14:57:27	116.41213	39.89985
42	2008-02-05 15:02:27	116.43274	39.899
42	2008-02-05 15:07:20	116.44697	39.90243
42	2008-02-05 15:12:20	116.46113	39.897
42	2008-02-05 15:14:18	116.46144	39.89681
42	2008-02-05 15:19:18	116.46736	39.89936
42	2008-02-05 15:24:18	116.47261	39.90381
42	2008-02-05 15:29:18	116.48397	39.93878
42	2008-02-05 15:34:18	116.47643	39.95558
42	2008-02-05 15:39:18	116.47654	39.9556
42	2008-02-05 15:44:18	116.47654	39.95561
42	2008-02-05 15:49:18	116.47655	39.95561
42	2008-02-05 15:54:18	116.47655	39.9556
42	2008-02-05 15:59:18	116.47656	39.9556
42	2008-02-05 16:03:51	116.46659	39.95384
42	2008-02-05 16:08:51	116.47265	39.95329
42	2008-02-05 16:13:51	116.47653	39.96968
42	2008-02-05 16:15:47	116.47476	39.96885
42	2008-02-05 16:18:51	116.47278	39.97124
42	2008-02-05 16:23:51	116.47329	39.98815
42	2008-02-05 16:29:01	116.47303	39.99744
42	2008-02-05 16:31:46	116.46356	39.99105
42	2008-02-05 16:36:46	116.45682	39.99165
42	2008-02-05 16:41:46	116.45415	39.99953
42	2008-02-05 16:42:32	116.45541	39.99957
42	2008-02-05 16:47:32	116.45236	40.00031
42	2008-02-05 16:52:32	116.45324	40.00023
42	2008-02-05 16:57:32	116.45681	39.98934
42	2008-02-05 17:02:32	116.45113	39.98118
42	2008-02-05 17:03:40	116.45133	39.9803
42	2008-02-05 17:07:32	116.44718	39.98092
42	2008-02-05 17:12:33	116.4186	39.97159
42	2008-02-05 17:12:34	116.41859	39.97161
42	2008-02-05 17:17:32	116.42462	39.98206
42	2008-02-05 17:24:54	116.43224	39.98084
42	2008-02-05 17:29:36	116.42542	39.97588
42	2008-02-05 17:34:36	116.41873	39.96653
42	2008-02-05 17:39:37	116.41888	39.95293
42	2008-02-05 17:40:09	116.41862	39.95278
42	2008-02-05 17:40:09	116.41862	39.95278
42	2008-02-05 17:44:37	116.42579	39.94783
42	2008-02-05 17:49:37	116.44737	39.93984
42	2008-02-05 17:54:37	116.45541	39.93231
42	2008-02-05 17:57:02	116.47425	39.93236
42	2008-02-05 17:59:51	116.47868	39.93007
42	2008-02-05 18:04:51	116.48309	39.92207
42	2008-02-05 18:09:52	116.50916	39.92186
42	2008-02-05 18:18:56	116.48876	39.91447
42	2008-02-05 18:22:26	116.47559	39.91432
42	2008-02-05 18:27:26	116.45336	39.91854
42	2008-02-05 18:30:11	116.44744	39.91498
42	2008-02-05 18:32:27	116.451	39.9189
42	2008-02-05 18:37:27	116.45568	39.93267
42	2008-02-05 18:42:27	116.46169	39.9683
42	2008-02-05 18:47:23	116.45691	39.97551
42	2008-02-05 18:52:23	116.44923	39.97978
42	2008-02-05 18:57:23	116.46224	39.98422
42	2008-02-05 19:02:23	116.47269	39.98213
42	2008-02-05 19:06:43	116.47269	39.98213
42	2008-02-05 19:07:23	116.47269	39.98213
42	2008-02-05 19:07:23	116.47269	39.98213
42	2008-02-05 19:12:23	116.47269	39.98213
42	2008-02-05 19:17:23	116.46983	39.98617
42	2008-02-05 19:22:23	116.47264	39.98216
42	2008-02-05 19:27:23	116.47244	39.98241
42	2008-02-05 19:32:24	116.47237	39.98238
42	2008-02-05 19:34:16	116.47163	39.98171
42	2008-02-05 19:34:16	116.47163	39.98171
42	2008-02-05 19:39:16	116.46181	39.96972
42	2008-02-05 19:44:16	116.43959	39.94865
42	2008-02-05 19:49:16	116.43425	39.93982
42	2008-02-05 19:54:16	116.42822	39.9241
42	2008-02-05 19:59:16	116.42156	39.9072
42	2008-02-05 20:04:16	116.39201	39.90638
42	2008-02-05 20:09:16	116.36368	39.90595
42	2008-02-05 20:14:16	116.35709	39.89941
42	2008-02-05 20:23:59	116.3573	39.88905
42	2008-02-05 20:29:00	116.3629	39.88789
42	2008-02-05 20:34:00	116.38264	39.88825
42	2008-02-05 20:39:00	116.40538	39.89139
42	2008-02-05 20:44:00	116.43266	39.89213
42	2008-02-05 20:48:59	116.45032	39.90288
42	2008-02-05 20:51:07	116.4493	39.90399
42	2008-02-05 20:53:59	116.4434	39.90451
42	2008-02-05 20:59:00	116.44618	39.90267
42	2008-02-05 21:04:00	116.4434	39.912
42	2008-02-05 21:09:01	116.45204	39.91166
42	2008-02-05 21:13:59	116.44714	39.90723
42	2008-02-05 21:15:05	116.44433	39.90807
42	2008-02-05 21:20:05	116.45545	39.91745
42	2008-02-05 21:25:05	116.45847	39.95819
42	2008-02-05 21:25:06	116.45847	39.95819
42	2008-02-05 21:30:05	116.45523	39.93277
42	2008-02-05 21:35:05	116.46092	39.92836
42	2008-02-05 21:35:35	116.46093	39.92818
42	2008-02-05 21:40:35	116.45591	39.93361
42	2008-02-05 21:45:35	116.45746	39.95645
42	2008-02-05 21:50:35	116.45698	39.95136
42	2008-02-05 21:55:35	116.44287	39.9603
42	2008-02-05 21:58:37	116.44498	39.96551
42	2008-02-05 22:03:38	116.43097	39.97774
42	2008-02-05 22:08:38	116.39528	39.98864
42	2008-02-05 22:13:38	116.39812	39.98882
42	2008-02-05 22:14:53	116.39811	39.98882
42	2008-02-05 22:19:53	116.41086	39.98512
42	2008-02-05 22:21:33	116.41054	39.97886
42	2008-02-05 22:26:33	116.40152	39.98733
42	2008-02-05 22:31:49	116.33252	39.98528
42	2008-02-05 22:35:09	116.3232	39.99167
42	2008-02-05 22:39:31	116.30731	39.98433
42	2008-02-05 22:41:11	116.30286	39.98389
42	2008-02-05 22:44:31	116.31188	39.97962
42	2008-02-05 22:46:11	116.31623	39.97977
42	2008-02-05 22:51:11	116.30491	39.98391
42	2008-02-05 22:55:42	116.30889	39.98401
42	2008-02-05 23:00:42	116.30905	39.997
42	2008-02-05 23:05:42	116.30818	40.02061
42	2008-02-05 23:06:16	116.30811	40.02072
42	2008-02-05 23:10:42	116.31231	40.01046
42	2008-02-05 23:21:56	116.31017	39.9641
42	2008-02-05 23:25:42	116.30403	39.93417
42	2008-02-05 23:30:35	116.30394	39.90284
42	2008-02-05 23:35:35	116.30472	39.90177
42	2008-02-05 23:40:35	116.30396	39.94495
42	2008-02-05 23:45:35	116.29455	39.98291
42	2008-02-05 23:59:50	116.3021	39.97439
42	2008-02-06 00:08:08	116.30001	39.97654
42	2008-02-06 00:13:08	116.30637	39.98378
42	2008-02-06 00:18:07	116.30485	39.98303
42	2008-02-06 00:23:09	116.30532	39.98377
42	2008-02-06 00:28:09	116.3266	39.98439
42	2008-02-06 00:33:09	116.37974	39.98609
42	2008-02-06 00:38:09	116.41356	39.98716
42	2008-02-06 00:42:39	116.40899	39.98737
42	2008-02-06 00:47:43	116.36896	39.98816
42	2008-02-06 00:47:43	116.36896	39.98816
42	2008-02-06 00:52:39	116.37486	39.97593
42	2008-02-06 00:56:15	116.39135	39.96703
42	2008-02-06 00:58:05	116.39466	39.9671
42	2008-02-06 00:58:05	116.39466	39.9671
42	2008-02-06 01:02:34	116.41201	39.95657
42	2008-02-06 01:04:51	116.41521	39.96081
42	2008-02-06 01:09:51	116.4389	39.95468
42	2008-02-06 01:18:22	116.44108	39.94968
42	2008-02-06 01:22:12	116.45459	39.95165
42	2008-02-06 01:25:39	116.44914	39.93146
42	2008-02-06 01:35:39	116.45657	39.95494
42	2008-02-06 01:40:39	116.45675	39.95441
42	2008-02-06 01:42:51	116.45744	39.95631
42	2008-02-06 01:47:51	116.40277	39.96759
42	2008-02-06 01:52:51	116.36487	39.95355
42	2008-02-06 01:55:08	116.35772	39.95111
42	2008-02-06 01:57:51	116.36222	39.95649
42	2008-02-06 02:02:50	116.3553	39.9524
42	2008-02-06 02:03:01	116.3553	39.9524
42	2008-02-06 02:13:01	116.40891	39.96761
42	2008-02-06 02:18:01	116.4444	39.98228
42	2008-02-06 02:23:01	116.48131	39.98711
42	2008-02-06 02:28:01	116.48327	39.98885
42	2008-02-06 02:38:02	116.48331	39.98888
42	2008-02-06 02:43:02	116.48332	39.98888
42	2008-02-06 02:48:01	116.48333	39.98889
42	2008-02-06 02:58:01	116.48331	39.98889
42	2008-02-06 03:03:01	116.48342	39.989
42	2008-02-06 03:08:01	116.4835	39.98911
42	2008-02-06 06:17:46	116.72135	40.20265
42	2008-02-06 06:22:46	116.72127	40.20265
42	2008-02-06 06:27:46	116.72132	40.20265
42	2008-02-06 06:32:46	116.72129	40.20273
42	2008-02-06 06:37:46	116.72126	40.20275
42	2008-02-06 06:42:46	116.72126	40.20276
42	2008-02-06 06:47:46	116.72127	40.20276
42	2008-02-06 06:52:46	116.72127	40.20276
42	2008-02-06 06:57:46	116.72127	40.20278
42	2008-02-06 07:02:46	116.72127	40.20279
42	2008-02-06 07:07:46	116.72127	40.2028
42	2008-02-06 07:12:46	116.72127	40.20281
42	2008-02-06 07:17:46	116.72128	40.20289
42	2008-02-06 07:22:46	116.7213	40.20285
42	2008-02-06 07:27:46	116.72133	40.20287
42	2008-02-06 07:32:46	116.72137	40.20276
42	2008-02-06 07:37:45	116.72134	40.20282
42	2008-02-06 07:42:45	116.72127	40.20283
42	2008-02-06 07:47:45	116.72104	40.20285
42	2008-02-06 07:57:45	116.72088	40.20268
42	2008-02-06 08:02:45	116.72094	40.2027
42	2008-02-06 08:12:45	116.72147	40.2027
42	2008-02-06 08:17:46	116.72146	40.20271
42	2008-02-06 08:22:46	116.72144	40.20288
42	2008-02-06 08:22:46	116.72144	40.20288
42	2008-02-06 08:27:46	116.72136	40.20275
42	2008-02-06 08:32:46	116.72139	40.2028
42	2008-02-06 08:37:46	116.7214	40.20278
42	2008-02-06 08:42:46	116.72139	40.20276
42	2008-02-06 08:47:46	116.72138	40.2027
42	2008-02-06 08:52:46	116.72142	40.20266
42	2008-02-06 08:57:45	116.72137	40.20268
42	2008-02-06 09:02:45	116.72118	40.20266
42	2008-02-06 09:07:45	116.72138	40.20278
42	2008-02-06 09:12:45	116.72129	40.20273
42	2008-02-06 09:22:45	116.7213	40.20281
42	2008-02-06 09:27:45	116.72129	40.2028
42	2008-02-06 09:32:45	116.72128	40.2028
42	2008-02-06 09:37:45	116.72141	40.20267
42	2008-02-06 09:42:45	116.72136	40.20273
42	2008-02-06 09:47:45	116.72068	40.19761
42	2008-02-06 09:57:45	116.63932	40.16971
42	2008-02-06 10:02:45	116.58972	40.1405
42	2008-02-06 10:12:45	116.47508	40.08792
42	2008-02-06 10:17:45	116.45524	40.02554
42	2008-02-06 10:22:45	116.42285	39.96842
42	2008-02-06 10:27:45	116.35302	39.96656
42	2008-02-06 10:32:45	116.34979	39.92741
42	2008-02-06 10:39:04	116.34247	39.86969
42	2008-02-06 10:42:45	116.33962	39.82955
42	2008-02-06 10:47:45	116.33573	39.77477
42	2008-02-06 10:47:45	116.33573	39.77477
42	2008-02-06 10:52:45	116.33324	39.73951
42	2008-02-06 11:02:45	116.33265	39.73445
42	2008-02-06 11:07:45	116.33265	39.73445
42	2008-02-06 11:12:45	116.33265	39.73445
42	2008-02-06 11:17:45	116.33265	39.73445
42	2008-02-06 11:22:45	116.33269	39.73475
42	2008-02-06 11:27:45	116.3327	39.73476
42	2008-02-06 11:32:45	116.3327	39.73476
42	2008-02-06 11:37:45	116.3327	39.73476
42	2008-02-06 11:42:44	116.3327	39.73476
42	2008-02-06 11:47:44	116.33238	39.73551
42	2008-02-06 11:52:44	116.33893	39.74402
42	2008-02-06 11:57:44	116.34015	39.80139
42	2008-02-06 12:02:44	116.34133	39.85661
42	2008-02-06 12:07:44	116.34413	39.89678
42	2008-02-06 12:12:45	116.35039	39.91599
42	2008-02-06 12:22:44	116.38943	39.96717
42	2008-02-06 12:27:44	116.43444	39.98266
42	2008-02-06 12:32:44	116.46124	40.00687
42	2008-02-06 12:37:44	116.46211	39.99412
42	2008-02-06 12:42:44	116.4618	40.00286
42	2008-02-06 12:47:44	116.46073	40.02917
42	2008-02-06 12:52:44	116.47526	40.08608
42	2008-02-06 12:57:44	116.53754	40.12152
42	2008-02-06 13:02:45	116.57275	40.1265
42	2008-02-06 13:07:45	116.63249	40.16544
42	2008-02-06 13:12:45	116.69128	40.16868
42	2008-02-06 13:12:45	116.69128	40.16868
42	2008-02-06 13:27:44	116.72067	40.199
42	2008-02-06 13:32:44	116.72063	40.19902
42	2008-02-06 13:37:44	116.72062	40.19902
42	2008-02-06 13:42:44	116.72064	40.19901
42	2008-02-06 13:52:45	116.72064	40.19903
42	2008-02-06 13:57:45	116.72064	40.19904
42	2008-02-06 14:02:44	116.72064	40.19904
42	2008-02-06 14:07:44	116.72064	40.19905
42	2008-02-06 14:12:44	116.72064	40.19905
42	2008-02-06 14:17:44	116.72064	40.19905
42	2008-02-06 14:22:44	116.72067	40.19908
42	2008-02-06 14:27:44	116.72089	40.19928
42	2008-02-06 14:32:44	116.72037	40.19885
42	2008-02-06 14:37:44	116.72044	40.1989
42	2008-02-06 14:42:44	116.72048	40.19893
42	2008-02-06 14:47:44	116.7205	40.19894
42	2008-02-06 14:52:44	116.71885	40.19968
42	2008-02-06 14:58:34	116.73162	40.19522
42	2008-02-06 15:03:34	116.77878	40.19784
42	2008-02-06 15:08:34	116.80712	40.15315
42	2008-02-06 15:13:34	116.80351	40.10534
42	2008-02-06 15:18:34	116.80871	40.0676
42	2008-02-06 15:23:34	116.81684	40.03047
42	2008-02-06 15:28:34	116.84393	40.01005
42	2008-02-06 15:33:34	116.85686	39.99984
42	2008-02-06 15:38:34	116.85704	39.99944
42	2008-02-06 15:43:34	116.85523	39.99706
42	2008-02-06 15:48:34	116.8552	39.99708
42	2008-02-06 15:53:34	116.8552	39.99712
42	2008-02-06 15:58:34	116.85521	39.9971
42	2008-02-06 16:08:34	116.85673	39.99988
42	2008-02-06 16:13:34	116.85674	39.99991
42	2008-02-06 16:18:34	116.85673	40.00001
42	2008-02-06 16:23:34	116.85692	39.99998
42	2008-02-06 16:33:34	116.81684	40.02973
42	2008-02-06 19:48:01	116.72083	40.19902
42	2008-02-06 19:53:00	116.72078	40.19897
42	2008-02-06 19:56:50	116.72077	40.19896
42	2008-02-06 19:58:00	116.72076	40.19896
42	2008-02-06 20:03:00	116.72075	40.19897
42	2008-02-06 20:12:02	116.72379	40.20257
42	2008-02-06 20:17:03	116.72141	40.20266
42	2008-02-06 20:22:03	116.72138	40.2027
42	2008-02-06 20:27:03	116.72139	40.20271
42	2008-02-06 20:32:03	116.7214	40.20269
42	2008-02-06 20:37:02	116.7214	40.20269
42	2008-02-06 20:42:02	116.7214	40.20269
42	2008-02-06 20:47:02	116.72154	40.20258
42	2008-02-06 20:52:02	116.72145	40.20261
42	2008-02-06 20:52:02	116.72145	40.20261
42	2008-02-06 20:57:02	116.72141	40.20263
42	2008-02-06 21:02:02	116.72119	40.20273
42	2008-02-06 21:07:02	116.72128	40.20274
42	2008-02-06 21:12:02	116.72124	40.20273
42	2008-02-06 21:17:02	116.72113	40.2027
42	2008-02-06 21:22:02	116.72111	40.2027
42	2008-02-06 21:27:02	116.72098	40.20264
42	2008-02-06 21:32:02	116.72101	40.20264
42	2008-02-06 21:37:02	116.72108	40.20268
42	2008-02-06 21:42:02	116.72113	40.20269
42	2008-02-06 21:47:02	116.72106	40.20256
42	2008-02-06 21:52:02	116.7209	40.20262
42	2008-02-06 21:57:02	116.72098	40.20261
42	2008-02-06 22:02:02	116.72101	40.20262
42	2008-02-06 22:12:02	116.7213	40.20269
42	2008-02-06 22:17:02	116.72106	40.20254
42	2008-02-06 22:22:02	116.72139	40.20259
42	2008-02-06 22:27:02	116.72136	40.20259
42	2008-02-06 22:32:02	116.72128	40.20257
42	2008-02-06 22:37:02	116.72128	40.20261
42	2008-02-06 22:42:02	116.72128	40.20262
42	2008-02-06 22:47:02	116.72128	40.20264
42	2008-02-06 22:52:02	116.72129	40.20271
42	2008-02-06 22:57:02	116.72134	40.20256
42	2008-02-06 23:02:02	116.72136	40.20261
42	2008-02-06 23:07:02	116.72135	40.20261
42	2008-02-06 23:12:02	116.72135	40.20262
42	2008-02-06 23:17:02	116.72136	40.20264
42	2008-02-06 23:17:02	116.72136	40.20264
42	2008-02-06 23:22:02	116.72138	40.20265
42	2008-02-06 23:27:02	116.72139	40.20266
42	2008-02-06 23:32:01	116.72139	40.20265
42	2008-02-06 23:37:02	116.7214	40.20264
42	2008-02-06 23:42:02	116.7214	40.20264
42	2008-02-06 23:47:02	116.72143	40.20274
42	2008-02-06 23:52:02	116.72135	40.20265
42	2008-02-06 23:57:02	116.72138	40.20266
42	2008-02-07 00:02:02	116.72139	40.20267
42	2008-02-07 00:07:02	116.72138	40.20268
42	2008-02-07 00:12:02	116.72138	40.20269
42	2008-02-07 00:17:01	116.72138	40.20269
42	2008-02-07 00:22:01	116.72138	40.2027
42	2008-02-07 00:27:01	116.72136	40.2027
42	2008-02-07 00:32:01	116.72136	40.2027
42	2008-02-07 00:37:01	116.72136	40.20271
42	2008-02-07 00:42:01	116.72136	40.2027
42	2008-02-07 00:47:01	116.72136	40.2027
42	2008-02-07 00:52:01	116.72136	40.2027
42	2008-02-07 00:57:01	116.72136	40.2027
42	2008-02-07 01:02:01	116.72136	40.2027
42	2008-02-07 01:07:01	116.72136	40.2027
42	2008-02-07 01:12:01	116.72135	40.20271
42	2008-02-07 01:17:01	116.72135	40.2027
42	2008-02-07 01:22:01	116.72131	40.20239
42	2008-02-07 01:27:01	116.72128	40.20243
42	2008-02-07 01:32:01	116.72127	40.20252
42	2008-02-07 01:37:01	116.72127	40.20255
42	2008-02-07 01:42:01	116.72125	40.20235
42	2008-02-07 01:42:01	116.72125	40.20235
42	2008-02-07 01:47:02	116.72135	40.20283
42	2008-02-07 01:52:02	116.72133	40.20269
42	2008-02-07 01:57:02	116.72149	40.20285
42	2008-02-07 02:12:01	116.72112	40.20254
42	2008-02-07 02:17:01	116.72119	40.20257
42	2008-02-07 02:22:01	116.72144	40.20276
42	2008-02-07 02:27:01	116.72138	40.20266
42	2008-02-07 02:32:01	116.72141	40.20265
42	2008-02-07 02:37:01	116.7214	40.20265
42	2008-02-07 02:42:01	116.72138	40.20265
42	2008-02-07 02:47:01	116.72138	40.20264
42	2008-02-07 02:52:01	116.72139	40.20263
42	2008-02-07 02:57:01	116.72139	40.20263
42	2008-02-07 03:07:01	116.72139	40.20263
42	2008-02-07 03:12:01	116.72139	40.20264
42	2008-02-07 03:17:01	116.72139	40.20265
42	2008-02-07 03:22:01	116.72139	40.20265
42	2008-02-07 03:27:01	116.7214	40.20265
42	2008-02-07 03:32:01	116.7215	40.20249
42	2008-02-07 03:37:01	116.72147	40.20251
42	2008-02-07 03:42:01	116.72144	40.20256
42	2008-02-07 03:47:01	116.72156	40.20269
42	2008-02-07 03:52:01	116.72132	40.20267
42	2008-02-07 03:57:01	116.72133	40.20261
42	2008-02-07 04:02:01	116.72133	40.2026
42	2008-02-07 04:07:01	107.41377	29.92689
42	2008-02-07 04:07:01	107.41377	29.92689
42	2008-02-07 04:07:01	107.41377	29.92689
42	2008-02-07 04:07:01	107.41377	29.92689
42	2008-02-07 04:12:01	116.72155	40.20272
42	2008-02-07 04:17:00	116.72129	40.20277
42	2008-02-07 04:22:00	116.72141	40.2026
42	2008-02-07 04:27:00	116.72145	40.20265
42	2008-02-07 04:32:00	116.7215	40.20312
42	2008-02-07 04:37:00	116.72152	40.20308
42	2008-02-07 04:42:00	116.7215	40.20256
42	2008-02-07 04:47:00	116.72127	40.20212
42	2008-02-07 04:52:00	116.72138	40.2025
42	2008-02-07 04:57:01	116.72136	40.20252
42	2008-02-07 05:02:01	116.72137	40.20243
42	2008-02-07 05:07:01	116.72138	40.20239
42	2008-02-07 05:12:01	116.72137	40.20238
42	2008-02-07 05:17:01	116.72139	40.20245
42	2008-02-07 05:22:01	116.72142	40.20269
42	2008-02-07 05:27:01	116.72144	40.20271
42	2008-02-07 05:32:01	116.72147	40.2027
42	2008-02-07 05:42:00	116.72144	40.20274
42	2008-02-07 05:47:00	116.72146	40.20269
42	2008-02-07 05:52:00	116.72139	40.20273
42	2008-02-07 05:57:00	116.72139	40.20284
42	2008-02-07 06:07:00	116.72132	40.20267
42	2008-02-07 06:12:00	116.72129	40.20268
42	2008-02-07 06:17:00	116.72126	40.20267
42	2008-02-07 06:22:00	116.72127	40.20268
42	2008-02-07 06:27:00	116.72128	40.20267
42	2008-02-07 06:32:00	116.72128	40.20267
42	2008-02-07 06:32:00	116.72128	40.20267
42	2008-02-07 06:37:01	116.72129	40.20267
42	2008-02-07 06:42:01	116.72129	40.20266
42	2008-02-07 06:47:01	116.72135	40.20279
42	2008-02-07 06:52:01	116.72135	40.20277
42	2008-02-07 06:57:00	116.72132	40.20278
42	2008-02-07 07:02:00	116.7213	40.20279
42	2008-02-07 07:07:00	116.72129	40.2028
42	2008-02-07 07:12:00	116.72129	40.2028
42	2008-02-07 07:17:00	116.72129	40.20278
42	2008-02-07 07:22:00	116.7213	40.20277
42	2008-02-07 07:32:00	116.72131	40.20274
42	2008-02-07 07:37:00	116.72131	40.20273
42	2008-02-07 07:42:00	116.72131	40.2027
42	2008-02-07 07:52:00	116.72126	40.20282
42	2008-02-07 07:57:00	116.72128	40.20279
42	2008-02-07 08:02:00	116.72128	40.20281
42	2008-02-07 08:07:00	116.72115	40.20279
42	2008-02-07 08:12:00	116.72116	40.2028
42	2008-02-07 08:16:59	116.7212	40.20279
42	2008-02-07 08:21:59	116.72123	40.20279
42	2008-02-07 08:26:59	116.72126	40.20278
42	2008-02-07 08:31:59	116.72126	40.20279
42	2008-02-07 08:36:59	116.72132	40.2027
42	2008-02-07 08:51:59	116.72138	40.20277
42	2008-02-07 08:56:59	116.72134	40.20272
42	2008-02-07 08:56:59	116.72134	40.20272
42	2008-02-07 09:01:59	116.72123	40.20266
42	2008-02-07 09:06:59	116.72117	40.20262
42	2008-02-07 09:11:59	116.72144	40.2026
42	2008-02-07 09:16:59	116.72119	40.20269
42	2008-02-07 09:21:59	116.72115	40.20264
42	2008-02-07 09:27:00	116.72115	40.20263
42	2008-02-07 09:32:00	116.72115	40.20264
42	2008-02-07 09:37:00	116.721	40.20237
42	2008-02-07 09:42:00	116.72129	40.20271
42	2008-02-07 09:46:59	116.72129	40.20271
42	2008-02-07 09:56:59	116.72125	40.20274
42	2008-02-07 10:01:59	116.71964	40.2018
42	2008-02-07 10:47:59	116.72035	40.20267
42	2008-02-07 10:51:59	116.71865	40.19884
42	2008-02-07 11:01:59	116.71875	40.1988
42	2008-02-07 11:06:59	116.71873	40.19872
42	2008-02-07 11:11:59	116.71873	40.19874
42	2008-02-07 11:16:59	116.71873	40.19879
42	2008-02-07 11:21:59	116.7186	40.19877
42	2008-02-07 11:26:59	116.71863	40.19878
42	2008-02-07 11:31:59	116.71865	40.1988
42	2008-02-07 11:36:59	116.71866	40.19881
42	2008-02-07 11:41:59	116.7175	40.1969
42	2008-02-07 11:46:59	116.70848	40.17713
42	2008-02-07 11:51:59	116.70992	40.17491
42	2008-02-07 11:56:59	116.70991	40.17492
42	2008-02-07 12:01:59	116.70989	40.17492
42	2008-02-07 12:06:59	116.70987	40.17493
42	2008-02-07 12:11:58	116.70986	40.17493
42	2008-02-07 12:34:36	116.70985	40.1749
42	2008-02-07 12:36:58	116.70965	40.17479
42	2008-02-07 12:41:58	116.69756	40.14092
42	2008-02-07 12:51:58	116.69614	40.1353
42	2008-02-07 12:56:59	116.69617	40.13529
42	2008-02-07 13:01:59	116.69618	40.1353
42	2008-02-07 13:06:59	116.6962	40.1353
42	2008-02-07 13:11:59	116.69619	40.1353
42	2008-02-07 13:16:58	116.6962	40.13529
42	2008-02-07 13:21:58	116.69621	40.13528
42	2008-02-07 13:26:58	116.69622	40.13528
42	2008-02-07 13:31:58	116.69623	40.13528
42	2008-02-07 13:36:58	116.69623	40.13527
42	2008-02-07 13:41:58	116.69624	40.13527
42	2008-02-07 13:46:58	116.69624	40.13527
42	2008-02-07 13:46:58	116.69624	40.13527
42	2008-02-07 13:51:58	116.69625	40.13529
42	2008-02-07 13:56:59	116.69625	40.13529
42	2008-02-07 14:01:59	116.69625	40.13529
42	2008-02-07 14:06:59	116.69625	40.13529
42	2008-02-07 14:11:59	116.69625	40.13529
42	2008-02-07 14:16:58	116.69625	40.13529
42	2008-02-07 14:21:58	116.69626	40.13529
42	2008-02-07 14:31:59	116.69626	40.1353
42	2008-02-07 14:36:59	116.69625	40.1353
42	2008-02-07 14:41:59	116.69625	40.1353
42	2008-02-07 14:46:58	116.69625	40.1353
42	2008-02-07 14:51:58	116.69625	40.1353
42	2008-02-07 14:56:58	116.69625	40.1353
42	2008-02-07 15:01:58	116.69625	40.1353
42	2008-02-07 15:06:58	116.69625	40.1353
42	2008-02-07 15:11:58	116.69625	40.1353
42	2008-02-07 15:16:58	116.70239	40.14648
42	2008-02-07 15:21:58	116.71861	40.19901
42	2008-02-07 15:26:58	116.71868	40.19885
42	2008-02-07 15:31:58	116.71869	40.19887
42	2008-02-07 15:36:58	116.74376	40.19244
42	2008-02-07 15:41:58	116.75384	40.17428
42	2008-02-07 15:46:58	116.75387	40.17424
42	2008-02-07 15:51:58	116.75388	40.17424
42	2008-02-07 15:56:58	116.75388	40.17423
42	2008-02-07 16:01:58	116.75389	40.17424
42	2008-02-07 16:06:58	116.75389	40.17425
42	2008-02-07 16:11:58	116.75389	40.17427
42	2008-02-07 16:11:58	116.75389	40.17427
42	2008-02-07 16:16:58	116.75389	40.17427
42	2008-02-07 16:21:58	116.75389	40.17427
42	2008-02-07 16:26:58	116.7539	40.17428
42	2008-02-07 16:31:57	116.7539	40.17428
42	2008-02-07 16:36:58	116.7539	40.17428
42	2008-02-07 16:41:58	116.7539	40.17427
42	2008-02-07 16:46:58	116.75389	40.17427
42	2008-02-07 16:51:58	116.75389	40.17426
42	2008-02-07 16:56:57	116.75389	40.17426
42	2008-02-07 17:01:57	116.75389	40.17426
42	2008-02-07 17:06:57	116.7539	40.17426
42	2008-02-07 17:11:57	116.7539	40.17426
42	2008-02-07 17:16:57	116.7539	40.17426
42	2008-02-07 17:21:57	116.7539	40.17426
42	2008-02-07 17:26:57	116.7539	40.17427
42	2008-02-07 17:31:57	116.7539	40.17427
42	2008-02-07 17:36:58	116.75391	40.17427
42	2008-02-07 17:41:58	116.75391	40.17427
42	2008-02-07 17:46:58	116.75391	40.17428
42	2008-02-07 17:51:58	116.75391	40.17428
42	2008-02-07 17:56:57	116.75391	40.17428
42	2008-02-07 18:01:57	116.75391	40.17428
42	2008-02-07 18:06:57	116.75391	40.17428
42	2008-02-07 18:11:57	116.75391	40.17428
42	2008-02-07 18:16:57	116.75391	40.17428
42	2008-02-07 18:21:57	116.75391	40.17428
42	2008-02-07 18:26:57	116.75391	40.17427
42	2008-02-07 18:31:57	116.75391	40.17427
42	2008-02-07 18:36:57	116.75391	40.17428
42	2008-02-07 18:36:57	116.75391	40.17428
42	2008-02-07 18:41:57	116.75391	40.17427
42	2008-02-07 18:46:57	116.75391	40.17427
42	2008-02-07 18:51:57	116.73907	40.19524
42	2008-02-07 18:56:57	116.71869	40.19891
42	2008-02-07 19:01:57	116.71871	40.19897
42	2008-02-07 19:06:57	116.71874	40.19906
42	2008-02-07 19:11:57	116.71876	40.19897
42	2008-02-07 19:12:09	116.71876	40.19897
42	2008-02-07 19:16:57	116.71658	40.20089
42	2008-02-07 19:21:57	116.71663	40.20094
42	2008-02-07 19:26:57	116.72318	40.20183
42	2008-02-07 19:31:57	116.76449	40.20996
42	2008-02-07 19:36:57	116.80518	40.20733
42	2008-02-07 19:41:57	116.8051	40.20751
42	2008-02-07 19:46:57	116.8051	40.20754
42	2008-02-07 19:51:57	116.8051	40.20755
42	2008-02-07 19:56:57	116.80511	40.20756
42	2008-02-07 20:01:57	116.80511	40.20758
42	2008-02-07 20:06:57	116.80512	40.20759
42	2008-02-07 20:11:57	116.80625	40.20575
42	2008-02-07 20:16:57	116.76013	40.21036
42	2008-02-07 20:21:57	116.71699	40.20105
42	2008-02-07 20:26:57	116.71817	40.19907
42	2008-02-07 20:31:57	116.71815	40.19909
42	2008-02-07 20:36:57	116.71816	40.1991
42	2008-02-07 20:41:57	116.71816	40.19911
42	2008-02-07 20:46:57	116.7182	40.19919
42	2008-02-07 20:51:57	116.71817	40.19922
42	2008-02-07 20:56:57	116.71819	40.1991
42	2008-02-07 21:01:57	116.7182	40.19909
42	2008-02-07 21:01:57	116.7182	40.19909
42	2008-02-07 21:06:57	116.71819	40.19911
42	2008-02-07 21:11:56	116.71819	40.19911
42	2008-02-07 21:16:57	116.72458	40.20313
42	2008-02-07 21:21:57	116.72072	40.20269
42	2008-02-07 21:26:57	116.72094	40.20264
42	2008-02-07 21:31:57	116.72093	40.20262
42	2008-02-07 21:36:56	116.72102	40.20259
42	2008-02-07 21:41:56	116.72099	40.20247
42	2008-02-07 21:46:56	116.72122	40.20264
42	2008-02-07 21:51:56	116.72218	40.20268
42	2008-02-07 21:56:56	116.72198	40.20267
42	2008-02-07 22:01:56	116.72184	40.20266
42	2008-02-07 22:06:56	116.72109	40.20274
42	2008-02-07 22:11:56	116.72101	40.20256
42	2008-02-07 22:16:57	116.72133	40.20272
42	2008-02-07 22:21:57	116.72126	40.20261
42	2008-02-07 22:30:48	116.72149	40.20275
42	2008-02-07 22:31:56	116.72145	40.20266
42	2008-02-07 22:36:56	116.72144	40.20263
42	2008-02-07 22:41:56	116.72136	40.20268
42	2008-02-07 22:46:56	116.72141	40.20294
42	2008-02-07 22:51:56	116.7213	40.20287
42	2008-02-07 22:56:56	116.7213	40.20285
42	2008-02-07 23:01:56	116.72126	40.20279
42	2008-02-07 23:06:56	116.72125	40.20258
42	2008-02-07 23:11:57	116.72133	40.20268
42	2008-02-07 23:16:57	116.72167	40.20291
42	2008-02-07 23:21:56	116.72154	40.2028
42	2008-02-07 23:26:56	116.72116	40.20229
42	2008-02-07 23:26:56	116.72116	40.20229
42	2008-02-07 23:31:56	116.72129	40.20264
42	2008-02-07 23:36:56	116.72133	40.20266
42	2008-02-07 23:41:56	116.72133	40.20266
42	2008-02-07 23:46:56	116.72134	40.20267
42	2008-02-07 23:51:56	116.72135	40.20267
42	2008-02-07 23:56:56	116.72134	40.20268
42	2008-02-08 00:01:56	116.72135	40.20269
42	2008-02-08 00:06:56	116.72134	40.2027
42	2008-02-08 00:11:56	116.72134	40.20271
42	2008-02-08 00:16:56	116.72134	40.20271
42	2008-02-08 00:21:56	116.72134	40.20271
42	2008-02-08 00:26:56	116.72134	40.20271
42	2008-02-08 00:31:56	116.72134	40.2027
42	2008-02-08 00:36:56	116.72134	40.2027
42	2008-02-08 00:41:56	116.72134	40.20269
42	2008-02-08 00:46:56	116.72154	40.20272
42	2008-02-08 00:51:56	116.72132	40.20267
42	2008-02-08 00:56:56	116.72132	40.20267
42	2008-02-08 01:01:56	116.72142	40.20279
42	2008-02-08 01:06:55	116.7214	40.20285
42	2008-02-08 01:11:55	116.72133	40.20271
42	2008-02-08 01:16:55	116.72139	40.20283
42	2008-02-08 01:21:56	116.72131	40.2027
42	2008-02-08 01:26:56	116.72131	40.20276
42	2008-02-08 01:31:56	116.72132	40.20281
42	2008-02-08 01:36:56	116.72123	40.20302
42	2008-02-08 01:41:55	116.72157	40.20258
42	2008-02-08 01:41:55	116.72157	40.20258
42	2008-02-08 01:41:55	116.72157	40.20258
42	2008-02-08 01:46:55	116.72137	40.2024
42	2008-02-08 01:51:55	116.72114	40.20264
42	2008-02-08 01:51:55	116.72114	40.20264
42	2008-02-08 01:56:55	116.72163	40.20309
42	2008-02-08 02:21:56	116.7211	40.20259
42	2008-02-08 02:46:55	116.72128	40.20273
42	2008-02-08 02:51:55	116.72128	40.20273
42	2008-02-08 02:56:55	116.72128	40.20273
42	2008-02-08 03:01:55	116.72128	40.20271
42	2008-02-08 03:06:56	116.72129	40.20271
42	2008-02-08 03:11:56	116.72129	40.20272
42	2008-02-08 03:16:56	116.72129	40.20272
42	2008-02-08 03:21:56	116.72129	40.20272
42	2008-02-08 03:26:55	116.7213	40.20273
42	2008-02-08 03:31:55	116.7213	40.20272
42	2008-02-08 03:36:55	116.72131	40.20272
42	2008-02-08 03:41:55	116.72131	40.20272
42	2008-02-08 03:46:55	116.72131	40.20272
42	2008-02-08 03:51:55	116.72133	40.2027
42	2008-02-08 03:56:55	116.72133	40.20274
42	2008-02-08 04:01:55	116.72132	40.20276
42	2008-02-08 04:11:55	116.72146	40.20239
42	2008-02-08 04:16:55	116.72145	40.20253
42	2008-02-08 04:16:55	116.72145	40.20253
42	2008-02-08 04:21:55	116.72146	40.20252
42	2008-02-08 04:26:55	116.72145	40.20251
42	2008-02-08 04:31:55	116.72143	40.20236
42	2008-02-08 04:36:55	116.72145	40.20243
42	2008-02-08 04:41:55	116.72147	40.20249
42	2008-02-08 04:46:55	116.72157	40.20325
42	2008-02-08 04:51:55	116.72161	40.20339
42	2008-02-08 04:56:55	116.72128	40.20281
42	2008-02-08 05:01:55	116.72137	40.20299
42	2008-02-08 05:06:55	116.72134	40.20294
42	2008-02-08 05:11:55	116.72124	40.20233
42	2008-02-08 05:16:55	116.72125	40.20235
42	2008-02-08 05:21:55	116.69316	40.06643
42	2008-02-08 05:26:55	116.72147	40.2027
42	2008-02-08 05:31:55	116.72137	40.20266
42	2008-02-08 05:36:55	116.72154	40.20417
42	2008-02-08 05:41:55	116.72133	40.20252
42	2008-02-08 05:46:55	116.72085	40.20308
42	2008-02-08 05:51:55	116.72088	40.20308
42	2008-02-08 05:56:55	116.7214	40.20257
42	2008-02-08 06:01:55	116.72139	40.20257
42	2008-02-08 06:06:54	116.72139	40.20258
42	2008-02-08 06:11:54	116.72142	40.20272
42	2008-02-08 06:16:54	116.7214	40.20271
42	2008-02-08 06:21:54	116.72138	40.2027
42	2008-02-08 06:26:54	116.72138	40.2027
42	2008-02-08 06:31:54	116.72138	40.2027
42	2008-02-08 06:36:54	116.72139	40.2027
42	2008-02-08 06:41:54	116.72139	40.20269
42	2008-02-08 06:41:54	116.72139	40.20269
42	2008-02-08 06:46:54	116.72139	40.20269
42	2008-02-08 06:51:54	116.72139	40.20269
42	2008-02-08 06:56:54	116.72139	40.20269
42	2008-02-08 07:01:54	116.72139	40.2027
42	2008-02-08 07:06:55	116.72139	40.20256
42	2008-02-08 07:11:55	116.72133	40.20268
42	2008-02-08 07:16:55	116.72135	40.20264
42	2008-02-08 07:21:55	116.72138	40.2026
42	2008-02-08 07:26:54	116.72138	40.2026
42	2008-02-08 07:31:54	116.72139	40.20259
42	2008-02-08 07:36:54	116.72137	40.20261
42	2008-02-08 07:41:54	116.72134	40.20265
42	2008-02-08 07:46:54	116.72146	40.20255
42	2008-02-08 07:51:54	116.72143	40.20265
42	2008-02-08 07:56:54	116.72144	40.20264
42	2008-02-08 08:01:54	116.72133	40.20271
42	2008-02-08 08:06:54	116.72139	40.20263
42	2008-02-08 08:11:54	116.72139	40.20264
42	2008-02-08 08:16:54	116.7213	40.2029
42	2008-02-08 08:21:54	116.72157	40.20235
42	2008-02-08 08:26:54	116.72156	40.2024
42	2008-02-08 08:31:54	116.72155	40.20244
42	2008-02-08 08:36:54	116.7213	40.20272
42	2008-02-08 08:41:54	116.72146	40.20263
42	2008-02-08 08:46:54	116.72142	40.20265
42	2008-02-08 08:51:54	116.72141	40.20268
42	2008-02-08 08:56:54	116.72136	40.20267
42	2008-02-08 09:01:54	116.72134	40.20268
42	2008-02-08 09:06:54	116.72121	40.20279
42	2008-02-08 09:06:54	116.72121	40.20279
42	2008-02-08 09:11:54	116.72121	40.20272
42	2008-02-08 09:16:54	116.72128	40.20273
42	2008-02-08 09:21:54	116.72126	40.20269
42	2008-02-08 09:26:54	116.72125	40.20272
42	2008-02-08 09:31:54	116.72124	40.20273
42	2008-02-08 09:36:54	116.72092	40.20249
42	2008-02-08 09:41:54	116.72123	40.20288
42	2008-02-08 09:46:54	116.72118	40.20283
42	2008-02-08 09:51:54	116.72121	40.2028
42	2008-02-08 09:56:54	116.72118	40.20279
42	2008-02-08 10:01:54	116.72111	40.20249
42	2008-02-08 10:06:53	116.72114	40.20249
42	2008-02-08 10:11:53	116.72136	40.20268
42	2008-02-08 10:16:53	116.72082	40.20251
42	2008-02-08 10:21:53	116.72138	40.2027
42	2008-02-08 10:26:53	116.72133	40.20249
42	2008-02-08 10:31:53	116.72142	40.20254
42	2008-02-08 10:36:53	116.72152	40.20264
42	2008-02-08 10:41:53	116.72136	40.2026
42	2008-02-08 10:46:53	116.72125	40.20245
42	2008-02-08 10:51:53	116.7214	40.20264
42	2008-02-08 10:56:53	116.72135	40.20276
42	2008-02-08 11:01:53	116.7214	40.20283
42	2008-02-08 11:06:54	116.72141	40.20286
42	2008-02-08 11:11:54	116.72141	40.20285
42	2008-02-08 11:16:54	116.7214	40.20284
42	2008-02-08 11:21:54	116.72122	40.20241
42	2008-02-08 12:16:45	116.72134	40.20277
42	2008-02-08 12:16:53	116.72134	40.20277
42	2008-02-08 12:21:53	116.72133	40.20277
42	2008-02-08 13:08:06	116.72127	40.20271
42	2008-02-08 13:11:53	116.7213	40.20266
42	2008-02-08 13:24:56	116.72484	40.20318
42	2008-02-08 13:26:53	116.74699	40.21063
42	2008-02-08 13:31:53	116.7525	40.21594
42	2008-02-08 13:36:53	116.75249	40.21594
42	2008-02-08 13:36:53	116.75249	40.21594
42	2008-02-08 13:41:52	116.75249	40.21596
42	2008-02-08 13:46:53	116.75248	40.21596
42	2008-02-08 13:51:53	116.75247	40.21597
42	2008-02-08 13:56:53	116.75246	40.21596
42	2008-02-08 13:56:53	116.75246	40.21596
42	2008-02-08 14:01:53	116.75245	40.21596
42	2008-02-08 14:06:53	116.75244	40.21596
42	2008-02-08 14:11:53	116.75244	40.21597
42	2008-02-08 14:16:53	116.75244	40.21596
42	2008-02-08 14:21:53	116.75243	40.21596
42	2008-02-08 14:26:52	116.75243	40.21596
42	2008-02-08 14:31:52	116.75243	40.21596
42	2008-02-08 14:36:52	116.75243	40.21596
42	2008-02-08 14:41:52	116.75243	40.21596
42	2008-02-08 14:46:52	116.75243	40.21596
42	2008-02-08 14:51:52	116.75243	40.21596
42	2008-02-08 14:56:52	116.75243	40.21596
42	2008-02-08 15:01:52	116.75243	40.21596
42	2008-02-08 15:06:53	116.75243	40.21596
42	2008-02-08 15:11:53	116.75243	40.21596
42	2008-02-08 15:16:53	116.75243	40.21596
42	2008-02-08 15:21:53	116.75243	40.21596
42	2008-02-08 15:26:52	116.75244	40.21596
42	2008-02-08 15:31:52	116.75244	40.21597
42	2008-02-08 15:36:52	116.75244	40.21597
42	2008-02-08 15:41:52	116.75244	40.21597
42	2008-02-08 15:46:52	116.75237	40.21592
42	2008-02-08 15:51:52	116.75238	40.21592
42	2008-02-08 15:56:52	116.75241	40.21591
42	2008-02-08 16:01:52	116.75243	40.21589
42	2008-02-08 16:06:52	116.75243	40.2159
42	2008-02-08 16:11:52	116.75243	40.21591
42	2008-02-08 16:16:52	116.75242	40.21592
42	2008-02-08 16:21:52	116.75242	40.21593
42	2008-02-08 16:21:52	116.75242	40.21593
42	2008-02-08 16:26:52	116.75242	40.21594
42	2008-02-08 16:31:52	116.75242	40.21593
42	2008-02-08 16:36:52	116.75242	40.21593
42	2008-02-08 16:41:52	116.75241	40.21591
42	2008-02-08 16:46:49	116.41757	39.85575
42	2008-02-08 16:46:52	116.75241	40.21591
42	2008-02-08 16:51:52	116.75242	40.2159
42	2008-02-08 16:56:52	116.75242	40.21589
42	2008-02-08 17:01:52	116.75242	40.21589
42	2008-02-08 17:06:52	116.75241	40.21588
42	2008-02-08 17:11:52	116.75241	40.21588
42	2008-02-08 17:16:52	116.75241	40.21589
42	2008-02-08 17:21:52	116.75241	40.21589
42	2008-02-08 17:26:52	116.75242	40.21589
42	2008-02-08 17:31:52	116.75242	40.21589
42	2008-02-08 17:36:52	116.75242	40.21589
