# Supplementary material for: An adaptive map-matching algorithm based on hierarchical fuzzy system from vehicular GPS data
Source: PLoS One. 2017 Dec 5;12(12):e0188796. doi: 10.1371/journal.pone.0188796 (PMC5716534; doi:10.1371/journal.pone.0188796)
Supplement: S1 Data — (ZIP) [file pone.0188796.s001.zip › data samples/44.txt]

44	2008-02-02 13:39:19	116.31707	39.95522
44	2008-02-02 13:42:28	116.31823	39.96545
44	2008-02-02 13:52:28	116.42792	39.96812
44	2008-02-02 14:00:56	116.45988	39.95751
44	2008-02-02 14:02:28	116.46028	39.95834
44	2008-02-02 14:12:28	116.38711	39.96722
44	2008-02-02 14:14:04	116.37978	39.96739
44	2008-02-02 14:24:17	116.3569	39.97523
44	2008-02-02 14:32:28	116.34736	39.98652
44	2008-02-02 14:37:04	116.33691	39.99156
44	2008-02-02 14:42:04	116.34214	39.99178
44	2008-02-02 14:47:04	116.34213	39.99178
44	2008-02-02 14:51:34	116.34385	39.99206
44	2008-02-02 14:56:14	116.36192	39.99228
44	2008-02-02 15:01:34	116.34372	39.98561
44	2008-02-02 15:12:02	116.33048	39.9754
44	2008-02-02 15:22:03	116.31192	39.97953
44	2008-02-02 15:22:03	116.31192	39.97953
44	2008-02-02 15:22:27	116.31128	39.97952
44	2008-02-02 15:27:27	116.32108	39.98449
44	2008-02-02 15:32:27	116.32219	39.99143
44	2008-02-02 15:49:59	116.41492	39.98768
44	2008-02-02 15:56:05	116.40396	39.98041
44	2008-02-02 15:57:07	116.40527	39.98057
44	2008-02-02 16:02:07	116.40396	39.98079
44	2008-02-02 16:07:25	116.43231	39.98192
44	2008-02-02 16:12:07	116.43145	39.98026
44	2008-02-02 16:17:07	116.43142	39.98027
44	2008-02-02 16:22:07	116.43137	39.98028
44	2008-02-02 16:27:07	116.43144	39.98027
44	2008-02-02 16:32:07	116.43146	39.98022
44	2008-02-02 16:37:07	116.43147	39.98021
44	2008-02-02 16:42:07	116.43173	39.97951
44	2008-02-02 16:47:07	116.4256	39.97624
44	2008-02-02 16:52:07	116.43127	39.98509
44	2008-02-02 16:57:07	116.43126	39.98875
44	2008-02-02 17:02:07	116.42674	39.97538
44	2008-02-02 17:07:07	116.41882	39.96799
44	2008-02-02 17:12:07	116.41842	39.97586
44	2008-02-02 17:13:14	116.4184	39.97899
44	2008-02-02 17:23:13	116.4613	39.97776
44	2008-02-02 17:25:26	116.46055	39.97905
44	2008-02-02 17:30:26	116.46819	39.99472
44	2008-02-02 17:35:26	116.46743	39.99791
44	2008-02-02 17:39:39	116.46591	39.99874
44	2008-02-02 17:49:39	116.41036	39.98751
44	2008-02-02 17:59:39	116.35891	39.9931
44	2008-02-02 18:09:39	116.38494	39.96701
44	2008-02-02 18:19:38	116.45526	39.95093
44	2008-02-02 18:29:38	116.44377	39.92225
44	2008-02-02 18:34:44	116.44406	39.90832
44	2008-02-02 18:39:38	116.45528	39.89733
44	2008-02-02 18:49:26	116.47169	39.89888
44	2008-02-02 18:51:39	116.47176	39.90298
44	2008-02-02 18:57:37	116.45667	39.91218
44	2008-02-02 19:02:37	116.44404	39.90824
44	2008-02-02 19:03:09	116.44404	39.90906
44	2008-02-02 19:13:09	116.44425	39.93028
44	2008-02-02 19:23:09	116.43902	39.94955
44	2008-02-02 19:30:26	116.44232	39.95797
44	2008-02-02 19:35:26	116.43887	39.94971
44	2008-02-02 19:35:37	116.43959	39.9492
44	2008-02-02 19:45:37	116.44421	39.92281
44	2008-02-02 19:50:44	116.43479	39.92556
44	2008-02-02 19:55:38	116.43992	39.92234
44	2008-02-02 20:05:38	116.4582	39.91717
44	2008-02-02 20:20:36	116.48567	39.93723
44	2008-02-02 20:25:36	116.48482	39.93567
44	2008-02-02 20:30:36	116.48289	39.95728
44	2008-02-02 20:42:03	116.4996	39.97585
44	2008-02-02 20:44:03	116.497	39.97075
44	2008-02-02 20:52:51	116.48361	39.98538
44	2008-02-02 20:57:51	116.48265	39.98727
44	2008-02-02 21:00:46	116.47004	39.99569
44	2008-02-02 21:10:25	116.46595	39.999
44	2008-02-02 21:13:47	116.46702	39.99739
44	2008-02-02 21:17:47	116.47264	40.00275
44	2008-02-02 21:23:47	116.45809	39.99986
44	2008-02-02 21:24:23	116.45815	39.99983
44	2008-02-02 21:24:23	116.45815	39.99983
44	2008-02-02 21:29:24	116.46751	39.99736
44	2008-02-02 21:34:24	116.46748	39.99739
44	2008-02-02 21:39:24	116.46737	39.99746
44	2008-02-02 21:44:24	116.46734	39.99745
44	2008-02-02 21:51:37	116.45525	40.00678
44	2008-02-02 21:59:07	116.44208	39.99375
44	2008-02-02 22:09:07	116.44212	39.99361
44	2008-02-02 22:11:09	116.44301	39.99427
44	2008-02-02 22:18:30	116.47644	39.99824
44	2008-02-02 22:23:30	116.46732	39.99751
44	2008-02-02 22:28:30	116.46731	39.99749
44	2008-02-02 22:33:30	116.46731	39.99748
44	2008-02-02 22:35:13	116.46664	39.99945
44	2008-02-02 22:38:31	116.4757	40.00228
44	2008-02-02 22:43:31	116.46751	39.99743
44	2008-02-02 22:45:13	116.46417	39.99745
44	2008-02-02 22:49:43	116.45148	39.99981
44	2008-02-02 22:54:43	116.46032	39.98764
44	2008-02-02 22:55:30	116.46235	39.98959
44	2008-02-02 23:09:45	116.46113	40.00988
44	2008-02-02 23:11:06	116.46144	40.00402
44	2008-02-02 23:23:22	116.46771	39.99465
44	2008-02-02 23:28:22	116.46801	39.99751
44	2008-02-02 23:29:29	116.46578	39.9984
44	2008-02-02 23:39:29	116.4158	39.98218
44	2008-02-02 23:41:21	116.41336	39.97885
44	2008-02-02 23:46:21	116.41836	39.97914
44	2008-02-02 23:51:21	116.41804	39.97928
44	2008-02-02 23:53:58	116.41805	39.97994
44	2008-02-03 00:03:58	116.39676	39.9965
44	2008-02-03 00:05:34	116.39842	39.99542
44	2008-02-03 00:10:34	116.40157	39.99436
44	2008-02-03 00:13:58	116.40132	39.98565
44	2008-02-03 00:23:57	116.39935	39.94786
44	2008-02-03 00:33:57	116.35024	39.91282
44	2008-02-03 00:43:57	116.35727	39.88985
44	2008-02-03 00:53:57	116.35879	39.85304
44	2008-02-03 00:56:51	116.35896	39.83719
44	2008-02-03 01:01:51	116.37044	39.84834
44	2008-02-03 01:04:51	116.38084	39.85066
44	2008-02-03 01:14:51	116.4377	39.8703
44	2008-02-03 01:19:14	116.43334	39.89292
44	2008-02-03 01:24:52	116.45491	39.8868
44	2008-02-03 01:25:52	116.45488	39.8849
44	2008-02-03 01:30:52	116.45562	39.89191
44	2008-02-03 01:35:52	116.45603	39.91182
44	2008-02-03 01:35:52	116.45603	39.91182
44	2008-02-03 01:40:52	116.45573	39.93213
44	2008-02-03 01:45:52	116.46759	39.96577
44	2008-02-03 01:50:52	116.48377	39.97971
44	2008-02-03 01:55:52	116.4867	39.99201
44	2008-02-03 02:00:52	116.5119	40.0162
44	2008-02-03 02:15:52	116.58317	40.11689
44	2008-02-03 03:00:36	116.66329	40.1153
44	2008-02-03 03:00:52	116.66331	40.11732
44	2008-02-03 03:05:52	116.66752	40.12163
44	2008-02-03 03:15:52	116.66752	40.12162
44	2008-02-03 03:20:52	116.6675	40.12162
44	2008-02-03 03:25:52	116.66749	40.12161
44	2008-02-03 03:30:52	116.66749	40.12158
44	2008-02-03 03:45:51	116.66736	40.12157
44	2008-02-03 03:55:51	116.66749	40.12149
44	2008-02-03 04:00:52	116.66748	40.12135
44	2008-02-03 04:00:52	116.66748	40.12135
44	2008-02-03 04:05:52	116.66747	40.12136
44	2008-02-03 04:10:52	116.66745	40.1214
44	2008-02-03 04:15:51	116.66743	40.12143
44	2008-02-03 04:20:52	116.66743	40.12142
44	2008-02-03 04:25:52	116.66743	40.12141
44	2008-02-03 04:30:52	116.66745	40.12167
44	2008-02-03 04:35:52	116.66746	40.12164
44	2008-02-03 04:40:51	116.6675	40.12163
44	2008-02-03 04:45:51	116.66752	40.12165
44	2008-02-03 04:50:51	116.66752	40.12165
44	2008-02-03 04:55:51	116.66751	40.12168
44	2008-02-03 05:00:51	116.66753	40.12153
44	2008-02-03 05:05:51	116.66757	40.1216
44	2008-02-03 05:10:52	116.66755	40.12154
44	2008-02-03 05:15:52	116.66739	40.12131
44	2008-02-03 05:20:52	116.66763	40.12156
44	2008-02-03 05:25:51	116.66755	40.12141
44	2008-02-03 05:30:51	116.66752	40.12134
44	2008-02-03 05:40:51	116.66738	40.12167
44	2008-02-03 05:45:51	116.66737	40.12167
44	2008-02-03 05:50:51	116.66738	40.12164
44	2008-02-03 06:00:51	116.66725	40.12154
44	2008-02-03 06:05:52	116.66739	40.12147
44	2008-02-03 06:10:52	116.66743	40.12153
44	2008-02-03 06:15:52	116.66729	40.12159
44	2008-02-03 06:20:52	116.66733	40.12164
44	2008-02-03 06:25:51	116.66736	40.12165
44	2008-02-03 06:30:51	116.66738	40.12168
44	2008-02-03 06:35:51	116.66744	40.12174
44	2008-02-03 06:40:51	116.66744	40.12161
44	2008-02-03 06:45:51	116.66747	40.12168
44	2008-02-03 06:50:51	116.6675	40.12153
44	2008-02-03 06:55:51	116.6675	40.12156
44	2008-02-03 07:00:51	116.6675	40.12154
44	2008-02-03 07:05:51	116.66751	40.12155
44	2008-02-03 07:10:51	116.66751	40.12154
44	2008-02-03 07:15:51	116.66751	40.12155
44	2008-02-03 07:20:51	116.66751	40.12155
44	2008-02-03 07:25:51	116.66751	40.12156
44	2008-02-03 07:30:51	116.66752	40.12156
44	2008-02-03 07:40:51	116.66752	40.12157
44	2008-02-03 07:45:51	116.66752	40.12157
44	2008-02-03 07:55:51	116.66761	40.12139
44	2008-02-03 08:05:51	116.66746	40.12194
44	2008-02-03 08:15:51	116.66754	40.12156
44	2008-02-03 08:20:51	116.66758	40.12158
44	2008-02-03 08:30:50	116.66756	40.12109
44	2008-02-03 08:40:50	116.66553	40.12235
44	2008-02-03 08:45:50	116.6618	40.13033
44	2008-02-03 08:55:50	116.63061	40.11639
44	2008-02-03 09:00:50	116.57186	40.11667
44	2008-02-03 09:05:51	116.5174	40.10628
44	2008-02-03 09:10:51	116.47421	40.09204
44	2008-02-03 09:15:51	116.47574	40.04328
44	2008-02-03 09:20:51	116.44252	39.99631
44	2008-02-03 09:25:51	116.38765	39.98662
44	2008-02-03 09:35:51	116.2977	39.98284
44	2008-02-03 09:40:51	116.2993	39.98114
44	2008-02-03 09:45:51	116.30053	39.97665
44	2008-02-03 09:50:51	116.30066	39.97658
44	2008-02-03 09:55:50	116.3015	39.97567
44	2008-02-03 09:59:06	116.29954	39.98198
44	2008-02-03 10:03:42	116.32113	39.98279
44	2008-02-03 10:08:42	116.31047	39.98355
44	2008-02-03 10:13:42	116.31231	39.9908
44	2008-02-03 10:15:34	116.31443	39.99091
44	2008-02-03 10:25:34	116.31184	39.975
44	2008-02-03 10:36:23	116.32597	39.96633
44	2008-02-03 11:08:06	116.27085	39.89703
44	2008-02-03 11:10:08	116.271	39.89651
44	2008-02-03 11:20:09	116.31053	39.89569
44	2008-02-03 11:30:08	116.36744	39.89837
44	2008-02-03 11:36:06	116.36517	39.90371
44	2008-02-03 11:41:06	116.36584	39.90436
44	2008-02-03 11:51:06	116.37437	39.91314
44	2008-02-03 11:56:06	116.37542	39.9212
44	2008-02-03 12:16:06	116.35025	39.94217
44	2008-02-03 12:26:06	116.34867	39.96427
44	2008-02-03 12:28:04	116.35908	39.96622
44	2008-02-03 12:38:04	116.30049	39.97204
44	2008-02-03 12:41:03	116.29994	39.97887
44	2008-02-03 12:48:04	116.28611	39.98061
44	2008-02-03 12:57:24	116.27395	39.97096
44	2008-02-03 12:59:46	116.28792	39.98139
44	2008-02-03 13:11:03	116.35793	39.98552
44	2008-02-03 13:14:45	116.35787	39.98035
44	2008-02-03 13:19:45	116.35808	39.98045
44	2008-02-03 13:24:45	116.35803	39.98035
44	2008-02-03 13:29:45	116.35807	39.98042
44	2008-02-03 13:33:49	116.35313	39.98032
44	2008-02-03 13:43:49	116.36391	39.96663
44	2008-02-03 13:53:49	116.43879	39.94976
44	2008-02-03 14:03:49	116.44364	39.91655
44	2008-02-03 14:03:50	116.44364	39.91655
44	2008-02-03 14:08:49	116.42851	39.92118
44	2008-02-03 14:13:49	116.42775	39.93555
44	2008-02-03 14:18:49	116.42595	39.95697
44	2008-02-03 14:18:49	116.42595	39.95697
44	2008-02-03 14:23:49	116.42607	39.95809
44	2008-02-03 14:28:49	116.42811	39.95299
44	2008-02-03 14:31:13	116.43322	39.95347
44	2008-02-03 14:40:16	116.44157	39.93338
44	2008-02-03 14:45:16	116.43355	39.94003
44	2008-02-03 14:50:16	116.43401	39.94967
44	2008-02-03 14:55:16	116.4388	39.95957
44	2008-02-03 14:56:16	116.44036	39.96099
44	2008-02-03 15:04:30	116.46736	39.9462
44	2008-02-03 15:09:30	116.45518	39.94519
44	2008-02-03 15:12:45	116.45297	39.94646
44	2008-02-03 15:22:45	116.36994	39.96665
44	2008-02-03 15:30:30	116.34672	39.99166
44	2008-02-03 15:35:30	116.34228	39.98747
44	2008-02-03 15:37:08	116.3439	39.98748
44	2008-02-03 15:47:07	116.32447	39.96617
44	2008-02-03 15:57:07	116.30912	39.92246
44	2008-02-03 16:00:43	116.31762	39.92089
44	2008-02-03 16:05:43	116.31764	39.92075
44	2008-02-03 16:05:43	116.31764	39.92075
44	2008-02-03 16:10:43	116.31761	39.92081
44	2008-02-03 16:15:43	116.31095	39.92265
44	2008-02-03 16:30:38	116.28622	39.97864
44	2008-02-03 16:35:38	116.29735	39.98349
44	2008-02-03 16:40:38	116.30528	39.98167
44	2008-02-03 16:45:38	116.30527	39.98378
44	2008-02-03 16:50:38	116.31876	39.98141
44	2008-02-03 16:55:38	116.32782	39.96762
44	2008-02-03 17:00:38	116.32131	39.96631
44	2008-02-03 17:05:38	116.31439	39.97132
44	2008-02-03 17:09:57	116.31375	39.97965
44	2008-02-03 17:16:02	116.31934	39.96627
44	2008-02-03 17:19:57	116.31693	39.96507
44	2008-02-03 17:22:51	116.31461	39.95253
44	2008-02-03 17:29:57	116.30383	39.93321
44	2008-02-03 17:36:34	116.28204	39.9129
44	2008-02-03 17:41:34	116.28207	39.91787
44	2008-02-03 17:46:34	116.27886	39.9225
44	2008-02-03 17:56:34	116.32323	39.92689
44	2008-02-03 17:57:59	116.32702	39.92714
44	2008-02-03 18:02:59	116.31972	39.93468
44	2008-02-03 18:06:33	116.31886	39.9438
44	2008-02-03 18:06:33	116.31886	39.9438
44	2008-02-03 18:09:42	116.30851	39.9444
44	2008-02-03 18:16:34	116.34613	39.93867
44	2008-02-03 18:26:33	116.4019	39.95617
44	2008-02-03 18:31:20	116.40156	39.95508
44	2008-02-03 18:36:20	116.38882	39.95789
44	2008-02-03 18:41:20	116.37931	39.96693
44	2008-02-03 18:46:20	116.34635	39.96643
44	2008-02-03 18:56:20	116.32853	39.9753
44	2008-02-03 19:01:20	116.30902	39.97463
44	2008-02-03 19:06:20	116.30125	39.97453
44	2008-02-03 19:11:20	116.30126	39.97455
44	2008-02-03 19:16:20	116.29978	39.98192
44	2008-02-03 19:21:20	116.34363	39.98539
44	2008-02-03 19:26:20	116.38696	39.98655
44	2008-02-03 19:31:20	116.43374	39.98664
44	2008-02-03 19:36:20	116.46775	40.03383
44	2008-02-03 19:41:20	116.48945	40.05702
44	2008-02-03 19:46:20	116.53472	40.05343
44	2008-02-03 19:51:20	116.55026	40.07099
44	2008-02-03 19:56:20	116.55927	40.11338
44	2008-02-03 20:01:20	116.61298	40.11576
44	2008-02-03 20:06:20	116.62186	40.11632
44	2008-02-03 20:11:19	116.66335	40.1175
44	2008-02-03 20:21:19	116.66754	40.12168
44	2008-02-03 20:26:19	116.6675	40.12165
44	2008-02-03 20:31:19	116.66748	40.12163
44	2008-02-03 20:36:19	116.66748	40.12165
44	2008-02-03 20:41:19	116.66747	40.12163
44	2008-02-03 20:41:19	116.66747	40.12163
44	2008-02-03 20:51:20	116.66743	40.12164
44	2008-02-03 20:56:20	116.66742	40.12147
44	2008-02-03 21:01:20	116.66161	40.12301
44	2008-02-03 21:06:20	116.66152	40.13018
44	2008-02-03 21:11:19	116.66153	40.13022
44	2008-02-03 21:16:19	116.66154	40.13022
44	2008-02-03 21:21:19	116.6609	40.13064
44	2008-02-03 21:26:19	116.66515	40.12175
44	2008-02-03 21:36:19	116.6651	40.12182
44	2008-02-03 21:41:19	116.66508	40.12183
44	2008-02-03 21:46:19	116.66507	40.12187
44	2008-02-03 21:51:20	116.66507	40.1219
44	2008-02-03 21:56:20	116.66507	40.12192
44	2008-02-03 22:01:20	116.66508	40.12193
44	2008-02-03 22:06:20	116.66506	40.12194
44	2008-02-03 22:11:19	116.66506	40.12195
44	2008-02-03 22:16:19	116.66506	40.12195
44	2008-02-03 22:21:19	116.66505	40.12195
44	2008-02-03 22:26:19	116.66504	40.12196
44	2008-02-03 22:31:19	116.66504	40.12197
44	2008-02-03 22:36:19	116.66504	40.12197
44	2008-02-03 22:41:19	116.66509	40.12163
44	2008-02-03 22:46:19	116.66506	40.12202
44	2008-02-03 22:51:19	116.66509	40.12213
44	2008-02-03 22:56:19	116.66508	40.12208
44	2008-02-03 23:01:19	116.66499	40.12222
44	2008-02-03 23:06:19	116.66521	40.12225
44	2008-02-03 23:11:19	116.66515	40.12199
44	2008-02-03 23:16:19	116.66511	40.12206
44	2008-02-03 23:21:19	116.66508	40.12204
44	2008-02-03 23:26:19	116.66507	40.12204
44	2008-02-03 23:31:19	116.66506	40.12201
44	2008-02-03 23:36:19	116.66507	40.12198
44	2008-02-03 23:46:19	116.66508	40.12215
44	2008-02-03 23:51:19	116.66506	40.12182
44	2008-02-03 23:56:19	116.66508	40.12184
44	2008-02-04 00:01:19	116.66507	40.12186
44	2008-02-04 00:06:19	116.66506	40.12186
44	2008-02-04 00:11:19	116.66505	40.12184
44	2008-02-04 00:16:19	116.66508	40.1219
44	2008-02-04 00:21:19	116.66489	40.12162
44	2008-02-04 00:26:18	116.66502	40.12185
44	2008-02-04 00:31:19	116.66504	40.12186
44	2008-02-04 00:36:19	116.66504	40.1218
44	2008-02-04 00:51:19	116.66505	40.12186
44	2008-02-04 00:56:19	116.66504	40.12187
44	2008-02-04 01:06:19	116.66504	40.12189
44	2008-02-04 01:11:18	116.66497	40.12168
44	2008-02-04 01:16:18	116.66503	40.12179
44	2008-02-04 01:21:18	116.66503	40.12179
44	2008-02-04 01:31:18	116.66503	40.1218
44	2008-02-04 01:31:18	116.66503	40.1218
44	2008-02-04 01:36:18	116.66501	40.122
44	2008-02-04 01:41:18	116.66503	40.12199
44	2008-02-04 01:46:18	116.66504	40.12196
44	2008-02-04 01:51:19	116.66503	40.12193
44	2008-02-04 01:56:19	116.66504	40.12194
44	2008-02-04 02:01:19	116.66504	40.12194
44	2008-02-04 02:16:18	116.66522	40.12237
44	2008-02-04 02:21:18	116.66508	40.1222
44	2008-02-04 02:26:18	116.66508	40.12189
44	2008-02-04 02:31:18	116.66511	40.12187
44	2008-02-04 02:36:18	116.66473	40.12161
44	2008-02-04 02:41:18	116.66523	40.12185
44	2008-02-04 02:46:18	116.66517	40.12178
44	2008-02-04 02:51:19	116.66519	40.12181
44	2008-02-04 02:56:19	116.66519	40.12184
44	2008-02-04 03:01:18	116.66516	40.12183
44	2008-02-04 03:06:18	116.66514	40.12185
44	2008-02-04 03:11:18	116.66512	40.12184
44	2008-02-04 03:16:18	116.6651	40.12183
44	2008-02-04 03:21:18	116.66509	40.12182
44	2008-02-04 03:26:18	116.66508	40.12181
44	2008-02-04 03:31:18	116.66508	40.12181
44	2008-02-04 03:36:18	116.66509	40.12182
44	2008-02-04 03:41:18	116.66509	40.12184
44	2008-02-04 03:46:18	116.66522	40.1219
44	2008-02-04 03:51:18	116.66522	40.1219
44	2008-02-04 03:56:18	116.66508	40.1216
44	2008-02-04 03:56:18	116.66508	40.1216
44	2008-02-04 04:01:18	116.66504	40.12163
44	2008-02-04 04:06:18	116.665	40.12169
44	2008-02-04 04:11:18	116.66499	40.12175
44	2008-02-04 04:16:18	116.66507	40.12157
44	2008-02-04 04:21:18	116.66477	40.12217
44	2008-02-04 04:26:18	116.66487	40.12201
44	2008-02-04 04:31:18	116.66493	40.122
44	2008-02-04 04:36:18	116.66498	40.12199
44	2008-02-04 04:41:18	116.665	40.12201
44	2008-02-04 04:46:18	116.66509	40.12195
44	2008-02-04 04:51:18	116.66521	40.12213
44	2008-02-04 04:56:18	116.66514	40.12198
44	2008-02-04 05:01:18	116.66516	40.12239
44	2008-02-04 05:06:18	116.66496	40.12154
44	2008-02-04 05:11:18	116.665	40.12175
44	2008-02-04 05:16:18	116.66493	40.12179
44	2008-02-04 05:21:18	116.66493	40.12172
44	2008-02-04 05:26:18	116.66491	40.1218
44	2008-02-04 05:31:18	116.66493	40.12187
44	2008-02-04 05:36:18	116.66495	40.12188
44	2008-02-04 05:41:18	116.66495	40.12188
44	2008-02-04 05:46:18	116.66495	40.12188
44	2008-02-04 05:51:17	116.66496	40.12188
44	2008-02-04 05:56:17	116.66496	40.12189
44	2008-02-04 06:11:17	116.66495	40.1219
44	2008-02-04 06:16:17	116.66495	40.1219
44	2008-02-04 06:21:17	116.66483	40.12216
44	2008-02-04 06:21:17	116.66483	40.12216
44	2008-02-04 06:26:17	116.66484	40.12217
44	2008-02-04 06:31:18	116.66494	40.12213
44	2008-02-04 06:36:18	116.66498	40.12204
44	2008-02-04 06:41:18	116.66505	40.12183
44	2008-02-04 06:46:18	116.66504	40.12198
44	2008-02-04 06:51:17	116.66505	40.12179
44	2008-02-04 06:56:17	116.66503	40.12192
44	2008-02-04 07:01:17	116.66502	40.12192
44	2008-02-04 07:06:17	116.66503	40.12189
44	2008-02-04 07:11:17	116.66502	40.12187
44	2008-02-04 07:16:17	116.66502	40.12187
44	2008-02-04 07:21:17	116.66502	40.12188
44	2008-02-04 07:26:17	116.66502	40.12188
44	2008-02-04 07:36:18	116.6652	40.11918
44	2008-02-04 07:41:18	116.63204	40.11634
44	2008-02-04 07:46:18	116.58355	40.11707
44	2008-02-04 07:51:17	116.54673	40.10532
44	2008-02-04 07:56:17	116.5521	40.08262
44	2008-02-04 08:06:17	116.53002	40.04605
44	2008-02-04 08:11:17	116.51157	40.03315
44	2008-02-04 08:16:17	116.48925	40.02135
44	2008-02-04 08:21:17	116.48309	40.00469
44	2008-02-04 08:26:17	116.47226	40.00234
44	2008-02-04 08:30:44	116.47235	40.00099
44	2008-02-04 08:37:52	116.44186	39.99353
44	2008-02-04 08:40:44	116.44666	39.99526
44	2008-02-04 08:50:03	116.46969	39.97293
44	2008-02-04 08:55:03	116.46875	39.97366
44	2008-02-04 09:00:03	116.47214	39.97385
44	2008-02-04 09:05:03	116.46521	39.98709
44	2008-02-04 09:10:03	116.47216	40.00073
44	2008-02-04 09:15:03	116.46575	39.9988
44	2008-02-04 09:20:03	116.47172	39.99443
44	2008-02-04 09:20:03	116.47172	39.99443
44	2008-02-04 09:25:03	116.46554	39.99394
44	2008-02-04 09:25:03	116.46554	39.99394
44	2008-02-04 09:30:03	116.4652	39.99613
44	2008-02-04 09:40:03	116.46352	39.98542
44	2008-02-04 09:44:52	116.45393	39.97636
44	2008-02-04 09:54:52	116.4827	39.91416
44	2008-02-04 10:04:52	116.54423	39.91481
44	2008-02-04 10:07:43	116.54765	39.9173
44	2008-02-04 10:14:52	116.5213	39.91595
44	2008-02-04 10:20:01	116.51075	39.9068
44	2008-02-04 13:37:00	116.35774	39.93091
44	2008-02-04 13:47:00	116.38946	39.93199
44	2008-02-04 13:49:29	116.38986	39.93457
44	2008-02-04 13:54:42	116.40421	39.93931
44	2008-02-04 13:57:00	116.41734	39.93954
44	2008-02-04 14:07:00	116.41958	39.91263
44	2008-02-04 14:07:42	116.4167	39.91279
44	2008-02-04 14:12:42	116.41159	39.91515
44	2008-02-04 14:17:00	116.41931	39.92298
44	2008-02-04 14:27:00	116.43207	39.92315
44	2008-02-04 14:27:45	116.43128	39.92386
44	2008-02-04 14:37:01	116.44431	39.93245
44	2008-02-04 14:42:47	116.43454	39.94196
44	2008-02-04 15:18:34	116.44406	39.94615
44	2008-02-04 15:21:36	116.4354	39.94144
44	2008-02-04 15:37:42	116.44979	39.90689
44	2008-02-04 15:42:41	116.44435	39.90736
44	2008-02-04 15:47:41	116.44426	39.91998
44	2008-02-04 15:52:29	116.44437	39.92233
44	2008-02-04 16:02:29	116.45536	39.91094
44	2008-02-04 16:04:44	116.45508	39.90759
44	2008-02-04 16:12:29	116.44406	39.92303
44	2008-02-04 16:13:54	116.44531	39.92559
44	2008-02-04 16:22:29	116.4442	39.93562
44	2008-02-04 16:32:29	116.41512	39.94781
44	2008-02-04 16:43:29	116.36506	39.95569
44	2008-02-04 16:43:57	116.36522	39.95601
44	2008-02-04 16:48:29	116.36422	39.96742
44	2008-02-04 16:53:57	116.36437	39.96118
44	2008-02-04 17:01:12	116.35642	39.95127
44	2008-02-04 17:03:57	116.35597	39.95129
44	2008-02-04 17:13:57	116.33785	39.96643
44	2008-02-04 17:23:58	116.3165	39.96595
44	2008-02-04 17:25:59	116.31525	39.96489
44	2008-02-04 17:30:59	116.3144	39.96804
44	2008-02-04 17:33:57	116.3131	39.9706
44	2008-02-04 17:43:09	116.30156	39.98304
44	2008-02-04 17:45:19	116.29906	39.98172
44	2008-02-04 17:50:27	116.32336	39.98428
44	2008-02-04 17:55:27	116.31795	39.98473
44	2008-02-04 18:00:27	116.29944	39.98361
44	2008-02-04 18:01:02	116.29939	39.98288
44	2008-02-04 18:11:01	116.29308	39.95908
44	2008-02-04 18:12:24	116.28346	39.9563
44	2008-02-04 18:17:24	116.28195	39.95828
44	2008-02-04 18:22:24	116.29224	39.95776
44	2008-02-04 18:27:24	116.30135	39.96069
44	2008-02-04 18:32:24	116.30023	39.97421
44	2008-02-04 18:39:54	116.29994	39.97749
44	2008-02-04 18:42:24	116.30748	39.9805
44	2008-02-04 18:47:24	116.30082	39.97796
44	2008-02-04 18:52:24	116.29992	39.97623
44	2008-02-04 18:57:24	116.30053	39.97626
44	2008-02-04 19:02:25	116.30049	39.97616
44	2008-02-04 19:07:25	116.30031	39.97627
44	2008-02-04 19:12:25	116.30043	39.97606
44	2008-02-04 19:17:25	116.32593	39.98471
44	2008-02-04 19:22:24	116.37998	39.98636
44	2008-02-04 19:27:24	116.42528	39.98754
44	2008-02-04 19:32:24	116.45953	40.02838
44	2008-02-04 19:52:24	116.61115	40.11644
44	2008-02-04 19:57:24	116.61293	40.11596
44	2008-02-04 20:07:24	116.65968	40.12222
44	2008-02-04 20:12:24	116.66173	40.13053
44	2008-02-04 20:17:24	116.66169	40.13051
44	2008-02-04 20:17:24	116.66169	40.13051
44	2008-02-04 20:22:24	116.66169	40.1305
44	2008-02-04 20:27:24	116.66169	40.1305
44	2008-02-04 20:32:23	116.66169	40.13049
44	2008-02-04 20:37:23	116.66154	40.1303
44	2008-02-04 20:42:23	116.65959	40.12311
44	2008-02-04 20:47:23	116.66506	40.12199
44	2008-02-04 20:52:23	116.66518	40.12215
44	2008-02-04 21:02:23	116.66525	40.12147
44	2008-02-04 21:12:24	116.66969	40.11911
44	2008-02-04 21:22:24	116.66564	40.12153
44	2008-02-04 21:32:23	116.66673	40.11913
44	2008-02-04 21:37:23	116.66927	40.11916
44	2008-02-04 21:42:23	116.66929	40.11913
44	2008-02-04 21:47:23	116.66929	40.11913
44	2008-02-04 21:52:23	116.66929	40.11907
44	2008-02-04 21:57:23	116.66931	40.11929
44	2008-02-04 22:02:23	116.66927	40.11925
44	2008-02-04 22:12:24	116.66925	40.11939
44	2008-02-04 22:22:24	116.66925	40.11942
44	2008-02-04 22:27:24	116.66925	40.11943
44	2008-02-04 22:32:23	116.66925	40.11944
44	2008-02-04 22:37:23	116.66925	40.11944
44	2008-02-04 22:42:23	116.66571	40.11983
44	2008-02-04 22:42:23	116.66571	40.11983
44	2008-02-04 22:47:23	116.66457	40.1216
44	2008-02-04 22:47:23	116.66457	40.1216
44	2008-02-04 22:52:23	116.66494	40.12202
44	2008-02-04 22:57:23	116.66495	40.12205
44	2008-02-04 23:02:23	116.66556	40.11974
44	2008-02-04 23:07:23	116.66494	40.12205
44	2008-02-04 23:12:23	116.66498	40.12201
44	2008-02-04 23:17:23	116.66498	40.12204
44	2008-02-04 23:22:23	116.66499	40.12203
44	2008-02-04 23:27:23	116.66498	40.12201
44	2008-02-04 23:32:23	116.66498	40.12201
44	2008-02-04 23:37:23	116.66498	40.122
44	2008-02-04 23:42:23	116.66497	40.122
44	2008-02-04 23:47:23	116.66497	40.12198
44	2008-02-04 23:51:49	116.66744	40.12161
44	2008-02-04 23:52:23	116.66745	40.12159
44	2008-02-04 23:57:23	116.66746	40.12158
44	2008-02-05 00:02:23	116.66744	40.12158
44	2008-02-05 00:07:23	116.66749	40.1216
44	2008-02-05 00:17:23	116.66747	40.12161
44	2008-02-05 00:22:23	116.66747	40.12162
44	2008-02-05 00:27:23	116.66747	40.12162
44	2008-02-05 00:32:23	116.66748	40.12155
44	2008-02-05 00:37:23	116.66769	40.1217
44	2008-02-05 00:42:23	116.66735	40.12154
44	2008-02-05 00:47:23	116.66733	40.12154
44	2008-02-05 00:52:23	116.66743	40.12154
44	2008-02-05 00:57:23	116.66743	40.12152
44	2008-02-05 01:07:23	116.66741	40.12151
44	2008-02-05 01:12:23	116.66741	40.12149
44	2008-02-05 01:12:23	116.66741	40.12149
44	2008-02-05 01:17:22	116.66732	40.1216
44	2008-02-05 01:22:23	116.66747	40.12127
44	2008-02-05 01:27:23	116.66746	40.12146
44	2008-02-05 01:32:23	116.66744	40.12137
44	2008-02-05 01:37:23	116.66746	40.1217
44	2008-02-05 01:42:23	116.66747	40.12165
44	2008-02-05 01:47:23	116.66741	40.12163
44	2008-02-05 01:52:23	116.66743	40.12168
44	2008-02-05 01:57:23	116.66743	40.12166
44	2008-02-05 02:02:22	116.66745	40.12164
44	2008-02-05 02:32:22	116.66743	40.1215
44	2008-02-05 02:37:22	116.66742	40.1215
44	2008-02-05 02:47:23	116.66744	40.1215
44	2008-02-05 02:52:23	116.66735	40.1215
44	2008-02-05 02:57:23	116.66738	40.12145
44	2008-02-05 03:02:22	116.66737	40.12142
44	2008-02-05 03:07:22	116.66739	40.12143
44	2008-02-05 03:17:22	116.66741	40.12144
44	2008-02-05 03:22:22	116.66741	40.12145
44	2008-02-05 03:27:22	116.66742	40.12146
44	2008-02-05 03:32:22	116.66742	40.12146
44	2008-02-05 03:37:22	116.66743	40.12147
44	2008-02-05 03:37:22	116.66743	40.12147
44	2008-02-05 03:42:23	116.66743	40.12147
44	2008-02-05 03:47:23	116.66743	40.12148
44	2008-02-05 03:57:22	116.6674	40.12157
44	2008-02-05 04:02:22	116.66739	40.12156
44	2008-02-05 04:07:22	116.66739	40.12151
44	2008-02-05 04:12:22	116.6674	40.12148
44	2008-02-05 04:17:22	116.66748	40.12173
44	2008-02-05 04:22:22	116.66748	40.1217
44	2008-02-05 04:27:22	116.66749	40.12168
44	2008-02-05 04:32:22	116.6675	40.12168
44	2008-02-05 04:32:22	116.6675	40.12168
44	2008-02-05 04:37:22	116.66751	40.12167
44	2008-02-05 04:42:22	116.66751	40.12168
44	2008-02-05 04:47:22	116.66751	40.12168
44	2008-02-05 04:52:22	116.66751	40.12168
44	2008-02-05 04:57:22	116.66767	40.12154
44	2008-02-05 05:02:22	116.66752	40.12155
44	2008-02-05 05:07:22	116.6675	40.12153
44	2008-02-05 05:12:22	116.66749	40.12149
44	2008-02-05 05:17:22	116.66737	40.12145
44	2008-02-05 05:22:22	116.66736	40.12151
44	2008-02-05 05:27:22	116.66738	40.12156
44	2008-02-05 05:32:22	116.66739	40.12158
44	2008-02-05 05:42:22	116.66742	40.1216
44	2008-02-05 05:47:22	116.66709	40.12157
44	2008-02-05 05:52:22	116.66729	40.1216
44	2008-02-05 06:02:22	116.66727	40.1216
44	2008-02-05 06:07:22	116.66727	40.12161
44	2008-02-05 06:12:21	116.66717	40.12169
44	2008-02-05 06:17:22	116.66742	40.12161
44	2008-02-05 06:22:22	116.66742	40.12156
44	2008-02-05 06:32:22	116.66718	40.12177
44	2008-02-05 06:37:22	116.66721	40.12175
44	2008-02-05 06:42:22	116.66743	40.12158
44	2008-02-05 06:47:22	116.66739	40.12164
44	2008-02-05 06:52:22	116.66739	40.12164
44	2008-02-05 06:57:21	116.66739	40.12163
44	2008-02-05 07:02:21	116.66739	40.12163
44	2008-02-05 07:07:21	116.66739	40.12163
44	2008-02-05 07:12:21	116.66739	40.12163
44	2008-02-05 07:17:21	116.66739	40.12163
44	2008-02-05 07:22:21	116.66739	40.12163
44	2008-02-05 07:27:21	116.66747	40.12165
44	2008-02-05 07:32:21	116.66747	40.12167
44	2008-02-05 07:37:22	116.66745	40.12166
44	2008-02-05 07:42:22	116.66744	40.12166
44	2008-02-05 07:47:22	116.66743	40.12168
44	2008-02-05 07:52:22	116.66742	40.12172
44	2008-02-05 07:57:21	116.6674	40.1217
44	2008-02-05 08:02:21	116.66739	40.12169
44	2008-02-05 08:07:21	116.66739	40.12169
44	2008-02-05 08:12:21	116.66746	40.12167
44	2008-02-05 08:17:21	116.66747	40.12165
44	2008-02-05 08:22:21	116.66745	40.12166
44	2008-02-05 08:27:21	116.66714	40.12149
44	2008-02-05 08:27:21	116.66714	40.12149
44	2008-02-05 08:32:21	116.66737	40.12162
44	2008-02-05 08:37:22	116.66738	40.12159
44	2008-02-05 08:42:22	116.66739	40.12156
44	2008-02-05 08:47:22	116.6674	40.12155
44	2008-02-05 08:52:22	116.66754	40.12162
44	2008-02-05 08:57:21	116.66743	40.12157
44	2008-02-05 09:02:21	116.66729	40.12135
44	2008-02-05 09:07:21	116.66729	40.12158
44	2008-02-05 09:12:21	116.65885	40.1281
44	2008-02-05 09:17:21	116.66208	40.13024
44	2008-02-05 09:22:21	116.65123	40.12093
44	2008-02-05 09:27:21	116.6053	40.11665
44	2008-02-05 09:37:21	116.51807	40.09787
44	2008-02-05 09:42:21	116.47487	40.09252
44	2008-02-05 09:47:21	116.46448	40.03196
44	2008-02-05 09:52:21	116.42464	39.98776
44	2008-02-05 10:07:21	116.2995	39.97973
44	2008-02-05 10:12:21	116.29948	39.97972
44	2008-02-05 10:17:21	116.2995	39.98317
44	2008-02-05 10:22:21	116.30943	39.98537
44	2008-02-05 10:27:21	116.31086	39.97889
44	2008-02-05 10:31:17	116.31909	39.97458
44	2008-02-05 11:00:18	116.28018	39.83941
44	2008-02-05 11:05:18	116.27994	39.86379
44	2008-02-05 11:10:18	116.30233	39.86556
44	2008-02-05 11:20:19	116.30514	39.89683
44	2008-02-05 11:25:19	116.29645	39.90615
44	2008-02-05 11:29:31	116.30435	39.91325
44	2008-02-05 11:34:56	116.29551	39.9312
44	2008-02-05 11:44:56	116.30374	39.93711
44	2008-02-05 11:49:34	116.30363	39.95188
44	2008-02-05 12:02:50	116.31271	39.97177
44	2008-02-05 12:15:12	116.34958	39.93435
44	2008-02-05 12:27:18	116.36207	39.91038
44	2008-02-05 12:30:05	116.35716	39.90867
44	2008-02-05 12:40:05	116.3502	39.927
44	2008-02-05 12:43:09	116.3507	39.92629
44	2008-02-05 13:02:28	116.36988	39.97777
44	2008-02-05 13:07:27	116.36012	39.98049
44	2008-02-05 13:12:27	116.35772	39.98047
44	2008-02-05 13:12:27	116.35772	39.98047
44	2008-02-05 13:17:27	116.35776	39.9805
44	2008-02-05 13:22:28	116.35777	39.98052
44	2008-02-05 13:27:28	116.35779	39.98052
44	2008-02-05 13:31:20	116.35373	39.98041
44	2008-02-05 13:41:20	116.34811	40.02106
44	2008-02-05 13:46:48	116.32422	40.05496
44	2008-02-05 13:51:49	116.33188	40.04121
44	2008-02-05 13:56:49	116.34466	40.02173
44	2008-02-05 14:01:49	116.34605	40.0065
44	2008-02-05 14:11:45	116.35127	39.99481
44	2008-02-05 14:16:45	116.36295	39.9883
44	2008-02-05 14:18:36	116.36314	39.98738
44	2008-02-05 14:25:32	116.32985	39.99154
44	2008-02-05 14:30:32	116.34139	39.99962
44	2008-02-05 14:35:32	116.34173	39.98759
44	2008-02-05 14:36:18	116.34546	39.98773
44	2008-02-05 14:46:18	116.41157	39.96756
44	2008-02-05 14:49:34	116.41626	39.95283
44	2008-02-05 14:54:34	116.41885	39.96238
44	2008-02-05 14:59:34	116.43807	39.9634
44	2008-02-05 15:04:34	116.43273	39.96702
44	2008-02-05 15:04:47	116.43148	39.96767
44	2008-02-05 15:14:48	116.40688	39.98629
44	2008-02-05 15:14:52	116.40688	39.98629
44	2008-02-05 15:19:52	116.4246	39.98232
44	2008-02-05 15:24:47	116.41779	39.98617
44	2008-02-05 15:27:56	116.31943	39.99373
44	2008-02-05 15:28:14	116.41798	39.99373
44	2008-02-05 15:34:48	116.41797	39.98337
44	2008-02-05 15:44:48	116.40374	39.95779
44	2008-02-05 15:47:52	116.40033	39.94982
44	2008-02-05 15:52:52	116.39213	39.95239
44	2008-02-05 16:02:52	116.40467	39.96752
44	2008-02-05 16:07:52	116.38478	39.97048
44	2008-02-05 16:12:53	116.36355	39.96666
44	2008-02-05 16:17:53	116.34889	39.96196
44	2008-02-05 16:22:53	116.34808	39.97438
44	2008-02-05 16:27:53	116.33229	39.97107
44	2008-02-05 16:31:17	116.32774	39.97181
44	2008-02-05 16:38:26	116.31299	39.97954
44	2008-02-05 16:41:50	116.30756	39.97722
44	2008-02-05 16:50:15	116.32738	39.99059
44	2008-02-05 16:55:15	116.32708	39.98511
44	2008-02-05 17:03:47	116.3194	39.96852
44	2008-02-05 17:06:48	116.31928	39.96839
44	2008-02-05 17:10:31	116.31892	39.97698
44	2008-02-05 17:16:49	116.33312	39.97498
44	2008-02-05 17:17:03	116.33313	39.97488
44	2008-02-05 17:22:03	116.31196	39.9753
44	2008-02-05 17:27:03	116.29999	39.9763
44	2008-02-05 17:32:03	116.29962	39.97611
44	2008-02-05 17:37:03	116.29994	39.97626
44	2008-02-05 17:42:03	116.29977	39.97626
44	2008-02-05 17:47:03	116.29974	39.97628
44	2008-02-05 17:52:03	116.29993	39.97631
44	2008-02-05 17:57:03	116.29966	39.97643
44	2008-02-05 18:02:03	116.29972	39.97635
44	2008-02-05 18:07:03	116.29949	39.97647
44	2008-02-05 18:12:03	116.29972	39.9765
44	2008-02-05 18:12:03	116.29972	39.9765
44	2008-02-05 18:17:04	116.30006	39.97656
44	2008-02-05 18:22:04	116.29997	39.97655
44	2008-02-05 18:27:04	116.29998	39.97656
44	2008-02-05 18:32:04	116.29995	39.97655
44	2008-02-05 18:37:03	116.29995	39.97654
44	2008-02-05 18:42:03	116.29997	39.97655
44	2008-02-05 18:47:03	116.30005	39.9765
44	2008-02-05 18:52:03	116.3004	39.97652
44	2008-02-05 18:57:03	116.30024	39.97672
44	2008-02-05 19:02:03	116.30027	39.97674
44	2008-02-05 19:07:03	116.30048	39.97674
44	2008-02-05 19:12:03	116.336	39.98515
44	2008-02-05 19:17:03	116.40088	39.98697
44	2008-02-05 19:22:03	116.46337	39.96979
44	2008-02-05 19:27:03	116.50896	40.01139
44	2008-02-05 19:32:03	116.57677	40.04493
44	2008-02-05 19:37:03	116.57576	40.08774
44	2008-02-05 19:42:03	116.59232	40.11683
44	2008-02-05 19:47:03	116.64988	40.11613
44	2008-02-05 19:52:03	116.70485	40.12356
44	2008-02-05 19:57:03	116.76296	40.13995
44	2008-02-05 20:02:03	116.79564	40.14664
44	2008-02-05 20:07:03	116.84899	40.15185
44	2008-02-05 20:12:03	116.86423	40.14765
44	2008-02-05 20:17:03	116.86423	40.14766
44	2008-02-05 20:22:03	116.86424	40.14765
44	2008-02-05 20:27:03	116.86424	40.14764
44	2008-02-05 20:32:03	116.86424	40.14763
44	2008-02-05 20:37:02	116.86424	40.14763
44	2008-02-05 20:42:02	116.86424	40.14762
44	2008-02-05 20:42:02	116.86424	40.14762
44	2008-02-05 20:47:02	116.86424	40.14762
44	2008-02-05 20:52:02	116.86424	40.14761
44	2008-02-05 20:57:03	116.86425	40.14761
44	2008-02-05 21:02:03	116.86424	40.14761
44	2008-02-05 21:07:02	116.86424	40.14761
44	2008-02-05 21:07:02	116.86424	40.14761
44	2008-02-05 21:12:02	116.86424	40.14761
44	2008-02-05 21:17:03	116.86424	40.14761
44	2008-02-05 21:22:03	116.86424	40.14761
44	2008-02-05 21:27:03	116.86424	40.14761
44	2008-02-05 21:32:03	116.86424	40.1476
44	2008-02-05 21:37:02	116.86424	40.1476
44	2008-02-05 21:42:02	116.86425	40.1476
44	2008-02-05 21:47:02	116.86425	40.14761
44	2008-02-05 21:52:02	116.86425	40.14761
44	2008-02-05 21:57:02	116.86425	40.14761
44	2008-02-05 22:02:02	116.86425	40.14761
44	2008-02-05 22:07:02	116.86425	40.14761
44	2008-02-05 22:12:02	116.86426	40.14761
44	2008-02-05 22:17:03	116.86426	40.14762
44	2008-02-05 22:17:03	116.86426	40.14762
44	2008-02-05 22:22:03	116.86426	40.14762
44	2008-02-05 22:27:03	116.86426	40.14762
44	2008-02-05 22:32:03	116.86426	40.14762
44	2008-02-05 22:37:02	116.86426	40.14762
44	2008-02-05 22:42:02	116.86426	40.14763
44	2008-02-05 22:47:02	116.86427	40.14763
44	2008-02-05 22:52:02	116.86427	40.14763
44	2008-02-05 22:57:02	116.86427	40.14763
44	2008-02-05 23:02:02	116.86427	40.14763
44	2008-02-05 23:07:03	116.86427	40.14764
44	2008-02-05 23:07:03	116.86427	40.14764
44	2008-02-05 23:12:03	116.86428	40.14764
44	2008-02-05 23:17:03	116.86428	40.14764
44	2008-02-05 23:22:03	116.86428	40.14764
44	2008-02-05 23:32:02	116.86428	40.14765
44	2008-02-05 23:37:02	116.86428	40.14765
44	2008-02-05 23:42:02	116.86428	40.14765
44	2008-02-05 23:47:02	116.86428	40.14765
44	2008-02-05 23:52:02	116.86428	40.14765
44	2008-02-05 23:57:02	116.86428	40.14765
44	2008-02-06 00:02:02	116.86428	40.14765
44	2008-02-06 00:02:02	116.86428	40.14765
44	2008-02-06 00:07:02	116.86428	40.14765
44	2008-02-06 00:12:02	116.86428	40.14765
44	2008-02-06 00:17:02	116.86428	40.14765
44	2008-02-06 00:27:02	116.86428	40.14766
44	2008-02-06 00:37:02	116.86429	40.14766
44	2008-02-06 00:42:02	116.86429	40.14766
44	2008-02-06 00:47:02	116.86429	40.14766
44	2008-02-06 00:52:02	116.86428	40.14766
44	2008-02-06 00:57:02	116.86428	40.14767
44	2008-02-06 01:02:02	116.86428	40.14767
44	2008-02-06 01:07:02	116.86428	40.14767
44	2008-02-06 01:12:02	116.86427	40.14767
44	2008-02-06 01:17:02	116.86427	40.14767
44	2008-02-06 01:22:02	116.86427	40.14767
44	2008-02-06 01:32:02	116.86427	40.14767
44	2008-02-06 01:32:02	116.86427	40.14767
44	2008-02-06 01:37:01	116.86426	40.14768
44	2008-02-06 01:42:01	116.86426	40.14768
44	2008-02-06 01:47:01	116.86426	40.14768
44	2008-02-06 01:52:01	116.86426	40.14768
44	2008-02-06 01:57:01	116.86426	40.14768
44	2008-02-06 02:02:01	116.86426	40.14768
44	2008-02-06 02:12:01	116.86426	40.14768
44	2008-02-06 02:17:02	116.86426	40.14768
44	2008-02-06 02:22:02	116.86426	40.14768
44	2008-02-06 02:27:02	116.86426	40.14768
44	2008-02-06 02:37:01	116.86426	40.14768
44	2008-02-06 02:42:01	116.86427	40.14767
44	2008-02-06 02:47:01	116.86427	40.14767
44	2008-02-06 02:57:01	116.86426	40.14767
44	2008-02-06 03:02:01	116.86426	40.14767
44	2008-02-06 03:07:01	116.86426	40.14767
44	2008-02-06 03:12:01	116.86426	40.14767
44	2008-02-06 03:17:02	116.86426	40.14767
44	2008-02-06 03:22:02	116.86426	40.14767
44	2008-02-06 03:27:02	116.86426	40.14767
44	2008-02-06 03:32:02	116.86426	40.14767
44	2008-02-06 03:37:01	116.86426	40.14766
44	2008-02-06 03:42:01	116.86426	40.14766
44	2008-02-06 03:47:01	116.86426	40.14766
44	2008-02-06 03:52:01	116.86426	40.14766
44	2008-02-06 03:57:01	116.86426	40.14766
44	2008-02-06 03:57:01	116.86426	40.14766
44	2008-02-06 04:02:01	116.86425	40.14766
44	2008-02-06 04:07:01	116.86425	40.14766
44	2008-02-06 04:12:01	116.86425	40.14766
44	2008-02-06 04:17:02	116.86425	40.14766
44	2008-02-06 04:22:02	116.86425	40.14766
44	2008-02-06 04:27:02	116.86425	40.14766
44	2008-02-06 04:32:02	116.86424	40.14766
44	2008-02-06 04:37:01	116.86424	40.14766
44	2008-02-06 04:42:01	116.86424	40.14766
44	2008-02-06 04:47:01	116.86424	40.14766
44	2008-02-06 04:57:01	116.86424	40.14766
44	2008-02-06 05:02:01	116.86424	40.14766
44	2008-02-06 05:07:01	116.86424	40.14766
44	2008-02-06 05:12:01	116.86424	40.14766
44	2008-02-06 05:17:01	116.86424	40.14766
44	2008-02-06 05:22:01	116.86424	40.14766
44	2008-02-06 05:27:01	116.86424	40.14766
44	2008-02-06 05:32:01	116.86424	40.14766
44	2008-02-06 05:37:01	116.86424	40.14766
44	2008-02-06 05:42:01	116.86424	40.14766
44	2008-02-06 05:47:01	116.86424	40.14766
44	2008-02-06 05:52:01	116.86424	40.14766
44	2008-02-06 05:57:01	116.86424	40.14766
44	2008-02-06 06:07:01	116.86424	40.14766
44	2008-02-06 06:17:01	116.86424	40.14766
44	2008-02-06 06:22:01	116.86424	40.14766
44	2008-02-06 06:22:01	116.86424	40.14766
44	2008-02-06 06:27:01	116.86424	40.14766
44	2008-02-06 06:32:01	116.86424	40.14766
44	2008-02-06 06:37:00	116.86424	40.14766
44	2008-02-06 06:42:00	116.86424	40.14766
44	2008-02-06 06:52:00	116.8642	40.14783
44	2008-02-06 06:57:00	116.86421	40.14783
44	2008-02-06 07:02:00	116.86426	40.14757
44	2008-02-06 07:07:00	116.86424	40.14763
44	2008-02-06 07:12:00	116.86423	40.14766
44	2008-02-06 07:17:01	116.86424	40.14769
44	2008-02-06 07:22:01	116.86424	40.14771
44	2008-02-06 07:27:01	116.86424	40.14773
44	2008-02-06 07:32:01	116.86424	40.14774
44	2008-02-06 07:37:00	116.86423	40.14774
44	2008-02-06 07:42:00	116.86423	40.14775
44	2008-02-06 07:47:00	116.86422	40.14777
44	2008-02-06 07:52:00	116.86421	40.14776
44	2008-02-06 07:57:00	116.86421	40.14776
44	2008-02-06 08:02:00	116.86421	40.14775
44	2008-02-06 08:07:00	116.86421	40.14775
44	2008-02-06 08:12:00	116.86421	40.14774
44	2008-02-06 08:17:01	116.86421	40.14774
44	2008-02-06 08:22:01	116.86421	40.14773
44	2008-02-06 08:27:01	116.86422	40.14773
44	2008-02-06 08:32:01	116.86422	40.14772
44	2008-02-06 08:37:00	116.86422	40.14772
44	2008-02-06 08:42:00	116.86422	40.14771
44	2008-02-06 08:47:00	116.86422	40.14771
44	2008-02-06 08:52:00	116.86422	40.14771
44	2008-02-06 08:57:00	116.86422	40.1477
44	2008-02-06 09:02:00	116.86422	40.1477
44	2008-02-06 09:07:00	116.86422	40.1477
44	2008-02-06 09:12:00	116.86423	40.1477
44	2008-02-06 09:17:00	116.86447	40.14741
44	2008-02-06 09:22:00	116.86415	40.14824
44	2008-02-06 09:27:00	116.81818	40.14864
44	2008-02-06 09:32:00	116.74941	40.13315
44	2008-02-06 09:37:00	116.683	40.11658
44	2008-02-06 09:42:00	116.62408	40.11648
44	2008-02-06 09:47:00	116.58089	40.117
44	2008-02-06 09:52:00	116.55246	40.08469
44	2008-02-06 10:28:43	116.57091	40.03901
44	2008-02-06 10:38:43	116.44455	39.95247
44	2008-02-06 10:42:22	116.44502	39.94418
44	2008-02-06 10:47:22	116.44098	39.9452
44	2008-02-06 10:51:56	116.43264	39.94008
44	2008-02-06 11:01:57	116.34175	39.93808
44	2008-02-06 11:11:56	116.26819	39.9351
44	2008-02-06 11:11:56	116.26819	39.9351
44	2008-02-06 11:33:28	116.28388	39.82095
44	2008-02-06 11:44:17	116.2796	39.78272
44	2008-02-06 11:49:17	116.28338	39.79762
44	2008-02-06 11:54:17	116.28432	39.81833
44	2008-02-06 11:59:17	116.28092	39.83741
44	2008-02-06 12:04:17	116.27741	39.8539
44	2008-02-06 12:09:17	116.28738	39.86471
44	2008-02-06 12:11:51	116.28995	39.8649
44	2008-02-06 12:14:45	116.29139	39.86348
44	2008-02-06 12:14:45	116.29139	39.86348
44	2008-02-06 12:19:45	116.30866	39.86522
44	2008-02-06 12:24:45	116.30552	39.87696
44	2008-02-06 12:26:58	116.30573	39.88387
44	2008-02-06 12:34:38	116.29668	39.90711
44	2008-02-06 12:39:38	116.29597	39.90782
44	2008-02-06 12:44:38	116.29226	39.9163
44	2008-02-06 12:49:38	116.28917	39.91171
44	2008-02-06 12:54:38	116.30164	39.90548
44	2008-02-06 12:58:20	116.30455	39.90915
44	2008-02-06 12:58:20	116.30455	39.90915
44	2008-02-06 13:03:19	116.29506	39.92305
44	2008-02-06 13:08:19	116.30765	39.93488
44	2008-02-06 13:13:19	116.31925	39.94088
44	2008-02-06 13:18:19	116.31556	39.96535
44	2008-02-06 13:21:56	116.32043	39.96573
44	2008-02-06 13:31:28	116.30866	39.95076
44	2008-02-06 13:36:28	116.30803	39.95072
44	2008-02-06 13:41:28	116.31112	39.95216
44	2008-02-06 13:48:26	116.32077	39.96574
44	2008-02-06 13:57:06	116.33894	39.95904
44	2008-02-06 13:58:26	116.34036	39.95614
44	2008-02-06 14:09:56	116.33551	39.96508
44	2008-02-06 14:14:55	116.36348	39.96615
44	2008-02-06 14:14:55	116.36348	39.96615
44	2008-02-06 14:14:55	116.36348	39.96615
44	2008-02-06 14:25:37	116.4035	39.95217
44	2008-02-06 14:28:21	116.42064	39.9482
44	2008-02-06 14:35:30	116.42164	39.91549
44	2008-02-06 14:40:29	116.42033	39.91794
44	2008-02-06 14:45:29	116.42937	39.93946
44	2008-02-06 14:50:30	116.4325	39.9394
44	2008-02-06 14:54:18	116.43292	39.94055
44	2008-02-06 14:54:18	116.43292	39.94055
44	2008-02-06 14:59:52	116.40206	39.9516
44	2008-02-06 15:04:46	116.4101	39.9484
44	2008-02-06 15:24:46	116.41684	39.90217
44	2008-02-06 15:25:42	116.41895	39.90341
44	2008-02-06 15:30:42	116.42909	39.91269
44	2008-02-06 15:35:42	116.43017	39.93971
44	2008-02-06 15:39:46	116.43269	39.93983
44	2008-02-06 15:45:32	116.41758	39.94579
44	2008-02-06 15:50:32	116.42868	39.93949
44	2008-02-06 15:55:32	116.43218	39.9402
44	2008-02-06 15:55:56	116.43277	39.94119
44	2008-02-06 16:05:56	116.48232	39.95722
44	2008-02-06 16:08:35	116.48529	39.9617
44	2008-02-06 16:13:35	116.48366	39.97486
44	2008-02-06 16:18:35	116.48243	39.98769
44	2008-02-06 16:23:35	116.48124	39.98827
44	2008-02-06 16:28:35	116.51406	40.01954
44	2008-02-06 16:33:35	116.52806	40.04053
44	2008-02-06 16:38:35	116.52805	40.04047
44	2008-02-06 16:43:35	116.52805	40.04046
44	2008-02-06 16:48:35	116.53286	40.05028
44	2008-02-06 16:53:35	116.55213	40.08153
44	2008-02-06 17:03:35	116.61214	40.11513
44	2008-02-06 17:08:34	116.61209	40.11503
44	2008-02-06 17:13:34	116.61277	40.11611
44	2008-02-06 17:18:34	116.6629	40.11502
44	2008-02-06 17:23:34	116.72511	40.12141
44	2008-02-06 17:28:34	116.80259	40.14746
44	2008-02-06 17:33:34	116.85652	40.15211
44	2008-02-06 17:38:34	116.86441	40.1475
44	2008-02-06 17:38:34	116.86441	40.1475
44	2008-02-06 17:43:34	116.86442	40.1475
44	2008-02-06 17:53:35	116.86442	40.14748
44	2008-02-06 17:58:35	116.86442	40.14747
44	2008-02-06 18:03:35	116.86441	40.14747
44	2008-02-06 18:08:34	116.86441	40.14747
44	2008-02-06 18:13:34	116.86441	40.14746
44	2008-02-06 18:18:34	116.86441	40.14746
44	2008-02-06 18:23:34	116.86421	40.14763
44	2008-02-06 18:28:34	116.86422	40.14765
44	2008-02-06 18:33:34	116.86422	40.14765
44	2008-02-06 18:38:34	116.86422	40.14765
44	2008-02-06 18:48:35	116.86423	40.14764
44	2008-02-06 18:53:35	116.86438	40.14767
44	2008-02-06 18:58:35	116.86459	40.14781
44	2008-02-06 19:03:35	116.86456	40.1478
44	2008-02-06 19:08:34	116.86453	40.14779
44	2008-02-06 19:13:34	116.86451	40.14777
44	2008-02-06 19:18:34	116.86449	40.14776
44	2008-02-06 19:23:34	116.86448	40.14775
44	2008-02-06 19:33:34	116.86445	40.14773
44	2008-02-06 19:38:34	116.86445	40.14772
44	2008-02-06 19:43:34	116.86444	40.14771
44	2008-02-06 19:48:35	116.86443	40.1477
44	2008-02-06 19:53:35	116.86443	40.14769
44	2008-02-06 19:58:35	116.86443	40.14768
44	2008-02-06 20:03:35	116.86442	40.14769
44	2008-02-06 20:03:35	116.86442	40.14769
44	2008-02-06 20:08:34	116.86442	40.14769
44	2008-02-06 20:08:34	116.86442	40.14769
44	2008-02-06 20:13:34	116.86442	40.14769
44	2008-02-06 20:18:34	116.86441	40.14769
44	2008-02-06 20:23:34	116.86441	40.14769
44	2008-02-06 20:28:34	116.8644	40.14769
44	2008-02-06 20:33:34	116.8644	40.14769
44	2008-02-06 20:38:34	116.8644	40.14769
44	2008-02-06 20:48:34	116.86429	40.14762
44	2008-02-06 20:53:34	116.86429	40.14764
44	2008-02-06 20:58:34	116.86428	40.14765
44	2008-02-06 21:03:34	116.8642	40.14766
44	2008-02-06 21:08:34	116.86421	40.14765
44	2008-02-06 21:13:34	116.86423	40.14764
44	2008-02-06 21:18:34	116.86424	40.14764
44	2008-02-06 21:23:34	116.86426	40.14763
44	2008-02-06 21:28:33	116.86436	40.14762
44	2008-02-06 21:33:33	116.86438	40.1476
44	2008-02-06 21:38:34	116.86438	40.1476
44	2008-02-06 21:43:34	116.86438	40.14761
44	2008-02-06 21:48:52	116.8643	40.14759
44	2008-02-06 21:53:34	116.86427	40.14761
44	2008-02-06 21:58:34	116.86428	40.14761
44	2008-02-06 22:03:34	116.86432	40.14764
44	2008-02-06 22:08:34	116.86432	40.14762
44	2008-02-06 22:13:34	116.86436	40.14755
44	2008-02-06 22:18:34	116.86433	40.14757
44	2008-02-06 22:28:34	116.86431	40.14758
44	2008-02-06 22:33:33	116.86423	40.14761
44	2008-02-06 22:33:33	116.86423	40.14761
44	2008-02-06 22:38:33	116.86422	40.14761
44	2008-02-06 22:43:33	116.86425	40.14768
44	2008-02-06 22:48:33	116.86422	40.14762
44	2008-02-06 22:53:33	116.8642	40.14759
44	2008-02-06 22:58:33	116.86422	40.14761
44	2008-02-06 23:03:33	116.86426	40.14765
44	2008-02-06 23:08:33	116.86424	40.14764
44	2008-02-06 23:13:34	116.86424	40.1477
44	2008-02-06 23:18:34	116.86427	40.14767
44	2008-02-06 23:23:34	116.8643	40.14768
44	2008-02-06 23:28:34	116.86437	40.1477
44	2008-02-06 23:33:33	116.86434	40.14771
44	2008-02-06 23:38:33	116.86433	40.14769
44	2008-02-06 23:43:33	116.86432	40.14771
44	2008-02-06 23:48:33	116.86432	40.14771
44	2008-02-06 23:53:33	116.86433	40.14769
44	2008-02-06 23:58:33	116.86433	40.14769
44	2008-02-07 00:03:33	116.86431	40.14774
44	2008-02-07 00:08:33	116.86433	40.14771
44	2008-02-07 00:13:33	116.86434	40.14769
44	2008-02-07 00:18:33	116.86431	40.1477
44	2008-02-07 00:23:33	116.8643	40.14768
44	2008-02-07 00:28:33	116.8643	40.14763
44	2008-02-07 00:33:33	116.86427	40.14761
44	2008-02-07 00:38:33	116.86432	40.14764
44	2008-02-07 00:43:33	116.86428	40.1477
44	2008-02-07 00:48:33	116.86428	40.1477
44	2008-02-07 00:53:33	116.86429	40.14771
44	2008-02-07 00:53:33	116.86429	40.14771
44	2008-02-07 00:58:33	116.8643	40.14769
44	2008-02-07 00:58:33	116.8643	40.14769
44	2008-02-07 01:03:33	116.86426	40.14767
44	2008-02-07 01:08:33	116.86427	40.14772
44	2008-02-07 01:13:34	116.86432	40.1477
44	2008-02-07 01:18:33	116.86433	40.14767
44	2008-02-07 01:23:33	116.8643	40.14766
44	2008-02-07 01:28:33	116.86428	40.14766
44	2008-02-07 01:33:33	116.86418	40.1477
44	2008-02-07 01:38:33	116.8642	40.14769
44	2008-02-07 01:43:33	116.86424	40.14764
44	2008-02-07 01:53:33	116.86435	40.14761
44	2008-02-07 01:58:33	116.86437	40.14763
44	2008-02-07 02:13:33	116.8643	40.14773
44	2008-02-07 02:18:33	116.86424	40.14777
44	2008-02-07 02:23:33	116.86429	40.14774
44	2008-02-07 02:28:33	116.86428	40.14773
44	2008-02-07 02:33:33	116.86428	40.14772
44	2008-02-07 02:38:33	116.86433	40.14773
44	2008-02-07 02:43:32	116.86439	40.14772
44	2008-02-07 02:48:32	116.86434	40.14769
44	2008-02-07 02:53:32	116.86433	40.14769
44	2008-02-07 02:58:32	116.86433	40.14769
44	2008-02-07 03:03:32	116.86433	40.1477
44	2008-02-07 03:13:32	116.86431	40.14761
44	2008-02-07 03:18:32	116.86431	40.14761
44	2008-02-07 03:23:33	116.8643	40.1476
44	2008-02-07 03:23:33	116.8643	40.1476
44	2008-02-07 03:28:33	116.8643	40.14759
44	2008-02-07 03:33:33	116.8643	40.14759
44	2008-02-07 03:38:33	116.86431	40.1476
44	2008-02-07 03:43:32	116.86423	40.14761
44	2008-02-07 03:48:32	116.86423	40.14761
44	2008-02-07 03:53:32	116.86424	40.14762
44	2008-02-07 03:58:32	116.86434	40.14766
44	2008-02-07 04:08:32	116.86431	40.14763
44	2008-02-07 04:13:32	116.14988	39.90552
44	2008-02-07 04:13:32	116.14988	39.90552
44	2008-02-07 04:18:32	116.86441	40.14764
44	2008-02-07 04:23:32	116.8644	40.14763
44	2008-02-07 04:28:32	116.86439	40.14763
44	2008-02-07 04:33:33	116.86438	40.14763
44	2008-02-07 04:38:33	116.86433	40.14768
44	2008-02-07 04:43:33	116.86432	40.14769
44	2008-02-07 04:48:33	116.86433	40.14772
44	2008-02-07 04:53:32	116.86434	40.14772
44	2008-02-07 05:08:32	116.86436	40.1477
44	2008-02-07 05:13:32	116.86435	40.14768
44	2008-02-07 05:18:32	116.86433	40.14766
44	2008-02-07 05:23:32	116.86434	40.14766
44	2008-02-07 05:28:32	116.86436	40.14765
44	2008-02-07 05:33:32	116.86426	40.14771
44	2008-02-07 05:43:32	116.86422	40.14772
44	2008-02-07 05:48:32	116.86421	40.14771
44	2008-02-07 05:48:32	116.86421	40.14771
44	2008-02-07 05:53:32	116.86423	40.14769
44	2008-02-07 05:58:32	116.86417	40.14765
44	2008-02-07 06:03:32	116.86421	40.14768
44	2008-02-07 06:08:32	116.86422	40.14768
44	2008-02-07 06:13:32	116.86423	40.14768
44	2008-02-07 06:18:32	116.86423	40.14767
44	2008-02-07 06:23:32	116.86422	40.14766
44	2008-02-07 06:28:32	116.86424	40.14769
44	2008-02-07 06:33:32	116.86427	40.14768
44	2008-02-07 06:38:32	116.86426	40.14767
44	2008-02-07 06:43:32	116.86426	40.14769
44	2008-02-07 06:48:32	116.86422	40.14765
44	2008-02-07 06:53:32	116.86424	40.14764
44	2008-02-07 06:58:32	116.86426	40.14762
44	2008-02-07 07:03:32	116.86427	40.14761
44	2008-02-07 07:08:32	116.86426	40.14758
44	2008-02-07 07:13:32	116.86427	40.14758
44	2008-02-07 07:18:32	116.86429	40.14761
44	2008-02-07 07:23:32	116.8643	40.14762
44	2008-02-07 07:28:32	116.8643	40.14763
44	2008-02-07 07:38:32	116.86433	40.1477
44	2008-02-07 07:43:32	116.86431	40.14765
44	2008-02-07 07:48:32	116.86429	40.14762
44	2008-02-07 07:53:31	116.86429	40.14762
44	2008-02-07 07:58:31	116.86429	40.14762
44	2008-02-07 08:03:31	116.86433	40.14765
44	2008-02-07 08:08:31	116.86431	40.14765
44	2008-02-07 08:13:31	116.86431	40.14765
44	2008-02-07 08:13:31	116.86431	40.14765
44	2008-02-07 08:18:31	116.86431	40.14766
44	2008-02-07 08:23:31	116.86437	40.14768
44	2008-02-07 08:28:31	116.86438	40.14767
44	2008-02-07 08:33:32	116.86436	40.14768
44	2008-02-07 08:38:32	116.86429	40.14769
44	2008-02-07 08:43:32	116.86432	40.14768
44	2008-02-07 08:48:32	116.8643	40.14766
44	2008-02-07 08:53:31	116.8643	40.14765
44	2008-02-07 08:58:31	116.86424	40.14763
44	2008-02-07 09:03:31	116.86417	40.14769
44	2008-02-07 09:08:31	116.86418	40.14769
44	2008-02-07 09:13:31	116.86421	40.14768
44	2008-02-07 09:18:31	116.86424	40.14763
44	2008-02-07 09:23:31	116.86423	40.14762
44	2008-02-07 09:28:31	116.86423	40.14762
44	2008-02-07 09:33:32	116.86423	40.14762
44	2008-02-07 09:38:32	116.86424	40.14762
44	2008-02-07 09:43:32	116.86432	40.14755
44	2008-02-07 09:48:32	116.86434	40.14757
44	2008-02-07 09:58:31	116.86426	40.14765
44	2008-02-07 10:03:31	116.86424	40.14764
44	2008-02-07 10:13:31	116.86425	40.14763
44	2008-02-07 10:18:31	116.8642	40.1476
44	2008-02-07 10:23:31	116.86429	40.14756
44	2008-02-07 10:28:31	116.86431	40.14755
44	2008-02-07 10:33:31	116.86431	40.14756
44	2008-02-07 10:38:31	116.8643	40.14756
44	2008-02-07 10:38:31	116.8643	40.14756
44	2008-02-07 10:43:31	116.8643	40.14757
44	2008-02-07 10:48:31	116.8643	40.14758
44	2008-02-07 10:53:31	116.86432	40.14762
44	2008-02-07 10:58:31	116.86432	40.14762
44	2008-02-07 11:08:31	116.86424	40.14767
44	2008-02-07 11:18:31	116.86426	40.14771
44	2008-02-07 11:23:31	116.86429	40.14766
44	2008-02-07 11:28:31	116.86429	40.14766
44	2008-02-07 11:33:31	116.86429	40.14767
44	2008-02-07 11:38:31	116.86432	40.14769
44	2008-02-07 11:43:31	116.86434	40.14771
44	2008-02-07 11:48:31	116.8643	40.14769
44	2008-02-07 11:53:31	116.86432	40.1477
44	2008-02-07 11:58:31	116.86432	40.14771
44	2008-02-07 12:03:30	116.86432	40.14772
44	2008-02-07 12:08:30	116.86432	40.14772
44	2008-02-07 12:13:31	116.86412	40.14763
44	2008-02-07 12:18:31	116.86445	40.14769
44	2008-02-07 12:23:31	116.86437	40.14771
44	2008-02-07 12:28:31	116.86436	40.14769
44	2008-02-07 12:33:31	116.86435	40.14768
44	2008-02-07 12:38:31	116.86432	40.14768
44	2008-02-07 12:43:31	116.8643	40.14768
44	2008-02-07 12:48:31	116.86428	40.14767
44	2008-02-07 12:53:30	116.86427	40.14768
44	2008-02-07 12:58:30	116.86427	40.14767
44	2008-02-07 13:03:30	116.86426	40.14767
44	2008-02-07 13:03:30	116.86426	40.14767
44	2008-02-07 13:08:30	116.86426	40.14767
44	2008-02-07 13:13:30	116.86425	40.14767
44	2008-02-07 13:18:30	116.86425	40.14767
44	2008-02-07 13:23:30	116.86425	40.14767
44	2008-02-07 13:28:30	116.86424	40.14767
44	2008-02-07 13:33:30	116.86424	40.14767
44	2008-02-07 13:38:30	116.86424	40.14767
44	2008-02-07 13:43:31	116.86423	40.14767
44	2008-02-07 13:48:31	116.86423	40.14767
44	2008-02-07 13:53:31	116.86424	40.14767
44	2008-02-07 13:58:31	116.86424	40.14768
44	2008-02-07 14:03:30	116.86424	40.14768
44	2008-02-07 14:08:30	116.86425	40.14768
44	2008-02-07 14:13:30	116.86425	40.14768
44	2008-02-07 14:18:30	116.86425	40.14768
44	2008-02-07 14:23:30	116.86425	40.14768
44	2008-02-07 14:28:30	116.86425	40.14769
44	2008-02-07 14:33:30	116.86425	40.14769
44	2008-02-07 14:38:30	116.86425	40.14769
44	2008-02-07 14:43:31	116.86426	40.14769
44	2008-02-07 14:48:31	116.86426	40.14769
44	2008-02-07 14:53:31	116.86426	40.14769
44	2008-02-07 14:58:31	116.86426	40.14769
44	2008-02-07 15:03:31	116.86426	40.14769
44	2008-02-07 15:08:31	116.86442	40.14739
44	2008-02-07 15:13:30	116.86429	40.14749
44	2008-02-07 15:18:30	116.86431	40.14752
44	2008-02-07 15:23:30	116.86433	40.14753
44	2008-02-07 15:28:30	116.86434	40.14754
44	2008-02-07 15:28:30	116.86434	40.14754
44	2008-02-07 15:33:30	116.86434	40.14754
44	2008-02-07 15:38:30	116.86436	40.14753
44	2008-02-07 15:43:30	116.86435	40.14754
44	2008-02-07 15:48:30	116.86435	40.14755
44	2008-02-07 15:53:30	116.86434	40.14756
44	2008-02-07 15:58:30	116.86434	40.14757
44	2008-02-07 16:03:30	116.86434	40.14757
44	2008-02-07 16:08:30	116.86434	40.14757
44	2008-02-07 16:13:30	116.86434	40.14757
44	2008-02-07 16:18:30	116.86434	40.14757
44	2008-02-07 16:23:30	116.86434	40.14758
44	2008-02-07 16:28:30	116.86434	40.14758
44	2008-02-07 16:33:30	116.86434	40.14759
44	2008-02-07 16:38:30	116.86434	40.14759
44	2008-02-07 16:43:30	116.86434	40.14759
44	2008-02-07 16:48:30	116.86434	40.14758
44	2008-02-07 16:53:30	116.86781	40.1485
44	2008-02-07 16:58:30	116.87728	40.15058
44	2008-02-07 17:03:30	116.8773	40.15104
44	2008-02-07 17:08:30	116.81341	40.14853
44	2008-02-07 17:13:29	116.79612	40.20774
44	2008-02-07 17:18:29	116.79344	40.27441
44	2008-02-07 17:23:29	116.81771	40.32697
44	2008-02-07 17:28:29	116.84486	40.36905
44	2008-02-07 17:33:29	116.8927	40.39286
44	2008-02-07 17:38:29	116.93485	40.41708
44	2008-02-07 17:43:29	116.95697	40.43695
44	2008-02-07 17:48:29	116.94302	40.40809
44	2008-02-07 17:53:30	116.99667	40.43291
44	2008-02-07 17:53:30	116.99667	40.43291
44	2008-02-07 17:58:30	117.02839	40.47173
44	2008-02-07 18:03:30	117.06768	40.50612
44	2008-02-07 18:08:30	117.11055	40.53763
44	2008-02-07 18:13:29	117.13212	40.53287
44	2008-02-07 18:18:29	117.14259	40.55623
44	2008-02-07 18:23:29	117.16772	40.59683
44	2008-02-07 18:28:29	117.15989	40.58561
44	2008-02-07 18:33:29	117.13218	40.58423
44	2008-02-07 18:38:29	117.09415	40.59695
44	2008-02-07 18:43:29	117.06102	40.57347
44	2008-02-07 18:48:29	117.02984	40.56544
44	2008-02-07 18:53:30	116.99636	40.55551
44	2008-02-07 18:58:30	116.99635	40.55553
44	2008-02-07 19:03:30	116.99634	40.55553
44	2008-02-07 19:08:30	116.99635	40.55552
44	2008-02-07 19:13:29	116.99635	40.55552
44	2008-02-07 19:18:29	116.99635	40.55551
44	2008-02-07 19:23:29	116.99634	40.55551
44	2008-02-07 19:28:29	116.99634	40.55551
44	2008-02-07 19:33:29	116.99634	40.5555
44	2008-02-07 19:38:29	116.99634	40.55549
44	2008-02-07 19:43:29	116.99635	40.55549
44	2008-02-07 19:48:29	116.99636	40.55549
44	2008-02-07 19:53:29	116.99637	40.55549
44	2008-02-07 19:58:29	116.99637	40.5555
44	2008-02-07 20:03:29	116.99637	40.55551
44	2008-02-07 20:13:29	117.02152	40.56496
44	2008-02-07 20:18:29	117.05202	40.57591
44	2008-02-07 20:18:29	117.05202	40.57591
44	2008-02-07 20:23:29	117.08558	40.58984
44	2008-02-07 20:28:29	117.1357	40.59322
44	2008-02-07 20:33:29	117.14264	40.55714
44	2008-02-07 20:38:29	117.10594	40.53433
44	2008-02-07 20:43:29	117.06752	40.50603
44	2008-02-07 20:48:29	117.03745	40.48112
44	2008-02-07 20:53:29	117.01066	40.44811
44	2008-02-07 20:58:29	116.97695	40.4063
44	2008-02-07 21:03:29	116.92525	40.40407
44	2008-02-07 21:08:29	116.88528	40.38497
44	2008-02-07 21:13:29	116.84525	40.36913
44	2008-02-07 21:18:29	116.82932	40.35749
44	2008-02-07 21:23:29	116.80064	40.30699
44	2008-02-07 21:28:29	116.79106	40.25375
44	2008-02-07 21:33:29	116.79903	40.19622
44	2008-02-07 21:38:29	116.8277	40.14967
44	2008-02-07 21:43:29	116.86779	40.14848
44	2008-02-07 21:48:28	116.86454	40.14748
44	2008-02-07 21:53:29	116.86437	40.14754
44	2008-02-07 21:58:28	116.8644	40.14754
44	2008-02-07 22:03:29	116.86439	40.14755
44	2008-02-07 22:08:29	116.86439	40.14754
44	2008-02-07 22:13:29	116.8644	40.14754
44	2008-02-07 22:18:29	116.8644	40.14754
44	2008-02-07 22:23:28	116.86439	40.14753
44	2008-02-07 22:28:28	116.86438	40.14753
44	2008-02-07 22:33:28	116.86437	40.14752
44	2008-02-07 22:38:28	116.86436	40.14752
44	2008-02-07 22:43:28	116.86435	40.14752
44	2008-02-07 22:43:28	116.86435	40.14752
44	2008-02-07 22:48:28	116.86435	40.14752
44	2008-02-07 22:53:28	116.86434	40.14752
44	2008-02-07 22:58:28	116.86434	40.14753
44	2008-02-07 23:03:29	116.86434	40.14753
44	2008-02-07 23:08:29	116.86434	40.14754
44	2008-02-07 23:13:29	116.86428	40.14769
44	2008-02-07 23:18:29	116.86421	40.14768
44	2008-02-07 23:23:28	116.86422	40.1477
44	2008-02-07 23:28:28	116.86424	40.14771
44	2008-02-07 23:33:28	116.86425	40.14771
44	2008-02-07 23:38:28	116.86425	40.14771
44	2008-02-07 23:43:28	116.86424	40.1477
44	2008-02-07 23:48:28	116.86424	40.14771
44	2008-02-07 23:53:28	116.86423	40.14771
44	2008-02-07 23:58:28	116.86424	40.14771
44	2008-02-08 00:03:29	116.86425	40.14771
44	2008-02-08 00:08:29	116.86425	40.1477
44	2008-02-08 00:13:29	116.86425	40.1477
44	2008-02-08 00:18:29	116.86425	40.1477
44	2008-02-08 00:23:28	116.86426	40.14769
44	2008-02-08 00:28:28	116.86426	40.14768
44	2008-02-08 00:33:28	116.86426	40.14768
44	2008-02-08 00:38:28	116.86426	40.14767
44	2008-02-08 00:48:28	116.86426	40.14767
44	2008-02-08 00:53:28	116.86426	40.14767
44	2008-02-08 00:58:28	116.86426	40.14767
44	2008-02-08 01:03:28	116.86426	40.14767
44	2008-02-08 01:08:28	116.86426	40.14767
44	2008-02-08 01:08:28	116.86426	40.14767
44	2008-02-08 01:13:28	116.86426	40.14767
44	2008-02-08 01:18:28	116.86426	40.14767
44	2008-02-08 01:23:28	116.86426	40.14766
44	2008-02-08 01:28:28	116.86426	40.14767
44	2008-02-08 01:33:28	116.86426	40.14766
44	2008-02-08 01:38:28	116.86426	40.14766
44	2008-02-08 01:43:28	116.86426	40.14766
44	2008-02-08 01:48:28	116.86426	40.14766
44	2008-02-08 01:53:28	116.86427	40.14766
44	2008-02-08 01:58:28	116.86427	40.14765
44	2008-02-08 02:23:28	116.86427	40.14766
44	2008-02-08 02:48:28	116.86428	40.14766
44	2008-02-08 02:53:28	116.86428	40.14766
44	2008-02-08 02:58:28	116.86428	40.14766
44	2008-02-08 03:03:28	116.86428	40.14766
44	2008-02-08 03:08:28	116.86428	40.14766
44	2008-02-08 03:18:28	116.86429	40.14766
44	2008-02-08 03:23:27	116.86429	40.14765
44	2008-02-08 03:28:27	116.86429	40.14765
44	2008-02-08 03:33:28	116.86429	40.14765
44	2008-02-08 03:33:28	116.86429	40.14765
44	2008-02-08 03:38:27	116.86429	40.14765
44	2008-02-08 03:43:27	116.86429	40.14765
44	2008-02-08 03:48:28	116.8643	40.14765
44	2008-02-08 03:53:28	116.8643	40.14765
44	2008-02-08 03:58:28	116.8643	40.14765
44	2008-02-08 04:03:28	116.8643	40.14765
44	2008-02-08 04:08:28	116.8643	40.14765
44	2008-02-08 04:13:28	116.8643	40.14765
44	2008-02-08 04:23:27	116.86431	40.14764
44	2008-02-08 04:23:27	116.86431	40.14764
44	2008-02-08 04:28:27	116.86431	40.14764
44	2008-02-08 04:33:27	116.86431	40.14764
44	2008-02-08 04:38:27	116.86431	40.14764
44	2008-02-08 04:43:27	116.86431	40.14764
44	2008-02-08 04:48:27	116.86431	40.14765
44	2008-02-08 04:53:27	116.86431	40.14765
44	2008-02-08 04:58:28	116.86431	40.14765
44	2008-02-08 05:03:28	116.86432	40.14765
44	2008-02-08 05:08:28	116.86432	40.14765
44	2008-02-08 05:13:28	116.86432	40.14765
44	2008-02-08 05:18:27	116.86432	40.14765
44	2008-02-08 05:23:27	116.86432	40.14765
44	2008-02-08 05:28:27	116.86432	40.14765
44	2008-02-08 05:33:27	116.86431	40.14765
44	2008-02-08 05:38:27	116.86431	40.14765
44	2008-02-08 05:43:27	116.86431	40.14765
44	2008-02-08 05:48:27	116.86431	40.14765
44	2008-02-08 05:53:27	116.8643	40.14765
44	2008-02-08 05:58:27	116.8643	40.14765
44	2008-02-08 05:58:27	116.8643	40.14765
44	2008-02-08 06:03:27	116.8643	40.14765
44	2008-02-08 06:08:27	116.8643	40.14765
44	2008-02-08 06:13:27	116.8643	40.14765
44	2008-02-08 06:18:27	116.86429	40.14765
44	2008-02-08 06:23:27	116.86429	40.14765
44	2008-02-08 06:28:27	116.86429	40.14765
44	2008-02-08 06:33:27	116.86429	40.14765
44	2008-02-08 06:38:27	116.86429	40.14765
44	2008-02-08 06:43:27	116.86429	40.14765
44	2008-02-08 06:48:27	116.86429	40.14765
44	2008-02-08 06:53:27	116.86429	40.14765
44	2008-02-08 06:58:27	116.86429	40.14764
44	2008-02-08 07:03:27	116.86429	40.14764
44	2008-02-08 07:08:27	116.86429	40.14764
44	2008-02-08 07:13:27	116.86429	40.14764
44	2008-02-08 07:18:27	116.86429	40.14764
44	2008-02-08 07:23:27	116.86429	40.14764
44	2008-02-08 07:28:27	116.8643	40.14763
44	2008-02-08 07:33:26	116.86429	40.14764
44	2008-02-08 07:38:27	116.86429	40.14763
44	2008-02-08 07:43:27	116.86429	40.14763
44	2008-02-08 07:48:27	116.86429	40.14763
44	2008-02-08 07:53:27	116.86429	40.14763
44	2008-02-08 07:58:27	116.86429	40.14763
44	2008-02-08 08:03:27	116.86429	40.14763
44	2008-02-08 08:08:27	116.86429	40.14763
44	2008-02-08 08:13:27	116.86429	40.14763
44	2008-02-08 08:18:26	116.86429	40.14763
44	2008-02-08 08:23:26	116.8643	40.14763
44	2008-02-08 08:23:26	116.8643	40.14763
44	2008-02-08 08:28:26	116.8643	40.14764
44	2008-02-08 08:33:26	116.8643	40.14764
44	2008-02-08 08:38:26	116.8643	40.14764
44	2008-02-08 08:43:26	116.8643	40.14764
44	2008-02-08 08:48:26	116.8643	40.14764
44	2008-02-08 08:53:26	116.8643	40.14764
44	2008-02-08 08:58:27	116.86429	40.14764
44	2008-02-08 09:03:27	116.86429	40.14764
44	2008-02-08 09:08:27	116.86429	40.14765
44	2008-02-08 09:13:27	116.86429	40.14765
44	2008-02-08 09:18:26	116.86429	40.14765
44	2008-02-08 09:23:26	116.86429	40.14765
44	2008-02-08 09:28:26	116.86429	40.14764
44	2008-02-08 09:33:26	116.86429	40.14764
44	2008-02-08 09:38:26	116.8643	40.14764
44	2008-02-08 09:43:26	116.8643	40.14764
44	2008-02-08 09:48:26	116.8643	40.14764
44	2008-02-08 09:53:26	116.8643	40.14764
44	2008-02-08 09:58:27	116.8643	40.14764
44	2008-02-08 10:03:27	116.86431	40.14764
44	2008-02-08 10:08:27	116.86431	40.14764
44	2008-02-08 10:13:27	116.86431	40.14763
44	2008-02-08 10:18:26	116.86431	40.14763
44	2008-02-08 10:23:26	116.86431	40.14763
44	2008-02-08 10:28:26	116.86431	40.14763
44	2008-02-08 10:33:26	116.86431	40.14762
44	2008-02-08 10:38:26	116.86431	40.14762
44	2008-02-08 10:43:26	116.86421	40.1474
44	2008-02-08 10:48:26	116.86422	40.14742
44	2008-02-08 10:48:26	116.86422	40.14742
44	2008-02-08 10:53:26	116.86428	40.14769
44	2008-02-08 10:58:26	116.86428	40.14764
44	2008-02-08 11:03:26	116.86427	40.14765
44	2008-02-08 11:08:26	116.86451	40.14744
44	2008-02-08 11:13:26	116.86449	40.14745
44	2008-02-08 11:18:26	116.8645	40.14746
44	2008-02-08 11:23:26	116.8645	40.14747
44	2008-02-08 11:33:26	116.86452	40.14749
44	2008-02-08 11:38:26	116.86453	40.14749
44	2008-02-08 11:43:26	116.86453	40.1475
44	2008-02-08 11:48:26	116.86453	40.1475
44	2008-02-08 11:53:26	116.86454	40.1475
44	2008-02-08 11:58:26	116.86454	40.1475
44	2008-02-08 12:03:26	116.86454	40.14749
44	2008-02-08 12:08:26	116.86455	40.14749
44	2008-02-08 12:13:26	116.86455	40.14748
44	2008-02-08 12:18:26	116.86423	40.14774
44	2008-02-08 12:23:26	116.86426	40.14768
44	2008-02-08 12:28:26	116.86432	40.14772
44	2008-02-08 12:33:26	116.86428	40.14772
44	2008-02-08 12:38:26	116.86419	40.14766
44	2008-02-08 12:43:26	116.8642	40.14763
44	2008-02-08 12:48:26	116.8642	40.14761
44	2008-02-08 12:53:26	116.86418	40.14765
44	2008-02-08 12:58:25	116.86419	40.14765
44	2008-02-08 13:03:25	116.86418	40.14766
44	2008-02-08 13:08:25	116.86419	40.14766
44	2008-02-08 13:13:25	116.8643	40.14764
44	2008-02-08 13:13:25	116.8643	40.14764
44	2008-02-08 13:18:25	116.86431	40.14763
44	2008-02-08 13:23:25	116.86425	40.14765
44	2008-02-08 13:28:25	116.86424	40.14766
44	2008-02-08 13:33:25	116.86419	40.14769
44	2008-02-08 13:38:26	116.86421	40.1477
44	2008-02-08 13:43:26	116.8644	40.14776
44	2008-02-08 13:48:26	116.86434	40.14772
44	2008-02-08 13:53:26	116.86432	40.14771
44	2008-02-08 13:58:25	116.86424	40.14764
44	2008-02-08 14:03:25	116.86425	40.1476
44	2008-02-08 14:08:25	116.86426	40.14762
44	2008-02-08 14:13:25	116.86427	40.14767
44	2008-02-08 14:18:25	116.8643	40.14766
44	2008-02-08 14:23:25	116.86426	40.14768
44	2008-02-08 14:28:25	116.86428	40.14768
44	2008-02-08 14:33:25	116.8644	40.14765
44	2008-02-08 14:38:26	116.86438	40.14765
44	2008-02-08 14:43:26	116.8643	40.14762
44	2008-02-08 14:48:26	116.86429	40.14763
44	2008-02-08 14:53:26	116.8643	40.14761
44	2008-02-08 14:58:25	116.8643	40.14761
44	2008-02-08 15:03:25	116.86433	40.14762
44	2008-02-08 15:08:25	116.86433	40.14762
44	2008-02-08 15:13:25	116.86436	40.14761
44	2008-02-08 15:18:25	116.86436	40.14761
44	2008-02-08 15:23:25	116.86438	40.14763
44	2008-02-08 15:28:25	116.86434	40.14766
44	2008-02-08 15:33:25	116.86438	40.14767
44	2008-02-08 15:38:26	116.86433	40.14768
44	2008-02-08 15:38:26	116.86433	40.14768
44	2008-02-08 15:43:26	116.86434	40.14773
44	2008-02-08 15:48:26	116.86434	40.14772
44	2008-02-08 15:53:26	116.86437	40.14765
44	2008-02-08 15:58:25	116.86438	40.14766
44	2008-02-08 16:03:25	116.86437	40.14768
44	2008-02-08 16:08:25	116.86438	40.14766
44	2008-02-08 16:13:25	116.86438	40.14766
44	2008-02-08 16:13:25	116.86438	40.14766
44	2008-02-08 16:18:25	116.86437	40.14766
44	2008-02-08 16:23:25	116.86437	40.14766
44	2008-02-08 16:28:25	116.86437	40.14766
44	2008-02-08 16:33:25	116.86437	40.14765
44	2008-02-08 16:38:25	116.86436	40.14765
44	2008-02-08 16:43:25	116.86436	40.14764
44	2008-02-08 16:48:25	116.86436	40.14764
44	2008-02-08 16:53:25	116.86436	40.14763
44	2008-02-08 16:58:25	116.86436	40.14763
44	2008-02-08 17:03:25	116.86436	40.14763
44	2008-02-08 17:08:24	116.86435	40.14763
44	2008-02-08 17:13:24	116.86435	40.14764
44	2008-02-08 17:18:25	116.86436	40.14764
44	2008-02-08 17:23:24	116.86436	40.14764
44	2008-02-08 17:28:24	116.86435	40.14765
44	2008-02-08 17:33:24	116.86435	40.14765
44	2008-02-08 17:38:24	116.86435	40.14765
