# Supplementary material for: An adaptive map-matching algorithm based on hierarchical fuzzy system from vehicular GPS data
Source: PLoS One. 2017 Dec 5;12(12):e0188796. doi: 10.1371/journal.pone.0188796 (PMC5716534; doi:10.1371/journal.pone.0188796)
Supplement: S1 Data — (ZIP) [file pone.0188796.s001.zip › data samples/46.txt]

46	2008-02-02 13:37:48	116.37049	39.94741
46	2008-02-02 13:42:48	116.35797	39.9446
46	2008-02-02 13:47:48	116.34959	39.93513
46	2008-02-02 13:52:48	116.35008	39.92178
46	2008-02-02 13:57:48	116.35046	39.9032
46	2008-02-02 14:02:48	116.32282	39.89569
46	2008-02-02 14:07:48	116.3153	39.89646
46	2008-02-02 14:17:48	116.33072	39.91264
46	2008-02-02 14:22:48	116.33833	39.91268
46	2008-02-02 14:27:48	116.3496	39.91694
46	2008-02-02 14:37:48	116.35304	39.92882
46	2008-02-02 14:42:48	116.35056	39.93647
46	2008-02-02 14:47:48	116.34932	39.93523
46	2008-02-02 14:52:48	116.34983	39.92769
46	2008-02-02 14:57:48	116.35077	39.91053
46	2008-02-02 14:57:48	116.35077	39.91053
46	2008-02-02 15:03:04	116.34263	39.88344
46	2008-02-02 15:07:48	116.33965	39.85017
46	2008-02-02 15:12:48	116.35089	39.85124
46	2008-02-02 15:17:48	116.37056	39.85553
46	2008-02-02 15:22:48	116.39693	39.85559
46	2008-02-02 15:27:48	116.41439	39.85568
46	2008-02-02 15:32:48	116.42453	39.86409
46	2008-02-02 15:37:47	116.43823	39.87083
46	2008-02-02 15:42:47	116.4437	39.87483
46	2008-02-02 15:47:47	116.43858	39.88979
46	2008-02-02 15:52:47	116.4339	39.89012
46	2008-02-02 15:57:47	116.43914	39.8859
46	2008-02-02 16:02:47	116.43025	39.90562
46	2008-02-02 16:07:47	116.42843	39.92713
46	2008-02-02 16:12:47	116.42451	39.93975
46	2008-02-02 16:17:48	116.43788	39.93979
46	2008-02-02 16:22:48	116.45536	39.93383
46	2008-02-02 16:32:48	116.43367	39.93218
46	2008-02-02 16:37:48	116.42729	39.93214
46	2008-02-02 16:42:48	116.42844	39.91987
46	2008-02-02 16:47:47	116.42982	39.90409
46	2008-02-02 16:52:47	116.41234	39.89934
46	2008-02-02 16:57:47	116.4128	39.89312
46	2008-02-02 17:02:47	116.41282	39.89197
46	2008-02-02 17:07:47	116.42122	39.89677
46	2008-02-02 17:12:47	116.44872	39.9027
46	2008-02-02 17:17:47	116.484	39.91861
46	2008-02-02 17:22:47	116.48883	39.95267
46	2008-02-02 17:22:47	116.48883	39.95267
46	2008-02-02 17:27:48	116.48629	39.95268
46	2008-02-02 17:32:48	116.48376	39.93049
46	2008-02-02 17:37:48	116.48264	39.90546
46	2008-02-02 17:42:48	116.48402	39.91022
46	2008-02-02 17:47:48	116.48124	39.92176
46	2008-02-02 17:52:48	116.47244	39.92962
46	2008-02-02 17:57:47	116.48406	39.93553
46	2008-02-02 18:02:47	116.45708	39.97414
46	2008-02-02 18:07:47	116.42084	39.98766
46	2008-02-02 18:12:47	116.39999	39.98719
46	2008-02-02 18:17:47	116.37009	39.98682
46	2008-02-02 18:22:47	116.35225	39.99223
46	2008-02-02 18:27:47	116.34985	39.99206
46	2008-02-02 18:32:47	116.34698	39.98734
46	2008-02-02 18:37:47	116.34342	39.96636
46	2008-02-02 18:42:47	116.33523	39.96634
46	2008-02-02 18:47:47	116.32893	39.96625
46	2008-02-02 18:52:47	116.31015	39.96399
46	2008-02-02 18:57:47	116.30647	39.96278
46	2008-02-02 19:02:47	116.30314	39.95272
46	2008-02-02 19:07:47	116.30064	39.93809
46	2008-02-02 19:12:47	116.29698	39.93361
46	2008-02-02 19:17:47	116.28063	39.93085
46	2008-02-02 19:27:47	116.28304	39.93061
46	2008-02-02 19:32:47	116.30178	39.93089
46	2008-02-02 19:37:47	116.30357	39.93099
46	2008-02-02 19:42:47	116.30389	39.94789
46	2008-02-02 19:47:47	116.31048	39.95011
46	2008-02-02 19:47:47	116.31048	39.95011
46	2008-02-02 19:52:47	116.31717	39.95667
46	2008-02-02 19:57:47	116.31581	39.96389
46	2008-02-02 20:02:47	116.31971	39.96567
46	2008-02-02 20:07:47	116.34576	39.96635
46	2008-02-02 20:12:47	116.35807	39.96636
46	2008-02-02 20:17:46	116.37538	39.97419
46	2008-02-02 20:22:46	116.38089	39.98277
46	2008-02-02 20:32:46	116.37187	39.95671
46	2008-02-02 20:45:00	116.37364	39.95979
46	2008-02-02 20:47:46	116.37903	39.96514
46	2008-02-02 20:52:46	116.38482	39.96167
46	2008-02-02 20:57:46	116.37906	39.96541
46	2008-02-02 21:02:46	116.3838	39.96168
46	2008-02-02 21:07:47	116.37587	39.96099
46	2008-02-02 21:12:47	116.3761	39.95869
46	2008-02-02 21:17:47	116.37684	39.95794
46	2008-02-02 21:22:47	116.37698	39.95729
46	2008-02-02 21:27:46	116.37297	39.95022
46	2008-02-02 21:32:46	116.39606	39.94761
46	2008-02-02 21:37:46	116.42945	39.93947
46	2008-02-02 21:42:46	116.42819	39.93555
46	2008-02-02 21:47:46	116.42653	39.95791
46	2008-02-02 21:52:46	116.43843	39.95912
46	2008-02-02 21:57:46	116.43656	39.95812
46	2008-02-02 22:02:46	116.43382	39.96617
46	2008-02-02 22:07:46	116.42541	39.96538
46	2008-02-02 22:12:46	116.41885	39.96747
46	2008-02-02 22:12:46	116.41885	39.96747
46	2008-02-02 22:17:47	116.43281	39.96027
46	2008-02-02 22:22:47	116.43878	39.95966
46	2008-02-02 22:27:47	116.45538	39.94926
46	2008-02-02 22:32:47	116.46248	39.9457
46	2008-02-02 22:37:47	116.46828	39.94186
46	2008-02-02 22:42:47	116.45868	39.94899
46	2008-02-02 22:47:46	116.45982	39.95823
46	2008-02-02 22:52:46	116.48353	39.98309
46	2008-02-02 22:57:46	116.49856	40.00351
46	2008-02-02 23:02:46	116.52201	40.0309
46	2008-02-02 23:07:46	116.53574	40.05407
46	2008-02-02 23:12:46	116.55359	40.09045
46	2008-02-02 23:17:46	116.55461	40.09601
46	2008-02-02 23:22:46	116.57552	40.12662
46	2008-02-02 23:27:46	116.61935	40.12778
46	2008-02-02 23:32:46	116.61931	40.12776
46	2008-02-02 23:37:46	116.62273	40.12989
46	2008-02-02 23:42:46	116.62381	40.12977
46	2008-02-02 23:47:46	116.62385	40.12975
46	2008-02-02 23:52:46	116.62384	40.12973
46	2008-02-02 23:57:46	116.62373	40.12973
46	2008-02-03 00:02:46	116.6237	40.1297
46	2008-02-03 00:07:46	116.62368	40.12967
46	2008-02-03 00:12:46	116.62367	40.12967
46	2008-02-03 00:17:46	116.62366	40.12968
46	2008-02-03 00:22:46	116.62367	40.12969
46	2008-02-03 00:27:46	116.62368	40.12971
46	2008-02-03 00:32:46	116.62368	40.12971
46	2008-02-03 00:37:46	116.62368	40.12971
46	2008-02-03 00:37:46	116.62368	40.12971
46	2008-02-03 00:42:46	116.62369	40.12971
46	2008-02-03 00:47:46	116.62369	40.12971
46	2008-02-03 00:52:45	116.62371	40.12969
46	2008-02-03 00:57:47	116.62371	40.12968
46	2008-02-03 01:02:46	116.62362	40.1296
46	2008-02-03 01:12:46	116.62372	40.1297
46	2008-02-03 01:17:46	116.62373	40.1297
46	2008-02-03 01:22:46	116.62373	40.12968
46	2008-02-03 01:27:46	116.62372	40.12969
46	2008-02-03 01:32:46	116.62373	40.12969
46	2008-02-03 01:37:46	116.62366	40.12977
46	2008-02-03 01:52:46	116.62363	40.12964
46	2008-02-03 01:57:46	116.62363	40.12964
46	2008-02-03 02:02:46	116.62363	40.12964
46	2008-02-03 02:17:45	116.62378	40.12983
46	2008-02-03 03:09:19	116.62376	40.12976
46	2008-02-03 03:12:45	116.62376	40.12976
46	2008-02-03 03:17:45	116.62376	40.12975
46	2008-02-03 03:22:45	116.62376	40.12974
46	2008-02-03 03:37:45	116.62374	40.12972
46	2008-02-03 03:47:45	116.62373	40.12972
46	2008-02-03 03:57:46	116.62372	40.12971
46	2008-02-03 04:02:46	116.62365	40.12957
46	2008-02-03 04:07:46	116.62361	40.12963
46	2008-02-03 04:12:46	116.6236	40.12967
46	2008-02-03 04:17:46	116.6236	40.12968
46	2008-02-03 04:22:46	116.6236	40.12968
46	2008-02-03 04:32:45	116.62359	40.1297
46	2008-02-03 04:37:45	116.62358	40.12972
46	2008-02-03 04:42:45	116.62364	40.12996
46	2008-02-03 04:52:45	116.6237	40.13005
46	2008-02-03 04:57:45	116.62358	40.12949
46	2008-02-03 05:02:45	116.62356	40.12952
46	2008-02-03 05:07:45	116.62368	40.12997
46	2008-02-03 05:12:45	116.6237	40.13016
46	2008-02-03 05:17:45	116.62372	40.1295
46	2008-02-03 05:22:45	116.62368	40.12989
46	2008-02-03 05:27:45	116.62382	40.12971
46	2008-02-03 05:27:45	116.62382	40.12971
46	2008-02-03 05:32:46	116.62365	40.13003
46	2008-02-03 05:37:46	116.62379	40.12966
46	2008-02-03 05:37:46	116.62379	40.12966
46	2008-02-03 05:42:46	116.62361	40.13003
46	2008-02-03 05:47:46	116.62393	40.12972
46	2008-02-03 05:52:45	116.62363	40.12981
46	2008-02-03 05:57:45	116.62361	40.12995
46	2008-02-03 06:02:45	116.62362	40.12976
46	2008-02-03 06:07:45	116.62344	40.13011
46	2008-02-03 06:12:45	116.62367	40.12964
46	2008-02-03 06:17:45	116.62354	40.12971
46	2008-02-03 06:22:45	116.62348	40.12986
46	2008-02-03 06:27:45	116.62357	40.12988
46	2008-02-03 06:32:45	116.62352	40.12985
46	2008-02-03 06:37:45	116.62357	40.12984
46	2008-02-03 06:42:45	116.62359	40.12983
46	2008-02-03 06:47:45	116.62361	40.12981
46	2008-02-03 06:52:45	116.62352	40.12993
46	2008-02-03 06:57:45	116.62356	40.12982
46	2008-02-03 07:02:45	116.62348	40.1299
46	2008-02-03 07:07:45	116.62353	40.12987
46	2008-02-03 07:12:45	116.62356	40.12983
46	2008-02-03 07:17:45	116.62357	40.12983
46	2008-02-03 07:22:45	116.62357	40.12984
46	2008-02-03 07:37:45	116.6224	40.1294
46	2008-02-03 07:42:45	116.57497	40.12662
46	2008-02-03 07:47:45	116.5548	40.09792
46	2008-02-03 07:52:45	116.54885	40.06414
46	2008-02-03 07:52:45	116.54885	40.06414
46	2008-02-03 07:57:45	116.52426	40.03469
46	2008-02-03 08:02:45	116.49109	40.02141
46	2008-02-03 08:07:45	116.484	40.00501
46	2008-02-03 08:12:45	116.45943	40.00364
46	2008-02-03 08:17:45	116.45945	40.00372
46	2008-02-03 08:27:45	116.45943	40.00353
46	2008-02-03 08:37:45	116.45935	40.00361
46	2008-02-03 08:42:44	116.45934	40.00363
46	2008-02-03 08:47:44	116.45821	40.00357
46	2008-02-03 08:52:44	116.46326	39.97963
46	2008-02-03 08:57:44	116.44908	39.95593
46	2008-02-03 09:02:44	116.45498	39.9093
46	2008-02-03 09:07:44	116.40832	39.90682
46	2008-02-03 09:12:44	116.38983	39.89893
46	2008-02-03 09:22:45	116.35087	39.91215
46	2008-02-03 09:27:45	116.35347	39.92233
46	2008-02-03 09:32:45	116.36689	39.93063
46	2008-02-03 09:37:45	116.37334	39.93653
46	2008-02-03 09:42:45	116.37804	39.94994
46	2008-02-03 09:47:45	116.3891	39.95009
46	2008-02-03 09:57:45	116.40148	39.9912
46	2008-02-03 10:02:45	116.40703	39.99744
46	2008-02-03 10:07:45	116.41758	39.99236
46	2008-02-03 10:12:44	116.41528	39.97822
46	2008-02-03 10:17:45	116.42814	39.98226
46	2008-02-03 10:17:45	116.42814	39.98226
46	2008-02-03 10:22:45	116.41778	39.98705
46	2008-02-03 10:27:45	116.3887	39.98697
46	2008-02-03 10:32:45	116.38194	39.98631
46	2008-02-03 10:38:26	116.40291	39.98697
46	2008-02-03 10:42:44	116.41662	39.98738
46	2008-02-03 10:47:44	116.42951	39.98238
46	2008-02-03 10:52:44	116.42803	39.98229
46	2008-02-03 10:58:47	116.41849	39.97172
46	2008-02-03 11:02:45	116.42183	39.95806
46	2008-02-03 11:12:44	116.44411	39.93275
46	2008-02-03 11:17:44	116.43823	39.92569
46	2008-02-03 11:22:44	116.42995	39.93653
46	2008-02-03 11:27:44	116.42825	39.917
46	2008-02-03 11:32:44	116.45432	39.90315
46	2008-02-03 11:37:44	116.45492	39.90659
46	2008-02-03 11:42:44	116.45577	39.9203
46	2008-02-03 11:47:44	116.46666	39.92427
46	2008-02-03 11:52:44	116.47196	39.92217
46	2008-02-03 11:57:44	116.4718	39.90838
46	2008-02-03 12:00:08	116.47159	39.90599
46	2008-02-03 12:02:43	116.46946	39.90668
46	2008-02-03 12:07:44	116.4715	39.89952
46	2008-02-03 12:12:44	116.45789	39.8995
46	2008-02-03 12:17:44	116.45792	39.89949
46	2008-02-03 12:22:45	116.45623	39.90469
46	2008-02-03 12:37:45	116.44976	39.95694
46	2008-02-03 12:42:44	116.43547	39.9867
46	2008-02-03 12:42:44	116.43547	39.9867
46	2008-02-03 12:47:44	116.37923	39.98652
46	2008-02-03 12:52:44	116.34308	39.99178
46	2008-02-03 12:57:44	116.33406	39.99168
46	2008-02-03 13:02:44	116.32545	39.99323
46	2008-02-03 13:07:44	116.32913	39.99609
46	2008-02-03 13:12:44	116.34602	39.99959
46	2008-02-03 13:17:44	116.34633	40.00651
46	2008-02-03 13:22:44	116.3465	39.99757
46	2008-02-03 13:27:44	116.34713	39.9868
46	2008-02-03 13:32:44	116.34908	39.95125
46	2008-02-03 13:37:43	116.34883	39.94026
46	2008-02-03 13:42:44	116.3415	39.95168
46	2008-02-03 13:47:44	116.34889	39.96167
46	2008-02-03 13:52:44	116.35159	39.96349
46	2008-02-03 13:57:44	116.35163	39.96351
46	2008-02-03 14:12:44	116.37687	39.96679
46	2008-02-03 14:17:44	116.41261	39.96757
46	2008-02-03 14:27:43	116.40489	39.95779
46	2008-02-03 14:32:43	116.39038	39.96193
46	2008-02-03 14:37:43	116.38141	39.96167
46	2008-02-03 14:42:43	116.37862	39.96014
46	2008-02-03 14:47:43	116.37919	39.96089
46	2008-02-03 14:52:43	116.38891	39.95361
46	2008-02-03 15:02:44	116.37914	39.96152
46	2008-02-03 15:07:44	116.38857	39.95947
46	2008-02-03 15:07:44	116.38857	39.95947
46	2008-02-03 15:17:44	116.37909	39.96147
46	2008-02-03 15:22:43	116.38796	39.96183
46	2008-02-03 15:27:43	116.4005	39.97563
46	2008-02-03 15:32:43	116.40776	39.98171
46	2008-02-03 15:37:43	116.41145	40.00082
46	2008-02-03 15:42:43	116.41134	40.01548
46	2008-02-03 15:47:43	116.40999	40.00675
46	2008-02-03 15:54:48	116.41102	39.98172
46	2008-02-03 15:57:43	116.41158	39.97127
46	2008-02-03 16:02:43	116.41155	39.96843
46	2008-02-03 16:07:43	116.42554	39.96814
46	2008-02-03 16:12:43	116.44059	39.97057
46	2008-02-03 16:22:43	116.46084	39.98834
46	2008-02-03 16:27:43	116.45988	39.98764
46	2008-02-03 16:32:43	116.4481	39.97859
46	2008-02-03 16:37:43	116.42415	39.9683
46	2008-02-03 16:42:43	116.40794	39.96775
46	2008-02-03 16:47:44	116.40515	39.96782
46	2008-02-03 16:52:43	116.38529	39.9671
46	2008-02-03 16:57:43	116.35954	39.96646
46	2008-02-03 17:02:43	116.34268	39.96633
46	2008-02-03 17:07:43	116.32633	39.96622
46	2008-02-03 17:12:43	116.32008	39.96589
46	2008-02-03 17:17:43	116.31674	39.95909
46	2008-02-03 17:22:43	116.31712	39.95484
46	2008-02-03 17:27:43	116.31954	39.93428
46	2008-02-03 17:32:43	116.31964	39.92772
46	2008-02-03 17:32:43	116.31964	39.92772
46	2008-02-03 17:37:43	116.32842	39.91998
46	2008-02-03 17:37:43	116.32842	39.91998
46	2008-02-03 17:47:43	116.31486	39.90912
46	2008-02-03 17:52:43	116.31487	39.90735
46	2008-02-03 17:57:43	116.31507	39.89666
46	2008-02-03 18:02:43	116.31062	39.90385
46	2008-02-03 18:07:43	116.3104	39.90485
46	2008-02-03 18:12:43	116.31321	39.90618
46	2008-02-03 18:17:50	116.33707	39.90589
46	2008-02-03 18:22:43	116.33864	39.91178
46	2008-02-03 18:32:43	116.33778	39.92914
46	2008-02-03 18:37:43	116.34732	39.92854
46	2008-02-03 18:42:43	116.3507	39.91726
46	2008-02-03 18:57:43	116.37845	39.8907
46	2008-02-03 19:02:43	116.37833	39.88885
46	2008-02-03 19:07:43	116.38823	39.88224
46	2008-02-03 19:12:43	116.39188	39.88502
46	2008-02-03 19:17:43	116.41222	39.88613
46	2008-02-03 19:22:42	116.42908	39.89228
46	2008-02-03 19:27:42	116.44974	39.89554
46	2008-02-03 19:32:42	116.45577	39.90162
46	2008-02-03 19:37:42	116.48395	39.91242
46	2008-02-03 19:42:43	116.48373	39.95093
46	2008-02-03 19:47:43	116.4819	39.98671
46	2008-02-03 19:52:43	116.53705	40.02352
46	2008-02-03 19:57:43	116.57919	40.04689
46	2008-02-03 19:57:43	116.57919	40.04689
46	2008-02-03 20:02:43	116.5857	40.07686
46	2008-02-03 20:02:43	116.5857	40.07686
46	2008-02-03 20:07:43	116.57988	40.07897
46	2008-02-03 20:12:43	116.58186	40.09304
46	2008-02-03 20:17:43	116.5827	40.10845
46	2008-02-03 20:22:43	116.61023	40.11646
46	2008-02-03 20:27:43	116.61453	40.11817
46	2008-02-03 20:32:42	116.62352	40.1313
46	2008-02-03 20:37:42	116.62518	40.13103
46	2008-02-03 20:42:42	116.6251	40.13101
46	2008-02-03 20:47:42	116.6251	40.13101
46	2008-02-03 20:52:42	116.6251	40.13101
46	2008-02-03 20:57:42	116.62495	40.13119
46	2008-02-03 21:02:42	116.62511	40.13096
46	2008-02-03 21:07:42	116.62513	40.1311
46	2008-02-03 21:12:43	116.62523	40.13109
46	2008-02-03 21:17:43	116.62538	40.13104
46	2008-02-03 21:22:43	116.62559	40.13107
46	2008-02-03 21:27:43	116.62517	40.13105
46	2008-02-03 21:32:42	116.62507	40.13104
46	2008-02-03 21:37:42	116.62512	40.13105
46	2008-02-03 21:42:42	116.62513	40.13106
46	2008-02-03 21:47:42	116.62515	40.13106
46	2008-02-03 21:52:42	116.62516	40.13104
46	2008-02-03 21:57:42	116.62554	40.13119
46	2008-02-03 22:02:42	116.62528	40.13117
46	2008-02-03 22:07:42	116.62517	40.13071
46	2008-02-03 22:12:43	116.62518	40.13088
46	2008-02-03 22:17:43	116.625	40.13091
46	2008-02-03 22:22:43	116.62512	40.13107
46	2008-02-03 22:27:43	116.62511	40.13131
46	2008-02-03 22:27:43	116.62511	40.13131
46	2008-02-03 22:32:43	116.62512	40.13129
46	2008-02-03 22:42:42	116.62513	40.13126
46	2008-02-03 22:47:42	116.62514	40.13125
46	2008-02-03 22:52:42	116.62514	40.13125
46	2008-02-03 23:02:42	116.62507	40.13116
46	2008-02-03 23:07:42	116.62519	40.1312
46	2008-02-03 23:12:42	116.62523	40.13122
46	2008-02-03 23:17:42	116.62487	40.13094
46	2008-02-03 23:22:42	116.62513	40.13095
46	2008-02-03 23:27:42	116.62519	40.131
46	2008-02-03 23:32:42	116.62518	40.13102
46	2008-02-03 23:37:42	116.62519	40.13103
46	2008-02-03 23:42:42	116.62519	40.13104
46	2008-02-03 23:47:42	116.62519	40.13104
46	2008-02-03 23:52:42	116.6252	40.13104
46	2008-02-03 23:57:42	116.6252	40.13105
46	2008-02-04 00:02:42	116.6252	40.13105
46	2008-02-04 00:07:42	116.6252	40.13106
46	2008-02-04 00:12:42	116.6252	40.13106
46	2008-02-04 00:17:42	116.62521	40.13106
46	2008-02-04 00:22:42	116.62521	40.13106
46	2008-02-04 00:27:42	116.62521	40.13106
46	2008-02-04 00:32:42	116.62521	40.13106
46	2008-02-04 00:37:42	116.62522	40.13106
46	2008-02-04 00:42:42	116.62522	40.13105
46	2008-02-04 00:52:42	116.62522	40.13105
46	2008-02-04 00:52:42	116.62522	40.13105
46	2008-02-04 00:57:42	116.62522	40.13104
46	2008-02-04 01:02:42	116.62522	40.13104
46	2008-02-04 01:07:42	116.6252	40.13084
46	2008-02-04 01:12:42	116.62522	40.13087
46	2008-02-04 01:17:42	116.62519	40.13114
46	2008-02-04 01:22:42	116.62524	40.13084
46	2008-02-04 01:27:42	116.6252	40.1311
46	2008-02-04 01:32:41	116.62522	40.13085
46	2008-02-04 01:37:41	116.62526	40.13059
46	2008-02-04 01:42:41	116.62527	40.13098
46	2008-02-04 01:47:41	116.62532	40.13128
46	2008-02-04 01:52:41	116.62537	40.13096
46	2008-02-04 01:57:41	116.62536	40.13096
46	2008-02-04 02:02:41	116.62535	40.13098
46	2008-02-04 02:12:42	116.62535	40.13101
46	2008-02-04 02:22:41	116.62539	40.13089
46	2008-02-04 02:27:41	116.62541	40.13089
46	2008-02-04 02:32:41	116.62539	40.13091
46	2008-02-04 02:37:41	116.62539	40.13092
46	2008-02-04 02:42:41	116.62539	40.13093
46	2008-02-04 02:47:41	116.6254	40.13095
46	2008-02-04 02:52:41	116.62539	40.13096
46	2008-02-04 02:57:41	116.62538	40.13097
46	2008-02-04 03:02:42	116.62537	40.13098
46	2008-02-04 03:07:42	116.62536	40.13099
46	2008-02-04 03:12:42	116.62535	40.131
46	2008-02-04 03:17:42	116.62535	40.13101
46	2008-02-04 03:17:42	116.62535	40.13101
46	2008-02-04 03:22:41	116.62534	40.13101
46	2008-02-04 03:32:41	116.62544	40.13107
46	2008-02-04 03:37:41	116.62541	40.13106
46	2008-02-04 03:42:41	116.62538	40.13106
46	2008-02-04 03:47:41	116.62535	40.13104
46	2008-02-04 03:52:41	116.62529	40.13072
46	2008-02-04 03:52:41	116.62529	40.13072
46	2008-02-04 03:57:41	116.62517	40.13107
46	2008-02-04 04:02:42	116.62515	40.131
46	2008-02-04 04:07:42	116.62515	40.13101
46	2008-02-04 04:12:42	116.62515	40.13102
46	2008-02-04 04:17:42	116.62515	40.13104
46	2008-02-04 04:22:41	116.62515	40.13105
46	2008-02-04 04:27:41	116.62536	40.13113
46	2008-02-04 04:32:41	116.62549	40.13136
46	2008-02-04 04:37:41	116.62542	40.13129
46	2008-02-04 04:42:41	116.62543	40.13101
46	2008-02-04 04:47:41	116.62543	40.13102
46	2008-02-04 04:52:41	116.6253	40.13104
46	2008-02-04 04:57:41	116.62529	40.13104
46	2008-02-04 05:07:41	116.6253	40.13104
46	2008-02-04 05:12:41	116.62527	40.13093
46	2008-02-04 05:17:41	116.62525	40.13133
46	2008-02-04 05:22:41	116.62527	40.13098
46	2008-02-04 05:27:41	116.62508	40.13077
46	2008-02-04 05:37:41	116.62514	40.13101
46	2008-02-04 05:52:41	116.62502	40.13099
46	2008-02-04 05:57:41	116.62497	40.131
46	2008-02-04 06:02:41	116.62482	40.13116
46	2008-02-04 06:07:41	116.62503	40.1311
46	2008-02-04 06:12:41	116.62504	40.13109
46	2008-02-04 06:17:41	116.62528	40.13139
46	2008-02-04 06:22:41	116.62506	40.13106
46	2008-02-04 06:27:41	116.62507	40.13108
46	2008-02-04 06:32:41	116.6248	40.1313
46	2008-02-04 06:37:41	116.62504	40.13114
46	2008-02-04 06:42:41	116.62511	40.13108
46	2008-02-04 06:47:41	116.62525	40.13113
46	2008-02-04 06:52:41	116.62521	40.13109
46	2008-02-04 06:57:41	116.6252	40.13108
46	2008-02-04 07:02:40	116.6252	40.13108
46	2008-02-04 07:07:40	116.6252	40.13107
46	2008-02-04 07:12:40	116.62521	40.13107
46	2008-02-04 07:17:40	116.62521	40.13107
46	2008-02-04 07:22:40	116.6252	40.13106
46	2008-02-04 07:27:40	116.62521	40.13106
46	2008-02-04 07:32:40	116.6253	40.13113
46	2008-02-04 07:42:41	116.62532	40.13106
46	2008-02-04 07:47:41	116.62531	40.13105
46	2008-02-04 07:52:41	116.62531	40.13106
46	2008-02-04 07:57:41	116.62531	40.13104
46	2008-02-04 08:02:40	116.62532	40.13104
46	2008-02-04 08:07:40	116.62531	40.13104
46	2008-02-04 08:07:40	116.62531	40.13104
46	2008-02-04 08:12:40	116.62531	40.13104
46	2008-02-04 08:17:40	116.61903	40.1278
46	2008-02-04 08:22:40	116.57685	40.12672
46	2008-02-04 08:27:40	116.55476	40.09835
46	2008-02-04 08:37:40	116.52612	40.03794
46	2008-02-04 08:42:41	116.49865	40.02209
46	2008-02-04 08:47:41	116.48654	40.00828
46	2008-02-04 08:52:41	116.46379	40.00381
46	2008-02-04 08:57:41	116.45653	39.99366
46	2008-02-04 09:02:41	116.45654	39.99366
46	2008-02-04 09:07:41	116.45662	39.99368
46	2008-02-04 09:12:40	116.45661	39.99372
46	2008-02-04 09:17:40	116.45647	39.99369
46	2008-02-04 09:22:40	116.45793	39.98798
46	2008-02-04 09:27:40	116.46766	39.97494
46	2008-02-04 09:32:40	116.46621	39.97392
46	2008-02-04 09:37:40	116.44714	39.96695
46	2008-02-04 09:42:40	116.42928	39.95814
46	2008-02-04 09:47:40	116.42894	39.95817
46	2008-02-04 09:52:40	116.42507	39.94847
46	2008-02-04 09:57:40	116.38261	39.94753
46	2008-02-04 10:02:40	116.36384	39.94687
46	2008-02-04 10:07:40	116.34914	39.94079
46	2008-02-04 10:12:41	116.34997	39.92242
46	2008-02-04 10:17:41	116.35394	39.91451
46	2008-02-04 10:22:41	116.36009	39.9249
46	2008-02-04 10:27:41	116.36236	39.93833
46	2008-02-04 10:32:41	116.35686	39.9392
46	2008-02-04 10:32:41	116.35686	39.9392
46	2008-02-04 10:37:41	116.35184	39.95085
46	2008-02-04 10:42:40	116.35523	39.95536
46	2008-02-04 10:47:40	116.36926	39.9664
46	2008-02-04 10:52:40	116.38267	39.9613
46	2008-02-04 10:57:40	116.38818	39.97499
46	2008-02-04 11:02:40	116.37578	39.98655
46	2008-02-04 11:13:33	116.3817	39.97551
46	2008-02-04 11:17:40	116.38816	39.96208
46	2008-02-04 11:22:40	116.37913	39.96327
46	2008-02-04 11:27:40	116.38834	39.96932
46	2008-02-04 11:32:40	116.40053	39.98684
46	2008-02-04 11:37:40	116.40656	39.9994
46	2008-02-04 11:42:40	116.4098	39.99958
46	2008-02-04 11:52:40	116.39677	39.98717
46	2008-02-04 11:57:40	116.3458	39.98561
46	2008-02-04 12:00:18	116.32765	39.98501
46	2008-02-04 12:02:40	116.31436	39.98458
46	2008-02-04 12:07:40	116.31055	39.98061
46	2008-02-04 12:12:40	116.31885	39.97733
46	2008-02-04 12:17:40	116.33085	39.97512
46	2008-02-04 12:22:40	116.3279	39.96827
46	2008-02-04 12:27:40	116.30322	39.95466
46	2008-02-04 12:32:40	116.30396	39.9267
46	2008-02-04 12:37:40	116.29526	39.92857
46	2008-02-04 12:42:39	116.27872	39.92958
46	2008-02-04 12:47:39	116.27884	39.92999
46	2008-02-04 12:52:39	116.29764	39.9348
46	2008-02-04 12:57:39	116.30334	39.95294
46	2008-02-04 12:57:39	116.30334	39.95294
46	2008-02-04 13:02:39	116.32798	39.96799
46	2008-02-04 13:07:40	116.3274	39.98401
46	2008-02-04 13:12:40	116.32632	39.98489
46	2008-02-04 13:17:40	116.32161	39.98109
46	2008-02-04 13:22:40	116.32462	39.98085
46	2008-02-04 13:27:40	116.3213	39.98132
46	2008-02-04 13:32:40	116.31911	39.97957
46	2008-02-04 13:37:40	116.33487	39.97504
46	2008-02-04 13:42:40	116.34719	39.95995
46	2008-02-04 13:52:39	116.37882	39.96262
46	2008-02-04 13:57:39	116.40842	39.96765
46	2008-02-04 14:02:39	116.4318	39.96132
46	2008-02-04 14:07:39	116.44039	39.96106
46	2008-02-04 14:12:39	116.44	39.94895
46	2008-02-04 14:17:39	116.44402	39.93268
46	2008-02-04 14:22:39	116.43717	39.92116
46	2008-02-04 14:27:39	116.43333	39.92355
46	2008-02-04 14:32:40	116.4372	39.93237
46	2008-02-04 14:37:40	116.45426	39.93162
46	2008-02-04 14:42:40	116.44967	39.9572
46	2008-02-04 14:47:40	116.49912	40.00234
46	2008-02-04 14:52:39	116.56563	40.03457
46	2008-02-04 14:57:39	116.58243	40.07505
46	2008-02-04 15:02:39	116.58107	40.07161
46	2008-02-04 15:07:39	116.56395	40.06436
46	2008-02-04 15:12:39	116.53406	40.05371
46	2008-02-04 15:17:39	116.51456	40.04201
46	2008-02-04 15:22:40	116.50509	40.02654
46	2008-02-04 15:22:40	116.50509	40.02654
46	2008-02-04 15:32:40	116.46594	40.0228
46	2008-02-04 15:37:40	116.46508	40.01526
46	2008-02-04 15:37:40	116.46508	40.01526
46	2008-02-04 15:42:39	116.43711	39.98886
46	2008-02-04 15:47:39	116.40259	39.98723
46	2008-02-04 15:52:39	116.37478	39.97272
46	2008-02-04 15:57:39	116.34905	39.96651
46	2008-02-04 16:02:39	116.34885	39.9636
46	2008-02-04 16:07:39	116.37361	39.96424
46	2008-02-04 16:12:40	116.37905	39.96335
46	2008-02-04 16:17:40	116.38409	39.96668
46	2008-02-04 16:22:40	116.38912	39.95052
46	2008-02-04 16:27:39	116.40211	39.94368
46	2008-02-04 16:32:39	116.39419	39.93933
46	2008-02-04 16:37:39	116.39965	39.93943
46	2008-02-04 16:42:39	116.43104	39.93948
46	2008-02-04 16:47:39	116.44797	39.93555
46	2008-02-04 16:52:39	116.4444	39.93969
46	2008-02-04 16:57:39	116.45463	39.95264
46	2008-02-04 17:02:39	116.444	39.95974
46	2008-02-04 17:07:39	116.43615	39.96453
46	2008-02-04 17:12:39	116.44228	39.96271
46	2008-02-04 17:17:39	116.43919	39.95473
46	2008-02-04 17:22:39	116.42891	39.9582
46	2008-02-04 17:27:39	116.41201	39.9633
46	2008-02-04 17:32:39	116.41178	39.96662
46	2008-02-04 17:37:39	116.41127	39.97444
46	2008-02-04 17:42:39	116.39599	39.96818
46	2008-02-04 17:47:39	116.40114	39.96996
46	2008-02-04 17:47:39	116.40114	39.96996
46	2008-02-04 17:57:39	116.40111	39.96999
46	2008-02-04 18:02:39	116.40121	39.96993
46	2008-02-04 18:07:39	116.40092	39.96816
46	2008-02-04 18:12:54	116.40116	39.971
46	2008-02-04 18:17:38	116.41168	39.96618
46	2008-02-04 18:22:38	116.4189	39.95295
46	2008-02-04 18:27:38	116.41899	39.94897
46	2008-02-04 18:32:38	116.42892	39.93934
46	2008-02-04 18:37:38	116.44379	39.93981
46	2008-02-04 18:42:38	116.45846	39.94881
46	2008-02-04 18:47:38	116.48095	39.95632
46	2008-02-04 18:52:38	116.48478	39.96454
46	2008-02-04 18:57:38	116.49489	39.97066
46	2008-02-04 19:02:38	116.50649	39.9641
46	2008-02-04 19:07:39	116.5261	39.9641
46	2008-02-04 19:12:39	116.52141	39.97649
46	2008-02-04 19:22:39	116.48555	39.97528
46	2008-02-04 19:27:39	116.48396	39.97778
46	2008-02-04 19:32:39	116.47497	39.98423
46	2008-02-04 19:37:38	116.46628	39.98797
46	2008-02-04 19:42:38	116.45982	39.9874
46	2008-02-04 19:47:38	116.44929	39.98027
46	2008-02-04 19:52:38	116.44176	39.97195
46	2008-02-04 20:02:38	116.43066	39.96179
46	2008-02-04 20:02:38	116.43066	39.96179
46	2008-02-04 20:07:38	116.42587	39.95694
46	2008-02-04 20:12:38	116.41981	39.94856
46	2008-02-04 20:17:39	116.39226	39.94768
46	2008-02-04 20:22:39	116.37512	39.9475
46	2008-02-04 20:27:39	116.36242	39.94635
46	2008-02-04 20:32:39	116.3526	39.94329
46	2008-02-04 20:37:38	116.34922	39.93758
46	2008-02-04 20:42:38	116.34325	39.93186
46	2008-02-04 20:47:38	116.33148	39.93089
46	2008-02-04 20:52:38	116.32619	39.93676
46	2008-02-04 20:57:38	116.33271	39.93675
46	2008-02-04 21:02:38	116.3452	39.94201
46	2008-02-04 21:27:38	116.38819	39.96973
46	2008-02-04 21:32:38	116.37372	39.96248
46	2008-02-04 21:37:38	116.3646	39.95972
46	2008-02-04 21:52:38	116.33973	39.95734
46	2008-02-04 22:02:38	116.37299	39.95916
46	2008-02-04 22:07:38	116.38847	39.96169
46	2008-02-04 22:12:38	116.42099	39.94821
46	2008-02-04 22:17:38	116.4292	39.91073
46	2008-02-04 22:22:38	116.4392	39.87538
46	2008-02-04 22:27:38	116.43241	39.86521
46	2008-02-04 22:32:38	116.43941	39.885
46	2008-02-04 22:37:38	116.43036	39.90674
46	2008-02-04 22:37:38	116.43036	39.90674
46	2008-02-04 22:47:38	116.43765	39.94017
46	2008-02-04 23:02:38	116.37039	39.93147
46	2008-02-04 23:07:38	116.35265	39.93677
46	2008-02-04 23:12:38	116.37311	39.94705
46	2008-02-04 23:17:38	116.38732	39.95536
46	2008-02-04 23:22:38	116.38737	39.9505
46	2008-02-04 23:27:38	116.38846	39.97397
46	2008-02-04 23:37:38	116.42345	39.98738
46	2008-02-04 23:42:37	116.4523	40.00659
46	2008-02-04 23:47:37	116.4633	40.01937
46	2008-02-04 23:52:37	116.49398	40.02164
46	2008-02-04 23:57:37	116.52007	40.02819
46	2008-02-05 00:02:38	116.53959	40.05621
46	2008-02-05 00:07:38	116.55293	40.0867
46	2008-02-05 00:12:38	116.55644	40.09609
46	2008-02-05 00:17:38	116.55879	40.11267
46	2008-02-05 00:22:38	116.59204	40.12678
46	2008-02-05 00:27:38	116.61927	40.12771
46	2008-02-05 00:32:38	116.61926	40.12772
46	2008-02-05 00:37:38	116.62373	40.12974
46	2008-02-05 00:42:38	116.62374	40.12976
46	2008-02-05 00:47:38	116.62373	40.12977
46	2008-02-05 00:57:37	116.62378	40.12977
46	2008-02-05 01:02:37	116.62378	40.12976
46	2008-02-05 01:02:37	116.62378	40.12976
46	2008-02-05 01:02:37	116.62378	40.12976
46	2008-02-05 01:02:37	116.62378	40.12976
46	2008-02-05 01:07:37	116.62384	40.12969
46	2008-02-05 01:17:37	116.62382	40.12979
46	2008-02-05 01:27:37	116.62388	40.12969
46	2008-02-05 01:32:38	116.62372	40.12967
46	2008-02-05 01:37:38	116.62378	40.12971
46	2008-02-05 01:42:38	116.62379	40.12971
46	2008-02-05 01:47:38	116.62379	40.1297
46	2008-02-05 01:52:37	116.62382	40.12968
46	2008-02-05 01:57:37	116.62384	40.12969
46	2008-02-05 02:02:37	116.62394	40.12959
46	2008-02-05 02:32:38	116.62386	40.1297
46	2008-02-05 02:37:38	116.62392	40.12978
46	2008-02-05 02:47:38	116.62403	40.12966
46	2008-02-05 02:57:37	116.624	40.12968
46	2008-02-05 03:07:37	116.62399	40.12968
46	2008-02-05 03:17:37	116.62397	40.12969
46	2008-02-05 03:22:37	116.6243	40.12879
46	2008-02-05 03:27:37	116.62392	40.12967
46	2008-02-05 03:32:37	116.62391	40.12968
46	2008-02-05 03:37:37	116.62388	40.1297
46	2008-02-05 03:42:37	116.62377	40.12991
46	2008-02-05 03:47:37	116.62381	40.12983
46	2008-02-05 03:52:37	116.62381	40.12983
46	2008-02-05 03:57:37	116.62381	40.12985
46	2008-02-05 04:02:37	116.62379	40.12984
46	2008-02-05 04:07:37	116.62378	40.12983
46	2008-02-05 04:12:37	116.62377	40.12983
46	2008-02-05 04:17:37	116.62376	40.12981
46	2008-02-05 04:22:37	116.62373	40.12962
46	2008-02-05 04:27:37	116.62371	40.12969
46	2008-02-05 04:32:37	116.62373	40.12977
46	2008-02-05 04:37:37	116.62373	40.1298
46	2008-02-05 04:42:37	116.62374	40.12981
46	2008-02-05 04:47:37	116.62375	40.12983
46	2008-02-05 04:52:37	116.62376	40.12984
46	2008-02-05 04:57:37	116.62376	40.12984
46	2008-02-05 05:02:37	116.62377	40.12961
46	2008-02-05 05:07:37	116.62378	40.12962
46	2008-02-05 05:12:37	116.62379	40.12962
46	2008-02-05 05:17:37	116.62385	40.12979
46	2008-02-05 05:22:37	116.62388	40.12971
46	2008-02-05 05:27:37	116.6239	40.1297
46	2008-02-05 05:32:37	116.62391	40.12969
46	2008-02-05 05:37:37	116.62388	40.12982
46	2008-02-05 05:42:37	116.62386	40.12981
46	2008-02-05 05:47:37	116.62388	40.12983
46	2008-02-05 05:52:37	116.62386	40.1298
46	2008-02-05 05:52:37	116.62386	40.1298
46	2008-02-05 05:57:37	116.62376	40.12972
46	2008-02-05 06:02:37	116.62377	40.12973
46	2008-02-05 06:07:37	116.62377	40.12971
46	2008-02-05 06:12:37	116.62373	40.12973
46	2008-02-05 06:17:36	116.62374	40.12973
46	2008-02-05 06:22:36	116.62373	40.12973
46	2008-02-05 06:27:36	116.62373	40.12973
46	2008-02-05 06:32:36	116.62373	40.12973
46	2008-02-05 06:37:36	116.62358	40.12988
46	2008-02-05 06:42:36	116.62337	40.12969
46	2008-02-05 06:47:36	116.6237	40.12993
46	2008-02-05 06:52:36	116.62367	40.12993
46	2008-02-05 06:57:37	116.62371	40.12989
46	2008-02-05 07:02:37	116.62372	40.12988
46	2008-02-05 07:07:37	116.62373	40.12986
46	2008-02-05 07:12:37	116.62373	40.12988
46	2008-02-05 07:17:36	116.62373	40.12989
46	2008-02-05 07:22:36	116.62374	40.12987
46	2008-02-05 07:27:36	116.62275	40.13206
46	2008-02-05 07:32:36	116.57385	40.12666
46	2008-02-05 07:37:36	116.55359	40.09122
46	2008-02-05 07:42:36	116.54392	40.05918
46	2008-02-05 07:47:36	116.5207	40.02945
46	2008-02-05 07:52:36	116.4888	40.01436
46	2008-02-05 07:57:37	116.47236	40.00448
46	2008-02-05 08:02:37	116.45902	40.00366
46	2008-02-05 08:07:37	116.45915	40.00356
46	2008-02-05 08:12:37	116.45912	40.00354
46	2008-02-05 08:17:37	116.45912	40.00353
46	2008-02-05 08:17:37	116.45912	40.00353
46	2008-02-05 08:22:37	116.45944	40.00362
46	2008-02-05 08:27:36	116.4592	40.00349
46	2008-02-05 08:32:36	116.45917	40.00352
46	2008-02-05 08:37:36	116.45914	40.00354
46	2008-02-05 08:42:36	116.45911	40.00353
46	2008-02-05 08:47:36	116.4591	40.00359
46	2008-02-05 08:52:36	116.45912	40.00358
46	2008-02-05 08:57:36	116.45921	40.00361
46	2008-02-05 09:02:36	116.45662	40.0011
46	2008-02-05 09:07:36	116.46132	39.99597
46	2008-02-05 09:12:36	116.45542	39.99587
46	2008-02-05 09:17:36	116.41429	39.98748
46	2008-02-05 09:22:36	116.34859	39.98589
46	2008-02-05 09:27:36	116.32266	39.96599
46	2008-02-05 09:32:36	116.304	39.92664
46	2008-02-05 09:47:37	116.31583	39.89597
46	2008-02-05 09:52:37	116.32134	39.90605
46	2008-02-05 09:57:36	116.32849	39.92084
46	2008-02-05 10:07:36	116.318	39.94767
46	2008-02-05 10:12:36	116.33117	39.96086
46	2008-02-05 10:17:36	116.34007	39.95659
46	2008-02-05 10:22:36	116.3457	39.94031
46	2008-02-05 10:27:36	116.34911	39.9391
46	2008-02-05 10:32:36	116.36577	39.94745
46	2008-02-05 10:37:36	116.37258	39.95664
46	2008-02-05 10:42:36	116.38819	39.962
46	2008-02-05 10:42:36	116.38819	39.962
46	2008-02-05 10:47:36	116.3878	39.94071
46	2008-02-05 10:52:36	116.39004	39.93434
46	2008-02-05 10:57:37	116.3819	39.93192
46	2008-02-05 11:02:36	116.39695	39.93257
46	2008-02-05 11:07:36	116.40724	39.93198
46	2008-02-05 11:12:36	116.4195	39.93725
46	2008-02-05 11:17:36	116.42789	39.94646
46	2008-02-05 11:22:36	116.42608	39.95159
46	2008-02-05 11:27:36	116.44259	39.95987
46	2008-02-05 11:32:36	116.45533	39.93354
46	2008-02-05 11:37:36	116.48141	39.9324
46	2008-02-05 11:42:36	116.4919	39.9301
46	2008-02-05 11:47:36	116.49666	39.9303
46	2008-02-05 11:52:36	116.48437	39.93251
46	2008-02-05 11:57:36	116.46683	39.93242
46	2008-02-05 12:00:44	116.46374	39.93081
46	2008-02-05 12:02:36	116.4613	39.93054
46	2008-02-05 12:07:36	116.4566	39.9324
46	2008-02-05 12:12:36	116.43728	39.93232
46	2008-02-05 12:17:36	116.43006	39.93723
46	2008-02-05 12:22:35	116.43842	39.93787
46	2008-02-05 12:27:35	116.43756	39.92871
46	2008-02-05 12:32:35	116.43409	39.92265
46	2008-02-05 12:37:35	116.42937	39.9231
46	2008-02-05 12:42:35	116.41717	39.91419
46	2008-02-05 12:47:35	116.41215	39.91316
46	2008-02-05 12:52:35	116.41179	39.9043
46	2008-02-05 12:57:35	116.41222	39.9027
46	2008-02-05 13:02:35	116.41217	39.90059
46	2008-02-05 13:07:35	116.41163	39.89579
46	2008-02-05 13:07:35	116.41163	39.89579
46	2008-02-05 13:12:36	116.4082	39.89388
46	2008-02-05 13:17:36	116.41092	39.89595
46	2008-02-05 13:22:36	116.41466	39.89913
46	2008-02-05 13:27:36	116.45015	39.90271
46	2008-02-05 13:32:35	116.46821	39.89925
46	2008-02-05 13:37:35	116.45848	39.89936
46	2008-02-05 13:42:35	116.45625	39.90343
46	2008-02-05 13:47:35	116.4562	39.91041
46	2008-02-05 13:52:35	116.45551	39.93093
46	2008-02-05 13:57:35	116.44837	39.93222
46	2008-02-05 14:02:35	116.42986	39.93578
46	2008-02-05 14:07:35	116.43	39.93212
46	2008-02-05 14:12:35	116.4072	39.94786
46	2008-02-05 14:28:10	116.30291	39.96168
46	2008-02-05 14:32:35	116.28755	39.95707
46	2008-02-05 14:37:35	116.27703	39.96253
46	2008-02-05 14:42:35	116.29333	39.95799
46	2008-02-05 14:47:35	116.30398	39.93822
46	2008-02-05 14:52:35	116.31365	39.92247
46	2008-02-05 14:57:35	116.33352	39.91316
46	2008-02-05 15:02:35	116.34136	39.90817
46	2008-02-05 15:07:35	116.34674	39.91232
46	2008-02-05 15:14:11	116.33232	39.92165
46	2008-02-05 15:17:35	116.31132	39.9226
46	2008-02-05 15:22:35	116.28191	39.92048
46	2008-02-05 15:27:35	116.30468	39.92306
46	2008-02-05 15:32:35	116.31891	39.93113
46	2008-02-05 15:32:35	116.31891	39.93113
46	2008-02-05 15:37:35	116.31852	39.94558
46	2008-02-05 15:53:12	116.35188	39.96359
46	2008-02-05 15:57:35	116.35188	39.96359
46	2008-02-05 16:02:35	116.35137	39.96375
46	2008-02-05 16:07:35	116.35165	39.9636
46	2008-02-05 16:12:35	116.35167	39.96358
46	2008-02-05 16:17:35	116.3634	39.96622
46	2008-02-05 16:22:35	116.37943	39.96149
46	2008-02-05 16:27:35	116.37942	39.96102
46	2008-02-05 16:32:35	116.37417	39.96501
46	2008-02-05 16:37:35	116.35953	39.96924
46	2008-02-05 16:42:35	116.35921	39.97167
46	2008-02-05 16:47:35	116.34854	39.97529
46	2008-02-05 16:52:35	116.34234	39.99189
46	2008-02-05 17:02:35	116.34691	39.99296
46	2008-02-05 17:07:35	116.36208	39.99251
46	2008-02-05 17:12:35	116.36311	39.98836
46	2008-02-05 17:17:35	116.36289	39.98292
46	2008-02-05 17:22:34	116.37048	39.97916
46	2008-02-05 17:27:34	116.37678	39.9811
46	2008-02-05 17:32:34	116.38771	39.96887
46	2008-02-05 17:37:34	116.38779	39.9474
46	2008-02-05 17:42:34	116.38782	39.93998
46	2008-02-05 17:47:34	116.38944	39.93886
46	2008-02-05 17:52:34	116.39378	39.93938
46	2008-02-05 17:57:34	116.39685	39.9395
46	2008-02-05 17:57:34	116.39685	39.9395
46	2008-02-05 18:12:35	116.43592	39.93973
46	2008-02-05 18:17:35	116.43473	39.94112
46	2008-02-05 18:22:35	116.42706	39.94788
46	2008-02-05 18:27:35	116.4333	39.95812
46	2008-02-05 18:37:35	116.43293	39.95826
46	2008-02-05 18:42:34	116.44204	39.95732
46	2008-02-05 18:47:34	116.44218	39.95757
46	2008-02-05 18:52:34	116.45544	39.9503
46	2008-02-05 18:57:34	116.4656	39.93335
46	2008-02-05 19:02:34	116.47223	39.92797
46	2008-02-05 19:07:34	116.45566	39.93663
46	2008-02-05 19:26:59	116.46711	39.98212
46	2008-02-05 19:27:35	116.46459	39.98405
46	2008-02-05 19:32:35	116.45828	39.98417
46	2008-02-05 19:37:35	116.44228	39.97235
46	2008-02-05 19:42:35	116.41862	39.97197
46	2008-02-05 19:47:34	116.41826	39.96809
46	2008-02-05 19:52:34	116.4401	39.96183
46	2008-02-05 19:57:34	116.44282	39.97318
46	2008-02-05 20:02:34	116.43553	39.9752
46	2008-02-05 20:17:34	116.44608	39.97639
46	2008-02-05 20:22:34	116.43278	39.96684
46	2008-02-05 20:22:34	116.43278	39.96684
46	2008-02-05 20:27:34	116.42793	39.96845
46	2008-02-05 20:32:34	116.41834	39.97866
46	2008-02-05 20:37:34	116.41848	39.97905
46	2008-02-05 20:47:34	116.41874	39.97202
46	2008-02-05 20:52:34	116.39676	39.96736
46	2008-02-05 20:58:10	116.32613	39.96614
46	2008-02-05 21:08:36	116.32875	39.95632
46	2008-02-05 21:22:34	116.39724	39.96715
46	2008-02-05 21:27:34	116.40527	39.96737
46	2008-02-05 21:32:34	116.40529	39.96736
46	2008-02-05 21:37:34	116.4053	39.96708
46	2008-02-05 21:42:34	116.43592	39.98505
46	2008-02-05 21:47:34	116.43574	40.02008
46	2008-02-05 21:52:34	116.4418	40.03088
46	2008-02-05 21:57:34	116.46087	40.01576
46	2008-02-05 22:02:34	116.46161	39.99782
46	2008-02-05 22:07:34	116.46995	39.98538
46	2008-02-05 22:12:34	116.46704	39.98509
46	2008-02-05 22:17:34	116.46814	39.98435
46	2008-02-05 22:22:34	116.44936	39.95887
46	2008-02-05 22:27:34	116.4442	39.94586
46	2008-02-05 22:32:34	116.4275	39.93598
46	2008-02-05 22:37:34	116.43203	39.89831
46	2008-02-05 22:42:34	116.41227	39.89175
46	2008-02-05 22:47:34	116.38148	39.88828
46	2008-02-05 22:47:34	116.38148	39.88828
46	2008-02-05 22:52:33	116.36034	39.88827
46	2008-02-05 22:52:33	116.36034	39.88827
46	2008-02-05 22:57:33	116.3475	39.8827
46	2008-02-05 23:02:33	116.34718	39.88748
46	2008-02-05 23:07:33	116.34659	39.8997
46	2008-02-05 23:12:34	116.3463	39.90978
46	2008-02-05 23:17:34	116.36361	39.91299
46	2008-02-05 23:32:34	116.3741	39.94893
46	2008-02-05 23:37:33	116.37963	39.9615
46	2008-02-05 23:42:33	116.37964	39.96152
46	2008-02-05 23:47:33	116.37951	39.96137
46	2008-02-05 23:52:33	116.39793	39.96728
46	2008-02-05 23:57:33	116.40545	39.96797
46	2008-02-06 00:02:33	116.4177	39.96771
46	2008-02-06 00:07:33	116.4291	39.95871
46	2008-02-06 00:12:33	116.44085	39.95634
46	2008-02-06 00:17:34	116.4494	39.95555
46	2008-02-06 00:22:34	116.45509	39.92227
46	2008-02-06 00:27:34	116.4719	39.91419
46	2008-02-06 00:32:34	116.46919	39.91458
46	2008-02-06 00:37:33	116.4608	39.9252
46	2008-02-06 00:42:33	116.4542	39.93243
46	2008-02-06 00:47:33	116.43175	39.93233
46	2008-02-06 00:52:33	116.42004	39.91422
46	2008-02-06 00:57:33	116.4113	39.89576
46	2008-02-06 01:02:33	116.41174	39.90855
46	2008-02-06 01:07:33	116.41996	39.92434
46	2008-02-06 01:12:33	116.42766	39.93993
46	2008-02-06 01:12:33	116.42766	39.93993
46	2008-02-06 01:17:33	116.42818	39.95527
46	2008-02-06 01:17:33	116.42818	39.95527
46	2008-02-06 01:22:33	116.43892	39.95847
46	2008-02-06 01:27:33	116.44211	39.95788
46	2008-02-06 01:32:33	116.4426	39.95807
46	2008-02-06 01:37:33	116.44919	39.94775
46	2008-02-06 01:42:33	116.43758	39.93143
46	2008-02-06 01:47:33	116.43752	39.93208
46	2008-02-06 01:52:33	116.42797	39.93976
46	2008-02-06 01:57:33	116.43633	39.8973
46	2008-02-06 02:02:33	116.41198	39.86974
46	2008-02-06 02:12:33	116.37334	39.84905
46	2008-02-06 02:22:33	116.36579	39.8583
46	2008-02-06 02:27:33	116.38455	39.8699
46	2008-02-06 02:32:33	116.43441	39.8691
46	2008-02-06 02:37:33	116.42974	39.90486
46	2008-02-06 02:42:33	116.42801	39.94789
46	2008-02-06 02:47:33	116.46465	39.9719
46	2008-02-06 02:52:33	116.48695	39.99233
46	2008-02-06 02:57:33	116.51615	40.02237
46	2008-02-06 03:02:33	116.53619	40.05433
46	2008-02-06 03:07:33	116.5539	40.09237
46	2008-02-06 03:12:33	116.55652	40.09606
46	2008-02-06 03:22:33	116.60563	40.11653
46	2008-02-06 03:27:33	116.62596	40.09576
46	2008-02-06 03:32:33	116.62695	40.10149
46	2008-02-06 03:37:33	116.62737	40.09579
46	2008-02-06 03:42:33	116.62775	40.09584
46	2008-02-06 03:42:33	116.62775	40.09584
46	2008-02-06 03:47:33	116.62348	40.10139
46	2008-02-06 03:52:33	116.62343	40.10099
46	2008-02-06 03:57:33	116.63435	40.09564
46	2008-02-06 04:02:32	116.6307	40.10173
46	2008-02-06 04:07:33	116.6236	40.11468
46	2008-02-06 04:12:33	116.62311	40.13101
46	2008-02-06 04:17:33	116.62312	40.13098
46	2008-02-06 04:22:33	116.62519	40.13106
46	2008-02-06 04:27:33	116.62522	40.13107
46	2008-02-06 04:32:33	116.62523	40.13109
46	2008-02-06 04:37:33	116.62524	40.13108
46	2008-02-06 04:42:33	116.62525	40.13107
46	2008-02-06 04:47:32	116.6254	40.13096
46	2008-02-06 04:52:32	116.62537	40.131
46	2008-02-06 04:57:32	116.62534	40.13084
46	2008-02-06 05:02:32	116.62531	40.13143
46	2008-02-06 05:07:32	116.62533	40.13097
46	2008-02-06 05:12:32	116.62531	40.13089
46	2008-02-06 05:17:32	116.62521	40.13127
46	2008-02-06 05:22:32	116.62499	40.13089
46	2008-02-06 05:27:32	116.62506	40.13095
46	2008-02-06 05:27:32	116.62506	40.13095
46	2008-02-06 05:32:32	116.62506	40.13098
46	2008-02-06 05:42:33	116.62505	40.131
46	2008-02-06 05:47:33	116.62506	40.13102
46	2008-02-06 05:52:33	116.62508	40.13103
46	2008-02-06 05:57:33	116.62508	40.13103
46	2008-02-06 06:02:33	116.62496	40.13095
46	2008-02-06 06:02:33	116.62496	40.13095
46	2008-02-06 06:07:33	116.62497	40.13097
46	2008-02-06 06:12:33	116.62498	40.13098
46	2008-02-06 06:17:32	116.62499	40.131
46	2008-02-06 06:22:32	116.62506	40.13121
46	2008-02-06 06:27:32	116.62503	40.13129
46	2008-02-06 06:32:32	116.62514	40.13116
46	2008-02-06 06:37:32	116.62515	40.13114
46	2008-02-06 06:42:32	116.62516	40.13114
46	2008-02-06 06:47:32	116.62516	40.13114
46	2008-02-06 06:52:32	116.62516	40.13114
46	2008-02-06 06:57:32	116.62516	40.13114
46	2008-02-06 07:02:32	116.62517	40.13114
46	2008-02-06 07:07:32	116.62517	40.13114
46	2008-02-06 07:12:32	116.62517	40.13114
46	2008-02-06 07:17:33	116.62512	40.13086
46	2008-02-06 07:22:33	116.62529	40.13105
46	2008-02-06 07:27:33	116.62522	40.13104
46	2008-02-06 07:32:33	116.62514	40.13101
46	2008-02-06 07:37:32	116.62515	40.13128
46	2008-02-06 07:47:32	116.62514	40.13122
46	2008-02-06 07:52:32	116.62513	40.13128
46	2008-02-06 07:57:32	116.62509	40.13124
46	2008-02-06 08:07:32	116.62517	40.13111
46	2008-02-06 08:12:32	116.62516	40.13109
46	2008-02-06 08:17:32	116.62518	40.13109
46	2008-02-06 08:22:32	116.61819	40.12782
46	2008-02-06 08:27:32	116.57411	40.12662
46	2008-02-06 08:32:32	116.55508	40.09965
46	2008-02-06 08:32:32	116.55508	40.09965
46	2008-02-06 08:37:33	116.54903	40.06457
46	2008-02-06 08:42:33	116.52635	40.0382
46	2008-02-06 08:47:33	116.49501	40.02175
46	2008-02-06 08:52:33	116.48637	40.00703
46	2008-02-06 08:57:32	116.4616	40.00163
46	2008-02-06 09:02:32	116.45664	39.9866
46	2008-02-06 09:07:32	116.45815	39.988
46	2008-02-06 09:12:32	116.45711	39.98758
46	2008-02-06 09:17:32	116.45836	39.98799
46	2008-02-06 09:22:32	116.46156	39.99576
46	2008-02-06 09:27:32	116.48875	40.00298
46	2008-02-06 09:32:32	116.54601	40.02669
46	2008-02-06 09:37:32	116.58224	40.06858
46	2008-02-06 09:47:32	116.58485	40.06947
46	2008-02-06 09:52:32	116.5869	40.05464
46	2008-02-06 09:57:32	116.58324	40.0501
46	2008-02-06 10:02:32	116.56451	40.03206
46	2008-02-06 10:07:32	116.55227	40.02777
46	2008-02-06 10:12:32	116.52136	40.02286
46	2008-02-06 10:17:31	116.49372	40.02172
46	2008-02-06 10:22:31	116.48523	40.00625
46	2008-02-06 10:27:31	116.46735	40.00399
46	2008-02-06 10:32:31	116.46138	39.99519
46	2008-02-06 10:37:31	116.45819	39.99598
46	2008-02-06 10:42:31	116.44822	39.99575
46	2008-02-06 10:49:07	116.39724	39.98719
46	2008-02-06 10:52:31	116.38362	39.98261
46	2008-02-06 10:57:31	116.39544	39.97536
46	2008-02-06 10:57:31	116.39544	39.97536
46	2008-02-06 11:02:31	116.40545	39.96448
46	2008-02-06 11:07:31	116.40508	39.96068
46	2008-02-06 11:12:31	116.41095	39.96417
46	2008-02-06 11:22:31	116.41298	39.93372
46	2008-02-06 11:27:31	116.41027	39.94776
46	2008-02-06 11:32:31	116.40145	39.96062
46	2008-02-06 11:37:31	116.4088	39.96079
46	2008-02-06 11:42:32	116.40196	39.95055
46	2008-02-06 11:47:32	116.3911	39.93954
46	2008-02-06 11:52:32	116.40379	39.93965
46	2008-02-06 11:57:32	116.41272	39.95294
46	2008-02-06 12:00:58	116.41889	39.96051
46	2008-02-06 12:02:31	116.41395	39.96078
46	2008-02-06 12:07:31	116.40936	39.96067
46	2008-02-06 12:12:31	116.40186	39.94843
46	2008-02-06 12:17:31	116.40256	39.93259
46	2008-02-06 12:22:31	116.3966	39.92228
46	2008-02-06 12:27:31	116.39692	39.91059
46	2008-02-06 12:32:31	116.40026	39.92164
46	2008-02-06 12:37:32	116.40032	39.92897
46	2008-02-06 12:42:32	116.40252	39.93656
46	2008-02-06 12:47:32	116.41948	39.94559
46	2008-02-06 12:52:32	116.42596	39.95775
46	2008-02-06 12:57:32	116.43929	39.9625
46	2008-02-06 13:02:31	116.42452	39.96794
46	2008-02-06 13:12:31	116.45529	39.93302
46	2008-02-06 13:17:31	116.4501	39.92972
46	2008-02-06 13:27:31	116.45023	39.92971
46	2008-02-06 13:32:31	116.45077	39.92965
46	2008-02-06 13:37:31	116.44997	39.92977
46	2008-02-06 13:42:31	116.44995	39.92978
46	2008-02-06 13:47:31	116.44996	39.92978
46	2008-02-06 13:52:31	116.45012	39.92971
46	2008-02-06 13:57:31	116.44988	39.92955
46	2008-02-06 14:02:32	116.44998	39.93136
46	2008-02-06 14:07:32	116.4444	39.93714
46	2008-02-06 14:12:32	116.44331	39.94846
46	2008-02-06 14:22:31	116.45549	39.93887
46	2008-02-06 14:27:31	116.45591	39.92074
46	2008-02-06 14:32:31	116.45579	39.92431
46	2008-02-06 14:37:31	116.43566	39.96506
46	2008-02-06 14:43:47	116.45665	39.9933
46	2008-02-06 14:47:31	116.45303	39.99932
46	2008-02-06 14:52:31	116.45147	39.98391
46	2008-02-06 14:57:31	116.43834	39.96854
46	2008-02-06 15:02:31	116.42561	39.96798
46	2008-02-06 15:12:31	116.43904	39.95438
46	2008-02-06 15:17:31	116.43274	39.95983
46	2008-02-06 15:27:31	116.43997	39.94749
46	2008-02-06 15:37:31	116.42633	39.95301
46	2008-02-06 15:42:31	116.42819	39.92495
46	2008-02-06 15:47:30	116.43874	39.8857
46	2008-02-06 15:47:30	116.43874	39.8857
46	2008-02-06 15:52:30	116.41568	39.88272
46	2008-02-06 15:57:30	116.4302	39.89217
46	2008-02-06 16:07:30	116.43851	39.89414
46	2008-02-06 16:12:30	116.43022	39.91166
46	2008-02-06 16:17:30	116.44435	39.91626
46	2008-02-06 16:22:30	116.45484	39.91828
46	2008-02-06 16:27:30	116.46081	39.92676
46	2008-02-06 16:32:30	116.45513	39.93256
46	2008-02-06 16:37:30	116.4494	39.9429
46	2008-02-06 16:42:30	116.43836	39.95191
46	2008-02-06 16:52:30	116.41934	39.95778
46	2008-02-06 17:02:31	116.41156	39.96384
46	2008-02-06 17:07:31	116.40196	39.96198
46	2008-02-06 17:12:31	116.41871	39.96666
46	2008-02-06 17:17:30	116.40844	39.96078
46	2008-02-06 17:22:30	116.39114	39.96216
46	2008-02-06 17:27:30	116.37598	39.96116
46	2008-02-06 17:37:30	116.37345	39.93479
46	2008-02-06 17:47:31	116.37781	39.90271
46	2008-02-06 17:52:31	116.38843	39.89197
46	2008-02-06 17:57:31	116.37915	39.88815
46	2008-02-06 18:02:31	116.38166	39.87055
46	2008-02-06 18:07:30	116.38058	39.85751
46	2008-02-06 18:12:30	116.37732	39.85698
46	2008-02-06 18:12:30	116.37732	39.85698
46	2008-02-06 18:17:30	116.35348	39.85357
46	2008-02-06 18:22:30	116.35632	39.86523
46	2008-02-06 18:27:30	116.37831	39.86947
46	2008-02-06 18:32:30	116.41117	39.8719
46	2008-02-06 18:37:30	116.42478	39.88279
46	2008-02-06 18:42:30	116.42482	39.88681
46	2008-02-06 18:52:30	116.43278	39.90699
46	2008-02-06 18:57:30	116.47104	39.90597
46	2008-02-06 19:02:30	116.47194	39.9213
46	2008-02-06 19:07:30	116.47202	39.92986
46	2008-02-06 19:12:30	116.49268	39.93377
46	2008-02-06 19:17:30	116.52568	39.94017
46	2008-02-06 19:22:30	116.52414	39.94033
46	2008-02-06 19:27:30	116.49615	39.93485
46	2008-02-06 19:32:30	116.47635	39.93233
46	2008-02-06 19:37:30	116.4568	39.9322
46	2008-02-06 19:42:30	116.43413	39.9323
46	2008-02-06 19:47:30	116.43299	39.93734
46	2008-02-06 19:57:30	116.43997	39.94866
46	2008-02-06 20:02:30	116.45523	39.97554
46	2008-02-06 20:07:30	116.46521	39.99225
46	2008-02-06 20:12:30	116.4727	40.00037
46	2008-02-06 20:17:30	116.47426	40.01039
46	2008-02-06 20:22:30	116.46096	40.01829
46	2008-02-06 20:27:30	116.45411	40.03894
46	2008-02-06 20:32:30	116.44459	40.05005
46	2008-02-06 20:37:30	116.45559	40.05275
46	2008-02-06 20:42:30	116.49087	40.05706
46	2008-02-06 20:47:30	116.53364	40.05374
46	2008-02-06 20:52:30	116.55122	40.07649
46	2008-02-06 20:57:30	116.56353	40.11704
46	2008-02-06 21:02:30	116.60806	40.12737
46	2008-02-06 21:07:30	116.62535	40.13098
46	2008-02-06 21:12:29	116.62539	40.131
46	2008-02-06 21:17:29	116.62536	40.131
46	2008-02-06 21:22:30	116.62536	40.131
46	2008-02-06 21:27:30	116.62296	40.13037
46	2008-02-06 21:32:30	116.64457	40.12897
46	2008-02-06 21:37:30	116.67129	40.13056
46	2008-02-06 21:42:30	116.72178	40.13282
46	2008-02-06 21:47:30	116.76923	40.14161
46	2008-02-06 21:52:30	116.81923	40.14868
46	2008-02-06 21:57:30	116.8687	40.15211
46	2008-02-06 22:02:29	116.86965	40.14759
46	2008-02-06 22:07:29	116.86966	40.14761
46	2008-02-06 22:12:29	116.86969	40.14761
46	2008-02-06 22:17:29	116.86973	40.14765
46	2008-02-06 22:22:29	116.86973	40.14764
46	2008-02-06 22:27:29	116.86972	40.14762
46	2008-02-06 22:32:30	116.86971	40.14761
46	2008-02-06 22:37:30	116.86971	40.14761
46	2008-02-06 22:42:30	116.8697	40.14761
46	2008-02-06 22:47:30	116.8697	40.1476
46	2008-02-06 22:52:29	116.8697	40.14761
46	2008-02-06 22:57:29	116.8697	40.14762
46	2008-02-06 23:02:29	116.86971	40.14762
46	2008-02-06 23:02:29	116.86971	40.14762
46	2008-02-06 23:07:29	116.86971	40.14762
46	2008-02-06 23:12:29	116.86971	40.14762
46	2008-02-06 23:17:29	116.86971	40.14763
46	2008-02-06 23:22:29	116.86971	40.14763
46	2008-02-06 23:27:29	116.86971	40.14763
46	2008-02-06 23:32:29	116.86971	40.14763
46	2008-02-06 23:42:29	116.86971	40.14763
46	2008-02-06 23:47:29	116.8697	40.14763
46	2008-02-06 23:52:29	116.86971	40.14764
46	2008-02-06 23:57:29	116.86971	40.14764
46	2008-02-07 00:02:29	116.86971	40.14764
46	2008-02-07 00:07:29	116.86979	40.14777
46	2008-02-07 00:12:30	116.86979	40.14777
46	2008-02-07 00:17:30	116.86979	40.14777
46	2008-02-07 00:22:30	116.86978	40.14776
46	2008-02-07 00:27:30	116.86978	40.14776
46	2008-02-07 00:32:29	116.86978	40.14776
46	2008-02-07 00:37:29	116.86978	40.14776
46	2008-02-07 00:42:29	116.86978	40.14775
46	2008-02-07 00:47:29	116.86977	40.14775
46	2008-02-07 00:52:29	116.86977	40.14775
46	2008-02-07 00:57:29	116.86971	40.14771
46	2008-02-07 01:07:29	116.8697	40.14768
46	2008-02-07 01:12:30	116.8697	40.14768
46	2008-02-07 01:17:30	116.8697	40.14768
46	2008-02-07 01:22:30	116.86969	40.14768
46	2008-02-07 01:27:30	116.8697	40.14767
46	2008-02-07 01:27:30	116.8697	40.14767
46	2008-02-07 01:32:29	116.86969	40.14767
46	2008-02-07 01:37:29	116.8697	40.14767
46	2008-02-07 01:42:29	116.8697	40.14766
46	2008-02-07 01:47:29	116.8697	40.14766
46	2008-02-07 01:52:29	116.86971	40.14765
46	2008-02-07 01:57:29	116.86971	40.14765
46	2008-02-07 02:12:29	116.8697	40.14766
46	2008-02-07 02:17:29	116.86969	40.14766
46	2008-02-07 02:22:29	116.84888	40.15195
46	2008-02-07 02:27:29	116.80514	40.14778
46	2008-02-07 02:32:29	116.75162	40.137
46	2008-02-07 02:37:29	116.69852	40.13221
46	2008-02-07 02:42:29	116.68487	40.13076
46	2008-02-07 02:47:29	116.65917	40.1286
46	2008-02-07 02:52:29	116.64598	40.12884
46	2008-02-07 02:57:29	116.62467	40.13102
46	2008-02-07 03:02:29	116.62325	40.13108
46	2008-02-07 03:12:29	116.62391	40.12983
46	2008-02-07 03:17:29	116.6239	40.12981
46	2008-02-07 03:22:29	116.6239	40.12979
46	2008-02-07 03:27:29	116.6239	40.12979
46	2008-02-07 03:32:28	116.6239	40.12978
46	2008-02-07 03:37:28	116.6239	40.12977
46	2008-02-07 03:42:28	116.6239	40.12978
46	2008-02-07 03:47:28	116.62399	40.12943
46	2008-02-07 03:52:28	116.62395	40.12963
46	2008-02-07 03:52:28	116.62395	40.12963
46	2008-02-07 04:02:28	116.62386	40.12975
46	2008-02-07 04:12:29	116.62395	40.12983
46	2008-02-07 04:12:29	116.62395	40.12983
46	2008-02-07 04:17:29	116.62394	40.12986
46	2008-02-07 04:22:29	116.62395	40.12987
46	2008-02-07 04:27:29	116.62416	40.12982
46	2008-02-07 04:32:29	116.62417	40.12983
46	2008-02-07 04:37:29	116.62388	40.13004
46	2008-02-07 04:42:29	116.62393	40.13
46	2008-02-07 04:47:29	116.62434	40.12989
46	2008-02-07 04:52:28	116.6243	40.1299
46	2008-02-07 04:57:28	116.62417	40.12998
46	2008-02-07 05:02:28	116.62404	40.12968
46	2008-02-07 05:07:28	116.62377	40.13009
46	2008-02-07 05:12:28	116.62371	40.12958
46	2008-02-07 05:17:28	116.62398	40.12975
46	2008-02-07 05:27:28	116.62395	40.12986
46	2008-02-07 05:32:29	116.62388	40.12984
46	2008-02-07 05:37:28	116.62384	40.12988
46	2008-02-07 05:47:28	116.62363	40.12974
46	2008-02-07 05:52:29	116.62368	40.12979
46	2008-02-07 05:57:29	116.62374	40.12981
46	2008-02-07 06:02:29	116.62378	40.1298
46	2008-02-07 06:07:29	116.62378	40.12982
46	2008-02-07 06:12:28	116.62377	40.12984
46	2008-02-07 06:17:28	116.62382	40.12988
46	2008-02-07 06:17:28	116.62382	40.12988
46	2008-02-07 06:22:28	116.62382	40.12992
46	2008-02-07 06:27:28	116.62386	40.12989
46	2008-02-07 06:32:28	116.62386	40.12987
46	2008-02-07 06:37:28	116.62387	40.12985
46	2008-02-07 06:42:28	116.62387	40.12983
46	2008-02-07 06:47:28	116.62388	40.12982
46	2008-02-07 06:52:28	116.62389	40.1298
46	2008-02-07 06:57:28	116.6239	40.12979
46	2008-02-07 07:02:28	116.62391	40.12979
46	2008-02-07 07:07:28	116.6239	40.1298
46	2008-02-07 07:12:29	116.6239	40.1298
46	2008-02-07 07:17:29	116.62391	40.1298
46	2008-02-07 07:27:29	116.62391	40.12979
46	2008-02-07 07:32:28	116.62391	40.12993
46	2008-02-07 07:37:28	116.62393	40.12985
46	2008-02-07 07:42:28	116.62394	40.12977
46	2008-02-07 07:47:28	116.62395	40.12975
46	2008-02-07 07:52:28	116.62396	40.12975
46	2008-02-07 07:57:28	116.62397	40.12976
46	2008-02-07 08:02:28	116.62398	40.12976
46	2008-02-07 08:07:28	116.62399	40.12977
46	2008-02-07 08:12:28	116.624	40.12978
46	2008-02-07 08:17:28	116.624	40.12978
46	2008-02-07 08:22:28	116.62401	40.12979
46	2008-02-07 08:27:28	116.62401	40.12979
46	2008-02-07 08:32:28	116.624	40.12996
46	2008-02-07 08:37:28	116.62401	40.12992
46	2008-02-07 08:42:28	116.62415	40.1295
46	2008-02-07 08:42:28	116.62415	40.1295
46	2008-02-07 08:47:28	116.62405	40.1298
46	2008-02-07 08:52:28	116.62407	40.12974
46	2008-02-07 08:57:28	116.6241	40.1296
46	2008-02-07 09:02:28	116.62403	40.12978
46	2008-02-07 09:07:27	116.62425	40.12979
46	2008-02-07 09:12:27	116.62391	40.12985
46	2008-02-07 09:17:27	116.62397	40.12982
46	2008-02-07 09:22:27	116.62397	40.12981
46	2008-02-07 09:27:27	116.62398	40.12981
46	2008-02-07 09:32:28	116.62398	40.1298
46	2008-02-07 09:37:28	116.62399	40.1298
46	2008-02-07 09:42:28	116.62399	40.1298
46	2008-02-07 09:47:28	116.62399	40.12981
46	2008-02-07 09:52:28	116.62398	40.12981
46	2008-02-07 09:57:28	116.62397	40.12981
46	2008-02-07 10:02:28	116.62396	40.12982
46	2008-02-07 10:07:28	116.62385	40.12985
46	2008-02-07 10:12:27	116.599	40.1269
46	2008-02-07 10:17:27	116.56331	40.11816
46	2008-02-07 10:22:27	116.5523	40.08347
46	2008-02-07 10:27:27	116.53423	40.05235
46	2008-02-07 10:32:27	116.50593	40.03281
46	2008-02-07 10:37:27	116.48013	40.02054
46	2008-02-07 10:42:27	116.46152	40.01454
46	2008-02-07 10:47:27	116.45671	39.99606
46	2008-02-07 10:52:28	116.46375	39.97352
46	2008-02-07 10:57:28	116.46221	39.95031
46	2008-02-07 11:02:28	116.46282	39.94181
46	2008-02-07 11:07:28	116.45049	39.94726
46	2008-02-07 11:07:28	116.45049	39.94726
46	2008-02-07 11:12:27	116.44545	39.95197
46	2008-02-07 11:17:27	116.44544	39.95199
46	2008-02-07 11:22:27	116.43511	39.93993
46	2008-02-07 11:27:27	116.40661	39.94788
46	2008-02-07 11:32:27	116.34943	39.93744
46	2008-02-07 11:42:27	116.35052	39.91906
46	2008-02-07 11:47:27	116.36467	39.92259
46	2008-02-07 11:52:27	116.37522	39.92133
46	2008-02-07 12:01:24	116.43048	39.92314
46	2008-02-07 12:02:27	116.4346	39.92305
46	2008-02-07 12:07:27	116.4435	39.9214
46	2008-02-07 12:12:27	116.45574	39.94123
46	2008-02-07 12:17:27	116.48097	39.95647
46	2008-02-07 12:22:27	116.49575	39.96336
46	2008-02-07 12:27:27	116.49304	39.95659
46	2008-02-07 12:32:28	116.49468	39.93917
46	2008-02-07 12:37:28	116.49592	39.9237
46	2008-02-07 12:42:27	116.48207	39.90716
46	2008-02-07 12:47:27	116.43887	39.88508
46	2008-02-07 12:57:27	116.41542	39.86473
46	2008-02-07 13:02:27	116.43013	39.85864
46	2008-02-07 13:07:27	116.42732	39.86637
46	2008-02-07 13:12:27	116.43902	39.87425
46	2008-02-07 13:17:27	116.43917	39.8742
46	2008-02-07 13:22:27	116.44233	39.87483
46	2008-02-07 13:27:27	116.46433	39.87488
46	2008-02-07 13:32:27	116.46169	39.88043
46	2008-02-07 13:32:27	116.46169	39.88043
46	2008-02-07 13:37:27	116.46049	39.86998
46	2008-02-07 13:42:27	116.43274	39.85791
46	2008-02-07 13:47:27	116.43306	39.84493
46	2008-02-07 13:52:27	116.43982	39.84832
46	2008-02-07 14:02:27	116.42385	39.85719
46	2008-02-07 14:07:27	116.38066	39.85585
46	2008-02-07 14:12:27	116.38211	39.86944
46	2008-02-07 14:17:27	116.40758	39.86424
46	2008-02-07 14:22:27	116.41697	39.85604
46	2008-02-07 14:27:27	116.43214	39.85741
46	2008-02-07 14:32:27	116.43253	39.86456
46	2008-02-07 14:37:27	116.44398	39.87478
46	2008-02-07 14:42:27	116.45525	39.89077
46	2008-02-07 14:47:27	116.44731	39.92291
46	2008-02-07 14:52:27	116.43253	39.92247
46	2008-02-07 14:57:27	116.42514	39.94779
46	2008-02-07 15:02:27	116.42596	39.95316
46	2008-02-07 15:07:27	116.43264	39.95351
46	2008-02-07 15:12:26	116.66209	41.27396
46	2008-02-07 15:17:27	116.45173	39.95413
46	2008-02-07 15:22:26	116.4521	39.95412
46	2008-02-07 15:27:26	116.45099	39.95412
46	2008-02-07 15:32:26	116.45552	39.91777
46	2008-02-07 15:37:26	116.4549	39.91188
46	2008-02-07 15:42:26	116.44941	39.92693
46	2008-02-07 15:47:26	116.42938	39.92153
46	2008-02-07 15:52:26	116.41171	39.91399
46	2008-02-07 15:57:26	116.41216	39.90011
46	2008-02-07 15:57:26	116.41216	39.90011
46	2008-02-07 16:02:27	116.41257	39.89752
46	2008-02-07 16:07:27	116.41185	39.91128
46	2008-02-07 16:12:27	116.411	39.93179
46	2008-02-07 16:17:27	116.41925	39.9396
46	2008-02-07 16:22:27	116.44751	39.95563
46	2008-02-07 16:30:43	116.42852	39.96846
46	2008-02-07 16:32:27	116.41857	39.97026
46	2008-02-07 16:37:27	116.42954	39.98754
46	2008-02-07 16:42:26	116.45098	39.98472
46	2008-02-07 16:47:27	116.45665	39.99375
46	2008-02-07 16:52:26	116.46361	39.99992
46	2008-02-07 16:57:26	116.48359	40.00812
46	2008-02-07 17:02:26	116.52898	40.02066
46	2008-02-07 17:07:26	116.58249	40.0499
46	2008-02-07 17:12:26	116.58634	40.07927
46	2008-02-07 17:17:26	116.57959	40.06257
46	2008-02-07 17:22:26	116.56457	40.07076
46	2008-02-07 17:27:26	116.58215	40.06447
46	2008-02-07 17:32:26	116.58132	40.06964
46	2008-02-07 17:37:26	116.58142	40.06969
46	2008-02-07 17:42:27	116.58091	40.0728
46	2008-02-07 17:47:27	116.57998	40.076
46	2008-02-07 17:52:27	116.58002	40.07602
46	2008-02-07 17:57:27	116.58225	40.07538
46	2008-02-07 18:07:26	116.58213	40.07528
46	2008-02-07 18:12:26	116.58318	40.07534
46	2008-02-07 18:17:26	116.58406	40.07654
46	2008-02-07 18:22:26	116.58743	40.07756
46	2008-02-07 18:22:26	116.58743	40.07756
46	2008-02-07 18:27:26	116.58696	40.07982
46	2008-02-07 18:32:26	116.57486	40.04325
46	2008-02-07 18:37:26	116.50825	40.01064
46	2008-02-07 18:42:26	116.4535	39.96122
46	2008-02-07 18:47:26	116.39662	39.94771
46	2008-02-07 18:52:26	116.34911	39.94044
46	2008-02-07 18:57:26	116.36119	39.93911
46	2008-02-07 19:02:26	116.36216	39.9385
46	2008-02-07 19:07:26	116.35697	39.94262
46	2008-02-07 19:12:26	116.34932	39.93122
46	2008-02-07 19:17:26	116.35042	39.90308
46	2008-02-07 19:22:26	116.33625	39.88242
46	2008-02-07 19:27:26	116.33037	39.8772
46	2008-02-07 19:32:26	116.34298	39.88663
46	2008-02-07 19:37:26	116.35019	39.9219
46	2008-02-07 19:42:26	116.38152	39.94751
46	2008-02-07 19:47:26	116.40752	39.93974
46	2008-02-07 19:52:26	116.41944	39.94594
46	2008-02-07 19:57:26	116.42842	39.92106
46	2008-02-07 20:02:26	116.43961	39.88065
46	2008-02-07 20:07:25	116.41541	39.86441
46	2008-02-07 20:12:25	116.40793	39.85645
46	2008-02-07 20:17:25	116.41747	39.84902
46	2008-02-07 20:22:26	116.43226	39.85741
46	2008-02-07 20:27:26	116.45509	39.86768
46	2008-02-07 20:32:26	116.45567	39.91486
46	2008-02-07 20:37:26	116.44405	39.94656
46	2008-02-07 20:42:26	116.43356	39.95515
46	2008-02-07 20:47:26	116.45107	39.95944
46	2008-02-07 20:47:26	116.45107	39.95944
46	2008-02-07 20:52:26	116.47632	39.98264
46	2008-02-07 20:57:25	116.50128	40.00582
46	2008-02-07 21:02:26	116.52713	40.03931
46	2008-02-07 21:07:26	116.55103	40.07503
46	2008-02-07 21:12:26	116.55547	40.09585
46	2008-02-07 21:17:26	116.55849	40.11189
46	2008-02-07 21:22:25	116.60421	40.1269
46	2008-02-07 21:27:25	116.62405	40.12938
46	2008-02-07 21:32:25	116.62405	40.1294
46	2008-02-07 21:37:25	116.62408	40.12946
46	2008-02-07 21:42:25	116.62407	40.12946
46	2008-02-07 21:47:25	116.62404	40.12942
46	2008-02-07 21:52:25	116.62402	40.1294
46	2008-02-07 21:57:25	116.62401	40.12939
46	2008-02-07 22:02:26	116.624	40.12939
46	2008-02-07 22:07:26	116.62385	40.12999
46	2008-02-07 22:12:26	116.62526	40.13097
46	2008-02-07 22:17:26	116.62526	40.13102
46	2008-02-07 22:22:26	116.62524	40.13107
46	2008-02-07 22:27:26	116.62522	40.13108
46	2008-02-07 22:32:25	116.62521	40.13108
46	2008-02-07 22:37:25	116.6252	40.13108
46	2008-02-07 22:42:25	116.62511	40.13091
46	2008-02-07 22:47:25	116.62512	40.13102
46	2008-02-07 22:52:25	116.62511	40.13103
46	2008-02-07 22:57:25	116.62511	40.13104
46	2008-02-07 23:02:25	116.6252	40.13096
46	2008-02-07 23:07:25	116.62517	40.13103
46	2008-02-07 23:12:25	116.62524	40.1309
46	2008-02-07 23:12:25	116.62524	40.1309
46	2008-02-07 23:17:25	116.62521	40.13097
46	2008-02-07 23:22:25	116.62522	40.13101
46	2008-02-07 23:27:25	116.62522	40.13104
46	2008-02-07 23:32:25	116.62522	40.13106
46	2008-02-07 23:37:25	116.62523	40.13108
46	2008-02-07 23:42:25	116.62524	40.13108
46	2008-02-07 23:47:25	116.62553	40.13107
46	2008-02-07 23:52:26	116.62545	40.13102
46	2008-02-07 23:57:26	116.62541	40.13104
46	2008-02-08 00:02:26	116.62539	40.13104
46	2008-02-08 00:07:26	116.62526	40.13067
46	2008-02-08 00:12:25	116.62529	40.13099
46	2008-02-08 00:17:25	116.6253	40.13098
46	2008-02-08 00:22:25	116.6253	40.13098
46	2008-02-08 00:27:25	116.6253	40.13097
46	2008-02-08 00:32:25	116.6253	40.13096
46	2008-02-08 00:37:25	116.6253	40.13096
46	2008-02-08 00:42:25	116.62536	40.13089
46	2008-02-08 00:47:25	116.62534	40.13087
46	2008-02-08 00:52:25	116.62525	40.13085
46	2008-02-08 00:57:25	116.62526	40.13085
46	2008-02-08 01:02:25	116.62526	40.13085
46	2008-02-08 01:07:25	116.62527	40.13082
46	2008-02-08 01:12:25	116.62521	40.13091
46	2008-02-08 01:17:25	116.62532	40.13067
46	2008-02-08 01:22:25	116.6252	40.13113
46	2008-02-08 01:27:25	116.62519	40.13112
46	2008-02-08 01:32:25	116.62522	40.13111
46	2008-02-08 01:37:25	116.62524	40.13108
46	2008-02-08 01:37:25	116.62524	40.13108
46	2008-02-08 01:42:25	116.62524	40.13107
46	2008-02-08 01:47:25	116.62527	40.13106
46	2008-02-08 01:52:25	116.62528	40.13107
46	2008-02-08 01:57:25	116.62536	40.13117
46	2008-02-08 02:22:24	116.62534	40.13109
46	2008-02-08 02:47:24	116.62528	40.13115
46	2008-02-08 02:52:24	116.62528	40.13115
46	2008-02-08 02:57:25	116.62528	40.13115
46	2008-02-08 03:02:25	116.62528	40.13114
46	2008-02-08 03:07:25	116.62527	40.13113
46	2008-02-08 03:12:25	116.62527	40.13112
46	2008-02-08 03:17:24	116.62527	40.13112
46	2008-02-08 03:22:24	116.62527	40.13111
46	2008-02-08 03:27:24	116.62526	40.13127
46	2008-02-08 03:32:24	116.62522	40.13111
46	2008-02-08 03:37:24	116.6252	40.1311
46	2008-02-08 03:42:24	116.6252	40.1311
46	2008-02-08 03:47:24	116.62528	40.13074
46	2008-02-08 03:52:24	116.62528	40.13075
46	2008-02-08 03:57:25	116.62525	40.13078
46	2008-02-08 04:07:25	116.62524	40.13091
46	2008-02-08 04:12:25	116.62525	40.13094
46	2008-02-08 04:17:24	116.62546	40.13101
46	2008-02-08 04:22:24	116.62545	40.13103
46	2008-02-08 04:27:24	116.62544	40.13103
46	2008-02-08 04:32:24	116.62545	40.13103
46	2008-02-08 04:37:24	116.62545	40.13104
46	2008-02-08 04:42:24	116.62545	40.13106
46	2008-02-08 04:47:24	116.62546	40.13107
46	2008-02-08 04:52:24	116.62542	40.131
46	2008-02-08 04:57:25	116.62543	40.13101
46	2008-02-08 05:02:25	116.62542	40.13096
46	2008-02-08 05:07:25	116.62538	40.13095
46	2008-02-08 05:12:25	116.62534	40.13097
46	2008-02-08 05:17:24	116.62534	40.131
46	2008-02-08 05:22:24	116.62533	40.13101
46	2008-02-08 05:27:24	116.62503	40.13102
46	2008-02-08 05:32:24	116.62509	40.13103
46	2008-02-08 05:37:24	116.62505	40.13103
46	2008-02-08 05:42:24	116.62515	40.13108
46	2008-02-08 05:47:24	116.62515	40.13103
46	2008-02-08 05:52:24	116.62518	40.13108
46	2008-02-08 05:57:24	116.62514	40.1311
46	2008-02-08 06:02:24	116.62529	40.13122
46	2008-02-08 06:07:24	116.62515	40.1312
46	2008-02-08 06:12:24	116.62523	40.13112
46	2008-02-08 06:17:24	116.62514	40.13136
46	2008-02-08 06:22:24	116.62542	40.13071
46	2008-02-08 06:27:24	116.62534	40.13103
46	2008-02-08 06:27:24	116.62534	40.13103
46	2008-02-08 06:32:24	116.62534	40.13098
46	2008-02-08 06:37:24	116.62534	40.13092
46	2008-02-08 06:42:24	116.62535	40.13088
46	2008-02-08 06:47:24	116.62534	40.13086
46	2008-02-08 06:52:24	116.62534	40.13089
46	2008-02-08 06:57:24	116.62534	40.1309
46	2008-02-08 07:02:24	116.62537	40.13087
46	2008-02-08 07:07:24	116.62537	40.13089
46	2008-02-08 07:12:24	116.62536	40.13091
46	2008-02-08 07:17:24	116.62536	40.13093
46	2008-02-08 07:22:24	116.62536	40.13094
46	2008-02-08 07:27:24	116.62536	40.13095
46	2008-02-08 07:32:24	116.62536	40.13094
46	2008-02-08 07:37:24	116.62535	40.13094
46	2008-02-08 07:42:24	116.62535	40.13094
46	2008-02-08 07:47:24	116.62535	40.13094
46	2008-02-08 07:52:24	116.62535	40.13095
46	2008-02-08 07:57:24	116.62534	40.13096
46	2008-02-08 08:02:24	116.62534	40.13097
46	2008-02-08 08:07:24	116.62534	40.13097
46	2008-02-08 08:12:24	116.62533	40.13098
46	2008-02-08 08:17:23	116.62532	40.13099
46	2008-02-08 08:22:23	116.62526	40.13102
46	2008-02-08 08:27:23	116.62525	40.13097
46	2008-02-08 08:32:23	116.62284	40.13056
46	2008-02-08 08:37:23	116.59209	40.12687
46	2008-02-08 08:42:23	116.55532	40.10141
46	2008-02-08 08:47:23	116.54454	40.05947
46	2008-02-08 08:52:23	116.52536	40.03614
46	2008-02-08 08:52:23	116.52536	40.03614
46	2008-02-08 08:57:24	116.49014	40.02132
46	2008-02-08 09:02:24	116.46134	40.01923
46	2008-02-08 09:07:24	116.4568	40.00108
46	2008-02-08 09:12:24	116.45675	39.9938
46	2008-02-08 09:17:24	116.46255	39.97684
46	2008-02-08 09:22:24	116.43905	39.95036
46	2008-02-08 09:27:23	116.42711	39.93843
46	2008-02-08 09:32:23	116.42511	39.92784
46	2008-02-08 09:37:23	116.4199	39.92762
46	2008-02-08 09:42:23	116.42315	39.94317
46	2008-02-08 09:47:23	116.41903	39.94797
46	2008-02-08 09:52:23	116.38851	39.96409
46	2008-02-08 09:57:23	116.3819	39.97562
46	2008-02-08 10:02:23	116.40078	39.9721
46	2008-02-08 10:07:23	116.39574	39.97168
46	2008-02-08 10:12:23	116.40156	39.96037
46	2008-02-08 10:17:24	116.41236	39.95573
46	2008-02-08 10:22:24	116.42721	39.94091
46	2008-02-08 10:27:24	116.42934	39.93929
46	2008-02-08 10:32:24	116.46511	39.94368
46	2008-02-08 10:37:23	116.46199	39.94994
46	2008-02-08 10:42:23	116.49225	39.95816
46	2008-02-08 10:47:23	116.48376	39.96564
46	2008-02-08 10:52:23	116.48277	39.97901
46	2008-02-08 10:57:32	116.47448	39.98523
46	2008-02-08 11:02:23	116.48366	39.97124
46	2008-02-08 11:07:23	116.48365	39.96988
46	2008-02-08 11:12:23	116.46005	39.95893
46	2008-02-08 11:17:23	116.44814	39.93241
46	2008-02-08 11:17:23	116.44814	39.93241
46	2008-02-08 11:22:23	116.4288	39.93236
46	2008-02-08 11:27:23	116.42983	39.90424
46	2008-02-08 11:32:23	116.43345	39.86937
46	2008-02-08 11:42:24	116.35002	39.8684
46	2008-02-08 11:47:24	116.36126	39.86811
46	2008-02-08 11:57:23	116.43333	39.8712
46	2008-02-08 12:01:46	116.43282	39.87515
46	2008-02-08 12:02:23	116.43184	39.87606
46	2008-02-08 12:07:23	116.42323	39.88956
46	2008-02-08 12:12:23	116.42885	39.89945
46	2008-02-08 12:17:22	116.42826	39.92538
46	2008-02-08 12:22:23	116.43369	39.93995
46	2008-02-08 12:27:23	116.41612	39.94812
46	2008-02-08 12:32:23	116.36333	39.94673
46	2008-02-08 12:37:23	116.35707	39.95108
46	2008-02-08 12:42:23	116.3659	39.94704
46	2008-02-08 12:47:23	116.38337	39.94741
46	2008-02-08 12:52:23	116.4009	39.9476
46	2008-02-08 12:57:23	116.42804	39.93941
46	2008-02-08 13:02:23	116.44379	39.93984
46	2008-02-08 13:07:23	116.45534	39.94047
46	2008-02-08 13:12:23	116.45503	39.91166
46	2008-02-08 13:17:23	116.45271	39.90427
46	2008-02-08 13:30:22	116.48111	39.95637
46	2008-02-08 13:32:23	116.48727	39.96001
46	2008-02-08 13:37:23	116.49674	39.97058
46	2008-02-08 13:42:22	116.48758	39.97074
46	2008-02-08 13:42:22	116.48758	39.97074
46	2008-02-08 13:47:22	116.48108	39.97955
46	2008-02-08 13:52:23	116.46516	39.9871
46	2008-02-08 13:57:23	116.45984	39.98692
46	2008-02-08 14:02:23	116.46409	39.96876
46	2008-02-08 14:07:23	116.51796	40.01681
46	2008-02-08 14:12:22	116.58237	40.04978
46	2008-02-08 14:17:22	116.58047	40.07637
46	2008-02-08 14:22:22	116.55891	40.06164
46	2008-02-08 14:27:22	116.53709	40.05511
46	2008-02-08 14:32:22	116.51941	40.02743
46	2008-02-08 14:37:22	116.47585	40.0203
46	2008-02-08 14:42:22	116.46339	40.01942
46	2008-02-08 14:47:22	116.45216	40.01431
46	2008-02-08 14:52:23	116.37962	40.02146
46	2008-02-08 14:57:23	116.37814	39.9963
46	2008-02-08 15:02:23	116.37989	39.98919
46	2008-02-08 15:07:23	116.37506	39.97621
46	2008-02-08 15:12:22	116.40053	39.96727
46	2008-02-08 15:17:22	116.40204	39.951
46	2008-02-08 15:22:22	116.39993	39.93214
46	2008-02-08 15:27:22	116.40033	39.91734
46	2008-02-08 15:32:22	116.39916	39.89938
46	2008-02-08 15:37:22	116.37808	39.89926
46	2008-02-08 15:42:22	116.37565	39.91182
46	2008-02-08 15:47:22	116.393	39.92207
46	2008-02-08 15:52:23	116.41693	39.92294
46	2008-02-08 15:57:23	116.42805	39.93617
46	2008-02-08 16:02:23	116.44952	39.93991
46	2008-02-08 16:07:23	116.46283	39.95495
46	2008-02-08 16:07:23	116.46283	39.95495
46	2008-02-08 16:12:23	116.44738	39.95057
46	2008-02-08 16:17:23	116.43519	39.94703
46	2008-02-08 16:22:22	116.41992	39.95796
46	2008-02-08 16:27:22	116.41391	39.95569
46	2008-02-08 16:32:22	116.4118	39.95784
46	2008-02-08 16:37:22	116.39287	39.94762
46	2008-02-08 16:42:22	116.38777	39.94354
46	2008-02-08 16:47:22	116.38673	39.94762
46	2008-02-08 16:52:22	116.37289	39.95007
46	2008-02-08 16:57:22	116.37392	39.93201
46	2008-02-08 17:02:22	116.39489	39.932
46	2008-02-08 17:07:22	116.39512	39.92214
46	2008-02-08 17:12:22	116.40263	39.93383
46	2008-02-08 17:17:22	116.40202	39.9491
46	2008-02-08 17:22:22	116.40203	39.95178
46	2008-02-08 17:27:22	116.40147	39.96016
46	2008-02-08 17:32:22	116.39533	39.97566
46	2008-02-08 17:37:22	116.386	39.98119
