# Supplementary material for: An adaptive map-matching algorithm based on hierarchical fuzzy system from vehicular GPS data
Source: PLoS One. 2017 Dec 5;12(12):e0188796. doi: 10.1371/journal.pone.0188796 (PMC5716534; doi:10.1371/journal.pone.0188796)
Supplement: S1 Data — (ZIP) [file pone.0188796.s001.zip › data samples/48.txt]

48	2008-02-02 13:38:07	116.45198	39.92732
48	2008-02-02 13:48:07	116.43917	39.94952
48	2008-02-02 13:57:07	116.42969	39.9633
48	2008-02-02 14:01:58	116.43318	39.96016
48	2008-02-02 14:11:59	116.45927	39.98671
48	2008-02-02 14:13:32	116.46093	39.98813
48	2008-02-02 14:23:32	116.47774	39.97511
48	2008-02-02 14:26:50	116.48125	39.96982
48	2008-02-02 14:42:24	116.43187	39.93992
48	2008-02-02 14:45:12	116.4264	39.93995
48	2008-02-02 14:47:53	116.42715	39.93718
48	2008-02-02 14:55:13	116.44775	39.94319
48	2008-02-02 14:57:52	116.44953	39.94828
48	2008-02-02 15:08:00	116.45406	39.95345
48	2008-02-02 15:18:00	116.43969	39.92565
48	2008-02-02 15:22:24	116.42995	39.92951
48	2008-02-02 15:28:00	116.42574	39.93249
48	2008-02-02 15:32:24	116.41972	39.93147
48	2008-02-02 15:42:23	116.42023	39.93172
48	2008-02-02 15:52:24	116.42586	39.9303
48	2008-02-02 16:01:35	116.42022	39.91776
48	2008-02-02 16:11:35	116.39654	39.91999
48	2008-02-02 16:20:56	116.37555	39.91983
48	2008-02-02 16:42:38	116.36614	39.94561
48	2008-02-02 17:12:37	116.30317	39.95318
48	2008-02-02 17:29:44	116.33892	39.99945
48	2008-02-02 17:42:08	116.34576	39.98567
48	2008-02-02 17:47:56	116.33931	39.9918
48	2008-02-02 17:54:08	116.33312	39.99814
48	2008-02-02 18:00:52	116.33717	39.99178
48	2008-02-02 18:11:07	116.33804	39.99175
48	2008-02-02 18:11:07	116.33804	39.99175
48	2008-02-02 18:39:15	116.312	39.89577
48	2008-02-02 18:49:15	116.31516	39.90152
48	2008-02-02 19:00:34	116.33689	39.90308
48	2008-02-02 19:06:06	116.34603	39.90804
48	2008-02-02 19:16:06	116.35029	39.92306
48	2008-02-02 19:26:06	116.35194	39.94353
48	2008-02-02 19:34:48	116.35499	39.95181
48	2008-02-02 19:39:02	116.35074	39.94658
48	2008-02-02 19:59:02	116.29018	39.95748
48	2008-02-02 20:07:05	116.27052	39.95546
48	2008-02-02 20:07:05	116.27052	39.95546
48	2008-02-02 20:17:04	116.28199	39.95827
48	2008-02-02 20:17:41	116.28222	39.95631
48	2008-02-02 20:27:43	116.28498	39.91814
48	2008-02-02 20:37:43	116.2788	39.91163
48	2008-02-02 20:44:05	116.27577	39.90082
48	2008-02-02 21:04:05	116.31081	39.90981
48	2008-02-02 21:05:01	116.30948	39.90986
48	2008-02-02 21:14:05	116.29543	39.91446
48	2008-02-02 21:24:05	116.34223	39.92201
48	2008-02-02 21:34:05	116.34714	39.92281
48	2008-02-02 21:34:05	116.34714	39.92281
48	2008-02-02 21:44:04	116.34714	39.92281
48	2008-02-02 21:44:04	116.34714	39.92281
48	2008-02-02 21:47:24	116.34724	39.92542
48	2008-02-02 22:04:04	116.4709	39.97651
48	2008-02-02 22:14:04	116.56706	40.03287
48	2008-02-02 22:24:04	116.6613	40.04204
48	2008-02-02 22:34:04	116.69605	40.06021
48	2008-02-02 22:44:04	116.75036	40.1005
48	2008-02-02 22:54:04	116.82216	40.10989
48	2008-02-02 23:04:05	116.82214	40.10989
48	2008-02-02 23:14:05	116.81834	40.12529
48	2008-02-02 23:24:04	116.81855	40.12547
48	2008-02-02 23:34:04	116.79528	40.10912
48	2008-02-02 23:44:04	116.79525	40.10912
48	2008-02-03 00:04:04	116.79523	40.10909
48	2008-02-03 00:14:05	116.79524	40.10909
48	2008-02-03 00:24:05	116.79525	40.10909
48	2008-02-03 00:34:04	116.79525	40.10908
48	2008-02-03 00:44:04	116.79526	40.10908
48	2008-02-03 00:54:04	116.79526	40.10908
48	2008-02-03 01:04:04	116.79527	40.10907
48	2008-02-03 01:14:04	116.79527	40.10907
48	2008-02-03 01:24:04	116.79527	40.10906
48	2008-02-03 01:34:03	116.79527	40.10906
48	2008-02-03 01:44:03	116.79527	40.10905
48	2008-02-03 01:54:03	116.79527	40.10906
48	2008-02-03 02:04:03	116.79527	40.10906
48	2008-02-03 02:34:55	116.79528	40.10908
48	2008-02-03 02:44:03	116.79528	40.10909
48	2008-02-03 02:54:03	116.79528	40.1091
48	2008-02-03 03:04:03	116.79528	40.1091
48	2008-02-03 03:14:03	116.79529	40.1091
48	2008-02-03 03:24:03	116.79529	40.1091
48	2008-02-03 03:34:03	116.79529	40.1091
48	2008-02-03 03:44:03	116.79529	40.1091
48	2008-02-03 03:54:03	116.79529	40.1091
48	2008-02-03 04:04:03	116.79528	40.10909
48	2008-02-03 04:14:03	116.79528	40.10909
48	2008-02-03 04:24:03	116.79528	40.10909
48	2008-02-03 04:34:03	116.79528	40.10908
48	2008-02-03 04:44:03	116.79528	40.10908
48	2008-02-03 04:54:02	116.79528	40.10908
48	2008-02-03 04:54:02	116.79528	40.10908
48	2008-02-03 05:04:03	116.79528	40.10908
48	2008-02-03 05:14:03	116.79528	40.10908
48	2008-02-03 05:24:03	116.79528	40.10908
48	2008-02-03 05:34:03	116.79528	40.10908
48	2008-02-03 05:44:03	116.79528	40.10908
48	2008-02-03 05:54:02	116.79528	40.10908
48	2008-02-03 06:04:02	116.79528	40.10909
48	2008-02-03 06:14:02	116.79528	40.10909
48	2008-02-03 06:24:02	116.79528	40.10908
48	2008-02-03 06:34:03	116.79528	40.10908
48	2008-02-03 06:54:02	116.79528	40.10908
48	2008-02-03 07:04:02	116.79528	40.10907
48	2008-02-03 07:14:02	116.79528	40.10907
48	2008-02-03 07:24:02	116.79528	40.10906
48	2008-02-03 07:34:02	116.79528	40.10906
48	2008-02-03 07:44:02	116.79528	40.10905
48	2008-02-03 08:14:02	116.79528	40.10904
48	2008-02-03 08:54:01	116.54946	40.06561
48	2008-02-03 09:04:01	116.51835	40.02591
48	2008-02-03 09:24:01	116.45649	40.0119
48	2008-02-03 09:34:01	116.45669	40.01219
48	2008-02-03 09:41:54	116.4565	40.01054
48	2008-02-03 09:46:14	116.46724	40.00176
48	2008-02-03 09:56:14	116.45688	40.00064
48	2008-02-03 10:06:14	116.4515	40.00025
48	2008-02-03 10:08:28	116.45152	39.99915
48	2008-02-03 10:16:52	116.43099	39.99206
48	2008-02-03 10:29:06	116.36374	39.98636
48	2008-02-03 10:35:39	116.35935	39.97289
48	2008-02-03 10:58:11	116.35954	39.95127
48	2008-02-03 11:11:17	116.35721	39.95115
48	2008-02-03 11:21:17	116.35527	39.96088
48	2008-02-03 11:24:08	116.35491	39.96222
48	2008-02-03 11:31:17	116.33975	39.97521
48	2008-02-03 11:37:23	116.32746	39.98149
48	2008-02-03 12:00:04	116.3088	39.97667
48	2008-02-03 12:08:56	116.31069	39.97719
48	2008-02-03 12:08:56	116.31069	39.97719
48	2008-02-03 12:18:10	116.31748	40.0101
48	2008-02-03 12:20:24	116.31266	40.00993
48	2008-02-03 12:30:24	116.33447	39.98533
48	2008-02-03 12:40:24	116.44301	39.9831
48	2008-02-03 12:47:06	116.45801	39.97519
48	2008-02-03 12:57:06	116.4455	39.96983
48	2008-02-03 13:02:42	116.44428	39.97051
48	2008-02-03 13:07:06	116.42366	39.9682
48	2008-02-03 13:12:42	116.41861	39.9737
48	2008-02-03 13:18:04	116.40864	39.97476
48	2008-02-03 13:28:05	116.40362	39.981
48	2008-02-03 13:38:05	116.42123	39.99234
48	2008-02-03 13:48:05	116.42381	39.99426
48	2008-02-03 13:58:04	116.42401	39.9937
48	2008-02-03 14:08:24	116.42398	39.99306
48	2008-02-03 14:18:04	116.4241	39.99308
48	2008-02-03 14:34:27	116.42428	39.99259
48	2008-02-03 14:44:28	116.41864	39.95642
48	2008-02-03 14:54:28	116.41989	39.92301
48	2008-02-03 15:00:39	116.4212	39.90511
48	2008-02-03 15:10:39	116.40989	39.90183
48	2008-02-03 15:17:27	116.40659	39.90907
48	2008-02-03 15:17:27	116.40659	39.90907
48	2008-02-03 15:24:41	116.41214	39.89203
48	2008-02-03 15:34:41	116.41212	39.89795
48	2008-02-03 15:44:41	116.40535	39.90766
48	2008-02-03 15:47:25	116.40526	39.90873
48	2008-02-03 15:57:25	116.42897	39.90609
48	2008-02-03 16:07:26	116.46359	39.88288
48	2008-02-03 16:07:45	116.46366	39.88285
48	2008-02-03 16:17:25	116.48389	39.89337
48	2008-02-03 22:51:39	116.40134	39.95665
48	2008-02-03 22:56:34	116.39166	39.95428
48	2008-02-03 23:06:35	116.36783	39.96321
48	2008-02-03 23:17:07	116.38276	39.94225
48	2008-02-03 23:27:07	116.39203	39.93194
48	2008-02-03 23:37:07	116.39203	39.93194
48	2008-02-03 23:47:07	116.39203	39.93195
48	2008-02-03 23:57:08	116.39204	39.93194
48	2008-02-04 00:07:07	116.39204	39.93194
48	2008-02-04 00:17:07	116.41088	39.93332
48	2008-02-04 00:27:07	116.46449	39.97179
48	2008-02-04 00:37:07	116.51253	40.01697
48	2008-02-04 00:47:07	116.55121	40.0762
48	2008-02-04 00:57:07	116.61285	40.11591
48	2008-02-04 01:07:08	116.66756	40.11455
48	2008-02-04 01:07:08	116.66756	40.11455
48	2008-02-04 01:17:07	116.75964	40.09909
48	2008-02-04 01:27:07	116.7948	40.10833
48	2008-02-04 01:37:07	116.79407	40.10682
48	2008-02-04 01:47:07	116.79407	40.10681
48	2008-02-04 01:57:07	116.79406	40.1068
48	2008-02-04 02:17:07	116.79407	40.10682
48	2008-02-04 02:27:06	116.79408	40.10682
48	2008-02-04 02:37:06	116.79409	40.10682
48	2008-02-04 02:47:06	116.79409	40.10682
48	2008-02-04 02:57:07	116.79409	40.10683
48	2008-02-04 03:07:07	116.79409	40.10682
48	2008-02-04 03:17:06	116.79412	40.10681
48	2008-02-04 03:27:06	116.79412	40.10682
48	2008-02-04 03:37:06	116.79412	40.10682
48	2008-02-04 03:47:06	116.79412	40.10682
48	2008-02-04 03:57:07	116.79412	40.10682
48	2008-02-04 04:07:07	116.79411	40.10682
48	2008-02-04 04:17:06	116.79411	40.10683
48	2008-02-04 04:27:06	116.79411	40.10682
48	2008-02-04 04:37:06	116.79411	40.10682
48	2008-02-04 04:47:06	116.7941	40.10682
48	2008-02-04 04:57:06	116.7941	40.10682
48	2008-02-04 05:07:06	116.7941	40.10682
48	2008-02-04 05:17:06	116.7941	40.10682
48	2008-02-04 05:27:06	116.7941	40.10682
48	2008-02-04 05:37:06	116.79409	40.10682
48	2008-02-04 05:57:06	116.79409	40.10682
48	2008-02-04 05:57:06	116.79409	40.10682
48	2008-02-04 06:07:06	116.79409	40.10681
48	2008-02-04 06:17:05	116.79409	40.10681
48	2008-02-04 06:27:05	116.79409	40.10681
48	2008-02-04 06:37:05	116.79408	40.10682
48	2008-02-04 06:47:05	116.79408	40.10682
48	2008-02-04 06:57:06	116.79407	40.10682
48	2008-02-04 07:07:06	116.79407	40.10682
48	2008-02-04 07:17:05	116.79407	40.10682
48	2008-02-04 07:27:05	116.78402	40.09704
48	2008-02-04 07:37:05	116.66852	40.09493
48	2008-02-04 07:57:06	116.54752	40.02607
48	2008-02-04 08:07:05	116.48354	39.98697
48	2008-02-04 08:17:05	116.483	39.9697
48	2008-02-04 08:27:05	116.48243	39.96973
48	2008-02-04 08:27:33	116.47789	39.96969
48	2008-02-04 08:37:05	116.45001	39.94247
48	2008-02-04 08:43:24	116.4492	39.92704
48	2008-02-04 08:47:16	116.45385	39.94775
48	2008-02-04 09:07:16	116.45205	39.91165
48	2008-02-04 09:09:48	116.45172	39.90863
48	2008-02-04 09:19:48	116.4818	39.95625
48	2008-02-04 09:29:48	116.57535	40.04341
48	2008-02-04 09:29:48	116.57535	40.04341
48	2008-02-04 09:39:48	116.58671	40.0769
48	2008-02-04 09:40:33	116.58678	40.07788
48	2008-02-04 09:50:32	116.52252	40.01856
48	2008-02-04 10:00:32	116.45658	40.00728
48	2008-02-04 10:01:27	116.45638	40.00703
48	2008-02-04 10:11:28	116.46699	39.97462
48	2008-02-04 10:21:28	116.47256	39.9145
48	2008-02-04 10:28:20	116.45326	39.91212
48	2008-02-04 10:38:20	116.44417	39.91077
48	2008-02-04 10:38:24	116.44419	39.91124
48	2008-02-04 10:48:24	116.45473	39.95263
48	2008-02-04 11:02:08	116.45096	39.95486
48	2008-02-04 11:09:02	116.45286	39.95325
48	2008-02-04 11:13:00	116.46164	39.9567
48	2008-02-04 11:19:03	116.45034	39.95549
48	2008-02-04 11:34:30	116.58658	40.07876
48	2008-02-04 11:44:30	116.49936	40.00249
48	2008-02-04 11:52:49	116.45272	39.95237
48	2008-02-04 12:02:49	116.45114	39.9072
48	2008-02-04 12:12:49	116.42347	39.90713
48	2008-02-04 12:22:49	116.38547	39.89983
48	2008-02-04 12:28:15	116.37748	39.90391
48	2008-02-04 12:38:15	116.37344	39.92121
48	2008-02-04 12:38:15	116.37344	39.92121
48	2008-02-04 12:39:33	116.37602	39.92124
48	2008-02-04 12:59:34	116.45506	39.89124
48	2008-02-04 13:02:58	116.45875	39.88979
48	2008-02-04 13:09:34	116.43905	39.88349
48	2008-02-04 13:19:32	116.42029	39.86245
48	2008-02-04 13:20:59	116.41982	39.85962
48	2008-02-04 13:30:59	116.41745	39.8798
48	2008-02-04 13:39:04	116.41283	39.88902
48	2008-02-04 14:00:05	116.40912	39.90838
48	2008-02-04 14:10:06	116.44357	39.907
48	2008-02-04 14:10:06	116.44357	39.907
48	2008-02-04 14:19:46	116.48389	39.90968
48	2008-02-04 14:19:46	116.48389	39.90968
48	2008-02-04 14:29:47	116.45731	39.90733
48	2008-02-04 14:39:47	116.45159	39.90945
48	2008-02-04 14:49:47	116.44414	39.90792
48	2008-02-04 14:50:37	116.44416	39.91075
48	2008-02-04 15:00:38	116.43469	39.92542
48	2008-02-04 15:00:56	116.43437	39.92633
48	2008-02-04 15:10:56	116.45086	39.92703
48	2008-02-04 15:20:56	116.45056	39.92678
48	2008-02-04 15:41:15	116.43405	39.92295
48	2008-02-04 15:51:17	116.43508	39.92218
48	2008-02-04 16:01:14	116.43375	39.92061
48	2008-02-04 16:01:14	116.43375	39.92061
48	2008-02-04 16:10:25	116.42097	39.9482
48	2008-02-04 16:13:14	116.4268	39.94707
48	2008-02-04 16:20:25	116.44416	39.93288
48	2008-02-04 16:23:15	116.44421	39.92568
48	2008-02-04 16:33:15	116.4675	39.93224
48	2008-02-04 16:43:14	116.4991	39.92786
48	2008-02-04 16:43:24	116.49902	39.92707
48	2008-02-04 16:53:14	116.47295	39.92149
48	2008-02-04 17:03:14	116.47169	39.91067
48	2008-02-04 17:05:41	116.4695	39.90577
48	2008-02-04 17:13:58	116.45522	39.90829
48	2008-02-04 17:23:59	116.50859	39.92185
48	2008-02-04 17:28:27	116.50931	39.93386
48	2008-02-04 17:33:59	116.52229	39.92247
48	2008-02-04 17:39:37	116.55864	39.9204
48	2008-02-04 17:49:37	116.52904	39.91546
48	2008-02-04 17:59:38	116.51975	39.91151
48	2008-02-04 18:00:40	116.51648	39.91122
48	2008-02-04 18:03:49	116.51235	39.90685
48	2008-02-04 18:13:49	116.49724	39.90182
48	2008-02-04 18:23:49	116.48481	39.90873
48	2008-02-04 18:33:23	116.47689	39.91931
48	2008-02-04 18:43:23	116.45663	39.91218
48	2008-02-04 18:48:22	116.45167	39.90889
48	2008-02-04 18:58:24	116.47149	39.90394
48	2008-02-04 19:08:23	116.47103	39.87829
48	2008-02-04 19:08:30	116.47108	39.87804
48	2008-02-04 19:18:30	116.47178	39.89698
48	2008-02-04 19:28:09	116.48014	39.89871
48	2008-02-04 19:35:51	116.47196	39.9085
48	2008-02-04 19:45:51	116.44959	39.90721
48	2008-02-04 19:47:14	116.45132	39.91004
48	2008-02-04 19:56:46	116.45347	39.92279
48	2008-02-04 20:03:33	116.45625	39.91877
48	2008-02-04 20:13:33	116.43819	39.90719
48	2008-02-04 20:23:13	116.40645	39.91257
48	2008-02-04 20:24:45	116.40654	39.91269
48	2008-02-04 20:34:45	116.42043	39.92292
48	2008-02-04 20:44:45	116.43408	39.94669
48	2008-02-04 20:51:33	116.44238	39.95704
48	2008-02-04 21:01:27	116.45041	39.94721
48	2008-02-04 21:28:04	116.46528	39.86652
48	2008-02-04 21:48:04	116.45544	39.89166
48	2008-02-04 21:56:40	116.45154	39.90823
48	2008-02-04 22:13:19	116.42782	39.86212
48	2008-02-04 22:23:19	116.41465	39.88272
48	2008-02-04 22:33:19	116.40563	39.90743
48	2008-02-04 22:39:38	116.40511	39.90882
48	2008-02-04 22:48:48	116.41487	39.93224
48	2008-02-04 22:56:05	116.43174	39.93978
48	2008-02-04 23:06:05	116.46627	39.97502
48	2008-02-04 23:08:04	116.46334	39.97956
48	2008-02-04 23:18:04	116.50457	40.00857
48	2008-02-04 23:28:05	116.58052	40.03459
48	2008-02-04 23:38:05	116.66091	40.05298
48	2008-02-04 23:48:04	116.69865	40.07833
48	2008-02-05 00:08:04	116.79525	40.10905
48	2008-02-05 00:18:04	116.79523	40.10904
48	2008-02-05 00:28:05	116.79522	40.10904
48	2008-02-05 00:38:05	116.79522	40.10905
48	2008-02-05 00:48:04	116.79521	40.10905
48	2008-02-05 00:48:04	116.79521	40.10905
48	2008-02-05 00:58:04	116.7952	40.10905
48	2008-02-05 01:18:04	116.7952	40.10905
48	2008-02-05 01:28:04	116.79521	40.10905
48	2008-02-05 01:38:04	116.7952	40.10905
48	2008-02-05 01:48:04	116.79521	40.10905
48	2008-02-05 01:58:04	116.79521	40.10906
48	2008-02-05 02:38:04	116.79522	40.10906
48	2008-02-05 02:48:03	116.79522	40.10907
48	2008-02-05 02:58:03	116.79522	40.10907
48	2008-02-05 03:08:03	116.79522	40.10907
48	2008-02-05 03:18:03	116.79522	40.10907
48	2008-02-05 03:28:04	116.79522	40.10907
48	2008-02-05 03:38:04	116.79522	40.10907
48	2008-02-05 03:48:03	116.79523	40.10907
48	2008-02-05 03:58:03	116.79523	40.10907
48	2008-02-05 04:08:03	116.79523	40.10908
48	2008-02-05 04:18:03	116.79523	40.10908
48	2008-02-05 04:28:04	116.79523	40.10908
48	2008-02-05 04:28:04	116.79523	40.10908
48	2008-02-05 04:48:03	116.79523	40.10908
48	2008-02-05 04:58:03	116.79522	40.10908
48	2008-02-05 05:08:03	116.79522	40.10908
48	2008-02-05 05:18:03	116.79522	40.10908
48	2008-02-05 05:28:03	116.79522	40.10909
48	2008-02-05 05:38:03	116.79522	40.10909
48	2008-02-05 05:48:03	116.79522	40.10909
48	2008-02-05 05:58:03	116.79522	40.10909
48	2008-02-05 06:08:03	116.79522	40.10909
48	2008-02-05 06:18:03	116.79522	40.10908
48	2008-02-05 06:28:03	116.79522	40.10908
48	2008-02-05 06:38:03	116.79522	40.10908
48	2008-02-05 06:48:02	116.79522	40.10908
48	2008-02-05 06:58:02	116.79522	40.10908
48	2008-02-05 07:08:02	116.79522	40.10908
48	2008-02-05 07:18:02	116.79522	40.10908
48	2008-02-05 07:28:03	116.79522	40.10909
48	2008-02-05 07:48:02	116.79522	40.10909
48	2008-02-05 07:58:02	116.79522	40.10909
48	2008-02-05 08:08:02	116.79522	40.10909
48	2008-02-05 08:08:02	116.79522	40.10909
48	2008-02-05 08:18:02	116.79521	40.10909
48	2008-02-05 08:28:02	116.79521	40.10909
48	2008-02-05 08:38:02	116.79521	40.10909
48	2008-02-05 08:48:02	116.79521	40.10909
48	2008-02-05 08:58:02	116.79511	40.10914
48	2008-02-05 09:08:02	116.72692	40.10177
48	2008-02-05 09:18:02	116.64646	40.11629
48	2008-02-05 09:28:02	116.56076	40.1154
48	2008-02-05 09:38:02	116.53312	40.05086
48	2008-02-05 09:58:02	116.45665	40.01293
48	2008-02-05 10:08:02	116.45641	40.01198
48	2008-02-05 10:16:19	116.45609	40.01156
48	2008-02-05 10:26:19	116.48084	39.97783
48	2008-02-05 10:36:19	116.45478	39.95024
48	2008-02-05 10:37:28	116.45535	39.9475
48	2008-02-05 10:46:18	116.44963	39.93033
48	2008-02-05 10:48:30	116.45258	39.92816
48	2008-02-05 10:56:19	116.45477	39.90971
48	2008-02-05 10:58:30	116.45635	39.90942
48	2008-02-05 11:18:30	116.47202	39.90768
48	2008-02-05 11:28:30	116.47256	39.90972
48	2008-02-05 11:28:30	116.47256	39.90972
48	2008-02-05 11:36:45	116.47188	39.91038
48	2008-02-05 11:46:46	116.47506	39.96242
48	2008-02-05 11:56:47	116.57204	40.03974
48	2008-02-05 12:03:17	116.58213	40.07938
48	2008-02-05 12:13:17	116.55595	40.06243
48	2008-02-05 12:23:17	116.51622	40.02253
48	2008-02-05 12:33:16	116.45987	40.01286
48	2008-02-05 12:43:17	116.45688	40.0119
48	2008-02-05 12:49:22	116.3531	39.85217
48	2008-02-05 12:49:22	116.3531	39.85217
48	2008-02-05 12:53:18	116.46162	40.00217
48	2008-02-05 13:03:18	116.46815	39.99486
48	2008-02-05 13:13:18	116.46741	39.99498
48	2008-02-05 13:23:17	116.46771	39.9945
48	2008-02-05 13:31:46	116.46725	39.99446
48	2008-02-05 13:31:46	116.46725	39.99446
48	2008-02-05 13:41:47	116.48376	39.93976
48	2008-02-05 13:50:13	116.47148	39.90229
48	2008-02-05 14:00:14	116.45906	39.89936
48	2008-02-05 14:10:14	116.45905	39.89938
48	2008-02-05 14:19:45	116.45572	39.90371
48	2008-02-05 14:34:42	116.45389	39.91427
48	2008-02-05 14:34:42	116.45389	39.91427
48	2008-02-05 14:42:11	116.44504	39.93236
48	2008-02-05 14:52:10	116.43154	39.92602
48	2008-02-05 15:02:11	116.42966	39.93088
48	2008-02-05 15:12:11	116.43403	39.95829
48	2008-02-05 15:22:11	116.44148	39.96587
48	2008-02-05 15:32:11	116.44167	39.96582
48	2008-02-05 15:42:11	116.44244	39.96529
48	2008-02-05 15:42:12	116.44245	39.96525
48	2008-02-05 15:52:12	116.45537	39.91504
48	2008-02-05 15:58:12	116.45644	39.90502
48	2008-02-05 16:02:12	116.45591	39.90633
48	2008-02-05 16:12:12	116.44079	39.96143
48	2008-02-05 16:22:11	116.36961	39.96481
48	2008-02-05 16:25:12	116.36781	39.96346
48	2008-02-05 16:35:12	116.36776	39.96394
48	2008-02-05 16:45:12	116.37048	39.96353
48	2008-02-05 16:45:12	116.37048	39.96353
48	2008-02-05 16:52:03	116.37815	39.96135
48	2008-02-05 16:57:18	116.37334	39.96168
48	2008-02-05 17:02:03	116.37248	39.94919
48	2008-02-05 17:12:03	116.34966	39.93385
48	2008-02-05 17:16:25	116.34933	39.92347
48	2008-02-05 17:22:03	116.34987	39.93313
48	2008-02-05 17:32:03	116.43872	39.94829
48	2008-02-05 17:42:03	116.48345	39.93395
48	2008-02-05 17:44:43	116.48577	39.93784
48	2008-02-05 17:52:51	116.49585	39.93706
48	2008-02-05 17:52:51	116.49585	39.93706
48	2008-02-05 18:00:49	116.49202	39.95904
48	2008-02-05 18:02:51	116.49098	39.96048
48	2008-02-05 18:12:51	116.48839	39.96344
48	2008-02-05 18:12:52	116.48839	39.96344
48	2008-02-05 18:22:52	116.49014	39.98671
48	2008-02-05 18:32:19	116.51	40.00845
48	2008-02-05 18:42:19	116.48257	39.98723
48	2008-02-05 18:47:15	116.4761	39.98846
48	2008-02-05 18:57:15	116.4568	39.99186
48	2008-02-05 18:59:46	116.45696	40.00048
48	2008-02-05 19:09:46	116.47761	39.98406
48	2008-02-05 19:19:46	116.46724	39.99408
48	2008-02-05 19:19:46	116.46724	39.99408
48	2008-02-05 19:29:46	116.46717	39.99435
48	2008-02-05 19:39:46	116.46749	39.99405
48	2008-02-05 19:43:50	116.46855	39.99534
48	2008-02-05 19:49:46	116.46336	40.0076
48	2008-02-05 19:59:39	116.45659	40.01103
48	2008-02-05 20:06:28	116.46351	39.99159
48	2008-02-05 20:13:59	116.45708	39.99955
48	2008-02-05 20:23:59	116.45383	40.03203
48	2008-02-05 20:31:47	116.46611	40.04305
48	2008-02-05 20:48:08	116.55	40.06928
48	2008-02-05 20:51:47	116.55503	40.09894
48	2008-02-05 21:01:46	116.61301	40.11581
48	2008-02-05 21:11:47	116.67422	40.11452
48	2008-02-05 21:21:47	116.78808	40.09669
48	2008-02-05 21:31:47	116.7941	40.1068
48	2008-02-05 21:41:47	116.79409	40.10679
48	2008-02-05 21:51:47	116.79408	40.10679
48	2008-02-05 22:11:47	116.79408	40.10682
48	2008-02-05 22:21:47	116.79408	40.10682
48	2008-02-05 22:41:48	116.79409	40.10683
48	2008-02-05 22:51:48	116.79409	40.10683
48	2008-02-05 23:01:47	116.79409	40.10683
48	2008-02-05 23:11:47	116.79409	40.10684
48	2008-02-05 23:11:47	116.79409	40.10684
48	2008-02-05 23:21:47	116.79409	40.10684
48	2008-02-05 23:31:47	116.79409	40.10684
48	2008-02-05 23:41:46	116.79409	40.10684
48	2008-02-05 23:51:46	116.79409	40.10683
48	2008-02-06 00:01:47	116.79409	40.10683
48	2008-02-06 00:11:47	116.79409	40.10683
48	2008-02-06 00:21:46	116.79409	40.10683
48	2008-02-06 00:31:46	116.79409	40.10683
48	2008-02-06 00:41:46	116.79409	40.10683
48	2008-02-06 00:51:46	116.79409	40.10682
48	2008-02-06 01:01:47	116.79408	40.10682
48	2008-02-06 01:11:47	116.79408	40.10682
48	2008-02-06 01:21:47	116.79407	40.10683
48	2008-02-06 01:41:46	116.79408	40.10682
48	2008-02-06 02:01:46	116.79408	40.10682
48	2008-02-06 02:11:46	116.79408	40.10682
48	2008-02-06 02:21:46	116.79409	40.10681
48	2008-02-06 02:31:46	116.79409	40.10682
48	2008-02-06 02:41:46	116.79409	40.10682
48	2008-02-06 02:51:46	116.79409	40.10682
48	2008-02-06 03:01:46	116.79409	40.10681
48	2008-02-06 03:11:46	116.79408	40.10681
48	2008-02-06 03:21:46	116.79408	40.10681
48	2008-02-06 03:31:45	116.79408	40.10681
48	2008-02-06 03:41:45	116.79409	40.10681
48	2008-02-06 03:51:45	116.79409	40.10681
48	2008-02-06 04:01:45	116.79409	40.10681
48	2008-02-06 04:11:46	116.79409	40.10681
48	2008-02-06 04:21:46	116.79409	40.10681
48	2008-02-06 04:31:45	116.79408	40.10681
48	2008-02-06 04:41:45	116.79408	40.10681
48	2008-02-06 04:51:45	116.79408	40.10681
48	2008-02-06 05:01:45	116.79408	40.10681
48	2008-02-06 05:11:46	116.79407	40.10681
48	2008-02-06 05:21:46	116.79407	40.10681
48	2008-02-06 05:41:45	116.79407	40.10681
48	2008-02-06 05:51:45	116.79407	40.10681
48	2008-02-06 06:01:45	116.79407	40.10681
48	2008-02-06 06:11:45	116.79407	40.10681
48	2008-02-06 06:21:45	116.79407	40.10681
48	2008-02-06 06:31:45	116.74045	40.10155
48	2008-02-06 06:41:45	116.62461	40.11646
48	2008-02-06 06:51:45	116.56174	40.07578
48	2008-02-06 07:01:44	116.56641	40.07051
48	2008-02-06 07:11:45	116.5647	40.07222
48	2008-02-06 07:21:44	116.56471	40.07221
48	2008-02-06 07:41:45	116.56471	40.07219
48	2008-02-06 07:51:44	116.5647	40.0722
48	2008-02-06 08:01:44	116.56469	40.07221
48	2008-02-06 08:11:44	116.58552	40.07668
48	2008-02-06 08:21:44	116.58573	40.07671
48	2008-02-06 08:41:45	116.58572	40.07673
48	2008-02-06 08:51:44	116.58689	40.07773
48	2008-02-06 08:51:44	116.58689	40.07773
48	2008-02-06 09:01:44	116.58699	40.07767
48	2008-02-06 09:11:43	116.58699	40.07767
48	2008-02-06 09:17:46	116.58722	40.07852
48	2008-02-06 09:27:47	116.48855	39.99285
48	2008-02-06 09:37:47	116.35751	39.94465
48	2008-02-06 09:59:36	116.41438	39.98744
48	2008-02-06 10:04:26	116.44224	39.98396
48	2008-02-06 10:14:26	116.40736	39.98185
48	2008-02-06 10:17:09	116.41703	39.98202
48	2008-02-06 10:26:31	116.45666	39.95262
48	2008-02-06 10:34:41	116.45067	39.95066
48	2008-02-06 10:44:41	116.45816	39.88195
48	2008-02-06 10:45:11	116.45787	39.88218
48	2008-02-06 10:55:10	116.44962	39.88972
48	2008-02-06 11:15:11	116.42945	39.89641
48	2008-02-06 11:27:44	116.42662	39.89631
48	2008-02-06 11:35:12	116.43526	39.90576
48	2008-02-06 11:45:11	116.44262	39.90318
48	2008-02-06 11:48:33	116.44287	39.90454
48	2008-02-06 11:58:33	116.38468	39.90606
48	2008-02-06 12:09:40	116.35988	39.92259
48	2008-02-06 12:19:40	116.31137	39.90621
48	2008-02-06 12:19:40	116.31137	39.90621
48	2008-02-06 12:29:40	116.25934	39.90627
48	2008-02-06 12:38:15	116.2181	39.90264
48	2008-02-06 12:48:16	116.24833	39.91628
48	2008-02-06 12:50:36	116.24694	39.91569
48	2008-02-06 13:00:36	116.29046	39.89571
48	2008-02-06 13:10:35	116.35323	39.85041
48	2008-02-06 13:15:49	116.36042	39.84445
48	2008-02-06 13:20:36	116.367	39.86069
48	2008-02-06 13:30:36	116.36947	39.88763
48	2008-02-06 13:37:44	116.37911	39.89395
48	2008-02-06 13:57:44	116.40864	39.90799
48	2008-02-06 14:12:12	116.40651	39.88687
48	2008-02-06 14:20:02	116.41846	39.88278
48	2008-02-06 14:30:02	116.39308	39.90556
48	2008-02-06 14:36:31	116.36927	39.90919
48	2008-02-06 14:46:31	116.39017	39.92819
48	2008-02-06 14:56:30	116.40725	39.91308
48	2008-02-06 15:04:40	116.40895	39.90863
48	2008-02-06 15:14:41	116.48387	39.91433
48	2008-02-06 15:23:53	116.47983	39.9738
48	2008-02-06 15:29:20	116.47368	39.9707
48	2008-02-06 15:39:20	116.43879	39.95036
48	2008-02-06 15:49:20	116.34901	39.93962
48	2008-02-06 15:58:17	116.30796	39.93542
48	2008-02-06 16:13:02	116.3407	39.93402
48	2008-02-06 16:13:17	116.3408	39.93395
48	2008-02-06 16:23:03	116.35253	39.93889
48	2008-02-06 16:31:20	116.41913	39.94672
48	2008-02-06 16:33:18	116.41954	39.93974
48	2008-02-06 16:41:20	116.41937	39.92872
48	2008-02-06 16:51:20	116.42729	39.92671
48	2008-02-06 17:01:20	116.42634	39.92403
48	2008-02-06 17:20:59	116.40794	39.90807
48	2008-02-06 17:41:00	116.3382	39.95256
48	2008-02-06 17:42:00	116.33924	39.95259
48	2008-02-06 17:51:59	116.3483	39.93931
48	2008-02-06 18:01:17	116.3525	39.93823
48	2008-02-06 18:02:01	116.35348	39.93515
48	2008-02-06 18:03:03	116.35793	39.93552
48	2008-02-06 18:13:03	116.36638	39.99707
48	2008-02-06 18:19:12	116.36564	40.00583
48	2008-02-06 18:29:19	116.36843	40.01272
48	2008-02-06 18:37:31	116.37424	40.00024
48	2008-02-06 18:47:31	116.36035	39.99244
48	2008-02-06 18:55:54	116.34979	40.00924
48	2008-02-06 18:55:54	116.34979	40.00924
48	2008-02-06 19:05:38	116.33404	39.99296
48	2008-02-06 19:05:38	116.33404	39.99296
48	2008-02-06 19:08:03	116.32931	39.99128
48	2008-02-06 19:15:38	116.29491	39.996
48	2008-02-06 19:25:38	116.25534	40.00479
48	2008-02-06 19:26:42	116.26138	40.00391
48	2008-02-06 19:35:38	116.29364	39.98611
48	2008-02-06 19:45:38	116.34841	39.93898
48	2008-02-06 19:55:38	116.39024	39.93005
48	2008-02-06 20:00:30	116.39737	39.92334
48	2008-02-06 20:05:38	116.39986	39.93204
48	2008-02-06 20:12:44	116.41047	39.94519
48	2008-02-06 20:22:44	116.52617	40.01966
48	2008-02-06 20:32:44	116.60891	40.03379
48	2008-02-06 20:32:44	116.60891	40.03379
48	2008-02-06 20:42:44	116.66109	40.05309
48	2008-02-06 20:52:44	116.70882	40.09933
48	2008-02-06 21:02:45	116.79519	40.10913
48	2008-02-06 21:12:45	116.79521	40.10909
48	2008-02-06 21:22:44	116.79521	40.10907
48	2008-02-06 21:32:44	116.79522	40.10906
48	2008-02-06 21:42:44	116.79524	40.10906
48	2008-02-06 21:52:44	116.79524	40.10905
48	2008-02-06 22:02:44	116.79523	40.10906
48	2008-02-06 22:12:44	116.79523	40.10905
48	2008-02-06 22:32:43	116.79524	40.10904
48	2008-02-06 22:42:43	116.79524	40.10905
48	2008-02-06 22:52:43	116.79523	40.10905
48	2008-02-06 23:02:44	116.79523	40.10905
48	2008-02-06 23:12:44	116.79523	40.10905
48	2008-02-06 23:22:43	116.79523	40.10906
48	2008-02-06 23:32:43	116.79523	40.10906
48	2008-02-06 23:42:43	116.79523	40.10906
48	2008-02-06 23:52:43	116.79523	40.10906
48	2008-02-07 00:02:44	116.79523	40.10906
48	2008-02-07 00:12:44	116.79524	40.10906
48	2008-02-07 00:22:43	116.79524	40.10906
48	2008-02-07 00:32:43	116.79524	40.10906
48	2008-02-07 00:42:43	116.79524	40.10906
48	2008-02-07 00:52:43	116.79525	40.10906
48	2008-02-07 01:02:43	116.79525	40.10906
48	2008-02-07 01:12:43	116.79525	40.10906
48	2008-02-07 01:22:43	116.79525	40.10906
48	2008-02-07 01:22:43	116.79525	40.10906
48	2008-02-07 01:32:43	116.79525	40.10906
48	2008-02-07 01:42:43	116.79525	40.10906
48	2008-02-07 01:52:43	116.79524	40.10906
48	2008-02-07 02:12:42	116.79524	40.10906
48	2008-02-07 02:22:42	116.79524	40.10907
48	2008-02-07 02:32:42	116.79524	40.10907
48	2008-02-07 02:42:43	116.79524	40.10907
48	2008-02-07 02:52:43	116.79524	40.10907
48	2008-02-07 03:02:42	116.79524	40.10908
48	2008-02-07 03:12:42	116.79523	40.10908
48	2008-02-07 03:12:42	116.79523	40.10908
48	2008-02-07 03:12:42	116.79523	40.10908
48	2008-02-07 03:22:42	116.79523	40.10907
48	2008-02-07 03:32:42	116.79523	40.10907
48	2008-02-07 03:42:43	116.79522	40.10907
48	2008-02-07 03:42:43	116.79522	40.10907
48	2008-02-07 03:52:42	116.79522	40.10907
48	2008-02-07 04:02:42	116.79522	40.10907
48	2008-02-07 04:22:42	116.79523	40.10907
48	2008-02-07 04:32:42	116.79523	40.10907
48	2008-02-07 04:42:42	116.79523	40.10907
48	2008-02-07 04:52:42	116.79523	40.10907
48	2008-02-07 05:02:42	116.79523	40.10908
48	2008-02-07 05:22:41	116.79523	40.10908
48	2008-02-07 05:32:41	116.79522	40.10908
48	2008-02-07 05:42:42	116.79522	40.10908
48	2008-02-07 05:52:42	116.79522	40.10908
48	2008-02-07 06:02:41	116.79522	40.10908
48	2008-02-07 06:12:41	116.79522	40.10909
48	2008-02-07 06:12:41	116.79522	40.10909
48	2008-02-07 06:22:41	116.79522	40.10909
48	2008-02-07 06:32:41	116.79522	40.10909
48	2008-02-07 06:42:42	116.79521	40.10909
48	2008-02-07 06:52:42	116.79521	40.10908
48	2008-02-07 07:02:41	116.79521	40.10908
48	2008-02-07 07:12:41	116.79521	40.10908
48	2008-02-07 07:22:41	116.79521	40.10908
48	2008-02-07 07:32:41	116.79522	40.10908
48	2008-02-07 07:42:41	116.79522	40.10908
48	2008-02-07 07:52:41	116.79522	40.10908
48	2008-02-07 08:02:41	116.79522	40.10907
48	2008-02-07 08:12:41	116.79522	40.10908
48	2008-02-07 08:22:41	116.79521	40.10908
48	2008-02-07 08:32:41	116.79521	40.10908
48	2008-02-07 08:42:41	116.79521	40.10908
48	2008-02-07 08:52:41	116.79521	40.10908
48	2008-02-07 09:02:40	116.79521	40.10908
48	2008-02-07 09:12:40	116.79521	40.10908
48	2008-02-07 09:22:40	116.79521	40.10908
48	2008-02-07 09:32:40	116.79521	40.10908
48	2008-02-07 09:42:41	116.79521	40.10908
48	2008-02-07 10:02:40	116.79521	40.10908
48	2008-02-07 10:12:40	116.79521	40.10907
48	2008-02-07 10:22:40	116.79521	40.10907
48	2008-02-07 10:32:40	116.79521	40.10907
48	2008-02-07 10:42:41	116.79521	40.10907
48	2008-02-07 10:52:41	116.79521	40.10907
48	2008-02-07 11:02:40	116.79521	40.10907
48	2008-02-07 11:02:40	116.79521	40.10907
48	2008-02-07 11:12:40	116.79524	40.10903
48	2008-02-07 11:32:40	116.79523	40.10919
48	2008-02-07 11:42:40	116.79524	40.1092
48	2008-02-07 11:52:40	116.79526	40.10921
48	2008-02-07 12:02:40	116.7953	40.109
48	2008-02-07 12:12:40	116.79528	40.10904
48	2008-02-07 12:22:40	116.79523	40.10914
48	2008-02-07 12:32:40	116.79526	40.10909
48	2008-02-07 12:42:40	116.79525	40.10908
48	2008-02-07 12:52:40	116.79523	40.10906
48	2008-02-07 13:02:39	116.79521	40.10905
48	2008-02-07 13:12:39	116.79521	40.10904
48	2008-02-07 13:22:39	116.7952	40.10904
48	2008-02-07 13:32:39	116.79521	40.10905
48	2008-02-07 13:42:40	116.79521	40.10907
48	2008-02-07 13:52:40	116.79521	40.10907
48	2008-02-07 14:02:39	116.79521	40.10907
48	2008-02-07 14:12:39	116.79521	40.10907
48	2008-02-07 14:22:39	116.79521	40.10907
48	2008-02-07 14:32:39	116.79521	40.10907
48	2008-02-07 14:42:39	116.79521	40.10907
48	2008-02-07 14:52:39	116.79521	40.10907
48	2008-02-07 15:02:39	116.7952	40.10907
48	2008-02-07 15:12:39	116.7952	40.10907
48	2008-02-07 15:22:39	116.7952	40.10906
48	2008-02-07 15:32:39	116.7952	40.10906
48	2008-02-07 15:42:39	116.7952	40.10906
48	2008-02-07 15:52:39	116.7952	40.10907
48	2008-02-07 15:52:39	116.7952	40.10907
48	2008-02-07 16:02:38	116.7952	40.10907
48	2008-02-07 16:12:38	116.7952	40.10907
48	2008-02-07 16:22:39	116.7952	40.10908
48	2008-02-07 16:32:38	116.7952	40.10909
48	2008-02-07 16:42:39	116.7952	40.10909
48	2008-02-07 16:52:39	116.79521	40.10908
48	2008-02-07 17:02:38	116.79521	40.10908
48	2008-02-07 17:12:38	116.79521	40.10908
48	2008-02-07 17:22:38	116.79521	40.10908
48	2008-02-07 17:32:38	116.79521	40.10908
48	2008-02-07 17:42:39	116.79521	40.10909
48	2008-02-07 17:52:38	116.79521	40.10909
48	2008-02-07 18:01:31	116.79521	40.10909
48	2008-02-07 18:02:38	116.79521	40.10909
48	2008-02-07 18:12:38	116.79521	40.10909
48	2008-02-07 18:22:38	116.79521	40.10909
48	2008-02-07 18:32:38	116.79521	40.10909
48	2008-02-07 18:42:38	116.79522	40.10909
48	2008-02-07 18:52:38	116.79522	40.10909
48	2008-02-07 19:02:38	116.79521	40.10909
48	2008-02-07 19:12:38	116.79521	40.10909
48	2008-02-07 19:22:38	116.79521	40.10908
48	2008-02-07 19:32:38	116.79521	40.10908
48	2008-02-07 19:42:38	116.79522	40.10908
48	2008-02-07 19:52:38	116.79522	40.10908
48	2008-02-07 20:02:37	116.79523	40.10908
48	2008-02-07 20:12:37	116.79523	40.10908
48	2008-02-07 20:22:37	116.79523	40.10909
48	2008-02-07 20:32:37	116.79413	40.10687
48	2008-02-07 20:42:38	116.79418	40.10687
48	2008-02-07 20:42:38	116.79418	40.10687
48	2008-02-07 20:52:38	116.79419	40.10686
48	2008-02-07 21:02:37	116.79419	40.10685
48	2008-02-07 21:12:37	116.79417	40.10685
48	2008-02-07 21:22:37	116.79417	40.10685
48	2008-02-07 21:32:37	116.79418	40.10684
48	2008-02-07 21:42:38	116.79418	40.10684
48	2008-02-07 21:52:38	116.79417	40.10684
48	2008-02-07 22:02:37	116.79417	40.10684
48	2008-02-07 22:12:37	116.79417	40.10684
48	2008-02-07 22:22:37	116.79417	40.10683
48	2008-02-07 22:32:37	116.79416	40.10682
48	2008-02-07 22:42:37	116.79415	40.10682
48	2008-02-07 22:52:37	116.79415	40.10681
48	2008-02-07 23:02:37	116.79414	40.10681
48	2008-02-07 23:12:37	116.79414	40.10682
48	2008-02-07 23:22:36	116.79414	40.10682
48	2008-02-07 23:32:36	116.79414	40.10682
48	2008-02-07 23:42:37	116.79414	40.10682
48	2008-02-07 23:52:36	116.79414	40.10682
48	2008-02-08 00:02:37	116.79414	40.10682
48	2008-02-08 00:12:37	116.79413	40.10682
48	2008-02-08 00:22:36	116.79414	40.10681
48	2008-02-08 00:32:36	116.79414	40.10681
48	2008-02-08 00:42:36	116.79414	40.10681
48	2008-02-08 00:52:36	116.79414	40.10681
48	2008-02-08 01:02:36	116.79414	40.1068
48	2008-02-08 01:12:36	116.79414	40.1068
48	2008-02-08 01:22:36	116.82216	40.10981
48	2008-02-08 01:32:36	116.79854	40.10454
48	2008-02-08 01:32:36	116.79854	40.10454
48	2008-02-08 01:42:36	116.79405	40.10668
48	2008-02-08 01:52:36	116.79404	40.1067
48	2008-02-08 02:22:36	116.79404	40.10677
48	2008-02-08 02:52:36	116.79401	40.10679
48	2008-02-08 03:02:36	116.79401	40.1068
48	2008-02-08 03:12:36	116.79401	40.10679
48	2008-02-08 03:22:35	116.794	40.10679
48	2008-02-08 03:32:35	116.79401	40.10679
48	2008-02-08 03:42:35	116.794	40.10679
48	2008-02-08 03:52:35	116.794	40.10679
48	2008-02-08 04:02:36	116.79401	40.10678
48	2008-02-08 04:12:36	116.79401	40.10678
48	2008-02-08 04:22:35	116.79401	40.10679
48	2008-02-08 04:32:35	116.79402	40.10679
48	2008-02-08 04:42:35	116.79402	40.10679
48	2008-02-08 04:52:35	116.79402	40.10679
48	2008-02-08 05:02:36	116.79402	40.10679
48	2008-02-08 05:12:36	116.79402	40.10679
48	2008-02-08 05:22:35	116.79402	40.10679
48	2008-02-08 05:32:35	116.79402	40.10679
48	2008-02-08 05:42:35	116.79402	40.10679
48	2008-02-08 05:52:35	116.79402	40.10679
48	2008-02-08 06:02:35	116.79402	40.10679
48	2008-02-08 06:12:35	116.79402	40.10679
48	2008-02-08 06:22:34	116.79401	40.10678
48	2008-02-08 06:22:34	116.79401	40.10678
48	2008-02-08 06:32:34	116.79401	40.10678
48	2008-02-08 06:42:34	116.794	40.10678
48	2008-02-08 06:52:34	116.79401	40.10677
48	2008-02-08 07:02:35	116.79401	40.10677
48	2008-02-08 07:12:35	116.79401	40.10677
48	2008-02-08 07:22:34	116.794	40.10677
48	2008-02-08 07:32:33	116.79395	40.10682
48	2008-02-08 07:42:34	116.79396	40.10681
48	2008-02-08 07:52:34	116.79396	40.10681
48	2008-02-08 08:02:35	116.79397	40.10681
48	2008-02-08 08:12:35	116.79397	40.1068
48	2008-02-08 08:22:34	116.79398	40.1068
48	2008-02-08 08:32:34	116.79398	40.1068
48	2008-02-08 08:42:34	116.79398	40.1068
48	2008-02-08 08:52:34	116.79398	40.1068
48	2008-02-08 09:02:34	116.79399	40.10679
48	2008-02-08 09:12:34	116.76953	40.09802
48	2008-02-08 09:22:34	116.63167	40.09559
48	2008-02-08 09:32:34	116.61457	40.10313
48	2008-02-08 09:42:34	116.61458	40.10313
48	2008-02-08 09:52:34	116.61462	40.10314
48	2008-02-08 10:02:34	116.61463	40.10316
48	2008-02-08 10:12:34	116.61463	40.10317
48	2008-02-08 10:22:33	116.61462	40.10317
48	2008-02-08 10:32:33	116.61462	40.10317
48	2008-02-08 10:42:33	116.61462	40.10318
48	2008-02-08 10:52:33	116.61462	40.10318
48	2008-02-08 11:02:34	116.61462	40.10318
48	2008-02-08 11:12:34	116.61461	40.10318
48	2008-02-08 11:12:34	116.61461	40.10318
48	2008-02-08 11:22:34	116.61461	40.10318
48	2008-02-08 11:32:34	116.61461	40.10319
48	2008-02-08 11:42:33	116.61462	40.10319
48	2008-02-08 11:52:33	116.61462	40.10319
48	2008-02-08 12:02:33	116.61462	40.10319
48	2008-02-08 12:12:33	116.61463	40.10318
48	2008-02-08 12:22:33	116.61463	40.10318
48	2008-02-08 12:32:32	116.64455	40.11583
48	2008-02-08 12:42:33	116.64511	40.12672
48	2008-02-08 12:52:33	116.64673	40.12064
48	2008-02-08 13:02:32	116.65502	40.11424
48	2008-02-08 13:12:33	116.65501	40.11426
48	2008-02-08 13:22:33	116.65503	40.11426
48	2008-02-08 13:32:33	116.65504	40.11426
48	2008-02-08 13:42:32	116.65501	40.11419
48	2008-02-08 13:52:32	116.65504	40.11414
48	2008-02-08 14:02:32	116.65504	40.11417
48	2008-02-08 14:12:32	116.65482	40.11377
48	2008-02-08 14:22:32	116.65489	40.11387
48	2008-02-08 14:32:33	116.65497	40.11409
48	2008-02-08 14:42:32	116.65506	40.11395
48	2008-02-08 14:52:32	116.65519	40.11432
48	2008-02-08 15:02:32	116.65518	40.11417
48	2008-02-08 15:12:32	116.65509	40.11414
48	2008-02-08 15:22:32	116.61664	40.11273
48	2008-02-08 15:32:32	116.61333	40.10342
48	2008-02-08 15:42:32	116.61331	40.10339
48	2008-02-08 15:52:32	116.61332	40.10339
48	2008-02-08 16:02:32	116.61333	40.1034
48	2008-02-08 16:02:32	116.61333	40.1034
48	2008-02-08 16:12:32	116.61333	40.10341
48	2008-02-08 16:22:32	116.61333	40.10341
48	2008-02-08 16:32:32	116.61334	40.10341
48	2008-02-08 16:42:32	116.61333	40.10339
48	2008-02-08 16:52:32	116.61333	40.10338
48	2008-02-08 17:02:31	116.63517	40.11761
48	2008-02-08 17:12:31	116.65455	40.104
48	2008-02-08 17:22:31	116.72851	40.10178
48	2008-02-08 17:32:31	116.75883	40.09944
