# Supplementary material for: An adaptive map-matching algorithm based on hierarchical fuzzy system from vehicular GPS data
Source: PLoS One. 2017 Dec 5;12(12):e0188796. doi: 10.1371/journal.pone.0188796 (PMC5716534; doi:10.1371/journal.pone.0188796)
Supplement: S1 Data — (ZIP) [file pone.0188796.s001.zip › data samples/49.txt]

49	2008-02-02 13:34:21	116.4105	39.923
49	2008-02-02 13:36:34	116.40278	39.92836
49	2008-02-02 13:39:23	116.4025	39.93634
49	2008-02-02 13:41:36	116.40204	39.94684
49	2008-02-02 13:44:24	116.39845	39.94854
49	2008-02-02 13:46:37	116.3875	39.94854
49	2008-02-02 13:49:26	116.38578	39.95238
49	2008-02-02 13:51:39	116.38232	39.95239
49	2008-02-02 13:56:44	116.38123	39.95036
49	2008-02-02 13:58:29	116.37417	39.95003
49	2008-02-02 14:01:46	116.36611	39.9496
49	2008-02-02 14:03:31	116.36552	39.94744
49	2008-02-02 14:08:33	116.35006	39.94271
49	2008-02-02 14:30:23	116.31703	39.95469
49	2008-02-02 14:33:30	116.31893	39.94158
49	2008-02-02 14:35:25	116.31931	39.93775
49	2008-02-02 14:38:31	116.30978	39.93104
49	2008-02-02 14:38:31	116.30978	39.93104
49	2008-02-02 14:40:27	116.30387	39.92586
49	2008-02-02 14:43:33	116.3039	39.91329
49	2008-02-02 14:43:33	116.3039	39.91329
49	2008-02-02 14:45:28	116.30392	39.91096
49	2008-02-02 14:48:35	116.30385	39.90807
49	2008-02-02 14:50:30	116.3038	39.90782
49	2008-02-02 14:53:35	116.3039	39.90454
49	2008-02-02 14:58:37	116.31275	39.8956
49	2008-02-02 15:00:32	116.31681	39.89562
49	2008-02-02 15:03:39	116.31146	39.89594
49	2008-02-02 15:08:40	116.25047	39.89591
49	2008-02-02 15:11:37	116.24662	39.89184
49	2008-02-02 15:32:22	116.23995	39.88827
49	2008-02-02 15:33:49	116.24696	39.88916
49	2008-02-02 15:37:23	116.24707	39.90559
49	2008-02-02 15:38:50	116.25355	39.90618
49	2008-02-02 15:42:25	116.26101	39.90588
49	2008-02-02 15:43:52	116.26725	39.90596
49	2008-02-02 15:47:27	116.26766	39.89946
49	2008-02-02 15:48:54	116.26629	39.89693
49	2008-02-02 15:52:28	116.26959	39.87983
49	2008-02-02 15:57:30	116.27025	39.89583
49	2008-02-02 15:58:57	116.26848	39.8987
49	2008-02-02 16:02:32	116.26336	39.90252
49	2008-02-02 16:04:21	116.26093	39.90278
49	2008-02-02 16:23:01	116.27477	39.8684
49	2008-02-02 16:26:16	116.27249	39.87148
49	2008-02-02 16:28:03	116.27326	39.87357
49	2008-02-02 16:31:17	116.30447	39.8834
49	2008-02-02 16:33:05	116.30651	39.8843
49	2008-02-02 16:36:19	116.30866	39.88506
49	2008-02-02 16:38:06	116.31012	39.88583
49	2008-02-02 16:41:21	116.316	39.88808
49	2008-02-02 16:43:08	116.31892	39.88856
49	2008-02-02 16:46:22	116.33774	39.88818
49	2008-02-02 16:48:10	116.34423	39.88778
49	2008-02-02 16:51:23	116.34717	39.88654
49	2008-02-02 16:53:10	116.34399	39.88491
49	2008-02-02 16:56:25	116.33714	39.8884
49	2008-02-02 16:58:12	116.32689	39.88861
49	2008-02-02 17:01:26	116.31635	39.88852
49	2008-02-02 17:03:14	116.30848	39.88536
49	2008-02-02 17:06:28	116.29314	39.88318
49	2008-02-02 17:08:15	116.29312	39.88806
49	2008-02-02 17:08:15	116.29312	39.88806
49	2008-02-02 17:11:29	116.289	39.89478
49	2008-02-02 17:13:17	116.28903	39.89863
49	2008-02-02 17:16:31	116.27641	39.89906
49	2008-02-02 17:18:19	116.27285	39.89897
49	2008-02-02 17:21:33	116.26896	39.89911
49	2008-02-02 17:26:34	116.25863	39.90445
49	2008-02-02 17:28:22	116.26202	39.90622
49	2008-02-02 17:33:23	116.26751	39.89937
49	2008-02-02 17:36:38	116.26893	39.88218
49	2008-02-02 17:36:38	116.26893	39.88218
49	2008-02-02 17:38:25	116.2636	39.87005
49	2008-02-02 17:43:27	116.25858	39.88091
49	2008-02-02 17:46:41	116.25849	39.8922
49	2008-02-02 17:48:28	116.25108	39.89596
49	2008-02-02 17:51:43	116.26263	39.89568
49	2008-02-02 17:51:43	116.26263	39.89568
49	2008-02-02 17:53:30	116.28639	39.89573
49	2008-02-02 17:56:44	116.3286	39.89588
49	2008-02-02 18:01:46	116.34997	39.89761
49	2008-02-02 18:03:33	116.35054	39.90193
49	2008-02-02 18:06:48	116.35071	39.91181
49	2008-02-02 18:08:35	116.35016	39.91085
49	2008-02-02 18:11:49	116.33999	39.90598
49	2008-02-02 18:13:37	116.33415	39.90617
49	2008-02-02 18:16:51	116.31622	39.90618
49	2008-02-02 18:18:38	116.3108	39.90626
49	2008-02-02 18:21:53	116.30504	39.90621
49	2008-02-02 18:23:40	116.30313	39.90623
49	2008-02-02 18:26:54	116.30191	39.90623
49	2008-02-02 18:31:56	116.29974	39.90623
49	2008-02-02 18:38:45	116.27422	39.90629
49	2008-02-02 18:41:59	116.26659	39.9063
49	2008-02-02 18:47:01	116.2575	39.90922
49	2008-02-02 19:10:12	116.25863	39.90674
49	2008-02-02 19:12:01	116.25874	39.90626
49	2008-02-02 19:15:14	116.26236	39.90474
49	2008-02-02 20:23:30	116.26757	39.90146
49	2008-02-02 20:23:30	116.26757	39.90146
49	2008-02-02 20:23:42	116.26755	39.90127
49	2008-02-02 20:28:32	116.26639	39.89539
49	2008-02-02 20:28:44	116.26722	39.89457
49	2008-02-02 20:33:33	116.27322	39.87069
49	2008-02-02 20:33:46	116.27326	39.87059
49	2008-02-02 20:38:47	116.27281	39.87071
49	2008-02-02 20:41:35	116.27275	39.87064
49	2008-02-02 20:43:51	116.27232	39.87144
49	2008-02-02 20:46:37	116.27095	39.87843
49	2008-02-02 20:48:53	116.26826	39.88916
49	2008-02-02 20:51:39	116.26786	39.89741
49	2008-02-02 20:53:55	116.26636	39.89603
49	2008-02-03 10:11:23	116.26747	39.90091
49	2008-02-03 10:15:36	116.26903	39.88138
49	2008-02-03 10:20:38	116.30435	39.88336
49	2008-02-03 10:21:26	116.30916	39.8855
49	2008-02-03 10:25:40	116.32038	39.88487
49	2008-02-03 10:26:28	116.32048	39.88341
49	2008-02-03 10:30:41	116.32879	39.87173
49	2008-02-03 10:31:29	116.33358	39.8719
49	2008-02-03 10:35:43	116.32701	39.87111
49	2008-02-03 10:40:44	116.31046	39.86675
49	2008-02-03 10:41:32	116.31001	39.86682
49	2008-02-03 10:45:46	116.30974	39.87611
49	2008-02-03 10:46:34	116.31146	39.87823
49	2008-02-03 10:51:36	116.3	39.88171
49	2008-02-03 10:51:36	116.3	39.88171
49	2008-02-03 10:55:49	116.29571	39.88345
49	2008-02-03 11:22:33	116.289	39.88649
49	2008-02-03 11:27:35	116.26815	39.89175
49	2008-02-03 11:29:52	116.26494	39.89908
49	2008-02-03 11:32:36	116.25883	39.89906
49	2008-02-03 11:34:54	116.2592	39.90272
49	2008-02-03 11:39:56	116.24759	39.89592
49	2008-02-03 11:39:56	116.24759	39.89592
49	2008-02-03 11:42:40	116.24702	39.88427
49	2008-02-03 11:47:41	116.25846	39.87986
49	2008-02-03 11:49:59	116.25839	39.87044
49	2008-02-03 11:52:43	116.27677	39.87596
49	2008-02-03 11:55:01	116.30569	39.88399
49	2008-02-03 11:57:45	116.30964	39.88576
49	2008-02-03 12:02:46	116.31906	39.88851
49	2008-02-03 12:05:04	116.32019	39.88843
49	2008-02-03 12:07:48	116.32029	39.88792
49	2008-02-03 12:10:06	116.32029	39.88792
49	2008-02-03 12:12:50	116.31501	39.88822
49	2008-02-03 12:17:51	116.30493	39.88485
49	2008-02-03 12:20:09	116.30434	39.8912
49	2008-02-03 12:22:53	116.30432	39.89918
49	2008-02-03 12:25:10	116.30425	39.91699
49	2008-02-03 12:27:55	116.30736	39.93105
49	2008-02-03 12:30:12	116.31905	39.93106
49	2008-02-03 12:32:56	116.33068	39.9311
49	2008-02-03 12:35:14	116.33854	39.93106
49	2008-02-03 12:37:58	116.34736	39.93044
49	2008-02-03 12:37:58	116.34736	39.93044
49	2008-02-03 12:40:15	116.3453	39.92682
49	2008-02-03 12:43:00	116.33315	39.92688
49	2008-02-03 12:45:17	116.3241	39.92689
49	2008-02-03 12:48:01	116.31651	39.92689
49	2008-02-03 12:50:19	116.31528	39.92273
49	2008-02-03 12:53:03	116.3038	39.92075
49	2008-02-03 12:55:21	116.30384	39.9103
49	2008-02-03 12:58:05	116.30386	39.90815
49	2008-02-03 13:00:22	116.30361	39.90765
49	2008-02-03 13:03:06	116.30312	39.8964
49	2008-02-03 13:05:24	116.30415	39.88621
49	2008-02-03 13:08:08	116.30171	39.87753
49	2008-02-03 13:10:25	116.30129	39.87971
49	2008-02-03 13:13:10	116.30547	39.87213
49	2008-02-03 13:15:27	116.29103	39.86525
49	2008-02-03 13:18:11	116.2772	39.86663
49	2008-02-03 13:20:29	116.27205	39.87572
49	2008-02-03 13:23:13	116.27101	39.87823
49	2008-02-03 13:25:30	116.26833	39.88723
49	2008-02-03 13:28:15	116.28835	39.88824
49	2008-02-03 13:30:32	116.29319	39.88647
49	2008-02-03 13:33:16	116.28905	39.88831
49	2008-02-03 13:35:34	116.28913	39.89518
49	2008-02-03 13:38:18	116.28862	39.89899
49	2008-02-03 13:40:35	116.27897	39.89909
49	2008-02-03 13:43:20	116.27738	39.89635
49	2008-02-03 13:45:37	116.28833	39.89558
49	2008-02-03 13:45:37	116.28833	39.89558
49	2008-02-03 13:48:21	116.30571	39.89569
49	2008-02-03 13:53:23	116.31587	39.89554
49	2008-02-03 13:55:40	116.31974	39.89563
49	2008-02-03 13:58:24	116.32528	39.89897
49	2008-02-03 14:00:42	116.32709	39.89726
49	2008-02-03 14:03:26	116.32922	39.90211
49	2008-02-03 14:05:44	116.32938	39.90782
49	2008-02-03 14:13:29	116.32845	39.92016
49	2008-02-03 14:15:47	116.32811	39.92525
49	2008-02-03 14:20:49	116.33643	39.93664
49	2008-02-03 14:23:33	116.32749	39.935
49	2008-02-03 14:30:52	116.31819	39.94666
49	2008-02-03 14:33:36	116.32421	39.95589
49	2008-02-03 14:35:54	116.32853	39.96096
49	2008-02-03 14:38:38	116.3277	39.97349
49	2008-02-03 14:40:55	116.33224	39.97234
49	2008-02-03 14:43:39	116.32761	39.96639
49	2008-02-03 14:43:39	116.32761	39.96639
49	2008-02-03 14:45:56	116.31191	39.96469
49	2008-02-03 14:48:40	116.30359	39.9448
49	2008-02-03 14:50:57	116.30378	39.92958
49	2008-02-03 14:53:42	116.29418	39.92278
49	2008-02-03 14:55:59	116.27912	39.92311
49	2008-02-03 14:58:43	116.26868	39.91639
49	2008-02-03 15:01:01	116.26752	39.90652
49	2008-02-03 15:03:45	116.26753	39.90497
49	2008-02-03 15:06:02	116.26763	39.89998
49	2008-02-03 15:08:47	116.26763	39.89134
49	2008-02-03 15:11:04	116.25914	39.88838
49	2008-02-03 15:13:48	116.24575	39.88835
49	2008-02-03 15:16:06	116.23935	39.88883
49	2008-02-03 15:18:50	116.23473	39.88842
49	2008-02-03 15:20:51	116.23518	39.88818
49	2008-02-03 16:04:39	116.23911	39.88894
49	2008-02-03 16:06:28	116.23924	39.88848
49	2008-02-03 19:12:48	116.23898	39.88884
49	2008-02-03 20:49:55	116.23907	39.88881
49	2008-02-03 21:33:48	116.24694	39.88866
49	2008-02-03 21:34:36	116.24703	39.89531
49	2008-02-03 21:38:49	116.2555	39.90621
49	2008-02-03 21:39:37	116.25833	39.90622
49	2008-02-03 21:43:50	116.25837	39.90956
49	2008-02-03 22:00:48	116.26219	39.90472
49	2008-02-03 22:01:00	116.26219	39.90472
49	2008-02-03 22:03:19	116.26219	39.90472
49	2008-02-04 09:54:13	116.2622	39.90481
49	2008-02-04 09:57:02	116.26367	39.90465
49	2008-02-04 09:59:15	116.26751	39.90595
49	2008-02-04 10:02:03	116.26637	39.9019
49	2008-02-04 10:04:16	116.26108	39.90608
49	2008-02-04 10:07:05	116.26878	39.9137
49	2008-02-04 10:09:18	116.27723	39.91648
49	2008-02-04 10:12:07	116.28992	39.91754
49	2008-02-04 10:14:20	116.29119	39.93431
49	2008-02-04 10:17:08	116.30008	39.94092
49	2008-02-04 10:19:21	116.31345	39.93791
49	2008-02-04 10:22:10	116.3403	39.93747
49	2008-02-04 10:24:23	116.34733	39.93689
49	2008-02-04 10:27:12	116.34178	39.93574
49	2008-02-04 10:29:25	116.3369	39.93613
49	2008-02-04 10:32:13	116.32735	39.93153
49	2008-02-04 10:34:26	116.32723	39.92684
49	2008-02-04 10:37:15	116.31965	39.92947
49	2008-02-04 10:39:28	116.3197	39.93141
49	2008-02-04 10:42:17	116.31858	39.94579
49	2008-02-04 10:42:17	116.31858	39.94579
49	2008-02-04 10:44:30	116.31731	39.95451
49	2008-02-04 10:47:18	116.3117	39.95564
49	2008-02-04 10:49:31	116.30322	39.95025
49	2008-02-04 10:52:20	116.29717	39.94357
49	2008-02-04 10:54:33	116.2877	39.94822
49	2008-02-04 10:57:22	116.29007	39.92412
49	2008-02-04 10:59:35	116.27883	39.92307
49	2008-02-04 11:02:23	116.25902	39.92326
49	2008-02-04 11:04:36	116.26233	39.9276
49	2008-02-04 11:07:25	116.26941	39.92852
49	2008-02-04 11:09:38	116.26838	39.94215
49	2008-02-04 11:12:27	116.2689	39.96591
49	2008-02-04 11:14:40	116.25528	39.97368
49	2008-02-04 11:17:28	116.25556	39.9732
49	2008-02-04 11:19:41	116.26237	39.96847
49	2008-02-04 11:22:30	116.26917	39.95733
49	2008-02-04 11:24:43	116.26798	39.9462
49	2008-02-04 11:27:32	116.2678	39.94151
49	2008-02-04 11:29:45	116.26785	39.92721
49	2008-02-04 11:32:33	116.25866	39.92786
49	2008-02-04 11:37:34	116.24706	39.92905
49	2008-02-04 11:39:47	116.24094	39.94323
49	2008-02-04 11:42:35	116.23934	39.95791
49	2008-02-04 11:44:49	116.23345	39.97171
49	2008-02-04 11:49:50	116.24041	39.98373
49	2008-02-04 11:52:39	116.24867	39.98131
49	2008-02-04 11:54:52	116.25533	39.97352
49	2008-02-04 11:54:52	116.25533	39.97352
49	2008-02-04 11:57:40	116.26842	39.96682
49	2008-02-04 11:59:53	116.2741	39.96151
49	2008-02-04 12:02:42	116.27842	39.95626
49	2008-02-04 12:04:55	116.2821	39.95602
49	2008-02-04 12:07:44	116.29621	39.95843
49	2008-02-04 12:09:57	116.29969	39.95966
49	2008-02-04 12:12:45	116.30078	39.96015
49	2008-02-04 12:14:58	116.31643	39.96571
49	2008-02-04 12:17:47	116.35089	39.96632
49	2008-02-04 12:20:00	116.37474	39.96673
49	2008-02-04 12:20:00	116.37474	39.96673
49	2008-02-04 12:22:49	116.3996	39.96715
49	2008-02-04 12:25:02	116.40148	39.96244
49	2008-02-04 12:27:50	116.4018	39.95327
49	2008-02-04 12:30:03	116.39513	39.95006
49	2008-02-04 12:32:52	116.39039	39.95011
49	2008-02-04 12:32:52	116.39039	39.95011
49	2008-02-04 12:35:05	116.38517	39.95008
49	2008-02-04 12:37:54	116.37435	39.94999
49	2008-02-04 12:40:07	116.37255	39.94985
49	2008-02-04 12:42:55	116.36941	39.94762
49	2008-02-04 12:45:08	116.36523	39.94739
49	2008-02-04 12:47:57	116.35463	39.94391
49	2008-02-04 12:47:57	116.35463	39.94391
49	2008-02-04 12:55:12	116.35289	39.94348
49	2008-02-04 12:58:00	116.34938	39.93377
49	2008-02-04 13:00:13	116.34933	39.9321
49	2008-02-04 13:03:02	116.34046	39.93123
49	2008-02-04 13:05:15	116.33704	39.93581
49	2008-02-04 13:08:04	116.32992	39.95092
49	2008-02-04 13:10:17	116.32386	39.95063
49	2008-02-04 13:13:05	116.31782	39.95
49	2008-02-04 13:15:18	116.31932	39.93826
49	2008-02-04 13:18:07	116.31971	39.93196
49	2008-02-04 13:20:20	116.31963	39.9228
49	2008-02-04 13:23:09	116.32832	39.92119
49	2008-02-04 13:23:09	116.32832	39.92119
49	2008-02-04 13:25:22	116.32835	39.91238
49	2008-02-04 13:28:10	116.32845	39.9037
49	2008-02-04 13:30:23	116.33564	39.90125
49	2008-02-04 13:33:12	116.33624	39.89732
49	2008-02-04 13:35:25	116.34233	39.89104
49	2008-02-04 13:38:14	116.34145	39.8866
49	2008-02-04 13:40:27	116.34156	39.88662
49	2008-02-04 13:43:15	116.34156	39.88662
49	2008-02-04 13:45:28	116.34155	39.88663
49	2008-02-04 13:48:17	116.34155	39.88663
49	2008-02-04 13:50:30	116.34155	39.88665
49	2008-02-04 13:50:30	116.34155	39.88665
49	2008-02-04 13:53:19	116.34155	39.88665
49	2008-02-04 13:55:32	116.34148	39.88666
49	2008-02-04 13:58:20	116.34261	39.88028
49	2008-02-04 14:00:33	116.34164	39.86066
49	2008-02-04 14:00:33	116.34164	39.86066
49	2008-02-04 14:03:22	116.33948	39.83354
49	2008-02-04 14:05:35	116.35938	39.82969
49	2008-02-04 14:08:23	116.39369	39.83051
49	2008-02-04 14:10:36	116.3952	39.82323
49	2008-02-04 14:13:25	116.39584	39.80976
49	2008-02-04 14:15:38	116.39616	39.80367
49	2008-02-04 14:18:27	116.38934	39.79642
49	2008-02-04 14:20:40	116.39149	39.78975
49	2008-02-04 14:23:28	116.38933	39.79659
49	2008-02-04 14:25:41	116.38138	39.80218
49	2008-02-04 14:28:30	116.37091	39.80377
49	2008-02-04 14:30:43	116.35953	39.81252
49	2008-02-04 14:33:32	116.34458	39.81984
49	2008-02-04 14:35:45	116.34004	39.82611
49	2008-02-04 14:38:33	116.32768	39.82959
49	2008-02-04 14:40:46	116.30216	39.8294
49	2008-02-04 14:43:35	116.27773	39.84561
49	2008-02-04 14:45:48	116.27494	39.86889
49	2008-02-04 14:48:37	116.26802	39.89834
49	2008-02-04 14:50:50	116.26918	39.92097
49	2008-02-04 14:53:38	116.26956	39.95034
49	2008-02-04 14:53:38	116.26956	39.95034
49	2008-02-04 14:55:51	116.27436	39.95074
49	2008-02-04 14:58:40	116.27626	39.94919
49	2008-02-04 15:00:53	116.28126	39.94557
49	2008-02-04 15:03:42	116.26782	39.9396
49	2008-02-04 15:05:55	116.26897	39.91902
49	2008-02-04 15:08:43	116.26229	39.89587
49	2008-02-04 15:10:56	116.23167	39.89593
49	2008-02-04 15:13:45	116.22778	39.88896
49	2008-02-04 15:22:52	116.24708	39.89199
49	2008-02-04 15:32:55	116.22288	39.89939
49	2008-02-04 15:37:57	116.22991	39.89641
49	2008-02-04 15:42:57	116.26883	39.88246
49	2008-02-04 15:47:56	116.25852	39.86648
49	2008-02-04 15:48:00	116.25853	39.86681
49	2008-02-04 15:57:59	116.23907	39.88875
49	2008-02-04 17:34:53	116.22406	39.89223
49	2008-02-04 17:36:42	116.22326	39.89924
49	2008-02-04 17:39:55	116.22996	39.8958
49	2008-02-04 18:03:34	116.2884	39.87327
49	2008-02-04 18:06:42	116.2884	39.87327
49	2008-02-04 18:08:36	116.2884	39.87327
49	2008-02-04 18:11:43	116.2884	39.87327
49	2008-02-04 18:11:43	116.2884	39.87327
49	2008-02-04 18:13:38	116.28856	39.87304
49	2008-02-04 18:16:45	116.28901	39.87957
49	2008-02-04 18:18:39	116.28902	39.88893
49	2008-02-04 18:21:46	116.29877	39.89555
49	2008-02-04 18:23:41	116.31106	39.89555
49	2008-02-04 18:26:48	116.31401	39.89551
49	2008-02-04 18:28:43	116.31619	39.8956
49	2008-02-04 18:31:50	116.31763	39.89562
49	2008-02-04 18:33:44	116.31855	39.89574
49	2008-02-04 18:36:51	116.31539	39.89601
49	2008-02-04 18:38:46	116.31507	39.90502
49	2008-02-04 18:41:53	116.3114	39.90627
49	2008-02-04 18:43:48	116.30487	39.9062
49	2008-02-04 18:43:48	116.30487	39.9062
49	2008-02-04 18:46:55	116.30334	39.90622
49	2008-02-04 18:48:49	116.30182	39.90624
49	2008-02-04 18:51:56	116.29726	39.90627
49	2008-02-04 18:53:51	116.28899	39.90584
49	2008-02-04 18:56:58	116.2851	39.89599
49	2008-02-04 18:58:52	116.26749	39.89588
49	2008-02-04 19:02:00	116.2686	39.87254
49	2008-02-04 19:03:54	116.25141	39.86486
49	2008-02-04 19:07:01	116.24334	39.86368
49	2008-02-04 19:08:56	116.24154	39.86735
49	2008-02-04 19:12:03	116.24703	39.88453
49	2008-02-04 19:13:57	116.24694	39.88888
49	2008-02-04 19:17:05	116.24765	39.90611
49	2008-02-04 19:18:59	116.25762	39.90616
49	2008-02-04 19:22:06	116.26154	39.90474
49	2008-02-04 19:24:01	116.26261	39.90471
49	2008-02-04 19:27:08	116.26261	39.90471
49	2008-02-05 09:55:22	116.26581	39.90595
49	2008-02-05 09:56:10	116.2676	39.90589
49	2008-02-05 10:05:25	116.26758	39.89934
49	2008-02-05 10:06:13	116.26833	39.90096
49	2008-02-05 10:10:27	116.27177	39.89903
49	2008-02-05 10:11:15	116.27499	39.89906
49	2008-02-05 10:15:29	116.28093	39.90621
49	2008-02-05 10:16:17	116.28776	39.9062
49	2008-02-05 10:20:48	116.32525	39.90592
49	2008-02-05 10:21:18	116.32825	39.9053
49	2008-02-05 10:25:32	116.34069	39.90172
49	2008-02-05 10:26:20	116.34447	39.90174
49	2008-02-05 10:30:34	116.34778	39.89574
49	2008-02-05 10:31:21	116.34797	39.89581
49	2008-02-05 10:35:35	116.34353	39.89779
49	2008-02-05 10:36:23	116.34347	39.89924
49	2008-02-05 10:40:37	116.33741	39.8885
49	2008-02-05 10:41:25	116.33518	39.88884
49	2008-02-05 10:45:38	116.33024	39.88347
49	2008-02-05 10:46:26	116.32861	39.88336
49	2008-02-05 10:50:40	116.31622	39.88326
49	2008-02-05 10:51:28	116.31495	39.88564
49	2008-02-05 10:55:42	116.32289	39.89854
49	2008-02-05 10:56:30	116.32282	39.89997
49	2008-02-05 11:00:43	116.32936	39.90645
49	2008-02-05 11:01:31	116.32929	39.91025
49	2008-02-05 11:06:33	116.33679	39.91166
49	2008-02-05 11:10:47	116.33677	39.91173
49	2008-02-05 11:10:47	116.33677	39.91173
49	2008-02-05 11:11:35	116.33677	39.91173
49	2008-02-05 11:11:35	116.33677	39.91173
49	2008-02-05 11:15:48	116.32948	39.9062
49	2008-02-05 11:16:36	116.32921	39.90529
49	2008-02-05 11:20:50	116.31444	39.904
49	2008-02-05 11:21:38	116.31287	39.89898
49	2008-02-05 11:25:52	116.31357	39.94792
49	2008-02-05 11:26:40	116.31889	39.92381
49	2008-02-05 11:30:53	116.31582	39.88731
49	2008-02-05 11:30:53	116.31582	39.88731
49	2008-02-05 11:31:41	116.31551	39.8874
49	2008-02-05 11:35:55	116.30044	39.88186
49	2008-02-05 11:36:42	116.29384	39.8796
49	2008-02-05 11:41:44	116.28907	39.89211
49	2008-02-05 11:45:57	116.2821	39.89905
49	2008-02-05 11:46:45	116.27806	39.89903
49	2008-02-05 11:50:59	116.2664	39.89701
49	2008-02-05 11:51:47	116.26737	39.89411
49	2008-02-05 11:56:01	116.24749	39.88836
49	2008-02-05 11:56:49	116.24714	39.88993
49	2008-02-05 12:01:02	116.2298	39.90211
49	2008-02-05 12:01:50	116.22923	39.90271
49	2008-02-05 12:06:04	116.22074	39.90609
49	2008-02-05 12:06:52	116.22113	39.90609
49	2008-02-05 12:11:06	116.2296	39.90155
49	2008-02-05 12:16:55	116.1773	39.89033
49	2008-02-05 12:21:09	116.12414	39.88675
49	2008-02-05 12:21:57	116.11341	39.8861
49	2008-02-05 12:26:11	116.10066	39.90571
49	2008-02-05 12:26:59	116.10077	39.90617
49	2008-02-05 12:31:12	116.11166	39.88617
49	2008-02-05 12:32:00	116.12221	39.88593
49	2008-02-05 12:36:14	116.17871	39.89021
49	2008-02-05 12:37:02	116.18941	39.88772
49	2008-02-05 12:41:16	116.22393	39.89166
49	2008-02-05 12:42:04	116.22595	39.88809
49	2008-02-05 12:46:17	116.2526	39.88827
49	2008-02-05 12:47:05	116.25535	39.88828
49	2008-02-05 12:51:19	116.24707	39.90496
49	2008-02-05 12:52:07	116.24785	39.90611
49	2008-02-05 12:56:21	116.26262	39.90623
49	2008-02-05 12:57:08	116.26885	39.90618
49	2008-02-05 13:01:22	116.28001	39.90623
49	2008-02-05 13:02:10	116.28206	39.90629
49	2008-02-05 13:06:24	116.28821	39.90617
49	2008-02-05 13:07:12	116.2884	39.90616
49	2008-02-05 13:11:25	116.30482	39.90731
49	2008-02-05 13:12:13	116.30622	39.90715
49	2008-02-05 13:16:27	116.30323	39.9063
49	2008-02-05 13:17:15	116.30176	39.90626
49	2008-02-05 13:17:15	116.30176	39.90626
49	2008-02-05 13:21:29	116.29338	39.90649
49	2008-02-05 13:21:29	116.29338	39.90649
49	2008-02-05 13:22:17	116.29338	39.90649
49	2008-02-05 13:26:30	116.29338	39.90649
49	2008-02-05 13:27:18	116.29338	39.90649
49	2008-02-05 13:31:32	116.28958	39.91635
49	2008-02-05 13:32:20	116.29144	39.92046
49	2008-02-05 13:36:34	116.29984	39.9426
49	2008-02-05 13:36:34	116.29984	39.9426
49	2008-02-05 13:37:22	116.30675	39.93971
49	2008-02-05 13:41:35	116.34845	39.93885
49	2008-02-05 13:42:23	116.35228	39.94301
49	2008-02-05 13:46:37	116.40189	39.94766
49	2008-02-05 13:47:25	116.41122	39.94791
49	2008-02-05 13:51:39	116.42531	39.93604
49	2008-02-05 13:52:27	116.42532	39.93525
49	2008-02-05 13:56:40	116.41161	39.93227
49	2008-02-05 13:57:28	116.41094	39.92974
49	2008-02-05 14:01:42	116.4112	39.92312
49	2008-02-05 14:02:30	116.41129	39.92094
49	2008-02-05 14:06:44	116.41079	39.90688
49	2008-02-05 14:07:32	116.40568	39.90672
49	2008-02-05 14:11:45	116.39432	39.90646
49	2008-02-05 14:12:33	116.38914	39.9063
49	2008-02-05 14:16:47	116.37834	39.90598
49	2008-02-05 14:21:49	116.3701	39.9072
49	2008-02-05 14:22:37	116.37012	39.90734
49	2008-02-05 14:26:50	116.36746	39.90899
49	2008-02-05 14:31:52	116.35091	39.91237
49	2008-02-05 14:32:40	116.35091	39.91237
49	2008-02-05 14:36:54	116.33922	39.9126
49	2008-02-05 14:37:42	116.3382	39.90807
49	2008-02-05 14:41:55	116.30926	39.90628
49	2008-02-05 14:42:43	116.30703	39.90624
49	2008-02-05 14:46:57	116.30287	39.90628
49	2008-02-05 14:47:45	116.30221	39.90627
49	2008-02-05 14:51:59	116.29414	39.90621
49	2008-02-05 14:52:47	116.28945	39.90631
49	2008-02-05 14:57:00	116.26785	39.90619
49	2008-02-05 14:57:48	116.26751	39.90388
49	2008-02-05 15:02:02	116.26281	39.90463
49	2008-02-05 15:02:50	116.26363	39.90457
49	2008-02-05 15:04:51	116.26363	39.90457
49	2008-02-05 15:31:21	116.26245	39.90465
49	2008-02-05 15:34:04	116.2586	39.90039
49	2008-02-05 15:36:23	116.24874	39.89599
49	2008-02-05 15:39:05	116.24619	39.88841
49	2008-02-05 15:41:24	116.23477	39.88844
49	2008-02-05 15:44:07	116.22532	39.88535
49	2008-02-05 15:46:26	116.22517	39.88119
49	2008-02-05 15:49:03	116.22556	39.88416
49	2008-02-05 16:10:33	116.22562	39.88407
49	2008-02-05 16:15:22	116.23906	39.88883
49	2008-02-05 21:03:19	116.24635	39.8883
49	2008-02-05 21:04:07	116.25146	39.88831
49	2008-02-05 21:08:20	116.25865	39.89758
49	2008-02-05 21:09:08	116.25866	39.90001
49	2008-02-05 21:13:22	116.26354	39.90456
49	2008-02-05 21:30:31	116.26649	39.90621
49	2008-02-05 21:33:20	116.26917	39.9178
49	2008-02-05 21:35:33	116.26835	39.93817
49	2008-02-05 21:38:21	116.27672	39.95581
49	2008-02-05 21:40:34	116.28613	39.95681
49	2008-02-05 21:43:23	116.29659	39.95884
49	2008-02-05 21:45:36	116.30212	39.96088
49	2008-02-05 21:48:25	116.30947	39.96452
49	2008-02-05 21:50:38	116.30824	39.96596
49	2008-02-05 21:53:26	116.30824	39.96596
49	2008-02-05 21:55:39	116.30824	39.96596
49	2008-02-05 21:58:28	116.30824	39.96596
49	2008-02-05 22:00:41	116.30824	39.96596
49	2008-02-05 22:03:30	116.30824	39.96596
49	2008-02-05 22:05:43	116.30824	39.96596
49	2008-02-05 22:08:31	116.30824	39.96596
49	2008-02-05 22:10:44	116.30824	39.96596
49	2008-02-05 22:13:33	116.30824	39.96596
49	2008-02-05 22:15:46	116.30824	39.96596
49	2008-02-05 22:18:35	116.30824	39.96596
49	2008-02-05 22:18:35	116.30824	39.96596
49	2008-02-05 22:20:48	116.30827	39.96592
49	2008-02-05 22:23:36	116.30544	39.96235
49	2008-02-05 22:25:49	116.30375	39.94567
49	2008-02-05 22:28:38	116.29016	39.946
49	2008-02-05 22:30:51	116.27039	39.94554
49	2008-02-05 22:33:40	116.26796	39.93889
49	2008-02-05 22:35:53	116.26894	39.91903
49	2008-02-05 22:38:41	116.26756	39.90369
49	2008-02-05 22:38:41	116.26756	39.90369
49	2008-02-05 22:40:54	116.26514	39.90174
49	2008-02-05 22:44:43	116.26343	39.90471
49	2008-02-06 10:25:04	116.2634	39.90469
49	2008-02-06 10:27:53	116.26763	39.90456
49	2008-02-06 10:30:06	116.26624	39.89649
49	2008-02-06 10:32:54	116.2596	39.88838
49	2008-02-06 10:35:07	116.25509	39.89147
49	2008-02-06 10:37:56	116.24728	39.88828
49	2008-02-06 10:40:09	116.23925	39.88843
49	2008-02-06 10:42:58	116.22577	39.88793
49	2008-02-06 10:42:58	116.22577	39.88793
49	2008-02-06 10:45:11	116.2253	39.87763
49	2008-02-06 10:47:59	116.22737	39.87587
49	2008-02-06 11:46:23	116.22877	39.8883
49	2008-02-06 11:49:36	116.23907	39.88887
49	2008-02-06 13:18:16	116.24711	39.89165
49	2008-02-06 13:24:05	116.25866	39.89613
49	2008-02-06 13:28:19	116.26969	39.89906
49	2008-02-06 13:29:07	116.271	39.89927
49	2008-02-06 13:33:21	116.26887	39.89907
49	2008-02-06 13:34:09	116.26887	39.89907
49	2008-02-06 13:38:22	116.26835	39.90569
49	2008-02-06 13:39:10	116.26801	39.90622
49	2008-02-06 13:43:24	116.2586	39.90871
49	2008-02-06 13:48:26	116.25852	39.90506
49	2008-02-06 13:49:14	116.25852	39.90506
49	2008-02-06 13:53:27	116.25852	39.90506
49	2008-02-06 13:54:15	116.25852	39.90506
49	2008-02-06 13:58:29	116.25852	39.90506
49	2008-02-06 13:59:17	116.25852	39.90506
49	2008-02-06 14:03:31	116.25852	39.90506
49	2008-02-06 14:08:32	116.25852	39.90506
49	2008-02-06 14:09:20	116.25852	39.90506
49	2008-02-06 14:13:34	116.26348	39.9046
49	2008-02-06 14:15:22	116.26692	39.90605
49	2008-02-06 14:18:36	116.27493	39.90603
49	2008-02-06 14:20:24	116.27707	39.90615
49	2008-02-06 14:20:24	116.27707	39.90615
49	2008-02-06 14:23:37	116.30007	39.90597
49	2008-02-06 14:25:26	116.30222	39.90736
49	2008-02-06 14:28:39	116.27534	39.90627
49	2008-02-06 14:33:41	116.26754	39.89875
49	2008-02-06 14:35:29	116.26779	39.89064
49	2008-02-06 14:38:42	116.26613	39.86429
49	2008-02-06 14:40:31	116.27151	39.8628
49	2008-02-06 14:43:44	116.27157	39.86104
49	2008-02-06 14:45:32	116.27157	39.86104
49	2008-02-06 14:48:46	116.2715	39.86277
49	2008-02-06 14:50:34	116.27945	39.86466
49	2008-02-06 14:53:47	116.26811	39.89294
49	2008-02-06 14:55:35	116.26844	39.89857
49	2008-02-06 14:58:49	116.26181	39.90458
49	2008-02-06 15:00:37	116.26226	39.90458
49	2008-02-07 11:14:45	116.27697	39.90625
49	2008-02-07 11:17:03	116.27752	39.90799
49	2008-02-07 11:17:03	116.27752	39.90799
49	2008-02-07 12:19:23	116.26762	39.90366
49	2008-02-07 12:20:11	116.26398	39.90185
49	2008-02-07 12:23:54	116.26368	39.90453
49	2008-02-07 20:03:09	116.26049	39.90259
49	2008-02-07 20:05:58	116.25856	39.90123
49	2008-02-07 20:08:11	116.25856	39.90123
49	2008-02-07 20:10:59	116.25861	39.8991
49	2008-02-07 20:13:13	116.24076	39.89581
49	2008-02-07 20:16:01	116.20649	39.89494
49	2008-02-07 20:18:14	116.20548	39.91608
49	2008-02-07 20:21:03	116.19157	39.92355
49	2008-02-07 20:23:16	116.16823	39.92232
49	2008-02-07 20:23:16	116.16823	39.92232
49	2008-02-07 20:26:04	116.15544	39.92341
49	2008-02-07 20:28:17	116.15083	39.93105
49	2008-02-07 20:30:06	116.13671	39.9394
49	2008-02-07 20:31:06	116.13406	39.93705
49	2008-02-07 20:33:19	116.13333	39.93692
49	2008-02-07 20:36:08	116.12664	39.93197
49	2008-02-07 20:38:21	116.14009	39.92383
49	2008-02-07 20:41:09	116.1636	39.92322
49	2008-02-07 20:43:22	116.18007	39.92338
49	2008-02-07 20:46:11	116.19132	39.92342
49	2008-02-07 20:48:24	116.19695	39.92329
49	2008-02-07 20:51:13	116.20025	39.91001
49	2008-02-07 20:53:26	116.20596	39.90612
49	2008-02-07 20:56:14	116.22837	39.90615
49	2008-02-07 20:58:27	116.22993	39.89607
49	2008-02-07 21:01:16	116.26681	39.89532
49	2008-02-07 21:03:29	116.27267	39.8724
49	2008-02-07 21:06:18	116.27809	39.8428
49	2008-02-07 21:08:30	116.34766	39.87939
49	2008-02-07 21:08:31	116.29783	39.82919
49	2008-02-07 21:11:19	116.30704	39.82504
49	2008-02-07 21:13:32	116.30688	39.82955
49	2008-02-07 21:16:21	116.28025	39.83944
49	2008-02-07 21:18:34	116.27796	39.8547
49	2008-02-07 21:21:23	116.28742	39.85418
49	2008-02-07 21:23:36	116.29721	39.85675
49	2008-02-07 21:26:24	116.2946	39.85669
49	2008-02-07 21:28:37	116.28823	39.86458
49	2008-02-07 21:31:25	116.28416	39.86479
49	2008-02-07 21:33:38	116.27019	39.87955
49	2008-02-07 21:38:28	116.26821	39.8932
49	2008-02-07 21:38:43	116.26837	39.89507
49	2008-02-07 21:43:29	116.26093	39.90457
49	2008-02-07 21:43:45	116.26125	39.9047
49	2008-02-07 21:47:32	116.26255	39.90472
49	2008-02-08 07:41:03	116.25857	39.899
49	2008-02-08 07:42:15	116.25685	39.89593
49	2008-02-08 08:16:03	116.38864	39.94754
49	2008-02-08 08:20:39	116.44459	39.95302
49	2008-02-08 08:21:05	116.44852	39.95658
49	2008-02-08 08:26:06	116.49754	40.00088
49	2008-02-08 08:35:44	116.58359	40.06053
49	2008-02-08 08:40:45	116.58592	40.07961
49	2008-02-08 08:46:13	116.58142	40.06236
49	2008-02-08 08:50:49	116.54993	40.06413
49	2008-02-08 08:51:15	116.54992	40.06413
49	2008-02-08 08:55:50	116.52751	40.04077
49	2008-02-08 09:05:54	116.45749	40.01408
49	2008-02-08 09:06:20	116.45176	40.01439
49	2008-02-08 09:16:23	116.40301	39.96756
49	2008-02-08 09:31:02	116.30383	39.94247
49	2008-02-08 09:31:02	116.30383	39.94247
49	2008-02-08 09:31:28	116.30393	39.93775
49	2008-02-08 09:36:04	116.28379	39.90633
49	2008-02-08 09:41:31	116.27151	39.93134
49	2008-02-08 09:46:33	116.27313	39.92319
49	2008-02-08 09:47:07	116.26776	39.92397
49	2008-02-08 09:51:35	116.2674	39.90279
49	2008-02-08 09:52:09	116.26729	39.90222
49	2008-02-08 11:31:48	116.26926	39.92016
49	2008-02-08 11:32:00	116.2693	39.92218
49	2008-02-08 11:36:49	116.27351	39.97106
49	2008-02-08 11:36:49	116.27351	39.97106
49	2008-02-08 11:37:02	116.27607	39.97226
49	2008-02-08 11:41:51	116.33815	39.98523
49	2008-02-08 11:42:03	116.34072	39.98527
49	2008-02-08 12:04:21	116.4607	39.98542
49	2008-02-08 12:06:28	116.4607	39.98542
49	2008-02-08 12:09:23	116.4607	39.98542
49	2008-02-08 12:11:30	116.4607	39.98542
49	2008-02-08 12:14:25	116.4607	39.98542
49	2008-02-08 12:16:32	116.4607	39.98542
49	2008-02-08 12:19:26	116.4607	39.98542
49	2008-02-08 12:21:33	116.4607	39.98542
49	2008-02-08 12:24:28	116.4607	39.98542
49	2008-02-08 12:26:35	116.46069	39.9856
49	2008-02-08 12:29:30	116.46863	39.98104
49	2008-02-08 12:32:00	116.46182	39.97081
49	2008-02-08 12:34:31	116.48265	39.95434
49	2008-02-08 12:36:38	116.48369	39.93256
49	2008-02-08 12:39:33	116.48367	39.90356
49	2008-02-08 12:39:33	116.48367	39.90356
49	2008-02-08 12:41:40	116.48364	39.88112
49	2008-02-08 12:44:34	116.47922	39.84932
49	2008-02-08 12:44:34	116.47922	39.84932
49	2008-02-08 12:46:41	116.4597	39.8333
49	2008-02-08 12:49:36	116.4181	39.83093
49	2008-02-08 12:54:38	116.39996	39.82101
49	2008-02-08 12:56:45	116.40384	39.81866
49	2008-02-08 12:59:39	116.40383	39.81866
49	2008-02-08 13:01:46	116.40383	39.81866
49	2008-02-08 13:04:41	116.40383	39.81866
49	2008-02-08 13:06:48	116.40383	39.81866
49	2008-02-08 13:09:43	116.40383	39.81866
49	2008-02-08 13:11:50	116.40383	39.81866
49	2008-02-08 13:14:44	116.40383	39.81866
49	2008-02-08 13:16:51	116.40383	39.81866
49	2008-02-08 13:19:46	116.40383	39.81866
49	2008-02-08 13:21:53	116.40383	39.81866
49	2008-02-08 13:24:48	116.40383	39.81866
49	2008-02-08 13:26:55	116.40383	39.81866
49	2008-02-08 13:29:49	116.40383	39.81866
49	2008-02-08 13:31:56	116.40383	39.81866
49	2008-02-08 13:34:51	116.40383	39.81866
49	2008-02-08 13:36:58	116.4038	39.81865
49	2008-02-08 13:39:53	116.4038	39.81865
49	2008-02-08 13:44:54	116.39564	39.82296
49	2008-02-08 13:47:01	116.39372	39.8311
49	2008-02-08 13:49:56	116.35971	39.8299
49	2008-02-08 13:52:03	116.32973	39.82939
49	2008-02-08 13:52:03	116.32973	39.82939
49	2008-02-08 13:54:58	116.28882	39.82938
49	2008-02-08 13:57:05	116.27759	39.84696
49	2008-02-08 13:59:59	116.27143	39.87597
49	2008-02-08 14:02:06	116.26866	39.89583
49	2008-02-08 14:05:01	116.26605	39.90176
49	2008-02-08 14:07:08	116.26315	39.90466
