# Supplementary material for: An adaptive map-matching algorithm based on hierarchical fuzzy system from vehicular GPS data
Source: PLoS One. 2017 Dec 5;12(12):e0188796. doi: 10.1371/journal.pone.0188796 (PMC5716534; doi:10.1371/journal.pone.0188796)
Supplement: S1 Data — (ZIP) [file pone.0188796.s001.zip › data samples/5.txt]

5	2008-02-02 13:43:04	116.62934	39.82726
5	2008-02-02 13:53:04	116.62934	39.82725
5	2008-02-02 14:03:04	116.62933	39.82725
5	2008-02-02 14:13:04	116.61582	39.82817
5	2008-02-02 14:23:08	116.59818	39.82816
5	2008-02-02 14:33:04	116.62944	39.82734
5	2008-02-02 14:43:04	116.62946	39.82743
5	2008-02-02 14:53:04	116.62945	39.82746
5	2008-02-02 15:03:04	116.62944	39.82746
5	2008-02-02 15:13:04	116.62949	39.82738
5	2008-02-02 15:23:03	116.62947	39.82738
5	2008-02-02 15:33:03	116.62946	39.82739
5	2008-02-02 15:43:03	116.62945	39.82739
5	2008-02-02 15:53:03	116.62945	39.82739
5	2008-02-02 16:03:04	116.62944	39.82738
5	2008-02-02 16:13:04	116.62944	39.82738
5	2008-02-02 16:23:03	116.63099	39.82684
5	2008-02-02 16:33:03	116.60074	39.82807
5	2008-02-02 16:43:03	116.63211	39.81795
5	2008-02-02 17:13:03	116.76911	39.7116
5	2008-02-02 17:13:03	116.76911	39.7116
5	2008-02-02 17:23:03	116.75708	39.75405
5	2008-02-02 17:33:03	116.7571	39.75407
5	2008-02-02 17:43:03	116.7571	39.75407
5	2008-02-02 18:03:03	116.68357	39.79166
5	2008-02-02 18:13:03	116.61659	39.81868
5	2008-02-02 18:23:03	116.59058	39.8367
5	2008-02-02 18:33:03	116.59058	39.8367
5	2008-02-02 18:43:02	116.59058	39.83669
5	2008-02-02 18:53:02	116.59057	39.83668
5	2008-02-02 19:03:02	116.59058	39.83668
5	2008-02-02 19:13:02	116.59058	39.83667
5	2008-02-02 19:23:03	116.59059	39.83667
5	2008-02-02 19:33:03	116.5906	39.83666
5	2008-02-02 19:43:02	116.59061	39.83666
5	2008-02-02 19:43:02	116.59061	39.83666
5	2008-02-02 19:53:02	116.59061	39.83666
5	2008-02-02 20:03:02	116.59061	39.83666
5	2008-02-02 20:13:02	116.59061	39.83666
5	2008-02-02 20:23:03	116.56751	39.84883
5	2008-02-02 20:33:03	116.5675	39.84864
5	2008-02-02 20:43:02	116.59197	39.85112
5	2008-02-02 20:53:02	116.59197	39.85109
5	2008-02-02 21:03:02	116.59198	39.85109
5	2008-02-02 21:13:02	116.59196	39.85108
5	2008-02-02 21:23:03	116.59194	39.85107
5	2008-02-02 21:33:02	116.59077	39.85065
5	2008-02-02 21:43:02	116.60719	39.86862
5	2008-02-02 21:53:02	116.60721	39.86865
5	2008-02-02 22:03:02	116.60722	39.86864
5	2008-02-02 22:13:02	116.60722	39.86863
5	2008-02-02 22:23:02	116.60719	39.86865
5	2008-02-02 22:33:02	116.60719	39.86865
5	2008-02-02 22:43:01	116.60719	39.86866
5	2008-02-02 22:53:01	116.60507	39.87574
5	2008-02-02 23:03:01	116.59299	39.88985
5	2008-02-02 23:13:02	116.593	39.88986
5	2008-02-02 23:23:02	116.59301	39.88986
5	2008-02-02 23:33:01	116.59302	39.88987
5	2008-02-02 23:43:01	116.59303	39.88988
5	2008-02-03 00:03:01	116.59304	39.88988
5	2008-02-03 00:13:02	116.58197	39.88163
5	2008-02-03 00:23:02	116.56724	39.84862
5	2008-02-03 00:33:01	116.56755	39.84872
5	2008-02-03 00:33:01	116.56755	39.84872
5	2008-02-03 01:03:01	116.56754	39.84869
5	2008-02-03 01:13:01	116.56755	39.84868
5	2008-02-03 01:23:01	116.56755	39.84868
5	2008-02-03 01:33:01	116.56755	39.84868
5	2008-02-03 01:43:01	116.56755	39.84868
5	2008-02-03 01:53:01	116.56755	39.84867
5	2008-02-03 02:03:01	116.56749	39.84872
5	2008-02-03 02:23:01	116.56753	39.84894
5	2008-02-03 02:33:00	116.56751	39.84892
5	2008-02-03 04:00:10	116.56748	39.84885
5	2008-02-03 04:03:00	116.56748	39.84885
5	2008-02-03 04:13:00	116.56748	39.84884
5	2008-02-03 04:23:00	116.56748	39.84883
5	2008-02-03 04:33:00	116.56748	39.84882
5	2008-02-03 04:43:00	116.56748	39.84882
5	2008-02-03 04:53:00	116.56748	39.84881
5	2008-02-03 05:03:00	116.56748	39.8488
5	2008-02-03 05:13:00	116.56748	39.8488
5	2008-02-03 05:23:00	116.56749	39.84879
5	2008-02-03 05:23:00	116.56749	39.84879
5	2008-02-03 05:33:00	116.56749	39.84879
5	2008-02-03 05:43:00	116.5675	39.84879
5	2008-02-03 05:53:00	116.5675	39.84879
5	2008-02-03 06:03:00	116.5675	39.84879
5	2008-02-03 06:13:00	116.5675	39.84878
5	2008-02-03 06:23:00	116.5675	39.84878
5	2008-02-03 06:33:00	116.56749	39.84878
5	2008-02-03 06:42:59	116.5675	39.84877
5	2008-02-03 06:52:59	116.5675	39.84877
5	2008-02-03 07:02:59	116.56749	39.84876
5	2008-02-03 07:12:59	116.56749	39.84876
5	2008-02-03 07:42:59	116.56749	39.84875
5	2008-02-03 07:52:59	116.56749	39.84875
5	2008-02-03 08:02:59	116.56748	39.84876
5	2008-02-03 08:12:59	116.56748	39.84876
5	2008-02-03 08:42:59	116.56749	39.84876
5	2008-02-03 08:52:59	116.56749	39.84876
5	2008-02-03 09:02:59	116.56749	39.84876
5	2008-02-03 09:12:59	116.56749	39.84876
5	2008-02-03 09:22:59	116.56748	39.84877
5	2008-02-03 09:32:59	116.56749	39.84876
5	2008-02-03 09:52:59	116.5675	39.84875
5	2008-02-03 10:12:59	116.5675	39.84874
5	2008-02-03 10:12:59	116.5675	39.84874
5	2008-02-03 10:22:59	116.5675	39.84874
5	2008-02-03 10:32:59	116.56749	39.84874
5	2008-02-03 10:42:58	116.56749	39.84874
5	2008-02-03 10:52:58	116.56749	39.84875
5	2008-02-03 11:12:58	116.56749	39.84876
5	2008-02-03 11:22:59	116.57101	39.85574
5	2008-02-03 11:42:58	116.48488	39.90839
5	2008-02-03 11:52:58	116.47857	39.91447
5	2008-02-03 12:12:58	116.422	39.8923
5	2008-02-03 12:22:58	116.38564	39.88865
5	2008-02-03 12:32:58	116.36283	39.88792
5	2008-02-03 12:52:58	116.31032	39.88607
5	2008-02-03 13:02:58	116.30439	39.92022
5	2008-02-03 13:05:04	116.31574	39.92228
5	2008-02-03 13:12:58	116.31986	39.9306
5	2008-02-03 13:22:58	116.3342	39.93606
5	2008-02-03 13:32:58	116.35264	39.93645
5	2008-02-03 13:42:58	116.34617	39.9171
5	2008-02-03 13:52:58	116.35487	39.91106
5	2008-02-03 14:02:57	116.35692	39.9004
5	2008-02-03 14:14:48	116.29689	39.90598
5	2008-02-03 14:22:58	116.32844	39.90588
5	2008-02-03 14:32:58	116.35735	39.91197
5	2008-02-03 14:42:57	116.3564	39.90423
5	2008-02-03 15:02:57	116.41509	39.8713
5	2008-02-03 15:02:57	116.41509	39.8713
5	2008-02-03 15:12:57	116.44486	39.84487
5	2008-02-03 15:22:57	116.43303	39.85282
5	2008-02-03 15:32:58	116.42395	39.85714
5	2008-02-03 15:42:58	116.39431	39.8694
5	2008-02-03 16:02:57	116.47161	39.89153
5	2008-02-03 16:12:57	116.48183	39.8917
5	2008-02-03 16:22:57	116.48183	39.8917
5	2008-02-03 16:32:57	116.48183	39.8917
5	2008-02-03 16:52:57	116.4241	39.89228
5	2008-02-03 17:02:57	116.38085	39.88818
5	2008-02-03 17:12:57	116.36802	39.90168
5	2008-02-03 17:22:57	116.37528	39.90313
5	2008-02-03 17:32:57	116.37693	39.90052
5	2008-02-03 17:42:57	116.37693	39.90051
5	2008-02-03 17:52:57	116.37693	39.9005
5	2008-02-03 18:02:57	116.37692	39.9005
5	2008-02-03 18:12:56	116.39489	39.89396
5	2008-02-03 18:22:56	116.39308	39.90452
5	2008-02-03 18:32:56	116.37937	39.90591
5	2008-02-03 18:42:57	116.34726	39.90591
5	2008-02-03 18:52:56	116.31149	39.90625
5	2008-02-03 19:02:56	116.28343	39.90623
5	2008-02-03 19:12:56	116.24689	39.90941
5	2008-02-03 19:22:56	116.2557	39.91637
5	2008-02-03 19:32:56	116.25928	39.90633
5	2008-02-03 19:42:56	116.20216	39.90617
5	2008-02-03 19:52:57	116.19109	39.9161
5	2008-02-03 19:52:57	116.19109	39.9161
5	2008-02-03 23:10:47	116.56956	39.85912
5	2008-02-03 23:20:47	116.56751	39.84878
5	2008-02-03 23:20:47	116.56751	39.84878
5	2008-02-03 23:30:47	116.56753	39.84879
5	2008-02-04 00:00:47	116.56752	39.84876
5	2008-02-04 00:10:47	116.56752	39.84875
5	2008-02-04 00:20:47	116.56752	39.84874
5	2008-02-04 00:30:46	116.56751	39.84873
5	2008-02-04 00:40:46	116.56751	39.84873
5	2008-02-04 00:50:46	116.56751	39.84874
5	2008-02-04 01:00:46	116.56751	39.84874
5	2008-02-04 01:10:46	116.56751	39.84874
5	2008-02-04 01:20:47	116.56751	39.84874
5	2008-02-04 01:30:47	116.5675	39.84875
5	2008-02-04 01:40:46	116.5675	39.84875
5	2008-02-04 01:50:46	116.5675	39.84875
5	2008-02-04 02:00:46	116.5675	39.84897
5	2008-02-04 02:10:46	116.56747	39.84892
5	2008-02-04 02:20:46	116.56747	39.84892
5	2008-02-04 02:30:46	116.56747	39.8489
5	2008-02-04 02:40:46	116.56747	39.84889
5	2008-02-04 02:50:46	116.56747	39.84887
5	2008-02-04 03:00:46	116.56748	39.84886
5	2008-02-04 03:10:46	116.56748	39.84885
5	2008-02-04 03:20:46	116.56748	39.84885
5	2008-02-04 03:30:46	116.56748	39.84884
5	2008-02-04 03:40:46	116.56748	39.84884
5	2008-02-04 03:50:45	116.56748	39.84883
5	2008-02-04 04:00:45	116.56748	39.84883
5	2008-02-04 04:10:45	116.56748	39.84882
5	2008-02-04 04:10:45	116.56748	39.84882
5	2008-02-04 04:30:46	116.56749	39.84881
5	2008-02-04 04:40:46	116.56749	39.84881
5	2008-02-04 04:50:45	116.56748	39.8488
5	2008-02-04 05:00:45	116.56748	39.8488
5	2008-02-04 05:10:45	116.56748	39.8488
5	2008-02-04 05:20:45	116.56749	39.8488
5	2008-02-04 05:30:46	116.56749	39.84879
5	2008-02-04 05:40:45	116.56748	39.84879
5	2008-02-04 06:00:45	116.56748	39.84879
5	2008-02-04 06:10:45	116.56748	39.84878
5	2008-02-04 06:20:45	116.56748	39.84878
5	2008-02-04 06:30:45	116.56748	39.84878
5	2008-02-04 06:40:45	116.56748	39.84878
5	2008-02-04 06:50:45	116.56748	39.84878
5	2008-02-04 07:00:45	116.56748	39.84877
5	2008-02-04 07:10:45	116.56748	39.84877
5	2008-02-04 07:20:45	116.56748	39.84877
5	2008-02-04 07:30:45	116.56748	39.84877
5	2008-02-04 07:40:45	116.56748	39.84877
5	2008-02-04 07:50:44	116.56748	39.84878
5	2008-02-04 08:00:44	116.56748	39.84878
5	2008-02-04 08:30:45	116.56748	39.84878
5	2008-02-04 08:40:45	116.56748	39.84878
5	2008-02-04 08:50:44	116.56748	39.84877
5	2008-02-04 09:00:44	116.56748	39.84877
5	2008-02-04 09:10:44	116.56749	39.84876
5	2008-02-04 09:20:44	116.56749	39.84876
5	2008-02-04 09:30:45	116.56749	39.84876
5	2008-02-04 09:40:45	116.56749	39.84875
5	2008-02-04 09:50:44	116.56749	39.84875
5	2008-02-04 10:00:44	116.5675	39.84874
5	2008-02-04 10:10:44	116.5675	39.84874
5	2008-02-04 10:20:44	116.5675	39.84874
5	2008-02-04 10:30:44	116.5675	39.84874
5	2008-02-04 10:40:44	116.5675	39.84874
5	2008-02-04 10:50:44	116.5675	39.84874
5	2008-02-04 11:00:44	116.56931	39.85968
5	2008-02-04 11:10:44	116.52248	39.86878
5	2008-02-04 11:20:44	116.50341	39.86975
5	2008-02-04 11:30:44	116.45264	39.86485
5	2008-02-04 11:40:44	116.39691	39.85074
5	2008-02-04 11:50:43	116.40089	39.84302
5	2008-02-04 12:00:43	116.40232	39.8557
5	2008-02-04 12:10:42	116.42715	39.87982
5	2008-02-04 12:20:43	116.42993	39.90305
5	2008-02-04 12:30:43	116.44755	39.95591
5	2008-02-04 12:40:43	116.56418	40.03387
5	2008-02-04 12:50:43	116.5892	40.04464
5	2008-02-04 13:00:43	116.58866	40.04798
5	2008-02-04 13:10:43	116.56426	40.03201
5	2008-02-04 13:14:45	116.54952	40.02669
5	2008-02-04 13:20:44	116.50947	40.01077
5	2008-02-04 13:30:44	116.48421	39.98912
5	2008-02-04 13:40:43	116.45112	39.95432
5	2008-02-04 13:50:43	116.4585	39.94595
5	2008-02-04 13:50:43	116.4585	39.94595
5	2008-02-04 14:00:43	116.45224	39.93208
5	2008-02-04 14:10:43	116.48333	39.92183
5	2008-02-04 14:20:43	116.50025	39.91478
5	2008-02-04 14:30:43	116.52366	39.9158
5	2008-02-04 14:40:43	116.49541	39.9146
5	2008-02-04 14:50:43	116.48516	39.90795
5	2008-02-04 15:00:43	116.4712	39.90603
5	2008-02-04 15:10:43	116.45592	39.91334
5	2008-02-04 15:20:43	116.45255	39.92158
5	2008-02-04 15:40:42	116.45258	39.92156
5	2008-02-04 15:50:42	116.45262	39.92142
5	2008-02-04 16:00:42	116.45262	39.92142
5	2008-02-04 16:00:42	116.45262	39.92142
5	2008-02-04 16:10:42	116.45259	39.92146
5	2008-02-04 16:20:43	116.4526	39.92143
5	2008-02-04 16:20:43	116.4526	39.92143
5	2008-02-04 16:30:43	116.4526	39.92139
5	2008-02-04 16:40:42	116.4526	39.92139
5	2008-02-04 16:50:41	116.45503	39.92063
5	2008-02-04 17:00:42	116.4444	39.91759
5	2008-02-04 17:10:41	116.45553	39.94029
5	2008-02-04 17:20:43	116.45523	39.98416
5	2008-02-04 17:30:43	116.43674	39.9862
5	2008-02-04 17:40:42	116.36718	39.96667
5	2008-02-04 17:50:42	116.34975	39.94695
5	2008-02-04 18:00:42	116.33729	39.94061
5	2008-02-04 18:20:42	116.34302	39.93864
5	2008-02-04 18:30:42	116.34708	39.93865
5	2008-02-04 18:40:42	116.35286	39.9345
5	2008-02-04 18:50:42	116.39226	39.93206
5	2008-02-04 19:00:42	116.41678	39.92664
5	2008-02-04 19:10:42	116.42757	39.93189
5	2008-02-04 19:20:42	116.44399	39.9089
5	2008-02-04 19:30:41	116.45492	39.88783
5	2008-02-04 19:50:41	116.43184	39.90698
5	2008-02-04 20:00:41	116.436	39.90484
5	2008-02-04 20:10:41	116.43013	39.90215
5	2008-02-04 20:30:42	116.39504	39.89907
5	2008-02-04 20:40:41	116.36103	39.89824
5	2008-02-04 20:50:41	116.30327	39.89665
5	2008-02-04 21:00:41	116.32646	39.89579
5	2008-02-04 21:10:41	116.35472	39.90261
5	2008-02-04 21:10:41	116.35472	39.90261
5	2008-02-04 21:20:42	116.3616	39.88642
5	2008-02-04 21:30:41	116.37776	39.88804
5	2008-02-04 21:40:41	116.41295	39.90689
5	2008-02-04 21:50:41	116.43232	39.90536
5	2008-02-04 22:00:41	116.42823	39.90734
5	2008-02-04 22:10:41	116.41117	39.90889
5	2008-02-04 22:20:41	116.45554	39.92314
5	2008-02-04 22:30:41	116.4831	39.91604
5	2008-02-04 22:40:41	116.46366	39.91231
5	2008-02-04 22:50:41	116.45827	39.92757
5	2008-02-04 23:00:41	116.44924	39.95584
5	2008-02-04 23:10:41	116.48357	39.89753
5	2008-02-04 23:30:40	116.57083	39.85623
5	2008-02-04 23:40:41	116.56743	39.84872
5	2008-02-04 23:50:41	116.56742	39.84872
5	2008-02-05 00:00:40	116.56741	39.84873
5	2008-02-05 00:10:40	116.56741	39.84874
5	2008-02-05 00:20:40	116.56741	39.84874
5	2008-02-05 00:30:40	116.56742	39.84872
5	2008-02-05 00:40:41	116.56741	39.84873
5	2008-02-05 00:50:41	116.56741	39.84874
5	2008-02-05 01:00:40	116.5674	39.84875
5	2008-02-05 01:10:40	116.5674	39.84876
5	2008-02-05 01:20:40	116.56739	39.84876
5	2008-02-05 01:30:40	116.56739	39.84876
5	2008-02-05 01:40:40	116.56739	39.84876
5	2008-02-05 01:50:40	116.56739	39.84874
5	2008-02-05 02:00:40	116.56739	39.84874
5	2008-02-05 02:00:40	116.56739	39.84874
5	2008-02-05 02:30:40	116.56739	39.84873
5	2008-02-05 02:50:40	116.5674	39.84873
5	2008-02-05 03:00:39	116.56741	39.84872
5	2008-02-05 03:20:39	116.56741	39.84872
5	2008-02-05 03:30:39	116.56741	39.84872
5	2008-02-05 03:40:40	116.56742	39.84872
5	2008-02-05 03:50:40	116.56742	39.84872
5	2008-02-05 04:00:39	116.49024	40.02786
5	2008-02-05 04:00:39	116.49024	40.02786
5	2008-02-05 04:00:39	116.49024	40.02786
5	2008-02-05 04:10:39	116.56742	39.84873
5	2008-02-05 04:20:39	116.56742	39.84873
5	2008-02-05 04:40:40	116.56742	39.84873
5	2008-02-05 04:50:40	116.56742	39.84873
5	2008-02-05 05:00:39	116.56743	39.84873
5	2008-02-05 05:10:39	116.56743	39.84873
5	2008-02-05 05:20:39	116.56743	39.84873
5	2008-02-05 05:30:39	116.56743	39.84873
5	2008-02-05 05:40:39	116.56743	39.84873
5	2008-02-05 05:50:39	116.56743	39.84873
5	2008-02-05 06:10:39	116.56744	39.84873
5	2008-02-05 06:20:39	116.56744	39.84874
5	2008-02-05 06:40:39	116.56744	39.84874
5	2008-02-05 06:50:39	116.56744	39.84874
5	2008-02-05 06:50:39	116.56744	39.84874
5	2008-02-05 07:00:39	116.56744	39.84874
5	2008-02-05 07:10:38	116.56744	39.84874
5	2008-02-05 07:20:38	116.56744	39.84875
5	2008-02-05 07:30:38	116.56745	39.84875
5	2008-02-05 07:40:38	116.56745	39.84875
5	2008-02-05 07:50:39	116.56745	39.84875
5	2008-02-05 08:00:39	116.56745	39.84875
5	2008-02-05 08:10:38	116.56745	39.84875
5	2008-02-05 08:20:38	116.56745	39.84875
5	2008-02-05 08:30:38	116.56745	39.84875
5	2008-02-05 08:50:39	116.56746	39.84874
5	2008-02-05 09:00:39	116.56746	39.84874
5	2008-02-05 09:10:38	116.56746	39.84874
5	2008-02-05 09:20:38	116.56746	39.84873
5	2008-02-05 09:30:38	116.56746	39.84873
5	2008-02-05 09:40:38	116.56747	39.84873
5	2008-02-05 10:00:38	116.56747	39.84873
5	2008-02-05 10:10:38	116.56747	39.84873
5	2008-02-05 10:20:38	116.56747	39.84873
5	2008-02-05 10:30:38	116.56747	39.84873
5	2008-02-05 10:40:38	116.56747	39.84873
5	2008-02-05 10:50:37	116.54209	39.87056
5	2008-02-05 11:00:37	116.49941	39.8612
5	2008-02-05 11:10:37	116.48338	39.88693
5	2008-02-05 11:20:37	116.44587	39.88328
5	2008-02-05 11:30:38	116.41898	39.87986
5	2008-02-05 11:40:37	116.4628	39.89188
5	2008-02-05 11:40:37	116.4628	39.89188
5	2008-02-05 11:50:37	116.46988	39.89599
5	2008-02-05 12:00:37	116.47	39.90691
5	2008-02-05 12:10:37	116.43965	39.91893
5	2008-02-05 12:20:38	116.42871	39.90774
5	2008-02-05 12:30:36	116.44147	39.90273
5	2008-02-05 12:40:37	116.41958	39.90687
5	2008-02-05 12:50:37	116.40299	39.90652
5	2008-02-05 13:00:02	116.40254	39.90654
5	2008-02-05 13:00:37	116.40254	39.90654
5	2008-02-05 13:10:38	116.40234	39.90662
5	2008-02-05 13:20:38	116.39371	39.89888
5	2008-02-05 13:30:37	116.37867	39.88506
5	2008-02-05 13:40:37	116.39384	39.898
5	2008-02-05 13:50:37	116.40053	39.90155
5	2008-02-05 14:00:37	116.39681	39.91365
5	2008-02-05 14:10:37	116.37512	39.92128
5	2008-02-05 14:20:40	116.38854	39.93925
5	2008-02-05 14:30:37	116.41065	39.9364
5	2008-02-05 14:40:37	116.42707	39.93272
5	2008-02-05 14:50:37	116.43752	39.93275
5	2008-02-05 15:00:37	116.45249	39.92174
5	2008-02-05 15:10:37	116.45264	39.92154
5	2008-02-05 15:30:36	116.45263	39.92163
5	2008-02-05 15:40:36	116.45263	39.92156
5	2008-02-05 15:50:36	116.45263	39.92154
5	2008-02-05 16:00:36	116.45261	39.92154
5	2008-02-05 16:10:37	116.45261	39.92154
5	2008-02-05 16:20:37	116.45261	39.92151
5	2008-02-05 16:30:36	116.45261	39.9215
5	2008-02-05 16:30:36	116.45261	39.9215
5	2008-02-05 16:40:36	116.4527	39.92161
5	2008-02-05 16:50:36	116.45265	39.92156
5	2008-02-05 17:00:35	116.45553	39.91205
5	2008-02-05 17:10:36	116.43755	39.93076
5	2008-02-05 17:20:36	116.41039	39.93221
5	2008-02-05 17:30:36	116.40796	39.91558
5	2008-02-05 17:40:36	116.41178	39.90707
5	2008-02-05 17:50:36	116.4067	39.88686
5	2008-02-05 18:00:36	116.39258	39.87992
5	2008-02-05 18:10:36	116.39557	39.817
5	2008-02-05 18:20:36	116.41094	39.80186
5	2008-02-05 18:30:36	116.42212	39.80562
5	2008-02-05 18:40:36	116.40165	39.83116
5	2008-02-05 18:50:36	116.4086	39.83957
5	2008-02-05 19:00:35	116.41738	39.85091
5	2008-02-05 19:20:35	116.41456	39.88171
5	2008-02-05 19:30:35	116.40967	39.90176
5	2008-02-05 19:40:36	116.45511	39.90262
5	2008-02-05 19:50:36	116.4553	39.88203
5	2008-02-05 20:00:35	116.4341	39.88305
5	2008-02-05 20:20:35	116.38138	39.87619
5	2008-02-05 20:30:35	116.37838	39.86234
5	2008-02-05 20:40:36	116.43907	39.87429
5	2008-02-05 20:50:36	116.4577	39.8569
5	2008-02-05 21:00:35	116.48379	39.89227
5	2008-02-05 21:10:35	116.50083	39.91464
5	2008-02-05 21:20:35	116.53242	39.90425
5	2008-02-05 21:20:35	116.53242	39.90425
5	2008-02-05 21:30:35	116.54212	39.86243
5	2008-02-05 21:40:35	116.56964	39.84681
5	2008-02-05 21:50:35	116.56745	39.8487
5	2008-02-05 22:00:35	116.56745	39.84872
5	2008-02-05 22:10:35	116.56746	39.84871
5	2008-02-05 22:20:35	116.56747	39.84871
5	2008-02-05 22:30:35	116.56747	39.84872
5	2008-02-05 22:40:35	116.56748	39.84873
5	2008-02-05 22:50:35	116.56748	39.84872
5	2008-02-05 23:00:35	116.56748	39.84873
5	2008-02-05 23:10:34	116.56749	39.84873
5	2008-02-05 23:20:34	116.56749	39.84873
5	2008-02-05 23:30:34	116.56749	39.84873
5	2008-02-05 23:40:34	116.56748	39.84873
5	2008-02-05 23:50:35	116.56748	39.84873
5	2008-02-06 00:10:34	116.56748	39.84873
5	2008-02-06 00:20:34	116.56748	39.84873
5	2008-02-06 00:30:34	116.56748	39.84873
5	2008-02-06 00:40:34	116.56747	39.84874
5	2008-02-06 00:50:35	116.56747	39.84874
5	2008-02-06 01:00:35	116.56747	39.84874
5	2008-02-06 01:10:34	116.56747	39.84874
5	2008-02-06 01:20:34	116.56746	39.84875
5	2008-02-06 01:30:34	116.56746	39.84875
5	2008-02-06 01:40:34	116.56746	39.84875
5	2008-02-06 01:50:34	116.56746	39.84875
5	2008-02-06 02:10:34	116.56746	39.84875
5	2008-02-06 02:20:34	116.56746	39.84875
5	2008-02-06 02:30:33	116.56746	39.84874
5	2008-02-06 02:40:33	116.56746	39.84874
5	2008-02-06 02:50:33	116.56746	39.84874
5	2008-02-06 03:00:33	116.56746	39.84874
5	2008-02-06 03:10:34	116.56745	39.84874
5	2008-02-06 03:20:34	116.56745	39.84873
5	2008-02-06 03:30:33	116.56745	39.84873
5	2008-02-06 03:40:33	116.56745	39.84873
5	2008-02-06 03:50:33	116.56745	39.84873
5	2008-02-06 04:00:33	116.56745	39.84873
5	2008-02-06 04:10:34	116.56745	39.84873
5	2008-02-06 04:20:34	116.56745	39.84873
5	2008-02-06 04:30:33	116.56744	39.84874
5	2008-02-06 04:40:33	116.56744	39.84874
5	2008-02-06 04:40:33	116.56744	39.84874
5	2008-02-06 04:50:33	116.56744	39.84874
5	2008-02-06 05:00:33	116.56743	39.84874
5	2008-02-06 05:10:33	116.56743	39.84874
5	2008-02-06 05:20:33	116.56743	39.84874
5	2008-02-06 05:30:33	116.56743	39.84875
5	2008-02-06 05:40:33	116.56743	39.84875
5	2008-02-06 05:50:33	116.56743	39.84875
5	2008-02-06 06:00:34	116.56744	39.84875
5	2008-02-06 06:10:33	116.56744	39.84875
5	2008-02-06 06:20:33	116.56744	39.84875
5	2008-02-06 06:30:32	116.56744	39.84875
5	2008-02-06 06:40:32	116.56745	39.84875
5	2008-02-06 07:00:33	116.56745	39.84875
5	2008-02-06 07:00:33	116.56745	39.84875
5	2008-02-06 07:10:33	116.56746	39.84876
5	2008-02-06 07:20:32	116.56745	39.84876
5	2008-02-06 07:30:32	116.56745	39.84877
5	2008-02-06 07:40:32	116.56745	39.84877
5	2008-02-06 07:50:32	116.56745	39.84878
5	2008-02-06 08:00:33	116.56744	39.84878
5	2008-02-06 08:10:33	116.56744	39.84879
5	2008-02-06 08:20:32	116.56744	39.84879
5	2008-02-06 08:30:32	116.56744	39.84879
5	2008-02-06 08:40:32	116.56744	39.84878
5	2008-02-06 08:50:32	116.56744	39.84878
5	2008-02-06 09:00:32	116.56744	39.84878
5	2008-02-06 09:10:32	116.56744	39.84878
5	2008-02-06 09:20:32	116.56744	39.84878
5	2008-02-06 09:30:32	116.56745	39.84878
5	2008-02-06 09:30:32	116.56745	39.84878
5	2008-02-06 09:40:32	116.56745	39.84878
5	2008-02-06 09:50:32	116.56745	39.84877
5	2008-02-06 10:00:32	116.56745	39.84878
5	2008-02-06 10:10:32	116.56745	39.84877
5	2008-02-06 10:20:31	116.56744	39.84877
5	2008-02-06 10:30:31	116.56808	39.86881
5	2008-02-06 10:40:31	116.50682	39.86615
5	2008-02-06 10:50:31	116.56441	39.88284
5	2008-02-06 11:00:32	116.50294	39.87179
5	2008-02-06 14:21:18	116.2672	39.94557
5	2008-02-06 14:31:18	116.2847	39.9359
5	2008-02-06 14:41:18	116.31615	39.9633
5	2008-02-06 14:51:17	116.34352	39.94517
5	2008-02-06 15:01:18	116.3732	39.93691
5	2008-02-06 15:11:18	116.39498	39.92201
5	2008-02-06 15:31:18	116.29245	39.89585
5	2008-02-06 15:41:18	116.2181	39.89771
5	2008-02-06 15:51:18	116.23334	39.89566
5	2008-02-06 16:01:17	116.32306	39.89742
5	2008-02-06 16:11:18	116.32121	39.90279
5	2008-02-06 16:21:18	116.32311	39.90183
5	2008-02-06 16:21:18	116.32311	39.90183
5	2008-02-06 16:31:17	116.32339	39.90219
5	2008-02-06 17:21:17	116.41476	39.8785
5	2008-02-06 17:31:17	116.4077	39.8609
5	2008-02-06 17:41:18	116.42854	39.8793
5	2008-02-06 17:51:18	116.44631	39.85977
5	2008-02-06 18:01:17	116.35809	39.85414
5	2008-02-06 18:11:17	116.40065	39.85582
5	2008-02-06 18:21:17	116.36837	39.88753
5	2008-02-06 18:31:17	116.38508	39.90611
5	2008-02-06 18:41:17	116.47127	39.90674
5	2008-02-06 18:51:18	116.48388	39.94764
5	2008-02-06 19:01:18	116.48876	39.96183
5	2008-02-06 19:11:17	116.50977	39.94331
5	2008-02-06 19:23:39	116.55881	39.86677
5	2008-02-06 19:31:17	116.56745	39.84865
5	2008-02-06 19:41:17	116.56745	39.84865
5	2008-02-06 19:51:17	116.56746	39.84865
5	2008-02-06 20:01:17	116.56746	39.84865
5	2008-02-06 20:21:17	116.5697	39.8468
5	2008-02-06 20:31:17	116.56968	39.84679
5	2008-02-06 20:41:16	116.56968	39.8468
5	2008-02-06 20:51:17	116.56968	39.8468
5	2008-02-06 21:01:17	116.60642	39.86674
5	2008-02-06 21:11:16	116.63234	39.91775
5	2008-02-06 21:11:16	116.63234	39.91775
5	2008-02-06 21:21:16	116.64916	39.92385
5	2008-02-06 21:31:16	116.64945	39.92366
5	2008-02-06 21:41:16	116.64937	39.92369
5	2008-02-06 21:51:16	116.64932	39.92369
5	2008-02-06 22:01:17	116.61348	39.9059
5	2008-02-06 22:11:17	116.58246	39.87189
5	2008-02-06 22:21:17	116.5697	39.84677
5	2008-02-06 22:31:16	116.56969	39.84676
5	2008-02-06 22:41:16	116.56965	39.84674
5	2008-02-06 22:51:16	116.56963	39.84674
5	2008-02-06 23:01:16	116.56964	39.84677
5	2008-02-06 23:11:16	116.56964	39.84678
5	2008-02-06 23:21:17	116.56964	39.84679
5	2008-02-06 23:31:16	116.56964	39.8468
5	2008-02-06 23:41:16	116.56964	39.8468
5	2008-02-06 23:51:16	116.56964	39.84681
5	2008-02-07 00:01:16	116.56965	39.84681
5	2008-02-07 00:11:16	116.56965	39.84682
5	2008-02-07 00:21:16	116.56966	39.84682
5	2008-02-07 00:31:16	116.56966	39.84682
5	2008-02-07 00:41:15	116.56966	39.84682
5	2008-02-07 00:51:15	116.56966	39.84682
5	2008-02-07 01:01:15	116.56966	39.84682
5	2008-02-07 01:11:16	116.56966	39.84682
5	2008-02-07 01:21:15	116.56966	39.84682
5	2008-02-07 01:31:16	116.56966	39.84682
5	2008-02-07 01:41:16	116.56966	39.84682
5	2008-02-07 01:51:15	116.56966	39.84682
5	2008-02-07 02:01:15	116.56966	39.84682
5	2008-02-07 02:21:15	116.56966	39.84682
5	2008-02-07 02:31:15	116.56966	39.84683
5	2008-02-07 02:31:15	116.56966	39.84683
5	2008-02-07 02:41:15	116.56966	39.84683
5	2008-02-07 02:51:15	116.56961	39.84695
5	2008-02-07 03:01:15	116.56968	39.84692
5	2008-02-07 03:11:15	116.56968	39.8469
5	2008-02-07 03:21:15	116.56968	39.84688
5	2008-02-07 03:31:15	116.56968	39.84686
5	2008-02-07 03:41:15	116.56968	39.84686
5	2008-02-07 03:51:15	116.56969	39.84685
5	2008-02-07 04:01:15	116.56969	39.84684
5	2008-02-07 04:11:15	116.5697	39.84683
5	2008-02-07 04:21:15	116.5697	39.84683
5	2008-02-07 04:31:15	116.56971	39.84683
5	2008-02-07 04:41:14	116.56972	39.84684
5	2008-02-07 04:51:14	116.56972	39.84684
5	2008-02-07 05:01:14	116.56972	39.84684
5	2008-02-07 05:11:14	116.56971	39.84684
5	2008-02-07 05:21:15	116.56971	39.84684
5	2008-02-07 05:31:15	116.56971	39.84684
5	2008-02-07 05:41:14	116.5697	39.84685
5	2008-02-07 05:51:14	116.5697	39.84685
5	2008-02-07 06:01:14	116.5697	39.84685
5	2008-02-07 06:11:14	116.5697	39.84684
5	2008-02-07 06:21:15	116.5697	39.84684
5	2008-02-07 06:31:14	116.5697	39.84684
5	2008-02-07 06:41:14	116.56971	39.84684
5	2008-02-07 06:51:14	116.56971	39.84683
5	2008-02-07 06:51:14	116.56971	39.84683
5	2008-02-07 07:11:14	116.56971	39.84683
5	2008-02-07 07:21:14	116.5697	39.84683
5	2008-02-07 07:31:14	116.5697	39.84683
5	2008-02-07 07:41:14	116.5697	39.84683
5	2008-02-07 07:51:14	116.5697	39.84682
5	2008-02-07 08:01:14	116.5697	39.84682
5	2008-02-07 08:11:14	116.5697	39.84682
5	2008-02-07 08:21:14	116.5697	39.84683
5	2008-02-07 08:31:14	116.5697	39.84683
5	2008-02-07 08:41:13	116.56969	39.84683
5	2008-02-07 08:51:13	116.56969	39.84684
5	2008-02-07 09:01:13	116.56969	39.84684
5	2008-02-07 09:11:13	116.56969	39.84684
5	2008-02-07 09:21:14	116.56969	39.84684
5	2008-02-07 09:31:14	116.5697	39.84683
5	2008-02-07 09:41:13	116.5697	39.84683
5	2008-02-07 09:51:13	116.5697	39.84683
5	2008-02-07 10:01:13	116.5697	39.84683
5	2008-02-07 10:11:13	116.5697	39.84683
5	2008-02-07 10:21:14	116.5697	39.84682
5	2008-02-07 10:31:13	116.56977	39.84676
5	2008-02-07 10:41:13	116.56965	39.84674
5	2008-02-07 10:51:13	116.56964	39.84673
5	2008-02-07 11:01:13	116.56964	39.84675
5	2008-02-07 11:11:13	116.56964	39.84676
5	2008-02-07 11:21:13	116.56964	39.84677
5	2008-02-07 11:31:13	116.56965	39.84679
5	2008-02-07 11:41:13	116.56966	39.84681
5	2008-02-07 11:41:13	116.56966	39.84681
5	2008-02-07 11:51:13	116.56968	39.84682
5	2008-02-07 12:05:23	116.54738	39.86618
5	2008-02-07 12:15:23	116.522	39.86852
5	2008-02-07 12:25:22	116.55889	39.86215
5	2008-02-07 12:35:22	116.47123	39.87983
5	2008-02-07 12:55:22	116.39422	39.8464
5	2008-02-07 13:05:22	116.38273	39.80205
5	2008-02-07 13:09:03	116.37674	39.80131
5	2008-02-07 13:25:22	116.40884	39.84092
5	2008-02-07 13:35:22	116.4398	39.87945
5	2008-02-07 13:45:22	116.45353	39.88317
5	2008-02-07 13:55:21	116.46159	39.88437
5	2008-02-07 14:05:20	116.45556	39.89159
5	2008-02-07 14:25:20	116.32714	39.90801
5	2008-02-07 14:55:20	116.40034	39.89946
5	2008-02-07 15:05:21	116.4491	39.89221
5	2008-02-07 15:15:21	116.45169	39.89719
5	2008-02-07 15:25:21	116.44356	39.89654
5	2008-02-07 15:35:21	116.4439	39.8959
5	2008-02-07 15:45:21	116.42981	39.90628
5	2008-02-07 15:55:20	116.41309	39.94791
5	2008-02-07 16:05:21	116.41286	39.95155
5	2008-02-07 16:15:21	116.41702	39.95258
5	2008-02-07 16:25:21	116.42867	39.95328
5	2008-02-07 16:35:20	116.41883	39.96693
5	2008-02-07 16:45:21	116.44057	39.95505
5	2008-02-07 16:55:21	116.34666	39.96626
5	2008-02-07 17:05:19	116.34089	39.9541
5	2008-02-07 17:15:20	116.34791	39.92199
5	2008-02-07 17:25:20	116.31698	39.92218
5	2008-02-07 17:35:19	116.34692	39.91907
5	2008-02-07 17:45:21	116.36505	39.90985
5	2008-02-07 17:55:21	116.36812	39.88893
5	2008-02-07 18:05:21	116.35773	39.88509
5	2008-02-07 18:15:21	116.38356	39.88821
5	2008-02-07 18:25:20	116.39262	39.88211
5	2008-02-07 18:35:20	116.41402	39.89161
5	2008-02-07 18:45:20	116.44619	39.90748
5	2008-02-07 18:55:20	116.45539	39.9065
5	2008-02-07 19:05:21	116.45808	39.89578
5	2008-02-07 19:15:21	116.4545	39.88363
5	2008-02-07 19:25:20	116.44969	39.88319
5	2008-02-07 19:25:20	116.44969	39.88319
5	2008-02-07 19:35:20	116.4127	39.89447
5	2008-02-07 19:45:20	116.41111	39.87181
5	2008-02-07 19:55:20	116.39794	39.86098
5	2008-02-07 20:05:20	116.44131	39.87048
5	2008-02-07 20:15:20	116.50788	39.86462
5	2008-02-07 20:25:20	116.50421	39.87122
5	2008-02-07 20:35:20	116.45612	39.8923
5	2008-02-07 20:45:20	116.41233	39.89443
5	2008-02-07 20:55:19	116.45617	39.89155
5	2008-02-07 21:05:19	116.46165	39.87064
5	2008-02-07 21:15:19	116.46165	39.87064
5	2008-02-07 21:25:19	116.45463	39.90293
5	2008-02-07 21:35:19	116.45351	39.90318
5	2008-02-07 21:45:19	116.45351	39.90318
5	2008-02-07 21:55:18	116.45608	39.93224
5	2008-02-07 22:05:19	116.44434	39.93022
5	2008-02-07 22:25:19	116.46039	39.92799
5	2008-02-07 22:35:19	116.45399	39.9176
5	2008-02-07 22:45:19	116.43599	39.85775
5	2008-02-07 22:55:19	116.48128	39.86337
5	2008-02-08 02:49:02	116.64985	39.92381
5	2008-02-08 02:59:01	116.64983	39.92381
5	2008-02-08 03:09:01	116.64972	39.92384
5	2008-02-08 03:19:00	116.64048	39.92144
5	2008-02-08 03:19:00	116.64048	39.92144
5	2008-02-08 03:29:01	116.60093	39.89516
5	2008-02-08 03:39:02	116.57024	39.84778
5	2008-02-08 03:49:02	116.56752	39.84867
5	2008-02-08 03:59:01	116.56753	39.84868
5	2008-02-08 04:09:01	116.56753	39.84866
5	2008-02-08 04:19:01	116.56753	39.84868
5	2008-02-08 04:29:01	116.56753	39.84869
5	2008-02-08 04:49:02	116.56753	39.84871
5	2008-02-08 04:59:01	116.56753	39.84871
5	2008-02-08 05:09:01	116.56753	39.84871
5	2008-02-08 05:19:01	116.56752	39.84871
5	2008-02-08 05:29:01	116.56752	39.84871
5	2008-02-08 05:39:01	116.5675	39.84872
5	2008-02-08 05:39:01	116.5675	39.84872
5	2008-02-08 05:49:01	116.5675	39.84872
5	2008-02-08 05:59:01	116.56749	39.84872
5	2008-02-08 06:09:01	116.56749	39.84872
5	2008-02-08 06:19:01	116.56749	39.84872
5	2008-02-08 06:29:01	116.56748	39.84872
5	2008-02-08 06:39:01	116.56749	39.84872
5	2008-02-08 06:49:01	116.56748	39.84872
5	2008-02-08 06:59:00	116.56748	39.84872
5	2008-02-08 07:09:00	116.56748	39.84873
5	2008-02-08 07:19:00	116.56748	39.84873
5	2008-02-08 07:29:00	116.56748	39.84873
5	2008-02-08 07:39:01	116.56747	39.84873
5	2008-02-08 07:49:01	116.56747	39.84873
5	2008-02-08 07:59:01	116.56747	39.84873
5	2008-02-08 08:09:00	116.56747	39.84873
5	2008-02-08 08:09:00	116.56747	39.84873
5	2008-02-08 08:19:00	116.56747	39.84873
5	2008-02-08 08:29:00	116.56747	39.84873
5	2008-02-08 08:39:00	116.56747	39.84873
5	2008-02-08 08:49:00	116.56747	39.84873
5	2008-02-08 08:59:00	116.56747	39.84873
5	2008-02-08 09:09:00	116.56746	39.84872
5	2008-02-08 09:19:00	116.56746	39.84872
5	2008-02-08 09:29:00	116.56747	39.84871
5	2008-02-08 09:39:00	116.56746	39.8487
5	2008-02-08 09:49:00	116.56746	39.8487
5	2008-02-08 09:59:00	116.56746	39.8487
5	2008-02-08 10:09:00	116.56747	39.8487
5	2008-02-08 10:18:59	116.56746	39.84869
5	2008-02-08 10:29:00	116.56746	39.84869
5	2008-02-08 10:29:00	116.56746	39.84869
5	2008-02-08 10:38:59	116.56746	39.84869
5	2008-02-08 10:48:59	116.56733	39.84854
5	2008-02-08 10:58:59	116.56838	39.86182
5	2008-02-08 11:09:00	116.4713	39.88052
5	2008-02-08 11:19:00	116.45047	39.88324
5	2008-02-08 11:28:58	116.46185	39.88275
5	2008-02-08 11:38:58	116.46155	39.88239
5	2008-02-08 11:48:59	116.43019	39.90725
5	2008-02-08 11:58:59	116.36664	39.90593
5	2008-02-08 12:09:00	116.34754	39.91705
5	2008-02-08 12:19:00	116.37353	39.95883
5	2008-02-08 12:29:00	116.44597	39.95787
5	2008-02-08 12:39:00	116.45571	39.88353
5	2008-02-08 12:49:00	116.49785	39.86947
5	2008-02-08 12:59:00	116.58848	39.84216
5	2008-02-08 13:07:56	116.59028	39.83668
5	2008-02-08 13:08:59	116.59028	39.83668
5	2008-02-08 13:18:59	116.5903	39.83669
5	2008-02-08 13:28:59	116.5903	39.83671
5	2008-02-08 13:38:59	116.59031	39.83674
5	2008-02-08 13:48:59	116.5903	39.83677
5	2008-02-08 13:58:59	116.5903	39.83677
5	2008-02-08 14:18:58	116.5903	39.83676
5	2008-02-08 14:28:58	116.5903	39.83677
5	2008-02-08 14:38:58	116.5903	39.83676
5	2008-02-08 14:48:58	116.5903	39.83675
5	2008-02-08 14:58:59	116.59029	39.83675
5	2008-02-08 15:08:59	116.59029	39.83674
5	2008-02-08 15:18:59	116.59029	39.83674
5	2008-02-08 15:18:59	116.59029	39.83674
5	2008-02-08 15:28:59	116.59029	39.83675
5	2008-02-08 15:38:58	116.5903	39.83675
5	2008-02-08 15:48:58	116.5903	39.83675
5	2008-02-08 15:58:58	116.5903	39.83675
5	2008-02-08 16:08:58	116.5903	39.83675
5	2008-02-08 16:18:58	116.5903	39.83676
5	2008-02-08 16:28:58	116.5903	39.83677
5	2008-02-08 16:38:58	116.5903	39.83676
5	2008-02-08 16:48:58	116.59029	39.83675
5	2008-02-08 16:58:58	116.59029	39.83675
5	2008-02-08 17:08:58	116.59029	39.83675
5	2008-02-08 17:18:58	116.59028	39.8368
5	2008-02-08 17:28:58	116.59029	39.83682
5	2008-02-08 17:38:58	116.59029	39.83682
