# Supplementary material for: An adaptive map-matching algorithm based on hierarchical fuzzy system from vehicular GPS data
Source: PLoS One. 2017 Dec 5;12(12):e0188796. doi: 10.1371/journal.pone.0188796 (PMC5716534; doi:10.1371/journal.pone.0188796)
Supplement: S1 Data — (ZIP) [file pone.0188796.s001.zip › data samples/50.txt]

50	2008-02-02 13:37:38	116.47246	39.95341
50	2008-02-02 13:39:51	116.4664	39.9476
50	2008-02-02 13:42:39	116.46851	39.93762
50	2008-02-02 13:44:52	116.46851	39.93762
50	2008-02-02 13:44:52	116.46851	39.93762
50	2008-02-02 13:47:41	116.46851	39.93762
50	2008-02-02 13:49:54	116.46851	39.93762
50	2008-02-02 13:52:43	116.46802	39.9439
50	2008-02-02 13:54:56	116.45593	39.94353
50	2008-02-02 13:54:56	116.45593	39.94353
50	2008-02-02 13:57:44	116.44582	39.93993
50	2008-02-02 14:02:45	116.42864	39.93963
50	2008-02-02 14:04:58	116.42783	39.94162
50	2008-02-02 14:07:47	116.43477	39.94741
50	2008-02-02 14:12:48	116.44786	39.95708
50	2008-02-02 14:15:01	116.44358	39.95976
50	2008-02-02 14:17:50	116.44135	39.96124
50	2008-02-02 14:20:03	116.44034	39.96198
50	2008-02-02 14:22:52	116.44034	39.96198
50	2008-02-02 14:25:05	116.44034	39.96198
50	2008-02-02 14:27:53	116.44034	39.96198
50	2008-02-02 14:30:06	116.44034	39.96198
50	2008-02-02 14:32:55	116.44034	39.96198
50	2008-02-02 14:35:08	116.43435	39.96562
50	2008-02-02 14:37:57	116.40457	39.9677
50	2008-02-02 14:40:10	116.37711	39.96695
50	2008-02-02 14:42:58	116.37306	39.95354
50	2008-02-02 14:45:11	116.373	39.95051
50	2008-02-02 14:48:00	116.36683	39.94746
50	2008-02-02 14:50:13	116.36632	39.94742
50	2008-02-02 14:53:02	116.3661	39.94284
50	2008-02-02 14:55:15	116.37195	39.94116
50	2008-02-02 14:58:03	116.36512	39.93924
50	2008-02-02 15:03:05	116.35293	39.93348
50	2008-02-02 15:05:18	116.35033	39.9311
50	2008-02-02 15:08:07	116.34644	39.93118
50	2008-02-02 15:10:20	116.34644	39.93118
50	2008-02-02 15:13:08	116.34336	39.93205
50	2008-02-02 15:15:21	116.33807	39.93509
50	2008-02-02 15:18:10	116.34954	39.93939
50	2008-02-02 15:23:12	116.39481	39.94755
50	2008-02-02 15:25:25	116.40192	39.95418
50	2008-02-02 15:28:13	116.40392	39.9607
50	2008-02-02 15:30:26	116.40925	39.96365
50	2008-02-02 15:35:28	116.41113	39.98148
50	2008-02-02 15:38:17	116.41541	39.98589
50	2008-02-02 15:40:30	116.41442	39.98775
50	2008-02-02 15:43:18	116.40171	39.9872
50	2008-02-02 15:45:31	116.3882	39.98707
50	2008-02-02 15:48:20	116.38147	39.97893
50	2008-02-02 15:50:33	116.37964	39.97551
50	2008-02-02 15:50:33	116.37964	39.97551
50	2008-02-02 15:53:22	116.37308	39.97874
50	2008-02-02 15:55:35	116.364	39.9806
50	2008-02-02 15:58:23	116.36379	39.97158
50	2008-02-02 16:00:36	116.36349	39.96666
50	2008-02-02 16:00:36	116.36349	39.96666
50	2008-02-02 16:03:25	116.36349	39.96666
50	2008-02-02 16:05:38	116.36349	39.96666
50	2008-02-02 16:08:27	116.34799	39.9664
50	2008-02-02 16:10:40	116.33725	39.96641
50	2008-02-02 16:13:28	116.32531	39.96623
50	2008-02-02 16:15:41	116.32052	39.96603
50	2008-02-02 16:18:30	116.31611	39.96266
50	2008-02-02 16:20:43	116.317	39.95593
50	2008-02-02 16:23:32	116.30397	39.9557
50	2008-02-02 16:25:45	116.30316	39.95115
50	2008-02-02 16:30:46	116.29849	39.94329
50	2008-02-02 16:33:35	116.28642	39.94664
50	2008-02-02 16:35:48	116.27482	39.94986
50	2008-02-02 16:38:37	116.26918	39.96218
50	2008-02-02 16:40:50	116.2692	39.95611
50	2008-02-02 16:43:38	116.26927	39.95186
50	2008-02-02 16:45:51	116.26868	39.94839
50	2008-02-02 16:48:40	116.26957	39.95759
50	2008-02-02 16:50:53	116.28318	39.97743
50	2008-02-02 16:53:42	116.29468	39.98405
50	2008-02-02 16:55:55	116.28933	39.99373
50	2008-02-02 16:58:43	116.27936	40.01681
50	2008-02-02 16:58:43	116.27936	40.01681
50	2008-02-02 17:00:56	116.28788	40.0228
50	2008-02-02 17:03:45	116.30664	40.02478
50	2008-02-02 17:05:58	116.30169	40.03203
50	2008-02-02 17:08:47	116.30128	40.03561
50	2008-02-02 17:11:00	116.30119	40.03913
50	2008-02-02 17:13:48	116.29694	40.03321
50	2008-02-02 17:16:01	116.29074	40.02378
50	2008-02-02 17:18:50	116.27694	40.02014
50	2008-02-02 17:21:03	116.28277	40.00219
50	2008-02-02 17:23:52	116.29444	39.97988
50	2008-02-02 17:26:05	116.30093	39.96736
50	2008-02-02 17:28:53	116.30118	39.96522
50	2008-02-02 17:31:06	116.30136	39.96392
50	2008-02-02 17:33:55	116.30172	39.96246
50	2008-02-02 17:36:08	116.30211	39.9609
50	2008-02-02 17:38:57	116.30217	39.959
50	2008-02-02 17:41:10	116.30313	39.95398
50	2008-02-02 17:43:58	116.3034	39.95117
50	2008-02-02 17:46:11	116.30371	39.94632
50	2008-02-02 17:49:00	116.30378	39.94352
50	2008-02-02 17:51:13	116.30382	39.94182
50	2008-02-02 17:54:02	116.30387	39.93916
50	2008-02-02 17:56:15	116.30395	39.93672
50	2008-02-02 17:59:03	116.30398	39.93372
50	2008-02-02 18:04:05	116.30425	39.92793
50	2008-02-02 18:06:17	116.30384	39.92375
50	2008-02-02 18:06:17	116.30384	39.92375
50	2008-02-02 18:09:06	116.30466	39.92018
50	2008-02-02 18:11:19	116.30878	39.91954
50	2008-02-02 18:14:07	116.30435	39.92104
50	2008-02-02 18:16:20	116.30427	39.92333
50	2008-02-02 18:19:09	116.29516	39.9256
50	2008-02-02 18:21:22	116.30381	39.92571
50	2008-02-02 18:24:10	116.30382	39.92444
50	2008-02-02 18:26:24	116.30305	39.92338
50	2008-02-02 18:29:12	116.303	39.92334
50	2008-02-02 18:31:25	116.303	39.92334
50	2008-02-02 18:34:14	116.303	39.92334
50	2008-02-02 18:39:15	116.29645	39.92274
50	2008-02-02 18:41:28	116.28264	39.92294
50	2008-02-02 18:44:17	116.27808	39.92107
50	2008-02-02 18:46:30	116.27735	39.91031
50	2008-02-02 18:49:19	116.26913	39.90655
50	2008-02-02 18:51:32	116.26915	39.91763
50	2008-02-02 18:54:20	116.26939	39.93585
50	2008-02-02 18:56:33	116.26873	39.93566
50	2008-02-02 18:59:22	116.26947	39.95868
50	2008-02-02 19:01:35	116.2601	39.96862
50	2008-02-02 19:04:24	116.25138	39.97206
50	2008-02-02 19:06:37	116.24814	39.97162
50	2008-02-02 19:09:25	116.2543	39.97209
50	2008-02-02 19:11:38	116.26233	39.96852
50	2008-02-02 19:14:27	116.27236	39.96508
50	2008-02-02 19:16:40	116.28142	39.9648
50	2008-02-02 19:19:29	116.28144	39.95957
50	2008-02-02 19:21:42	116.28179	39.95869
50	2008-02-02 19:24:30	116.28894	39.94651
50	2008-02-02 19:26:43	116.29014	39.92422
50	2008-02-02 19:29:32	116.28504	39.923
50	2008-02-02 19:31:45	116.27919	39.92322
50	2008-02-02 19:34:34	116.28044	39.92632
50	2008-02-02 19:36:47	116.28163	39.92301
50	2008-02-02 19:39:35	116.27852	39.92156
50	2008-02-02 19:41:48	116.27737	39.91252
50	2008-02-02 19:44:37	116.27739	39.90821
50	2008-02-02 19:46:50	116.2774	39.90718
50	2008-02-02 19:49:39	116.2864	39.90597
50	2008-02-02 19:51:52	116.28835	39.90598
50	2008-02-02 19:54:40	116.2891	39.90141
50	2008-02-02 19:56:53	116.28903	39.89733
50	2008-02-02 20:01:55	116.28895	39.89009
50	2008-02-02 20:04:44	116.28901	39.89112
50	2008-02-02 20:06:57	116.28899	39.89512
50	2008-02-02 20:09:45	116.27739	39.89766
50	2008-02-02 20:11:58	116.27527	39.8991
50	2008-02-02 20:11:58	116.27527	39.8991
50	2008-02-02 22:40:41	116.2768	39.89929
50	2008-02-02 22:40:54	116.2768	39.89929
50	2008-02-02 22:45:43	116.27735	39.90004
50	2008-02-02 22:45:55	116.27734	39.90008
50	2008-02-02 22:50:45	116.27744	39.91142
50	2008-02-02 22:50:57	116.27744	39.91142
50	2008-02-02 22:55:46	116.28261	39.91994
50	2008-02-02 22:55:59	116.28261	39.91994
50	2008-02-02 23:00:48	116.28618	39.92041
50	2008-02-02 23:01:00	116.28656	39.92039
50	2008-02-02 23:04:21	116.28785	39.92078
50	2008-02-03 00:41:46	116.27733	39.91777
50	2008-02-03 00:42:28	116.27734	39.91334
50	2008-02-03 00:46:47	116.27741	39.90165
50	2008-02-03 00:47:29	116.27734	39.899
50	2008-02-03 00:47:29	116.27734	39.899
50	2008-02-03 10:14:04	116.275	39.89945
50	2008-02-03 10:14:51	116.275	39.89945
50	2008-02-03 10:19:53	116.28657	39.90602
50	2008-02-03 10:24:07	116.30935	39.90615
50	2008-02-03 10:29:08	116.33538	39.90592
50	2008-02-03 10:29:56	116.33632	39.9059
50	2008-02-03 10:34:10	116.35818	39.90578
50	2008-02-03 10:39:12	116.39504	39.90631
50	2008-02-03 10:40:00	116.40025	39.90647
50	2008-02-03 10:45:01	116.41807	39.90555
50	2008-02-03 10:54:17	116.42841	39.92641
50	2008-02-03 10:55:05	116.42835	39.93073
50	2008-02-03 10:59:18	116.43453	39.92595
50	2008-02-03 11:00:06	116.43366	39.92286
50	2008-02-03 11:26:15	116.3336	39.91283
50	2008-02-03 11:30:40	116.3167	39.90656
50	2008-02-03 11:31:06	116.3156	39.90749
50	2008-02-03 11:35:42	116.32927	39.91144
50	2008-02-03 11:36:24	116.32965	39.91272
50	2008-02-03 11:41:10	116.33701	39.91276
50	2008-02-03 11:46:35	116.34662	39.91263
50	2008-02-03 11:50:47	116.35572	39.91275
50	2008-02-03 11:55:48	116.36537	39.90766
50	2008-02-03 11:56:15	116.36537	39.90765
50	2008-02-03 12:00:50	116.35049	39.90034
50	2008-02-03 12:05:52	116.34169	39.86174
50	2008-02-03 12:15:55	116.28253	39.82817
50	2008-02-03 12:16:21	116.28253	39.82817
50	2008-02-03 12:21:23	116.28251	39.83518
50	2008-02-03 12:26:25	116.28395	39.84185
50	2008-02-03 12:36:02	116.27102	39.85825
50	2008-02-03 12:36:28	116.26938	39.85814
50	2008-02-03 12:41:03	116.26907	39.85815
50	2008-02-03 12:46:31	116.27777	39.8439
50	2008-02-03 12:51:07	116.27807	39.84392
50	2008-02-03 12:51:33	116.27778	39.84729
50	2008-02-03 13:01:10	116.30718	39.86513
50	2008-02-03 13:01:36	116.30726	39.86718
50	2008-02-03 13:06:11	116.30545	39.87559
50	2008-02-03 13:06:37	116.30538	39.87603
50	2008-02-03 13:11:12	116.30439	39.89204
50	2008-02-03 13:12:03	116.30676	39.89546
50	2008-02-03 13:16:14	116.31382	39.89557
50	2008-02-03 13:16:40	116.31657	39.89567
50	2008-02-03 13:16:40	116.31657	39.89567
50	2008-02-03 13:21:16	116.31271	39.89604
50	2008-02-03 13:21:42	116.31079	39.89604
50	2008-02-03 13:26:17	116.3041	39.89284
50	2008-02-03 13:26:17	116.3041	39.89284
50	2008-02-03 13:26:44	116.30396	39.89053
50	2008-02-03 13:31:19	116.2947	39.88355
50	2008-02-03 13:49:45	116.29315	39.88357
50	2008-02-03 13:54:46	116.28906	39.88777
50	2008-02-03 13:59:48	116.33238	39.89609
50	2008-02-03 14:03:35	116.36617	39.89822
50	2008-02-03 14:04:50	116.36744	39.89825
50	2008-02-03 14:08:37	116.38551	39.89977
50	2008-02-03 14:09:51	116.38707	39.90604
50	2008-02-03 14:09:51	116.38707	39.90604
50	2008-02-03 14:13:38	116.39645	39.90643
50	2008-02-03 14:14:53	116.39943	39.90645
50	2008-02-03 14:19:55	116.42061	39.90503
50	2008-02-03 14:23:42	116.41967	39.90368
50	2008-02-03 14:24:56	116.41621	39.90202
50	2008-02-03 14:28:43	116.41204	39.90623
50	2008-02-03 14:29:58	116.41747	39.90679
50	2008-02-03 14:33:45	116.4293	39.91119
50	2008-02-03 14:35:00	116.42872	39.91931
50	2008-02-03 14:38:47	116.4287	39.92064
50	2008-02-03 14:38:47	116.4287	39.92064
50	2008-02-03 14:40:01	116.4287	39.92064
50	2008-02-03 14:43:48	116.42858	39.93239
50	2008-02-03 14:45:03	116.42144	39.93239
50	2008-02-03 14:50:05	116.41264	39.93239
50	2008-02-03 14:53:52	116.3969	39.93221
50	2008-02-03 14:55:06	116.39061	39.93217
50	2008-02-03 14:58:53	116.36792	39.9314
50	2008-02-03 15:00:08	116.35716	39.93114
50	2008-02-03 15:03:55	116.34907	39.95595
50	2008-02-03 15:05:10	116.35074	39.95659
50	2008-02-03 15:10:11	116.35515	39.95443
50	2008-02-03 15:13:58	116.35292	39.94772
50	2008-02-03 15:15:13	116.3503	39.94767
50	2008-02-03 15:20:15	116.35287	39.98028
50	2008-02-03 15:24:02	116.35915	39.98044
50	2008-02-03 15:25:16	116.35948	39.98007
50	2008-02-03 15:29:03	116.35216	39.98582
50	2008-02-03 15:30:18	116.33878	39.98542
50	2008-02-03 15:34:05	116.29249	39.9836
50	2008-02-03 15:35:20	116.28101	39.97555
50	2008-02-03 15:39:07	116.26797	39.94018
50	2008-02-03 15:40:21	116.26899	39.92784
50	2008-02-03 15:44:08	116.26524	39.89653
50	2008-02-03 15:45:23	116.25189	39.89588
50	2008-02-03 15:49:10	116.24472	39.88853
50	2008-02-03 15:50:25	116.24472	39.88853
50	2008-02-03 21:43:30	116.22983	39.89229
50	2008-02-03 21:44:17	116.23095	39.89558
50	2008-02-03 21:48:31	116.25258	39.89563
50	2008-02-03 21:49:19	116.25863	39.89603
50	2008-02-03 21:53:33	116.26841	39.89889
50	2008-02-03 21:54:21	116.26849	39.89894
50	2008-02-03 21:58:35	116.2696	39.89905
50	2008-02-03 21:59:22	116.27156	39.89906
50	2008-02-03 22:03:36	116.27525	39.89904
50	2008-02-03 22:04:24	116.27542	39.899
50	2008-02-03 22:08:38	116.27679	39.89905
50	2008-02-03 22:09:26	116.27648	39.89906
50	2008-02-03 22:13:40	116.27534	39.89912
50	2008-02-03 22:14:27	116.27531	39.89909
50	2008-02-03 22:15:54	116.27513	39.89902
50	2008-02-03 22:21:35	116.2756	39.89863
50	2008-02-03 22:21:35	116.2756	39.89863
50	2008-02-03 22:21:35	116.2756	39.89863
50	2008-02-03 22:21:35	116.2756	39.89863
50	2008-02-03 22:21:35	116.2756	39.89863
50	2008-02-03 22:21:35	116.2756	39.89863
50	2008-02-03 22:21:35	116.2756	39.89863
50	2008-02-03 22:21:35	116.2756	39.89863
50	2008-02-03 22:21:35	116.2756	39.89863
50	2008-02-03 22:21:35	116.2756	39.89863
50	2008-02-03 22:21:35	116.2756	39.89863
50	2008-02-03 22:21:35	116.2756	39.89863
50	2008-02-03 22:21:35	116.2756	39.89863
50	2008-02-03 22:21:35	116.2756	39.89863
50	2008-02-03 22:21:35	116.2756	39.89863
50	2008-02-03 22:21:35	116.2756	39.89863
50	2008-02-03 22:21:35	116.2756	39.89863
50	2008-02-03 22:21:35	116.2756	39.89863
50	2008-02-03 22:21:35	116.2756	39.89863
50	2008-02-03 22:21:35	116.2756	39.89863
50	2008-02-03 22:21:35	116.2756	39.89863
50	2008-02-03 22:21:35	116.2756	39.89863
50	2008-02-03 22:21:35	116.2756	39.89863
50	2008-02-04 09:10:37	116.26823	39.90547
50	2008-02-04 09:11:22	116.26825	39.90873
50	2008-02-04 09:15:38	116.26957	39.95093
50	2008-02-04 09:16:23	116.26935	39.95934
50	2008-02-04 09:20:40	116.29467	39.98401
50	2008-02-04 09:21:25	116.2939	39.98641
50	2008-02-04 09:25:42	116.27791	40.01846
50	2008-02-04 09:26:27	116.27934	40.02087
50	2008-02-04 09:30:43	116.30426	40.02463
50	2008-02-04 09:31:28	116.30723	40.02484
50	2008-02-04 09:35:45	116.31687	40.03477
50	2008-02-04 09:36:30	116.31725	40.03639
50	2008-02-04 09:40:47	116.3228	40.0448
50	2008-02-04 09:41:32	116.3203	40.0474
50	2008-02-04 09:45:48	116.31721	40.03688
50	2008-02-04 09:46:33	116.31565	40.03532
50	2008-02-04 09:50:50	116.30679	40.02831
50	2008-02-04 09:51:35	116.3073	40.02511
50	2008-02-04 09:55:52	116.28018	40.02135
50	2008-02-04 09:56:37	116.27742	40.02018
50	2008-02-04 10:00:53	116.28543	39.99859
50	2008-02-04 10:01:38	116.28921	39.9937
50	2008-02-04 10:05:55	116.26862	39.96444
50	2008-02-04 10:06:40	116.26959	39.95602
50	2008-02-04 10:10:56	116.26799	39.90997
50	2008-02-04 10:11:41	116.2678	39.90319
50	2008-02-04 10:15:57	116.24687	39.8953
50	2008-02-04 10:16:42	116.24675	39.88912
50	2008-02-04 10:20:59	116.23908	39.88883
50	2008-02-04 10:21:44	116.23908	39.88883
50	2008-02-04 10:26:01	116.23908	39.88883
50	2008-02-04 10:26:45	116.23908	39.88883
50	2008-02-04 10:31:02	116.23908	39.88883
50	2008-02-04 10:31:47	116.23908	39.88883
50	2008-02-04 10:35:30	116.23908	39.88883
50	2008-02-04 11:47:18	116.24679	39.87513
50	2008-02-04 11:47:44	116.24677	39.87135
50	2008-02-04 11:52:19	116.23776	39.85888
50	2008-02-04 11:52:46	116.24222	39.86067
50	2008-02-04 11:57:21	116.27743	39.8477
50	2008-02-04 11:57:47	116.27791	39.84331
50	2008-02-04 12:02:09	116.27945	39.82704
50	2008-02-04 12:11:38	116.27854	39.82681
50	2008-02-04 12:15:31	116.28045	39.83847
50	2008-02-04 12:16:39	116.27766	39.84821
50	2008-02-04 12:20:32	116.26828	39.88496
50	2008-02-04 12:21:41	116.26821	39.89457
50	2008-02-04 12:25:34	116.24683	39.88958
50	2008-02-04 12:26:43	116.24154	39.88839
50	2008-02-04 15:23:00	116.2353	39.8882
50	2008-02-04 15:50:06	116.24067	39.88844
50	2008-02-04 17:43:37	116.24671	39.88828
50	2008-02-04 17:43:50	116.2483	39.88829
50	2008-02-04 17:48:39	116.26924	39.88152
50	2008-02-04 17:48:52	116.27003	39.87939
50	2008-02-04 17:53:41	116.2817	39.83247
50	2008-02-04 17:57:08	116.27974	39.82711
50	2008-02-04 18:02:48	116.27985	39.82707
50	2008-02-04 18:12:00	116.28415	39.82981
50	2008-02-04 18:13:52	116.27898	39.84188
50	2008-02-04 18:17:02	116.27368	39.87067
50	2008-02-04 18:18:53	116.26807	39.88942
50	2008-02-04 18:22:04	116.24772	39.89589
50	2008-02-04 18:23:55	116.24686	39.89478
50	2008-02-04 18:26:55	116.23909	39.88882
50	2008-02-04 18:43:17	116.23552	39.8883
50	2008-02-04 18:46:06	116.24527	39.88813
50	2008-02-04 18:54:39	116.24153	39.88895
50	2008-02-04 19:01:11	116.23911	39.88879
50	2008-02-04 19:47:48	116.24636	39.88823
50	2008-02-04 19:48:36	116.24986	39.88826
50	2008-02-04 19:52:49	116.25862	39.89507
50	2008-02-04 19:53:37	116.25862	39.89684
50	2008-02-04 19:57:51	116.25866	39.90624
50	2008-02-04 19:58:39	116.2587	39.9083
50	2008-02-04 20:02:53	116.25912	39.90626
50	2008-02-04 20:03:41	116.25897	39.90626
50	2008-02-04 20:07:54	116.26769	39.89954
50	2008-02-04 20:12:56	116.27343	39.89913
50	2008-02-04 20:13:44	116.27354	39.8991
50	2008-02-04 20:17:58	116.27736	39.89877
50	2008-02-04 20:22:59	116.27738	39.89822
50	2008-02-04 20:23:47	116.27736	39.89852
50	2008-02-04 20:27:33	116.27538	39.8991
50	2008-02-04 21:29:26	116.26764	39.89893
50	2008-02-04 21:34:15	116.25137	39.89093
50	2008-02-04 21:34:28	116.25131	39.89006
50	2008-02-04 21:37:59	116.25011	39.88994
50	2008-02-04 22:25:04	116.25239	39.89203
50	2008-02-04 22:30:06	116.25875	39.89171
50	2008-02-04 22:33:39	116.25856	39.89264
50	2008-02-04 22:35:07	116.25868	39.8926
50	2008-02-04 23:42:07	116.26751	39.89905
50	2008-02-04 23:42:56	116.26767	39.89905
50	2008-02-04 23:47:05	116.27542	39.89889
50	2008-02-04 23:52:16	116.27517	39.89892
50	2008-02-04 23:52:16	116.27517	39.89892
50	2008-02-04 23:52:16	116.27517	39.89892
50	2008-02-04 23:52:16	116.27517	39.89892
50	2008-02-04 23:52:16	116.27517	39.89892
50	2008-02-04 23:52:16	116.27517	39.89892
50	2008-02-04 23:52:16	116.27517	39.89892
50	2008-02-04 23:52:16	116.27517	39.89892
50	2008-02-04 23:52:16	116.27517	39.89892
50	2008-02-04 23:52:16	116.27517	39.89892
50	2008-02-04 23:52:16	116.27517	39.89892
50	2008-02-04 23:52:16	116.27517	39.89892
50	2008-02-04 23:52:16	116.27517	39.89892
50	2008-02-04 23:52:16	116.27517	39.89892
50	2008-02-04 23:52:16	116.27517	39.89892
50	2008-02-04 23:52:16	116.27517	39.89892
50	2008-02-04 23:52:16	116.27517	39.89892
50	2008-02-04 23:52:16	116.27517	39.89892
50	2008-02-04 23:52:16	116.27517	39.89892
50	2008-02-04 23:52:16	116.27517	39.89892
50	2008-02-04 23:52:16	116.27517	39.89892
50	2008-02-04 23:52:16	116.27517	39.89892
50	2008-02-04 23:52:16	116.27517	39.89892
50	2008-02-05 10:23:56	116.27515	39.8992
50	2008-02-05 10:26:06	116.27515	39.8992
50	2008-02-05 10:28:57	116.27515	39.8992
50	2008-02-05 10:31:07	116.27515	39.8992
50	2008-02-05 10:33:59	116.27515	39.8992
50	2008-02-05 10:36:09	116.27669	39.89898
50	2008-02-05 10:39:01	116.27963	39.89901
50	2008-02-05 10:41:11	116.28494	39.89899
50	2008-02-05 10:44:02	116.28911	39.89959
50	2008-02-05 10:46:12	116.29336	39.90623
50	2008-02-05 10:49:04	116.30429	39.91806
50	2008-02-05 10:51:14	116.30427	39.93782
50	2008-02-05 10:54:06	116.31179	39.95185
50	2008-02-05 10:56:16	116.31554	39.95244
50	2008-02-05 11:01:17	116.31095	39.94876
50	2008-02-05 11:04:09	116.31098	39.95062
50	2008-02-05 11:06:19	116.31748	39.95187
50	2008-02-05 11:09:11	116.3175	39.95185
50	2008-02-05 11:11:21	116.3175	39.95185
50	2008-02-05 11:14:12	116.3175	39.95185
50	2008-02-05 11:16:22	116.3175	39.95185
50	2008-02-05 11:19:14	116.3175	39.95185
50	2008-02-05 11:21:24	116.3175	39.95185
50	2008-02-05 11:24:16	116.3175	39.95185
50	2008-02-05 11:26:26	116.3175	39.95185
50	2008-02-05 11:29:17	116.3175	39.95185
50	2008-02-05 11:31:27	116.3175	39.95185
50	2008-02-05 11:34:19	116.3175	39.95185
50	2008-02-05 11:36:29	116.3175	39.95185
50	2008-02-05 11:39:21	116.31914	39.94111
50	2008-02-05 11:41:31	116.30283	39.94151
50	2008-02-05 11:44:22	116.30405	39.92295
50	2008-02-05 11:46:32	116.30392	39.90894
50	2008-02-05 11:49:24	116.30394	39.90027
50	2008-02-05 11:51:34	116.29605	39.89689
50	2008-02-05 11:54:26	116.29659	39.90609
50	2008-02-05 11:56:36	116.30505	39.90489
50	2008-02-05 11:59:27	116.30397	39.90768
50	2008-02-05 11:59:27	116.30397	39.90768
50	2008-02-05 11:59:27	116.30397	39.90768
50	2008-02-05 12:01:37	116.29008	39.90634
50	2008-02-05 12:04:29	116.27759	39.90645
50	2008-02-05 12:06:39	116.26829	39.90675
50	2008-02-05 12:09:31	116.27467	39.91638
50	2008-02-05 12:11:41	116.27746	39.91748
50	2008-02-05 12:14:32	116.28208	39.91218
50	2008-02-05 12:14:32	116.28208	39.91218
50	2008-02-05 12:16:42	116.28616	39.91159
50	2008-02-05 12:19:34	116.29696	39.91173
50	2008-02-05 12:21:44	116.30323	39.91126
50	2008-02-05 12:24:36	116.30973	39.90989
50	2008-02-05 12:26:46	116.31062	39.90866
50	2008-02-05 12:29:37	116.29764	39.90623
50	2008-02-05 12:31:47	116.28059	39.90624
50	2008-02-05 12:34:39	116.2774	39.903
50	2008-02-05 12:36:49	116.27745	39.90195
50	2008-02-05 12:39:40	116.2774	39.90094
50	2008-02-05 12:41:50	116.2773	39.9056
50	2008-02-05 12:44:42	116.2887	39.90604
50	2008-02-05 12:46:51	116.29219	39.90605
50	2008-02-05 12:49:43	116.31444	39.90611
50	2008-02-05 12:51:53	116.3178	39.90614
50	2008-02-05 12:54:44	116.32298	39.89811
50	2008-02-05 12:56:54	116.32294	39.89891
50	2008-02-05 12:59:46	116.32385	39.90604
50	2008-02-05 13:01:56	116.34215	39.90601
50	2008-02-05 13:04:48	116.35596	39.90596
50	2008-02-05 13:06:58	116.36753	39.90586
50	2008-02-05 13:09:49	116.37867	39.90587
50	2008-02-05 13:11:59	116.37904	39.90588
50	2008-02-05 13:17:01	116.38504	39.90606
50	2008-02-05 13:19:53	116.39545	39.90644
50	2008-02-05 13:22:03	116.40986	39.90679
50	2008-02-05 13:22:03	116.40986	39.90679
50	2008-02-05 13:24:54	116.42161	39.90705
50	2008-02-05 13:27:04	116.43453	39.90718
50	2008-02-05 13:29:56	116.45575	39.90932
50	2008-02-05 13:32:06	116.45557	39.92887
50	2008-02-05 13:34:58	116.45572	39.95006
50	2008-02-05 13:37:08	116.45287	39.95263
50	2008-02-05 13:39:59	116.45331	39.95283
50	2008-02-05 13:42:09	116.45523	39.94786
50	2008-02-05 13:45:01	116.47248	39.95341
50	2008-02-05 13:47:11	116.47655	39.95561
50	2008-02-05 14:29:20	116.46893	39.95236
50	2008-02-05 14:29:35	116.46782	39.95205
50	2008-02-05 14:34:22	116.44444	39.94642
50	2008-02-05 14:34:37	116.44412	39.94594
50	2008-02-05 14:34:37	116.44412	39.94594
50	2008-02-05 14:39:24	116.43384	39.93998
50	2008-02-05 14:39:24	116.43384	39.93998
50	2008-02-05 14:39:38	116.43313	39.93998
50	2008-02-05 14:44:25	116.43916	39.94814
50	2008-02-05 14:49:27	116.45747	39.95643
50	2008-02-05 14:49:42	116.45865	39.95754
50	2008-02-05 14:54:29	116.45356	39.95327
50	2008-02-05 14:54:43	116.45268	39.95385
50	2008-02-05 14:59:30	116.44221	39.95755
50	2008-02-05 14:59:45	116.44221	39.95755
50	2008-02-05 15:04:32	116.44051	39.96196
50	2008-02-05 15:04:46	116.44052	39.96196
50	2008-02-05 15:09:34	116.44037	39.96205
50	2008-02-05 15:09:48	116.44037	39.96205
50	2008-02-05 15:14:35	116.44037	39.96205
50	2008-02-05 15:14:50	116.44037	39.96205
50	2008-02-05 15:19:37	116.44037	39.96205
50	2008-02-05 15:19:51	116.44037	39.96205
50	2008-02-05 15:24:39	116.44037	39.96205
50	2008-02-05 15:29:40	116.44037	39.96205
50	2008-02-05 15:29:55	116.44037	39.96205
50	2008-02-05 15:34:42	116.44037	39.96205
50	2008-02-05 15:34:56	116.44037	39.96205
50	2008-02-05 15:39:44	116.42337	39.9682
50	2008-02-05 15:39:58	116.41985	39.9681
50	2008-02-05 15:44:45	116.38614	39.96722
50	2008-02-05 15:45:00	116.3841	39.96714
50	2008-02-05 15:49:47	116.34058	39.96636
50	2008-02-05 15:50:01	116.3376	39.96634
50	2008-02-05 15:54:49	116.30366	39.94811
50	2008-02-05 15:55:03	116.30376	39.94667
50	2008-02-05 15:59:50	116.29588	39.9227
50	2008-02-05 16:00:05	116.29528	39.9227
50	2008-02-05 16:04:52	116.27699	39.91681
50	2008-02-05 16:05:06	116.27699	39.91681
50	2008-02-05 16:09:54	116.27324	39.9164
50	2008-02-05 16:10:08	116.27262	39.91644
50	2008-02-05 21:24:59	116.26615	39.89903
50	2008-02-05 21:29:48	116.27504	39.89891
50	2008-02-05 23:18:43	116.25847	39.8938
50	2008-02-05 23:43:49	116.2504	39.88926
50	2008-02-05 23:44:54	116.25038	39.88932
50	2008-02-06 00:37:23	116.25757	39.89144
50	2008-02-06 00:39:12	116.25865	39.89549
50	2008-02-06 00:42:25	116.27507	39.89894
50	2008-02-07 13:52:17	116.25856	39.89587
50	2008-02-07 14:06:38	116.25799	39.87099
50	2008-02-07 14:07:26	116.25131	39.87103
50	2008-02-07 14:11:39	116.24354	39.86447
50	2008-02-07 14:12:27	116.2431	39.86445
50	2008-02-07 14:16:41	116.24148	39.86153
50	2008-02-07 14:17:29	116.23617	39.85862
50	2008-02-07 14:21:43	116.26354	39.8698
50	2008-02-07 14:22:31	116.27086	39.87321
50	2008-02-07 14:26:44	116.26842	39.91177
50	2008-02-07 14:31:46	116.2822	39.91986
50	2008-02-07 14:32:34	116.28458	39.92012
50	2008-02-07 14:36:48	116.28777	39.92075
50	2008-02-07 14:42:42	116.28767	39.9207
50	2008-02-07 15:53:34	116.2773	39.91895
50	2008-02-07 15:56:41	116.27727	39.90435
50	2008-02-07 15:58:36	116.27642	39.89911
50	2008-02-07 16:00:38	116.27523	39.89905
