# Supplementary material for: An adaptive map-matching algorithm based on hierarchical fuzzy system from vehicular GPS data
Source: PLoS One. 2017 Dec 5;12(12):e0188796. doi: 10.1371/journal.pone.0188796 (PMC5716534; doi:10.1371/journal.pone.0188796)
Supplement: S1 Data — (ZIP) [file pone.0188796.s001.zip › data samples/51.txt]

51	2008-02-02 13:35:28	116.33255	39.99165
51	2008-02-02 13:39:48	116.32695	39.98502
51	2008-02-02 13:40:30	116.32302	39.98478
51	2008-02-02 13:40:30	116.32302	39.98478
51	2008-02-02 13:44:49	116.31925	39.97983
51	2008-02-02 13:45:31	116.31888	39.97765
51	2008-02-02 13:49:51	116.32676	39.97502
51	2008-02-02 13:50:33	116.33003	39.97512
51	2008-02-02 13:54:53	116.34276	39.97495
51	2008-02-02 13:54:53	116.34276	39.97495
51	2008-02-02 13:55:35	116.34633	39.97509
51	2008-02-02 13:59:54	116.3518	39.97977
51	2008-02-02 14:00:36	116.35451	39.98027
51	2008-02-02 14:04:56	116.35472	39.97532
51	2008-02-02 14:05:38	116.34926	39.97532
51	2008-02-02 14:09:58	116.32888	39.9753
51	2008-02-02 14:14:59	116.3195	39.97507
51	2008-02-02 14:20:01	116.31044	39.97629
51	2008-02-02 14:20:43	116.3108	39.97567
51	2008-02-02 14:25:03	116.30481	39.97727
51	2008-02-02 14:25:45	116.30481	39.97727
51	2008-02-02 14:30:04	116.307	39.98398
51	2008-02-02 14:30:46	116.31711	39.98431
51	2008-02-02 14:35:06	116.37571	39.98622
51	2008-02-02 14:35:48	116.38401	39.98638
51	2008-02-02 14:40:08	116.41088	39.98254
51	2008-02-02 14:40:50	116.41104	39.97919
51	2008-02-02 14:45:09	116.41185	39.96428
51	2008-02-02 14:45:51	116.41184	39.96426
51	2008-02-02 14:50:11	116.40209	39.95771
51	2008-02-02 14:50:53	116.40203	39.9577
51	2008-02-02 14:55:13	116.40224	39.93961
51	2008-02-02 14:55:55	116.40236	39.93599
51	2008-02-02 15:00:14	116.40245	39.93391
51	2008-02-02 15:00:56	116.40247	39.9335
51	2008-02-02 15:05:58	116.40267	39.92954
51	2008-02-02 15:10:18	116.39743	39.92509
51	2008-02-02 15:11:00	116.39741	39.92516
51	2008-02-02 15:15:19	116.38509	39.92154
51	2008-02-02 15:16:01	116.38119	39.92114
51	2008-02-02 15:23:04	116.37141	39.91319
51	2008-02-02 15:25:26	116.36881	39.91333
51	2008-02-02 15:28:05	116.35851	39.91271
51	2008-02-02 15:30:27	116.35687	39.91359
51	2008-02-02 15:33:07	116.35377	39.91531
51	2008-02-02 15:35:29	116.35042	39.91731
51	2008-02-02 15:38:09	116.34727	39.92226
51	2008-02-02 15:40:31	116.32919	39.92167
51	2008-02-02 15:43:10	116.32136	39.92214
51	2008-02-02 15:45:32	116.30589	39.92278
51	2008-02-02 15:48:12	116.28322	39.92299
51	2008-02-02 15:53:14	116.25874	39.92503
51	2008-02-02 16:00:37	116.25862	39.92518
51	2008-02-02 16:00:37	116.25862	39.92518
51	2008-02-02 16:03:17	116.26593	39.92295
51	2008-02-02 16:05:39	116.27847	39.92299
51	2008-02-02 16:08:19	116.27273	39.92513
51	2008-02-02 16:10:41	116.27277	39.92301
51	2008-02-02 16:13:20	116.28794	39.92277
51	2008-02-02 16:18:22	116.31893	39.92213
51	2008-02-02 16:20:58	116.32788	39.92167
51	2008-02-02 16:23:23	116.33739	39.92181
51	2008-02-02 16:25:46	116.34479	39.92204
51	2008-02-02 16:28:25	116.35345	39.9223
51	2008-02-02 16:30:47	116.35842	39.91495
51	2008-02-02 16:33:27	116.36565	39.91305
51	2008-02-02 16:35:49	116.36591	39.91029
51	2008-02-02 16:38:28	116.35819	39.91269
51	2008-02-02 16:40:51	116.35459	39.91263
51	2008-02-02 16:43:30	116.35391	39.91246
51	2008-02-02 16:45:52	116.35352	39.91052
51	2008-02-02 16:50:54	116.35501	39.90877
51	2008-02-02 16:53:33	116.35501	39.90877
51	2008-02-02 16:55:55	116.35501	39.90877
51	2008-02-02 16:58:35	116.35502	39.90878
51	2008-02-02 16:58:35	116.35502	39.90878
51	2008-02-02 17:00:57	116.35686	39.90829
51	2008-02-02 17:03:37	116.35692	39.90756
51	2008-02-02 17:05:59	116.35692	39.90756
51	2008-02-02 17:08:38	116.35707	39.90624
51	2008-02-02 17:11:00	116.35698	39.90202
51	2008-02-02 17:13:40	116.357	39.89984
51	2008-02-02 17:16:02	116.3548	39.89939
51	2008-02-02 17:18:41	116.35128	39.90037
51	2008-02-02 17:21:03	116.35034	39.90795
51	2008-02-02 17:23:42	116.35054	39.91258
51	2008-02-02 17:26:04	116.35024	39.91849
51	2008-02-02 17:28:44	116.34998	39.92567
51	2008-02-02 17:33:46	116.35953	39.94516
51	2008-02-02 17:36:08	116.38372	39.94751
51	2008-02-02 17:38:47	116.3949	39.94759
51	2008-02-02 17:41:09	116.40445	39.94764
51	2008-02-02 17:43:49	116.41321	39.94792
51	2008-02-02 17:46:11	116.42115	39.94819
51	2008-02-02 17:51:13	116.46711	39.97329
51	2008-02-02 17:53:52	116.49414	39.99771
51	2008-02-02 17:56:14	116.51907	40.01712
51	2008-02-02 17:58:54	116.55152	40.02832
51	2008-02-02 18:03:56	116.57327	40.04125
51	2008-02-02 18:06:18	116.58375	40.05902
51	2008-02-02 18:06:18	116.58375	40.05902
51	2008-02-02 18:08:57	116.58661	40.07878
51	2008-02-02 18:11:19	116.58118	40.07919
51	2008-02-02 18:13:59	116.58116	40.07087
51	2008-02-02 18:16:21	116.58232	40.06343
51	2008-02-02 18:19:01	116.57292	40.06316
51	2008-02-02 18:21:23	116.56419	40.06176
51	2008-02-02 18:24:02	116.56691	40.06098
51	2008-02-02 18:26:24	116.56581	40.06106
51	2008-02-02 18:29:04	116.56581	40.06106
51	2008-02-02 18:31:26	116.56472	40.06116
51	2008-02-02 18:34:06	116.56432	40.06147
51	2008-02-02 18:36:28	116.56426	40.06172
51	2008-02-02 18:39:07	116.56411	40.06233
51	2008-02-02 18:41:29	116.56381	40.06357
51	2008-02-02 18:44:09	116.56319	40.06625
51	2008-02-02 18:46:31	116.56259	40.06858
51	2008-02-02 18:49:10	116.56439	40.07022
51	2008-02-02 18:51:33	116.56649	40.0704
51	2008-02-02 18:54:12	116.567	40.07208
51	2008-02-02 18:56:14	116.56622	40.07225
51	2008-02-02 19:01:39	116.56623	40.07224
51	2008-02-02 19:04:16	116.56623	40.07224
51	2008-02-02 19:04:16	116.56623	40.07224
51	2008-02-02 19:06:41	116.56623	40.07224
51	2008-02-02 19:09:17	116.56623	40.07224
51	2008-02-02 19:11:42	116.56623	40.07224
51	2008-02-02 19:14:19	116.56623	40.07224
51	2008-02-02 19:16:44	116.56623	40.07224
51	2008-02-02 19:19:21	116.56623	40.07224
51	2008-02-02 19:19:21	116.56623	40.07224
51	2008-02-02 19:21:46	116.56623	40.07224
51	2008-02-02 19:24:22	116.56623	40.07224
51	2008-02-02 19:29:24	116.56623	40.07224
51	2008-02-02 19:31:49	116.56623	40.07224
51	2008-02-02 19:34:26	116.56623	40.07224
51	2008-02-02 19:36:51	116.56623	40.07224
51	2008-02-02 19:39:27	116.56623	40.07224
51	2008-02-02 19:41:52	116.56623	40.07224
51	2008-02-02 19:43:29	116.56623	40.07224
51	2008-02-02 19:44:29	116.56623	40.07224
51	2008-02-02 19:46:54	116.56623	40.07224
51	2008-02-02 19:49:31	116.56623	40.07224
51	2008-02-02 19:51:56	116.56623	40.07224
51	2008-02-02 19:54:32	116.56623	40.07224
51	2008-02-02 19:56:57	116.56623	40.07224
51	2008-02-02 19:59:34	116.56623	40.07224
51	2008-02-02 20:01:59	116.56623	40.07224
51	2008-02-02 20:04:35	116.56623	40.07224
51	2008-02-02 20:07:01	116.5642	40.07103
51	2008-02-02 20:09:37	116.56232	40.06998
51	2008-02-02 20:12:02	116.56362	40.06442
51	2008-02-02 20:12:02	116.56362	40.06442
51	2008-02-02 20:14:39	116.5742	40.06297
51	2008-02-02 20:17:04	116.58263	40.0618
51	2008-02-02 20:19:40	116.58248	40.06339
51	2008-02-02 20:22:06	116.58234	40.06428
51	2008-02-02 20:24:42	116.58215	40.0654
51	2008-02-02 20:29:44	116.58186	40.06728
51	2008-02-02 20:32:09	116.58166	40.0685
51	2008-02-02 20:34:45	116.58166	40.0685
51	2008-02-02 20:37:11	116.58166	40.0685
51	2008-02-02 20:39:47	116.58166	40.0685
51	2008-02-02 20:42:12	116.5816	40.06898
51	2008-02-02 20:44:49	116.58156	40.06921
51	2008-02-02 20:47:14	116.58147	40.0698
51	2008-02-02 20:49:50	116.58147	40.0698
51	2008-02-02 20:52:15	116.58128	40.07109
51	2008-02-02 20:54:52	116.58096	40.07269
51	2008-02-02 20:57:17	116.58096	40.07269
51	2008-02-02 20:59:54	116.58041	40.0763
51	2008-02-02 21:02:19	116.58242	40.07457
51	2008-02-02 21:04:55	116.58706	40.07703
51	2008-02-02 21:09:56	116.58245	40.06662
51	2008-02-02 21:12:21	116.57892	40.0468
51	2008-02-02 21:14:58	116.54975	40.028
51	2008-02-02 21:17:23	116.51151	40.0135
51	2008-02-02 21:19:59	116.48548	39.99013
51	2008-02-02 21:22:24	116.46565	39.97254
51	2008-02-02 21:25:01	116.43983	39.98504
51	2008-02-02 21:27:26	116.40932	39.9874
51	2008-02-02 21:30:03	116.40518	39.99056
51	2008-02-02 21:32:28	116.40814	39.98867
51	2008-02-02 21:58:31	116.35004	39.94543
51	2008-02-02 22:03:27	116.34998	39.92307
51	2008-02-02 22:03:33	116.34998	39.92307
51	2008-02-02 22:08:28	116.3503	39.91643
51	2008-02-02 22:08:34	116.35032	39.91628
51	2008-02-02 22:13:30	116.35045	39.90007
51	2008-02-02 22:13:36	116.35049	39.89958
51	2008-02-02 22:18:38	116.30575	39.8959
51	2008-02-02 22:23:33	116.26789	39.88707
51	2008-02-02 22:23:39	116.26801	39.88596
51	2008-02-02 22:28:42	116.22959	39.84999
51	2008-02-02 22:33:37	116.20408	39.81479
51	2008-02-02 22:33:43	116.20299	39.81392
51	2008-02-02 22:38:38	116.1509	39.76641
51	2008-02-02 22:38:44	116.14991	39.76534
51	2008-02-02 22:43:40	116.14101	39.74703
51	2008-02-02 22:43:46	116.14098	39.74736
51	2008-02-02 22:46:42	116.14229	39.74763
51	2008-02-02 22:46:42	116.14229	39.74763
51	2008-02-03 08:31:23	116.1371	39.74861
51	2008-02-03 08:36:24	116.16633	39.77967
51	2008-02-03 08:46:28	116.24255	39.86084
51	2008-02-03 08:51:29	116.30191	39.88207
51	2008-02-03 08:59:20	116.29611	39.9045
51	2008-02-03 09:01:33	116.29611	39.90453
51	2008-02-03 09:04:21	116.29614	39.90468
51	2008-02-03 09:11:36	116.29615	39.90612
51	2008-02-03 09:14:25	116.30428	39.9151
51	2008-02-03 09:16:38	116.30921	39.92244
51	2008-02-03 09:19:26	116.32167	39.92203
51	2008-02-03 09:24:28	116.34681	39.92123
51	2008-02-03 09:26:41	116.34307	39.91716
51	2008-02-03 09:29:29	116.33315	39.91592
51	2008-02-03 09:34:31	116.32352	39.90959
51	2008-02-03 09:36:44	116.31483	39.90769
51	2008-02-03 09:39:33	116.31479	39.90732
51	2008-02-03 09:41:46	116.3149	39.89926
51	2008-02-03 09:44:34	116.30259	39.89597
51	2008-02-03 09:46:47	116.29598	39.90194
51	2008-02-03 09:49:36	116.29602	39.90453
51	2008-02-03 09:51:49	116.296	39.90451
51	2008-02-03 09:56:51	116.3042	39.91914
51	2008-02-03 09:59:39	116.30409	39.93426
51	2008-02-03 10:06:54	116.34818	39.96617
51	2008-02-03 10:09:43	116.34812	39.97517
51	2008-02-03 10:11:56	116.34878	39.98011
51	2008-02-03 10:14:44	116.35942	39.97587
51	2008-02-03 10:16:57	116.3483	39.97531
51	2008-02-03 10:19:46	116.34714	39.96389
51	2008-02-03 10:24:47	116.34963	39.94876
51	2008-02-03 10:27:00	116.34976	39.94802
51	2008-02-03 10:29:48	116.34903	39.94151
51	2008-02-03 10:32:01	116.34924	39.9339
51	2008-02-03 10:34:50	116.34923	39.93188
51	2008-02-03 10:39:52	116.34993	39.91915
51	2008-02-03 10:42:05	116.35017	39.90818
51	2008-02-03 10:44:53	116.35475	39.90486
51	2008-02-03 10:47:06	116.35704	39.9014
51	2008-02-03 10:49:55	116.35704	39.90008
51	2008-02-03 10:52:08	116.35705	39.89864
51	2008-02-03 10:54:57	116.35012	39.90006
51	2008-02-03 10:57:10	116.34405	39.89986
51	2008-02-03 11:02:15	116.33686	39.89657
51	2008-02-03 11:07:01	116.29605	39.89731
51	2008-02-03 11:07:17	116.29603	39.89824
51	2008-02-03 11:12:03	116.29604	39.90458
51	2008-02-03 11:12:18	116.29604	39.90458
51	2008-02-03 11:17:05	116.29604	39.90458
51	2008-02-03 11:17:20	116.29604	39.90458
51	2008-02-03 11:22:06	116.29607	39.90461
51	2008-02-03 11:22:22	116.29607	39.90461
51	2008-02-03 11:27:08	116.29607	39.90461
51	2008-02-03 11:32:09	116.29607	39.90461
51	2008-02-03 11:32:25	116.29607	39.90461
51	2008-02-03 11:37:27	116.29607	39.90461
51	2008-02-03 11:42:28	116.2961	39.90466
51	2008-02-03 11:47:14	116.2961	39.90466
51	2008-02-03 11:47:30	116.2961	39.90466
51	2008-02-03 11:52:31	116.29611	39.90503
51	2008-02-03 11:53:16	116.29825	39.90623
51	2008-02-03 11:57:33	116.30935	39.89577
51	2008-02-03 11:58:18	116.31947	39.89571
51	2008-02-03 12:02:35	116.33785	39.88843
51	2008-02-03 12:03:20	116.33322	39.88874
51	2008-02-03 12:08:21	116.33316	39.88875
51	2008-02-03 12:13:23	116.33316	39.88875
51	2008-02-03 12:22:40	116.31461	39.8914
51	2008-02-03 12:23:25	116.31505	39.88877
51	2008-02-03 12:23:25	116.31505	39.88877
51	2008-02-03 12:27:42	116.28563	39.87792
51	2008-02-03 12:28:27	116.27554	39.87577
51	2008-02-03 12:33:29	116.25902	39.89902
51	2008-02-03 12:37:45	116.25858	39.90489
51	2008-02-03 12:38:30	116.2586	39.90164
51	2008-02-03 12:42:47	116.25854	39.88855
51	2008-02-03 12:42:47	116.25854	39.88855
51	2008-02-03 12:43:32	116.26242	39.88828
51	2008-02-03 12:47:49	116.26963	39.87982
51	2008-02-03 12:48:34	116.26955	39.88176
51	2008-02-03 12:52:54	116.26838	39.88657
51	2008-02-03 12:57:55	116.28911	39.89283
51	2008-02-03 13:01:38	116.29644	39.896
51	2008-02-03 13:02:57	116.29604	39.90185
51	2008-02-03 13:06:40	116.29613	39.9045
51	2008-02-03 13:07:59	116.29613	39.9045
51	2008-02-03 13:11:42	116.29622	39.90463
51	2008-02-03 13:13:00	116.29619	39.90464
51	2008-02-03 13:16:43	116.29605	39.9
51	2008-02-03 13:16:43	116.29605	39.9
51	2008-02-03 13:18:02	116.29472	39.89586
51	2008-02-03 13:21:45	116.26774	39.88993
51	2008-02-03 13:23:04	116.26267	39.88838
51	2008-02-03 13:26:47	116.25864	39.89509
51	2008-02-03 13:28:05	116.25865	39.8985
51	2008-02-03 13:31:48	116.27673	39.89575
51	2008-02-03 13:33:07	116.29172	39.89578
51	2008-02-03 13:38:09	116.31322	39.89559
51	2008-02-03 13:41:52	116.31842	39.89594
51	2008-02-03 13:43:10	116.31616	39.89601
51	2008-02-03 13:46:53	116.29609	39.89603
51	2008-02-03 13:48:12	116.2961	39.90258
51	2008-02-03 13:51:55	116.29615	39.90461
51	2008-02-03 13:53:14	116.29615	39.90461
51	2008-02-03 13:56:57	116.29615	39.90459
51	2008-02-03 13:58:15	116.29615	39.90459
51	2008-02-03 14:01:58	116.29614	39.90459
51	2008-02-03 14:03:17	116.29614	39.90459
51	2008-02-03 14:07:00	116.31797	39.90611
51	2008-02-03 14:08:19	116.3298	39.90599
51	2008-02-03 14:17:03	116.37965	39.90583
51	2008-02-03 14:18:22	116.38548	39.90539
51	2008-02-03 14:22:05	116.38604	39.92171
51	2008-02-03 14:23:24	116.38749	39.92289
51	2008-02-03 14:27:06	116.38543	39.92174
51	2008-02-03 14:28:25	116.37556	39.92136
51	2008-02-03 14:32:08	116.37391	39.93134
51	2008-02-03 14:33:27	116.37383	39.9316
51	2008-02-03 14:38:29	116.34996	39.93857
51	2008-02-03 14:42:11	116.31266	39.93817
51	2008-02-03 14:43:30	116.29985	39.94263
51	2008-02-03 14:47:13	116.27779	39.94892
51	2008-02-03 14:48:54	116.27548	39.94964
51	2008-02-03 14:53:34	116.27857	39.9488
51	2008-02-03 14:57:16	116.28272	39.94657
51	2008-02-03 14:57:16	116.28272	39.94657
51	2008-02-03 15:02:17	116.28202	39.94627
51	2008-02-03 15:02:17	116.28202	39.94627
51	2008-02-03 15:03:36	116.28215	39.94254
51	2008-02-03 15:07:19	116.289	39.93952
51	2008-02-03 15:08:38	116.289	39.93952
51	2008-02-03 15:12:20	116.289	39.93952
51	2008-02-03 15:13:39	116.289	39.93952
51	2008-02-03 15:17:22	116.29037	39.92086
51	2008-02-03 15:18:41	116.28895	39.9149
51	2008-02-03 15:22:24	116.28884	39.90826
51	2008-02-03 15:23:42	116.28896	39.90756
51	2008-02-03 15:27:25	116.2912	39.90621
51	2008-02-03 15:28:44	116.2961	39.90466
51	2008-02-03 15:33:49	116.29602	39.90452
51	2008-02-03 15:35:28	116.29603	39.90451
51	2008-02-03 15:38:50	116.30314	39.9061
51	2008-02-03 15:40:30	116.3107	39.9043
51	2008-02-03 15:43:52	116.31071	39.90953
51	2008-02-03 15:48:54	116.29343	39.91167
51	2008-02-03 15:50:33	116.28905	39.90957
51	2008-02-03 15:53:55	116.2794	39.90884
51	2008-02-03 15:55:35	116.2722	39.90623
51	2008-02-03 15:58:57	116.25868	39.90682
51	2008-02-03 16:00:36	116.25947	39.90679
51	2008-02-03 16:03:59	116.2587	39.91129
51	2008-02-03 16:05:38	116.25874	39.91532
51	2008-02-03 16:09:00	116.25552	39.92326
51	2008-02-03 16:10:40	116.24696	39.92476
51	2008-02-03 16:10:40	116.24696	39.92476
51	2008-02-03 16:14:02	116.24419	39.93294
51	2008-02-03 16:15:41	116.24673	39.92623
51	2008-02-03 16:19:04	116.24696	39.91647
51	2008-02-03 16:20:43	116.24695	39.91108
51	2008-02-03 16:24:05	116.25467	39.90608
51	2008-02-03 16:25:45	116.25815	39.90614
51	2008-02-03 16:29:07	116.26747	39.90617
51	2008-02-03 16:30:46	116.27481	39.90616
51	2008-02-03 16:34:09	116.28362	39.9062
51	2008-02-03 16:35:48	116.28655	39.90617
51	2008-02-03 16:39:10	116.28878	39.9062
51	2008-02-03 16:40:50	116.29645	39.90617
51	2008-02-03 16:44:12	116.31517	39.89932
51	2008-02-03 16:45:51	116.31509	39.89672
51	2008-02-03 16:49:14	116.296	39.89723
51	2008-02-03 16:49:14	116.296	39.89723
51	2008-02-03 16:50:53	116.29288	39.89561
51	2008-02-03 16:54:15	116.3286	39.89577
51	2008-02-03 16:55:55	116.34611	39.8965
51	2008-02-03 16:59:17	116.36729	39.89828
51	2008-02-03 17:00:56	116.37553	39.89854
51	2008-02-03 17:04:19	116.38909	39.89874
51	2008-02-03 17:05:58	116.39314	39.89878
51	2008-02-03 17:09:20	116.39329	39.90448
51	2008-02-03 17:10:59	116.39952	39.90636
51	2008-02-03 17:14:22	116.41986	39.90671
51	2008-02-03 17:16:01	116.42057	39.90473
51	2008-02-03 17:19:24	116.41491	39.90075
51	2008-02-03 17:21:03	116.41385	39.90015
51	2008-02-03 17:24:25	116.40731	39.89983
51	2008-02-03 17:26:04	116.40141	39.89961
51	2008-02-03 17:29:27	116.39465	39.89908
51	2008-02-03 17:31:06	116.39227	39.89884
51	2008-02-03 17:34:29	116.37804	39.89606
51	2008-02-03 17:36:08	116.37838	39.89007
51	2008-02-03 17:39:30	116.37837	39.88905
51	2008-02-03 17:41:09	116.37837	39.88842
51	2008-02-03 17:44:32	116.38131	39.87582
51	2008-02-03 17:46:11	116.38167	39.86533
51	2008-02-03 17:51:13	116.38113	39.8555
51	2008-02-03 17:54:35	116.38353	39.85513
51	2008-02-03 17:56:14	116.39234	39.85554
51	2008-02-03 17:59:37	116.39361	39.86842
51	2008-02-03 18:01:16	116.39221	39.8704
51	2008-02-03 18:04:38	116.38133	39.87693
51	2008-02-03 18:06:18	116.38113	39.88142
51	2008-02-03 18:09:40	116.37543	39.87981
51	2008-02-03 18:11:19	116.37583	39.87781
51	2008-02-03 18:14:42	116.37063	39.87727
51	2008-02-03 18:16:21	116.36897	39.87722
51	2008-02-03 18:16:21	116.36897	39.87722
51	2008-02-03 18:19:43	116.35622	39.87675
51	2008-02-03 18:21:23	116.35296	39.87953
51	2008-02-03 18:24:07	116.35032	39.88203
51	2008-02-03 18:28:25	116.34489	39.87636
51	2008-02-03 18:29:50	116.34352	39.87631
51	2008-02-03 18:33:27	116.32797	39.86695
51	2008-02-03 18:34:52	116.32589	39.86694
51	2008-02-03 18:38:28	116.30031	39.86584
51	2008-02-03 18:39:53	116.28832	39.86538
51	2008-02-03 18:43:30	116.28189	39.87728
51	2008-02-03 18:44:55	116.27666	39.87654
51	2008-02-03 18:49:57	116.27082	39.87499
51	2008-02-03 18:53:33	116.23742	39.85892
51	2008-02-03 18:54:57	116.23156	39.85312
51	2008-02-03 18:58:34	116.22733	39.84908
51	2008-02-03 18:59:59	116.22661	39.84875
51	2008-02-03 19:03:36	116.22303	39.8467
51	2008-02-03 19:05:01	116.22182	39.84593
51	2008-02-03 19:08:37	116.20757	39.842
51	2008-02-03 19:10:02	116.20475	39.83771
51	2008-02-03 19:13:39	116.19586	39.80156
51	2008-02-03 19:15:04	116.18785	39.78547
51	2008-02-03 19:18:41	116.143	39.75893
51	2008-02-03 19:20:05	116.13556	39.75377
51	2008-02-03 19:23:42	116.14097	39.7471
51	2008-02-03 19:25:07	116.14234	39.74754
51	2008-02-03 19:27:44	116.14234	39.74754
51	2008-02-04 08:38:24	116.14232	39.74757
51	2008-02-04 08:38:37	116.14232	39.74757
51	2008-02-04 08:43:26	116.14063	39.75673
51	2008-02-04 08:43:38	116.14268	39.75839
51	2008-02-04 08:48:28	116.19648	39.80382
51	2008-02-04 08:48:40	116.19703	39.80661
51	2008-02-04 08:53:29	116.21654	39.84359
51	2008-02-04 08:53:42	116.21918	39.84436
51	2008-02-04 08:58:31	116.27109	39.87346
51	2008-02-04 09:03:33	116.30444	39.88581
51	2008-02-04 09:03:45	116.30451	39.88645
51	2008-02-04 09:08:34	116.29606	39.90144
51	2008-02-04 09:08:47	116.29607	39.90274
51	2008-02-04 09:13:36	116.29612	39.9045
51	2008-02-04 09:13:48	116.29612	39.9045
51	2008-02-04 09:18:38	116.29612	39.90457
51	2008-02-04 09:18:50	116.29612	39.90457
51	2008-02-04 09:23:39	116.29612	39.90457
51	2008-02-04 09:23:52	116.29612	39.90457
51	2008-02-04 09:28:41	116.29613	39.90466
51	2008-02-04 09:28:53	116.29613	39.90468
51	2008-02-04 09:33:43	116.31171	39.90617
51	2008-02-04 09:33:55	116.31316	39.90615
51	2008-02-04 09:38:44	116.34353	39.90588
51	2008-02-04 09:38:57	116.34502	39.90587
51	2008-02-04 09:43:45	116.38236	39.90596
51	2008-02-04 09:43:57	116.38413	39.90599
51	2008-02-04 09:48:47	116.40367	39.90652
51	2008-02-04 09:48:59	116.40373	39.90653
51	2008-02-04 09:53:48	116.40543	39.90035
51	2008-02-04 09:54:01	116.40529	39.89972
51	2008-02-04 09:54:01	116.40529	39.89972
51	2008-02-04 09:58:50	116.3901	39.89877
51	2008-02-04 09:58:50	116.3901	39.89877
51	2008-02-04 10:04:08	116.37792	39.90051
51	2008-02-04 10:04:53	116.3778	39.9027
51	2008-02-04 10:09:09	116.36227	39.90102
51	2008-02-04 10:09:54	116.36163	39.89834
51	2008-02-04 10:33:15	116.29109	39.87907
51	2008-02-04 10:34:30	116.29534	39.87917
51	2008-02-04 10:38:16	116.31522	39.88796
51	2008-02-04 10:39:57	116.3198	39.88855
51	2008-02-04 10:43:18	116.35003	39.88804
51	2008-02-04 10:44:34	116.35539	39.88795
51	2008-02-04 10:48:20	116.35691	39.8879
51	2008-02-04 10:49:35	116.35719	39.88788
51	2008-02-04 10:53:21	116.3572	39.89286
51	2008-02-04 10:54:37	116.35722	39.89388
51	2008-02-04 10:58:23	116.35042	39.8901
51	2008-02-04 10:59:39	116.3426	39.88825
51	2008-02-04 11:03:25	116.32154	39.88891
51	2008-02-04 11:04:40	116.31986	39.89172
51	2008-02-04 11:08:26	116.31087	39.88618
51	2008-02-04 11:09:42	116.30224	39.88243
51	2008-02-04 11:13:28	116.27703	39.86107
51	2008-02-04 11:14:44	116.27754	39.84659
51	2008-02-04 11:18:30	116.28473	39.84013
51	2008-02-04 11:19:45	116.28513	39.84022
51	2008-02-04 11:23:31	116.27637	39.84524
51	2008-02-04 11:24:47	116.27307	39.8475
51	2008-02-04 11:28:33	116.27966	39.84638
51	2008-02-04 11:29:49	116.28688	39.84895
51	2008-02-04 11:33:35	116.28809	39.86045
51	2008-02-04 11:34:50	116.28828	39.86406
51	2008-02-04 11:38:36	116.3018	39.86863
51	2008-02-04 11:39:52	116.29831	39.86852
51	2008-02-04 11:43:38	116.28857	39.87337
51	2008-02-04 11:44:54	116.28849	39.87264
51	2008-02-04 11:49:58	116.28894	39.87101
51	2008-02-04 11:49:58	116.28894	39.87101
51	2008-02-04 11:54:59	116.28901	39.87113
51	2008-02-04 11:55:41	116.2888	39.87358
51	2008-02-04 12:00:01	116.28897	39.88808
51	2008-02-04 12:00:43	116.28794	39.8884
51	2008-02-04 12:05:03	116.27862	39.88785
51	2008-02-04 12:05:45	116.27862	39.88785
51	2008-02-04 13:05:23	116.27829	39.88777
51	2008-02-04 13:06:05	116.27829	39.88777
51	2008-02-04 13:10:24	116.28603	39.88832
51	2008-02-04 13:11:06	116.28854	39.88825
51	2008-02-04 13:15:26	116.2923	39.88544
51	2008-02-04 13:16:08	116.2923	39.88544
51	2008-02-04 13:20:28	116.2923	39.88544
51	2008-02-04 13:21:09	116.2923	39.88544
51	2008-02-04 13:25:29	116.28935	39.88554
51	2008-02-04 13:26:11	116.28909	39.88778
51	2008-02-04 13:30:31	116.29696	39.89606
51	2008-02-04 13:31:13	116.29604	39.89818
51	2008-02-04 13:35:33	116.29615	39.90447
51	2008-02-04 13:36:14	116.29611	39.90591
51	2008-02-04 13:36:14	116.29611	39.90591
51	2008-02-04 13:40:34	116.30397	39.89549
51	2008-02-04 13:41:16	116.30173	39.8955
51	2008-02-04 13:45:36	116.34223	39.89635
51	2008-02-04 13:46:18	116.34294	39.89577
51	2008-02-04 13:50:37	116.35061	39.90318
51	2008-02-04 13:51:19	116.35147	39.90409
51	2008-02-04 13:55:39	116.35698	39.89882
51	2008-02-04 13:55:39	116.35698	39.89882
51	2008-02-04 13:56:21	116.35698	39.89882
51	2008-02-04 14:00:41	116.34275	39.87884
51	2008-02-04 14:01:23	116.34279	39.87194
51	2008-02-04 14:05:42	116.39662	39.87044
51	2008-02-04 14:06:24	116.40461	39.87072
51	2008-02-04 14:11:26	116.4154	39.86475
51	2008-02-04 14:15:46	116.41467	39.88183
51	2008-02-04 14:16:28	116.41465	39.88214
51	2008-02-04 14:20:47	116.4061	39.89103
51	2008-02-04 14:21:29	116.4061	39.89103
51	2008-02-04 14:25:49	116.37924	39.88817
51	2008-02-04 14:26:31	116.37902	39.88819
51	2008-02-04 14:30:51	116.37579	39.87759
51	2008-02-04 14:31:33	116.37467	39.87749
51	2008-02-04 14:35:52	116.36893	39.87727
51	2008-02-04 14:36:34	116.36893	39.87727
51	2008-02-04 14:40:54	116.35307	39.87687
51	2008-02-04 14:41:36	116.35296	39.87925
51	2008-02-04 14:45:56	116.34716	39.88682
51	2008-02-04 14:46:38	116.34711	39.88779
51	2008-02-04 14:50:57	116.34197	39.89553
51	2008-02-04 14:51:39	116.34339	39.8978
51	2008-02-04 14:55:59	116.34198	39.8947
51	2008-02-04 14:56:41	116.34234	39.89214
51	2008-02-04 15:01:01	116.36295	39.86841
51	2008-02-04 15:01:43	116.36762	39.86859
51	2008-02-04 15:06:02	116.36506	39.84985
51	2008-02-04 15:06:44	116.36506	39.84985
51	2008-02-04 15:11:04	116.36657	39.86604
51	2008-02-04 15:16:06	116.36826	39.88077
51	2008-02-04 15:16:48	116.36826	39.88238
51	2008-02-04 15:21:07	116.35935	39.88801
51	2008-02-04 15:21:49	116.35846	39.88801
51	2008-02-04 15:26:09	116.34698	39.89164
51	2008-02-04 15:33:53	116.3414	39.89939
51	2008-02-04 15:36:15	116.34656	39.9007
51	2008-02-04 15:38:55	116.35036	39.90747
51	2008-02-04 15:41:17	116.35032	39.91898
51	2008-02-04 15:43:56	116.34979	39.92994
51	2008-02-04 15:46:18	116.35364	39.94352
51	2008-02-04 15:48:58	116.3745	39.94662
51	2008-02-04 15:51:20	116.3737	39.94781
51	2008-02-04 15:54:00	116.37137	39.95677
51	2008-02-04 15:56:22	116.35997	39.9566
51	2008-02-04 15:59:01	116.35533	39.95185
51	2008-02-04 16:01:23	116.35243	39.9493
51	2008-02-04 16:01:23	116.35243	39.9493
51	2008-02-04 16:04:03	116.34929	39.94216
51	2008-02-04 16:06:25	116.34376	39.93554
51	2008-02-04 16:09:05	116.3434	39.93152
51	2008-02-04 16:11:27	116.3372	39.92681
51	2008-02-04 16:14:06	116.32839	39.92687
51	2008-02-04 16:19:08	116.3162	39.92677
51	2008-02-04 16:21:30	116.31265	39.92681
51	2008-02-04 16:24:10	116.30579	39.92293
51	2008-02-04 16:26:32	116.29553	39.92281
51	2008-02-04 16:29:10	116.28991	39.91753
51	2008-02-04 16:31:32	116.29091	39.93748
51	2008-02-04 16:34:12	116.30053	39.94218
51	2008-02-04 16:36:34	116.30355	39.95118
51	2008-02-04 16:39:14	116.29647	39.97175
51	2008-02-04 16:41:36	116.30445	39.97455
51	2008-02-04 16:44:15	116.30517	39.97495
51	2008-02-04 16:46:37	116.30045	39.97212
51	2008-02-04 16:51:39	116.29654	39.96223
51	2008-02-04 16:54:19	116.30023	39.95695
51	2008-02-04 16:56:41	116.30261	39.95582
51	2008-02-04 16:59:20	116.30334	39.94903
51	2008-02-04 16:59:20	116.30334	39.94903
51	2008-02-04 17:01:42	116.30376	39.93542
51	2008-02-04 17:04:22	116.29564	39.93139
51	2008-02-04 17:06:17	116.29519	39.93055
51	2008-02-04 17:11:49	116.29001	39.92342
51	2008-02-04 17:13:26	116.29013	39.91804
51	2008-02-04 17:16:51	116.29607	39.91049
51	2008-02-04 17:18:27	116.29607	39.90873
51	2008-02-04 17:21:53	116.28953	39.90634
51	2008-02-04 17:23:29	116.27854	39.90646
51	2008-02-04 17:23:29	116.27854	39.90646
51	2008-02-04 17:26:54	116.26876	39.91414
51	2008-02-04 17:31:56	116.25571	39.91654
51	2008-02-04 17:33:32	116.24702	39.91653
51	2008-02-04 17:36:58	116.23669	39.92083
51	2008-02-04 17:38:34	116.23288	39.92349
51	2008-02-04 17:41:59	116.22443	39.93087
51	2008-02-04 17:43:35	116.21518	39.93192
51	2008-02-04 17:47:01	116.19937	39.93252
51	2008-02-04 17:48:37	116.19356	39.93053
51	2008-02-04 17:52:03	116.19165	39.92945
51	2008-02-04 17:53:39	116.19151	39.92937
51	2008-02-04 17:57:04	116.19163	39.92366
51	2008-02-04 17:58:40	116.18948	39.92141
51	2008-02-04 18:02:05	116.18044	39.91402
51	2008-02-04 18:02:05	116.18044	39.91402
51	2008-02-04 18:03:41	116.17594	39.91321
51	2008-02-04 18:07:07	116.18052	39.90627
51	2008-02-04 18:08:43	116.19184	39.90612
51	2008-02-04 18:12:08	116.20468	39.90177
51	2008-02-04 18:13:44	116.20449	39.89465
51	2008-02-04 18:17:10	116.20278	39.88265
51	2008-02-04 18:18:46	116.20702	39.86546
51	2008-02-04 18:22:12	116.21095	39.84378
51	2008-02-04 18:23:48	116.20296	39.839
51	2008-02-04 18:27:13	116.20266	39.81951
51	2008-02-04 18:28:49	116.19611	39.80995
51	2008-02-04 18:32:15	116.18599	39.79185
51	2008-02-04 18:33:51	116.17481	39.78174
51	2008-02-04 18:37:16	116.15596	39.76005
51	2008-02-04 18:38:53	116.15347	39.75658
51	2008-02-04 18:42:18	116.14101	39.74678
51	2008-02-04 18:43:54	116.14223	39.74757
51	2008-02-04 18:45:34	116.14223	39.74757
51	2008-02-04 18:45:34	116.14223	39.74757
51	2008-02-05 08:57:10	116.14225	39.74756
51	2008-02-05 08:59:58	116.14218	39.74857
51	2008-02-05 09:02:11	116.13593	39.75035
51	2008-02-05 09:05:00	116.15372	39.7694
51	2008-02-05 09:10:02	116.20648	39.8174
51	2008-02-05 09:12:15	116.20553	39.84059
51	2008-02-05 09:15:03	116.23164	39.85192
51	2008-02-05 09:17:16	116.2539	39.86538
51	2008-02-05 09:20:05	116.26867	39.88401
51	2008-02-05 09:22:18	116.2798	39.88829
51	2008-02-05 09:25:07	116.28904	39.89688
51	2008-02-05 09:27:20	116.29339	39.89979
51	2008-02-05 09:30:08	116.29609	39.90435
51	2008-02-05 09:30:08	116.29609	39.90435
51	2008-02-05 09:32:21	116.2961	39.90466
51	2008-02-05 09:35:10	116.30477	39.90504
51	2008-02-05 09:37:23	116.28819	39.90627
51	2008-02-05 09:40:12	116.26783	39.90612
51	2008-02-05 09:42:25	116.26759	39.89928
51	2008-02-05 09:45:13	116.26997	39.89895
51	2008-02-05 09:50:15	116.29602	39.90056
51	2008-02-05 09:52:28	116.29604	39.90592
51	2008-02-05 09:55:17	116.31553	39.90609
51	2008-02-05 09:57:30	116.33369	39.90592
51	2008-02-05 10:00:18	116.34227	39.90583
51	2008-02-05 10:02:31	116.3546	39.9057
51	2008-02-05 10:05:20	116.35689	39.90359
51	2008-02-05 10:07:33	116.35366	39.89837
51	2008-02-05 10:10:22	116.34702	39.9
51	2008-02-05 10:12:35	116.33942	39.89673
51	2008-02-05 10:15:23	116.35401	39.89792
51	2008-02-05 10:17:36	116.36563	39.89827
51	2008-02-05 10:20:25	116.37211	39.89846
51	2008-02-05 10:22:38	116.38393	39.89885
51	2008-02-05 10:25:27	116.39332	39.90151
51	2008-02-05 10:27:40	116.39968	39.90644
51	2008-02-05 10:30:28	116.41021	39.90669
51	2008-02-05 10:32:41	116.42052	39.90441
51	2008-02-05 10:35:30	116.41271	39.89982
51	2008-02-05 10:37:43	116.40601	39.89962
51	2008-02-05 10:37:43	116.40601	39.89962
51	2008-02-05 10:40:32	116.39516	39.89912
51	2008-02-05 10:42:45	116.38834	39.89889
51	2008-02-05 10:47:33	116.38016	39.89901
51	2008-02-05 10:47:33	116.38016	39.89901
51	2008-02-05 10:47:49	116.38016	39.89901
51	2008-02-05 10:52:35	116.36853	39.9029
51	2008-02-05 10:52:50	116.36832	39.90286
51	2008-02-05 10:57:37	116.35987	39.89826
51	2008-02-05 10:57:52	116.35938	39.89823
51	2008-02-05 11:02:38	116.34868	39.90007
51	2008-02-05 11:02:54	116.34792	39.90004
51	2008-02-05 11:07:40	116.35077	39.91232
51	2008-02-05 11:07:55	116.35077	39.91232
51	2008-02-05 11:12:42	116.35106	39.91655
51	2008-02-05 11:12:57	116.35102	39.91636
51	2008-02-05 11:22:45	116.34645	39.90742
51	2008-02-05 11:23:00	116.34653	39.90695
51	2008-02-05 11:27:47	116.33692	39.9018
51	2008-02-05 11:28:02	116.33692	39.9018
51	2008-02-05 11:32:48	116.33043	39.89624
51	2008-02-05 11:33:04	116.32919	39.8962
51	2008-02-05 11:37:50	116.3188	39.89841
51	2008-02-05 11:38:05	116.31841	39.89842
51	2008-02-05 11:38:06	116.26086	40.13098
51	2008-02-05 11:42:52	116.30257	39.896
51	2008-02-05 11:43:07	116.30022	39.896
51	2008-02-05 11:47:53	116.27803	39.89903
51	2008-02-05 11:48:09	116.27797	39.89904
51	2008-02-05 11:52:55	116.28718	39.899
51	2008-02-05 11:53:10	116.28787	39.899
51	2008-02-05 11:57:57	116.29742	39.90623
51	2008-02-05 11:58:12	116.30075	39.90619
51	2008-02-05 12:02:58	116.31884	39.90609
51	2008-02-05 12:03:14	116.32137	39.90606
51	2008-02-05 12:08:00	116.3333	39.91265
51	2008-02-05 12:08:15	116.33392	39.91264
51	2008-02-05 12:13:02	116.33902	39.91259
51	2008-02-05 12:18:03	116.34668	39.91249
51	2008-02-05 12:18:19	116.34668	39.91249
51	2008-02-05 12:23:05	116.3538	39.91253
51	2008-02-05 12:23:20	116.35516	39.91254
51	2008-02-05 12:28:06	116.36052	39.91111
51	2008-02-05 12:28:22	116.36064	39.9106
51	2008-02-05 12:33:08	116.36786	39.90467
51	2008-02-05 12:33:46	116.3678	39.90321
51	2008-02-05 12:33:46	116.3678	39.90321
51	2008-02-05 12:37:39	116.36251	39.89912
51	2008-02-05 12:41:11	116.35916	39.89826
51	2008-02-05 12:43:30	116.35237	39.89902
51	2008-02-05 12:46:12	116.34425	39.89981
51	2008-02-05 12:48:31	116.34238	39.89198
51	2008-02-05 12:51:14	116.33656	39.88619
51	2008-02-05 12:53:33	116.33577	39.87849
51	2008-02-05 12:56:16	116.32883	39.87597
51	2008-02-05 12:58:35	116.32053	39.87974
51	2008-02-05 13:01:17	116.32048	39.88232
51	2008-02-05 13:03:36	116.31545	39.88316
51	2008-02-05 13:06:19	116.31497	39.88693
51	2008-02-05 13:08:38	116.31102	39.88626
51	2008-02-05 13:11:21	116.29667	39.88329
51	2008-02-05 13:13:40	116.29613	39.88535
51	2008-02-05 13:16:22	116.29613	39.88535
51	2008-02-05 13:18:41	116.29613	39.88535
51	2008-02-05 13:21:24	116.29594	39.88533
51	2008-02-05 13:23:43	116.29315	39.8883
51	2008-02-05 13:26:26	116.289	39.89541
51	2008-02-05 13:28:45	116.28909	39.89837
51	2008-02-05 13:31:27	116.29601	39.90189
51	2008-02-05 13:33:46	116.29624	39.9046
51	2008-02-05 13:36:29	116.29624	39.9046
51	2008-02-05 13:38:48	116.29619	39.90454
51	2008-02-05 13:41:31	116.30247	39.90614
51	2008-02-05 13:41:31	116.30247	39.90614
51	2008-02-05 13:43:50	116.41308	39.96769
51	2008-02-05 13:43:50	116.41308	39.96769
51	2008-02-05 13:46:32	116.30435	39.93953
51	2008-02-05 13:48:51	116.32911	39.93681
51	2008-02-05 13:51:34	116.34951	39.93892
51	2008-02-05 13:53:53	116.35025	39.94383
51	2008-02-05 13:56:36	116.35369	39.95093
51	2008-02-05 13:58:55	116.35123	39.9508
51	2008-02-05 14:01:37	116.349	39.95596
51	2008-02-05 14:06:39	116.33768	39.96046
51	2008-02-05 14:08:58	116.33097	39.96074
51	2008-02-05 14:11:41	116.3282	39.96501
51	2008-02-05 14:14:00	116.32812	39.96573
51	2008-02-05 14:16:42	116.32109	39.96615
51	2008-02-05 14:19:01	116.31739	39.96607
51	2008-02-05 14:21:44	116.31695	39.95658
51	2008-02-05 14:24:03	116.30395	39.95574
51	2008-02-05 14:26:45	116.30359	39.94503
51	2008-02-05 14:29:05	116.29972	39.93498
51	2008-02-05 14:31:47	116.29534	39.9303
51	2008-02-05 14:34:28	116.28996	39.92318
51	2008-02-05 14:36:49	116.29835	39.92261
51	2008-02-05 14:39:08	116.30392	39.9167
51	2008-02-05 14:41:50	116.30394	39.91463
51	2008-02-05 14:44:09	116.30406	39.90772
51	2008-02-05 14:46:52	116.31508	39.90496
51	2008-02-05 14:49:10	116.31441	39.89599
51	2008-02-05 14:49:10	116.31441	39.89599
51	2008-02-05 15:11:13	116.30433	39.91365
51	2008-02-05 15:14:20	116.31446	39.9224
51	2008-02-05 15:16:15	116.32946	39.9216
51	2008-02-05 15:19:22	116.33509	39.92167
51	2008-02-05 15:21:16	116.3385	39.92005
51	2008-02-05 15:24:24	116.34987	39.91702
51	2008-02-05 15:26:18	116.35077	39.91249
51	2008-02-05 15:31:20	116.35899	39.89812
51	2008-02-05 15:34:27	116.36823	39.89153
51	2008-02-05 15:36:21	116.37838	39.88781
51	2008-02-05 15:39:29	116.37697	39.88394
51	2008-02-05 15:41:23	116.37869	39.88465
51	2008-02-05 15:44:30	116.37848	39.89286
51	2008-02-05 15:49:43	116.37464	39.89866
51	2008-02-05 15:51:26	116.36906	39.89853
51	2008-02-05 15:54:34	116.35905	39.89828
51	2008-02-05 15:56:28	116.35741	39.89822
51	2008-02-05 15:59:35	116.34699	39.89997
51	2008-02-05 16:01:30	116.34043	39.89817
51	2008-02-05 16:06:31	116.29902	39.89598
51	2008-02-05 16:06:31	116.29902	39.89598
51	2008-02-05 16:09:39	116.29611	39.90432
51	2008-02-05 16:14:43	116.29627	39.90446
51	2008-02-05 16:19:44	116.2963	39.90449
51	2008-02-05 16:20:35	116.2963	39.90449
51	2008-02-05 16:20:36	116.72974	40.38978
51	2008-02-05 16:24:46	116.28894	39.89542
51	2008-02-05 16:25:37	116.28892	39.88973
51	2008-02-05 16:29:48	116.27851	39.87746
51	2008-02-05 16:30:38	116.27799	39.8772
51	2008-02-05 16:30:38	116.27799	39.8772
51	2008-02-05 16:34:49	116.27225	39.87541
51	2008-02-05 16:35:40	116.27072	39.87888
51	2008-02-05 16:39:42	116.26855	39.88031
51	2008-02-05 16:43:44	116.27083	39.87511
51	2008-02-05 16:52:51	116.2798	39.87452
51	2008-02-05 16:57:53	116.28397	39.86484
51	2008-02-05 17:02:55	116.27677	39.85952
51	2008-02-05 17:05:02	116.27668	39.8555
51	2008-02-05 17:07:56	116.27734	39.84675
51	2008-02-05 17:10:03	116.27976	39.83957
51	2008-02-05 17:15:05	116.27425	39.82717
51	2008-02-05 17:18:00	116.28199	39.81991
51	2008-02-05 17:20:07	116.28494	39.81183
51	2008-02-05 17:23:01	116.28411	39.82091
51	2008-02-05 17:25:08	116.2838	39.8257
51	2008-02-05 17:28:03	116.28022	39.83926
51	2008-02-05 17:30:10	116.27699	39.85901
51	2008-02-05 17:33:05	116.26861	39.8842
51	2008-02-05 17:35:12	116.26807	39.90615
51	2008-02-05 17:38:06	116.26928	39.92247
51	2008-02-05 17:40:13	116.26835	39.93854
51	2008-02-05 17:43:08	116.26839	39.9409
51	2008-02-05 17:43:08	116.26839	39.9409
51	2008-02-05 17:45:15	116.26666	39.94564
51	2008-02-05 17:48:10	116.2466	39.94598
51	2008-02-05 17:50:16	116.23334	39.9513
51	2008-02-05 17:53:10	116.21791	39.95368
51	2008-02-05 17:55:17	116.20766	39.95417
51	2008-02-05 17:58:12	116.20318	39.94296
51	2008-02-05 18:00:19	116.20377	39.94
51	2008-02-05 18:03:14	116.2055	39.91791
51	2008-02-05 18:29:26	116.20834	39.76294
51	2008-02-05 18:32:32	116.17475	39.76619
51	2008-02-05 18:34:28	116.16007	39.76531
51	2008-02-05 18:37:34	116.14375	39.74947
51	2008-02-05 18:39:29	116.14113	39.74753
51	2008-02-05 18:42:36	116.14235	39.74747
51	2008-02-06 12:16:56	116.1423	39.74748
