# Supplementary material for: An adaptive map-matching algorithm based on hierarchical fuzzy system from vehicular GPS data
Source: PLoS One. 2017 Dec 5;12(12):e0188796. doi: 10.1371/journal.pone.0188796 (PMC5716534; doi:10.1371/journal.pone.0188796)
Supplement: S1 Data — (ZIP) [file pone.0188796.s001.zip › data samples/52.txt]

52	2008-02-02 13:36:43	116.38059	39.85619
52	2008-02-02 13:38:26	116.38087	39.84874
52	2008-02-02 13:43:28	116.36555	39.84937
52	2008-02-02 13:46:46	116.36486	39.84455
52	2008-02-02 13:48:30	116.3589	39.84793
52	2008-02-02 13:51:47	116.37373	39.84913
52	2008-02-02 13:53:31	116.38034	39.84569
52	2008-02-02 13:56:49	116.38078	39.85064
52	2008-02-02 13:58:33	116.38066	39.85606
52	2008-02-02 14:01:51	116.38163	39.86975
52	2008-02-02 14:03:35	116.37253	39.8693
52	2008-02-02 14:06:52	116.36828	39.87632
52	2008-02-02 14:08:36	116.36824	39.87895
52	2008-02-02 14:11:54	116.36594	39.88373
52	2008-02-02 14:16:56	116.36667	39.88783
52	2008-02-02 14:21:57	116.35816	39.88801
52	2008-02-02 14:23:41	116.35286	39.88819
52	2008-02-02 14:26:59	116.35392	39.88767
52	2008-02-02 14:28:43	116.35726	39.88511
52	2008-02-02 14:28:43	116.35726	39.88511
52	2008-02-02 14:32:01	116.3623	39.88182
52	2008-02-02 14:33:45	116.3645	39.87737
52	2008-02-02 14:37:02	116.36779	39.87593
52	2008-02-02 14:38:46	116.36801	39.86988
52	2008-02-02 14:42:04	116.38039	39.86924
52	2008-02-02 14:43:48	116.38056	39.86081
52	2008-02-02 14:47:06	116.38187	39.86326
52	2008-02-02 16:52:06	116.3826	39.87062
52	2008-02-02 16:55:54	116.36509	39.86871
52	2008-02-02 16:57:07	116.35372	39.86728
52	2008-02-02 17:00:56	116.34279	39.88634
52	2008-02-02 17:02:09	116.34317	39.89017
52	2008-02-02 17:05:58	116.33389	39.88668
52	2008-02-02 17:07:10	116.33177	39.88662
52	2008-02-02 17:10:59	116.32035	39.88491
52	2008-02-02 17:12:12	116.31906	39.88586
52	2008-02-02 17:16:01	116.3205	39.88362
52	2008-02-02 17:17:14	116.32654	39.88333
52	2008-02-02 17:21:03	116.33323	39.88837
52	2008-02-02 17:26:04	116.34432	39.89619
52	2008-02-02 17:27:17	116.34653	39.89823
52	2008-02-02 17:32:19	116.34638	39.90444
52	2008-02-02 17:36:08	116.3464	39.90815
52	2008-02-02 17:37:20	116.34648	39.91071
52	2008-02-02 17:37:20	116.34648	39.91071
52	2008-02-02 17:41:09	116.34647	39.9126
52	2008-02-02 17:42:22	116.34177	39.91276
52	2008-02-02 17:46:11	116.33853	39.91943
52	2008-02-02 17:47:24	116.3385	39.92016
52	2008-02-02 17:51:13	116.3381	39.92395
52	2008-02-02 17:52:25	116.3377	39.92664
52	2008-02-02 17:56:14	116.32197	39.92689
52	2008-02-02 17:57:27	116.31986	39.92692
52	2008-02-02 18:02:29	116.32229	39.93117
52	2008-02-02 18:06:17	116.32766	39.9218
52	2008-02-02 18:06:17	116.32766	39.9218
52	2008-02-02 18:07:29	116.32385	39.92197
52	2008-02-02 18:11:18	116.31601	39.92257
52	2008-02-02 18:12:31	116.31279	39.92279
52	2008-02-02 18:16:20	116.30597	39.92685
52	2008-02-02 18:17:33	116.3135	39.92681
52	2008-02-02 18:21:22	116.3264	39.92685
52	2008-02-02 18:22:34	116.32673	39.92685
52	2008-02-02 18:26:23	116.33106	39.92683
52	2008-02-02 18:27:36	116.3369	39.92678
52	2008-02-02 18:31:25	116.34621	39.92215
52	2008-02-02 18:32:38	116.35168	39.9223
52	2008-02-02 18:37:39	116.36411	39.92252
52	2008-02-02 18:41:28	116.36436	39.92252
52	2008-02-02 18:42:41	116.36484	39.92251
52	2008-02-02 18:46:30	116.36727	39.92065
52	2008-02-02 18:47:43	116.3674	39.91901
52	2008-02-02 18:51:32	116.36747	39.91527
52	2008-02-02 18:52:44	116.36744	39.91472
52	2008-02-02 18:56:33	116.36773	39.91074
52	2008-02-02 19:01:35	116.3677	39.90772
52	2008-02-02 19:02:48	116.36762	39.90638
52	2008-02-02 19:06:37	116.36795	39.9011
52	2008-02-02 19:07:49	116.36795	39.90055
52	2008-02-02 19:11:38	116.36805	39.89881
52	2008-02-02 19:12:51	116.37634	39.89862
52	2008-02-02 19:16:40	116.3882	39.89576
52	2008-02-02 19:17:53	116.38885	39.88948
52	2008-02-02 19:21:42	116.39258	39.87986
52	2008-02-02 19:22:54	116.39149	39.87646
52	2008-02-02 19:26:43	116.39321	39.86591
52	2008-02-02 19:27:56	116.39318	39.86557
52	2008-02-02 19:31:45	116.39478	39.86402
52	2008-02-02 19:32:58	116.39684	39.8621
52	2008-02-02 19:36:46	116.40232	39.85599
52	2008-02-02 19:37:59	116.39466	39.85587
52	2008-02-02 19:41:48	116.3811	39.85918
52	2008-02-02 19:43:01	116.38107	39.86297
52	2008-02-02 19:43:01	116.38107	39.86297
52	2008-02-02 19:46:50	116.37388	39.86937
52	2008-02-02 19:48:02	116.37002	39.86914
52	2008-02-02 19:51:51	116.35006	39.86708
52	2008-02-02 19:53:04	116.34318	39.87196
52	2008-02-02 19:56:53	116.34276	39.88341
52	2008-02-02 19:58:06	116.3427	39.8873
52	2008-02-02 20:01:55	116.3426	39.89277
52	2008-02-02 20:03:07	116.34258	39.89353
52	2008-02-02 20:06:56	116.34475	39.89677
52	2008-02-02 20:08:09	116.34652	39.89694
52	2008-02-02 20:11:58	116.35066	39.89949
52	2008-02-02 20:11:58	116.35066	39.89949
52	2008-02-02 20:13:11	116.35058	39.90063
52	2008-02-02 20:18:12	116.35031	39.90718
52	2008-02-02 20:22:01	116.35047	39.9121
52	2008-02-02 20:23:14	116.35051	39.91462
52	2008-02-02 20:28:16	116.35004	39.92433
52	2008-02-02 20:32:05	116.34967	39.93724
52	2008-02-02 20:33:17	116.34952	39.93975
52	2008-02-02 20:38:19	116.30677	39.94009
52	2008-02-02 20:42:08	116.29512	39.94439
52	2008-02-02 20:43:21	116.29303	39.94513
52	2008-02-02 20:47:10	116.28871	39.94477
52	2008-02-02 20:48:22	116.28871	39.94477
52	2008-02-02 20:52:11	116.29314	39.94469
52	2008-02-02 20:53:24	116.29947	39.94238
52	2008-02-02 20:57:13	116.30386	39.93297
52	2008-02-02 20:58:26	116.30385	39.93289
52	2008-02-02 21:02:15	116.30389	39.92552
52	2008-02-02 21:03:27	116.30367	39.92227
52	2008-02-02 21:07:16	116.30393	39.91106
52	2008-02-02 21:08:29	116.30392	39.90943
52	2008-02-02 21:12:18	116.30393	39.90157
52	2008-02-02 21:27:36	116.36824	39.89066
52	2008-02-02 21:32:25	116.3682	39.8888
52	2008-02-02 21:33:40	116.36822	39.88849
52	2008-02-02 21:37:26	116.37651	39.888
52	2008-02-02 21:38:42	116.37778	39.88802
52	2008-02-02 21:42:28	116.3956	39.89065
52	2008-02-02 21:43:44	116.40609	39.89109
52	2008-02-02 21:43:44	116.40609	39.89109
52	2008-02-02 21:48:45	116.4147	39.87972
52	2008-02-02 22:16:11	116.41873	39.88266
52	2008-02-02 22:19:28	116.40587	39.88692
52	2008-02-02 22:24:29	116.38702	39.8844
52	2008-02-02 22:26:15	116.38702	39.8844
52	2008-02-02 22:29:31	116.38707	39.88445
52	2008-02-02 22:31:16	116.38707	39.88445
52	2008-02-02 22:34:33	116.38183	39.88205
52	2008-02-02 22:36:18	116.38114	39.8796
52	2008-02-02 22:39:34	116.38156	39.86459
52	2008-02-02 22:41:20	116.38052	39.86063
52	2008-02-02 22:44:36	116.38045	39.85872
52	2008-02-02 22:46:21	116.38055	39.85764
52	2008-02-02 22:49:38	116.38046	39.85665
52	2008-02-02 22:51:23	116.38052	39.85085
52	2008-02-02 22:51:23	116.38052	39.85085
52	2008-02-02 22:54:39	116.38339	39.84889
52	2008-02-02 22:56:25	116.38198	39.84866
52	2008-02-02 22:59:41	116.38064	39.85432
52	2008-02-02 23:01:26	116.38067	39.85518
52	2008-02-02 23:04:43	116.38159	39.86327
52	2008-02-02 23:06:28	116.38162	39.86329
52	2008-02-02 23:09:44	116.38154	39.86321
52	2008-02-03 10:00:34	116.38169	39.86329
52	2008-02-03 10:01:22	116.38169	39.86329
52	2008-02-03 10:05:36	116.38169	39.86329
52	2008-02-03 10:06:24	116.38169	39.86329
52	2008-02-03 10:10:37	116.38059	39.85942
52	2008-02-03 10:11:25	116.38583	39.85935
52	2008-02-03 10:15:39	116.39552	39.85317
52	2008-02-03 10:16:27	116.39531	39.85383
52	2008-02-03 10:20:41	116.38802	39.85792
52	2008-02-03 10:21:29	116.38665	39.85941
52	2008-02-03 10:25:42	116.36775	39.85574
52	2008-02-03 10:26:30	116.35901	39.85374
52	2008-02-03 10:30:44	116.31301	39.85435
52	2008-02-03 10:31:32	116.30783	39.86041
52	2008-02-03 10:35:46	116.30348	39.88401
52	2008-02-03 10:36:33	116.3046	39.8812
52	2008-02-03 10:40:47	116.30133	39.87954
52	2008-02-03 10:41:35	116.30112	39.87977
52	2008-02-03 10:45:49	116.30925	39.88551
52	2008-02-03 10:46:37	116.31166	39.88646
52	2008-02-03 10:51:37	116.32754	39.88335
52	2008-02-03 10:51:37	116.32754	39.88335
52	2008-02-03 10:55:51	116.34705	39.88815
52	2008-02-03 10:56:39	116.35158	39.88806
52	2008-02-03 11:06:42	116.36758	39.87714
52	2008-02-03 11:11:44	116.38144	39.87146
52	2008-02-03 11:26:01	116.43226	39.86486
52	2008-02-03 11:26:49	116.43226	39.86483
52	2008-02-03 11:31:03	116.43083	39.87696
52	2008-02-03 11:31:51	116.4279	39.88222
52	2008-02-03 11:36:52	116.41409	39.89193
52	2008-02-03 11:41:06	116.41201	39.89802
52	2008-02-03 11:51:09	116.43412	39.88487
52	2008-02-03 11:51:57	116.43363	39.88325
52	2008-02-03 11:56:11	116.4335	39.8832
52	2008-02-03 11:56:59	116.43174	39.88311
52	2008-02-03 12:01:13	116.43336	39.87298
52	2008-02-03 12:02:01	116.4332	39.87124
52	2008-02-03 12:11:16	116.38145	39.8737
52	2008-02-03 12:12:04	116.38133	39.87686
52	2008-02-03 12:16:18	116.37075	39.8773
52	2008-02-03 12:17:06	116.37075	39.8773
52	2008-02-03 12:21:19	116.36509	39.87717
52	2008-02-03 12:22:07	116.36447	39.87887
52	2008-02-03 12:31:23	116.35256	39.88658
52	2008-02-03 12:36:24	116.35043	39.89596
52	2008-02-03 12:37:12	116.34973	39.89699
52	2008-02-03 12:41:26	116.35085	39.90225
52	2008-02-03 12:42:14	116.35092	39.9044
52	2008-02-03 12:46:28	116.32123	39.90621
52	2008-02-03 12:51:29	116.30437	39.92198
52	2008-02-03 12:52:17	116.30437	39.92198
52	2008-02-03 12:52:25	116.62746	39.70252
52	2008-02-03 12:52:25	116.62746	39.70252
52	2008-02-03 12:52:25	116.62746	39.70252
52	2008-02-03 12:52:25	116.62746	39.70252
52	2008-02-03 12:56:31	116.28822	39.92292
52	2008-02-03 12:57:19	116.28719	39.9231
52	2008-02-03 12:57:19	116.28719	39.9231
52	2008-02-03 13:02:21	116.31201	39.92248
52	2008-02-03 13:06:34	116.32479	39.92191
52	2008-02-03 13:07:22	116.32722	39.92178
52	2008-02-03 13:11:36	116.34612	39.92217
52	2008-02-03 13:12:24	116.35167	39.92231
52	2008-02-03 13:16:38	116.35389	39.91327
52	2008-02-03 13:16:38	116.35389	39.91327
52	2008-02-03 13:17:25	116.354	39.91301
52	2008-02-03 13:21:39	116.35688	39.90849
52	2008-02-03 13:22:27	116.35693	39.9071
52	2008-02-03 13:26:41	116.35703	39.90047
52	2008-02-03 13:31:42	116.35721	39.89462
52	2008-02-03 13:32:30	116.35725	39.89047
52	2008-02-03 13:36:44	116.35903	39.8851
52	2008-02-03 13:37:32	116.35949	39.8852
52	2008-02-03 13:41:46	116.36195	39.88188
52	2008-02-03 13:42:34	116.36466	39.88128
52	2008-02-03 13:46:47	116.37239	39.87734
52	2008-02-03 13:47:35	116.37659	39.87751
52	2008-02-03 13:52:37	116.41226	39.86966
52	2008-02-03 13:56:51	116.42677	39.86464
52	2008-02-03 13:57:39	116.42626	39.86464
52	2008-02-03 14:01:52	116.41485	39.86991
52	2008-02-03 14:02:40	116.40738	39.87089
52	2008-02-03 14:06:54	116.37047	39.8695
52	2008-02-03 14:07:42	116.3702	39.86965
52	2008-02-03 14:11:56	116.36673	39.86424
52	2008-02-03 14:12:44	116.36385	39.86414
52	2008-02-03 14:16:57	116.36816	39.86588
52	2008-02-03 14:17:45	116.37068	39.86883
52	2008-02-03 14:21:59	116.38077	39.86183
52	2008-02-03 15:36:24	112.81895	32.68889
52	2008-02-03 15:36:24	112.81895	32.68889
52	2008-02-03 17:00:46	116.3759	39.87013
52	2008-02-03 17:01:59	116.36983	39.86967
52	2008-02-03 17:05:47	116.38347	39.86979
52	2008-02-03 17:07:00	116.38163	39.87055
52	2008-02-03 17:10:49	116.37263	39.87749
52	2008-02-03 17:12:02	116.37151	39.87749
52	2008-02-03 17:15:51	116.36926	39.87738
52	2008-02-03 17:17:03	116.36561	39.87724
52	2008-02-03 17:20:52	116.36004	39.88206
52	2008-02-03 17:22:05	116.35771	39.8812
52	2008-02-03 17:25:54	116.35752	39.86983
52	2008-02-03 17:27:07	116.35778	39.86947
52	2008-02-03 17:30:56	116.34197	39.86679
52	2008-02-03 17:32:08	116.33134	39.86681
52	2008-02-03 17:35:57	116.3256	39.86513
52	2008-02-03 17:37:10	116.32594	39.86486
52	2008-02-03 17:40:59	116.34248	39.86637
52	2008-02-03 17:42:12	116.34322	39.8721
52	2008-02-03 17:46:00	116.34515	39.87626
52	2008-02-03 17:47:12	116.35051	39.87644
52	2008-02-03 17:51:01	116.35285	39.88151
52	2008-02-03 17:52:14	116.35272	39.88359
52	2008-02-03 17:56:03	116.3526	39.88624
52	2008-02-03 17:57:16	116.35256	39.88732
52	2008-02-03 18:01:05	116.35036	39.89593
52	2008-02-03 18:06:06	116.35097	39.90433
52	2008-02-03 18:07:19	116.35081	39.90766
52	2008-02-03 18:11:08	116.3567	39.91073
52	2008-02-03 18:12:21	116.35687	39.90937
52	2008-02-03 18:16:10	116.35686	39.90802
52	2008-02-03 18:17:22	116.35699	39.90535
52	2008-02-03 18:17:22	116.35699	39.90535
52	2008-02-03 18:21:11	116.357	39.90178
52	2008-02-03 18:21:11	116.357	39.90178
52	2008-02-03 18:22:24	116.35699	39.8998
52	2008-02-03 18:26:13	116.35711	39.89884
52	2008-02-03 18:27:26	116.3571	39.89845
52	2008-02-03 18:31:15	116.35723	39.89051
52	2008-02-03 18:32:27	116.35722	39.89034
52	2008-02-03 18:36:16	116.35735	39.88876
52	2008-02-03 18:37:29	116.35735	39.88869
52	2008-02-03 18:41:18	116.37587	39.88785
52	2008-02-03 18:42:31	116.38072	39.88811
52	2008-02-03 18:46:20	116.40198	39.89116
52	2008-02-03 18:47:32	116.40612	39.89018
52	2008-02-03 18:51:21	116.41432	39.88341
52	2008-02-03 18:52:34	116.41442	39.88307
52	2008-02-03 18:56:23	116.41523	39.86809
52	2008-02-03 18:57:36	116.4153	39.86698
52	2008-02-03 19:01:25	116.41536	39.8656
52	2008-02-03 19:02:37	116.41537	39.86557
52	2008-02-03 19:06:26	116.42177	39.86433
52	2008-02-03 19:07:39	116.4249	39.86442
52	2008-02-03 19:11:28	116.4278	39.86042
52	2008-02-03 19:12:41	116.42769	39.86027
52	2008-02-03 19:16:30	116.42646	39.85999
52	2008-02-03 19:17:42	116.42638	39.85998
52	2008-02-03 19:21:31	116.42176	39.85776
52	2008-02-03 19:22:44	116.41792	39.85671
52	2008-02-03 19:26:33	116.41399	39.85603
52	2008-02-03 19:27:46	116.40984	39.85596
52	2008-02-03 19:31:34	116.40784	39.85842
52	2008-02-03 19:32:47	116.40786	39.86013
52	2008-02-03 19:36:36	116.4076	39.86259
52	2008-02-03 19:37:49	116.40777	39.86336
52	2008-02-03 19:41:38	116.41664	39.86992
52	2008-02-03 19:42:50	116.42942	39.86941
52	2008-02-03 19:46:39	116.44271	39.8832
52	2008-02-03 19:47:52	116.44643	39.88311
52	2008-02-03 19:51:41	116.44995	39.87831
52	2008-02-03 19:52:54	116.44984	39.87645
52	2008-02-03 19:52:54	116.44984	39.87645
52	2008-02-03 19:56:43	116.43969	39.87593
52	2008-02-03 19:57:55	116.4395	39.88473
52	2008-02-03 20:01:44	116.43106	39.86949
52	2008-02-03 20:02:57	116.42529	39.86981
52	2008-02-03 20:06:46	116.41493	39.86985
52	2008-02-03 20:07:59	116.41514	39.86806
52	2008-02-03 20:11:48	116.41447	39.86412
52	2008-02-03 20:13:00	116.40909	39.86398
52	2008-02-03 20:16:49	116.39542	39.86417
52	2008-02-03 20:18:02	116.39391	39.86402
52	2008-02-03 20:18:02	116.39391	39.86402
52	2008-02-03 20:21:51	116.39396	39.84613
52	2008-02-03 20:23:04	116.39426	39.84116
52	2008-02-03 20:26:53	116.39535	39.82244
52	2008-02-03 20:26:53	116.39535	39.82244
52	2008-02-03 20:28:05	116.39536	39.82212
52	2008-02-03 20:31:54	116.40144	39.81943
52	2008-02-03 20:33:07	116.40227	39.82062
52	2008-02-03 20:36:56	116.39495	39.83524
52	2008-02-03 20:38:09	116.39101	39.83656
52	2008-02-03 20:41:58	116.38103	39.84382
52	2008-02-03 20:43:10	116.38062	39.84712
52	2008-02-03 20:48:12	116.37495	39.85626
52	2008-02-03 20:52:01	116.37735	39.85786
52	2008-02-03 20:53:14	116.37783	39.86111
52	2008-02-03 20:57:03	116.38059	39.86049
52	2008-02-03 20:58:15	116.38074	39.86182
52	2008-02-03 21:15:12	116.38172	39.86331
52	2008-02-03 21:15:12	116.38172	39.86331
52	2008-02-04 00:27:39	116.35066	39.91187
52	2008-02-04 00:27:39	116.35066	39.91187
52	2008-02-04 00:27:39	116.35066	39.91187
52	2008-02-04 09:10:26	116.38166	39.86324
52	2008-02-04 09:10:26	116.38166	39.86324
52	2008-02-04 09:10:45	116.38166	39.86324
52	2008-02-04 09:15:27	116.38061	39.86177
52	2008-02-04 09:15:47	116.38056	39.86024
52	2008-02-04 09:20:29	116.37552	39.84896
52	2008-02-04 09:20:49	116.37395	39.84928
52	2008-02-04 09:25:31	116.35947	39.84943
52	2008-02-04 09:25:50	116.35947	39.84944
52	2008-02-04 09:30:32	116.35811	39.86674
52	2008-02-04 09:30:52	116.35811	39.86674
52	2008-02-04 09:35:34	116.34311	39.87185
52	2008-02-04 09:35:54	116.34321	39.8728
52	2008-02-04 09:40:36	116.34262	39.89188
52	2008-02-04 09:40:55	116.34261	39.89241
52	2008-02-04 09:42:36	116.34354	39.89632
52	2008-02-04 09:45:37	116.35062	39.90096
52	2008-02-04 09:45:57	116.35057	39.90237
52	2008-02-04 09:55:41	116.35555	39.89777
52	2008-02-04 09:56:00	116.35699	39.89769
52	2008-02-04 10:00:42	116.34694	39.88949
52	2008-02-04 10:01:02	116.34692	39.88874
52	2008-02-04 10:05:44	116.35723	39.88528
52	2008-02-04 10:06:03	116.35727	39.88464
52	2008-02-04 10:10:46	116.34777	39.88197
52	2008-02-04 10:11:05	116.3506	39.88195
52	2008-02-04 10:15:47	116.3645	39.87732
52	2008-02-04 10:16:07	116.36609	39.87716
52	2008-02-04 10:20:49	116.36781	39.87524
52	2008-02-04 10:21:08	116.36781	39.87524
52	2008-02-04 10:25:51	116.36756	39.87709
52	2008-02-04 10:26:10	116.36756	39.87709
52	2008-02-04 10:30:52	116.3682	39.88717
52	2008-02-04 10:31:12	116.36819	39.88732
52	2008-02-04 10:35:54	116.36166	39.88798
52	2008-02-04 10:36:13	116.35877	39.88798
52	2008-02-04 10:41:15	116.32147	39.88872
52	2008-02-04 10:45:57	116.31997	39.88163
52	2008-02-04 10:50:59	116.31944	39.88154
52	2008-02-04 10:51:18	116.31944	39.88154
52	2008-02-04 10:56:01	116.32049	39.88279
52	2008-02-04 10:56:20	116.32046	39.8839
52	2008-02-04 11:06:03	116.36799	39.88259
52	2008-02-04 11:06:22	116.36794	39.88247
52	2008-02-04 11:11:05	116.36984	39.87725
52	2008-02-04 11:11:24	116.37055	39.87725
52	2008-02-04 11:16:06	116.37879	39.88441
52	2008-02-04 11:16:06	116.37879	39.88441
52	2008-02-04 11:16:26	116.37901	39.88473
52	2008-02-04 11:21:08	116.38694	39.88056
52	2008-02-04 11:21:27	116.38694	39.88056
52	2008-02-04 11:26:10	116.38914	39.88438
52	2008-02-04 11:26:29	116.38896	39.88478
52	2008-02-04 11:51:59	116.37042	39.88182
52	2008-02-04 11:52:52	116.36986	39.88183
52	2008-02-04 11:57:01	116.36221	39.88198
52	2008-02-04 11:57:54	116.36112	39.88375
52	2008-02-04 12:02:02	116.3532	39.88808
52	2008-02-04 12:02:55	116.35226	39.88809
52	2008-02-04 12:07:04	116.32944	39.88794
52	2008-02-04 12:07:57	116.32827	39.88598
52	2008-02-04 12:12:06	116.33018	39.884
52	2008-02-04 12:12:59	116.3326	39.88666
52	2008-02-04 12:17:07	116.34602	39.88792
52	2008-02-04 12:18:00	116.347	39.88776
52	2008-02-04 12:23:02	116.34921	39.87973
52	2008-02-04 12:27:11	116.34757	39.87715
52	2008-02-04 12:28:04	116.34506	39.87634
52	2008-02-04 12:32:12	116.3412	39.86773
52	2008-02-04 12:33:05	116.33543	39.8669
52	2008-02-04 12:37:14	116.31624	39.86692
52	2008-02-04 12:42:16	116.30969	39.86682
52	2008-02-04 12:43:09	116.30706	39.8681
52	2008-02-04 12:43:09	116.30706	39.8681
52	2008-02-04 12:47:17	116.30566	39.87541
52	2008-02-04 12:48:10	116.30546	39.87717
52	2008-02-04 12:52:19	116.31375	39.88291
52	2008-02-04 12:53:12	116.31454	39.88296
52	2008-02-04 12:57:21	116.32802	39.88858
52	2008-02-04 12:58:14	116.33397	39.88848
52	2008-02-04 13:02:22	116.35512	39.88792
52	2008-02-04 13:03:15	116.3565	39.88808
52	2008-02-04 13:07:24	116.36685	39.88789
52	2008-02-04 13:08:17	116.3669	39.88789
52	2008-02-04 13:12:25	116.36857	39.89467
52	2008-02-04 13:13:18	116.36859	39.89607
52	2008-02-04 13:17:26	116.36885	39.89422
52	2008-02-04 13:18:19	116.36814	39.88932
52	2008-02-04 13:22:28	116.368	39.87773
52	2008-02-04 13:23:21	116.36799	39.87235
52	2008-02-04 13:27:29	116.36026	39.86793
52	2008-02-04 13:28:23	116.36209	39.8681
52	2008-02-04 13:32:31	116.36941	39.87722
52	2008-02-04 13:33:24	116.37373	39.87739
52	2008-02-04 13:37:33	116.38133	39.87949
52	2008-02-04 13:38:26	116.38137	39.88
52	2008-02-04 13:42:34	116.38694	39.8847
52	2008-02-04 13:43:28	116.38701	39.88331
52	2008-02-04 13:47:36	116.39309	39.867
52	2008-02-04 13:48:29	116.39334	39.85945
52	2008-02-04 13:52:38	116.39353	39.85189
52	2008-02-04 13:53:31	116.39354	39.85184
52	2008-02-04 13:57:39	116.39082	39.85022
52	2008-02-04 13:58:33	116.39083	39.85401
52	2008-02-04 14:02:41	116.39425	39.85486
52	2008-02-04 14:03:34	116.39383	39.85945
52	2008-02-04 14:08:06	116.38069	39.86985
52	2008-02-04 14:08:36	116.37537	39.86955
52	2008-02-04 14:12:44	116.36831	39.8747
52	2008-02-04 14:13:37	116.36843	39.87636
52	2008-02-04 14:17:46	116.38147	39.87195
52	2008-02-04 14:22:48	116.38199	39.86324
52	2008-02-04 17:00:53	116.38142	39.86321
52	2008-02-04 17:03:42	116.38124	39.8769
52	2008-02-04 17:05:55	116.37465	39.87748
52	2008-02-04 17:08:44	116.37052	39.87748
52	2008-02-04 17:08:44	116.37052	39.87748
52	2008-02-04 17:10:57	116.36751	39.87721
52	2008-02-04 17:13:45	116.35801	39.87695
52	2008-02-04 17:13:45	116.35801	39.87695
52	2008-02-04 17:15:58	116.34835	39.87645
52	2008-02-04 17:18:47	116.34102	39.87627
52	2008-02-04 17:21:00	116.33981	39.87248
52	2008-02-04 17:26:02	116.33309	39.87188
52	2008-02-04 17:28:50	116.33313	39.8762
52	2008-02-04 17:31:03	116.33568	39.87948
52	2008-02-04 17:33:52	116.33625	39.88668
52	2008-02-04 17:36:05	116.33039	39.88672
52	2008-02-04 17:38:54	116.32389	39.88338
52	2008-02-04 17:41:07	116.32207	39.8833
52	2008-02-04 17:43:54	116.32121	39.88353
52	2008-02-04 17:46:07	116.31592	39.88322
52	2008-02-04 17:48:56	116.31081	39.88108
52	2008-02-04 17:51:09	116.30547	39.88074
52	2008-02-04 17:56:11	116.3184	39.88846
52	2008-02-04 17:58:59	116.34171	39.88827
52	2008-02-04 18:01:12	116.35286	39.88794
52	2008-02-04 18:04:01	116.35736	39.88563
52	2008-02-04 18:06:14	116.36104	39.88294
52	2008-02-04 18:09:02	116.36454	39.87929
52	2008-02-04 18:11:16	116.36715	39.87704
52	2008-02-04 18:14:04	116.38028	39.87749
52	2008-02-04 18:16:17	116.38702	39.87936
52	2008-02-04 18:19:06	116.39383	39.87536
52	2008-02-04 18:21:19	116.39463	39.87535
52	2008-02-04 18:24:07	116.3926	39.88179
52	2008-02-04 18:26:21	116.38975	39.88492
52	2008-02-04 18:26:21	116.38975	39.88492
52	2008-02-04 18:29:09	116.38116	39.88485
52	2008-02-04 18:34:11	116.37406	39.88809
52	2008-02-04 18:36:24	116.36837	39.89343
52	2008-02-04 18:39:12	116.36839	39.89596
52	2008-02-04 18:41:25	116.36841	39.89758
52	2008-02-04 18:44:14	116.36816	39.90334
52	2008-02-04 18:46:27	116.36793	39.90424
52	2008-02-04 18:49:16	116.36784	39.90505
52	2008-02-04 18:51:29	116.36798	39.90711
52	2008-02-04 18:54:17	116.37001	39.9067
52	2008-02-04 18:56:30	116.36348	39.9059
52	2008-02-04 18:59:19	116.39566	39.90646
52	2008-02-04 18:59:19	116.39566	39.90646
52	2008-02-04 19:01:32	116.3404	39.90598
52	2008-02-04 19:04:21	116.32951	39.90622
52	2008-02-04 19:06:34	116.32925	39.90195
52	2008-02-04 19:09:22	116.32533	39.9013
52	2008-02-04 19:11:35	116.32296	39.89653
52	2008-02-04 19:16:37	116.31846	39.8919
52	2008-02-04 19:19:26	116.31576	39.89205
52	2008-02-04 19:19:26	116.31576	39.89205
52	2008-02-04 19:21:39	116.31031	39.88718
52	2008-02-04 19:24:27	116.31031	39.88644
52	2008-02-04 19:26:40	116.31036	39.88584
52	2008-02-04 19:29:29	116.312	39.8829
52	2008-02-04 19:31:42	116.31452	39.88287
52	2008-02-04 19:34:31	116.31504	39.88326
52	2008-02-04 19:39:32	116.31501	39.88752
52	2008-02-04 19:41:45	116.30467	39.88536
52	2008-02-04 19:44:34	116.30439	39.88873
52	2008-02-04 19:46:47	116.30433	39.89119
52	2008-02-04 19:51:49	116.3043	39.90501
52	2008-02-04 19:54:37	116.30443	39.92188
52	2008-02-04 19:56:50	116.301	39.92305
52	2008-02-04 19:59:39	116.29524	39.92631
52	2008-02-04 20:01:52	116.29583	39.93166
52	2008-02-04 20:04:41	116.2957	39.93164
52	2008-02-04 20:06:54	116.30384	39.92627
52	2008-02-04 20:09:42	116.30384	39.91838
52	2008-02-04 20:11:55	116.30385	39.91562
52	2008-02-04 20:14:44	116.30383	39.9123
52	2008-02-04 20:16:57	116.30387	39.9101
52	2008-02-04 20:19:46	116.30388	39.90823
52	2008-02-04 20:21:59	116.30388	39.90309
52	2008-02-04 20:24:47	116.30421	39.88689
52	2008-02-04 20:27:00	116.30594	39.87016
52	2008-02-04 20:29:49	116.32196	39.84795
52	2008-02-04 20:32:02	116.33971	39.8446
52	2008-02-04 20:32:02	116.33971	39.8446
52	2008-02-04 20:34:51	116.33874	39.81511
52	2008-02-04 20:37:04	116.34066	39.79647
52	2008-02-04 20:39:52	116.33549	39.77061
52	2008-02-04 20:42:05	116.33835	39.74569
52	2008-02-04 20:44:54	116.33877	39.73487
52	2008-02-04 20:47:07	116.33744	39.7368
52	2008-02-04 20:49:55	116.33889	39.74488
52	2008-02-04 20:52:09	116.33711	39.76133
52	2008-02-04 20:54:57	116.33581	39.77133
52	2008-02-04 20:57:10	116.33923	39.7817
52	2008-02-04 21:02:12	116.33952	39.80551
52	2008-02-04 21:05:00	116.33984	39.83403
52	2008-02-04 21:10:02	116.3528	39.84453
52	2008-02-04 21:12:15	116.35885	39.84553
52	2008-02-04 21:17:17	116.3583	39.86509
52	2008-02-04 21:20:05	116.35791	39.87122
52	2008-02-04 21:22:18	116.35785	39.87363
52	2008-02-04 21:25:07	116.35778	39.87599
52	2008-02-04 21:25:07	116.35778	39.87599
52	2008-02-04 21:30:09	116.36829	39.88701
52	2008-02-04 21:32:22	116.36819	39.89342
52	2008-02-04 21:37:22	116.37843	39.89161
52	2008-02-04 21:40:11	116.37839	39.88927
52	2008-02-04 21:42:24	116.3784	39.88867
52	2008-02-04 21:45:13	116.37855	39.88545
52	2008-02-04 21:47:26	116.38116	39.88021
52	2008-02-04 21:50:14	116.38145	39.87416
52	2008-02-04 21:55:16	116.3805	39.85694
52	2008-02-04 21:57:29	116.38061	39.85142
52	2008-02-04 22:02:31	116.38071	39.85659
52	2008-02-04 22:05:19	116.38077	39.85696
52	2008-02-04 22:17:36	116.34262	39.88214
52	2008-02-04 22:20:24	116.3505	39.90178
52	2008-02-04 22:22:37	116.35007	39.92177
52	2008-02-04 22:25:26	116.34935	39.93946
52	2008-02-04 22:27:39	116.34873	39.96005
52	2008-02-04 22:32:41	116.32789	39.96975
52	2008-02-04 22:35:29	116.32735	39.97939
52	2008-02-04 22:37:42	116.32512	39.97954
52	2008-02-04 22:37:42	116.32512	39.97954
52	2008-02-04 22:40:31	116.32723	39.97714
52	2008-02-04 22:42:44	116.32765	39.96806
52	2008-02-04 22:45:33	116.31994	39.96629
52	2008-02-04 22:47:46	116.31478	39.96349
52	2008-02-04 22:50:34	116.31365	39.96324
52	2008-02-04 22:52:47	116.31675	39.95799
52	2008-02-04 22:55:36	116.31768	39.95045
52	2008-02-04 22:57:49	116.31872	39.94363
52	2008-02-04 23:00:38	116.32218	39.93711
52	2008-02-04 23:02:51	116.33651	39.93623
52	2008-02-04 23:05:39	116.33778	39.9266
52	2008-02-04 23:07:52	116.34668	39.92218
52	2008-02-04 23:10:41	116.35431	39.91715
52	2008-02-04 23:12:54	116.35733	39.913
52	2008-02-04 23:15:43	116.35703	39.90497
52	2008-02-04 23:17:56	116.35761	39.89805
52	2008-02-04 23:20:44	116.36835	39.89434
52	2008-02-04 23:22:57	116.36828	39.8976
52	2008-02-04 23:25:46	116.37835	39.89414
52	2008-02-04 23:27:59	116.37839	39.88905
52	2008-02-04 23:30:47	116.37839	39.88852
52	2008-02-04 23:30:47	116.37839	39.88852
52	2008-02-04 23:33:01	116.37872	39.88296
52	2008-02-04 23:35:49	116.38144	39.87381
52	2008-02-04 23:38:02	116.37961	39.86291
52	2008-02-04 23:40:51	116.37509	39.86079
52	2008-02-04 23:43:04	116.37599	39.86163
52	2008-02-04 23:45:52	116.38069	39.86014
52	2008-02-04 23:48:05	116.38116	39.86298
52	2008-02-04 23:51:20	116.38179	39.86334
52	2008-02-05 09:24:18	116.38171	39.86328
52	2008-02-05 09:26:31	116.38171	39.86328
52	2008-02-05 09:29:19	116.38171	39.86328
52	2008-02-05 09:31:32	116.38172	39.86549
52	2008-02-05 09:34:21	116.40375	39.87064
52	2008-02-05 09:36:34	116.42804	39.86943
52	2008-02-05 09:39:23	116.44467	39.87315
52	2008-02-05 09:41:36	116.43977	39.87595
52	2008-02-05 09:46:37	116.42464	39.8878
52	2008-02-05 09:49:26	116.41922	39.89208
52	2008-02-05 09:49:26	116.41922	39.89208
52	2008-02-05 09:54:28	116.39683	39.89089
52	2008-02-05 09:56:41	116.40605	39.89056
52	2008-02-05 09:59:29	116.39649	39.8861
52	2008-02-05 10:01:42	116.38772	39.8849
52	2008-02-05 10:04:31	116.38144	39.88204
52	2008-02-05 10:09:33	116.37033	39.87732
52	2008-02-05 10:14:34	116.36434	39.87438
52	2008-02-05 10:19:36	116.36121	39.88197
52	2008-02-05 10:20:44	116.35833	39.88196
52	2008-02-05 10:25:46	116.35263	39.87651
52	2008-02-05 10:29:39	116.36749	39.87704
52	2008-02-05 10:30:47	116.36847	39.87715
52	2008-02-05 10:39:43	116.38178	39.86499
52	2008-02-05 10:44:44	116.41506	39.87386
52	2008-02-05 10:50:54	116.42085	39.88619
52	2008-02-05 10:55:56	116.42443	39.88528
52	2008-02-05 11:00:57	116.43294	39.86807
52	2008-02-05 11:04:51	116.42025	39.8653
52	2008-02-05 11:05:59	116.41702	39.8644
52	2008-02-05 11:05:59	116.41702	39.8644
52	2008-02-05 11:09:53	116.40253	39.86379
52	2008-02-05 11:16:02	116.381	39.85941
52	2008-02-05 11:19:56	116.37899	39.84819
52	2008-02-05 11:26:06	116.35878	39.84705
52	2008-02-05 11:26:06	116.35878	39.84705
52	2008-02-05 11:29:59	116.35857	39.85761
52	2008-02-05 11:36:09	116.35794	39.87187
52	2008-02-05 11:40:03	116.35779	39.87593
52	2008-02-05 11:41:11	116.3559	39.87674
52	2008-02-05 11:45:04	116.35278	39.87964
52	2008-02-05 11:50:06	116.3596	39.88775
52	2008-02-05 11:51:14	116.36158	39.88616
52	2008-02-05 11:55:08	116.36456	39.87852
52	2008-02-05 11:55:08	116.36456	39.87852
52	2008-02-05 11:56:16	116.36535	39.87711
52	2008-02-05 12:01:40	116.36849	39.88583
52	2008-02-05 12:05:11	116.37784	39.88796
52	2008-02-05 12:06:19	116.37784	39.88796
52	2008-02-05 12:11:21	116.4123	39.89152
52	2008-02-05 12:16:21	116.42272	39.89912
52	2008-02-05 12:21:23	116.43022	39.89884
52	2008-02-05 12:26:47	116.43302	39.893
52	2008-02-05 12:30:18	116.43427	39.88413
52	2008-02-05 12:35:20	116.43287	39.86917
52	2008-02-05 12:40:21	116.42023	39.86593
52	2008-02-05 12:41:30	116.42029	39.86498
52	2008-02-05 12:45:23	116.41643	39.86434
52	2008-02-05 12:46:31	116.41437	39.86407
52	2008-02-05 12:51:33	116.40687	39.86384
52	2008-02-05 12:56:35	116.39314	39.86081
52	2008-02-05 13:01:36	116.38169	39.85959
52	2008-02-05 13:06:38	116.37575	39.87803
52	2008-02-05 13:10:31	116.38126	39.88489
52	2008-02-05 13:11:40	116.38652	39.88502
52	2008-02-05 13:16:41	116.38703	39.88407
52	2008-02-05 13:20:35	116.38137	39.8795
52	2008-02-05 13:26:44	116.37907	39.86337
52	2008-02-05 13:30:38	116.38182	39.86375
52	2008-02-05 15:53:43	116.38185	39.86386
52	2008-02-05 15:57:34	116.38118	39.87717
52	2008-02-05 15:58:44	116.38061	39.88194
52	2008-02-05 16:02:35	116.37867	39.89355
52	2008-02-05 16:03:46	116.37824	39.89559
52	2008-02-05 16:07:37	116.38567	39.90335
52	2008-02-05 16:08:48	116.38555	39.90812
52	2008-02-05 16:12:39	116.39306	39.922
52	2008-02-05 16:13:49	116.39868	39.92288
52	2008-02-05 16:17:40	116.4046	39.91777
52	2008-02-05 16:18:51	116.41043	39.9174
52	2008-02-05 16:22:42	116.41162	39.90889
52	2008-02-05 16:23:53	116.40977	39.90698
52	2008-02-05 16:27:44	116.40094	39.90668
52	2008-02-05 16:28:54	116.39989	39.90664
52	2008-02-05 16:32:45	116.38461	39.90613
52	2008-02-05 16:33:56	116.38047	39.90597
52	2008-02-05 16:37:47	116.3684	39.90592
52	2008-02-05 16:38:58	116.36561	39.90646
52	2008-02-05 16:42:49	116.3613	39.91039
52	2008-02-05 16:43:59	116.36029	39.90821
52	2008-02-05 16:47:50	116.35714	39.90005
52	2008-02-05 16:49:01	116.35708	39.89961
52	2008-02-05 16:52:52	116.35723	39.89908
52	2008-02-05 16:54:03	116.35723	39.89571
52	2008-02-05 16:57:54	116.35374	39.88806
52	2008-02-05 16:59:04	116.34617	39.88817
52	2008-02-05 17:02:55	116.33648	39.89098
52	2008-02-05 17:04:06	116.33648	39.88725
52	2008-02-05 17:07:57	116.33245	39.88732
52	2008-02-05 17:09:08	116.33356	39.88832
52	2008-02-05 17:12:59	116.35645	39.88777
52	2008-02-05 17:14:09	116.3573	39.88676
52	2008-02-05 17:18:00	116.36158	39.88678
52	2008-02-05 17:19:11	116.36209	39.88773
52	2008-02-05 17:23:02	116.37813	39.88802
52	2008-02-05 17:24:19	116.37813	39.88802
52	2008-02-05 17:28:04	116.3982	39.89106
52	2008-02-05 17:29:14	116.40778	39.89141
52	2008-02-05 17:33:05	116.42861	39.89268
52	2008-02-05 17:34:16	116.4328	39.89274
52	2008-02-05 17:38:07	116.45019	39.88648
52	2008-02-05 17:39:18	116.45405	39.88643
52	2008-02-05 17:44:19	116.44969	39.88323
52	2008-02-05 17:48:10	116.42814	39.88295
52	2008-02-05 17:49:21	116.42261	39.87976
52	2008-02-05 17:53:12	116.41446	39.87198
52	2008-02-05 17:54:23	116.41315	39.87279
52	2008-02-05 17:58:14	116.41202	39.8719
52	2008-02-05 17:59:24	116.40617	39.87174
52	2008-02-05 18:03:15	116.3926	39.88202
52	2008-02-05 18:04:26	116.38951	39.88224
52	2008-02-05 18:08:17	116.38638	39.88211
52	2008-02-05 18:09:28	116.38003	39.88201
52	2008-02-05 18:13:18	116.37855	39.88674
52	2008-02-05 18:14:29	116.37852	39.88709
52	2008-02-05 18:18:20	116.37623	39.88817
52	2008-02-05 18:19:31	116.36881	39.88808
52	2008-02-05 18:23:22	116.36834	39.89358
52	2008-02-05 18:24:32	116.36828	39.89753
52	2008-02-05 18:28:23	116.36806	39.90252
52	2008-02-05 18:29:34	116.36806	39.90252
52	2008-02-05 18:33:25	116.36781	39.90431
52	2008-02-05 18:34:36	116.36794	39.9054
52	2008-02-05 18:38:27	116.3678	39.90822
52	2008-02-05 18:39:37	116.36755	39.90916
52	2008-02-05 18:43:28	116.36943	39.9096
52	2008-02-05 18:44:39	116.36986	39.90964
52	2008-02-05 18:48:30	116.37577	39.90932
52	2008-02-05 18:49:41	116.37633	39.9071
52	2008-02-05 18:53:32	116.37786	39.89963
52	2008-02-05 18:54:42	116.37786	39.89963
52	2008-02-05 18:58:33	116.37929	39.88801
52	2008-02-05 18:59:44	116.38268	39.88799
52	2008-02-05 19:03:35	116.38364	39.88599
52	2008-02-05 19:04:46	116.38372	39.8851
52	2008-02-05 19:08:37	116.38422	39.88205
52	2008-02-05 19:09:47	116.3816	39.88204
52	2008-02-05 19:18:40	116.3696	39.88803
52	2008-02-05 19:19:51	116.3696	39.88803
52	2008-02-05 19:19:51	116.3696	39.88803
52	2008-02-05 19:23:42	116.36161	39.888
52	2008-02-05 19:24:52	116.35597	39.88792
52	2008-02-05 19:28:42	116.34266	39.89715
52	2008-02-05 19:29:53	116.33481	39.89635
52	2008-02-05 19:33:44	116.30437	39.90374
52	2008-02-05 19:34:55	116.30439	39.91276
52	2008-02-05 19:38:46	116.30441	39.92612
52	2008-02-05 19:39:56	116.30975	39.92682
52	2008-02-05 19:43:47	116.31881	39.92683
52	2008-02-05 19:44:58	116.32157	39.92684
52	2008-02-05 19:48:49	116.32741	39.92684
52	2008-02-05 19:48:49	116.32741	39.92684
52	2008-02-05 19:50:00	116.33138	39.92681
52	2008-02-05 19:53:51	116.34639	39.92239
52	2008-02-05 19:55:01	116.35307	39.92235
52	2008-02-05 19:58:52	116.35819	39.91463
52	2008-02-05 20:00:03	116.35684	39.9087
52	2008-02-05 20:03:54	116.35693	39.89854
52	2008-02-05 20:05:05	116.35693	39.89851
52	2008-02-05 20:08:56	116.35725	39.89761
52	2008-02-05 20:10:06	116.36376	39.89813
52	2008-02-05 20:13:57	116.36817	39.89405
52	2008-02-05 20:15:08	116.36818	39.89112
52	2008-02-05 20:18:59	116.36811	39.88936
52	2008-02-05 20:24:01	116.36803	39.87907
52	2008-02-05 20:25:11	116.36804	39.87182
52	2008-02-05 20:29:02	116.36807	39.86633
52	2008-02-05 20:30:13	116.3674	39.86221
52	2008-02-05 20:35:15	116.36495	39.84953
52	2008-02-05 20:39:06	116.36841	39.84925
52	2008-02-05 20:40:16	116.37254	39.84918
52	2008-02-05 20:44:07	116.38057	39.85418
52	2008-02-05 20:45:18	116.38062	39.85995
52	2008-02-05 20:49:09	116.38179	39.86316
52	2008-02-05 20:50:20	116.38179	39.86316
52	2008-02-05 20:54:10	116.38179	39.86316
52	2008-02-05 20:55:24	116.38179	39.86316
52	2008-02-05 20:59:12	116.38179	39.86316
52	2008-02-05 21:00:23	116.38179	39.86316
52	2008-02-06 11:31:21	116.38053	39.85903
52	2008-02-06 11:31:21	116.38053	39.85903
52	2008-02-06 11:33:35	116.38055	39.85405
52	2008-02-06 11:36:22	116.37636	39.84875
52	2008-02-06 11:38:36	116.36846	39.84927
52	2008-02-06 11:43:38	116.3588	39.84598
52	2008-02-06 11:46:25	116.36509	39.84636
52	2008-02-06 11:48:40	116.37377	39.84917
52	2008-02-06 11:51:27	116.38014	39.84796
52	2008-02-06 11:56:29	116.40169	39.85558
52	2008-02-06 11:58:43	116.41576	39.8559
52	2008-02-06 12:01:30	116.41718	39.86422
52	2008-02-06 12:03:44	116.42428	39.86632
52	2008-02-06 12:06:32	116.43822	39.87061
52	2008-02-06 12:08:46	116.4535	39.87004
52	2008-02-06 12:11:34	116.46159	39.87178
52	2008-02-06 12:13:48	116.46167	39.87603
52	2008-02-06 12:16:35	116.46008	39.87966
52	2008-02-06 12:18:49	116.459	39.88018
52	2008-02-06 12:21:37	116.45446	39.88021
52	2008-02-06 12:23:51	116.44885	39.8803
52	2008-02-06 12:26:39	116.44564	39.88034
52	2008-02-06 12:28:53	116.44177	39.88037
52	2008-02-06 12:31:40	116.43348	39.88322
52	2008-02-06 12:33:54	116.43348	39.88322
52	2008-02-06 12:36:42	116.42782	39.88006
52	2008-02-06 12:38:56	116.43325	39.87012
52	2008-02-06 12:41:44	116.42477	39.86711
52	2008-02-06 12:45:19	116.41968	39.86444
52	2008-02-06 12:46:44	116.41719	39.86428
52	2008-02-06 12:50:19	116.39959	39.87064
52	2008-02-06 12:51:46	116.38193	39.86985
52	2008-02-06 12:56:48	116.36795	39.86572
52	2008-02-06 13:15:54	116.36156	39.87476
52	2008-02-06 13:16:54	116.36171	39.87686
52	2008-02-06 13:20:29	116.36832	39.88734
52	2008-02-06 13:21:56	116.36838	39.89601
52	2008-02-06 13:25:31	116.36806	39.90491
52	2008-02-06 13:26:58	116.36764	39.90882
52	2008-02-06 13:30:32	116.37192	39.91088
52	2008-02-06 13:31:59	116.37628	39.90725
52	2008-02-06 13:35:34	116.37799	39.89644
52	2008-02-06 13:37:01	116.37842	39.89168
52	2008-02-06 13:37:01	116.37842	39.89168
52	2008-02-06 13:40:36	116.37845	39.88858
52	2008-02-06 13:47:04	116.38844	39.88742
52	2008-02-06 13:50:39	116.3917	39.88507
52	2008-02-06 13:52:06	116.38712	39.8842
52	2008-02-06 13:57:08	116.37283	39.87743
52	2008-02-06 14:00:42	116.36952	39.87729
52	2008-02-06 14:02:09	116.36449	39.8774
52	2008-02-06 14:05:44	116.36113	39.88194
52	2008-02-06 14:07:11	116.35318	39.88202
52	2008-02-06 14:10:46	116.35202	39.88804
52	2008-02-06 14:12:13	116.34726	39.88825
52	2008-02-06 14:15:47	116.33724	39.891
52	2008-02-06 14:20:49	116.33642	39.89521
52	2008-02-06 14:22:16	116.33642	39.89521
52	2008-02-06 14:25:51	116.33642	39.89521
52	2008-02-06 14:27:18	116.33642	39.89521
52	2008-02-06 14:32:19	116.35673	39.89782
52	2008-02-06 14:35:54	116.35721	39.8878
52	2008-02-06 14:37:21	116.35723	39.88204
52	2008-02-06 14:40:56	116.34898	39.88825
52	2008-02-06 14:45:57	116.34638	39.90527
52	2008-02-06 14:51:26	116.35434	39.91078
52	2008-02-06 14:52:26	116.35687	39.90819
52	2008-02-06 14:56:01	116.35703	39.89837
52	2008-02-06 14:57:28	116.35713	39.8962
52	2008-02-06 15:06:04	116.35552	39.88784
52	2008-02-06 15:07:31	116.35735	39.88492
52	2008-02-06 15:11:06	116.36799	39.88789
52	2008-02-06 15:17:34	116.36792	39.90664
52	2008-02-06 15:21:09	116.3754	39.91093
52	2008-02-06 15:22:36	116.37647	39.90643
52	2008-02-06 15:26:11	116.37789	39.89922
52	2008-02-06 15:31:12	116.36852	39.88799
52	2008-02-06 15:32:39	116.3679	39.87893
52	2008-02-06 15:36:14	116.36025	39.87096
52	2008-02-06 15:37:41	116.35901	39.87097
52	2008-02-06 15:41:16	116.35791	39.8741
52	2008-02-06 15:42:42	116.35773	39.87632
52	2008-02-06 15:42:42	116.35773	39.87632
52	2008-02-06 15:52:46	116.36524	39.89844
52	2008-02-06 15:57:47	116.35709	39.89999
52	2008-02-06 16:01:22	116.35722	39.89014
52	2008-02-06 16:02:49	116.35726	39.88841
52	2008-02-06 16:12:52	116.38144	39.8737
52	2008-02-06 16:23:20	116.38217	39.86324
52	2008-02-06 16:35:12	116.41133	39.86976
52	2008-02-06 16:40:05	116.41726	39.86415
52	2008-02-06 16:40:13	116.41674	39.8641
52	2008-02-06 16:45:15	116.40766	39.86092
52	2008-02-06 16:50:17	116.40421	39.85798
52	2008-02-06 16:50:17	116.40421	39.85798
52	2008-02-06 22:08:47	116.38142	39.85941
52	2008-02-06 22:11:57	116.38177	39.8633
52	2008-02-06 22:13:49	116.38177	39.8633
52	2008-02-06 22:18:51	116.38063	39.86376
52	2008-02-06 22:22:00	116.38171	39.86895
52	2008-02-06 22:23:52	116.39868	39.87056
52	2008-02-06 22:23:52	116.39868	39.87056
52	2008-02-06 22:28:54	116.4387	39.88694
52	2008-02-06 22:32:03	116.45474	39.90299
52	2008-02-06 22:33:56	116.48201	39.90518
52	2008-02-06 22:37:05	116.49305	39.92175
52	2008-02-06 22:38:57	116.51121	39.92206
52	2008-02-06 22:42:07	116.52214	39.92262
52	2008-02-06 22:43:59	116.52426	39.92863
52	2008-02-06 22:47:01	116.52426	39.93702
52	2008-02-06 22:57:08	116.51193	39.92207
52	2008-02-06 22:57:18	116.51193	39.92207
52	2008-02-06 23:02:09	116.48328	39.92174
52	2008-02-06 23:02:20	116.48129	39.92175
52	2008-02-06 23:07:11	116.47551	39.9216
52	2008-02-06 23:07:21	116.47554	39.9216
52	2008-02-06 23:07:21	116.47554	39.9216
52	2008-02-06 23:12:13	116.51455	39.92226
52	2008-02-06 23:12:13	116.51455	39.92226
52	2008-02-06 23:12:23	116.51627	39.92261
52	2008-02-06 23:17:25	116.52426	39.937
52	2008-02-07 03:35:49	116.52419	39.93701
52	2008-02-07 03:36:04	116.52407	39.93713
52	2008-02-07 03:40:50	116.51457	39.92241
52	2008-02-07 03:41:06	116.51247	39.92204
52	2008-02-07 03:45:52	116.47902	39.92174
52	2008-02-07 03:46:07	116.4777	39.9217
52	2008-02-07 03:51:09	116.47173	39.91449
52	2008-02-07 03:55:55	116.44418	39.90257
52	2008-02-07 03:56:11	116.44087	39.90256
52	2008-02-07 04:01:12	116.42734	39.86958
52	2008-02-07 04:05:59	116.40766	39.86008
52	2008-02-07 04:06:14	116.40779	39.85859
52	2008-02-07 04:11:16	116.38803	39.8577
52	2008-02-07 04:16:02	116.38173	39.86336
52	2008-02-07 13:10:25	116.38164	39.86329
52	2008-02-07 13:11:13	116.38164	39.86329
52	2008-02-07 13:15:27	116.38168	39.86322
52	2008-02-07 13:16:14	116.38168	39.86322
52	2008-02-07 13:20:28	116.38168	39.86322
52	2008-02-07 13:30:31	116.3818	39.86333
52	2008-02-07 13:30:31	116.3818	39.86333
52	2008-02-07 13:31:19	116.3818	39.86333
52	2008-02-07 13:36:20	116.38226	39.86937
52	2008-02-07 13:40:34	116.39896	39.86007
52	2008-02-07 13:41:22	116.40128	39.85799
52	2008-02-07 13:44:23	116.40394	39.85789
52	2008-02-07 17:26:58	116.40792	39.85647
52	2008-02-07 17:27:45	116.40792	39.85647
52	2008-02-07 17:32:00	116.41329	39.85544
52	2008-02-07 17:32:47	116.41329	39.85544
52	2008-02-07 17:37:01	116.43099	39.85734
52	2008-02-07 17:37:48	116.43225	39.8573
52	2008-02-07 17:41:50	116.43544	39.85305
52	2008-02-07 17:46:56	116.43506	39.85297
52	2008-02-07 17:46:56	116.43506	39.85297
52	2008-02-07 17:46:56	116.43506	39.85297
52	2008-02-07 17:46:56	116.43506	39.85297
52	2008-02-07 17:46:56	116.43506	39.85297
52	2008-02-07 17:46:56	116.43506	39.85297
52	2008-02-07 17:46:56	116.43506	39.85297
52	2008-02-07 17:46:56	116.43506	39.85297
52	2008-02-07 17:46:56	116.43506	39.85297
52	2008-02-07 17:46:56	116.43506	39.85297
52	2008-02-07 17:46:56	116.43506	39.85297
52	2008-02-07 17:46:56	116.43506	39.85297
52	2008-02-07 17:46:56	116.43506	39.85297
52	2008-02-07 17:46:56	116.43506	39.85297
52	2008-02-07 17:46:56	116.43506	39.85297
52	2008-02-07 17:46:56	116.43506	39.85297
52	2008-02-07 17:46:56	116.43506	39.85297
52	2008-02-07 17:46:56	116.43506	39.85297
52	2008-02-07 17:46:56	116.43506	39.85297
52	2008-02-07 17:46:56	116.43506	39.85297
52	2008-02-07 17:46:56	116.43506	39.85297
52	2008-02-07 17:46:56	116.43506	39.85297
52	2008-02-07 17:46:56	116.43506	39.85297
52	2008-02-07 19:52:49	116.43265	39.85487
52	2008-02-07 19:53:40	116.43249	39.85709
52	2008-02-07 19:58:41	116.42358	39.8573
52	2008-02-07 20:02:52	116.40403	39.85808
52	2008-02-07 20:03:43	116.40403	39.85808
52	2008-02-07 20:06:04	116.40403	39.85808
52	2008-02-07 22:08:42	116.39899	39.85565
52	2008-02-07 22:13:31	116.38178	39.86324
52	2008-02-07 22:13:44	116.38178	39.86324
52	2008-02-08 11:40:17	116.38183	39.86334
52	2008-02-08 11:41:29	116.38161	39.86343
52	2008-02-08 11:41:29	116.38161	39.86343
52	2008-02-08 11:43:18	116.38161	39.86343
52	2008-02-08 11:45:18	116.38161	39.86343
52	2008-02-08 11:46:31	116.38166	39.86347
52	2008-02-08 11:50:20	116.38166	39.86347
52	2008-02-08 11:51:33	116.38166	39.86347
52	2008-02-08 11:55:22	116.38166	39.86347
52	2008-02-08 11:55:22	116.38166	39.86347
52	2008-02-08 11:56:34	116.38151	39.86339
52	2008-02-08 12:00:23	116.40077	39.8706
52	2008-02-08 12:00:23	116.40077	39.8706
52	2008-02-08 12:05:25	116.42422	39.86427
52	2008-02-08 12:06:38	116.42751	39.86469
52	2008-02-08 12:09:26	116.42658	39.86526
52	2008-02-08 12:40:54	116.42643	39.86534
52	2008-02-08 12:49:45	116.4146	39.86414
52	2008-02-08 12:50:57	116.40915	39.86399
52	2008-02-08 12:54:46	116.39433	39.86919
52	2008-02-08 12:55:59	116.39487	39.86862
52	2008-02-08 15:42:03	116.39404	39.86935
52	2008-02-08 15:43:49	116.39311	39.87865
52	2008-02-08 15:48:50	116.40574	39.88694
52	2008-02-08 15:52:06	116.4061	39.89372
52	2008-02-08 15:53:52	116.40578	39.89896
52	2008-02-08 15:57:07	116.40525	39.90601
52	2008-02-08 15:58:54	116.40559	39.90862
52	2008-02-08 16:02:09	116.41165	39.90724
52	2008-02-08 16:03:55	116.41212	39.90002
52	2008-02-08 16:07:11	116.41213	39.89565
52	2008-02-08 16:08:57	116.40642	39.89566
52	2008-02-08 16:12:12	116.39737	39.88637
52	2008-02-08 16:12:12	116.39737	39.88637
52	2008-02-08 16:13:59	116.38772	39.88496
52	2008-02-08 16:17:14	116.37575	39.88176
52	2008-02-08 16:19:00	116.37301	39.87718
52	2008-02-08 16:22:16	116.37302	39.8772
52	2008-02-08 16:24:02	116.38077	39.87746
52	2008-02-08 16:27:17	116.39106	39.88012
52	2008-02-08 16:29:04	116.38735	39.88208
52	2008-02-08 16:38:42	116.36477	39.88002
52	2008-02-08 16:39:07	116.36464	39.87883
52	2008-02-08 16:43:44	116.36636	39.87703
52	2008-02-08 16:44:09	116.36455	39.87716
52	2008-02-08 16:48:45	116.36942	39.88764
52	2008-02-08 16:49:10	116.37078	39.88772
52	2008-02-08 16:53:47	116.37859	39.88438
52	2008-02-08 16:54:12	116.37873	39.88227
52	2008-02-08 16:58:49	116.37096	39.8775
52	2008-02-08 16:59:14	116.37046	39.87749
52	2008-02-08 17:03:50	116.36781	39.86503
52	2008-02-08 17:04:15	116.36776	39.8648
52	2008-02-08 17:08:52	116.36732	39.86441
52	2008-02-08 17:09:17	116.36732	39.86442
52	2008-02-08 17:24:48	116.39303	39.89007
52	2008-02-08 17:24:48	116.39303	39.89007
52	2008-02-08 17:25:20	116.39371	39.89022
52	2008-02-08 17:29:24	116.40601	39.89543
52	2008-02-08 17:30:21	116.41032	39.89589
52	2008-02-08 17:34:25	116.40739	39.89588
52	2008-02-08 17:34:25	116.40739	39.89588
52	2008-02-08 17:35:23	116.40596	39.89183
