# Supplementary material for: An adaptive map-matching algorithm based on hierarchical fuzzy system from vehicular GPS data
Source: PLoS One. 2017 Dec 5;12(12):e0188796. doi: 10.1371/journal.pone.0188796 (PMC5716534; doi:10.1371/journal.pone.0188796)
Supplement: S1 Data — (ZIP) [file pone.0188796.s001.zip › data samples/53.txt]

53	2008-02-02 13:36:02	116.4718	39.90122
53	2008-02-02 13:41:02	116.47184	39.9018
53	2008-02-02 13:44:35	116.47176	39.90327
53	2008-02-02 13:49:35	116.47173	39.90632
53	2008-02-02 13:54:35	116.45041	39.90704
53	2008-02-02 13:59:35	116.44623	39.91712
53	2008-02-02 14:05:11	116.44829	39.91338
53	2008-02-02 14:10:11	116.44775	39.91371
53	2008-02-02 14:10:46	116.44761	39.91237
53	2008-02-02 14:15:46	116.45516	39.90691
53	2008-02-02 14:20:46	116.45468	39.89269
53	2008-02-02 14:30:08	116.45585	39.89732
53	2008-02-02 14:35:08	116.45794	39.89952
53	2008-02-02 14:40:08	116.458	39.8997
53	2008-02-02 14:45:08	116.45792	39.89946
53	2008-02-02 14:50:08	116.45789	39.89946
53	2008-02-02 14:55:08	116.45789	39.89944
53	2008-02-02 15:00:08	116.45835	39.89942
53	2008-02-02 15:05:08	116.46996	39.89903
53	2008-02-02 15:10:08	116.47186	39.90273
53	2008-02-02 15:10:34	116.47169	39.90307
53	2008-02-02 15:15:35	116.45761	39.90456
53	2008-02-02 15:20:35	116.45492	39.87412
53	2008-02-02 15:25:35	116.40925	39.85576
53	2008-02-02 15:30:35	116.36014	39.85406
53	2008-02-02 15:35:35	116.31139	39.85618
53	2008-02-02 15:46:32	116.30077	39.8804
53	2008-02-02 15:53:54	116.30092	39.88174
53	2008-02-02 15:58:54	116.30425	39.91183
53	2008-02-02 16:03:54	116.30007	39.93114
53	2008-02-02 16:07:37	116.30008	39.9401
53	2008-02-02 16:12:37	116.30005	39.93995
53	2008-02-02 16:17:37	116.30683	39.93941
53	2008-02-02 16:22:37	116.31917	39.93707
53	2008-02-02 16:31:53	116.31965	39.93201
53	2008-02-02 16:36:53	116.31966	39.9276
53	2008-02-02 16:41:53	116.32401	39.92665
53	2008-02-02 16:46:53	116.32637	39.92652
53	2008-02-02 16:54:20	116.3414	39.93067
53	2008-02-02 16:59:20	116.34329	39.92295
53	2008-02-02 17:06:02	116.33793	39.92803
53	2008-02-02 17:11:02	116.34919	39.93904
53	2008-02-02 17:16:02	116.37327	39.95183
53	2008-02-02 17:21:02	116.37409	39.98068
53	2008-02-02 17:26:02	116.3555	40.01245
53	2008-02-02 17:29:42	116.34723	40.02387
53	2008-02-02 17:39:42	116.34584	40.01288
53	2008-02-02 17:43:24	116.34602	40.01216
53	2008-02-02 17:48:25	116.33384	39.9991
53	2008-02-02 17:51:53	116.33354	39.99173
53	2008-02-02 17:51:53	116.33354	39.99173
53	2008-02-02 17:54:31	116.33094	39.9918
53	2008-02-02 17:59:31	116.34242	40.00632
53	2008-02-02 18:00:23	116.34286	40.0063
53	2008-02-02 18:05:23	116.34654	39.99571
53	2008-02-02 18:05:52	116.34667	39.99438
53	2008-02-02 18:10:52	116.35302	39.9922
53	2008-02-02 18:15:52	116.36328	40.00006
53	2008-02-02 18:20:52	116.37724	40.00038
53	2008-02-02 18:20:52	116.37724	40.00038
53	2008-02-02 18:25:54	116.37739	40.00046
53	2008-02-02 18:30:54	116.37717	40.00064
53	2008-02-02 18:35:54	116.37749	40.00018
53	2008-02-02 18:39:28	116.37886	40.0004
53	2008-02-02 18:44:28	116.39901	40.00817
53	2008-02-02 18:47:45	116.41103	40.0023
53	2008-02-02 18:52:45	116.4108	40.00218
53	2008-02-02 18:53:17	116.41111	40.00136
53	2008-02-02 18:58:17	116.41786	39.99168
53	2008-02-02 19:03:17	116.43359	39.98704
53	2008-02-02 19:08:17	116.44832	39.97952
53	2008-02-02 19:09:11	116.45062	39.98184
53	2008-02-02 19:09:11	116.45062	39.98184
53	2008-02-02 19:13:17	116.45122	39.994
53	2008-02-02 19:13:52	116.45134	39.99538
53	2008-02-02 19:18:52	116.44929	39.99565
53	2008-02-02 19:18:52	116.44929	39.99565
53	2008-02-02 19:22:57	116.4499	39.99542
53	2008-02-02 19:27:57	116.45729	39.98515
53	2008-02-02 19:32:58	116.46719	39.98302
53	2008-02-02 19:37:58	116.48063	39.9886
53	2008-02-02 19:42:42	116.48287	39.98855
53	2008-02-02 19:47:42	116.48206	39.98811
53	2008-02-02 19:48:03	116.48094	39.98848
53	2008-02-02 19:53:03	116.46002	39.99584
53	2008-02-02 19:57:02	116.4493	39.99881
53	2008-02-02 20:07:02	116.45168	39.9978
53	2008-02-02 20:12:03	116.46142	40.00655
53	2008-02-02 20:17:03	116.45435	40.00723
53	2008-02-02 20:22:03	116.45439	40.00719
53	2008-02-02 20:32:02	116.45448	40.00719
53	2008-02-02 20:37:02	116.45449	40.00719
53	2008-02-02 20:42:02	116.46134	40.00471
53	2008-02-02 20:47:02	116.45661	39.99937
53	2008-02-02 20:47:27	116.45667	39.99809
53	2008-02-02 20:52:27	116.46827	39.98145
53	2008-02-02 20:53:40	116.47129	39.97933
53	2008-02-02 20:58:40	116.46011	39.97699
53	2008-02-02 21:03:40	116.45893	39.97692
53	2008-02-02 21:08:40	116.45869	39.97687
53	2008-02-02 21:13:40	116.45843	39.97688
53	2008-02-02 21:18:26	116.45784	39.9756
53	2008-02-02 21:23:26	116.40603	39.98725
53	2008-02-02 21:28:26	116.34893	39.98578
53	2008-02-02 21:33:26	116.34741	39.96077
53	2008-02-02 21:38:26	116.3395	39.9363
53	2008-02-02 21:43:26	116.32915	39.93346
53	2008-02-02 21:48:25	116.32738	39.93382
53	2008-02-02 21:53:25	116.31838	39.94757
53	2008-02-02 21:53:25	116.31838	39.94757
53	2008-02-02 21:57:53	116.31524	39.95435
53	2008-02-02 22:02:52	116.31798	39.95046
53	2008-02-02 22:07:52	116.31816	39.95106
53	2008-02-02 22:10:48	116.31793	39.95278
53	2008-02-02 22:15:48	116.30587	39.95556
53	2008-02-02 22:20:48	116.30095	39.96933
53	2008-02-02 22:23:02	116.29565	39.97083
53	2008-02-02 22:28:02	116.30157	39.96177
53	2008-02-02 22:33:02	116.30506	39.96178
53	2008-02-02 22:38:02	116.30505	39.96177
53	2008-02-02 22:43:02	116.30505	39.96182
53	2008-02-02 22:44:46	116.30633	39.96242
53	2008-02-02 22:49:46	116.3391	39.96625
53	2008-02-02 22:54:46	116.34935	39.93849
53	2008-02-02 22:59:46	116.34942	39.9287
53	2008-02-02 23:04:46	116.3501	39.92137
53	2008-02-02 23:09:46	116.35065	39.90978
53	2008-02-02 23:14:46	116.36252	39.89834
53	2008-02-02 23:19:46	116.36816	39.8888
53	2008-02-02 23:24:46	116.3835	39.88215
53	2008-02-02 23:25:27	116.38348	39.88212
53	2008-02-02 23:30:27	116.38344	39.8821
53	2008-02-02 23:35:27	116.38361	39.88211
53	2008-02-02 23:40:27	116.38353	39.88199
53	2008-02-02 23:45:27	116.38362	39.88212
53	2008-02-02 23:50:27	116.38366	39.88214
53	2008-02-02 23:55:27	116.38362	39.88214
53	2008-02-03 00:00:27	116.38361	39.88215
53	2008-02-03 00:05:27	116.38359	39.88212
53	2008-02-03 00:10:27	116.38359	39.88211
53	2008-02-03 00:15:27	116.37861	39.88843
53	2008-02-03 00:20:27	116.378	39.90114
53	2008-02-03 00:24:00	116.37784	39.90292
53	2008-02-03 00:29:00	116.37854	39.8908
53	2008-02-03 00:34:00	116.37852	39.88954
53	2008-02-03 00:39:00	116.37847	39.88879
53	2008-02-03 00:44:00	116.38117	39.88069
53	2008-02-03 00:53:59	116.37558	39.84886
53	2008-02-03 00:58:11	116.37254	39.83746
53	2008-02-03 01:03:11	116.3808	39.84785
53	2008-02-03 01:08:11	116.38136	39.86335
53	2008-02-03 01:13:11	116.39432	39.87619
53	2008-02-03 01:18:11	116.40751	39.89138
53	2008-02-03 01:23:11	116.42044	39.89922
53	2008-02-03 01:24:01	116.41521	39.89909
53	2008-02-03 01:29:01	116.41004	39.90414
53	2008-02-03 01:29:33	116.41004	39.90415
53	2008-02-03 01:34:33	116.41177	39.91411
53	2008-02-03 01:39:33	116.42007	39.92612
53	2008-02-03 01:49:33	116.43951	39.9494
53	2008-02-03 01:49:57	116.43943	39.95043
53	2008-02-03 01:54:57	116.46571	39.97309
53	2008-02-03 01:59:57	116.48161	39.98736
53	2008-02-03 01:59:57	116.48161	39.98736
53	2008-02-03 02:01:24	116.48426	39.98451
53	2008-02-03 02:23:26	116.5737	40.03894
53	2008-02-03 02:31:24	116.58762	40.05728
53	2008-02-03 02:36:24	116.57616	40.08126
53	2008-02-03 02:41:24	116.58211	40.11644
53	2008-02-03 02:46:24	116.6231	40.11643
53	2008-02-03 02:56:24	116.69358	40.13606
53	2008-02-03 03:01:24	116.71797	40.18564
53	2008-02-03 03:06:24	116.75026	40.21172
53	2008-02-03 03:11:24	116.7686	40.24364
53	2008-02-03 03:16:24	116.77308	40.24417
53	2008-02-03 03:21:24	116.77816	40.22733
53	2008-02-03 03:26:24	116.77828	40.22739
53	2008-02-03 03:31:24	116.77828	40.2274
53	2008-02-03 03:46:24	116.77827	40.22741
53	2008-02-03 03:51:24	116.77826	40.2274
53	2008-02-03 03:56:24	116.77826	40.22739
53	2008-02-03 04:11:24	116.77825	40.22736
53	2008-02-03 04:16:23	116.77825	40.22736
53	2008-02-03 04:26:23	116.77825	40.22735
53	2008-02-03 04:31:23	116.77824	40.22734
53	2008-02-03 04:36:23	116.77824	40.22734
53	2008-02-03 04:41:23	116.77824	40.22734
53	2008-02-03 04:51:23	116.77824	40.22735
53	2008-02-03 04:56:24	116.77825	40.22735
53	2008-02-03 05:01:24	116.77824	40.22736
53	2008-02-03 05:06:24	116.77824	40.22736
53	2008-02-03 05:11:24	116.77824	40.22735
53	2008-02-03 05:16:23	116.77824	40.22735
53	2008-02-03 05:21:23	116.77824	40.22735
53	2008-02-03 05:31:23	116.77825	40.22735
53	2008-02-03 05:36:23	116.77825	40.22735
53	2008-02-03 05:41:23	116.77825	40.22735
53	2008-02-03 05:46:23	116.77825	40.22735
53	2008-02-03 05:51:23	116.77825	40.22735
53	2008-02-03 05:56:24	116.77825	40.22735
53	2008-02-03 06:01:24	116.77825	40.22735
53	2008-02-03 06:06:24	116.77826	40.22735
53	2008-02-03 06:06:24	116.77826	40.22735
53	2008-02-03 06:16:23	116.77826	40.22735
53	2008-02-03 06:21:23	116.77826	40.22735
53	2008-02-03 06:26:23	116.77826	40.22735
53	2008-02-03 06:31:23	116.77826	40.22735
53	2008-02-03 06:36:23	116.77826	40.22735
53	2008-02-03 06:41:23	116.77826	40.22735
53	2008-02-03 06:46:23	116.77826	40.22736
53	2008-02-03 06:56:23	116.77826	40.22735
53	2008-02-03 07:01:23	116.77826	40.22735
53	2008-02-03 07:06:23	116.77826	40.22735
53	2008-02-03 07:11:23	116.77826	40.22735
53	2008-02-03 07:16:22	116.77826	40.22735
53	2008-02-03 07:26:22	116.77819	40.22736
53	2008-02-03 07:36:23	116.77817	40.22733
53	2008-02-03 07:41:22	116.77819	40.22731
53	2008-02-03 07:56:23	116.77819	40.22727
53	2008-02-03 08:01:23	116.77819	40.22726
53	2008-02-03 08:06:23	116.77837	40.22651
53	2008-02-03 08:11:23	116.77827	40.22715
53	2008-02-03 08:16:22	116.77833	40.22709
53	2008-02-03 08:21:22	116.7783	40.22716
53	2008-02-03 08:31:22	116.77828	40.22723
53	2008-02-03 08:36:22	116.77828	40.22725
53	2008-02-03 08:41:22	116.77828	40.22726
53	2008-02-03 08:46:22	116.77827	40.22728
53	2008-02-03 08:51:22	116.77827	40.22728
53	2008-02-03 09:01:23	116.77828	40.22729
53	2008-02-03 09:06:23	116.77829	40.22729
53	2008-02-03 09:11:23	116.7783	40.22725
53	2008-02-03 09:21:22	116.77673	40.22569
53	2008-02-03 09:31:22	116.77677	40.22565
53	2008-02-03 09:36:22	116.77732	40.22047
53	2008-02-03 09:41:22	116.75179	40.21504
53	2008-02-03 09:46:22	116.71241	40.21175
53	2008-02-03 09:51:22	116.70207	40.21127
53	2008-02-03 09:56:22	116.70173	40.21056
53	2008-02-03 10:06:22	116.70173	40.21054
53	2008-02-03 10:11:22	116.7017	40.21057
53	2008-02-03 10:16:22	116.70169	40.21059
53	2008-02-03 10:21:22	116.70223	40.21187
53	2008-02-03 10:26:22	116.66259	40.1994
53	2008-02-03 10:31:22	116.66131	40.16959
53	2008-02-03 10:36:22	116.63412	40.16879
53	2008-02-03 10:41:21	116.59457	40.14451
53	2008-02-03 10:41:21	116.59457	40.14451
53	2008-02-03 10:46:21	116.55723	40.11006
53	2008-02-03 10:51:21	116.54532	40.09012
53	2008-02-03 10:56:21	116.53214	40.09424
53	2008-02-03 11:11:21	116.51947	40.09662
53	2008-02-03 11:16:21	116.47638	40.09638
53	2008-02-03 11:21:22	116.46732	40.11713
53	2008-02-03 11:26:22	116.42698	40.10581
53	2008-02-03 11:31:17	116.40859	40.10287
53	2008-02-03 11:36:17	116.38849	40.11432
53	2008-02-03 11:41:16	116.33985	40.11447
53	2008-02-03 11:46:16	116.29085	40.10986
53	2008-02-03 11:54:26	116.2747	40.11105
53	2008-02-03 11:54:26	116.2747	40.11105
53	2008-02-03 11:59:25	116.29896	40.08389
53	2008-02-03 12:06:19	116.30269	40.05642
53	2008-02-03 12:11:19	116.29621	40.04257
53	2008-02-03 12:16:19	116.30841	40.01815
53	2008-02-03 12:29:15	116.30965	39.98527
53	2008-02-03 12:34:01	116.29631	39.98855
53	2008-02-03 12:39:01	116.29633	39.98857
53	2008-02-03 12:45:33	116.29944	39.98461
53	2008-02-03 12:50:33	116.34378	39.98516
53	2008-02-03 12:55:33	116.34747	39.9588
53	2008-02-03 13:00:33	116.34981	39.94547
53	2008-02-03 13:05:33	116.34937	39.93216
53	2008-02-03 13:10:33	116.35062	39.91785
53	2008-02-03 13:22:06	116.36049	39.91088
53	2008-02-03 13:26:21	116.35714	39.91129
53	2008-02-03 13:26:21	116.35714	39.91129
53	2008-02-03 13:27:59	116.35745	39.91286
53	2008-02-03 13:35:12	116.35291	39.92233
53	2008-02-03 13:41:12	116.34725	39.93012
53	2008-02-03 13:46:12	116.34917	39.95277
53	2008-02-03 13:57:49	116.33431	39.9856
53	2008-02-03 14:01:11	116.33432	39.98683
53	2008-02-03 14:06:11	116.3343	39.98684
53	2008-02-03 14:11:11	116.3343	39.98685
53	2008-02-03 14:16:11	116.33429	39.98684
53	2008-02-03 14:21:11	116.33428	39.98684
53	2008-02-03 14:26:11	116.33428	39.98684
53	2008-02-03 14:31:11	116.33428	39.98684
53	2008-02-03 14:36:11	116.33428	39.98665
53	2008-02-03 14:41:12	116.33431	39.98688
53	2008-02-03 14:46:12	116.33431	39.98688
53	2008-02-03 14:51:11	116.33419	39.98681
53	2008-02-03 14:56:11	116.33429	39.98686
53	2008-02-03 15:01:12	116.3343	39.98686
53	2008-02-03 15:06:12	116.33425	39.99007
53	2008-02-03 15:11:12	116.35375	39.99214
53	2008-02-03 15:16:12	116.3632	40.00011
53	2008-02-03 15:19:48	116.35246	40.0157
53	2008-02-03 15:24:48	116.37423	39.99973
53	2008-02-03 15:26:56	116.37527	39.99629
53	2008-02-03 15:29:48	116.36878	40.0003
53	2008-02-03 15:35:58	116.33382	39.99726
53	2008-02-03 15:38:08	116.33402	39.99173
53	2008-02-03 15:43:08	116.33174	39.99856
53	2008-02-03 15:56:38	116.32633	39.99382
53	2008-02-03 16:01:38	116.32666	39.99371
53	2008-02-03 16:06:38	116.33558	39.9994
53	2008-02-03 16:11:38	116.35921	40.00672
53	2008-02-03 16:16:38	116.33118	40.04358
53	2008-02-03 16:21:38	116.3368	40.05835
53	2008-02-03 16:31:37	116.35011	40.07336
53	2008-02-03 16:41:37	116.34639	40.06665
53	2008-02-03 16:46:37	116.33116	40.05032
53	2008-02-03 16:49:34	116.32629	40.05201
53	2008-02-03 16:54:34	116.3247	40.05216
53	2008-02-03 16:59:34	116.33263	40.05719
53	2008-02-03 17:04:34	116.3449	40.05976
53	2008-02-03 17:09:34	116.33666	40.06668
53	2008-02-03 17:14:34	116.33671	40.06673
53	2008-02-03 17:16:24	116.33521	40.06695
53	2008-02-03 17:21:24	116.3364	40.07446
53	2008-02-03 17:26:24	116.33836	40.07428
53	2008-02-03 17:30:06	116.34572	40.08232
53	2008-02-03 17:35:06	116.35776	40.08273
53	2008-02-03 17:40:06	116.35222	40.07008
53	2008-02-03 17:45:06	116.33646	40.06696
53	2008-02-03 17:48:02	116.32871	40.06503
53	2008-02-03 17:52:05	116.34084	40.05921
53	2008-02-03 17:52:05	116.34084	40.05921
53	2008-02-03 17:55:41	116.33344	40.06226
53	2008-02-03 17:59:07	116.32057	40.06513
53	2008-02-03 18:04:07	116.33296	40.06693
53	2008-02-03 18:09:07	116.32841	40.07257
53	2008-02-03 18:14:07	116.34388	40.07423
53	2008-02-03 18:19:07	116.36188	40.07589
53	2008-02-03 18:21:05	116.36159	40.07706
53	2008-02-03 18:21:05	116.36159	40.07706
53	2008-02-03 18:26:05	116.33215	40.0788
53	2008-02-03 18:30:54	116.31217	40.07375
53	2008-02-03 18:35:54	116.32328	40.08068
53	2008-02-03 18:40:54	116.32435	40.06707
53	2008-02-03 18:45:54	116.32157	40.06708
53	2008-02-03 18:50:54	116.30757	40.05714
53	2008-02-03 18:55:54	116.29731	40.05118
53	2008-02-03 18:56:14	116.29797	40.04967
53	2008-02-03 19:01:14	116.30071	40.03444
53	2008-02-03 19:02:56	116.30585	40.03111
53	2008-02-03 19:06:59	116.30575	40.02892
53	2008-02-03 19:09:19	116.30098	40.034
53	2008-02-03 19:11:59	116.2946	40.04539
53	2008-02-03 19:15:01	116.29664	40.05226
53	2008-02-03 19:17:27	116.29844	40.04888
53	2008-02-03 19:22:27	116.31529	40.06151
53	2008-02-03 19:27:27	116.32876	40.06783
53	2008-02-03 19:32:27	116.34766	40.07927
53	2008-02-03 19:35:06	116.35107	40.08178
53	2008-02-03 19:38:22	116.34756	40.07957
53	2008-02-03 19:43:23	116.34844	40.07931
53	2008-02-03 19:43:23	116.34844	40.07931
53	2008-02-03 19:48:23	116.37638	40.07592
53	2008-02-03 19:53:04	116.38997	40.0823
53	2008-02-03 19:58:04	116.39155	40.07927
53	2008-02-03 20:03:04	116.36977	40.08044
53	2008-02-03 20:08:04	116.36045	40.07393
53	2008-02-03 20:13:04	116.34213	40.06426
53	2008-02-03 20:18:04	116.32128	40.06706
53	2008-02-03 20:23:04	116.30677	40.05696
53	2008-02-03 20:27:58	116.29594	40.04811
53	2008-02-03 20:30:44	116.30846	40.04798
53	2008-02-03 20:35:44	116.29578	40.0483
53	2008-02-03 20:37:58	116.29178	40.05229
53	2008-02-03 20:42:58	116.31616	40.04866
53	2008-02-03 20:47:58	116.3243	40.04284
53	2008-02-03 20:52:59	116.33554	40.03759
53	2008-02-03 20:57:59	116.35168	40.02959
53	2008-02-03 21:00:28	116.35399	40.03321
53	2008-02-03 21:05:28	116.35642	40.02976
53	2008-02-03 21:05:28	116.35642	40.02976
53	2008-02-03 21:06:55	116.35204	40.02915
53	2008-02-03 21:11:55	116.34343	40.02819
53	2008-02-03 21:16:56	116.34717	40.02025
53	2008-02-03 21:21:56	116.37398	39.9798
53	2008-02-03 21:26:56	116.37475	39.94721
53	2008-02-03 21:36:55	116.41958	39.92877
53	2008-02-03 21:41:55	116.4202	39.91384
53	2008-02-03 21:44:57	116.42045	39.90489
53	2008-02-03 21:49:57	116.41233	39.90423
53	2008-02-03 21:54:57	116.41148	39.91441
53	2008-02-03 21:59:49	116.42004	39.92276
53	2008-02-03 22:04:49	116.41952	39.94008
53	2008-02-03 22:07:30	116.41895	39.94741
53	2008-02-03 22:12:29	116.41869	39.95773
53	2008-02-03 22:17:29	116.43104	39.96733
53	2008-02-03 22:22:29	116.44197	39.97176
53	2008-02-03 22:27:29	116.45015	39.98114
53	2008-02-03 22:30:49	116.46056	39.98311
53	2008-02-03 22:34:41	116.45676	39.97763
53	2008-02-03 22:40:25	116.46309	39.9847
53	2008-02-03 22:45:25	116.45677	39.99888
53	2008-02-03 22:50:25	116.45669	39.995
53	2008-02-03 22:55:25	116.46656	39.98254
53	2008-02-03 23:00:25	116.45036	39.95901
53	2008-02-03 23:05:25	116.43704	39.94623
53	2008-02-03 23:10:25	116.42941	39.93961
53	2008-02-03 23:15:24	116.42847	39.91463
53	2008-02-03 23:21:12	116.40302	39.9069
53	2008-02-03 23:25:24	116.40043	39.91354
53	2008-02-03 23:30:24	116.40011	39.93114
53	2008-02-03 23:30:24	116.40011	39.93114
53	2008-02-03 23:35:24	116.40241	39.9395
53	2008-02-03 23:40:24	116.4034	39.95931
53	2008-02-03 23:45:24	116.4012	39.97678
53	2008-02-03 23:50:24	116.4017	39.99891
53	2008-02-03 23:57:23	116.41092	40.00164
53	2008-02-03 23:57:33	116.41068	40.00154
53	2008-02-04 00:04:12	116.40089	40.00409
53	2008-02-04 00:08:10	116.40123	39.98623
53	2008-02-04 00:13:10	116.41409	39.96778
53	2008-02-04 00:18:10	116.45545	39.93847
53	2008-02-04 00:23:10	116.45515	39.89428
53	2008-02-04 00:28:10	116.45886	39.8886
53	2008-02-04 00:28:46	116.45888	39.8881
53	2008-02-04 00:33:46	116.45556	39.89155
53	2008-02-04 00:38:45	116.45602	39.91011
53	2008-02-04 00:43:45	116.45579	39.92683
53	2008-02-04 00:58:46	116.47603	39.98478
53	2008-02-04 01:02:06	116.48022	39.98878
53	2008-02-04 01:07:06	116.46954	39.97572
53	2008-02-04 01:07:06	116.46954	39.97572
53	2008-02-04 01:12:06	116.42258	39.94836
53	2008-02-04 01:17:06	116.39184	39.95083
53	2008-02-04 01:17:52	116.39175	39.95128
53	2008-02-04 01:22:38	116.3897	39.95016
53	2008-02-04 01:27:38	116.38816	39.97507
53	2008-02-04 01:32:38	116.42436	39.98762
53	2008-02-04 01:37:38	116.45103	39.98283
53	2008-02-04 01:38:39	116.45107	39.98544
53	2008-02-04 01:42:38	116.46031	39.98641
53	2008-02-04 01:47:37	116.45546	39.96394
53	2008-02-04 01:52:23	116.45371	39.94867
53	2008-02-04 01:56:31	116.45562	39.963
53	2008-02-04 01:59:11	116.4689	39.97604
53	2008-02-04 02:04:11	116.48807	39.99342
53	2008-02-04 02:14:11	116.53245	40.04981
53	2008-02-04 02:19:11	116.55176	40.07951
53	2008-02-04 02:24:11	116.56494	40.11636
53	2008-02-04 02:29:11	116.60356	40.11651
53	2008-02-04 02:34:11	116.65286	40.11605
53	2008-02-04 02:34:11	116.65286	40.11605
53	2008-02-04 02:39:11	116.6704	40.1302
53	2008-02-04 02:44:11	116.69977	40.14341
53	2008-02-04 02:49:11	116.71703	40.17767
53	2008-02-04 02:54:11	116.72295	40.2014
53	2008-02-04 02:59:12	116.75463	40.2234
53	2008-02-04 03:04:12	116.76298	40.23751
53	2008-02-04 03:09:12	116.76302	40.23752
53	2008-02-04 03:14:12	116.76302	40.23752
53	2008-02-04 03:19:11	116.76318	40.23749
53	2008-02-04 03:24:11	116.7632	40.23749
53	2008-02-04 03:29:11	116.76374	40.23749
53	2008-02-04 03:34:11	116.77774	40.2264
53	2008-02-04 03:39:11	116.77672	40.22569
53	2008-02-04 03:44:11	116.77672	40.22571
53	2008-02-04 03:49:11	116.77673	40.22571
53	2008-02-04 03:54:11	116.77672	40.22571
53	2008-02-04 03:59:11	116.77672	40.22571
53	2008-02-04 04:04:11	116.77672	40.2257
53	2008-02-04 04:14:11	116.77671	40.2257
53	2008-02-04 04:19:10	116.7767	40.2257
53	2008-02-04 04:24:10	116.7767	40.2257
53	2008-02-04 04:29:10	116.77669	40.2257
53	2008-02-04 04:34:10	116.7767	40.22569
53	2008-02-04 04:39:10	116.7767	40.22569
53	2008-02-04 04:44:10	116.77669	40.22569
53	2008-02-04 04:49:10	116.77669	40.22569
53	2008-02-04 04:54:10	116.77668	40.22569
53	2008-02-04 04:59:11	116.77668	40.22569
53	2008-02-04 04:59:11	116.77668	40.22569
53	2008-02-04 05:04:11	116.77669	40.22569
53	2008-02-04 05:09:11	116.77669	40.22569
53	2008-02-04 05:14:11	116.77669	40.22569
53	2008-02-04 05:19:10	116.77669	40.22569
53	2008-02-04 05:24:10	116.77669	40.22569
53	2008-02-04 05:29:10	116.77669	40.22569
53	2008-02-04 05:34:10	116.77668	40.22569
53	2008-02-04 05:39:10	116.77668	40.22569
53	2008-02-04 05:44:10	116.77668	40.22569
53	2008-02-04 05:49:10	116.77668	40.22569
53	2008-02-04 05:54:10	116.77668	40.22569
53	2008-02-04 05:59:11	116.77667	40.22569
53	2008-02-04 06:04:11	116.77667	40.22569
53	2008-02-04 06:09:10	116.77667	40.22569
53	2008-02-04 06:14:10	116.77667	40.22569
53	2008-02-04 06:19:10	116.77667	40.22569
53	2008-02-04 06:24:10	116.77667	40.22569
53	2008-02-04 06:29:10	116.77667	40.22569
53	2008-02-04 06:34:10	116.77666	40.22569
53	2008-02-04 06:49:10	116.77666	40.22569
53	2008-02-04 06:54:10	116.77666	40.22569
53	2008-02-04 06:59:10	116.77666	40.2257
53	2008-02-04 07:04:10	116.77666	40.2257
53	2008-02-04 07:09:10	116.77666	40.2257
53	2008-02-04 07:14:10	116.77666	40.22569
53	2008-02-04 07:19:10	116.77665	40.22569
53	2008-02-04 07:24:10	116.77665	40.22569
53	2008-02-04 07:24:10	116.77665	40.22569
53	2008-02-04 07:29:10	116.77665	40.22569
53	2008-02-04 07:34:09	116.77665	40.2257
53	2008-02-04 07:39:10	116.77665	40.2257
53	2008-02-04 07:44:10	116.77665	40.2257
53	2008-02-04 07:49:10	116.77665	40.2257
53	2008-02-04 07:54:10	116.7768	40.22587
53	2008-02-04 07:59:10	116.77657	40.22568
53	2008-02-04 08:04:10	116.77661	40.22568
53	2008-02-04 08:09:10	116.77663	40.22568
53	2008-02-04 08:14:10	116.77664	40.22568
53	2008-02-04 08:19:09	116.77664	40.22568
53	2008-02-04 08:24:09	116.77665	40.22569
53	2008-02-04 08:29:09	116.77666	40.22568
53	2008-02-04 08:34:09	116.77666	40.22568
53	2008-02-04 08:44:09	116.77666	40.22569
53	2008-02-04 08:49:09	116.77676	40.22573
53	2008-02-04 08:54:09	116.77673	40.22572
53	2008-02-04 08:59:10	116.77662	40.22579
53	2008-02-04 09:04:10	116.77663	40.22572
53	2008-02-04 09:09:10	116.77663	40.22569
53	2008-02-04 09:14:10	116.77669	40.22569
53	2008-02-04 09:19:09	116.7776	40.2253
53	2008-02-04 09:24:09	116.75327	40.22017
53	2008-02-04 09:29:09	116.71837	40.18979
53	2008-02-04 09:34:09	116.69579	40.13884
53	2008-02-04 09:39:09	116.6579	40.12868
53	2008-02-04 09:44:09	116.64509	40.12456
53	2008-02-04 09:49:09	116.61457	40.11654
53	2008-02-04 09:49:09	116.61457	40.11654
53	2008-02-04 09:54:09	116.58114	40.11703
53	2008-02-04 09:59:09	116.55512	40.10209
53	2008-02-04 10:04:09	116.54907	40.06483
53	2008-02-04 10:09:09	116.53048	40.0467
53	2008-02-04 10:14:09	116.50597	40.03856
53	2008-02-04 10:19:09	116.49846	40.02736
53	2008-02-04 10:22:49	116.47685	40.02038
53	2008-02-04 10:27:48	116.46258	40.01934
53	2008-02-04 10:27:48	116.46258	40.01934
53	2008-02-04 10:31:22	116.44809	40.01966
53	2008-02-04 10:35:32	116.46098	40.01276
53	2008-02-04 10:40:32	116.47258	39.9983
53	2008-02-04 10:48:04	116.46721	39.99443
53	2008-02-04 10:53:04	116.47176	39.98613
53	2008-02-04 10:56:48	116.47494	39.98404
53	2008-02-04 10:56:48	116.47494	39.98404
53	2008-02-04 11:01:48	116.47429	39.9627
53	2008-02-04 11:06:48	116.4834	39.91364
53	2008-02-04 11:11:48	116.47201	39.90765
53	2008-02-04 11:15:41	116.47149	39.90256
53	2008-02-04 11:20:41	116.46092	39.89922
53	2008-02-04 11:23:55	116.45588	39.89922
53	2008-02-04 11:28:55	116.45556	39.89518
53	2008-02-04 11:32:36	116.46661	39.89338
53	2008-02-04 11:37:37	116.46724	39.89542
53	2008-02-04 11:42:37	116.46703	39.89497
53	2008-02-04 11:47:37	116.4714	39.89604
53	2008-02-04 11:52:37	116.4716	39.89804
53	2008-02-04 11:57:37	116.47162	39.90124
53	2008-02-04 12:02:37	116.47092	39.90676
53	2008-02-04 12:05:33	116.46512	39.90729
53	2008-02-04 12:10:33	116.45608	39.90746
53	2008-02-04 12:15:33	116.45485	39.87684
53	2008-02-04 12:25:33	116.39377	39.85599
53	2008-02-04 12:26:25	116.39249	39.85609
53	2008-02-04 12:31:26	116.40045	39.85559
53	2008-02-04 12:36:26	116.40795	39.85337
53	2008-02-04 12:41:26	116.40642	39.85236
53	2008-02-04 12:46:26	116.4064	39.85239
53	2008-02-04 12:51:25	116.4064	39.85239
53	2008-02-04 12:56:25	116.40639	39.85239
53	2008-02-04 13:01:25	116.4039	39.85245
53	2008-02-04 13:03:19	116.40498	39.85257
53	2008-02-04 13:08:19	116.40813	39.8545
53	2008-02-04 13:18:19	116.45537	39.8959
53	2008-02-04 13:23:19	116.47429	39.90663
53	2008-02-04 13:24:10	116.47565	39.90637
53	2008-02-04 13:29:10	116.4839	39.91021
53	2008-02-04 13:34:10	116.48375	39.92204
53	2008-02-04 13:37:42	116.47206	39.92372
53	2008-02-04 13:42:42	116.47182	39.91495
53	2008-02-04 13:47:42	116.47156	39.90861
53	2008-02-04 13:52:42	116.4637	39.90697
53	2008-02-04 13:57:42	116.45891	39.90712
53	2008-02-04 14:07:42	116.45491	39.8791
53	2008-02-04 14:12:42	116.42662	39.85751
53	2008-02-04 14:16:25	116.42304	39.85278
53	2008-02-04 14:21:25	116.42444	39.8626
53	2008-02-04 14:24:48	116.42735	39.86926
53	2008-02-04 14:29:48	116.38389	39.87015
53	2008-02-04 14:34:48	116.36828	39.88744
53	2008-02-04 14:39:48	116.36779	39.90434
53	2008-02-04 14:41:07	116.36802	39.90715
53	2008-02-04 14:46:07	116.36723	39.91671
53	2008-02-04 14:56:06	116.37366	39.93025
53	2008-02-04 15:01:06	116.37381	39.93042
53	2008-02-04 15:06:06	116.37224	39.92117
53	2008-02-04 15:11:06	116.37033	39.91084
53	2008-02-04 15:16:06	116.37014	39.90881
53	2008-02-04 15:17:58	116.36998	39.90794
53	2008-02-04 15:22:58	116.34971	39.90615
53	2008-02-04 15:32:58	116.37315	39.8879
53	2008-02-04 15:37:58	116.38252	39.88809
53	2008-02-04 15:42:59	116.41188	39.89145
53	2008-02-04 15:47:59	116.41374	39.88539
53	2008-02-04 15:48:17	116.41374	39.88539
53	2008-02-04 15:52:59	116.4233	39.88535
53	2008-02-04 15:57:59	116.43253	39.89232
53	2008-02-04 16:02:58	116.43038	39.89959
53	2008-02-04 16:07:58	116.42848	39.91837
53	2008-02-04 16:12:58	116.44361	39.93228
53	2008-02-04 16:15:04	116.44435	39.93262
53	2008-02-04 16:20:04	116.44401	39.93651
53	2008-02-04 16:25:04	116.44025	39.93489
53	2008-02-04 16:29:25	116.4393	39.93485
53	2008-02-04 16:34:25	116.4489	39.94689
53	2008-02-04 16:36:16	116.44937	39.94958
53	2008-02-04 16:40:33	116.45526	39.95052
53	2008-02-04 16:45:33	116.45545	39.93196
53	2008-02-04 16:50:33	116.45556	39.91612
53	2008-02-04 16:55:29	116.45407	39.9066
53	2008-02-04 17:00:28	116.4445	39.90794
53	2008-02-04 17:05:29	116.4442	39.92063
53	2008-02-04 17:10:29	116.44689	39.92589
53	2008-02-04 17:15:29	116.4469	39.92564
53	2008-02-04 17:20:29	116.44709	39.92565
53	2008-02-04 17:23:24	116.44831	39.92329
53	2008-02-04 17:23:24	116.44831	39.92329
53	2008-02-04 17:28:24	116.43605	39.9226
53	2008-02-04 17:33:24	116.4283	39.92332
53	2008-02-04 17:38:24	116.42838	39.91426
53	2008-02-04 17:48:24	116.41304	39.89983
53	2008-02-04 17:51:11	116.41165	39.90056
53	2008-02-04 17:56:11	116.41183	39.90457
53	2008-02-04 18:01:11	116.41203	39.90001
53	2008-02-04 18:04:17	116.41205	39.89697
53	2008-02-04 18:14:17	116.41394	39.88436
53	2008-02-04 18:19:17	116.41549	39.86159
53	2008-02-04 18:24:17	116.4271	39.85699
53	2008-02-04 18:25:08	116.42742	39.85702
53	2008-02-04 18:30:08	116.42792	39.85704
53	2008-02-04 18:35:08	116.41808	39.85683
53	2008-02-04 18:38:02	116.41541	39.86542
53	2008-02-04 18:51:20	116.34733	39.87628
53	2008-02-04 18:53:55	116.35517	39.8767
53	2008-02-04 18:58:55	116.36819	39.86877
53	2008-02-04 19:08:56	116.43935	39.88191
53	2008-02-04 19:09:28	116.43886	39.88589
53	2008-02-04 19:13:56	116.46382	39.90351
53	2008-02-04 19:13:56	116.46382	39.90351
53	2008-02-04 19:23:56	120.26772	39.97699
53	2008-02-04 19:23:56	116.47105	39.97699
53	2008-02-04 19:28:55	116.51517	40.01569
53	2008-02-04 19:33:55	116.57871	40.04656
53	2008-02-04 19:33:55	116.57871	40.04656
53	2008-02-04 19:38:55	116.5865	40.07904
53	2008-02-04 19:39:14	116.58649	40.07905
53	2008-02-04 19:44:14	116.58078	40.07398
53	2008-02-04 19:49:14	116.56483	40.0642
53	2008-02-04 19:54:14	116.56702	40.07089
53	2008-02-04 19:59:14	116.56703	40.07088
53	2008-02-04 20:04:14	116.56705	40.07088
53	2008-02-04 20:09:14	116.56714	40.07086
53	2008-02-04 20:14:14	116.56712	40.07085
53	2008-02-04 20:19:14	116.56711	40.07086
53	2008-02-04 20:24:14	116.56711	40.07086
53	2008-02-04 20:29:14	116.5671	40.07085
53	2008-02-04 20:34:14	116.5671	40.07085
53	2008-02-04 20:39:14	116.5671	40.07086
53	2008-02-04 20:49:13	116.5671	40.07086
53	2008-02-04 20:54:13	116.5671	40.07086
53	2008-02-04 20:59:13	116.56709	40.07086
53	2008-02-04 21:04:13	116.56709	40.07086
53	2008-02-04 21:09:13	116.56709	40.07086
53	2008-02-04 21:14:13	116.56709	40.07086
53	2008-02-04 21:19:13	116.56709	40.07086
53	2008-02-04 21:24:13	116.56708	40.07086
53	2008-02-04 21:29:14	116.56708	40.07086
53	2008-02-04 21:34:14	116.56708	40.07086
53	2008-02-04 21:39:14	116.56708	40.07086
53	2008-02-04 21:44:14	116.56708	40.07086
53	2008-02-04 21:49:14	116.56708	40.07086
53	2008-02-04 21:49:14	116.56708	40.07086
53	2008-02-04 21:54:14	116.56708	40.07086
53	2008-02-04 21:59:13	116.56708	40.07086
53	2008-02-04 22:04:13	116.56707	40.07086
53	2008-02-04 22:09:13	116.56707	40.07086
53	2008-02-04 22:19:13	116.56707	40.07086
53	2008-02-04 22:24:13	116.56707	40.07087
53	2008-02-04 22:29:13	116.56707	40.07087
53	2008-02-04 22:34:13	116.5642	40.07047
53	2008-02-04 22:39:14	116.56214	40.06845
53	2008-02-04 22:44:14	116.57541	40.06298
53	2008-02-04 22:49:13	116.58293	40.06066
53	2008-02-04 22:54:13	116.58281	40.06165
53	2008-02-04 22:59:13	116.58281	40.0618
53	2008-02-04 23:04:13	116.5828	40.06181
53	2008-02-04 23:09:13	116.58261	40.06284
53	2008-02-04 23:14:13	116.58241	40.06416
53	2008-02-04 23:19:13	116.58163	40.06598
53	2008-02-04 23:24:13	116.58202	40.06661
53	2008-02-04 23:29:12	116.58201	40.06661
53	2008-02-04 23:34:12	116.58201	40.0666
53	2008-02-04 23:39:12	116.58143	40.06993
53	2008-02-04 23:44:13	116.581	40.07385
53	2008-02-04 23:54:13	116.58343	40.07579
53	2008-02-04 23:59:13	116.58342	40.07579
53	2008-02-05 00:04:13	116.58342	40.07579
53	2008-02-05 00:09:12	116.58343	40.0758
53	2008-02-05 00:14:12	116.58343	40.0758
53	2008-02-05 00:19:12	116.58605	40.0768
53	2008-02-05 00:19:12	116.58605	40.0768
53	2008-02-05 00:24:12	116.58765	40.07747
53	2008-02-05 00:26:08	116.58704	40.07921
53	2008-02-05 00:31:08	116.57678	40.0451
53	2008-02-05 00:36:08	116.50419	40.00712
53	2008-02-05 00:41:08	116.4445	40.01653
53	2008-02-05 00:46:08	116.36192	40.02156
53	2008-02-05 00:51:08	116.28917	40.01313
53	2008-02-05 00:56:08	116.29365	40.02374
53	2008-02-05 00:56:39	116.29365	40.02374
53	2008-02-05 01:01:39	116.308	40.01922
53	2008-02-05 01:06:39	116.32881	40.00868
53	2008-02-05 01:11:39	116.33124	39.99153
53	2008-02-05 01:21:39	116.33136	39.99158
53	2008-02-05 01:26:39	116.33138	39.99151
53	2008-02-05 01:31:39	116.33141	39.99155
53	2008-02-05 01:31:39	116.33141	39.99155
53	2008-02-05 01:36:39	116.3315	39.99166
53	2008-02-05 01:41:39	116.33143	39.99157
53	2008-02-05 01:46:39	116.33103	39.99121
53	2008-02-05 01:51:39	116.33136	39.99146
53	2008-02-05 01:55:53	116.33263	39.99152
53	2008-02-05 01:55:53	116.33263	39.99152
53	2008-02-05 02:00:53	116.35885	39.99248
53	2008-02-05 02:03:02	116.35837	39.99971
53	2008-02-05 02:33:02	116.49263	39.99824
53	2008-02-05 02:38:02	116.51995	40.02793
53	2008-02-05 02:48:02	116.55262	40.08473
53	2008-02-05 02:53:02	116.57265	40.12589
53	2008-02-05 02:58:01	116.60133	40.14882
53	2008-02-05 03:03:01	116.64948	40.16928
53	2008-02-05 03:08:01	116.69105	40.16859
53	2008-02-05 03:18:01	116.72666	40.20493
53	2008-02-05 03:18:01	116.72666	40.20493
53	2008-02-05 03:23:01	116.73687	40.20898
53	2008-02-05 03:28:01	116.77877	40.22213
53	2008-02-05 03:33:01	116.77825	40.22737
53	2008-02-05 03:38:02	116.77824	40.22738
53	2008-02-05 03:43:02	116.77823	40.22739
53	2008-02-05 03:48:02	116.77824	40.22739
53	2008-02-05 03:53:02	116.77824	40.22739
53	2008-02-05 03:58:01	116.77823	40.22739
53	2008-02-05 04:03:01	116.77823	40.2274
53	2008-02-05 04:08:01	116.77823	40.2274
53	2008-02-05 04:13:01	116.77823	40.2274
53	2008-02-05 04:18:01	116.77823	40.22739
53	2008-02-05 04:23:01	116.77823	40.22739
53	2008-02-05 04:28:01	116.77823	40.22739
53	2008-02-05 04:43:01	116.77822	40.22739
53	2008-02-05 04:48:01	116.77822	40.22739
53	2008-02-05 04:53:01	116.77822	40.22739
53	2008-02-05 05:03:01	116.77822	40.22739
53	2008-02-05 05:08:09	116.77823	40.22739
53	2008-02-05 05:13:01	116.77823	40.22739
53	2008-02-05 05:18:01	116.77823	40.22739
53	2008-02-05 05:23:01	116.77822	40.22738
53	2008-02-05 05:28:01	116.77822	40.22738
53	2008-02-05 05:33:01	116.77822	40.22738
53	2008-02-05 05:38:01	116.77822	40.22739
53	2008-02-05 05:43:01	116.77822	40.22739
53	2008-02-05 05:43:01	116.77822	40.22739
53	2008-02-05 05:48:01	116.77822	40.22738
53	2008-02-05 05:53:00	116.77822	40.22738
53	2008-02-05 06:03:00	116.77822	40.22738
53	2008-02-05 06:08:00	116.77822	40.22738
53	2008-02-05 06:13:00	116.77822	40.22738
53	2008-02-05 06:18:00	116.77822	40.22738
53	2008-02-05 06:23:00	116.77821	40.22738
53	2008-02-05 06:28:00	116.77821	40.22738
53	2008-02-05 06:33:01	116.77821	40.22738
53	2008-02-05 06:38:01	116.77821	40.22739
53	2008-02-05 06:43:01	116.77808	40.22759
53	2008-02-05 06:48:01	116.7781	40.22755
53	2008-02-05 06:53:00	116.77811	40.22752
53	2008-02-05 06:58:00	116.7781	40.22749
53	2008-02-05 07:03:00	116.7781	40.22748
53	2008-02-05 07:08:00	116.77811	40.22748
53	2008-02-05 07:13:00	116.77812	40.22747
53	2008-02-05 07:18:00	116.77813	40.22747
53	2008-02-05 07:23:00	116.77813	40.22747
53	2008-02-05 07:28:00	116.77814	40.22746
53	2008-02-05 07:33:01	116.77815	40.22746
53	2008-02-05 07:48:01	116.77816	40.22745
53	2008-02-05 08:03:00	116.77817	40.22744
53	2008-02-05 08:08:00	116.77817	40.22744
53	2008-02-05 08:08:00	116.77817	40.22744
53	2008-02-05 08:13:00	116.77817	40.22744
53	2008-02-05 08:18:00	116.77817	40.22743
53	2008-02-05 08:23:00	116.77819	40.22733
53	2008-02-05 08:28:00	116.7782	40.22734
53	2008-02-05 08:33:00	116.7782	40.22735
53	2008-02-05 08:38:00	116.7782	40.22734
53	2008-02-05 08:43:00	116.77819	40.22735
53	2008-02-05 08:48:00	116.7782	40.22735
53	2008-02-05 08:53:00	116.7782	40.22736
53	2008-02-05 08:58:00	116.7782	40.22736
53	2008-02-05 09:02:59	116.77819	40.22735
53	2008-02-05 09:07:59	116.77819	40.22735
53	2008-02-05 09:13:00	116.77818	40.22735
53	2008-02-05 09:18:00	116.77817	40.22736
53	2008-02-05 09:27:59	116.77816	40.22736
53	2008-02-05 09:33:00	116.77816	40.22736
53	2008-02-05 09:38:00	116.77815	40.22736
53	2008-02-05 09:43:00	116.77815	40.22736
53	2008-02-05 09:48:00	116.77816	40.22736
53	2008-02-05 09:57:59	116.78036	40.23214
53	2008-02-05 10:02:59	116.75864	40.22875
53	2008-02-05 10:07:59	116.7218	40.1996
53	2008-02-05 10:12:59	116.70723	40.16945
53	2008-02-05 10:17:59	116.66561	40.1696
53	2008-02-05 10:22:59	116.6335	40.16742
53	2008-02-05 10:27:59	116.58461	40.13612
53	2008-02-05 10:33:00	116.5565	40.10783
53	2008-02-05 10:33:00	116.5565	40.10783
53	2008-02-05 10:38:00	116.54591	40.09416
53	2008-02-05 10:43:00	116.53208	40.09488
53	2008-02-05 10:48:00	116.53189	40.09577
53	2008-02-05 10:52:59	116.5319	40.09579
53	2008-02-05 10:57:59	116.5319	40.0958
53	2008-02-05 11:02:59	116.53189	40.09582
53	2008-02-05 11:07:59	116.53188	40.09583
53	2008-02-05 11:12:59	116.50463	40.0943
53	2008-02-05 11:17:59	116.47615	40.10992
53	2008-02-05 11:22:59	116.44079	40.11743
53	2008-02-05 11:27:59	116.4163	40.10222
53	2008-02-05 11:28:06	116.41508	40.10232
53	2008-02-05 11:33:00	116.40746	40.08264
53	2008-02-05 11:37:59	116.40335	40.07791
53	2008-02-05 11:42:59	116.40361	40.07803
53	2008-02-05 11:47:59	116.38921	40.07781
53	2008-02-05 11:52:59	116.36101	40.07989
53	2008-02-05 11:55:35	116.35842	40.07342
53	2008-02-05 12:00:35	116.33107	40.06218
53	2008-02-05 12:05:35	116.3274	40.04716
53	2008-02-05 12:10:35	116.33448	40.03819
53	2008-02-05 12:15:35	116.34452	40.03439
53	2008-02-05 12:22:14	116.34383	40.03467
53	2008-02-05 12:27:13	116.33131	40.0435
53	2008-02-05 12:30:42	116.33133	40.05286
53	2008-02-05 12:35:22	116.33018	40.0623
53	2008-02-05 12:38:40	116.33163	40.06229
53	2008-02-05 12:40:25	116.32823	40.0603
53	2008-02-05 12:45:25	116.33458	40.06226
53	2008-02-05 12:50:24	116.33433	40.06217
53	2008-02-05 12:55:24	116.33373	40.06221
53	2008-02-05 13:00:24	116.3328	40.06702
53	2008-02-05 13:05:24	116.31574	40.06469
53	2008-02-05 13:10:24	116.30042	40.05593
53	2008-02-05 13:15:24	116.28544	40.04148
53	2008-02-05 13:20:24	116.2838	40.04133
53	2008-02-05 13:25:24	116.29155	40.04046
53	2008-02-05 13:30:25	116.29155	40.04047
53	2008-02-05 13:35:25	116.29155	40.04047
53	2008-02-05 13:40:25	116.29157	40.04047
53	2008-02-05 13:45:25	116.29157	40.04047
53	2008-02-05 13:50:25	116.29156	40.04046
53	2008-02-05 13:55:25	116.29579	40.04327
53	2008-02-05 14:00:25	116.29764	40.05076
53	2008-02-05 14:05:25	116.29824	40.05168
53	2008-02-05 14:10:24	116.296	40.05207
53	2008-02-05 14:10:24	116.296	40.05207
53	2008-02-05 14:15:24	116.30109	40.04459
53	2008-02-05 14:17:32	116.30158	40.0396
53	2008-02-05 14:22:33	116.3183	40.0343
53	2008-02-05 14:27:33	116.33252	40.03649
53	2008-02-05 14:32:32	116.35334	40.02143
53	2008-02-05 14:37:32	116.41972	40.0207
53	2008-02-05 14:42:33	116.49092	40.00062
53	2008-02-05 14:47:33	116.55224	40.02867
53	2008-02-05 14:52:33	116.58241	40.06847
53	2008-02-05 14:55:05	116.58642	40.07916
53	2008-02-05 15:00:05	116.58117	40.0706
53	2008-02-05 15:05:05	116.58196	40.06569
53	2008-02-05 15:10:05	116.57541	40.06024
53	2008-02-05 15:15:05	116.55674	40.06786
53	2008-02-05 15:17:58	116.55242	40.07388
53	2008-02-05 15:22:58	116.5563	40.10707
53	2008-02-05 15:22:58	116.5563	40.10707
53	2008-02-05 15:26:00	116.54848	40.1068
53	2008-02-05 15:31:00	116.54853	40.1069
53	2008-02-05 15:36:00	116.54855	40.10689
53	2008-02-05 15:41:00	116.54862	40.10681
53	2008-02-05 15:46:00	116.54877	40.1063
53	2008-02-05 15:49:11	116.54899	40.10591
53	2008-02-05 15:54:11	116.55124	40.0772
53	2008-02-05 15:59:11	116.52899	40.04357
53	2008-02-05 16:04:11	116.51417	40.01621
53	2008-02-05 16:09:11	116.45866	39.96589
53	2008-02-05 16:14:11	116.42755	39.93814
53	2008-02-05 16:19:11	116.42852	39.91734
53	2008-02-05 16:24:11	116.42056	39.91329
53	2008-02-05 16:28:19	116.42113	39.90539
53	2008-02-05 16:33:19	116.41243	39.90451
53	2008-02-05 16:38:19	116.41271	39.91393
53	2008-02-05 16:39:22	116.41422	39.91384
53	2008-02-05 16:44:22	116.42891	39.90363
53	2008-02-05 16:49:22	116.42116	39.89493
53	2008-02-05 16:54:22	116.42517	39.88314
53	2008-02-05 16:57:59	116.42154	39.87957
53	2008-02-05 17:02:59	116.4343	39.88181
53	2008-02-05 17:07:59	116.45894	39.88316
53	2008-02-05 17:12:59	116.45544	39.88917
53	2008-02-05 17:17:59	116.46445	39.89195
53	2008-02-05 17:22:59	116.4714	39.8946
53	2008-02-05 17:27:59	116.48365	39.89933
53	2008-02-05 17:32:59	116.48353	39.90986
53	2008-02-05 17:37:59	116.4841	39.93759
53	2008-02-05 17:42:59	116.49311	39.95649
53	2008-02-05 17:43:36	116.49271	39.9576
53	2008-02-05 17:48:36	116.47574	39.96198
53	2008-02-05 17:53:36	116.42466	39.98773
53	2008-02-05 18:03:36	116.32132	39.98477
53	2008-02-05 18:05:42	116.3212	39.98198
53	2008-02-05 18:08:36	116.31892	39.9754
53	2008-02-05 18:17:57	116.31518	39.96861
53	2008-02-05 18:37:56	116.32125	39.9904
53	2008-02-05 18:41:58	116.32108	39.9896
53	2008-02-05 18:44:39	116.32301	39.98438
53	2008-02-05 18:49:39	116.3212	39.99003
53	2008-02-05 18:52:55	116.32094	39.98832
53	2008-02-05 18:57:55	116.35115	39.98553
53	2008-02-05 19:01:48	116.38197	39.98617
53	2008-02-05 19:06:48	116.40791	39.98694
53	2008-02-05 19:09:31	116.41403	39.98719
53	2008-02-05 19:11:48	116.41708	39.98726
53	2008-02-05 19:13:03	116.42268	39.98735
53	2008-02-05 19:16:48	116.43084	39.98189
53	2008-02-05 19:21:47	116.44214	39.98348
53	2008-02-05 19:26:47	116.45378	39.98422
53	2008-02-05 19:28:08	116.45623	39.98478
53	2008-02-05 19:33:08	116.46715	39.9857
53	2008-02-05 19:33:09	116.46715	39.9857
53	2008-02-05 19:38:09	116.4734	39.98832
53	2008-02-05 19:43:09	116.47589	39.9963
53	2008-02-05 20:07:48	116.47521	40.00447
53	2008-02-05 20:12:48	116.46444	39.99176
53	2008-02-05 20:17:48	116.43505	39.98692
53	2008-02-05 20:17:48	116.43505	39.98692
53	2008-02-05 20:22:48	116.374	39.98633
53	2008-02-05 20:27:49	116.32698	39.99096
53	2008-02-05 20:32:58	116.3307	39.9971
53	2008-02-05 20:35:07	116.33182	39.99882
53	2008-02-05 20:40:07	116.3579	40.0
53	2008-02-05 20:45:07	116.38008	40.00038
53	2008-02-05 20:50:08	116.38514	39.97543
53	2008-02-05 20:55:08	116.389	39.94811
53	2008-02-05 21:00:08	116.40205	39.94284
53	2008-02-05 21:05:08	116.40456	39.92128
53	2008-02-05 21:06:12	116.40475	39.91748
53	2008-02-05 21:06:12	116.40475	39.91748
53	2008-02-05 21:11:12	116.40461	39.92406
53	2008-02-05 21:16:12	116.40236	39.94041
53	2008-02-05 21:21:12	116.4018	39.96054
53	2008-02-05 21:26:11	116.4116	39.97226
53	2008-02-05 21:31:11	116.41808	39.98722
53	2008-02-05 21:36:11	116.44869	39.97938
53	2008-02-05 21:41:11	116.47084	39.9868
53	2008-02-05 21:46:11	116.47244	40.00385
53	2008-02-05 21:51:11	116.47767	40.0086
53	2008-02-05 21:56:11	116.47221	40.01057
53	2008-02-05 22:01:11	116.46675	40.01215
53	2008-02-05 22:06:11	116.46686	40.0121
53	2008-02-05 22:11:11	116.46657	40.01193
53	2008-02-05 22:15:15	116.46669	40.01035
53	2008-02-05 22:20:15	116.46941	39.99588
53	2008-02-05 22:25:15	116.48176	39.9878
53	2008-02-05 22:29:04	116.49278	39.99101
53	2008-02-05 22:34:04	116.4921	39.99021
53	2008-02-05 22:38:42	116.49187	39.99045
53	2008-02-05 22:43:42	116.47531	39.981
53	2008-02-05 22:48:42	116.4321	39.9672
53	2008-02-05 22:53:42	116.37422	39.96694
53	2008-02-05 22:57:34	116.36411	39.96228
53	2008-02-05 23:02:34	116.3515	39.96359
53	2008-02-05 23:07:33	116.35199	39.98025
53	2008-02-05 23:12:33	116.36924	39.98589
53	2008-02-05 23:17:38	116.37815	39.9811
53	2008-02-05 23:22:38	116.38859	39.96865
53	2008-02-05 23:28:14	116.40047	39.97557
53	2008-02-05 23:33:14	116.41194	39.98707
53	2008-02-05 23:34:15	116.41667	39.98726
53	2008-02-05 23:39:15	116.41085	40.00492
53	2008-02-05 23:44:15	116.4116	40.0327
53	2008-02-05 23:47:27	116.41634	40.03327
53	2008-02-05 23:51:57	116.42208	40.03999
53	2008-02-05 23:56:57	116.44192	40.01708
53	2008-02-06 00:01:57	116.42586	39.9709
53	2008-02-06 00:05:27	116.43622	39.96409
53	2008-02-06 00:10:27	116.44517	39.97545
53	2008-02-06 00:15:27	116.45846	39.97644
53	2008-02-06 00:20:28	116.45818	39.97632
53	2008-02-06 00:24:08	116.4575	39.97547
53	2008-02-06 00:29:08	116.48276	39.95382
53	2008-02-06 00:29:08	116.48276	39.95382
53	2008-02-06 00:34:08	116.48341	39.91245
53	2008-02-06 00:34:36	116.48248	39.91247
53	2008-02-06 00:39:36	116.48414	39.93215
53	2008-02-06 00:41:21	116.48406	39.93409
53	2008-02-06 00:46:21	116.45351	39.97644
53	2008-02-06 00:51:21	116.38838	39.98672
53	2008-02-06 00:56:21	116.35204	40.01629
53	2008-02-06 01:01:21	116.33158	40.04281
53	2008-02-06 01:06:21	116.30963	40.07185
53	2008-02-06 01:11:21	116.30699	40.07062
53	2008-02-06 01:11:40	116.30829	40.07091
53	2008-02-06 01:16:40	116.30876	40.07103
53	2008-02-06 01:21:40	116.32793	40.06686
53	2008-02-06 01:26:32	116.34312	40.0647
53	2008-02-06 01:29:52	116.33289	40.05775
53	2008-02-06 01:34:52	116.35352	40.07072
53	2008-02-06 01:39:52	116.35745	40.073
53	2008-02-06 01:44:52	116.37484	40.08088
53	2008-02-06 01:49:52	116.4071	40.07804
53	2008-02-06 01:54:52	116.43463	40.07664
53	2008-02-06 01:59:52	116.46706	40.08576
53	2008-02-06 02:04:52	116.50568	40.09428
53	2008-02-06 02:14:22	116.5627	40.1161
53	2008-02-06 02:19:22	116.54535	40.08913
53	2008-02-06 02:20:37	116.54758	40.0884
53	2008-02-06 02:25:37	116.5459	40.08838
53	2008-02-06 02:26:36	116.54558	40.09063
53	2008-02-06 02:30:38	116.55329	40.07524
53	2008-02-06 02:35:37	116.55532	40.10049
53	2008-02-06 02:40:37	116.58734	40.12677
53	2008-02-06 02:45:37	116.62121	40.12783
53	2008-02-06 02:50:37	116.65908	40.12853
53	2008-02-06 02:55:37	116.6946	40.1372
53	2008-02-06 03:00:37	116.71682	40.17558
53	2008-02-06 03:05:37	116.72406	40.20274
53	2008-02-06 03:10:37	116.7532	40.2204
53	2008-02-06 03:15:37	116.76302	40.23744
53	2008-02-06 03:20:37	116.76316	40.23742
53	2008-02-06 03:25:37	116.76316	40.23744
53	2008-02-06 03:30:37	116.76316	40.23745
53	2008-02-06 03:35:37	116.78185	40.24308
53	2008-02-06 03:45:37	116.77673	40.22567
53	2008-02-06 03:50:37	116.77671	40.22567
53	2008-02-06 04:00:37	116.77669	40.22569
53	2008-02-06 04:05:36	116.77669	40.2257
53	2008-02-06 04:10:37	116.77668	40.22571
53	2008-02-06 04:15:37	116.77668	40.22571
53	2008-02-06 04:20:37	116.77668	40.22571
53	2008-02-06 04:25:37	116.77668	40.22571
53	2008-02-06 04:30:37	116.77668	40.22571
53	2008-02-06 04:35:37	116.77667	40.2257
53	2008-02-06 04:35:37	116.77667	40.2257
53	2008-02-06 04:40:37	116.77667	40.2257
53	2008-02-06 04:45:37	116.77667	40.22569
53	2008-02-06 04:50:36	116.77673	40.22548
53	2008-02-06 04:55:36	116.7767	40.22554
53	2008-02-06 05:00:36	116.77671	40.2256
53	2008-02-06 05:05:36	116.7767	40.22562
53	2008-02-06 05:10:36	116.7767	40.22563
53	2008-02-06 05:15:36	116.7767	40.22564
53	2008-02-06 05:20:36	116.77669	40.22564
53	2008-02-06 05:25:36	116.77669	40.22565
53	2008-02-06 05:30:37	116.77669	40.22565
53	2008-02-06 05:35:37	116.77669	40.22566
53	2008-02-06 05:40:37	116.77669	40.22566
53	2008-02-06 05:45:37	116.7767	40.22566
53	2008-02-06 05:50:36	116.77669	40.22566
53	2008-02-06 05:55:36	116.77669	40.22566
53	2008-02-06 06:00:36	116.77669	40.22566
53	2008-02-06 06:05:36	116.77669	40.22566
53	2008-02-06 06:10:36	116.77669	40.22566
53	2008-02-06 06:15:36	116.77669	40.22566
53	2008-02-06 06:20:36	116.77669	40.22566
53	2008-02-06 06:25:36	116.77669	40.22566
53	2008-02-06 06:30:36	116.77669	40.22566
53	2008-02-06 06:35:36	116.77668	40.22566
53	2008-02-06 06:40:36	116.77668	40.22567
53	2008-02-06 06:45:36	116.77668	40.22567
53	2008-02-06 06:55:36	116.77662	40.22578
53	2008-02-06 07:00:36	116.77663	40.22578
53	2008-02-06 07:00:36	116.77663	40.22578
53	2008-02-06 07:05:36	116.77662	40.22577
53	2008-02-06 07:10:36	116.77662	40.22577
53	2008-02-06 07:15:36	116.77662	40.22577
53	2008-02-06 07:20:36	116.77662	40.22577
53	2008-02-06 07:25:36	116.77662	40.22579
53	2008-02-06 07:30:36	116.77663	40.2258
53	2008-02-06 07:35:36	116.77663	40.2258
53	2008-02-06 07:40:36	116.77664	40.2258
53	2008-02-06 07:45:36	116.77664	40.22581
53	2008-02-06 07:50:35	116.77664	40.2258
53	2008-02-06 07:55:35	116.77664	40.2258
53	2008-02-06 08:00:35	116.77664	40.22579
53	2008-02-06 08:05:35	116.77665	40.22579
53	2008-02-06 08:10:35	116.77665	40.22579
53	2008-02-06 08:15:35	116.77666	40.22578
53	2008-02-06 08:20:35	116.77666	40.22577
53	2008-02-06 08:25:35	116.77666	40.22577
53	2008-02-06 08:30:36	116.77666	40.22577
53	2008-02-06 08:35:36	116.77666	40.22577
53	2008-02-06 08:40:36	116.77666	40.22576
53	2008-02-06 08:45:36	116.77667	40.22576
53	2008-02-06 08:50:35	116.77667	40.22576
53	2008-02-06 08:55:35	116.77667	40.22576
53	2008-02-06 09:00:35	116.77667	40.22575
53	2008-02-06 09:05:35	116.77667	40.22575
53	2008-02-06 09:10:35	116.77667	40.22575
53	2008-02-06 09:15:35	116.77667	40.22575
53	2008-02-06 09:20:35	116.77667	40.22574
53	2008-02-06 09:25:35	116.77667	40.22574
53	2008-02-06 09:25:35	116.77667	40.22574
53	2008-02-06 09:30:36	116.77668	40.22574
53	2008-02-06 09:35:36	116.77667	40.22574
53	2008-02-06 09:40:36	116.77667	40.22574
53	2008-02-06 09:45:36	116.77667	40.22574
53	2008-02-06 09:50:35	116.77667	40.22574
53	2008-02-06 09:55:35	116.77667	40.22574
53	2008-02-06 10:00:35	116.77666	40.22574
53	2008-02-06 10:05:35	116.77666	40.22574
53	2008-02-06 10:10:35	116.77666	40.22574
53	2008-02-06 10:15:35	116.77666	40.22574
53	2008-02-06 10:20:35	116.77666	40.22574
53	2008-02-06 10:25:35	116.77666	40.22574
53	2008-02-06 10:30:35	116.77666	40.22574
53	2008-02-06 10:35:35	116.77666	40.22574
53	2008-02-06 10:40:35	116.77677	40.22563
53	2008-02-06 10:45:35	116.77673	40.2256
53	2008-02-06 10:50:35	116.77668	40.22562
53	2008-02-06 10:55:35	116.77669	40.2256
53	2008-02-06 11:00:34	116.77699	40.22613
53	2008-02-06 11:05:34	116.77693	40.22607
53	2008-02-06 11:15:35	116.77672	40.22575
53	2008-02-06 11:20:35	116.77672	40.22581
53	2008-02-06 11:25:34	116.77671	40.2258
53	2008-02-06 11:30:35	116.77672	40.22579
53	2008-02-06 11:35:35	116.77671	40.22577
53	2008-02-06 11:40:35	116.77672	40.22576
53	2008-02-06 11:45:35	116.77672	40.22575
53	2008-02-06 11:50:34	116.77672	40.22574
53	2008-02-06 11:50:34	116.77672	40.22574
53	2008-02-06 11:55:34	116.77672	40.22574
53	2008-02-06 12:00:34	116.77672	40.22573
53	2008-02-06 12:05:34	116.77671	40.22572
53	2008-02-06 12:10:34	116.77671	40.22573
53	2008-02-06 12:15:34	116.77672	40.22573
53	2008-02-06 12:20:34	116.77672	40.22574
53	2008-02-06 12:25:34	116.77671	40.22574
53	2008-02-06 12:30:35	116.77671	40.22574
53	2008-02-06 12:35:34	116.77671	40.22574
53	2008-02-06 12:40:34	116.77671	40.22574
53	2008-02-06 12:45:34	116.7767	40.22573
53	2008-02-06 12:50:34	116.7767	40.22573
53	2008-02-06 12:55:34	116.7767	40.22573
53	2008-02-06 13:00:35	116.7767	40.22573
53	2008-02-06 13:05:35	116.7767	40.22572
53	2008-02-06 13:10:35	116.77668	40.22576
53	2008-02-06 13:15:35	116.77674	40.22572
53	2008-02-06 13:20:34	116.77676	40.22569
53	2008-02-06 13:25:34	116.77676	40.22569
53	2008-02-06 13:30:34	116.77676	40.22569
53	2008-02-06 13:35:34	116.77676	40.22569
53	2008-02-06 13:40:34	116.77676	40.22568
53	2008-02-06 13:45:34	116.77676	40.22567
53	2008-02-06 13:50:34	116.77677	40.22568
53	2008-02-06 13:55:34	116.77682	40.22575
53	2008-02-06 14:00:34	116.77681	40.22575
53	2008-02-06 14:05:34	116.7768	40.22573
53	2008-02-06 14:10:34	116.7768	40.22573
53	2008-02-06 14:15:34	116.77681	40.22573
53	2008-02-06 14:15:34	116.77681	40.22573
53	2008-02-06 14:20:34	116.77682	40.22573
53	2008-02-06 14:25:34	116.77681	40.22572
53	2008-02-06 14:30:34	116.77681	40.2257
53	2008-02-06 14:35:34	116.77673	40.22546
53	2008-02-06 14:40:34	116.77591	40.22624
53	2008-02-06 14:45:34	116.7759	40.22623
53	2008-02-06 14:50:33	116.77376	40.22383
53	2008-02-06 15:00:33	116.7711	40.21984
53	2008-02-06 15:05:33	116.72692	40.20457
53	2008-02-06 15:10:33	116.71597	40.16936
53	2008-02-06 15:15:33	116.67681	40.13149
53	2008-02-06 15:20:33	116.6458	40.12882
53	2008-02-06 15:25:33	116.64374	40.12786
53	2008-02-06 15:30:34	116.64371	40.12808
53	2008-02-06 15:35:34	116.64369	40.1281
53	2008-02-06 15:40:34	116.6438	40.12781
53	2008-02-06 15:45:34	116.64359	40.1282
53	2008-02-06 15:50:34	116.64357	40.12822
53	2008-02-06 15:55:34	116.64357	40.12824
53	2008-02-06 16:00:33	116.64357	40.12825
53	2008-02-06 16:05:33	116.64359	40.12822
53	2008-02-06 16:10:33	116.6436	40.12821
53	2008-02-06 16:15:33	116.6436	40.12822
53	2008-02-06 16:20:33	116.6436	40.12822
53	2008-02-06 16:25:33	116.64379	40.1286
53	2008-02-06 16:30:33	116.64363	40.12808
53	2008-02-06 16:35:33	116.64513	40.12857
53	2008-02-06 16:40:33	116.64246	40.12454
53	2008-02-06 16:45:33	116.64244	40.12455
53	2008-02-06 16:45:33	116.64244	40.12455
53	2008-02-06 16:50:33	116.64245	40.12457
53	2008-02-06 16:55:33	116.64244	40.12457
53	2008-02-06 17:00:33	116.64245	40.12456
53	2008-02-06 17:05:33	116.64245	40.12456
53	2008-02-06 17:10:33	116.64244	40.12456
53	2008-02-06 17:15:33	116.64243	40.12456
53	2008-02-06 17:20:33	116.64242	40.12456
53	2008-02-06 17:25:33	116.64242	40.12457
53	2008-02-06 17:30:33	116.64242	40.12457
53	2008-02-06 17:35:33	116.64242	40.12458
53	2008-02-06 17:40:33	116.64243	40.12458
53	2008-02-06 17:45:33	116.64243	40.12458
53	2008-02-06 17:50:33	116.64243	40.12459
53	2008-02-06 18:05:32	116.66758	40.16948
53	2008-02-06 18:10:32	116.71653	40.17382
53	2008-02-06 18:15:32	116.73268	40.20791
53	2008-02-06 18:20:32	116.77103	40.22043
53	2008-02-06 18:25:32	116.77491	40.22399
53	2008-02-06 18:30:32	116.77585	40.2263
53	2008-02-06 18:35:32	116.77584	40.22631
53	2008-02-06 18:40:33	116.77583	40.22632
53	2008-02-06 18:45:33	116.77583	40.22631
53	2008-02-06 18:50:33	116.77583	40.22631
53	2008-02-06 18:55:33	116.77583	40.22631
53	2008-02-06 19:00:32	116.77583	40.22632
53	2008-02-06 19:05:32	116.77584	40.22631
53	2008-02-06 19:09:38	116.77584	40.22631
53	2008-02-06 19:10:32	116.77584	40.22631
53	2008-02-06 19:10:32	116.77584	40.22631
53	2008-02-06 19:15:32	116.77584	40.2263
53	2008-02-06 19:25:32	116.77584	40.22629
53	2008-02-06 19:30:32	116.77584	40.22628
53	2008-02-06 19:35:32	116.77584	40.22628
53	2008-02-06 19:35:32	116.77584	40.22628
53	2008-02-06 19:40:33	116.77584	40.22628
53	2008-02-06 19:45:33	116.77585	40.22627
53	2008-02-06 19:50:33	116.77585	40.22627
53	2008-02-06 19:55:33	116.77674	40.22557
53	2008-02-06 20:00:32	116.77673	40.22563
53	2008-02-06 20:05:32	116.77673	40.22565
53	2008-02-06 20:20:32	116.77672	40.22567
53	2008-02-06 20:25:32	116.77671	40.22567
53	2008-02-06 20:30:32	116.77671	40.22568
53	2008-02-06 20:35:32	116.77671	40.22568
53	2008-02-06 20:40:32	116.7767	40.22567
53	2008-02-06 20:45:32	116.7767	40.22567
53	2008-02-06 20:50:32	116.7767	40.22567
53	2008-02-06 20:55:32	116.7767	40.22567
53	2008-02-06 21:00:32	116.7767	40.22567
53	2008-02-06 21:05:32	116.7767	40.22567
53	2008-02-06 21:10:33	116.7767	40.22566
53	2008-02-06 21:25:31	116.77671	40.22566
53	2008-02-06 21:30:31	116.77671	40.22565
53	2008-02-06 21:35:31	116.77671	40.22565
53	2008-02-06 21:35:31	116.77671	40.22565
53	2008-02-06 21:40:31	116.77671	40.22565
53	2008-02-06 21:45:31	116.77671	40.22565
53	2008-02-06 21:50:31	116.77671	40.22565
53	2008-02-06 21:55:32	116.77671	40.22565
53	2008-02-06 22:00:32	116.77672	40.22566
53	2008-02-06 22:05:32	116.77672	40.22566
53	2008-02-06 22:10:32	116.77672	40.22566
53	2008-02-06 22:15:32	116.77672	40.22566
53	2008-02-06 22:25:31	116.77672	40.22565
53	2008-02-06 22:30:31	116.77672	40.22565
53	2008-02-06 22:35:31	116.77672	40.22565
53	2008-02-06 22:40:31	116.77672	40.22565
53	2008-02-06 22:45:31	116.77672	40.22565
53	2008-02-06 22:50:31	116.77672	40.22565
53	2008-02-06 22:55:31	116.77672	40.22565
53	2008-02-06 23:00:31	116.77672	40.22565
53	2008-02-06 23:05:32	116.77672	40.22565
53	2008-02-06 23:10:32	116.77672	40.22566
53	2008-02-06 23:15:31	116.77672	40.22566
53	2008-02-06 23:20:31	116.77672	40.22566
53	2008-02-06 23:25:31	116.77672	40.22566
53	2008-02-06 23:30:31	116.77672	40.22566
53	2008-02-06 23:35:32	116.77672	40.22566
53	2008-02-06 23:45:31	116.77672	40.22567
53	2008-02-06 23:50:31	116.77672	40.22567
53	2008-02-06 23:55:31	116.77672	40.22567
53	2008-02-07 00:05:31	116.77672	40.22567
53	2008-02-07 00:10:31	116.77672	40.22567
53	2008-02-07 00:15:31	116.77673	40.22567
53	2008-02-07 00:20:31	116.77672	40.22567
53	2008-02-07 00:25:31	116.77672	40.22567
53	2008-02-07 00:30:30	116.77672	40.22567
53	2008-02-07 00:35:31	116.77672	40.22567
53	2008-02-07 00:40:31	116.77672	40.22567
53	2008-02-07 00:45:31	116.77672	40.22567
53	2008-02-07 00:50:31	116.77672	40.22567
53	2008-02-07 00:55:30	116.77672	40.22567
53	2008-02-07 01:00:30	116.77672	40.22567
53	2008-02-07 01:05:30	116.77672	40.22567
53	2008-02-07 01:10:30	116.77672	40.22567
53	2008-02-07 01:15:30	116.77655	40.22413
53	2008-02-07 01:20:30	116.77669	40.2257
53	2008-02-07 01:25:30	116.77669	40.22568
53	2008-02-07 01:30:30	116.77671	40.22567
53	2008-02-07 01:35:31	116.77672	40.22566
53	2008-02-07 01:40:31	116.77672	40.22565
53	2008-02-07 01:45:31	116.77672	40.22563
53	2008-02-07 01:55:30	116.77674	40.22562
53	2008-02-07 02:00:30	116.77675	40.22563
53	2008-02-07 02:15:30	116.77676	40.22564
53	2008-02-07 02:20:30	116.77676	40.22564
53	2008-02-07 02:25:30	116.77676	40.22564
53	2008-02-07 02:25:30	116.77676	40.22564
53	2008-02-07 02:30:30	116.77676	40.22564
53	2008-02-07 02:35:31	116.77677	40.22564
53	2008-02-07 02:40:31	116.77675	40.22564
53	2008-02-07 02:45:31	116.77672	40.22564
53	2008-02-07 02:50:31	116.77632	40.2256
53	2008-02-07 02:55:30	116.77635	40.22561
53	2008-02-07 03:00:30	116.7764	40.22562
53	2008-02-07 03:10:30	116.77646	40.22563
53	2008-02-07 03:15:30	116.77648	40.22562
53	2008-02-07 03:20:30	116.7765	40.22562
53	2008-02-07 03:25:30	116.77651	40.22562
53	2008-02-07 03:30:30	116.77653	40.22561
53	2008-02-07 03:35:30	116.77654	40.22562
53	2008-02-07 03:40:30	116.77654	40.22562
53	2008-02-07 03:45:30	116.77655	40.22563
53	2008-02-07 03:50:30	116.77656	40.22563
53	2008-02-07 03:55:29	116.77657	40.22563
53	2008-02-07 04:05:29	116.77658	40.22563
53	2008-02-07 04:10:29	116.77659	40.22563
53	2008-02-07 04:15:29	116.77659	40.22563
53	2008-02-07 04:20:29	116.7766	40.22563
53	2008-02-07 04:25:29	116.77661	40.22563
53	2008-02-07 04:30:29	116.77661	40.22563
53	2008-02-07 04:35:30	116.77662	40.22563
53	2008-02-07 04:40:30	116.77662	40.22564
53	2008-02-07 04:50:30	116.77663	40.22564
53	2008-02-07 04:50:30	116.77663	40.22564
53	2008-02-07 04:55:29	116.77664	40.22564
53	2008-02-07 05:00:29	116.77664	40.22565
53	2008-02-07 05:05:29	116.77664	40.22565
53	2008-02-07 05:10:29	116.77664	40.22565
53	2008-02-07 05:15:29	116.77664	40.22565
53	2008-02-07 05:20:29	116.77665	40.22565
53	2008-02-07 05:25:29	116.77665	40.22565
53	2008-02-07 05:30:29	116.77665	40.22565
53	2008-02-07 05:35:30	116.77666	40.22565
53	2008-02-07 05:40:30	116.77666	40.22565
53	2008-02-07 05:45:29	116.77667	40.22566
53	2008-02-07 05:50:29	116.77667	40.22566
53	2008-02-07 05:55:29	116.77667	40.22566
53	2008-02-07 06:00:29	116.77667	40.22566
53	2008-02-07 06:05:29	116.77667	40.22566
53	2008-02-07 06:10:29	116.77667	40.22566
53	2008-02-07 06:15:29	116.77667	40.22566
53	2008-02-07 06:20:29	116.77667	40.22566
53	2008-02-07 06:25:29	116.77667	40.22566
53	2008-02-07 06:30:29	116.77667	40.22566
53	2008-02-07 06:35:29	116.77674	40.22575
53	2008-02-07 06:40:29	116.77674	40.22571
53	2008-02-07 06:45:29	116.77673	40.22571
53	2008-02-07 06:50:29	116.77673	40.22569
53	2008-02-07 06:55:29	116.77674	40.22568
53	2008-02-07 07:00:29	116.77674	40.22567
53	2008-02-07 07:05:29	116.77674	40.22567
53	2008-02-07 07:10:29	116.77675	40.22569
53	2008-02-07 07:15:29	116.77675	40.22569
53	2008-02-07 07:15:29	116.77675	40.22569
53	2008-02-07 07:20:29	116.77675	40.2257
53	2008-02-07 07:25:29	116.77675	40.2257
53	2008-02-07 07:30:29	116.77675	40.2257
53	2008-02-07 07:35:29	116.77675	40.2257
53	2008-02-07 07:40:29	116.77674	40.2257
53	2008-02-07 07:45:29	116.77673	40.22569
53	2008-02-07 07:55:28	116.77674	40.22569
53	2008-02-07 08:00:28	116.77674	40.22569
53	2008-02-07 08:05:28	116.77674	40.22569
53	2008-02-07 08:10:28	116.77674	40.22569
53	2008-02-07 08:15:28	116.77675	40.22569
53	2008-02-07 08:20:28	116.77674	40.22569
53	2008-02-07 08:25:28	116.77675	40.22569
53	2008-02-07 08:30:28	116.77675	40.22569
53	2008-02-07 08:35:29	116.77675	40.22569
53	2008-02-07 08:40:29	116.77675	40.22569
53	2008-02-07 08:45:29	116.77675	40.22569
53	2008-02-07 08:55:28	116.77675	40.22569
53	2008-02-07 09:00:28	116.77676	40.22569
53	2008-02-07 09:05:28	116.77676	40.2257
53	2008-02-07 09:15:28	116.77676	40.2257
53	2008-02-07 09:20:28	116.77676	40.2257
53	2008-02-07 09:25:28	116.77676	40.2257
53	2008-02-07 09:30:28	116.77676	40.22569
53	2008-02-07 09:35:28	116.77676	40.22569
53	2008-02-07 09:40:28	116.77676	40.22569
53	2008-02-07 09:40:28	116.77676	40.22569
53	2008-02-07 09:45:28	116.77676	40.22569
53	2008-02-07 09:50:28	116.77676	40.22569
53	2008-02-07 09:55:28	116.77676	40.22569
53	2008-02-07 10:00:28	116.77675	40.22569
53	2008-02-07 10:05:28	116.77675	40.22569
53	2008-02-07 10:10:28	116.77675	40.22568
53	2008-02-07 10:15:28	116.77675	40.22568
53	2008-02-07 10:20:28	116.77675	40.22568
53	2008-02-07 10:25:28	116.77674	40.22568
53	2008-02-07 10:30:28	116.77674	40.22568
53	2008-02-07 10:35:28	116.77648	40.22544
53	2008-02-07 10:40:28	116.77652	40.22549
53	2008-02-07 10:50:28	116.77665	40.22557
53	2008-02-07 10:55:27	116.77665	40.2256
53	2008-02-07 11:00:27	116.77664	40.2257
53	2008-02-07 11:05:27	116.77664	40.22569
53	2008-02-07 11:10:27	116.77671	40.22552
53	2008-02-07 11:15:27	116.78087	40.23447
53	2008-02-07 11:20:27	116.78087	40.23447
53	2008-02-07 11:25:27	116.78087	40.23447
53	2008-02-07 11:30:27	116.78087	40.23447
53	2008-02-07 11:35:27	116.78087	40.23447
53	2008-02-07 11:40:27	116.78087	40.23447
53	2008-02-07 11:45:01	116.78087	40.23447
53	2008-02-07 11:50:01	116.78087	40.23447
53	2008-02-07 11:55:02	116.78087	40.23447
53	2008-02-07 12:00:14	116.53002	40.09408
53	2008-02-07 12:05:14	116.53126	40.09522
53	2008-02-07 12:10:14	116.48685	40.09361
53	2008-02-07 12:10:14	116.48685	40.09361
53	2008-02-07 12:20:14	116.42715	40.11333
53	2008-02-07 12:22:20	116.42381	40.10232
53	2008-02-07 12:27:20	116.40712	40.08825
53	2008-02-07 12:29:26	116.40731	40.08308
53	2008-02-07 12:34:27	116.40559	40.07812
53	2008-02-07 12:34:27	116.40559	40.07812
53	2008-02-07 12:39:27	116.37586	40.08051
53	2008-02-07 12:41:21	116.36796	40.08043
53	2008-02-07 12:46:21	116.34204	40.06413
53	2008-02-07 12:51:21	116.32347	40.05424
53	2008-02-07 12:56:21	116.34187	40.0289
53	2008-02-07 13:06:21	116.37321	39.96455
53	2008-02-07 13:07:54	116.37286	39.96553
53	2008-02-07 13:07:54	116.37286	39.96553
53	2008-02-07 13:12:50	116.37305	39.95984
53	2008-02-07 13:17:50	116.37908	39.94726
53	2008-02-07 13:22:50	116.4057	39.94762
53	2008-02-07 13:22:50	116.4057	39.94762
53	2008-02-07 13:27:51	116.41045	39.94765
53	2008-02-07 13:32:51	116.4128	39.95144
53	2008-02-07 13:37:51	116.41234	39.95696
53	2008-02-07 13:40:33	116.41187	39.96406
53	2008-02-07 13:42:50	116.41158	39.96678
53	2008-02-07 13:47:50	116.37958	39.96731
53	2008-02-07 13:52:50	116.36095	40.00436
53	2008-02-07 13:57:50	116.33884	40.03348
53	2008-02-07 14:01:11	116.3437	40.03861
53	2008-02-07 14:06:11	116.33554	40.03794
53	2008-02-07 14:11:11	116.31669	40.03486
53	2008-02-07 14:11:11	116.31669	40.03486
53	2008-02-07 14:16:11	116.28602	40.03269
53	2008-02-07 14:21:11	116.27181	40.02508
53	2008-02-07 14:21:19	116.27182	40.02506
53	2008-02-07 14:26:19	116.26975	40.03162
53	2008-02-07 14:29:31	116.28628	40.03269
53	2008-02-07 14:32:53	116.2835	40.04116
53	2008-02-07 14:37:53	116.28346	40.04121
53	2008-02-07 14:42:53	116.28344	40.04117
53	2008-02-07 14:47:53	116.28345	40.04118
53	2008-02-07 14:52:53	116.28346	40.04119
53	2008-02-07 14:57:53	116.28347	40.0412
53	2008-02-07 15:02:54	116.28347	40.04121
53	2008-02-07 15:07:54	116.28348	40.04121
53	2008-02-07 15:12:54	116.28349	40.04121
53	2008-02-07 15:17:54	116.28349	40.04121
53	2008-02-07 15:22:53	116.28422	40.04131
53	2008-02-07 15:23:13	116.28602	40.04157
53	2008-02-07 15:28:13	116.26536	40.04805
53	2008-02-07 15:33:13	116.24182	40.0656
53	2008-02-07 15:33:13	116.24182	40.0656
53	2008-02-07 15:38:13	116.22842	40.09015
53	2008-02-07 15:38:13	116.22842	40.09015
53	2008-02-07 15:43:13	116.20955	40.09737
53	2008-02-07 15:48:13	116.19105	40.11251
53	2008-02-07 15:50:35	116.18176	40.11454
53	2008-02-07 15:55:35	116.20657	40.11233
53	2008-02-07 16:00:35	116.20997	40.08866
53	2008-02-07 16:05:35	116.22796	40.09107
53	2008-02-07 16:10:35	116.23794	40.07222
53	2008-02-07 16:15:35	116.26338	40.07473
53	2008-02-07 16:19:46	116.28174	40.06427
53	2008-02-07 16:24:45	116.29562	40.04368
53	2008-02-07 16:29:45	116.30774	40.02215
53	2008-02-07 16:34:46	116.30892	40.00256
53	2008-02-07 16:39:38	116.31019	39.98474
53	2008-02-07 16:42:06	116.31014	39.98691
53	2008-02-07 16:45:34	116.32101	39.99114
53	2008-02-07 16:50:34	116.32156	39.99179
53	2008-02-07 16:50:34	116.32156	39.99179
53	2008-02-07 16:55:34	116.32159	39.99175
53	2008-02-07 17:00:34	116.32141	39.9912
53	2008-02-07 17:05:34	116.33377	39.99889
53	2008-02-07 17:08:30	116.35526	39.9999
53	2008-02-07 17:13:30	116.38207	39.98635
53	2008-02-07 17:16:58	116.41364	39.98716
53	2008-02-07 17:20:22	116.43231	39.9872
53	2008-02-07 17:25:22	116.43854	39.9628
53	2008-02-07 17:30:22	116.44219	39.94754
53	2008-02-07 17:35:22	116.44871	39.93235
53	2008-02-07 17:36:46	116.45168	39.93246
53	2008-02-07 17:40:22	116.45583	39.93491
53	2008-02-07 17:42:32	116.45602	39.94734
53	2008-02-07 17:45:53	116.45838	39.95719
53	2008-02-07 17:50:53	116.48335	39.97895
53	2008-02-07 17:55:53	116.48264	39.9874
53	2008-02-07 17:57:21	116.47998	39.98922
53	2008-02-07 18:02:21	116.47842	39.99418
53	2008-02-07 18:07:21	116.46415	40.0097
53	2008-02-07 18:08:51	116.46691	40.00791
53	2008-02-07 18:13:51	116.47358	39.99315
53	2008-02-07 18:18:51	116.48366	39.97284
53	2008-02-07 18:23:51	116.49344	39.95502
53	2008-02-07 18:28:51	116.49572	39.93533
53	2008-02-07 18:32:32	116.49833	39.92972
53	2008-02-07 18:37:32	116.48441	39.93334
53	2008-02-07 18:39:25	116.48433	39.9416
53	2008-02-07 18:44:24	116.49241	39.96245
53	2008-02-07 18:45:22	116.49503	39.96156
53	2008-02-07 18:50:22	116.48395	39.96701
53	2008-02-07 18:51:30	116.48396	39.96966
53	2008-02-07 18:51:30	116.48396	39.96966
53	2008-02-07 18:56:30	116.45961	39.95852
53	2008-02-07 19:01:30	116.41893	39.96801
53	2008-02-07 19:04:37	116.39586	39.96923
53	2008-02-07 19:06:30	116.39608	39.9731
53	2008-02-07 19:10:01	116.40151	39.96488
53	2008-02-07 19:11:31	116.40235	39.9603
53	2008-02-07 19:16:31	116.40235	39.93903
53	2008-02-07 19:21:31	116.40461	39.92519
53	2008-02-07 19:22:31	116.40462	39.92388
53	2008-02-07 19:27:31	116.4027	39.93366
53	2008-02-07 19:28:35	116.40262	39.93631
53	2008-02-07 19:33:35	116.38909	39.93913
53	2008-02-07 19:35:20	116.38489	39.94076
53	2008-02-07 19:40:20	116.3735	39.95629
53	2008-02-07 19:45:20	116.37333	39.98435
53	2008-02-07 19:50:20	116.40498	39.98684
53	2008-02-07 20:05:52	116.45095	39.99062
53	2008-02-07 20:08:48	116.45076	39.99694
53	2008-02-07 20:08:48	116.45076	39.99694
53	2008-02-07 20:13:48	116.45713	39.99961
53	2008-02-07 20:14:26	116.45855	39.99987
53	2008-02-07 20:19:25	116.45955	40.02393
53	2008-02-07 20:24:26	116.46514	40.0392
53	2008-02-07 20:27:54	116.47052	40.04241
53	2008-02-07 20:32:54	116.46162	40.03905
53	2008-02-07 20:32:54	116.46162	40.03905
53	2008-02-07 20:37:54	116.45419	40.03879
53	2008-02-07 20:42:54	116.46071	40.01769
53	2008-02-07 20:46:59	116.4689	40.01029
53	2008-02-07 20:51:59	116.46225	39.99587
53	2008-02-07 20:56:59	116.43676	39.98762
53	2008-02-07 21:01:59	116.37844	39.98666
53	2008-02-07 21:01:59	116.37844	39.98666
53	2008-02-07 21:06:59	116.32543	39.98477
53	2008-02-07 21:11:59	116.3052	39.97796
53	2008-02-07 21:12:53	116.30498	39.97596
53	2008-02-07 21:17:15	116.29978	39.98296
53	2008-02-07 21:22:15	116.32717	39.98483
53	2008-02-07 21:27:15	116.33408	39.99336
53	2008-02-07 21:32:15	116.34642	40.00603
53	2008-02-07 21:32:43	116.34651	40.0061
53	2008-02-07 21:37:15	116.34626	40.00673
53	2008-02-07 21:41:25	116.34188	39.99196
53	2008-02-07 21:44:49	116.33399	39.99498
53	2008-02-07 21:49:49	116.33133	39.9984
53	2008-02-07 21:54:22	116.31786	40.00513
53	2008-02-07 21:59:22	116.32515	40.00779
53	2008-02-07 22:03:33	116.33376	39.99762
53	2008-02-07 22:07:40	116.33619	39.98951
53	2008-02-07 22:12:40	116.33744	39.99163
53	2008-02-07 22:14:42	116.34651	39.99187
53	2008-02-07 22:19:42	116.35877	39.99896
53	2008-02-07 22:22:55	116.36877	39.99952
53	2008-02-07 22:27:55	116.37357	39.9933
53	2008-02-07 22:31:07	116.37417	39.99488
53	2008-02-07 22:34:16	116.37915	39.99988
53	2008-02-07 22:39:16	116.3718	39.99591
53	2008-02-07 22:44:17	116.3745	40.00013
53	2008-02-07 22:49:17	116.35857	39.99796
53	2008-02-07 22:52:47	116.35927	39.99254
53	2008-02-07 22:56:43	116.35403	40.00561
53	2008-02-07 23:01:43	116.35737	40.00262
53	2008-02-07 23:06:43	116.35784	40.00199
53	2008-02-07 23:11:43	116.35396	40.00567
53	2008-02-07 23:16:42	116.35399	40.0057
53	2008-02-07 23:21:42	116.35314	40.00688
53	2008-02-07 23:25:01	116.35938	40.00018
53	2008-02-07 23:30:01	116.34592	40.01386
53	2008-02-07 23:33:22	116.34282	40.02285
53	2008-02-07 23:38:22	116.3356	40.00635
53	2008-02-07 23:43:01	116.34657	39.99612
53	2008-02-07 23:48:02	116.34886	39.98543
53	2008-02-07 23:53:02	116.40144	39.98739
53	2008-02-07 23:54:16	116.40039	39.98973
53	2008-02-07 23:59:16	116.41028	39.99282
53	2008-02-08 00:00:38	116.41072	39.99082
53	2008-02-08 00:05:39	116.41169	39.9681
53	2008-02-08 00:05:39	116.41169	39.9681
53	2008-02-08 00:10:39	116.41555	39.95256
53	2008-02-08 00:15:39	116.41966	39.93542
53	2008-02-08 00:20:38	116.42033	39.91441
53	2008-02-08 00:24:35	116.42055	39.90396
53	2008-02-08 00:29:35	116.41178	39.91173
53	2008-02-08 00:34:35	116.41109	39.93042
53	2008-02-08 00:34:35	116.41109	39.93042
53	2008-02-08 00:34:59	116.41128	39.93207
53	2008-02-08 00:39:35	116.4279	39.94156
53	2008-02-08 00:44:35	116.44144	39.95664
53	2008-02-08 00:49:35	116.4644	39.96339
53	2008-02-08 00:53:56	116.47605	39.97352
53	2008-02-08 00:53:56	116.47605	39.97352
53	2008-02-08 00:58:56	116.47563	39.97011
53	2008-02-08 01:03:56	116.47563	39.97011
53	2008-02-08 01:08:56	116.47563	39.97011
53	2008-02-08 01:11:38	116.47174	39.96662
53	2008-02-08 01:16:38	116.47156	39.96646
53	2008-02-08 01:21:38	116.47883	39.98889
53	2008-02-08 01:26:38	116.48014	39.98797
53	2008-02-08 01:31:38	116.48489	39.99012
53	2008-02-08 01:36:38	116.51695	40.02341
53	2008-02-08 01:41:38	116.54115	40.05713
53	2008-02-08 01:46:38	116.55266	40.08567
53	2008-02-08 01:51:38	116.58106	40.11681
53	2008-02-08 01:56:38	116.62247	40.11618
53	2008-02-08 02:01:38	116.65497	40.12182
53	2008-02-08 02:21:37	116.71568	40.16598
53	2008-02-08 02:46:37	116.76315	40.23737
53	2008-02-08 02:51:37	116.76315	40.23758
53	2008-02-08 02:56:37	116.76316	40.23759
53	2008-02-08 03:01:37	116.76318	40.2376
53	2008-02-08 03:06:37	116.76774	40.24219
53	2008-02-08 03:11:38	116.77668	40.22555
53	2008-02-08 03:16:38	116.77669	40.22565
53	2008-02-08 03:21:38	116.77669	40.22566
53	2008-02-08 03:26:38	116.7767	40.22566
53	2008-02-08 03:31:37	116.7767	40.22566
53	2008-02-08 03:36:37	116.77672	40.22566
53	2008-02-08 03:41:37	116.77672	40.22565
53	2008-02-08 03:46:37	116.77672	40.22565
53	2008-02-08 03:51:37	116.77671	40.22565
53	2008-02-08 03:56:37	116.77671	40.22565
53	2008-02-08 04:01:37	116.77671	40.22565
53	2008-02-08 04:06:37	116.77671	40.22564
53	2008-02-08 04:11:37	116.77672	40.22564
53	2008-02-08 04:16:37	116.77672	40.22564
53	2008-02-08 04:21:37	116.77672	40.22564
53	2008-02-08 04:26:37	116.77672	40.22564
53	2008-02-08 04:26:37	116.77672	40.22564
53	2008-02-08 04:31:37	116.77673	40.22564
53	2008-02-08 04:36:37	116.77673	40.22564
53	2008-02-08 04:41:37	116.77673	40.22564
53	2008-02-08 04:41:37	116.77673	40.22564
53	2008-02-08 04:46:37	116.77674	40.22565
53	2008-02-08 04:51:37	116.77674	40.22565
53	2008-02-08 04:56:37	116.77675	40.22566
53	2008-02-08 05:01:37	116.77675	40.22566
53	2008-02-08 05:06:37	116.77675	40.22566
53	2008-02-08 05:11:37	116.77675	40.22566
53	2008-02-08 05:16:37	116.77675	40.22566
53	2008-02-08 05:21:37	116.77675	40.22566
53	2008-02-08 05:26:37	116.77675	40.22566
53	2008-02-08 05:31:37	116.77676	40.22567
53	2008-02-08 05:36:37	116.77676	40.22567
53	2008-02-08 05:41:36	116.77675	40.22567
53	2008-02-08 05:46:36	116.77675	40.22567
53	2008-02-08 05:51:36	116.77675	40.22568
53	2008-02-08 05:56:36	116.77675	40.22568
53	2008-02-08 06:01:36	116.77675	40.22568
53	2008-02-08 06:06:36	116.77675	40.22568
53	2008-02-08 06:11:36	116.77675	40.22568
53	2008-02-08 06:16:36	116.77675	40.22568
53	2008-02-08 06:21:37	116.77675	40.22568
53	2008-02-08 06:26:37	116.77675	40.22568
53	2008-02-08 06:31:37	116.77675	40.22568
53	2008-02-08 06:36:37	116.77676	40.22568
53	2008-02-08 06:41:36	116.77675	40.22569
53	2008-02-08 06:46:36	116.77676	40.22568
53	2008-02-08 06:51:36	116.77676	40.22568
53	2008-02-08 06:51:36	116.77676	40.22568
53	2008-02-08 06:56:36	116.77676	40.22568
53	2008-02-08 07:01:36	116.77676	40.22568
53	2008-02-08 07:06:36	116.77676	40.22568
53	2008-02-08 07:11:36	116.77676	40.22569
53	2008-02-08 07:16:36	116.77675	40.22569
53	2008-02-08 07:21:36	116.77675	40.22569
53	2008-02-08 07:26:36	116.77675	40.22569
53	2008-02-08 07:31:36	116.77675	40.22569
53	2008-02-08 07:36:36	116.77675	40.22569
53	2008-02-08 07:41:36	116.77675	40.22569
53	2008-02-08 07:46:36	116.77676	40.22569
53	2008-02-08 07:51:36	116.77677	40.2257
53	2008-02-08 07:56:36	116.77677	40.2257
53	2008-02-08 08:01:36	116.77677	40.2257
53	2008-02-08 08:06:36	116.77677	40.2257
53	2008-02-08 08:11:36	116.77677	40.2257
53	2008-02-08 08:16:36	116.77676	40.2257
53	2008-02-08 08:21:36	116.77676	40.2257
53	2008-02-08 08:26:36	116.77676	40.2257
53	2008-02-08 08:31:36	116.77676	40.22569
53	2008-02-08 08:36:36	116.77676	40.22569
53	2008-02-08 08:41:35	116.77676	40.22569
53	2008-02-08 08:46:35	116.77676	40.22569
53	2008-02-08 08:51:35	116.77675	40.22569
53	2008-02-08 08:56:35	116.77675	40.22569
53	2008-02-08 09:01:35	116.77675	40.22569
53	2008-02-08 09:06:35	116.77674	40.22569
53	2008-02-08 09:11:35	116.77694	40.2251
53	2008-02-08 09:16:35	116.75863	40.21995
53	2008-02-08 09:16:35	116.75863	40.21995
53	2008-02-08 09:21:36	116.72236	40.20067
53	2008-02-08 09:26:36	116.71114	40.15664
53	2008-02-08 09:31:36	116.66645	40.12774
53	2008-02-08 09:36:36	116.63621	40.12867
53	2008-02-08 09:41:35	116.60739	40.11655
53	2008-02-08 09:46:35	116.56105	40.11725
53	2008-02-08 09:51:35	116.55193	40.08098
53	2008-02-08 09:56:35	116.53594	40.05453
53	2008-02-08 10:01:35	116.51453	40.04175
53	2008-02-08 10:06:35	116.49878	40.03255
53	2008-02-08 10:11:35	116.46785	40.02329
53	2008-02-08 10:16:35	116.45639	40.00831
53	2008-02-08 10:21:35	116.45618	40.00838
53	2008-02-08 10:26:35	116.45549	40.00774
53	2008-02-08 10:31:35	116.45502	40.0076
53	2008-02-08 10:36:35	116.45661	40.00819
53	2008-02-08 10:41:35	116.45635	40.00834
53	2008-02-08 10:46:35	116.45461	40.00693
53	2008-02-08 10:51:35	116.45424	40.00685
53	2008-02-08 10:56:35	116.45478	40.00699
53	2008-02-08 11:01:35	116.4546	40.00709
53	2008-02-08 11:06:35	116.4543	40.00742
53	2008-02-08 11:11:35	116.45472	40.0069
53	2008-02-08 11:16:35	116.45445	40.00717
53	2008-02-08 11:21:35	116.45429	40.00737
53	2008-02-08 11:22:46	116.45595	40.0072
53	2008-02-08 11:27:46	116.44479	39.99478
53	2008-02-08 11:29:04	116.44204	39.99381
53	2008-02-08 11:34:04	116.44159	39.99308
53	2008-02-08 11:38:24	116.44194	39.99365
53	2008-02-08 11:43:24	116.46151	40.0062
53	2008-02-08 11:46:02	116.46484	40.01014
53	2008-02-08 11:51:02	116.45448	40.00717
53	2008-02-08 11:56:02	116.45461	40.00709
53	2008-02-08 11:56:02	116.45461	40.00709
53	2008-02-08 11:57:22	116.45569	40.0071
53	2008-02-08 12:02:22	116.46508	39.9907
53	2008-02-08 12:07:22	116.47478	39.97893
53	2008-02-08 12:15:05	116.47113	39.9795
53	2008-02-08 12:18:41	116.46327	39.97975
53	2008-02-08 12:23:41	116.45817	39.976
53	2008-02-08 12:28:41	116.45815	39.97598
53	2008-02-08 12:33:41	116.45815	39.97597
53	2008-02-08 12:38:41	116.45816	39.97595
53	2008-02-08 12:43:41	116.4581	39.98782
53	2008-02-08 12:48:41	116.45058	39.98538
53	2008-02-08 12:53:41	116.44168	39.99316
53	2008-02-08 12:56:21	116.44212	39.99383
53	2008-02-08 13:01:21	116.45977	39.98678
53	2008-02-08 13:06:21	116.4694	39.96589
53	2008-02-08 13:11:21	116.4844	39.95724
53	2008-02-08 13:16:22	116.49314	39.95631
53	2008-02-08 13:17:46	116.48978	39.95448
53	2008-02-08 13:22:46	116.48825	39.95558
53	2008-02-08 13:26:37	116.48815	39.9554
53	2008-02-08 13:31:37	116.49482	39.96354
53	2008-02-08 13:34:06	116.49668	39.96767
53	2008-02-08 13:37:45	116.49714	39.96618
53	2008-02-08 13:42:45	116.47633	39.97362
53	2008-02-08 13:47:45	116.45777	39.95674
53	2008-02-08 13:52:45	116.43508	39.94752
53	2008-02-08 13:57:46	116.41938	39.94839
53	2008-02-08 14:02:46	116.4023	39.94826
53	2008-02-08 14:07:46	116.40228	39.9514
53	2008-02-08 14:08:07	116.40227	39.95132
53	2008-02-08 14:12:45	116.40175	39.95753
53	2008-02-08 14:17:45	116.40126	39.98102
53	2008-02-08 14:22:45	116.44864	39.97942
53	2008-02-08 14:27:45	116.45675	39.99288
53	2008-02-08 14:30:20	116.46164	39.99463
53	2008-02-08 14:35:09	116.47068	39.98661
53	2008-02-08 14:40:09	116.45647	39.99977
53	2008-02-08 14:40:50	116.45643	39.9998
53	2008-02-08 14:45:09	116.44447	39.99458
53	2008-02-08 14:45:09	116.44447	39.99458
53	2008-02-08 14:50:09	116.40257	39.98719
53	2008-02-08 14:50:09	116.40257	39.98719
53	2008-02-08 14:55:09	116.33704	39.98526
53	2008-02-08 15:00:09	116.28895	39.99588
53	2008-02-08 15:05:09	116.27694	39.9973
53	2008-02-08 15:06:13	116.27613	39.99723
53	2008-02-08 15:11:13	116.28598	39.99476
53	2008-02-08 15:16:13	116.28613	39.99273
53	2008-02-08 15:16:43	116.28741	39.99262
53	2008-02-08 15:21:42	116.32843	39.98474
53	2008-02-08 15:26:42	116.39315	39.9866
53	2008-02-08 15:28:28	116.39958	39.98446
53	2008-02-08 15:33:28	116.40433	39.98696
53	2008-02-08 15:34:46	116.41107	39.98698
53	2008-02-08 15:39:46	116.46082	39.97127
53	2008-02-08 15:43:30	116.47668	39.97584
53	2008-02-08 15:48:30	116.48946	39.97028
53	2008-02-08 15:53:30	116.48948	39.9703
53	2008-02-08 15:58:30	116.48925	39.97065
53	2008-02-08 16:03:30	116.48946	39.97044
53	2008-02-08 16:08:30	116.48948	39.97039
53	2008-02-08 16:13:30	116.48949	39.97037
53	2008-02-08 16:18:31	116.4895	39.97037
53	2008-02-08 16:23:30	116.4912	39.97071
53	2008-02-08 16:28:30	116.4912	39.97071
53	2008-02-08 16:33:30	116.49123	39.97067
53	2008-02-08 16:38:30	116.49123	39.97064
53	2008-02-08 16:43:30	116.49124	39.97064
53	2008-02-08 16:48:30	116.49125	39.97064
53	2008-02-08 16:52:36	116.47829	39.97474
53	2008-02-08 16:57:36	116.4679	39.98907
53	2008-02-08 17:00:27	116.45976	39.9958
53	2008-02-08 17:05:26	116.46766	39.99978
53	2008-02-08 17:05:26	116.46766	39.99978
53	2008-02-08 17:10:26	116.46743	39.98365
53	2008-02-08 17:15:26	116.46103	39.97793
53	2008-02-08 17:17:45	116.4578	39.97566
53	2008-02-08 17:22:45	116.40876	39.98738
53	2008-02-08 17:29:01	116.34762	39.98585
