# Supplementary material for: An adaptive map-matching algorithm based on hierarchical fuzzy system from vehicular GPS data
Source: PLoS One. 2017 Dec 5;12(12):e0188796. doi: 10.1371/journal.pone.0188796 (PMC5716534; doi:10.1371/journal.pone.0188796)
Supplement: S1 Data — (ZIP) [file pone.0188796.s001.zip › data samples/54.txt]

54	2008-02-02 13:36:21	116.35197	39.8824
54	2008-02-02 13:41:21	116.34281	39.88921
54	2008-02-02 13:46:21	116.34495	39.89693
54	2008-02-02 13:51:21	116.35052	39.90545
54	2008-02-02 14:11:21	116.37401	39.98092
54	2008-02-02 14:12:40	116.37382	39.98181
54	2008-02-02 14:17:40	116.38142	39.98026
54	2008-02-02 14:22:40	116.37399	39.96757
54	2008-02-02 14:27:40	116.36366	39.96923
54	2008-02-02 14:32:40	116.35952	39.97502
54	2008-02-02 14:37:40	116.33675	39.97562
54	2008-02-02 14:42:40	116.34711	39.98409
54	2008-02-02 14:47:40	116.34707	39.98386
54	2008-02-02 14:52:40	116.34711	39.98389
54	2008-02-02 14:57:40	116.34712	39.9839
54	2008-02-02 15:02:40	116.34005	39.97522
54	2008-02-02 15:02:40	116.34005	39.97522
54	2008-02-02 15:02:48	116.33987	39.97523
54	2008-02-02 15:07:48	116.32775	39.96803
54	2008-02-02 15:30:46	116.2927	39.9607
54	2008-02-02 15:32:31	116.29106	39.96696
54	2008-02-02 15:37:31	116.26854	39.96897
54	2008-02-02 15:44:59	116.24099	39.96727
54	2008-02-02 15:49:59	116.26517	39.96847
54	2008-02-02 15:54:59	116.26885	39.94919
54	2008-02-02 15:55:15	116.26845	39.94769
54	2008-02-02 16:00:15	116.268	39.91124
54	2008-02-02 16:05:15	116.25588	39.88845
54	2008-02-02 16:06:30	116.25499	39.8904
54	2008-02-02 16:10:15	116.25295	39.89564
54	2008-02-02 16:15:15	116.26928	39.9217
54	2008-02-02 16:20:15	116.26891	39.96684
54	2008-02-02 16:22:10	116.27879	39.97344
54	2008-02-02 16:33:38	116.29	39.96131
54	2008-02-02 16:35:15	116.29193	39.96216
54	2008-02-02 16:40:15	116.30015	39.95709
54	2008-02-02 16:45:15	116.30485	39.94088
54	2008-02-02 16:50:15	116.34566	39.93847
54	2008-02-02 16:52:01	116.35035	39.93881
54	2008-02-02 16:55:43	116.35252	39.93942
54	2008-02-02 17:00:43	116.3512	39.93065
54	2008-02-02 17:05:44	116.34719	39.92611
54	2008-02-02 17:10:44	116.347	39.91991
54	2008-02-02 17:26:29	116.3606	39.91148
54	2008-02-02 17:26:57	116.36059	39.91141
54	2008-02-02 17:30:56	116.36513	39.90857
54	2008-02-02 17:35:55	116.36812	39.90026
54	2008-02-02 17:40:55	116.36813	39.89905
54	2008-02-02 17:45:55	116.3734	39.89827
54	2008-02-02 17:50:56	116.39234	39.89872
54	2008-02-02 17:55:56	116.40885	39.89963
54	2008-02-02 18:00:56	116.41933	39.89616
54	2008-02-02 18:06:07	116.41265	39.89213
54	2008-02-02 18:07:21	116.41272	39.88833
54	2008-02-02 18:17:21	116.39519	39.88572
54	2008-02-02 18:22:22	116.39254	39.88256
54	2008-02-02 18:27:37	116.39368	39.85642
54	2008-02-02 18:32:21	116.39447	39.84141
54	2008-02-02 18:40:39	116.39452	39.84922
54	2008-02-02 18:45:39	116.39778	39.86379
54	2008-02-02 18:50:39	116.41319	39.86072
54	2008-02-02 18:51:28	116.41147	39.86061
54	2008-02-02 18:56:28	116.40495	39.8557
54	2008-02-02 19:01:27	116.36123	39.85444
54	2008-02-02 19:06:27	116.35335	39.84786
54	2008-02-02 19:07:18	116.35334	39.84678
54	2008-02-02 19:07:54	116.35315	39.84537
54	2008-02-02 19:12:16	116.35885	39.85049
54	2008-02-02 19:17:16	116.38214	39.85557
54	2008-02-02 19:22:16	116.40779	39.85552
54	2008-02-02 19:24:08	116.41599	39.85539
54	2008-02-02 19:29:08	116.42479	39.85996
54	2008-02-02 19:33:33	116.428	39.86155
54	2008-02-02 19:38:33	116.42759	39.86376
54	2008-02-02 19:43:33	116.43121	39.86437
54	2008-02-02 19:48:33	116.43337	39.86876
54	2008-02-02 19:53:33	116.42457	39.86963
54	2008-02-02 19:58:33	116.3914	39.87032
54	2008-02-02 20:03:33	116.37061	39.86926
54	2008-02-02 20:08:33	116.36843	39.88642
54	2008-02-02 20:13:33	116.36832	39.89112
54	2008-02-02 20:18:33	116.36828	39.89656
54	2008-02-02 20:23:33	116.36247	39.89902
54	2008-02-02 20:26:23	116.36034	39.90265
54	2008-02-02 20:28:53	116.35731	39.9045
54	2008-02-02 20:33:53	116.36597	39.90603
54	2008-02-02 20:38:53	116.36808	39.90723
54	2008-02-02 20:40:42	116.37009	39.90764
54	2008-02-02 20:44:21	116.37019	39.90833
54	2008-02-02 20:49:21	116.37177	39.91314
54	2008-02-02 20:54:21	116.37924	39.9211
54	2008-02-02 20:59:21	116.38322	39.92087
54	2008-02-02 21:04:21	116.39475	39.92204
54	2008-02-02 21:09:21	116.40731	39.9229
54	2008-02-02 21:14:21	116.42951	39.92303
54	2008-02-02 21:19:21	116.44195	39.92166
54	2008-02-02 21:24:21	116.45548	39.91419
54	2008-02-02 21:29:21	116.4554	39.89807
54	2008-02-02 21:29:21	116.4554	39.89807
54	2008-02-02 21:34:21	116.45269	39.87226
54	2008-02-02 21:35:39	116.4501	39.87196
54	2008-02-02 21:40:38	116.45006	39.87569
54	2008-02-02 21:44:04	116.45233	39.88015
54	2008-02-02 21:49:04	116.451	39.85922
54	2008-02-03 00:54:27	116.28065	39.96029
54	2008-02-03 00:57:38	116.27871	39.95619
54	2008-02-03 01:02:38	116.26472	39.95548
54	2008-02-03 01:08:10	116.28146	39.94538
54	2008-02-03 01:13:10	116.29116	39.94541
54	2008-02-03 01:18:10	116.3038	39.93744
54	2008-02-03 01:23:09	116.30384	39.93745
54	2008-02-03 01:26:55	116.30395	39.93561
54	2008-02-03 01:31:55	116.32029	39.93092
54	2008-02-03 01:36:54	116.348	39.9311
54	2008-02-03 01:39:45	116.34516	39.93258
54	2008-02-03 01:44:45	116.34738	39.93189
54	2008-02-03 01:45:35	116.34707	39.93458
54	2008-02-03 01:50:35	116.3506	39.91224
54	2008-02-03 01:53:55	116.3534	39.90839
54	2008-02-03 01:58:55	116.36549	39.90748
54	2008-02-03 02:03:55	116.3684	39.89199
54	2008-02-03 02:15:10	116.33791	39.90589
54	2008-02-03 02:20:24	116.30071	39.91185
54	2008-02-03 02:21:30	116.3002	39.91127
54	2008-02-03 02:31:30	116.29433	39.91179
54	2008-02-03 02:36:30	116.2773	39.91142
54	2008-02-03 02:41:30	116.28597	39.93107
54	2008-02-03 02:46:30	116.29644	39.92301
54	2008-02-03 02:56:31	116.30435	39.93771
54	2008-02-03 03:06:31	116.30361	39.93763
54	2008-02-03 03:09:43	116.30379	39.93602
54	2008-02-03 03:14:43	116.33551	39.93705
54	2008-02-03 03:19:43	116.39032	39.94761
54	2008-02-03 03:24:43	116.43284	39.93975
54	2008-02-03 03:29:43	116.45936	39.93231
54	2008-02-03 03:34:43	116.48854	39.93264
54	2008-02-03 03:39:37	116.4985	39.92966
54	2008-02-03 03:44:37	116.50042	39.93054
54	2008-02-03 03:49:37	116.50044	39.93012
54	2008-02-03 03:54:36	116.50058	39.9303
54	2008-02-03 03:59:36	116.50054	39.93039
54	2008-02-03 04:04:37	116.50963	39.92173
54	2008-02-03 04:07:29	116.51714	39.92251
54	2008-02-03 04:17:29	116.60177	39.92441
54	2008-02-03 04:22:28	116.64435	39.92746
54	2008-02-03 04:27:28	116.65927	39.92185
54	2008-02-03 04:32:28	116.68094	39.93219
54	2008-02-03 04:37:50	116.67596	39.92329
54	2008-02-03 04:42:50	116.6529	39.93097
54	2008-02-03 04:47:50	116.66565	39.96768
54	2008-02-03 04:57:50	116.65834	40.06112
54	2008-02-03 05:02:50	116.73714	40.06319
54	2008-02-03 05:07:50	116.77273	40.06592
54	2008-02-03 05:12:50	116.8014	40.06703
54	2008-02-03 05:17:50	116.87087	40.0746
54	2008-02-03 05:22:49	116.91639	40.08324
54	2008-02-03 05:27:49	116.91645	40.08325
54	2008-02-03 05:27:49	116.91645	40.08325
54	2008-02-03 05:32:49	116.91646	40.08324
54	2008-02-03 05:37:49	116.91646	40.08325
54	2008-02-03 05:42:49	116.91646	40.08326
54	2008-02-03 05:47:49	116.91647	40.08326
54	2008-02-03 05:52:49	116.91647	40.08326
54	2008-02-03 05:57:49	116.91648	40.08326
54	2008-02-03 06:02:50	116.91648	40.08325
54	2008-02-03 06:07:50	116.91647	40.08325
54	2008-02-03 06:12:50	116.91647	40.08325
54	2008-02-03 06:17:50	116.91647	40.08325
54	2008-02-03 06:22:49	116.91647	40.08325
54	2008-02-03 06:27:49	116.91647	40.08324
54	2008-02-03 06:32:49	116.91647	40.08324
54	2008-02-03 06:37:49	116.91646	40.08324
54	2008-02-03 06:42:49	116.91646	40.08323
54	2008-02-03 06:47:49	116.91646	40.08323
54	2008-02-03 06:52:49	116.91645	40.08323
54	2008-02-03 06:57:49	116.91645	40.08323
54	2008-02-03 07:02:50	116.91645	40.08323
54	2008-02-03 07:07:50	116.91645	40.08323
54	2008-02-03 07:12:50	116.91645	40.08323
54	2008-02-03 07:17:50	116.91645	40.08323
54	2008-02-03 07:22:49	116.91645	40.08323
54	2008-02-03 07:27:49	116.91645	40.08323
54	2008-02-03 07:32:49	116.91645	40.08322
54	2008-02-03 07:37:49	116.91645	40.08322
54	2008-02-03 07:42:49	116.91645	40.08322
54	2008-02-03 07:57:49	116.91644	40.08322
54	2008-02-03 08:02:49	116.91644	40.08322
54	2008-02-03 08:07:49	116.91644	40.08322
54	2008-02-03 08:17:49	116.91644	40.08322
54	2008-02-03 08:27:49	116.90138	40.07713
54	2008-02-03 08:37:49	116.75368	40.06369
54	2008-02-03 08:47:49	116.67107	40.02864
54	2008-02-03 08:52:49	116.6635	39.98513
54	2008-02-03 08:57:49	116.61336	39.98571
54	2008-02-03 09:02:49	116.56539	39.97575
54	2008-02-03 09:07:49	116.54141	39.96957
54	2008-02-03 09:12:49	116.53909	39.95741
54	2008-02-03 09:17:49	116.53914	39.95742
54	2008-02-03 09:24:32	116.54069	39.95741
54	2008-02-03 09:29:32	116.53753	39.92692
54	2008-02-03 09:29:32	116.53753	39.92692
54	2008-02-03 09:30:07	116.53741	39.92656
54	2008-02-03 09:34:58	116.52082	39.92261
54	2008-02-03 09:39:58	116.5151	39.916
54	2008-02-03 09:44:58	116.49412	39.9069
54	2008-02-03 13:01:51	116.46703	39.92502
54	2008-02-03 13:06:42	116.46683	39.92944
54	2008-02-03 13:11:42	116.46346	39.92872
54	2008-02-03 13:13:02	116.46227	39.92844
54	2008-02-03 13:16:42	116.45724	39.92213
54	2008-02-03 13:16:42	116.45724	39.92213
54	2008-02-03 13:21:42	116.45551	39.9219
54	2008-02-03 13:26:42	116.45531	39.90044
54	2008-02-03 13:31:42	116.45456	39.86872
54	2008-02-03 13:33:53	116.45221	39.86763
54	2008-02-03 13:38:53	116.45777	39.86643
54	2008-02-03 13:41:19	116.46178	39.8687
54	2008-02-03 13:46:19	116.45525	39.88485
54	2008-02-03 13:50:25	116.45602	39.90431
54	2008-02-03 13:50:25	116.45602	39.90431
54	2008-02-03 13:51:19	116.45598	39.90492
54	2008-02-03 13:56:19	116.46739	39.91195
54	2008-02-03 13:57:54	116.46924	39.91206
54	2008-02-03 14:01:19	116.4635	39.91151
54	2008-02-03 14:06:19	116.45571	39.93529
54	2008-02-03 14:11:19	116.43898	39.94089
54	2008-02-03 14:15:04	116.42997	39.93897
54	2008-02-03 14:20:04	116.42912	39.93225
54	2008-02-03 14:25:04	116.45121	39.93212
54	2008-02-03 14:30:04	116.4612	39.93245
54	2008-02-03 14:35:04	116.46693	39.9241
54	2008-02-03 14:40:04	116.46695	39.92409
54	2008-02-03 14:45:04	116.46695	39.92409
54	2008-02-03 14:50:04	116.46713	39.92394
54	2008-02-03 14:55:04	116.46686	39.92392
54	2008-02-03 15:00:04	116.46724	39.92403
54	2008-02-03 15:05:04	116.46701	39.92398
54	2008-02-03 15:10:04	116.46699	39.92397
54	2008-02-03 15:15:04	116.46697	39.9245
54	2008-02-03 15:20:04	116.47611	39.92973
54	2008-02-03 15:25:04	116.46855	39.93907
54	2008-02-03 15:29:10	116.46792	39.9443
54	2008-02-03 15:34:13	116.44952	39.93994
54	2008-02-03 15:39:10	116.43732	39.92764
54	2008-02-03 15:44:10	116.43133	39.92637
54	2008-02-03 15:49:10	116.44278	39.92253
54	2008-02-03 15:54:10	116.4541	39.91232
54	2008-02-03 15:54:37	116.4541	39.91229
54	2008-02-03 15:59:37	116.44445	39.91467
54	2008-02-03 16:02:32	116.44807	39.92253
54	2008-02-03 16:07:22	116.4609	39.92228
54	2008-02-03 16:16:04	116.45714	39.92189
54	2008-02-03 16:21:04	116.45517	39.92112
54	2008-02-03 16:26:04	116.45509	39.91442
54	2008-02-03 16:26:58	116.45643	39.91585
54	2008-02-03 16:31:58	116.44633	39.91474
54	2008-02-03 16:36:58	116.44405	39.92069
54	2008-02-03 16:41:58	116.44428	39.92879
54	2008-02-03 16:46:59	116.44939	39.93506
54	2008-02-03 16:51:27	116.45772	39.94587
54	2008-02-03 16:56:27	116.44492	39.93985
54	2008-02-03 17:01:27	116.42783	39.93965
54	2008-02-03 17:06:27	116.42816	39.92153
54	2008-02-03 17:11:27	116.42139	39.91412
54	2008-02-03 17:16:27	116.41738	39.90744
54	2008-02-03 17:26:26	116.39785	39.9065
54	2008-02-03 17:31:26	116.38128	39.90607
54	2008-02-03 17:36:26	116.37037	39.90598
54	2008-02-03 17:39:40	116.35979	39.90596
54	2008-02-03 17:41:26	116.35846	39.90606
54	2008-02-03 17:46:26	116.3504	39.91742
54	2008-02-03 17:51:26	116.34968	39.93095
54	2008-02-03 17:56:27	116.33187	39.93695
54	2008-02-03 18:06:27	116.26965	39.95802
54	2008-02-03 18:09:59	116.26765	39.96204
54	2008-02-03 18:14:07	116.26964	39.96523
54	2008-02-03 18:19:07	116.31073	39.98422
54	2008-02-03 18:24:07	116.36895	39.98591
54	2008-02-03 18:28:18	116.37483	39.99271
54	2008-02-03 18:33:18	116.38128	39.9817
54	2008-02-03 18:38:18	116.38741	39.98638
54	2008-02-03 18:43:18	116.38741	39.98638
54	2008-02-03 18:48:18	116.38741	39.98638
54	2008-02-03 18:53:18	116.38741	39.98638
54	2008-02-03 18:58:18	116.38741	39.98638
54	2008-02-03 19:03:18	116.38741	39.98638
54	2008-02-03 19:05:40	116.38741	39.98638
54	2008-02-03 19:08:18	116.40163	39.98683
54	2008-02-03 19:13:18	116.40612	39.98185
54	2008-02-03 19:13:24	116.40681	39.98184
54	2008-02-03 19:18:25	116.42446	39.98209
54	2008-02-03 19:23:25	116.44701	40.00599
54	2008-02-03 19:28:25	116.45674	40.00042
54	2008-02-03 19:30:51	116.45968	39.99874
54	2008-02-03 19:35:51	116.46214	39.98959
54	2008-02-03 19:40:51	116.46611	39.98243
54	2008-02-03 19:45:50	116.46069	39.98289
54	2008-02-03 19:50:50	116.45095	39.98754
54	2008-02-03 19:52:57	116.45092	39.99128
54	2008-02-03 19:52:57	116.45092	39.99128
54	2008-02-03 19:55:50	116.45105	39.98751
54	2008-02-03 20:00:50	116.45675	39.99911
54	2008-02-03 20:05:50	116.44158	39.9931
54	2008-02-03 20:10:50	116.41263	39.98764
54	2008-02-03 20:11:17	116.41204	39.98767
54	2008-02-03 20:15:50	116.37863	39.98662
54	2008-02-03 20:20:50	116.31461	39.98437
54	2008-02-03 20:25:50	116.28048	39.96984
54	2008-02-03 20:30:35	116.27818	39.95818
54	2008-02-03 20:35:35	116.29438	39.95815
54	2008-02-03 20:40:35	116.31234	39.96461
54	2008-02-03 20:45:35	116.31913	39.97151
54	2008-02-03 20:48:37	116.32751	39.97697
54	2008-02-03 20:53:38	116.35115	39.98538
54	2008-02-03 20:58:35	116.35953	39.97614
54	2008-02-03 21:03:36	116.38118	39.97541
54	2008-02-03 21:08:36	116.39956	39.98672
54	2008-02-03 21:13:36	116.40511	39.96734
54	2008-02-03 21:14:38	116.40817	39.96743
54	2008-02-03 21:19:38	116.41115	39.98184
54	2008-02-03 21:24:38	116.41808	39.99747
54	2008-02-03 21:30:12	116.41801	40.00127
54	2008-02-03 21:32:32	116.41137	40.0023
54	2008-02-03 21:42:32	116.41123	39.97434
54	2008-02-03 21:47:32	116.41121	39.97434
54	2008-02-03 21:52:32	116.4112	39.97435
54	2008-02-03 21:57:32	116.4112	39.97435
54	2008-02-03 22:02:32	116.40661	39.9741
54	2008-02-03 22:05:32	116.40354	39.98087
54	2008-02-03 22:10:32	116.40152	39.98489
54	2008-02-03 22:13:20	116.41048	39.98686
54	2008-02-03 22:15:32	116.41093	39.98562
54	2008-02-03 22:20:32	116.41063	39.9859
54	2008-02-03 22:25:31	116.40426	39.98176
54	2008-02-03 22:29:37	116.39555	39.97144
54	2008-02-03 22:34:37	116.38845	39.96463
54	2008-02-03 22:37:00	116.39324	39.96189
54	2008-02-03 22:42:00	116.40195	39.94633
54	2008-02-03 22:47:00	116.39931	39.93216
54	2008-02-03 22:47:00	116.39931	39.93216
54	2008-02-03 22:50:57	116.38733	39.92594
54	2008-02-03 22:53:38	116.38784	39.92689
54	2008-02-03 22:57:30	116.38981	39.93713
54	2008-02-03 23:02:30	116.40007	39.93946
54	2008-02-03 23:07:30	116.41817	39.93963
54	2008-02-03 23:12:08	116.43068	39.93367
54	2008-02-03 23:17:08	116.42871	39.912
54	2008-02-03 23:22:08	116.43906	39.884
54	2008-02-03 23:27:08	116.4071	39.87097
54	2008-02-03 23:28:00	116.40724	39.8679
54	2008-02-03 23:33:01	116.41421	39.86409
54	2008-02-03 23:38:01	116.42778	39.8798
54	2008-02-03 23:39:41	116.43303	39.88294
54	2008-02-03 23:44:41	116.43004	39.90346
54	2008-02-03 23:46:16	116.43291	39.90544
54	2008-02-03 23:51:16	116.43759	39.91121
54	2008-02-03 23:52:34	116.44363	39.91201
54	2008-02-03 23:57:34	116.45589	39.93947
54	2008-02-04 00:00:31	116.46633	39.94143
54	2008-02-04 00:02:35	116.46558	39.94954
54	2008-02-04 00:06:29	116.48264	39.95723
54	2008-02-04 00:08:40	116.47606	39.96176
54	2008-02-04 00:13:40	116.44085	39.99201
54	2008-02-04 00:14:32	116.44159	39.99294
54	2008-02-04 00:19:32	116.44176	39.99335
54	2008-02-04 00:23:10	116.44199	39.99358
54	2008-02-04 00:28:10	116.47222	40.00069
54	2008-02-04 00:29:28	116.47566	40.0004
54	2008-02-04 00:34:28	116.46403	40.0114
54	2008-02-04 00:39:28	116.45866	40.00362
54	2008-02-04 00:41:52	116.45286	39.99949
54	2008-02-04 00:46:52	116.44927	39.9801
54	2008-02-04 00:51:52	116.4831	39.95326
54	2008-02-04 00:56:52	116.47874	39.91964
54	2008-02-04 00:59:24	116.47757	39.91646
54	2008-02-04 01:04:25	116.47003	39.91179
54	2008-02-04 01:08:11	116.46573	39.90975
54	2008-02-04 01:13:11	116.49382	39.90672
54	2008-02-04 04:26:45	116.91391	40.08231
54	2008-02-04 04:31:44	116.91393	40.08231
54	2008-02-04 04:36:44	116.91394	40.0823
54	2008-02-04 04:41:44	116.91394	40.0823
54	2008-02-04 04:46:45	116.91394	40.0823
54	2008-02-04 04:51:45	116.91395	40.0823
54	2008-02-04 04:56:45	116.91395	40.0823
54	2008-02-04 05:01:45	116.91395	40.0823
54	2008-02-04 05:06:44	116.91394	40.08229
54	2008-02-04 05:11:44	116.91394	40.08229
54	2008-02-04 05:16:44	116.91395	40.08229
54	2008-02-04 05:21:44	116.91395	40.08229
54	2008-02-04 05:26:44	116.91395	40.08229
54	2008-02-04 05:31:44	116.91394	40.08229
54	2008-02-04 05:36:44	116.91394	40.08229
54	2008-02-04 05:41:44	116.91393	40.08229
54	2008-02-04 05:46:44	116.91393	40.08229
54	2008-02-04 05:51:44	116.91393	40.08229
54	2008-02-04 06:01:44	116.91393	40.08229
54	2008-02-04 06:06:44	116.91393	40.08229
54	2008-02-04 06:11:44	116.91393	40.08229
54	2008-02-04 06:16:44	116.91393	40.08229
54	2008-02-04 06:21:44	116.91393	40.08229
54	2008-02-04 06:26:44	116.91393	40.08229
54	2008-02-04 06:31:44	116.91393	40.08229
54	2008-02-04 06:36:44	116.91393	40.0823
54	2008-02-04 06:41:44	116.91393	40.0823
54	2008-02-04 06:46:44	116.91393	40.0823
54	2008-02-04 06:51:44	116.91393	40.0823
54	2008-02-04 06:56:44	116.91393	40.0823
54	2008-02-04 07:01:44	116.91393	40.0823
54	2008-02-04 07:06:43	116.91392	40.0823
54	2008-02-04 07:11:43	116.91392	40.0823
54	2008-02-04 07:16:43	116.91392	40.0823
54	2008-02-04 07:21:43	116.91392	40.0823
54	2008-02-04 07:26:43	116.91392	40.0823
54	2008-02-04 07:31:43	116.91392	40.0823
54	2008-02-04 07:36:43	116.91392	40.08229
54	2008-02-04 07:41:43	116.91392	40.08229
54	2008-02-04 07:46:44	116.91392	40.08229
54	2008-02-04 07:51:44	116.91392	40.08229
54	2008-02-04 08:01:44	116.91393	40.08229
54	2008-02-04 08:06:43	116.91393	40.08229
54	2008-02-04 08:11:43	116.91393	40.08229
54	2008-02-04 08:16:43	116.91393	40.08229
54	2008-02-04 08:26:43	116.91393	40.08229
54	2008-02-04 08:31:43	116.91393	40.08229
54	2008-02-04 08:31:43	116.91393	40.08229
54	2008-02-04 08:36:43	116.91393	40.08229
54	2008-02-04 08:36:43	116.91393	40.08229
54	2008-02-04 08:41:43	116.91393	40.08229
54	2008-02-04 08:46:43	116.91393	40.08229
54	2008-02-04 08:51:43	116.91393	40.08229
54	2008-02-04 08:56:44	116.91393	40.08229
54	2008-02-04 09:01:44	116.91393	40.08229
54	2008-02-04 09:06:44	116.91393	40.08229
54	2008-02-04 09:11:44	116.91641	40.08324
54	2008-02-04 09:16:43	116.91642	40.08324
54	2008-02-04 09:21:43	116.91558	40.08382
54	2008-02-04 09:26:43	116.93335	40.12381
54	2008-02-04 09:31:43	116.94408	40.12924
54	2008-02-04 09:36:43	116.91703	40.10131
54	2008-02-04 09:46:43	116.83389	40.07145
54	2008-02-04 09:51:43	116.7651	40.06626
54	2008-02-04 09:56:43	116.70026	40.06061
54	2008-02-04 10:01:43	116.66117	40.0431
54	2008-02-04 10:06:43	116.67026	39.99865
54	2008-02-04 10:11:43	116.63902	39.98539
54	2008-02-04 10:16:43	116.59556	39.97888
54	2008-02-04 10:21:43	116.5668	39.97599
54	2008-02-04 10:26:43	116.53463	39.97162
54	2008-02-04 10:31:43	116.5023	39.97114
54	2008-02-04 10:36:43	116.48932	39.97073
54	2008-02-04 10:41:43	116.47037	39.96523
54	2008-02-04 10:46:43	116.46525	39.95098
54	2008-02-04 10:51:43	116.46089	39.93228
54	2008-02-04 10:56:44	116.46188	39.92421
54	2008-02-04 10:56:44	116.46188	39.92421
54	2008-02-04 11:01:44	116.47597	39.9215
54	2008-02-04 11:06:44	116.48338	39.91675
54	2008-02-04 11:11:43	116.48317	39.91721
54	2008-02-04 11:16:43	116.48333	39.91646
54	2008-02-04 11:21:43	116.48348	39.91671
54	2008-02-04 11:26:43	116.48347	39.91674
54	2008-02-04 11:30:12	116.41074	39.92297
54	2008-02-04 11:30:12	116.41074	39.92297
54	2008-02-04 11:35:12	116.47205	39.92261
54	2008-02-04 11:40:12	116.4684	39.94157
54	2008-02-04 11:45:13	116.4553	39.94754
54	2008-02-04 11:45:13	116.4553	39.94754
54	2008-02-04 11:48:15	116.44477	39.94607
54	2008-02-04 11:53:15	116.45293	39.9475
54	2008-02-04 11:55:29	116.45039	39.94245
54	2008-02-04 12:00:29	116.45532	39.92449
54	2008-02-04 12:05:29	116.45156	39.91367
54	2008-02-04 12:10:28	116.43548	39.91185
54	2008-02-04 12:15:28	116.4316	39.92272
54	2008-02-04 12:25:28	116.43229	39.92555
54	2008-02-04 12:30:28	116.43844	39.92557
54	2008-02-04 12:31:59	116.44356	39.9256
54	2008-02-04 12:36:59	116.44689	39.92012
54	2008-02-04 12:41:58	116.4696	39.91442
54	2008-02-04 12:46:59	116.48307	39.91421
54	2008-02-04 12:51:59	116.50518	39.91483
54	2008-02-04 13:01:13	116.53051	39.91833
54	2008-02-04 13:06:13	116.52087	39.9159
54	2008-02-04 13:11:13	116.5201	39.92459
54	2008-02-04 13:16:14	116.52005	39.92458
54	2008-02-04 13:18:58	116.51833	39.9246
54	2008-02-04 13:23:58	116.49609	39.92182
54	2008-02-04 13:28:58	116.46827	39.92176
54	2008-02-04 13:33:58	116.45616	39.93111
54	2008-02-04 13:38:58	116.44522	39.93225
54	2008-02-04 13:43:59	116.43003	39.93295
54	2008-02-04 13:43:59	116.43003	39.93295
54	2008-02-04 13:48:58	116.43279	39.93734
54	2008-02-04 13:50:26	116.43359	39.93399
54	2008-02-04 13:55:26	116.43285	39.9379
54	2008-02-04 14:00:26	116.43832	39.93758
54	2008-02-04 14:00:26	116.43832	39.93758
54	2008-02-04 14:05:27	116.44235	39.92562
54	2008-02-04 14:07:03	116.43974	39.9221
54	2008-02-04 14:12:03	116.44729	39.92011
54	2008-02-04 14:17:03	116.45502	39.8941
54	2008-02-04 14:18:53	116.45501	39.89662
54	2008-02-04 14:22:03	116.45092	39.89186
54	2008-02-04 14:27:03	116.41514	39.89192
54	2008-02-04 14:28:52	116.41274	39.89491
54	2008-02-04 14:28:52	116.41274	39.89491
54	2008-02-04 14:32:04	116.40596	39.89956
54	2008-02-04 14:37:04	116.38948	39.89886
54	2008-02-04 14:39:04	116.38636	39.8988
54	2008-02-04 14:39:04	116.38636	39.8988
54	2008-02-04 14:44:04	116.37903	39.88819
54	2008-02-04 14:49:04	116.38682	39.88153
54	2008-02-04 14:50:56	116.38917	39.88088
54	2008-02-04 14:55:56	116.4055	39.88686
54	2008-02-04 15:00:56	116.40553	39.89916
54	2008-02-04 15:08:49	116.40846	39.90914
54	2008-02-04 15:13:49	116.41241	39.90163
54	2008-02-04 15:18:49	116.42118	39.89595
54	2008-02-04 15:23:49	116.4329	39.89553
54	2008-02-04 15:25:58	116.42867	39.89243
54	2008-02-04 15:33:35	116.41869	39.90338
54	2008-02-04 15:38:35	116.42054	39.91363
54	2008-02-04 15:43:35	116.42301	39.92773
54	2008-02-04 15:48:35	116.42491	39.92358
54	2008-02-04 15:53:35	116.42481	39.92303
54	2008-02-04 15:58:35	116.42436	39.92278
54	2008-02-04 16:03:35	116.42455	39.92346
54	2008-02-04 16:08:35	116.42447	39.92346
54	2008-02-04 16:13:35	116.42438	39.92304
54	2008-02-04 16:18:52	116.42591	39.92281
54	2008-02-04 16:23:52	116.43249	39.92278
54	2008-02-04 16:28:52	116.4433	39.92105
54	2008-02-04 16:33:44	116.44819	39.91263
54	2008-02-04 16:40:17	116.44438	39.91624
54	2008-02-04 16:45:17	116.45153	39.91192
54	2008-02-04 16:48:08	116.45469	39.90729
54	2008-02-04 16:53:08	116.44432	39.91384
54	2008-02-04 16:54:26	116.44425	39.91597
54	2008-02-04 16:59:27	116.44399	39.92119
54	2008-02-04 17:04:26	116.44463	39.93011
54	2008-02-04 17:09:27	116.44437	39.93429
54	2008-02-04 17:14:27	116.45584	39.94195
54	2008-02-04 17:19:27	116.47747	39.955
54	2008-02-04 17:23:02	116.47456	39.96498
54	2008-02-04 17:28:02	116.47579	39.97019
54	2008-02-04 17:33:02	116.47579	39.97013
54	2008-02-04 17:36:34	116.47451	39.97019
54	2008-02-04 17:41:34	116.48319	39.97898
54	2008-02-04 17:46:34	116.48401	39.98831
54	2008-02-04 17:51:34	116.54508	40.02638
54	2008-02-04 17:56:34	116.5793	40.04697
54	2008-02-04 18:01:34	116.58659	40.07874
54	2008-02-04 18:01:37	116.58659	40.07874
54	2008-02-04 18:06:37	116.58108	40.07145
54	2008-02-04 18:11:37	116.56563	40.06409
54	2008-02-04 18:16:37	116.55035	40.06402
54	2008-02-04 18:16:37	116.55035	40.06402
54	2008-02-04 18:26:37	116.51911	40.03358
54	2008-02-04 18:31:37	116.50542	40.02426
54	2008-02-04 18:36:37	116.50543	40.02425
54	2008-02-04 18:41:37	116.50542	40.02425
54	2008-02-04 18:46:37	116.50542	40.02417
54	2008-02-04 18:51:37	116.50543	40.02418
54	2008-02-04 19:05:57	116.47791	40.02046
54	2008-02-04 19:06:37	116.47344	40.02029
54	2008-02-04 19:11:37	116.4626	40.01937
54	2008-02-04 19:16:37	116.45732	40.00704
54	2008-02-04 19:21:37	116.45323	39.99587
54	2008-02-04 19:31:37	116.45697	39.9894
54	2008-02-04 19:36:37	116.4665	39.98288
54	2008-02-04 19:41:37	116.46722	39.99404
54	2008-02-04 19:46:37	116.46722	39.99405
54	2008-02-04 19:51:37	116.46723	39.99413
54	2008-02-04 19:56:37	116.46732	39.99416
54	2008-02-04 20:06:36	116.46728	39.99417
54	2008-02-04 20:11:36	116.46742	39.99416
54	2008-02-04 20:12:19	116.46894	39.99547
54	2008-02-04 20:17:18	116.4827	39.9877
54	2008-02-04 20:22:18	116.44734	39.95728
54	2008-02-04 20:22:18	116.44734	39.95728
54	2008-02-04 20:23:34	116.44511	39.95901
54	2008-02-04 20:28:34	116.4405	39.95603
54	2008-02-04 20:28:57	116.43996	39.95544
54	2008-02-04 20:33:57	116.45552	39.94498
54	2008-02-04 20:43:57	116.45558	39.91369
54	2008-02-04 20:48:57	116.45546	39.8986
54	2008-02-04 20:58:57	116.4093	39.85591
54	2008-02-04 21:03:39	116.40413	39.85297
54	2008-02-04 21:08:39	116.40762	39.85551
54	2008-02-04 21:15:15	116.41758	39.85662
54	2008-02-04 21:20:15	116.45499	39.87443
54	2008-02-04 21:20:15	116.45499	39.87443
54	2008-02-04 21:25:15	116.4555	39.9223
54	2008-02-04 21:45:15	116.58445	40.07676
54	2008-02-04 21:46:51	116.58663	40.07896
54	2008-02-04 21:51:51	116.58112	40.07108
54	2008-02-04 21:56:51	116.56409	40.06191
54	2008-02-04 22:01:51	116.53036	40.04656
54	2008-02-04 22:11:52	116.48836	40.02098
54	2008-02-04 22:15:21	116.48943	40.01138
54	2008-02-04 22:25:21	116.47449	39.98947
54	2008-02-04 22:28:26	116.46736	39.98189
54	2008-02-04 22:33:26	116.48332	39.97154
54	2008-02-04 22:38:26	116.48088	39.97308
54	2008-02-04 22:40:27	116.47782	39.96978
54	2008-02-04 22:45:27	116.46127	39.95999
54	2008-02-04 22:48:33	116.4514	39.95152
54	2008-02-04 22:52:32	116.44894	39.94964
54	2008-02-04 22:57:32	116.43479	39.94741
54	2008-02-04 23:02:32	116.41024	39.94743
54	2008-02-04 23:03:35	116.41036	39.94584
54	2008-02-04 23:08:35	116.40608	39.93971
54	2008-02-04 23:13:35	116.40959	39.94773
54	2008-02-04 23:18:35	116.41267	39.95368
54	2008-02-04 23:18:51	116.41257	39.95502
54	2008-02-04 23:23:51	116.41156	39.9712
54	2008-02-04 23:28:51	116.41121	39.9932
54	2008-02-04 23:33:03	116.41884	40.00308
54	2008-02-04 23:37:22	116.41155	40.00005
54	2008-02-04 23:41:56	116.41319	39.99475
54	2008-02-04 23:46:00	116.41115	39.99535
54	2008-02-04 23:48:11	116.41114	40.00275
54	2008-02-04 23:53:11	116.40198	39.99737
54	2008-02-04 23:56:15	116.40158	40.00762
54	2008-02-05 00:01:15	116.40125	39.98654
54	2008-02-05 00:06:15	116.40706	39.97576
54	2008-02-05 00:07:40	116.40911	39.97615
54	2008-02-05 00:12:40	116.41072	39.98128
54	2008-02-05 00:17:40	116.41151	39.96807
54	2008-02-05 00:19:39	116.4009	39.96767
54	2008-02-05 00:22:40	116.39201	39.96927
54	2008-02-05 00:27:40	116.3926	39.96752
54	2008-02-05 00:32:40	116.38325	39.96725
54	2008-02-05 00:37:40	116.37623	39.96739
54	2008-02-05 00:47:40	116.34841	39.97528
54	2008-02-05 00:52:40	116.32734	39.9797
54	2008-02-05 00:57:40	116.30629	39.97754
54	2008-02-05 01:02:40	116.3042	39.97578
54	2008-02-05 01:02:40	116.3042	39.97578
54	2008-02-05 01:07:40	116.30426	39.97582
54	2008-02-05 01:12:40	116.30808	39.97958
54	2008-02-05 01:17:41	116.31773	39.98404
54	2008-02-05 01:22:40	116.32793	39.96671
54	2008-02-05 01:30:46	116.31724	39.95654
54	2008-02-05 01:30:46	116.31724	39.95654
54	2008-02-05 01:32:59	116.32135	39.96317
54	2008-02-05 01:34:11	116.32326	39.96331
54	2008-02-05 01:43:00	116.41805	39.96793
54	2008-02-05 01:53:00	116.45479	39.87694
54	2008-02-05 01:54:39	116.44852	39.87478
54	2008-02-05 01:57:59	116.43942	39.88333
54	2008-02-05 02:02:59	116.41654	39.88602
54	2008-02-05 02:32:15	116.41628	39.95261
54	2008-02-05 02:37:15	116.42519	39.96196
54	2008-02-05 02:47:15	116.42799	39.94494
54	2008-02-05 02:52:15	116.42625	39.95282
54	2008-02-05 02:57:15	116.42625	39.95289
54	2008-02-05 03:02:15	116.41894	39.96092
54	2008-02-05 03:02:42	116.41876	39.96272
54	2008-02-05 03:07:14	116.43069	39.96177
54	2008-02-05 03:17:14	116.42985	39.96827
54	2008-02-05 03:22:14	116.41882	39.98725
54	2008-02-05 03:27:14	116.44903	39.97948
54	2008-02-05 03:32:14	116.46487	39.99099
54	2008-02-05 03:37:14	116.46709	40.00684
54	2008-02-05 03:37:14	116.46709	40.00684
54	2008-02-05 03:42:14	116.49142	39.99754
54	2008-02-05 06:57:18	116.9164	40.08322
54	2008-02-05 07:07:18	116.9164	40.08323
54	2008-02-05 07:12:18	116.91641	40.08323
54	2008-02-05 07:22:18	116.91641	40.08324
54	2008-02-05 07:27:18	116.9164	40.08324
54	2008-02-05 07:32:18	116.9164	40.08324
54	2008-02-05 07:37:18	116.9164	40.08324
54	2008-02-05 07:42:18	116.9164	40.08323
54	2008-02-05 07:47:18	116.91641	40.08323
54	2008-02-05 07:52:17	116.91641	40.08323
54	2008-02-05 07:57:18	116.91641	40.08322
54	2008-02-05 08:02:18	116.9164	40.08322
54	2008-02-05 08:07:18	116.9164	40.08322
54	2008-02-05 08:12:18	116.9164	40.08322
54	2008-02-05 08:17:18	116.9164	40.08322
54	2008-02-05 08:22:18	116.9164	40.08322
54	2008-02-05 08:27:18	116.9164	40.08322
54	2008-02-05 08:27:18	116.9164	40.08322
54	2008-02-05 08:32:18	116.9164	40.08322
54	2008-02-05 08:37:17	116.9164	40.08323
54	2008-02-05 08:42:17	116.9164	40.08322
54	2008-02-05 08:47:17	116.9164	40.08322
54	2008-02-05 08:52:17	116.90611	40.07756
54	2008-02-05 08:57:17	116.82576	40.07046
54	2008-02-05 09:12:17	116.6709	40.02956
54	2008-02-05 09:17:18	116.65604	39.98484
54	2008-02-05 09:22:18	116.60648	39.98227
54	2008-02-05 09:27:18	116.56632	39.9759
54	2008-02-05 09:32:18	116.54317	39.96973
54	2008-02-05 09:37:17	116.54114	39.94122
54	2008-02-05 09:42:17	116.52086	39.92262
54	2008-02-05 09:47:17	116.5081	39.93003
54	2008-02-05 09:53:25	116.49165	39.92187
54	2008-02-05 09:58:25	116.47502	39.90413
54	2008-02-05 10:02:59	116.45616	39.90591
54	2008-02-05 10:12:57	116.47188	39.91363
54	2008-02-05 10:17:57	116.46379	39.92119
54	2008-02-05 10:21:31	116.46359	39.92163
54	2008-02-05 10:26:31	116.45581	39.93214
54	2008-02-05 10:31:31	116.43518	39.93245
54	2008-02-05 10:36:06	116.42353	39.93532
54	2008-02-05 10:41:06	116.4236	39.94308
54	2008-02-05 10:46:06	116.42361	39.94307
54	2008-02-05 10:48:34	116.42361	39.94307
54	2008-02-05 10:53:35	116.42853	39.91361
54	2008-02-05 10:57:37	116.4307	39.91188
54	2008-02-05 11:02:37	116.44335	39.91207
54	2008-02-05 11:07:37	116.45433	39.92201
54	2008-02-05 11:12:37	116.46342	39.91937
54	2008-02-05 11:17:37	116.46681	39.92183
54	2008-02-05 11:18:37	116.46701	39.92395
54	2008-02-05 11:23:37	116.46148	39.92831
54	2008-02-05 11:28:37	116.45808	39.9443
54	2008-02-05 11:28:48	116.45805	39.94426
54	2008-02-05 11:33:48	116.4648	39.95066
54	2008-02-05 11:38:47	116.46621	39.94773
54	2008-02-05 11:43:47	116.46629	39.94766
54	2008-02-05 11:48:47	116.46629	39.94766
54	2008-02-05 11:58:47	116.4664	39.94769
54	2008-02-05 11:59:17	116.46593	39.94849
54	2008-02-05 12:04:17	116.48388	39.9577
54	2008-02-05 12:09:17	116.50359	39.95376
54	2008-02-05 12:14:17	116.5239	39.95752
54	2008-02-05 12:16:04	116.52473	39.96043
54	2008-02-05 12:19:18	116.53579	39.9652
54	2008-02-05 12:19:18	116.53579	39.9652
54	2008-02-05 12:21:04	116.53557	39.96865
54	2008-02-05 12:26:04	116.53926	39.95735
54	2008-02-05 12:29:24	116.54068	39.95726
54	2008-02-05 12:34:24	116.53622	39.93775
54	2008-02-05 12:39:24	116.50565	39.90663
54	2008-02-05 15:47:46	116.55663	39.92306
54	2008-02-05 15:52:46	116.51529	39.92264
54	2008-02-05 15:57:45	116.48247	39.9217
54	2008-02-05 16:02:45	116.46398	39.9219
54	2008-02-05 16:07:45	116.44525	39.92162
54	2008-02-05 16:11:32	116.44409	39.91949
54	2008-02-05 16:16:32	116.44406	39.91459
54	2008-02-05 16:19:56	116.44429	39.91572
54	2008-02-05 16:24:56	116.44419	39.92106
54	2008-02-05 16:29:56	116.43352	39.92975
54	2008-02-05 16:31:12	116.43027	39.92951
54	2008-02-05 16:34:56	116.42684	39.93988
54	2008-02-05 16:36:49	116.42066	39.94123
54	2008-02-05 16:39:56	116.42689	39.94135
54	2008-02-05 16:44:56	116.4542	39.93992
54	2008-02-05 16:49:56	116.45535	39.92219
54	2008-02-05 16:49:56	116.45535	39.92219
54	2008-02-05 16:54:56	116.46855	39.90666
54	2008-02-05 16:55:18	116.46868	39.9067
54	2008-02-05 17:00:18	116.46583	39.90905
54	2008-02-05 17:01:14	116.46584	39.90926
54	2008-02-05 17:06:14	116.44215	39.90713
54	2008-02-05 17:11:14	116.42207	39.90704
54	2008-02-05 17:16:14	116.40321	39.90661
54	2008-02-05 17:21:14	116.39035	39.90626
54	2008-02-05 17:26:14	116.37894	39.89882
54	2008-02-05 17:31:14	116.37334	39.89454
54	2008-02-05 17:31:19	116.37334	39.89454
54	2008-02-05 17:36:19	116.37841	39.88842
54	2008-02-05 17:41:19	116.38867	39.88897
54	2008-02-05 17:45:29	116.41108	39.89149
54	2008-02-05 17:50:29	116.43342	39.89224
54	2008-02-05 17:55:29	116.45331	39.89202
54	2008-02-05 18:00:29	116.46541	39.89202
54	2008-02-05 18:02:29	116.46809	39.8918
54	2008-02-05 18:02:29	116.46809	39.8918
54	2008-02-05 18:05:29	116.47107	39.88384
54	2008-02-05 18:10:29	116.46327	39.87495
54	2008-02-05 18:15:20	116.45536	39.87564
54	2008-02-05 18:20:20	116.4506	39.88049
54	2008-02-05 18:25:20	116.44464	39.8788
54	2008-02-05 18:26:30	116.44475	39.87549
54	2008-02-05 18:31:30	116.42984	39.90382
54	2008-02-05 18:31:30	116.42984	39.90382
54	2008-02-05 18:36:30	116.42763	39.93885
54	2008-02-05 18:41:30	116.38967	39.94765
54	2008-02-05 18:46:30	116.37339	39.95004
54	2008-02-05 18:51:30	116.3552	39.95725
54	2008-02-05 18:57:17	116.36389	39.97502
54	2008-02-05 19:02:17	116.36686	39.98578
54	2008-02-05 19:07:17	116.40635	39.98559
54	2008-02-05 19:10:39	116.4103	39.982
54	2008-02-05 19:11:35	116.41096	39.98494
54	2008-02-05 19:15:39	116.4112	39.99315
54	2008-02-05 19:20:39	116.40171	39.99494
54	2008-02-05 19:23:45	116.40667	39.99761
54	2008-02-05 19:28:45	116.41085	39.98257
54	2008-02-05 19:33:45	116.42118	39.98461
54	2008-02-05 19:38:44	116.4475	39.98011
54	2008-02-05 19:40:25	116.45076	39.98242
54	2008-02-05 19:44:37	116.45684	39.99154
54	2008-02-05 19:49:37	116.45603	39.99959
54	2008-02-05 19:52:37	116.46156	40.00493
54	2008-02-05 19:57:37	116.44297	40.0198
54	2008-02-05 20:02:37	116.43036	40.03588
54	2008-02-05 20:04:09	116.42747	40.03809
54	2008-02-05 20:09:09	116.44413	40.01971
54	2008-02-05 20:14:09	116.46106	40.00768
54	2008-02-05 20:19:09	116.45158	39.99706
54	2008-02-05 20:24:09	116.4617	39.99613
54	2008-02-05 20:26:07	116.4664	39.98974
54	2008-02-05 20:31:07	116.44559	39.97603
54	2008-02-05 20:36:16	116.43096	39.96794
54	2008-02-05 20:40:24	116.43321	39.96369
54	2008-02-05 20:45:24	116.44064	39.95733
54	2008-02-05 20:50:24	116.44238	39.94738
54	2008-02-05 20:55:24	116.45153	39.94711
54	2008-02-05 21:00:25	116.4517	39.94709
54	2008-02-05 21:05:25	116.4627	39.94604
54	2008-02-05 21:10:25	116.46262	39.94495
54	2008-02-05 21:15:25	116.46724	39.93658
54	2008-02-05 21:16:21	116.4677	39.93468
54	2008-02-05 21:25:42	116.46344	39.92015
54	2008-02-05 21:35:42	116.46558	39.9076
54	2008-02-05 21:40:20	116.46555	39.90783
54	2008-02-05 21:45:20	116.47884	39.91417
54	2008-02-05 21:50:20	116.50933	39.92181
54	2008-02-05 21:55:20	116.50913	39.93349
54	2008-02-05 21:59:06	116.51072	39.93293
54	2008-02-05 22:04:06	116.50662	39.931
54	2008-02-05 22:04:06	116.50662	39.931
54	2008-02-05 22:09:07	116.51111	39.93914
54	2008-02-05 22:13:45	116.49025	39.93931
54	2008-02-05 22:13:45	116.49025	39.93931
54	2008-02-05 22:18:45	116.51095	39.93914
54	2008-02-05 22:23:45	116.54124	39.94482
54	2008-02-05 22:26:09	116.5413	39.95829
54	2008-02-05 22:31:09	116.52633	39.97684
54	2008-02-05 22:36:09	116.49354	39.97114
54	2008-02-05 22:41:09	116.48383	39.9765
54	2008-02-05 22:46:09	116.46785	39.98911
54	2008-02-05 22:51:09	116.46116	39.99942
54	2008-02-05 22:56:09	116.46012	39.98752
54	2008-02-05 22:58:00	116.46621	39.98992
54	2008-02-05 23:03:00	116.4406	39.98473
54	2008-02-05 23:08:00	116.37542	39.98641
54	2008-02-05 23:13:00	116.34684	39.99688
54	2008-02-05 23:16:08	116.33355	40.00035
54	2008-02-05 23:21:08	116.36139	39.99993
54	2008-02-05 23:31:08	116.38356	40.00843
54	2008-02-05 23:31:08	116.38356	40.00843
54	2008-02-05 23:37:15	116.40678	40.00796
54	2008-02-05 23:42:15	116.4108	39.98591
54	2008-02-05 23:47:15	116.38132	39.96693
54	2008-02-05 23:52:15	116.36498	39.95139
54	2008-02-05 23:53:24	116.36298	39.95131
54	2008-02-05 23:58:24	116.36463	39.95657
54	2008-02-06 00:03:24	116.36363	39.97718
54	2008-02-06 00:06:50	116.36343	39.98388
54	2008-02-06 00:10:42	116.37319	39.97773
54	2008-02-06 00:15:42	116.38165	39.98192
54	2008-02-06 00:18:31	116.39869	39.98668
54	2008-02-06 00:22:32	116.40327	39.98502
54	2008-02-06 00:25:15	116.40742	39.98697
54	2008-02-06 00:30:15	116.41138	39.99828
54	2008-02-06 00:35:15	116.41032	40.03606
54	2008-02-06 00:40:15	116.41039	40.06857
54	2008-02-06 00:44:45	116.41509	40.07618
54	2008-02-06 00:59:46	116.55443	40.10089
54	2008-02-06 01:04:45	116.57349	40.11665
54	2008-02-06 01:09:44	116.62285	40.11633
54	2008-02-06 01:14:44	116.66634	40.11465
54	2008-02-06 01:19:44	116.71096	40.10053
54	2008-02-06 01:24:45	116.7696	40.08849
54	2008-02-06 01:29:45	116.77257	40.06572
54	2008-02-06 01:34:45	116.81017	40.06791
54	2008-02-06 01:39:45	116.88953	40.07613
54	2008-02-06 01:44:45	116.91643	40.08321
54	2008-02-06 01:49:45	116.91644	40.0832
54	2008-02-06 02:04:45	116.91641	40.08323
54	2008-02-06 02:14:45	116.9164	40.08323
54	2008-02-06 02:19:45	116.9164	40.08323
54	2008-02-06 02:29:44	116.91641	40.08322
54	2008-02-06 02:34:44	116.91641	40.08322
54	2008-02-06 02:39:44	116.91641	40.08322
54	2008-02-06 02:39:44	116.91641	40.08322
54	2008-02-06 02:44:44	116.91641	40.08322
54	2008-02-06 02:49:44	116.91641	40.08321
54	2008-02-06 02:54:44	116.91641	40.08321
54	2008-02-06 02:59:44	116.91641	40.08321
54	2008-02-06 03:04:45	116.91642	40.08321
54	2008-02-06 03:09:45	116.91642	40.08321
54	2008-02-06 03:14:45	116.91642	40.08321
54	2008-02-06 03:19:45	116.91642	40.08321
54	2008-02-06 03:24:44	116.91642	40.08321
54	2008-02-06 03:29:44	116.91642	40.08321
54	2008-02-06 03:34:44	116.91642	40.08321
54	2008-02-06 03:39:44	116.91642	40.08321
54	2008-02-06 03:49:44	116.91642	40.08321
54	2008-02-06 03:54:44	116.91642	40.08321
54	2008-02-06 03:59:44	116.91642	40.08321
54	2008-02-06 04:04:44	116.91642	40.08321
54	2008-02-06 04:04:44	116.91642	40.08321
54	2008-02-06 04:09:44	116.91642	40.08321
54	2008-02-06 04:14:44	116.91642	40.08321
54	2008-02-06 04:19:44	116.91642	40.08321
54	2008-02-06 04:24:44	116.91642	40.08321
54	2008-02-06 04:29:44	116.91642	40.08321
54	2008-02-06 04:39:44	116.91641	40.08321
54	2008-02-06 04:44:44	116.91632	40.08323
54	2008-02-06 04:49:44	116.91638	40.08324
54	2008-02-06 04:54:44	116.91639	40.08323
54	2008-02-06 04:59:44	116.9164	40.08323
54	2008-02-06 04:59:44	116.9164	40.08323
54	2008-02-06 05:04:44	116.91641	40.08322
54	2008-02-06 05:09:44	116.91641	40.08322
54	2008-02-06 05:14:44	116.91641	40.08322
54	2008-02-06 05:19:44	116.91641	40.08322
54	2008-02-06 05:24:44	116.9164	40.08323
54	2008-02-06 05:29:44	116.9164	40.08323
54	2008-02-06 05:39:44	116.91639	40.08323
54	2008-02-06 05:44:44	116.9164	40.08323
54	2008-02-06 05:49:44	116.9164	40.08323
54	2008-02-06 05:54:44	116.9164	40.08323
54	2008-02-06 05:59:44	116.9164	40.08323
54	2008-02-06 06:09:44	116.9164	40.08323
54	2008-02-06 06:19:44	116.9164	40.08324
54	2008-02-06 06:24:44	116.9164	40.08324
54	2008-02-06 06:29:43	116.9164	40.08324
54	2008-02-06 06:34:43	116.9164	40.08324
54	2008-02-06 06:39:43	116.9164	40.08324
54	2008-02-06 06:44:44	116.9164	40.08324
54	2008-02-06 06:49:44	116.9164	40.08324
54	2008-02-06 06:54:44	116.9164	40.08324
54	2008-02-06 06:59:44	116.9164	40.08324
54	2008-02-06 07:04:44	116.9164	40.08324
54	2008-02-06 07:09:44	116.9164	40.08324
54	2008-02-06 07:14:44	116.91639	40.08324
54	2008-02-06 07:19:44	116.91639	40.08324
54	2008-02-06 07:24:43	116.91639	40.08324
54	2008-02-06 07:24:43	116.91639	40.08324
54	2008-02-06 07:29:43	116.91639	40.08324
54	2008-02-06 07:29:43	116.91639	40.08324
54	2008-02-06 07:34:43	116.91639	40.08324
54	2008-02-06 07:39:43	116.91639	40.08324
54	2008-02-06 07:44:43	116.91639	40.08324
54	2008-02-06 07:49:43	116.91639	40.08324
54	2008-02-06 07:54:43	116.91639	40.08324
54	2008-02-06 07:59:43	116.91639	40.08324
54	2008-02-06 08:04:44	116.91639	40.08324
54	2008-02-06 08:14:44	116.91639	40.08324
54	2008-02-06 08:19:44	116.91639	40.08324
54	2008-02-06 08:24:43	116.91639	40.08324
54	2008-02-06 08:29:43	116.91639	40.08324
54	2008-02-06 08:34:43	116.91639	40.08324
54	2008-02-06 08:39:43	116.91639	40.08324
54	2008-02-06 08:44:43	116.91639	40.08324
54	2008-02-06 08:49:43	116.91639	40.08324
54	2008-02-06 08:54:43	116.91639	40.08323
54	2008-02-06 08:59:43	116.9164	40.08323
54	2008-02-06 09:04:44	116.9164	40.08323
54	2008-02-06 09:09:44	116.9164	40.08323
54	2008-02-06 09:14:44	116.9164	40.08323
54	2008-02-06 09:24:43	116.9164	40.08323
54	2008-02-06 09:29:43	116.9164	40.08323
54	2008-02-06 09:34:43	116.9164	40.08323
54	2008-02-06 09:39:43	116.91563	40.08302
54	2008-02-06 09:44:43	116.89672	40.07679
54	2008-02-06 09:49:43	116.82843	40.07084
54	2008-02-06 09:49:43	116.82843	40.07084
54	2008-02-06 09:54:43	116.75821	40.06531
54	2008-02-06 09:54:43	116.75821	40.06531
54	2008-02-06 09:59:43	116.69132	40.06077
54	2008-02-06 10:04:35	116.66176	40.03974
54	2008-02-06 10:09:35	116.63862	40.03416
54	2008-02-06 10:10:47	116.63275	40.03367
54	2008-02-06 10:20:47	116.54924	40.02668
54	2008-02-06 10:25:47	116.56115	39.9973
54	2008-02-06 10:30:47	116.55431	39.97073
54	2008-02-06 10:35:46	116.54125	39.9518
54	2008-02-06 10:40:46	116.52391	39.93692
54	2008-02-06 10:45:46	116.52398	39.92803
54	2008-02-06 10:50:46	116.51116	39.93128
54	2008-02-06 10:55:46	116.51167	39.92911
54	2008-02-06 11:00:46	116.51144	39.92916
54	2008-02-06 11:05:46	116.51142	39.92915
54	2008-02-06 11:07:19	116.51148	39.92792
54	2008-02-06 11:12:19	116.50723	39.91509
54	2008-02-06 11:20:19	116.49673	39.91474
54	2008-02-06 11:25:19	116.49673	39.91472
54	2008-02-06 11:25:52	116.49593	39.91469
54	2008-02-06 11:30:52	116.483	39.89969
54	2008-02-06 11:45:52	116.45032	39.82669
54	2008-02-06 11:45:52	116.45032	39.82669
54	2008-02-06 11:46:28	116.45031	39.8267
54	2008-02-06 11:50:52	116.45264	39.83009
54	2008-02-06 11:55:52	116.46557	39.83789
54	2008-02-06 11:57:44	116.46079	39.84003
54	2008-02-06 12:02:44	116.47793	39.84535
54	2008-02-06 12:06:36	116.47205	39.85248
54	2008-02-06 12:11:36	116.46068	39.85603
54	2008-02-06 12:16:36	116.44574	39.85941
54	2008-02-06 12:21:36	116.42877	39.86099
54	2008-02-06 12:23:08	116.42832	39.85917
54	2008-02-06 12:28:08	116.42758	39.86015
54	2008-02-06 12:30:22	116.43134	39.86104
54	2008-02-06 12:35:22	116.43825	39.8719
54	2008-02-06 12:40:22	116.4297	39.90497
54	2008-02-06 12:45:21	116.43428	39.92222
54	2008-02-06 12:47:32	116.43299	39.92603
54	2008-02-06 12:50:32	116.43514	39.93229
54	2008-02-06 12:55:32	116.45506	39.93204
54	2008-02-06 12:57:19	116.45532	39.92491
54	2008-02-06 13:01:50	116.46094	39.93063
54	2008-02-06 13:06:50	116.4636	39.92084
54	2008-02-06 13:08:30	116.46355	39.91548
54	2008-02-06 13:13:30	116.47209	39.92097
54	2008-02-06 13:18:30	116.46355	39.92132
54	2008-02-06 13:23:31	116.4668	39.92888
54	2008-02-06 13:28:31	116.4668	39.92181
54	2008-02-06 13:30:47	116.46974	39.92157
54	2008-02-06 13:35:47	116.48371	39.88812
54	2008-02-06 13:40:47	116.46511	39.83611
54	2008-02-06 13:45:47	116.39618	39.83129
54	2008-02-06 13:50:48	116.3959	39.81185
54	2008-02-06 13:55:48	116.38924	39.79883
54	2008-02-06 13:58:30	116.39154	39.78981
54	2008-02-06 14:00:47	116.39242	39.79316
54	2008-02-06 14:10:47	116.39663	39.80565
54	2008-02-06 14:10:47	116.39663	39.80565
54	2008-02-06 14:15:47	116.39563	39.80663
54	2008-02-06 14:25:47	116.39573	39.80679
54	2008-02-06 14:30:47	116.39147	39.79047
54	2008-02-06 14:31:55	116.39156	39.78953
54	2008-02-06 14:36:55	116.39635	39.80328
54	2008-02-06 14:39:26	116.39644	39.80784
54	2008-02-06 14:44:26	116.39554	39.82417
54	2008-02-06 14:49:26	116.3543	39.82987
54	2008-02-06 14:49:26	116.3543	39.82987
54	2008-02-06 14:59:26	116.30443	39.89303
54	2008-02-06 15:02:34	116.31458	39.89517
54	2008-02-06 15:07:34	116.33697	39.89617
54	2008-02-06 15:11:18	116.3352	39.88802
54	2008-02-06 15:16:18	116.35074	39.90023
54	2008-02-06 15:26:18	116.42213	39.90755
54	2008-02-06 15:31:18	116.4336	39.92311
54	2008-02-06 15:32:50	116.43957	39.92175
54	2008-02-06 15:36:26	116.43938	39.92198
54	2008-02-06 15:41:27	116.428	39.93791
54	2008-02-06 15:46:27	116.42873	39.95843
54	2008-02-06 15:48:01	116.43481	39.96466
54	2008-02-06 15:53:01	116.43286	39.95342
54	2008-02-06 15:56:45	116.43488	39.95829
54	2008-02-06 16:01:45	116.43173	39.97883
54	2008-02-06 16:06:45	116.4376	40.01869
54	2008-02-06 16:06:45	116.4376	40.01869
54	2008-02-06 16:11:28	116.40862	40.02641
54	2008-02-06 16:16:28	116.40984	40.00833
54	2008-02-06 16:16:28	116.40984	40.00833
54	2008-02-06 16:19:43	116.40432	40.00143
54	2008-02-06 16:24:44	116.40124	39.97429
54	2008-02-06 16:29:44	116.4017	39.95861
54	2008-02-06 16:31:50	116.40161	39.9483
54	2008-02-06 16:35:03	116.38952	39.94927
54	2008-02-06 16:40:03	116.37498	39.96761
54	2008-02-06 16:45:03	116.35687	40.01001
54	2008-02-06 16:50:03	116.33883	40.03391
54	2008-02-06 16:51:50	116.34336	40.0356
54	2008-02-06 17:01:50	116.34578	40.01743
54	2008-02-06 17:06:50	116.34622	40.01007
54	2008-02-06 17:07:30	116.34608	40.0088
54	2008-02-06 17:12:30	116.33403	39.99195
54	2008-02-06 17:13:58	116.32959	39.99185
54	2008-02-06 17:28:58	116.32554	39.97973
54	2008-02-06 17:30:44	116.31912	39.97985
54	2008-02-06 17:35:44	116.31402	39.96835
54	2008-02-06 17:40:44	116.30551	39.94026
54	2008-02-06 17:42:14	116.30966	39.93824
54	2008-02-06 17:45:44	116.31375	39.92827
54	2008-02-06 17:49:48	116.3274	39.92697
54	2008-02-06 17:57:55	116.34086	39.92223
54	2008-02-06 17:57:55	116.34086	39.92223
54	2008-02-06 18:02:55	116.32029	39.92222
54	2008-02-06 18:07:55	116.31937	39.93987
54	2008-02-06 18:12:55	116.31557	39.96481
54	2008-02-06 18:17:13	116.31414	39.97487
54	2008-02-06 18:17:13	116.31414	39.97487
54	2008-02-06 18:20:20	116.31936	39.9671
54	2008-02-06 18:25:20	116.30374	39.9422
54	2008-02-06 18:29:45	116.29065	39.94019
54	2008-02-06 18:34:45	116.29914	39.94254
54	2008-02-06 18:39:45	116.29913	39.94267
54	2008-02-06 18:42:20	116.30051	39.94212
54	2008-02-06 18:47:20	116.32108	39.96577
54	2008-02-06 18:52:04	116.33196	39.9739
54	2008-02-06 18:53:09	116.33186	39.97493
54	2008-02-06 18:58:09	116.35668	39.97518
54	2008-02-06 19:03:09	116.36738	39.98217
54	2008-02-06 19:04:04	116.36701	39.98234
54	2008-02-06 19:09:04	116.35976	39.97527
54	2008-02-06 19:11:45	116.35941	39.97161
54	2008-02-06 19:14:04	116.35944	39.97161
54	2008-02-06 19:17:16	116.35955	39.97067
54	2008-02-06 19:22:15	116.3715	39.98583
54	2008-02-06 19:32:40	116.3432	40.02785
54	2008-02-06 19:35:56	116.34597	40.01043
54	2008-02-06 19:40:56	116.34688	40.01029
54	2008-02-06 19:44:52	116.34599	40.00923
54	2008-02-06 19:49:52	116.33629	39.99567
54	2008-02-06 19:50:09	116.33629	39.99567
54	2008-02-06 19:54:52	116.34295	40.00346
54	2008-02-06 19:56:10	116.34352	40.00627
54	2008-02-06 20:01:10	116.34482	40.0063
54	2008-02-06 20:06:10	116.33927	39.99936
54	2008-02-06 20:06:42	116.34162	39.99943
54	2008-02-06 20:11:10	116.35999	39.99232
54	2008-02-06 20:16:11	116.35555	39.98604
54	2008-02-06 20:19:33	116.35387	39.98595
54	2008-02-06 20:24:33	116.34893	39.96623
54	2008-02-06 20:29:33	116.36545	39.9498
54	2008-02-06 20:34:33	116.36473	39.93349
54	2008-02-06 20:35:05	116.36474	39.93349
54	2008-02-06 20:40:05	116.36448	39.93346
54	2008-02-06 20:41:55	116.36352	39.93341
54	2008-02-06 20:46:55	116.3439	39.93859
54	2008-02-06 20:51:55	116.30413	39.94732
54	2008-02-06 20:51:55	116.30413	39.94732
54	2008-02-06 20:56:56	116.30247	39.96046
54	2008-02-06 21:01:54	116.30096	39.98364
54	2008-02-06 21:04:26	116.29967	39.98264
54	2008-02-06 21:09:26	116.27883	39.98143
54	2008-02-06 21:25:44	116.31894	39.98218
54	2008-02-06 21:25:44	116.31894	39.98218
54	2008-02-06 21:33:13	116.32705	39.98516
54	2008-02-06 21:43:13	116.33747	39.98478
54	2008-02-06 21:44:04	116.34229	39.98508
54	2008-02-06 21:49:05	116.34818	39.95694
54	2008-02-06 21:59:00	116.36795	39.96643
54	2008-02-06 22:00:55	116.37459	39.97822
54	2008-02-06 22:05:55	116.35079	40.01793
54	2008-02-06 22:10:55	116.34529	40.03153
54	2008-02-06 22:11:34	116.34519	40.0318
54	2008-02-06 22:16:34	116.34586	40.01533
54	2008-02-06 22:19:05	116.34611	40.00915
54	2008-02-06 22:24:06	116.3421	39.99183
54	2008-02-06 22:29:06	116.33071	39.99157
54	2008-02-06 22:29:50	116.32917	39.99155
54	2008-02-06 22:34:06	116.31078	39.98443
54	2008-02-06 22:39:06	116.29555	39.97099
54	2008-02-06 22:41:06	116.29487	39.96602
54	2008-02-06 22:51:06	116.29246	39.96248
54	2008-02-06 22:57:12	116.2925	39.98409
54	2008-02-06 22:59:02	116.28375	39.97864
54	2008-02-06 23:04:02	116.28676	39.98066
54	2008-02-06 23:09:02	116.30067	39.98366
54	2008-02-06 23:10:23	116.30191	39.98183
54	2008-02-06 23:15:23	116.30912	40.00341
54	2008-02-06 23:18:13	116.31442	40.01223
54	2008-02-06 23:23:13	116.31171	40.00499
54	2008-02-06 23:28:13	116.31018	39.98427
54	2008-02-06 23:30:20	116.31223	39.97958
54	2008-02-06 23:35:20	116.33189	39.97446
54	2008-02-06 23:36:05	116.33245	39.97306
54	2008-02-06 23:41:11	116.31924	39.97163
54	2008-02-06 23:41:11	116.31924	39.97163
54	2008-02-06 23:43:02	116.32593	39.97498
54	2008-02-06 23:48:02	116.33155	39.95637
54	2008-02-06 23:48:24	116.3315	39.95632
54	2008-02-06 23:53:24	116.34934	39.95095
54	2008-02-06 23:58:24	116.36355	39.96635
54	2008-02-07 00:02:48	116.35353	39.97531
54	2008-02-07 00:06:55	116.33219	39.97544
54	2008-02-07 00:10:55	116.32719	39.98328
54	2008-02-07 00:15:39	116.32424	39.97226
54	2008-02-07 00:17:59	116.31909	39.97454
54	2008-02-07 00:22:59	116.32347	39.99128
54	2008-02-07 00:27:59	116.33515	40.00535
54	2008-02-07 00:32:59	116.34133	40.02536
54	2008-02-07 00:36:31	116.33647	40.03139
54	2008-02-07 00:40:44	116.3403	40.02976
54	2008-02-07 00:45:44	116.32412	40.05279
54	2008-02-07 00:50:44	116.31739	40.07493
54	2008-02-07 00:55:26	116.34344	40.08159
54	2008-02-07 01:00:26	116.31687	40.07503
54	2008-02-07 01:13:22	116.36994	40.06032
54	2008-02-07 01:18:22	116.4012	40.05635
54	2008-02-07 01:21:30	116.4071	40.05644
54	2008-02-07 01:26:31	116.42412	40.03919
54	2008-02-07 01:31:31	116.4419	40.02985
54	2008-02-07 01:33:23	116.44206	40.02683
54	2008-02-07 01:37:39	116.45111	40.02257
54	2008-02-07 01:42:39	116.45669	40.02679
54	2008-02-07 01:46:51	116.4612	40.00891
54	2008-02-07 01:46:51	116.4612	40.00891
54	2008-02-07 01:51:51	116.46512	39.99206
54	2008-02-07 01:53:29	116.46686	39.99357
54	2008-02-07 01:58:29	116.47252	40.00263
54	2008-02-07 02:13:29	116.55087	40.02714
54	2008-02-07 02:18:29	116.60798	40.03402
54	2008-02-07 02:23:29	116.63244	40.05629
54	2008-02-07 02:28:29	116.70328	40.06079
54	2008-02-07 02:33:29	116.77254	40.06584
54	2008-02-07 02:38:29	116.79453	40.06643
54	2008-02-07 02:43:30	116.85788	40.07347
54	2008-02-07 02:48:30	116.91461	40.08203
54	2008-02-07 02:53:30	116.91645	40.08325
54	2008-02-07 02:58:29	116.91644	40.08321
54	2008-02-07 03:03:29	116.91644	40.08322
54	2008-02-07 03:13:29	116.91645	40.08322
54	2008-02-07 03:18:29	116.91646	40.08321
54	2008-02-07 03:23:29	116.91645	40.08321
54	2008-02-07 03:23:29	116.91645	40.08321
54	2008-02-07 03:28:29	116.91645	40.08321
54	2008-02-07 03:33:29	116.91645	40.0832
54	2008-02-07 03:38:30	116.91646	40.0832
54	2008-02-07 03:43:30	116.91646	40.0832
54	2008-02-07 03:48:30	116.91645	40.0832
54	2008-02-07 03:53:29	116.91645	40.0832
54	2008-02-07 03:58:29	116.91645	40.0832
54	2008-02-07 04:03:29	116.91645	40.08319
54	2008-02-07 04:08:29	116.91645	40.08319
54	2008-02-07 04:13:29	116.91645	40.08319
54	2008-02-07 04:18:29	116.91645	40.08319
54	2008-02-07 04:23:29	116.91645	40.08319
54	2008-02-07 04:28:29	116.91645	40.08319
54	2008-02-07 04:33:29	116.91645	40.08319
54	2008-02-07 04:38:29	116.91645	40.08319
54	2008-02-07 04:43:29	116.91646	40.08319
54	2008-02-07 04:48:29	116.91646	40.0832
54	2008-02-07 04:53:29	116.91646	40.0832
54	2008-02-07 04:58:29	116.91646	40.0832
54	2008-02-07 05:08:29	116.91646	40.0832
54	2008-02-07 05:13:29	116.91646	40.0832
54	2008-02-07 05:18:29	116.91646	40.0832
54	2008-02-07 05:23:29	116.91646	40.0832
54	2008-02-07 05:28:29	116.91646	40.0832
54	2008-02-07 05:33:29	116.91646	40.0832
54	2008-02-07 05:43:29	116.91646	40.08321
54	2008-02-07 05:48:29	116.91646	40.08321
54	2008-02-07 05:48:29	116.91646	40.08321
54	2008-02-07 05:53:29	116.91646	40.08321
54	2008-02-07 05:58:28	116.91646	40.08321
54	2008-02-07 06:08:28	116.91645	40.08321
54	2008-02-07 06:13:28	116.91645	40.08321
54	2008-02-07 06:23:28	116.91645	40.08321
54	2008-02-07 06:28:28	116.91644	40.08321
54	2008-02-07 06:33:28	116.91644	40.08321
54	2008-02-07 06:38:29	116.91645	40.08321
54	2008-02-07 06:43:29	116.91644	40.08321
54	2008-02-07 06:48:29	116.91644	40.08321
54	2008-02-07 06:53:29	116.91644	40.0832
54	2008-02-07 06:58:28	116.91644	40.0832
54	2008-02-07 07:03:28	116.91644	40.0832
54	2008-02-07 07:08:28	116.91644	40.0832
54	2008-02-07 07:18:28	116.91644	40.0832
54	2008-02-07 07:23:28	116.91644	40.0832
54	2008-02-07 07:28:28	116.91644	40.0832
54	2008-02-07 07:43:29	116.91644	40.08319
54	2008-02-07 07:48:29	116.91644	40.08319
54	2008-02-07 07:53:29	116.91644	40.08319
54	2008-02-07 07:58:28	116.91644	40.08319
54	2008-02-07 08:03:28	116.91644	40.08319
54	2008-02-07 08:08:28	116.91644	40.08319
54	2008-02-07 08:13:28	116.91644	40.08319
54	2008-02-07 08:13:28	116.91644	40.08319
54	2008-02-07 08:18:28	116.91644	40.0832
54	2008-02-07 08:23:28	116.91644	40.0832
54	2008-02-07 08:28:28	116.91644	40.0832
54	2008-02-07 08:33:28	116.91644	40.0832
54	2008-02-07 08:38:29	116.91644	40.0832
54	2008-02-07 08:43:28	116.91644	40.0832
54	2008-02-07 08:48:28	116.91644	40.0832
54	2008-02-07 08:53:28	116.91643	40.0832
54	2008-02-07 08:58:28	116.91643	40.0832
54	2008-02-07 09:03:28	116.91643	40.0832
54	2008-02-07 09:08:28	116.91643	40.08321
54	2008-02-07 09:13:28	116.91643	40.0832
54	2008-02-07 09:18:28	116.91643	40.0832
54	2008-02-07 09:23:28	116.91643	40.0832
54	2008-02-07 09:28:28	116.91644	40.0832
54	2008-02-07 09:33:28	116.91644	40.0832
54	2008-02-07 09:38:28	116.91644	40.0832
54	2008-02-07 09:43:28	116.91644	40.0832
54	2008-02-07 09:48:28	116.91644	40.0832
54	2008-02-07 09:58:28	116.91644	40.0832
54	2008-02-07 10:03:28	116.91644	40.0832
54	2008-02-07 10:13:28	116.91658	40.08306
54	2008-02-07 10:18:28	116.91655	40.08337
54	2008-02-07 10:23:28	116.91652	40.0831
54	2008-02-07 10:28:28	116.9165	40.08307
54	2008-02-07 10:33:28	116.9165	40.08309
54	2008-02-07 10:38:28	116.91649	40.0831
54	2008-02-07 10:38:28	116.91649	40.0831
54	2008-02-07 10:43:28	116.91648	40.08312
54	2008-02-07 10:48:28	116.91646	40.08312
54	2008-02-07 10:53:28	116.91645	40.08313
54	2008-02-07 10:58:28	116.91644	40.08314
54	2008-02-07 11:03:27	116.91643	40.08314
54	2008-02-07 11:08:27	116.91643	40.08315
54	2008-02-07 11:13:27	116.92859	40.11001
54	2008-02-07 11:18:28	116.93674	40.15482
54	2008-02-07 11:28:28	116.92836	40.16397
54	2008-02-07 11:38:28	116.92836	40.16399
54	2008-02-07 11:43:28	116.92837	40.16399
54	2008-02-07 11:48:28	116.92838	40.16399
54	2008-02-07 11:53:28	116.92839	40.16398
54	2008-02-07 11:58:27	116.92841	40.16398
54	2008-02-07 12:03:27	116.92843	40.16398
54	2008-02-07 12:08:27	116.92794	40.15771
54	2008-02-07 12:13:27	116.93248	40.11563
54	2008-02-07 12:18:27	116.9155	40.08557
54	2008-02-07 12:23:27	116.9155	40.08557
54	2008-02-07 12:28:27	116.91551	40.08557
54	2008-02-07 12:33:27	116.91537	40.08568
54	2008-02-07 12:38:27	116.91651	40.08319
54	2008-02-07 12:43:27	116.91651	40.0832
54	2008-02-07 12:48:28	116.91652	40.08321
54	2008-02-07 12:53:28	116.91651	40.08321
54	2008-02-07 12:58:28	116.91652	40.0832
54	2008-02-07 13:03:28	116.91653	40.08319
54	2008-02-07 13:03:28	116.91653	40.08319
54	2008-02-07 13:08:27	116.91654	40.08319
54	2008-02-07 13:13:27	116.91654	40.08318
54	2008-02-07 13:18:27	116.91654	40.08318
54	2008-02-07 13:23:27	116.91654	40.08318
54	2008-02-07 13:28:27	116.91654	40.08318
54	2008-02-07 13:33:27	116.91653	40.08318
54	2008-02-07 13:43:27	116.91652	40.08318
54	2008-02-07 13:48:28	116.91652	40.08319
54	2008-02-07 13:53:28	116.91652	40.08318
54	2008-02-07 13:58:28	116.91667	40.08335
54	2008-02-07 14:03:27	116.91656	40.08342
54	2008-02-07 14:08:27	116.91651	40.08333
54	2008-02-07 14:13:27	116.91649	40.08329
54	2008-02-07 14:18:27	116.91648	40.08328
54	2008-02-07 14:23:27	116.91647	40.08325
54	2008-02-07 14:28:27	116.91646	40.08324
54	2008-02-07 14:33:27	116.91645	40.08323
54	2008-02-07 14:38:27	116.91644	40.08323
54	2008-02-07 14:43:27	116.91643	40.08322
54	2008-02-07 14:48:27	116.91643	40.08321
54	2008-02-07 14:53:27	116.91643	40.08321
54	2008-02-07 14:58:27	116.91643	40.08321
54	2008-02-07 15:03:27	116.91643	40.08321
54	2008-02-07 15:08:27	116.91643	40.08321
54	2008-02-07 15:13:27	116.91643	40.0832
54	2008-02-07 15:18:27	116.91642	40.0832
54	2008-02-07 15:23:27	116.91642	40.0832
54	2008-02-07 15:28:27	116.91642	40.0832
54	2008-02-07 15:28:27	116.91642	40.0832
54	2008-02-07 15:33:27	116.91642	40.08321
54	2008-02-07 15:38:27	116.91642	40.08321
54	2008-02-07 15:43:27	116.91642	40.08321
54	2008-02-07 15:48:27	116.91642	40.08321
54	2008-02-07 15:53:27	116.91642	40.08321
54	2008-02-07 15:58:27	116.91642	40.08321
54	2008-02-07 16:03:27	116.91642	40.08321
54	2008-02-07 16:08:27	116.91642	40.08321
54	2008-02-07 16:13:27	116.91642	40.08322
54	2008-02-07 16:18:26	116.91642	40.08322
54	2008-02-07 16:23:26	116.91642	40.08322
54	2008-02-07 16:28:27	116.91642	40.08322
54	2008-02-07 16:33:27	116.91643	40.08322
54	2008-02-07 16:38:26	116.91643	40.08323
54	2008-02-07 16:43:26	116.91643	40.08322
54	2008-02-07 16:48:27	116.91643	40.08322
54	2008-02-07 16:53:27	116.91643	40.08322
54	2008-02-07 16:58:27	116.91643	40.08322
54	2008-02-07 17:03:27	116.91643	40.08322
54	2008-02-07 17:08:26	116.91643	40.08322
54	2008-02-07 17:13:26	116.91643	40.08322
54	2008-02-07 17:18:26	116.91643	40.08322
54	2008-02-07 17:23:26	116.91644	40.08322
54	2008-02-07 17:28:26	116.91644	40.08322
54	2008-02-07 17:33:26	116.91644	40.08322
54	2008-02-07 17:38:26	116.91644	40.08322
54	2008-02-07 17:43:26	116.91644	40.08322
54	2008-02-07 17:48:27	116.91644	40.08322
54	2008-02-07 17:53:27	116.91644	40.08322
54	2008-02-07 17:53:27	116.91644	40.08322
54	2008-02-07 17:58:27	116.91644	40.08322
54	2008-02-07 18:03:27	116.91645	40.08322
54	2008-02-07 18:08:26	116.91645	40.08322
54	2008-02-07 18:13:26	116.91645	40.08322
54	2008-02-07 18:18:26	116.91645	40.08322
54	2008-02-07 18:23:26	116.91645	40.08322
54	2008-02-07 18:28:26	116.91645	40.08322
54	2008-02-07 18:33:26	116.91644	40.08322
54	2008-02-07 18:38:26	116.91644	40.08322
54	2008-02-07 18:43:26	116.91644	40.08322
54	2008-02-07 18:48:27	116.91644	40.08322
54	2008-02-07 18:53:27	116.91644	40.08322
54	2008-02-07 18:58:27	116.91644	40.08322
54	2008-02-07 19:03:27	116.91644	40.08321
54	2008-02-07 19:08:26	116.91645	40.08321
54	2008-02-07 19:12:09	116.91645	40.08321
54	2008-02-07 19:13:26	116.91645	40.08321
54	2008-02-07 19:18:26	116.91644	40.08321
54	2008-02-07 19:23:26	116.91644	40.08321
54	2008-02-07 19:28:26	116.91644	40.08321
54	2008-02-07 19:33:26	116.91644	40.08321
54	2008-02-07 19:38:26	116.91645	40.08321
54	2008-02-07 19:43:26	116.91645	40.08321
54	2008-02-07 19:48:26	116.91645	40.08321
54	2008-02-07 19:53:26	116.91645	40.0832
54	2008-02-07 19:58:26	116.91645	40.08321
54	2008-02-07 20:03:26	116.91651	40.09857
54	2008-02-07 20:08:26	116.9435	40.12892
54	2008-02-07 20:13:26	116.94501	40.12983
54	2008-02-07 20:18:26	116.94498	40.12982
54	2008-02-07 20:18:26	116.94498	40.12982
54	2008-02-07 20:23:26	116.94497	40.12983
54	2008-02-07 20:28:26	116.94499	40.12984
54	2008-02-07 20:33:26	116.94499	40.12984
54	2008-02-07 20:38:26	116.94535	40.13044
54	2008-02-07 20:43:26	116.91679	40.10035
54	2008-02-07 20:48:26	116.91623	40.08321
54	2008-02-07 20:53:26	116.91619	40.08318
54	2008-02-07 20:58:26	116.91618	40.08321
54	2008-02-07 21:03:26	116.9162	40.08323
54	2008-02-07 21:08:26	116.9162	40.08323
54	2008-02-07 21:13:26	116.91621	40.08324
54	2008-02-07 21:18:26	116.9162	40.08324
54	2008-02-07 21:23:26	116.91622	40.08323
54	2008-02-07 21:28:26	116.91624	40.08323
54	2008-02-07 21:33:26	116.91625	40.08322
54	2008-02-07 21:38:26	116.91625	40.08321
54	2008-02-07 21:43:26	116.91626	40.08321
54	2008-02-07 21:48:26	116.91626	40.0832
54	2008-02-07 21:53:26	116.91626	40.0832
54	2008-02-07 21:58:26	116.91626	40.0832
54	2008-02-07 22:03:26	116.91625	40.0832
54	2008-02-07 22:08:26	116.91626	40.0832
54	2008-02-07 22:13:26	116.91626	40.08321
54	2008-02-07 22:18:25	116.91625	40.08321
54	2008-02-07 22:23:25	116.91624	40.0832
54	2008-02-07 22:28:25	116.91623	40.0832
54	2008-02-07 22:33:25	116.91623	40.0832
54	2008-02-07 22:38:25	116.91623	40.0832
54	2008-02-07 22:43:25	116.91623	40.0832
54	2008-02-07 22:43:25	116.91623	40.0832
54	2008-02-07 22:48:25	116.91623	40.0832
54	2008-02-07 22:53:25	116.91623	40.0832
54	2008-02-07 22:58:26	116.91623	40.0832
54	2008-02-07 23:03:26	116.91623	40.0832
54	2008-02-07 23:08:26	116.91623	40.0832
54	2008-02-07 23:13:26	116.91622	40.0832
54	2008-02-07 23:18:25	116.91622	40.08319
54	2008-02-07 23:23:25	116.91621	40.08319
54	2008-02-07 23:28:25	116.91621	40.08319
54	2008-02-07 23:33:25	116.91621	40.08319
54	2008-02-07 23:38:25	116.91621	40.08319
54	2008-02-07 23:43:25	116.9162	40.08319
54	2008-02-07 23:48:25	116.91621	40.08319
54	2008-02-07 23:53:25	116.91621	40.08319
54	2008-02-07 23:58:26	116.91621	40.08319
54	2008-02-08 00:03:26	116.91621	40.08319
54	2008-02-08 00:08:26	116.91621	40.0832
54	2008-02-08 00:13:26	116.91621	40.0832
54	2008-02-08 00:18:25	116.91621	40.0832
54	2008-02-08 00:23:25	116.91621	40.0832
54	2008-02-08 00:28:25	116.91621	40.0832
54	2008-02-08 00:33:25	116.91621	40.0832
54	2008-02-08 00:38:25	116.91622	40.0832
54	2008-02-08 00:43:25	116.91622	40.0832
54	2008-02-08 00:48:25	116.91622	40.0832
54	2008-02-08 00:53:25	116.91622	40.0832
54	2008-02-08 00:58:25	116.91622	40.0832
54	2008-02-08 01:03:25	116.91622	40.08319
54	2008-02-08 01:08:25	116.91622	40.08319
54	2008-02-08 01:08:25	116.91622	40.08319
54	2008-02-08 01:13:25	116.91622	40.08319
54	2008-02-08 01:18:25	116.91622	40.08319
54	2008-02-08 01:23:25	116.91622	40.08319
54	2008-02-08 01:28:25	116.91622	40.08319
54	2008-02-08 01:33:25	116.91622	40.08319
54	2008-02-08 01:38:25	116.91622	40.08319
54	2008-02-08 01:43:25	116.91622	40.08319
54	2008-02-08 01:48:25	116.91622	40.08319
54	2008-02-08 01:53:25	116.91622	40.08319
54	2008-02-08 01:58:25	116.91622	40.08319
54	2008-02-08 02:23:25	116.91621	40.08319
54	2008-02-08 02:48:24	116.91621	40.08319
54	2008-02-08 02:53:24	116.91621	40.08319
54	2008-02-08 02:58:25	116.91621	40.0832
54	2008-02-08 03:03:25	116.91621	40.0832
54	2008-02-08 03:08:25	116.91621	40.0832
54	2008-02-08 03:13:25	116.91621	40.0832
54	2008-02-08 03:18:24	116.91621	40.08321
54	2008-02-08 03:23:24	116.91621	40.08321
54	2008-02-08 03:28:24	116.91621	40.08321
54	2008-02-08 03:33:24	116.91621	40.08321
54	2008-02-08 03:33:24	116.91621	40.08321
54	2008-02-08 03:38:24	116.91621	40.08321
54	2008-02-08 03:43:24	116.91621	40.08321
54	2008-02-08 03:48:24	116.91621	40.08321
54	2008-02-08 03:53:24	116.91622	40.08321
54	2008-02-08 03:58:25	116.91622	40.0832
54	2008-02-08 04:03:25	116.91622	40.0832
54	2008-02-08 04:08:25	116.91622	40.0832
54	2008-02-08 04:13:25	116.91623	40.0832
54	2008-02-08 04:18:24	116.91623	40.0832
54	2008-02-08 04:23:24	116.91623	40.08303
54	2008-02-08 04:28:24	116.91623	40.083
54	2008-02-08 04:33:16	116.7413	40.08296
54	2008-02-08 04:33:16	116.7413	40.08296
54	2008-02-08 04:38:24	116.91615	40.08298
54	2008-02-08 04:43:24	116.91615	40.083
54	2008-02-08 04:48:24	116.91626	40.0834
54	2008-02-08 04:53:24	116.91627	40.08334
54	2008-02-08 04:58:25	116.91627	40.0833
54	2008-02-08 05:03:25	116.91626	40.08327
54	2008-02-08 05:08:25	116.91625	40.08324
54	2008-02-08 05:13:25	116.91623	40.08323
54	2008-02-08 05:18:24	116.91622	40.08322
54	2008-02-08 05:23:24	116.91621	40.0832
54	2008-02-08 05:28:24	116.91621	40.0832
54	2008-02-08 05:33:24	116.9162	40.0832
54	2008-02-08 05:38:24	116.91644	40.08315
54	2008-02-08 05:43:24	116.91625	40.0832
54	2008-02-08 05:48:24	116.91616	40.08325
54	2008-02-08 05:53:24	116.91609	40.0833
54	2008-02-08 05:58:25	116.91612	40.08328
54	2008-02-08 05:58:25	116.91612	40.08328
54	2008-02-08 06:03:25	116.91616	40.08327
54	2008-02-08 06:08:24	116.91618	40.08326
54	2008-02-08 06:13:24	116.91619	40.08325
54	2008-02-08 06:18:24	116.91621	40.08325
54	2008-02-08 06:23:24	116.91622	40.08325
54	2008-02-08 06:28:24	116.91622	40.08325
54	2008-02-08 06:33:24	116.91622	40.08325
54	2008-02-08 06:38:24	116.91622	40.08325
54	2008-02-08 06:43:24	116.91622	40.08325
54	2008-02-08 06:48:24	116.91622	40.08325
54	2008-02-08 06:53:24	116.91623	40.08325
54	2008-02-08 06:58:24	116.91623	40.08324
54	2008-02-08 07:03:24	116.91623	40.08323
54	2008-02-08 07:08:24	116.91624	40.08323
54	2008-02-08 07:13:24	116.91624	40.08323
54	2008-02-08 07:18:24	116.91624	40.08323
54	2008-02-08 07:23:24	116.91624	40.08323
54	2008-02-08 07:28:24	116.91624	40.08323
54	2008-02-08 07:33:24	116.91623	40.08323
54	2008-02-08 07:38:24	116.91621	40.08331
54	2008-02-08 07:43:24	116.91609	40.08325
54	2008-02-08 07:48:24	116.9161	40.08323
54	2008-02-08 07:53:24	116.91612	40.0832
54	2008-02-08 07:58:24	116.91618	40.08313
54	2008-02-08 08:03:24	116.91619	40.0831
54	2008-02-08 08:08:24	116.9162	40.08308
54	2008-02-08 08:13:24	116.9162	40.08308
54	2008-02-08 08:18:23	116.9162	40.08309
54	2008-02-08 08:23:23	116.9162	40.0831
54	2008-02-08 08:23:23	116.9162	40.0831
54	2008-02-08 08:28:23	116.9162	40.08311
54	2008-02-08 08:33:23	116.9162	40.08312
54	2008-02-08 08:38:23	116.9162	40.08313
54	2008-02-08 08:43:23	116.9162	40.08313
54	2008-02-08 08:48:23	116.91621	40.08313
54	2008-02-08 08:53:23	116.91621	40.08313
54	2008-02-08 08:58:24	116.91621	40.08313
54	2008-02-08 09:03:24	116.9162	40.08313
54	2008-02-08 09:08:24	116.9162	40.08313
54	2008-02-08 09:13:24	116.9162	40.08312
54	2008-02-08 09:18:23	116.9162	40.08312
54	2008-02-08 09:23:23	116.91621	40.08312
54	2008-02-08 09:28:23	116.91622	40.08311
54	2008-02-08 09:33:23	116.91622	40.08311
54	2008-02-08 09:38:23	116.91641	40.08315
54	2008-02-08 09:43:23	116.91624	40.09682
54	2008-02-08 09:59:30	116.90089	40.07707
54	2008-02-08 10:03:23	116.83915	40.07192
54	2008-02-08 10:08:23	116.77172	40.06615
54	2008-02-08 10:13:23	116.69488	40.06024
54	2008-02-08 10:18:23	116.66264	40.03851
54	2008-02-08 10:23:23	116.67151	39.9887
54	2008-02-08 10:28:23	116.62673	39.98658
54	2008-02-08 10:33:23	116.57676	39.97742
54	2008-02-08 10:38:23	116.54515	39.9697
54	2008-02-08 10:43:23	116.53635	39.94034
54	2008-02-08 10:48:23	116.52016	39.92464
54	2008-02-08 10:48:23	116.52016	39.92464
54	2008-02-08 10:53:24	116.52005	39.92456
54	2008-02-08 10:56:02	116.51493	39.92475
54	2008-02-08 11:01:02	116.50495	39.90684
54	2008-02-08 14:14:06	116.33375	39.88634
54	2008-02-08 14:19:05	116.33017	39.88861
54	2008-02-08 14:24:05	116.34261	39.87076
54	2008-02-08 14:29:05	116.30899	39.86704
54	2008-02-08 14:34:05	116.3133	39.88282
54	2008-02-08 14:34:08	116.31358	39.88283
54	2008-02-08 14:39:08	116.33029	39.87567
54	2008-02-08 14:44:08	116.34278	39.8764
54	2008-02-08 14:49:08	116.35774	39.87188
54	2008-02-08 14:50:31	116.35327	39.87155
54	2008-02-08 14:55:31	116.34814	39.88197
54	2008-02-08 15:00:31	116.36164	39.88197
54	2008-02-08 15:05:31	116.3574	39.88745
54	2008-02-08 15:05:42	116.35823	39.88776
54	2008-02-08 15:10:42	116.37726	39.88788
54	2008-02-08 15:15:42	116.39426	39.89051
54	2008-02-08 15:20:42	116.39316	39.90571
54	2008-02-08 15:25:26	116.3898	39.89915
54	2008-02-08 15:30:26	116.39303	39.8901
54	2008-02-08 15:35:26	116.40919	39.89428
54	2008-02-08 15:40:26	116.40926	39.89252
54	2008-02-08 15:43:07	116.41258	39.89394
54	2008-02-08 15:48:07	116.41454	39.88307
54	2008-02-08 15:48:07	116.41454	39.88307
54	2008-02-08 15:53:07	116.44192	39.87027
54	2008-02-08 15:54:35	116.44184	39.87045
54	2008-02-08 15:58:07	116.44946	39.86992
54	2008-02-08 16:03:07	116.42623	39.85762
54	2008-02-08 16:04:55	116.4261	39.85603
54	2008-02-08 16:09:55	116.41596	39.85711
54	2008-02-08 16:14:55	116.42777	39.86495
54	2008-02-08 16:16:24	116.43018	39.86701
54	2008-02-08 16:21:24	116.43384	39.87419
54	2008-02-08 16:23:00	116.43322	39.87449
54	2008-02-08 16:26:24	116.43124	39.8767
54	2008-02-08 16:31:24	116.42935	39.87836
54	2008-02-08 16:36:24	116.42797	39.88175
54	2008-02-08 16:36:24	116.42797	39.88175
54	2008-02-08 16:41:24	116.43638	39.89745
54	2008-02-08 16:46:24	116.42777	39.93118
54	2008-02-08 16:50:02	116.43882	39.9408
54	2008-02-08 16:55:02	116.44034	39.94147
54	2008-02-08 17:00:02	116.4404	39.9416
54	2008-02-08 17:03:50	116.43858	39.93983
54	2008-02-08 17:08:50	116.42815	39.93124
54	2008-02-08 17:13:50	116.41045	39.90699
54	2008-02-08 17:18:50	116.38145	39.90611
54	2008-02-08 17:23:50	116.3725	39.91264
54	2008-02-08 17:24:28	116.3725	39.91264
54	2008-02-08 17:29:28	116.36682	39.91322
54	2008-02-08 17:34:28	116.36767	39.90655
54	2008-02-08 17:34:28	116.36767	39.90655
