# Supplementary material for: An adaptive map-matching algorithm based on hierarchical fuzzy system from vehicular GPS data
Source: PLoS One. 2017 Dec 5;12(12):e0188796. doi: 10.1371/journal.pone.0188796 (PMC5716534; doi:10.1371/journal.pone.0188796)
Supplement: S1 Data — (ZIP) [file pone.0188796.s001.zip › data samples/55.txt]

55	2008-02-02 13:35:40	116.37451	39.88187
55	2008-02-02 13:40:40	116.37451	39.88188
55	2008-02-02 13:45:40	116.37364	39.88139
55	2008-02-02 13:50:40	116.3736	39.88173
55	2008-02-02 14:00:40	116.3736	39.88176
55	2008-02-02 14:05:40	116.36958	39.88191
55	2008-02-02 14:15:40	116.36839	39.89481
55	2008-02-02 14:16:58	116.36826	39.89621
55	2008-02-02 14:21:58	116.38548	39.9011
55	2008-02-02 14:26:58	116.38517	39.92155
55	2008-02-02 14:31:58	116.39335	39.93215
55	2008-02-02 14:34:45	116.40246	39.93476
55	2008-02-02 14:39:45	116.41056	39.94405
55	2008-02-02 14:40:19	116.41046	39.94523
55	2008-02-02 14:45:19	116.42823	39.9238
55	2008-02-02 14:50:19	116.42931	39.91032
55	2008-02-02 14:54:07	116.43169	39.89849
55	2008-02-02 14:59:01	116.43481	39.90658
55	2008-02-02 15:04:02	116.47176	39.9065
55	2008-02-02 15:06:50	116.4698	39.91209
55	2008-02-02 15:15:24	116.45388	39.90691
55	2008-02-02 15:25:24	116.46017	39.95846
55	2008-02-02 15:26:00	116.4602	39.95848
55	2008-02-02 15:31:00	116.4619	39.955
55	2008-02-02 15:36:09	116.4513	39.94745
55	2008-02-02 15:41:09	116.43837	39.95159
55	2008-02-02 15:46:09	116.42929	39.95928
55	2008-02-02 15:46:09	116.42929	39.95928
55	2008-02-02 15:47:48	116.4292	39.96406
55	2008-02-02 15:52:48	116.44828	39.95633
55	2008-02-02 15:57:48	116.44624	39.95142
55	2008-02-02 16:07:48	116.44628	39.9514
55	2008-02-02 16:12:48	116.44626	39.95139
55	2008-02-02 16:17:48	116.44625	39.95139
55	2008-02-02 16:22:48	116.44645	39.95121
55	2008-02-02 16:27:48	116.44219	39.94943
55	2008-02-02 16:28:30	116.44296	39.9494
55	2008-02-02 16:33:31	116.44432	39.93439
55	2008-02-02 16:38:31	116.44423	39.91274
55	2008-02-02 16:43:19	116.44453	39.91502
55	2008-02-02 16:45:37	116.44722	39.91591
55	2008-02-02 16:49:08	116.45596	39.91062
55	2008-02-02 16:54:08	116.45663	39.91041
55	2008-02-02 17:05:47	116.45579	39.94524
55	2008-02-02 17:10:47	116.44793	39.95688
55	2008-02-02 17:15:24	116.44689	39.96214
55	2008-02-02 17:16:46	116.44713	39.96259
55	2008-02-02 17:26:46	116.41616	39.96784
55	2008-02-02 17:36:46	116.35662	39.96641
55	2008-02-02 17:41:46	116.34887	39.95461
55	2008-02-02 17:46:46	116.34858	39.93851
55	2008-02-02 17:51:46	116.35889	39.93913
55	2008-02-02 17:51:46	116.35889	39.93913
55	2008-02-02 17:53:06	116.36128	39.93829
55	2008-02-02 17:56:46	116.35705	39.94423
55	2008-02-02 18:01:46	116.3651	39.95508
55	2008-02-02 18:08:29	116.36438	39.96312
55	2008-02-02 18:13:29	116.35069	39.97261
55	2008-02-02 18:18:29	116.35063	39.97364
55	2008-02-02 18:23:29	116.35064	39.97364
55	2008-02-02 18:28:29	116.35066	39.97363
55	2008-02-02 18:33:29	116.35067	39.97363
55	2008-02-02 18:38:29	116.35068	39.97362
55	2008-02-02 18:43:29	116.35068	39.97362
55	2008-02-02 18:48:29	116.35068	39.97362
55	2008-02-02 18:58:28	116.35069	39.97361
55	2008-02-02 19:03:28	116.3482	39.97472
55	2008-02-02 19:08:28	116.33891	39.97525
55	2008-02-02 19:09:35	116.33784	39.97513
55	2008-02-02 19:14:35	116.32975	39.97477
55	2008-02-02 19:19:35	116.32786	39.96729
55	2008-02-02 19:21:01	116.32475	39.96626
55	2008-02-02 19:24:35	116.31571	39.96583
55	2008-02-02 19:29:35	116.30325	39.96177
55	2008-02-02 19:34:35	116.29169	39.95765
55	2008-02-02 19:38:44	116.28307	39.95628
55	2008-02-02 19:40:52	116.28171	39.95889
55	2008-02-02 19:45:52	116.27082	39.96581
55	2008-02-02 19:50:52	116.30567	39.98365
55	2008-02-02 19:51:56	116.3054	39.98345
55	2008-02-02 19:55:52	116.30793	39.98359
55	2008-02-02 20:00:52	116.32129	39.98445
55	2008-02-02 20:05:53	116.34667	39.98542
55	2008-02-02 20:08:21	116.35926	39.98511
55	2008-02-02 20:10:53	116.36319	39.98458
55	2008-02-02 20:13:27	116.3637	39.9781
55	2008-02-02 20:15:53	116.36391	39.96988
55	2008-02-02 20:15:53	116.36391	39.96988
55	2008-02-02 20:15:53	116.36391	39.96988
55	2008-02-02 20:20:53	116.3646	39.96631
55	2008-02-02 20:21:33	116.3695	39.96648
55	2008-02-02 20:21:33	116.3695	39.96648
55	2008-02-02 20:26:33	116.3775	39.96657
55	2008-02-02 20:31:33	116.37974	39.96156
55	2008-02-02 20:31:46	116.37973	39.96163
55	2008-02-02 20:36:46	116.37543	39.97538
55	2008-02-02 20:38:58	116.37228	39.97899
55	2008-02-02 20:43:58	116.36328	39.98424
55	2008-02-02 20:46:29	116.36341	39.98143
55	2008-02-02 20:51:29	116.36416	39.96636
55	2008-02-02 20:56:29	116.37361	39.95923
55	2008-02-02 21:01:29	116.3678	39.98638
55	2008-02-02 21:06:29	116.35872	39.99964
55	2008-02-02 21:11:29	116.3465	40.00929
55	2008-02-02 21:12:10	116.34668	40.00974
55	2008-02-02 21:17:10	116.34732	40.01393
55	2008-02-02 21:18:46	116.34615	40.01412
55	2008-02-02 21:23:46	116.3458	40.02071
55	2008-02-02 21:33:46	116.32738	40.04924
55	2008-02-02 21:38:46	116.34795	40.06021
55	2008-02-02 21:39:48	116.34937	40.06048
55	2008-02-02 21:44:48	116.32762	40.05659
55	2008-02-02 21:49:48	116.32508	40.04276
55	2008-02-02 21:59:48	116.29962	40.04376
55	2008-02-02 22:04:48	116.29855	40.04201
55	2008-02-02 22:09:48	116.30747	40.02461
55	2008-02-02 22:11:48	116.30874	40.01788
55	2008-02-02 22:16:48	116.31537	39.99864
55	2008-02-02 22:19:03	116.3187	39.99639
55	2008-02-02 22:24:03	116.31799	39.99116
55	2008-02-02 22:25:33	116.32489	39.99173
55	2008-02-02 22:30:33	116.35846	39.98594
55	2008-02-02 22:35:33	116.38813	39.96815
55	2008-02-02 22:40:33	116.39188	39.94745
55	2008-02-02 22:45:33	116.42793	39.92486
55	2008-02-02 22:50:33	116.43721	39.91901
55	2008-02-02 22:52:44	116.43082	39.91674
55	2008-02-02 22:57:44	116.43583	39.91194
55	2008-02-02 23:02:44	116.4552	39.90855
55	2008-02-02 23:06:50	116.45586	39.90845
55	2008-02-02 23:10:06	116.46086	39.91592
55	2008-02-02 23:11:50	116.47002	39.91444
55	2008-02-02 23:16:50	116.48305	39.91432
55	2008-02-02 23:21:50	116.51188	39.91549
55	2008-02-02 23:26:50	116.53585	39.91521
55	2008-02-02 23:31:18	116.54979	39.91946
55	2008-02-02 23:36:18	116.53797	39.91514
55	2008-02-02 23:41:18	116.51556	39.91585
55	2008-02-02 23:46:18	116.48677	39.91451
55	2008-02-02 23:46:28	116.4857	39.91446
55	2008-02-02 23:51:28	116.4786	39.95996
55	2008-02-02 23:56:28	116.45641	39.98461
55	2008-02-03 00:01:28	116.46596	39.99724
55	2008-02-03 00:06:30	116.4815	39.98797
55	2008-02-03 00:11:30	116.48619	39.99161
55	2008-02-03 00:21:30	116.54386	40.05883
55	2008-02-03 00:26:29	116.55449	40.09572
55	2008-02-03 00:31:29	116.58159	40.11677
55	2008-02-03 00:41:29	116.68969	40.13109
55	2008-02-03 00:46:29	116.72049	40.13318
55	2008-02-03 00:51:29	116.72054	40.13344
55	2008-02-03 00:56:29	116.72062	40.13348
55	2008-02-03 01:01:29	116.72524	40.15173
55	2008-02-03 01:06:30	116.72522	40.15173
55	2008-02-03 01:11:30	116.72521	40.15171
55	2008-02-03 01:16:30	116.72522	40.15172
55	2008-02-03 01:16:30	116.72522	40.15172
55	2008-02-03 01:21:29	116.72521	40.15171
55	2008-02-03 01:31:29	116.72521	40.1517
55	2008-02-03 01:36:29	116.7253	40.15352
55	2008-02-03 01:41:29	116.72541	40.15351
55	2008-02-03 01:46:29	116.72522	40.15355
55	2008-02-03 01:51:29	116.72528	40.15352
55	2008-02-03 01:56:29	116.72537	40.15389
55	2008-02-03 02:35:03	116.72552	40.15384
55	2008-02-03 02:36:28	116.7255	40.15383
55	2008-02-03 02:41:28	116.72542	40.15379
55	2008-02-03 02:46:28	116.72538	40.15377
55	2008-02-03 02:51:28	116.72534	40.15375
55	2008-02-03 02:56:28	116.72534	40.15374
55	2008-02-03 03:01:28	116.72534	40.15374
55	2008-02-03 03:06:28	116.72534	40.15374
55	2008-02-03 03:11:28	116.72534	40.15375
55	2008-02-03 03:21:29	116.72533	40.15363
55	2008-02-03 03:26:29	116.72531	40.15362
55	2008-02-03 03:31:29	116.7253	40.15361
55	2008-02-03 03:36:28	116.72529	40.1536
55	2008-02-03 03:46:28	116.72531	40.15358
55	2008-02-03 03:51:28	116.72532	40.15357
55	2008-02-03 03:56:28	116.72532	40.15357
55	2008-02-03 04:01:28	116.72533	40.15357
55	2008-02-03 04:01:28	116.72533	40.15357
55	2008-02-03 04:01:28	116.72533	40.15357
55	2008-02-03 04:06:28	116.72533	40.15357
55	2008-02-03 04:11:28	116.72533	40.15356
55	2008-02-03 04:16:29	116.72533	40.15356
55	2008-02-03 04:21:29	116.72533	40.15355
55	2008-02-03 04:26:29	116.72533	40.15355
55	2008-02-03 04:31:29	116.72532	40.15356
55	2008-02-03 04:36:28	116.72532	40.15356
55	2008-02-03 04:41:28	116.72539	40.15362
55	2008-02-03 04:46:28	116.72538	40.15362
55	2008-02-03 04:51:28	116.72537	40.15362
55	2008-02-03 04:56:28	116.72536	40.15362
55	2008-02-03 05:06:28	116.72536	40.15361
55	2008-02-03 05:11:28	116.72536	40.15361
55	2008-02-03 05:16:28	116.72536	40.1536
55	2008-02-03 05:21:28	116.72536	40.1536
55	2008-02-03 05:26:28	116.72536	40.1536
55	2008-02-03 05:31:28	116.72536	40.1536
55	2008-02-03 05:36:28	116.72536	40.1536
55	2008-02-03 05:41:28	116.72536	40.1536
55	2008-02-03 05:46:28	116.72536	40.1536
55	2008-02-03 05:51:28	116.72536	40.15359
55	2008-02-03 05:56:28	116.72537	40.15359
55	2008-02-03 06:01:28	116.72537	40.15359
55	2008-02-03 06:06:28	116.72536	40.15359
55	2008-02-03 06:06:28	116.72536	40.15359
55	2008-02-03 06:11:28	116.72536	40.15359
55	2008-02-03 06:16:28	116.72536	40.15359
55	2008-02-03 06:21:28	116.72536	40.15359
55	2008-02-03 06:26:28	116.72536	40.15359
55	2008-02-03 06:31:28	116.72536	40.15359
55	2008-02-03 06:36:28	116.72536	40.15359
55	2008-02-03 06:41:28	116.72536	40.15359
55	2008-02-03 06:46:28	116.72536	40.15359
55	2008-02-03 06:51:28	116.72536	40.15359
55	2008-02-03 06:56:28	116.72536	40.15359
55	2008-02-03 07:01:28	116.72536	40.15358
55	2008-02-03 07:06:28	116.72536	40.15358
55	2008-02-03 07:36:28	116.72536	40.15357
55	2008-02-03 07:41:28	116.72536	40.15358
55	2008-02-03 07:46:28	116.72536	40.15358
55	2008-02-03 07:51:28	116.72537	40.15358
55	2008-02-03 07:56:28	116.72537	40.15358
55	2008-02-03 08:01:28	116.72537	40.15358
55	2008-02-03 08:06:28	116.72537	40.15358
55	2008-02-03 08:16:27	116.72537	40.15358
55	2008-02-03 08:21:27	116.72537	40.15358
55	2008-02-03 08:36:27	116.64594	40.12904
55	2008-02-03 08:41:27	116.62131	40.12934
55	2008-02-03 08:51:27	116.55752	40.11032
55	2008-02-03 08:56:27	116.55111	40.07592
55	2008-02-03 09:01:27	116.53476	40.05311
55	2008-02-03 09:06:28	116.50655	40.03562
55	2008-02-03 09:11:28	116.50662	40.03492
55	2008-02-03 09:16:28	116.50662	40.03493
55	2008-02-03 09:16:53	116.50679	40.03352
55	2008-02-03 09:36:51	116.46383	39.99095
55	2008-02-03 09:41:51	116.45806	39.98756
55	2008-02-03 09:46:51	116.45827	39.98764
55	2008-02-03 09:56:52	116.45832	39.9877
55	2008-02-03 09:57:26	116.45697	39.9889
55	2008-02-03 10:07:16	116.47164	39.98674
55	2008-02-03 10:12:16	116.46902	39.98489
55	2008-02-03 10:14:38	116.46724	39.98337
55	2008-02-03 10:19:39	116.46935	39.96593
55	2008-02-03 10:24:39	116.466	39.95138
55	2008-02-03 10:31:31	116.45753	39.93271
55	2008-02-03 10:36:31	116.4626	39.94667
55	2008-02-03 10:41:31	116.46242	39.94668
55	2008-02-03 10:46:31	116.46211	39.9461
55	2008-02-03 10:50:17	116.46136	39.94679
55	2008-02-03 10:55:17	116.44443	39.9399
55	2008-02-03 11:00:17	116.43979	39.92218
55	2008-02-03 11:01:38	116.43555	39.92287
55	2008-02-03 11:06:38	116.43341	39.92992
55	2008-02-03 11:11:38	116.43342	39.92993
55	2008-02-03 11:16:38	116.43342	39.92994
55	2008-02-03 11:21:38	116.43343	39.92994
55	2008-02-03 11:26:38	116.43343	39.92996
55	2008-02-03 11:31:38	116.43344	39.93021
55	2008-02-03 11:36:38	116.43339	39.93002
55	2008-02-03 11:41:38	116.4334	39.92999
55	2008-02-03 11:46:38	116.43339	39.9299
55	2008-02-03 11:51:38	116.43339	39.9299
55	2008-02-03 11:56:38	116.43339	39.92992
55	2008-02-03 12:01:38	116.43334	39.92986
55	2008-02-03 12:06:38	116.43335	39.92985
55	2008-02-03 12:16:38	116.43338	39.92982
55	2008-02-03 12:21:38	116.43041	39.92985
55	2008-02-03 12:26:38	116.43023	39.92985
55	2008-02-03 12:36:38	116.42696	39.94001
55	2008-02-03 12:41:38	116.41852	39.94772
55	2008-02-03 12:46:38	116.41856	39.94771
55	2008-02-03 12:49:07	116.41912	39.95236
55	2008-02-03 12:54:07	116.40989	39.94864
55	2008-02-03 12:59:07	116.41055	39.94428
55	2008-02-03 13:04:07	116.40287	39.94979
55	2008-02-03 13:07:54	116.40218	39.93992
55	2008-02-03 13:12:54	116.38896	39.93942
55	2008-02-03 13:17:54	116.37328	39.95646
55	2008-02-03 13:22:54	116.37215	39.96722
55	2008-02-03 13:26:48	116.37279	39.96766
55	2008-02-03 13:28:31	116.3728	39.96766
55	2008-02-03 13:32:54	116.3728	39.96767
55	2008-02-03 13:37:54	116.37279	39.96767
55	2008-02-03 13:42:54	116.37278	39.96767
55	2008-02-03 13:47:54	116.36853	39.96975
55	2008-02-03 13:59:43	116.32421	39.96639
55	2008-02-03 14:03:19	116.32193	39.96645
55	2008-02-03 14:04:15	116.32132	39.96611
55	2008-02-03 14:09:15	116.31643	39.95679
55	2008-02-03 14:09:27	116.31638	39.95675
55	2008-02-03 14:14:27	116.31105	39.95524
55	2008-02-03 14:19:27	116.32853	39.95601
55	2008-02-03 14:19:27	116.32853	39.95601
55	2008-02-03 14:24:27	116.33529	39.96595
55	2008-02-03 14:34:41	116.36563	39.94799
55	2008-02-03 14:37:07	116.36685	39.9467
55	2008-02-03 14:42:07	116.36649	39.9481
55	2008-02-03 14:47:07	116.3665	39.9481
55	2008-02-03 14:52:07	116.3665	39.9481
55	2008-02-03 14:57:07	116.3665	39.94809
55	2008-02-03 15:02:07	116.36659	39.94815
55	2008-02-03 15:07:07	116.36654	39.94815
55	2008-02-03 15:12:07	116.36655	39.94812
55	2008-02-03 15:22:08	116.36641	39.94838
55	2008-02-03 15:27:08	116.36654	39.94833
55	2008-02-03 15:27:08	116.36654	39.94833
55	2008-02-03 15:32:08	116.3665	39.94811
55	2008-02-03 15:37:07	116.36649	39.94811
55	2008-02-03 15:42:07	116.36649	39.94811
55	2008-02-03 15:47:07	116.36649	39.94811
55	2008-02-03 15:52:07	116.36649	39.94812
55	2008-02-03 15:57:07	116.36648	39.94811
55	2008-02-03 16:02:07	116.37625	39.9488
55	2008-02-03 16:07:07	116.38109	39.95009
55	2008-02-03 16:10:41	116.37843	39.95002
55	2008-02-03 16:10:41	116.37843	39.95002
55	2008-02-03 16:14:40	116.37682	39.96134
55	2008-02-03 16:22:08	116.38116	39.95187
55	2008-02-03 16:23:43	116.38184	39.94885
55	2008-02-03 16:28:34	116.37616	39.94966
55	2008-02-03 16:37:11	116.38137	39.95243
55	2008-02-03 16:44:41	116.37879	39.94982
55	2008-02-03 16:54:27	116.37195	39.9566
55	2008-02-03 16:59:12	116.37617	39.94875
55	2008-02-03 17:09:12	116.37292	39.9492
55	2008-02-03 17:14:12	116.373	39.94923
55	2008-02-03 17:19:12	116.373	39.94923
55	2008-02-03 17:29:54	116.37883	39.96684
55	2008-02-03 17:38:25	116.44777	39.95578
55	2008-02-03 17:43:25	116.49266	39.99636
55	2008-02-03 17:53:25	116.58357	40.061
55	2008-02-03 17:58:11	116.58653	40.07889
55	2008-02-03 18:03:11	116.5811	40.07102
55	2008-02-03 18:13:11	116.56283	40.07009
55	2008-02-03 18:18:11	116.56337	40.07009
55	2008-02-03 18:23:11	116.56423	40.07019
55	2008-02-03 18:28:11	116.5549	40.06273
55	2008-02-03 18:33:11	116.52851	40.04284
55	2008-02-03 18:38:11	116.50604	40.03769
55	2008-02-03 18:43:11	116.50273	40.03121
55	2008-02-03 18:48:11	116.50309	40.03121
55	2008-02-03 18:48:27	116.50337	40.03077
55	2008-02-03 18:53:27	116.51343	40.01729
55	2008-02-03 18:58:27	116.47085	39.97687
55	2008-02-03 19:03:27	116.44983	39.95512
55	2008-02-03 19:08:27	116.46119	39.95999
55	2008-02-03 19:08:35	116.46119	39.95999
55	2008-02-03 19:13:26	116.45427	39.95213
55	2008-02-03 19:18:26	116.44289	39.94484
55	2008-02-03 19:23:26	116.43188	39.93973
55	2008-02-03 19:25:21	116.42829	39.93904
55	2008-02-03 19:30:21	116.41635	39.93228
55	2008-02-03 19:35:20	116.40236	39.93913
55	2008-02-03 19:37:07	116.40228	39.94232
55	2008-02-03 19:42:07	116.40175	39.95643
55	2008-02-03 19:47:07	116.40115	39.96754
55	2008-02-03 19:57:07	116.38322	39.98679
55	2008-02-03 19:59:46	116.38138	39.99153
55	2008-02-03 20:02:08	116.38082	39.99625
55	2008-02-03 20:12:41	116.33346	39.99047
55	2008-02-03 20:13:21	116.33349	39.99065
55	2008-02-03 20:13:41	116.33351	39.99064
55	2008-02-03 20:18:21	116.34617	39.99192
55	2008-02-03 20:20:32	116.34952	39.99204
55	2008-02-03 20:25:32	116.36305	40.00009
55	2008-02-03 20:28:59	116.36298	40.0048
55	2008-02-03 20:33:59	116.36493	40.01641
55	2008-02-03 20:34:00	116.36507	40.01641
55	2008-02-03 20:39:00	116.36457	40.0002
55	2008-02-03 20:44:00	116.36321	39.98326
55	2008-02-03 20:44:29	116.36325	39.98315
55	2008-02-03 20:49:29	116.36537	39.98051
55	2008-02-03 20:54:29	116.37332	39.97603
55	2008-02-03 20:59:29	116.37281	39.96772
55	2008-02-03 21:04:29	116.37268	39.96782
55	2008-02-03 21:09:29	116.37269	39.9678
55	2008-02-03 21:14:29	116.3727	39.96779
55	2008-02-03 21:19:29	116.37086	39.97039
55	2008-02-03 21:24:30	116.38117	39.96445
55	2008-02-03 21:29:30	116.3886	39.95724
55	2008-02-03 21:34:31	116.38395	39.95217
55	2008-02-03 21:34:31	116.38395	39.95217
55	2008-02-03 21:39:29	116.38347	39.95233
55	2008-02-03 21:44:29	116.3839	39.95217
55	2008-02-03 21:49:29	116.38252	39.95195
55	2008-02-03 21:54:29	116.3816	39.95249
55	2008-02-03 21:59:29	116.38192	39.95252
55	2008-02-03 22:04:29	116.38123	39.95126
55	2008-02-03 22:09:29	116.38137	39.94998
55	2008-02-03 22:14:29	116.38613	39.95011
55	2008-02-03 22:24:29	116.39686	39.96718
55	2008-02-03 22:29:30	116.43666	39.98636
55	2008-02-03 22:34:30	116.4687	40.03439
55	2008-02-03 22:39:30	116.47617	40.09093
55	2008-02-03 22:44:30	116.48067	40.09314
55	2008-02-03 22:49:29	116.48066	40.09314
55	2008-02-03 22:54:29	116.48066	40.09313
55	2008-02-03 23:04:29	116.48065	40.09311
55	2008-02-03 23:14:29	116.48065	40.0931
55	2008-02-03 23:19:29	116.48064	40.09309
55	2008-02-03 23:24:29	116.48064	40.09309
55	2008-02-03 23:29:29	116.48065	40.09309
55	2008-02-03 23:34:29	116.48065	40.09309
55	2008-02-03 23:39:29	116.48065	40.09309
55	2008-02-03 23:44:29	116.48065	40.09308
55	2008-02-03 23:49:29	116.48065	40.09308
55	2008-02-03 23:59:29	116.48065	40.09308
55	2008-02-03 23:59:29	116.48065	40.09308
55	2008-02-04 00:04:29	116.48065	40.09308
55	2008-02-04 00:09:29	116.48065	40.09308
55	2008-02-04 00:14:29	116.48065	40.09308
55	2008-02-04 00:19:29	116.48065	40.09308
55	2008-02-04 00:24:29	116.48065	40.09308
55	2008-02-04 00:29:29	116.48065	40.09308
55	2008-02-04 00:34:29	116.48065	40.09308
55	2008-02-04 00:39:28	116.48065	40.09308
55	2008-02-04 00:44:28	116.48065	40.09308
55	2008-02-04 00:49:28	116.48065	40.09308
55	2008-02-04 00:54:28	116.48065	40.09308
55	2008-02-04 00:59:28	116.48065	40.09308
55	2008-02-04 01:04:28	116.48065	40.09308
55	2008-02-04 01:09:28	116.48065	40.09308
55	2008-02-04 01:14:28	116.48065	40.09308
55	2008-02-04 01:19:29	116.48065	40.09308
55	2008-02-04 01:24:29	116.48065	40.09308
55	2008-02-04 01:29:29	116.48065	40.09308
55	2008-02-04 01:34:29	116.48065	40.09308
55	2008-02-04 01:39:28	116.48065	40.09308
55	2008-02-04 01:44:28	116.48065	40.09308
55	2008-02-04 01:49:28	116.48065	40.09308
55	2008-02-04 01:54:28	116.48065	40.09308
55	2008-02-04 01:59:28	116.48065	40.09308
55	2008-02-04 02:04:28	116.48065	40.09308
55	2008-02-04 02:14:28	116.48065	40.09307
55	2008-02-04 02:24:29	116.48065	40.09308
55	2008-02-04 02:24:29	116.48065	40.09308
55	2008-02-04 02:29:29	116.48065	40.09308
55	2008-02-04 02:34:29	116.48065	40.09308
55	2008-02-04 02:39:28	116.48065	40.09307
55	2008-02-04 02:44:28	116.48065	40.09307
55	2008-02-04 02:49:28	116.48065	40.09307
55	2008-02-04 02:54:28	116.48065	40.09307
55	2008-02-04 02:59:28	116.48065	40.09307
55	2008-02-04 03:04:28	116.48065	40.09307
55	2008-02-04 03:09:28	116.48065	40.09307
55	2008-02-04 03:14:28	116.48065	40.09307
55	2008-02-04 03:19:28	116.48065	40.09307
55	2008-02-04 03:24:28	116.48065	40.09307
55	2008-02-04 03:29:28	116.48065	40.09307
55	2008-02-04 03:34:28	116.48065	40.09307
55	2008-02-04 03:39:29	116.48065	40.09307
55	2008-02-04 03:44:29	116.48065	40.09307
55	2008-02-04 03:49:29	116.48065	40.09307
55	2008-02-04 03:54:29	116.48065	40.09307
55	2008-02-04 03:59:28	116.48065	40.09307
55	2008-02-04 04:04:28	116.48065	40.09307
55	2008-02-04 04:09:28	116.48065	40.09306
55	2008-02-04 04:14:28	116.48089	40.09317
55	2008-02-04 04:19:28	116.53799	40.09946
55	2008-02-04 04:24:28	116.57321	40.11667
55	2008-02-04 04:29:28	116.63521	40.11717
55	2008-02-04 04:34:28	116.64989	40.12887
55	2008-02-04 04:39:28	116.6749	40.13755
55	2008-02-04 04:44:28	116.72018	40.15191
55	2008-02-04 04:49:28	116.72536	40.15358
55	2008-02-04 04:49:28	116.72536	40.15358
55	2008-02-04 04:54:28	116.72534	40.15357
55	2008-02-04 04:59:28	116.72535	40.15357
55	2008-02-04 05:04:28	116.72534	40.15356
55	2008-02-04 05:14:28	116.72532	40.15357
55	2008-02-04 05:19:28	116.72532	40.15357
55	2008-02-04 05:24:28	116.72532	40.15358
55	2008-02-04 05:29:28	116.72531	40.15358
55	2008-02-04 05:34:28	116.72531	40.15357
55	2008-02-04 05:39:28	116.72531	40.15356
55	2008-02-04 05:44:28	116.72531	40.15356
55	2008-02-04 05:49:28	116.72531	40.15356
55	2008-02-04 05:54:28	116.72531	40.15355
55	2008-02-04 05:59:28	116.72531	40.15355
55	2008-02-04 06:04:28	116.7253	40.15355
55	2008-02-04 06:09:28	116.7253	40.15355
55	2008-02-04 06:14:28	116.7253	40.15355
55	2008-02-04 06:19:28	116.72531	40.15355
55	2008-02-04 06:24:28	116.72531	40.15355
55	2008-02-04 06:29:27	116.72531	40.15355
55	2008-02-04 06:34:27	116.7253	40.15355
55	2008-02-04 06:39:27	116.7253	40.15355
55	2008-02-04 06:49:27	116.7253	40.15356
55	2008-02-04 06:54:27	116.7253	40.15356
55	2008-02-04 06:59:27	116.7253	40.15356
55	2008-02-04 07:04:27	116.72531	40.15356
55	2008-02-04 07:14:28	116.7253	40.15355
55	2008-02-04 07:14:28	116.7253	40.15355
55	2008-02-04 07:19:28	116.7253	40.15355
55	2008-02-04 07:24:28	116.7253	40.15355
55	2008-02-04 07:34:28	116.7253	40.15355
55	2008-02-04 07:39:28	116.7253	40.15355
55	2008-02-04 07:44:28	116.7253	40.15356
55	2008-02-04 07:49:27	116.7253	40.15356
55	2008-02-04 07:54:27	116.7253	40.15356
55	2008-02-04 07:59:27	116.7253	40.15356
55	2008-02-04 08:04:27	116.7253	40.15356
55	2008-02-04 08:09:27	116.7253	40.15357
55	2008-02-04 08:14:27	116.7253	40.15357
55	2008-02-04 08:19:27	116.7253	40.15357
55	2008-02-04 08:24:27	116.72509	40.15163
55	2008-02-04 08:29:27	116.69867	40.14214
55	2008-02-04 08:34:27	116.65606	40.12879
55	2008-02-04 08:39:27	116.64081	40.11633
55	2008-02-04 08:44:27	116.60557	40.11666
55	2008-02-04 08:49:27	116.54829	40.10568
55	2008-02-04 08:54:27	116.50592	40.09438
55	2008-02-04 08:54:27	116.50592	40.09438
55	2008-02-04 08:59:27	116.45866	40.08185
55	2008-02-04 09:04:27	116.4284	40.07193
55	2008-02-04 09:09:27	116.43022	40.06636
55	2008-02-04 09:14:27	116.43021	40.06632
55	2008-02-04 09:19:27	116.43033	40.06642
55	2008-02-04 09:22:25	116.43034	40.06578
55	2008-02-04 09:27:25	116.41566	40.05548
55	2008-02-04 09:32:25	116.40809	40.04036
55	2008-02-04 09:42:25	116.41058	39.99206
55	2008-02-04 09:47:25	116.41773	39.97408
55	2008-02-04 09:47:37	116.41773	39.97407
55	2008-02-04 18:42:06	116.43486	39.91346
55	2008-02-04 18:44:00	116.43485	39.91396
55	2008-02-04 18:49:00	116.44671	39.92125
55	2008-02-04 18:59:00	116.44181	39.96065
55	2008-02-04 19:04:00	116.43258	39.9796
55	2008-02-04 19:07:18	116.42841	39.98324
55	2008-02-04 19:12:18	116.45881	39.97271
55	2008-02-04 19:22:19	116.48413	39.98975
55	2008-02-04 19:27:19	116.51393	40.01918
55	2008-02-04 19:32:19	116.52778	40.0411
55	2008-02-04 19:37:19	116.54973	40.06736
55	2008-02-04 19:42:19	116.55767	40.11049
55	2008-02-04 19:47:19	116.62532	40.11635
55	2008-02-04 19:52:18	116.66136	40.11804
55	2008-02-04 19:57:18	116.66072	40.11804
55	2008-02-04 20:06:10	116.66063	40.11827
55	2008-02-04 20:07:18	116.66089	40.11807
55	2008-02-04 20:12:18	116.66064	40.11795
55	2008-02-04 20:17:18	116.66064	40.11794
55	2008-02-04 20:22:18	116.66065	40.11795
55	2008-02-04 20:22:18	116.66065	40.11795
55	2008-02-04 20:27:18	116.66067	40.11797
55	2008-02-04 20:32:19	116.66068	40.11796
55	2008-02-04 20:37:19	116.66069	40.11796
55	2008-02-04 20:42:19	116.66071	40.11797
55	2008-02-04 20:47:19	116.66072	40.11797
55	2008-02-04 20:52:18	116.66077	40.11802
55	2008-02-04 21:02:18	116.66077	40.118
55	2008-02-04 21:17:18	116.66076	40.11799
55	2008-02-04 21:27:18	116.66074	40.11799
55	2008-02-04 21:32:18	116.66073	40.11798
55	2008-02-04 21:37:18	116.66072	40.11798
55	2008-02-04 21:42:18	116.66071	40.11798
55	2008-02-04 21:47:18	116.66071	40.11798
55	2008-02-04 21:52:18	116.66055	40.11803
55	2008-02-04 21:57:18	116.66082	40.1181
55	2008-02-04 22:02:18	116.66059	40.11812
55	2008-02-04 22:12:18	116.66087	40.11813
55	2008-02-04 22:17:18	116.66036	40.11782
55	2008-02-04 22:22:18	116.66058	40.11807
55	2008-02-04 22:27:18	116.66016	40.11797
55	2008-02-04 22:32:18	116.66077	40.11815
55	2008-02-04 22:37:18	116.66051	40.11785
55	2008-02-04 22:42:18	116.66072	40.118
55	2008-02-04 22:47:18	116.66078	40.11806
55	2008-02-04 22:47:18	116.66078	40.11806
55	2008-02-04 22:52:18	116.66063	40.11804
55	2008-02-04 23:02:18	116.66067	40.11803
55	2008-02-04 23:07:18	116.66071	40.11807
55	2008-02-04 23:12:18	116.6607	40.11806
55	2008-02-04 23:17:18	116.66072	40.11807
55	2008-02-04 23:22:17	116.66077	40.11811
55	2008-02-04 23:27:17	116.66069	40.11793
55	2008-02-04 23:32:17	116.6607	40.11796
55	2008-02-04 23:37:17	116.6607	40.11797
55	2008-02-04 23:42:18	116.66073	40.11799
55	2008-02-04 23:47:18	116.66068	40.11794
55	2008-02-04 23:52:17	116.66066	40.11794
55	2008-02-05 00:02:17	116.66066	40.11793
55	2008-02-05 00:12:17	116.6605	40.11787
55	2008-02-05 00:22:17	116.66052	40.11789
55	2008-02-05 00:27:17	116.66052	40.11789
55	2008-02-05 00:32:17	116.66052	40.11789
55	2008-02-05 00:37:17	116.66053	40.1179
55	2008-02-05 00:47:17	116.66053	40.11791
55	2008-02-05 00:57:17	116.66059	40.11809
55	2008-02-05 01:02:19	116.44412	39.92542
55	2008-02-05 01:07:18	116.66044	40.118
55	2008-02-05 01:12:18	116.66046	40.11799
55	2008-02-05 01:12:18	116.66046	40.11799
55	2008-02-05 01:17:18	116.66061	40.11802
55	2008-02-05 01:27:17	116.66092	40.11802
55	2008-02-05 01:32:17	116.66085	40.11781
55	2008-02-05 01:37:17	116.66092	40.11786
55	2008-02-05 01:42:17	116.66056	40.11818
55	2008-02-05 01:52:17	116.6609	40.11765
55	2008-02-05 01:57:17	116.66053	40.11805
55	2008-02-05 02:02:17	116.66056	40.11802
55	2008-02-05 02:32:17	116.6605	40.121
55	2008-02-05 02:37:17	116.69804	40.13212
55	2008-02-05 02:47:17	116.72525	40.15174
55	2008-02-05 02:52:17	116.72525	40.15173
55	2008-02-05 02:57:17	116.72546	40.15377
55	2008-02-05 03:02:17	116.72534	40.15351
55	2008-02-05 03:07:17	116.72534	40.15352
55	2008-02-05 03:12:17	116.72534	40.15353
55	2008-02-05 03:17:17	116.72534	40.15354
55	2008-02-05 03:22:17	116.72534	40.15354
55	2008-02-05 03:27:17	116.72534	40.15354
55	2008-02-05 03:37:17	116.72534	40.15355
55	2008-02-05 03:37:17	116.72534	40.15355
55	2008-02-05 03:42:17	116.72534	40.15355
55	2008-02-05 03:47:17	116.72534	40.15356
55	2008-02-05 03:52:17	116.72533	40.15356
55	2008-02-05 03:57:17	116.72533	40.15357
55	2008-02-05 04:07:17	116.72533	40.15358
55	2008-02-05 04:12:16	116.72533	40.15359
55	2008-02-05 04:17:16	116.72532	40.15359
55	2008-02-05 04:22:16	116.72532	40.1536
55	2008-02-05 04:27:16	116.72532	40.1536
55	2008-02-05 04:32:16	116.72532	40.1536
55	2008-02-05 04:37:16	116.72532	40.1536
55	2008-02-05 04:42:17	116.72532	40.1536
55	2008-02-05 04:47:17	116.72531	40.1536
55	2008-02-05 04:52:16	116.72531	40.1536
55	2008-02-05 04:57:16	116.72531	40.1536
55	2008-02-05 05:02:17	116.72531	40.1536
55	2008-02-05 05:07:17	116.72531	40.1536
55	2008-02-05 05:12:17	116.72531	40.1536
55	2008-02-05 05:17:17	116.72531	40.1536
55	2008-02-05 05:22:16	116.72531	40.1536
55	2008-02-05 05:27:16	116.72531	40.1536
55	2008-02-05 05:32:16	116.72531	40.1536
55	2008-02-05 05:42:16	116.72531	40.1536
55	2008-02-05 05:47:16	116.72531	40.1536
55	2008-02-05 05:57:16	116.72531	40.1536
55	2008-02-05 06:02:17	116.72531	40.1536
55	2008-02-05 06:07:17	116.72531	40.1536
55	2008-02-05 06:12:17	116.72531	40.15359
55	2008-02-05 06:17:17	116.72531	40.15359
55	2008-02-05 06:22:16	116.72531	40.15359
55	2008-02-05 06:27:16	116.72531	40.15359
55	2008-02-05 06:32:16	116.72531	40.15359
55	2008-02-05 06:37:16	116.7253	40.15359
55	2008-02-05 06:42:16	116.7253	40.1536
55	2008-02-05 06:47:16	116.7253	40.1536
55	2008-02-05 06:52:16	116.7253	40.1536
55	2008-02-05 06:57:16	116.7253	40.1536
55	2008-02-05 07:07:17	116.72529	40.1536
55	2008-02-05 07:12:17	116.72529	40.1536
55	2008-02-05 07:22:16	116.72529	40.1536
55	2008-02-05 07:32:16	116.72529	40.15361
55	2008-02-05 07:37:16	116.7253	40.15361
55	2008-02-05 07:42:16	116.7253	40.15361
55	2008-02-05 07:47:16	116.7253	40.15361
55	2008-02-05 07:52:16	116.7253	40.15361
55	2008-02-05 07:57:16	116.7253	40.1536
55	2008-02-05 08:02:17	116.7253	40.1536
55	2008-02-05 08:07:17	116.7253	40.1536
55	2008-02-05 08:12:16	116.7253	40.1536
55	2008-02-05 08:17:16	116.7253	40.1536
55	2008-02-05 08:22:16	116.7253	40.1536
55	2008-02-05 08:27:16	116.7253	40.1536
55	2008-02-05 08:27:16	116.7253	40.1536
55	2008-02-05 08:32:16	116.7253	40.15359
55	2008-02-05 08:37:16	116.7253	40.15359
55	2008-02-05 08:42:16	116.7253	40.15359
55	2008-02-05 08:47:16	116.7253	40.15359
55	2008-02-05 08:52:16	116.72529	40.15359
55	2008-02-05 08:57:16	116.70243	40.14662
55	2008-02-05 09:02:16	116.65755	40.12196
55	2008-02-05 09:07:16	116.62414	40.11648
55	2008-02-05 09:12:16	116.56539	40.11653
55	2008-02-05 09:17:16	116.55186	40.08088
55	2008-02-05 10:16:08	116.47262	40.00475
55	2008-02-05 10:17:15	116.47026	40.00381
55	2008-02-05 10:22:15	116.46535	40.00071
55	2008-02-05 10:27:15	116.46572	40.0006
55	2008-02-05 10:37:15	116.46531	40.00032
55	2008-02-05 10:42:15	116.46539	40.00025
55	2008-02-05 10:45:31	116.46669	39.99969
55	2008-02-05 10:50:31	116.48217	39.98795
55	2008-02-05 10:55:31	116.48109	39.9571
55	2008-02-05 11:00:31	116.48096	39.91424
55	2008-02-05 11:00:52	116.48113	39.91455
55	2008-02-05 11:05:52	116.4668	39.91467
55	2008-02-05 11:10:52	116.46703	39.92766
55	2008-02-05 11:15:52	116.46897	39.93254
55	2008-02-05 11:20:52	116.46268	39.94662
55	2008-02-05 11:25:52	116.45325	39.94743
55	2008-02-05 11:30:09	116.44485	39.94845
55	2008-02-05 11:35:10	116.4335	39.94138
55	2008-02-05 11:40:09	116.42777	39.92613
55	2008-02-05 11:44:47	116.42055	39.91212
55	2008-02-05 11:46:58	116.42048	39.90874
55	2008-02-05 11:51:47	116.43499	39.90651
55	2008-02-05 11:56:47	116.43166	39.90736
55	2008-02-05 11:59:10	116.42842	39.90685
55	2008-02-05 12:08:53	116.43837	39.87183
55	2008-02-05 12:10:03	116.43903	39.87434
55	2008-02-05 12:15:03	116.42778	39.88286
55	2008-02-05 12:20:03	116.40625	39.89004
55	2008-02-05 12:25:03	116.38195	39.88825
55	2008-02-05 12:30:02	116.37189	39.88794
55	2008-02-05 12:35:02	116.36211	39.89008
55	2008-02-05 12:36:09	116.36308	39.8904
55	2008-02-05 12:41:09	116.36212	39.89178
55	2008-02-05 12:45:37	116.35113	39.88829
55	2008-02-05 12:50:37	116.33149	39.88139
55	2008-02-05 12:51:08	116.3303	39.88144
55	2008-02-05 12:55:37	116.33014	39.86821
55	2008-02-05 13:00:37	116.33385	39.8667
55	2008-02-05 13:05:37	116.33918	39.82349
55	2008-02-05 13:10:37	116.33187	39.80296
55	2008-02-05 13:15:37	116.32332	39.78096
55	2008-02-05 13:20:37	116.326	39.75595
55	2008-02-05 13:24:49	116.32611	39.74276
55	2008-02-05 13:29:49	116.32561	39.76174
55	2008-02-05 13:34:49	116.32334	39.7823
55	2008-02-05 13:39:49	116.33375	39.8041
55	2008-02-05 13:44:49	116.33922	39.82053
55	2008-02-05 13:48:13	116.34	39.83982
55	2008-02-05 13:53:13	116.35837	39.84425
55	2008-02-05 13:59:27	116.35835	39.86512
55	2008-02-05 14:02:21	116.35798	39.87025
55	2008-02-05 14:03:22	116.35782	39.87169
55	2008-02-05 14:08:22	116.3605	39.87699
55	2008-02-05 14:13:22	116.37551	39.87939
55	2008-02-05 14:29:08	116.38057	39.85279
55	2008-02-05 14:34:08	116.38065	39.83349
55	2008-02-05 14:35:44	116.38069	39.82991
55	2008-02-05 14:40:44	116.37316	39.84362
55	2008-02-05 14:44:42	116.37308	39.84343
55	2008-02-05 14:49:42	116.3806	39.85275
55	2008-02-05 14:54:42	116.40779	39.85264
55	2008-02-05 14:55:50	116.40539	39.85259
55	2008-02-05 15:00:30	116.41002	39.84453
55	2008-02-05 15:05:30	116.42122	39.83761
55	2008-02-05 15:05:32	116.42109	39.83762
55	2008-02-05 15:10:32	116.41484	39.84449
55	2008-02-05 15:15:31	116.42237	39.85255
55	2008-02-05 15:20:31	116.42235	39.85632
55	2008-02-05 15:25:31	116.42234	39.85648
55	2008-02-05 15:30:31	116.42234	39.85646
55	2008-02-05 15:35:31	116.42243	39.8565
55	2008-02-05 15:40:31	116.42548	39.85707
55	2008-02-05 15:45:31	116.42618	39.86007
55	2008-02-05 15:50:31	116.42822	39.86071
55	2008-02-05 15:53:45	116.42838	39.86095
55	2008-02-05 15:58:45	116.42962	39.86099
55	2008-02-05 16:03:45	116.43236	39.85882
55	2008-02-05 16:08:45	116.4405	39.8439
55	2008-02-05 16:13:45	116.43704	39.8357
55	2008-02-05 16:18:45	116.43706	39.836
55	2008-02-05 16:23:46	116.44045	39.83309
55	2008-02-05 16:28:46	116.4699	39.83213
55	2008-02-05 16:30:30	116.47176	39.82707
55	2008-02-05 16:35:30	116.47114	39.82916
55	2008-02-05 16:35:30	116.47114	39.82916
55	2008-02-05 16:40:30	116.4772	39.83018
55	2008-02-05 16:45:30	116.4772	39.83019
55	2008-02-05 16:50:30	116.47721	39.8302
55	2008-02-05 16:55:30	116.47721	39.83021
55	2008-02-05 17:00:30	116.47721	39.8302
55	2008-02-05 17:05:30	116.4772	39.8302
55	2008-02-05 17:15:30	116.4772	39.8302
55	2008-02-05 17:25:30	116.4772	39.8302
55	2008-02-05 17:30:30	116.4772	39.8302
55	2008-02-05 17:35:30	116.4772	39.8302
55	2008-02-05 17:40:30	116.4772	39.8302
55	2008-02-05 17:45:30	116.4772	39.8302
55	2008-02-05 17:50:30	116.4772	39.83019
55	2008-02-05 17:55:30	116.4772	39.83019
55	2008-02-05 18:00:30	116.47721	39.8302
55	2008-02-05 18:05:29	116.46674	39.83668
55	2008-02-05 18:10:29	116.45861	39.84777
55	2008-02-05 18:15:29	116.46095	39.85928
55	2008-02-05 18:20:29	116.46161	39.87174
55	2008-02-05 18:25:30	116.45542	39.88214
55	2008-02-05 18:30:30	116.45557	39.89143
55	2008-02-05 18:35:29	116.45781	39.89934
55	2008-02-05 18:40:29	116.47084	39.89922
55	2008-02-05 18:45:30	116.47346	39.89923
55	2008-02-05 18:47:46	116.47171	39.90297
55	2008-02-05 18:52:46	116.48401	39.90726
55	2008-02-05 18:57:46	116.4855	39.94425
55	2008-02-05 18:59:25	116.48562	39.94493
55	2008-02-05 19:09:25	116.46798	39.94398
55	2008-02-05 19:10:41	116.46415	39.94343
55	2008-02-05 19:15:41	116.45535	39.93995
55	2008-02-05 19:20:41	116.45525	39.89616
55	2008-02-05 19:25:41	116.43972	39.85756
55	2008-02-05 19:30:41	116.39255	39.85585
55	2008-02-05 19:35:41	116.39442	39.84044
55	2008-02-05 19:40:41	116.39563	39.81495
55	2008-02-05 19:45:40	116.40084	39.8116
55	2008-02-05 19:46:35	116.40079	39.81116
55	2008-02-05 19:51:35	116.39583	39.81958
55	2008-02-05 19:54:03	116.39566	39.82357
55	2008-02-05 19:59:03	116.3945	39.84516
55	2008-02-05 20:04:03	116.38506	39.85591
55	2008-02-05 20:06:39	116.35554	39.85273
55	2008-02-05 20:09:03	116.32696	39.84767
55	2008-02-05 20:17:11	116.31365	39.89411
55	2008-02-05 20:22:11	116.31365	39.89401
55	2008-02-05 20:27:11	116.31365	39.89401
55	2008-02-05 20:32:11	116.31365	39.89401
55	2008-02-05 20:37:12	116.31365	39.89401
55	2008-02-05 20:37:12	116.31365	39.89401
55	2008-02-05 20:42:11	116.31365	39.89401
55	2008-02-05 20:47:52	116.31365	39.89401
55	2008-02-05 20:52:36	116.31365	39.89401
55	2008-02-05 20:57:36	116.26888	39.89573
55	2008-02-05 21:02:36	116.22004	39.89714
55	2008-02-05 21:02:40	116.22004	39.89714
55	2008-02-05 21:07:40	116.24972	39.89573
55	2008-02-05 21:12:40	116.31043	39.89554
55	2008-02-05 21:17:40	116.31415	39.89477
55	2008-02-05 21:22:40	116.31415	39.89477
55	2008-02-05 21:27:40	116.31415	39.89477
55	2008-02-05 21:37:40	116.31415	39.89477
55	2008-02-05 21:43:28	116.31415	39.89477
55	2008-02-05 21:46:00	116.31825	39.89562
55	2008-02-05 21:51:00	116.30381	39.90768
55	2008-02-05 21:51:47	116.30329	39.90769
55	2008-02-05 21:56:47	116.28894	39.9114
55	2008-02-05 22:06:47	116.31185	39.93806
55	2008-02-05 22:11:47	116.31703	39.95783
55	2008-02-05 22:16:47	116.33686	39.96609
55	2008-02-05 22:21:47	116.36952	39.96661
55	2008-02-05 22:26:48	116.39504	39.9677
55	2008-02-05 22:31:48	116.39489	39.96737
55	2008-02-05 22:32:52	116.39569	39.96732
55	2008-02-05 22:37:52	116.40036	39.95283
55	2008-02-05 22:39:03	116.39911	39.95229
55	2008-02-05 22:42:53	116.4018	39.95721
55	2008-02-05 22:42:53	116.4018	39.95721
55	2008-02-05 22:47:53	116.40124	39.98087
55	2008-02-05 22:52:52	116.40198	40.00414
55	2008-02-05 22:54:31	116.40831	40.00528
55	2008-02-05 22:59:31	116.41172	40.01977
55	2008-02-05 23:04:31	116.45489	40.0249
55	2008-02-05 23:14:32	116.52375	40.09698
55	2008-02-05 23:19:32	116.55876	40.11253
55	2008-02-05 23:24:32	116.61477	40.11639
55	2008-02-05 23:29:32	116.63557	40.12517
55	2008-02-05 23:34:31	116.6727	40.13297
55	2008-02-05 23:39:31	116.72492	40.15154
55	2008-02-05 23:44:31	116.7253	40.15359
55	2008-02-05 23:49:31	116.7253	40.15359
55	2008-02-05 23:54:31	116.72531	40.1536
55	2008-02-05 23:59:31	116.72533	40.15361
55	2008-02-06 00:04:31	116.72533	40.15361
55	2008-02-06 00:09:31	116.72534	40.15362
55	2008-02-06 00:14:31	116.72534	40.15361
55	2008-02-06 00:19:31	116.72533	40.15361
55	2008-02-06 00:19:31	116.72533	40.15361
55	2008-02-06 00:24:31	116.72533	40.15361
55	2008-02-06 00:39:31	116.72533	40.1536
55	2008-02-06 00:44:31	116.72533	40.1536
55	2008-02-06 00:49:31	116.72533	40.1536
55	2008-02-06 00:54:31	116.72533	40.15359
55	2008-02-06 00:59:31	116.72533	40.15359
55	2008-02-06 01:04:31	116.72533	40.15359
55	2008-02-06 01:09:31	116.72533	40.15359
55	2008-02-06 01:14:31	116.72532	40.15359
55	2008-02-06 01:24:31	116.72533	40.15358
55	2008-02-06 01:29:31	116.72533	40.15358
55	2008-02-06 01:34:31	116.72522	40.15292
55	2008-02-06 01:39:31	116.72535	40.1535
55	2008-02-06 01:44:31	116.72536	40.15353
55	2008-02-06 01:49:31	116.72537	40.15354
55	2008-02-06 01:54:33	116.72536	40.15355
55	2008-02-06 01:59:31	116.72537	40.15356
55	2008-02-06 02:04:31	116.72539	40.15355
55	2008-02-06 02:14:31	116.72539	40.15355
55	2008-02-06 02:19:31	116.72539	40.15355
55	2008-02-06 02:24:31	116.72538	40.15354
55	2008-02-06 02:29:31	116.72538	40.15354
55	2008-02-06 02:39:31	116.72536	40.15354
55	2008-02-06 02:44:31	116.72536	40.15354
55	2008-02-06 02:44:31	116.72536	40.15354
55	2008-02-06 02:49:31	116.72535	40.15354
55	2008-02-06 02:54:31	116.72535	40.15354
55	2008-02-06 02:59:31	116.72535	40.15354
55	2008-02-06 03:04:31	116.72535	40.15353
55	2008-02-06 03:09:30	116.72535	40.15353
55	2008-02-06 03:14:30	116.72535	40.15353
55	2008-02-06 03:19:30	116.72535	40.15353
55	2008-02-06 03:24:30	116.72534	40.15353
55	2008-02-06 03:29:30	116.72534	40.15353
55	2008-02-06 03:34:30	116.72534	40.15353
55	2008-02-06 03:39:30	116.72534	40.15353
55	2008-02-06 03:44:30	116.72534	40.15353
55	2008-02-06 03:49:31	116.72534	40.15353
55	2008-02-06 03:54:31	116.72533	40.15353
55	2008-02-06 03:59:31	116.72533	40.15354
55	2008-02-06 04:09:30	116.72533	40.15354
55	2008-02-06 04:14:30	116.72532	40.15354
55	2008-02-06 04:19:30	116.72532	40.15355
55	2008-02-06 04:24:30	116.72532	40.15355
55	2008-02-06 04:29:30	116.72532	40.15355
55	2008-02-06 04:34:30	116.72532	40.15355
55	2008-02-06 04:39:30	116.72531	40.15355
55	2008-02-06 04:44:30	116.72529	40.15371
55	2008-02-06 04:49:31	116.72526	40.15368
55	2008-02-06 04:54:31	116.72526	40.15366
55	2008-02-06 04:59:31	116.72527	40.15366
55	2008-02-06 05:04:31	116.72527	40.15364
55	2008-02-06 05:09:30	116.72528	40.15363
55	2008-02-06 05:09:30	116.72528	40.15363
55	2008-02-06 05:14:30	116.72528	40.15362
55	2008-02-06 05:19:30	116.72528	40.15361
55	2008-02-06 05:24:30	116.72528	40.15361
55	2008-02-06 05:29:30	116.72528	40.15361
55	2008-02-06 05:34:30	116.72528	40.1536
55	2008-02-06 05:39:30	116.72527	40.1536
55	2008-02-06 05:49:30	116.72527	40.1536
55	2008-02-06 05:54:30	116.72527	40.1536
55	2008-02-06 05:59:30	116.72527	40.1536
55	2008-02-06 06:04:30	116.72527	40.15359
55	2008-02-06 06:09:30	116.72527	40.15359
55	2008-02-06 06:14:30	116.72527	40.15359
55	2008-02-06 06:29:30	116.72527	40.15359
55	2008-02-06 06:34:30	116.72527	40.15359
55	2008-02-06 06:39:30	116.72527	40.15359
55	2008-02-06 06:44:30	116.72527	40.1536
55	2008-02-06 06:49:30	116.72527	40.1536
55	2008-02-06 06:54:30	116.72527	40.1536
55	2008-02-06 06:59:30	116.72527	40.1536
55	2008-02-06 07:04:30	116.72527	40.15359
55	2008-02-06 07:14:30	116.72528	40.1536
55	2008-02-06 07:19:30	116.72528	40.1536
55	2008-02-06 07:24:30	116.72528	40.1536
55	2008-02-06 07:29:30	116.72528	40.1536
55	2008-02-06 07:34:30	116.72528	40.1536
55	2008-02-06 07:34:30	116.72528	40.1536
55	2008-02-06 07:39:30	116.72528	40.1536
55	2008-02-06 07:44:30	116.72529	40.15361
55	2008-02-06 07:49:30	116.72526	40.15363
55	2008-02-06 07:54:30	116.72519	40.15359
55	2008-02-06 07:59:30	116.72523	40.1536
55	2008-02-06 08:04:30	116.72526	40.15362
55	2008-02-06 08:09:29	116.72526	40.15362
55	2008-02-06 08:14:29	116.72544	40.15364
55	2008-02-06 08:19:29	116.72275	40.13885
55	2008-02-06 08:24:29	116.67667	40.1316
55	2008-02-06 08:29:30	116.63609	40.1288
55	2008-02-06 08:34:29	116.59112	40.11693
55	2008-02-06 08:39:29	116.55403	40.09374
55	2008-02-06 08:44:29	116.53093	40.04753
55	2008-02-06 08:54:30	116.48106	40.02063
55	2008-02-06 08:58:17	116.46635	40.02274
55	2008-02-06 09:03:17	116.50995	40.02293
55	2008-02-06 09:33:08	116.59228	40.04443
55	2008-02-06 09:41:55	116.58782	40.07781
55	2008-02-06 09:42:53	116.58469	40.07993
55	2008-02-06 09:47:53	116.58803	40.05442
55	2008-02-06 09:52:53	116.614	40.03333
55	2008-02-06 09:55:20	116.62045	40.02514
55	2008-02-06 10:00:20	116.62296	40.02576
55	2008-02-06 10:10:20	116.6206	40.03074
55	2008-02-06 10:20:20	116.58951	40.04722
55	2008-02-06 10:25:20	116.58878	40.03871
55	2008-02-06 10:30:20	116.55339	40.02809
55	2008-02-06 10:35:20	116.53735	40.00759
55	2008-02-06 10:40:20	116.49853	40.00036
55	2008-02-06 10:45:20	116.48382	39.98669
55	2008-02-06 10:50:20	116.47903	39.9745
55	2008-02-06 10:55:20	116.49367	39.96321
55	2008-02-06 10:56:54	116.49732	39.96383
55	2008-02-06 11:01:54	116.48312	39.97154
55	2008-02-06 11:06:55	116.46042	39.98655
55	2008-02-06 11:08:49	116.46331	39.99048
55	2008-02-06 11:13:53	116.45092	39.99093
55	2008-02-06 11:15:15	116.45107	39.98966
55	2008-02-06 11:20:15	116.45255	39.96132
55	2008-02-06 11:25:15	116.44037	39.94522
55	2008-02-06 11:30:15	116.4277	39.93512
55	2008-02-06 11:35:15	116.41555	39.92009
55	2008-02-06 11:36:07	116.41521	39.91995
55	2008-02-06 11:36:07	116.41521	39.91995
55	2008-02-06 11:41:07	116.41105	39.92808
55	2008-02-06 11:43:44	116.4108	39.93534
55	2008-02-06 11:48:44	116.38478	39.94772
55	2008-02-06 12:20:50	116.37799	39.99645
55	2008-02-06 12:23:45	116.36393	40.00004
55	2008-02-06 16:14:12	116.46386	40.01948
55	2008-02-06 16:19:11	116.46386	40.01949
55	2008-02-06 16:29:11	116.46386	40.01951
55	2008-02-06 16:34:08	116.46305	40.01946
55	2008-02-06 16:39:08	116.46172	39.99703
55	2008-02-06 16:44:08	116.45064	39.98229
55	2008-02-06 16:49:08	116.4421	39.97545
55	2008-02-06 16:51:02	116.44265	39.97825
55	2008-02-06 16:56:02	116.44141	39.97696
55	2008-02-06 17:01:02	116.44158	39.97706
55	2008-02-06 17:06:02	116.44158	39.97706
55	2008-02-06 17:11:03	116.44157	39.97706
55	2008-02-06 17:16:03	116.44157	39.97706
55	2008-02-06 17:26:03	116.44654	39.97194
55	2008-02-06 17:29:01	116.44181	39.97151
55	2008-02-06 17:29:01	116.44181	39.97151
55	2008-02-06 17:35:44	116.39013	39.96962
55	2008-02-06 17:40:44	116.3958	39.97306
55	2008-02-06 17:40:56	116.39571	39.97407
55	2008-02-06 17:45:56	116.37087	39.99124
55	2008-02-06 17:47:53	116.3645	40.00009
55	2008-02-06 17:50:56	116.37822	40.00039
55	2008-02-06 17:55:56	116.38951	39.98656
55	2008-02-06 17:59:55	116.40356	39.99346
55	2008-02-06 18:04:55	116.39877	39.99174
55	2008-02-06 18:09:55	116.40166	39.99307
55	2008-02-06 18:09:57	116.40167	39.99318
55	2008-02-06 18:14:57	116.41786	39.98858
55	2008-02-06 18:18:37	116.42134	39.98365
55	2008-02-06 18:23:37	116.42707	39.98205
55	2008-02-06 18:23:39	116.42682	39.98205
55	2008-02-06 18:28:39	116.41126	39.97578
55	2008-02-06 18:29:04	116.41137	39.97483
55	2008-02-06 18:34:04	116.41822	39.97256
55	2008-02-06 18:39:04	116.41243	39.97402
55	2008-02-06 18:40:42	116.41117	39.97775
55	2008-02-06 18:44:31	116.40728	39.98178
55	2008-02-06 18:49:31	116.40913	39.98191
55	2008-02-06 18:49:40	116.40831	39.98189
55	2008-02-06 18:54:31	116.3922	39.9723
55	2008-02-06 18:57:19	116.39564	39.97367
55	2008-02-06 19:02:20	116.38249	39.9867
55	2008-02-06 19:07:20	116.34487	40.02509
55	2008-02-06 19:12:20	116.32274	40.05367
55	2008-02-06 19:17:20	116.31125	40.05422
55	2008-02-06 19:17:58	116.31127	40.05418
55	2008-02-06 19:22:58	116.31255	40.05437
55	2008-02-06 19:33:32	116.31311	40.04712
55	2008-02-06 19:38:32	116.30693	40.02803
55	2008-02-06 19:43:32	116.27912	40.0208
55	2008-02-06 19:48:32	116.29385	39.98539
55	2008-02-06 19:53:32	116.30114	39.94222
55	2008-02-06 19:57:34	116.28527	39.94118
55	2008-02-06 20:02:34	116.28243	39.95482
55	2008-02-06 20:07:34	116.28301	39.95647
55	2008-02-06 20:08:06	116.28324	39.95612
55	2008-02-06 20:08:36	116.28355	39.95611
55	2008-02-06 20:13:36	116.309	39.96346
55	2008-02-06 20:18:36	116.36715	39.96629
55	2008-02-06 20:18:44	116.36737	39.96628
55	2008-02-06 20:23:44	116.37562	39.9534
55	2008-02-06 20:28:44	116.39955	39.96738
55	2008-02-06 21:26:32	116.54955	40.06565
55	2008-02-06 21:33:44	116.57486	40.11661
55	2008-02-06 21:38:44	116.63481	40.11615
55	2008-02-06 21:43:44	116.63572	40.12668
55	2008-02-06 21:48:44	116.6653	40.12701
55	2008-02-06 21:53:44	116.71802	40.15187
55	2008-02-06 21:58:44	116.72522	40.15347
55	2008-02-06 22:03:44	116.72522	40.15348
55	2008-02-06 22:18:44	116.72522	40.15348
55	2008-02-06 22:23:44	116.72522	40.15348
55	2008-02-06 22:23:44	116.72522	40.15348
55	2008-02-06 22:28:44	116.72523	40.1535
55	2008-02-06 22:33:44	116.72523	40.15352
55	2008-02-06 22:38:44	116.43645	39.89237
55	2008-02-06 22:38:44	116.43645	39.89237
55	2008-02-06 22:43:44	116.72523	40.15353
55	2008-02-06 22:48:44	116.72523	40.15354
55	2008-02-06 22:53:44	116.72524	40.15355
55	2008-02-06 22:58:44	116.72524	40.15355
55	2008-02-06 23:03:44	116.72523	40.15355
55	2008-02-06 23:08:44	116.72523	40.15355
55	2008-02-06 23:13:44	116.72523	40.15355
55	2008-02-06 23:18:44	116.72523	40.15355
55	2008-02-06 23:23:44	116.72522	40.15356
55	2008-02-06 23:33:44	116.72522	40.15355
55	2008-02-06 23:38:44	116.72522	40.15355
55	2008-02-06 23:43:44	116.72508	40.15343
55	2008-02-06 23:48:44	116.7251	40.15344
55	2008-02-06 23:53:44	116.72513	40.15346
55	2008-02-06 23:58:44	116.7254	40.15359
55	2008-02-07 00:03:44	116.72537	40.15358
55	2008-02-07 00:08:44	116.72536	40.15357
55	2008-02-07 00:13:44	116.72534	40.15357
55	2008-02-07 00:18:44	116.72534	40.15357
55	2008-02-07 00:23:44	116.72533	40.15357
55	2008-02-07 00:28:44	116.72533	40.15357
55	2008-02-07 00:33:44	116.72533	40.15356
55	2008-02-07 00:38:44	116.72532	40.15356
55	2008-02-07 00:43:44	116.72532	40.15356
55	2008-02-07 00:48:44	116.72532	40.15356
55	2008-02-07 00:48:44	116.72532	40.15356
55	2008-02-07 00:53:44	116.72532	40.15356
55	2008-02-07 00:53:44	116.72532	40.15356
55	2008-02-07 00:58:44	116.72532	40.15356
55	2008-02-07 01:03:44	116.72532	40.15356
55	2008-02-07 01:08:44	116.72532	40.15356
55	2008-02-07 01:13:44	116.72532	40.15355
55	2008-02-07 01:18:43	116.72532	40.15355
55	2008-02-07 01:23:43	116.72532	40.15355
55	2008-02-07 01:28:43	116.72545	40.15398
55	2008-02-07 01:33:43	116.7253	40.15354
55	2008-02-07 01:38:43	116.72531	40.15356
55	2008-02-07 01:43:43	116.72525	40.15342
55	2008-02-07 01:48:43	116.72524	40.15341
55	2008-02-07 01:53:43	116.72523	40.15341
55	2008-02-07 01:58:44	116.72524	40.15342
55	2008-02-07 02:13:44	116.72527	40.15345
55	2008-02-07 02:18:43	116.72528	40.15346
55	2008-02-07 02:28:43	116.72528	40.15347
55	2008-02-07 02:33:43	116.7254	40.15349
55	2008-02-07 02:38:43	116.72542	40.15357
55	2008-02-07 02:48:43	116.72522	40.15353
55	2008-02-07 02:53:43	116.72537	40.15355
55	2008-02-07 02:58:44	116.72533	40.15356
55	2008-02-07 03:03:44	116.72531	40.15357
55	2008-02-07 03:08:44	116.72529	40.15356
55	2008-02-07 03:13:44	116.72528	40.15354
55	2008-02-07 03:13:44	116.72528	40.15354
55	2008-02-07 03:18:43	116.72526	40.15354
55	2008-02-07 03:18:43	116.72526	40.15354
55	2008-02-07 03:23:43	116.72526	40.15353
55	2008-02-07 03:28:43	116.72526	40.15353
55	2008-02-07 03:33:43	116.72526	40.15353
55	2008-02-07 03:38:43	116.72527	40.15353
55	2008-02-07 03:43:43	116.72527	40.15353
55	2008-02-07 03:48:43	116.72527	40.15352
55	2008-02-07 03:53:43	116.72527	40.15352
55	2008-02-07 03:58:44	116.72528	40.15352
55	2008-02-07 04:03:44	116.72528	40.15351
55	2008-02-07 04:08:44	116.72529	40.15351
55	2008-02-07 04:13:44	116.72529	40.15351
55	2008-02-07 04:18:43	116.72529	40.15351
55	2008-02-07 04:23:43	116.72529	40.15352
55	2008-02-07 04:28:43	116.72529	40.15352
55	2008-02-07 04:33:43	116.72529	40.15352
55	2008-02-07 04:38:43	116.7253	40.15352
55	2008-02-07 04:43:43	116.7253	40.15353
55	2008-02-07 04:48:43	116.7253	40.15354
55	2008-02-07 04:53:43	116.7253	40.15354
55	2008-02-07 04:58:43	116.7253	40.15354
55	2008-02-07 05:03:43	116.7253	40.15354
55	2008-02-07 05:08:43	116.72517	40.15359
55	2008-02-07 05:13:43	116.72519	40.1536
55	2008-02-07 05:18:43	116.72519	40.15359
55	2008-02-07 05:23:43	116.72518	40.15359
55	2008-02-07 05:28:43	116.72518	40.15358
55	2008-02-07 05:38:43	116.72519	40.15358
55	2008-02-07 05:38:43	116.72519	40.15358
55	2008-02-07 05:43:43	116.72519	40.15357
55	2008-02-07 05:48:43	116.72519	40.15357
55	2008-02-07 05:53:43	116.7252	40.15357
55	2008-02-07 05:58:43	116.7252	40.15357
55	2008-02-07 06:03:43	116.7252	40.15357
55	2008-02-07 06:08:43	116.7252	40.15357
55	2008-02-07 06:13:43	116.7252	40.15357
55	2008-02-07 06:18:43	116.7253	40.15359
55	2008-02-07 06:23:42	116.72529	40.15359
55	2008-02-07 06:28:42	116.72528	40.15359
55	2008-02-07 06:33:42	116.72525	40.1536
55	2008-02-07 06:38:42	116.72523	40.15361
55	2008-02-07 06:43:42	116.72523	40.15361
55	2008-02-07 06:48:42	116.72523	40.15361
55	2008-02-07 06:53:42	116.72523	40.15361
55	2008-02-07 06:58:43	116.72523	40.1536
55	2008-02-07 07:03:43	116.72523	40.15361
55	2008-02-07 07:08:43	116.72523	40.15361
55	2008-02-07 07:13:43	116.72523	40.15361
55	2008-02-07 07:18:42	116.72523	40.15361
55	2008-02-07 07:23:42	116.72523	40.15361
55	2008-02-07 07:28:42	116.72522	40.15361
55	2008-02-07 07:33:42	116.72523	40.15361
55	2008-02-07 07:43:42	116.72522	40.1536
55	2008-02-07 07:53:42	116.72522	40.15359
55	2008-02-07 07:58:43	116.72522	40.15359
55	2008-02-07 08:03:43	116.72522	40.15359
55	2008-02-07 08:03:43	116.72522	40.15359
55	2008-02-07 08:08:43	116.72522	40.15359
55	2008-02-07 08:08:43	116.72522	40.15359
55	2008-02-07 08:13:43	116.72522	40.15359
55	2008-02-07 08:18:43	116.72522	40.15359
55	2008-02-07 08:23:42	116.72523	40.15359
55	2008-02-07 08:28:42	116.72533	40.15348
55	2008-02-07 08:28:42	116.72533	40.15348
55	2008-02-07 08:33:42	116.72534	40.1535
55	2008-02-07 08:38:42	116.72534	40.1535
55	2008-02-07 08:43:42	116.72534	40.1535
55	2008-02-07 08:48:42	116.72535	40.1535
55	2008-02-07 08:53:42	116.72535	40.1535
55	2008-02-07 08:58:42	116.72533	40.15349
55	2008-02-07 09:03:42	116.72528	40.15347
55	2008-02-07 09:08:42	116.72526	40.15346
55	2008-02-07 09:13:42	116.72526	40.15346
55	2008-02-07 09:18:42	116.72526	40.15345
55	2008-02-07 09:28:42	116.72526	40.15345
55	2008-02-07 09:33:42	116.72526	40.15345
55	2008-02-07 09:38:42	116.72546	40.15356
55	2008-02-07 09:43:42	116.72543	40.15353
55	2008-02-07 09:48:42	116.72542	40.15353
55	2008-02-07 09:58:42	116.72531	40.15352
55	2008-02-07 10:03:42	116.72526	40.15353
55	2008-02-07 10:13:42	116.72535	40.15355
55	2008-02-07 10:18:42	116.72536	40.15356
55	2008-02-07 10:23:42	116.72534	40.15356
55	2008-02-07 10:28:42	116.72533	40.15356
55	2008-02-07 10:33:42	116.72533	40.15356
55	2008-02-07 10:38:42	116.72533	40.15355
55	2008-02-07 10:43:42	116.72532	40.15355
55	2008-02-07 10:48:42	116.72531	40.15354
55	2008-02-07 10:58:42	116.72529	40.15353
55	2008-02-07 11:03:42	116.72529	40.15353
55	2008-02-07 11:08:42	116.72529	40.15354
55	2008-02-07 11:13:42	116.72529	40.15354
55	2008-02-07 11:18:42	116.72529	40.15355
55	2008-02-07 11:23:42	116.72529	40.15356
55	2008-02-07 11:28:42	116.72528	40.15356
55	2008-02-07 11:33:42	116.72527	40.15356
55	2008-02-07 11:38:42	116.72527	40.15357
55	2008-02-07 11:43:42	116.72527	40.15357
55	2008-02-07 11:48:42	116.72527	40.15357
55	2008-02-07 11:53:41	116.72526	40.15357
55	2008-02-07 11:58:41	116.72526	40.15356
55	2008-02-07 12:03:41	116.72526	40.15356
55	2008-02-07 12:08:41	116.72526	40.15356
55	2008-02-07 12:13:41	116.72526	40.15356
55	2008-02-07 12:18:41	116.72525	40.15356
55	2008-02-07 12:23:41	116.72525	40.15355
55	2008-02-07 12:28:41	116.72525	40.15355
55	2008-02-07 12:33:42	116.72525	40.15355
55	2008-02-07 12:38:42	116.72525	40.15355
55	2008-02-07 12:43:42	116.72525	40.15355
55	2008-02-07 12:48:42	116.72525	40.15355
55	2008-02-07 12:53:41	116.72524	40.15355
55	2008-02-07 12:58:47	116.72525	40.15355
55	2008-02-07 13:03:42	116.7255	40.15356
55	2008-02-07 13:08:42	116.72549	40.15345
55	2008-02-07 13:13:42	116.72504	40.15805
55	2008-02-07 13:18:42	116.72393	40.20254
55	2008-02-07 13:23:41	116.69614	40.22052
55	2008-02-07 13:28:41	116.6957	40.22062
55	2008-02-07 13:33:41	116.69588	40.22084
55	2008-02-07 13:38:41	116.69587	40.22086
55	2008-02-07 13:43:41	116.69588	40.22088
55	2008-02-07 13:48:41	116.69588	40.22091
55	2008-02-07 13:53:41	116.69588	40.22093
55	2008-02-07 13:58:41	116.69588	40.22094
55	2008-02-07 14:03:42	116.69588	40.22094
55	2008-02-07 14:08:42	116.69586	40.22093
55	2008-02-07 14:13:42	116.69586	40.22093
55	2008-02-07 14:18:42	116.69586	40.22093
55	2008-02-07 14:23:41	116.69585	40.22092
55	2008-02-07 14:28:41	116.69584	40.22091
55	2008-02-07 14:33:41	116.69584	40.22091
55	2008-02-07 14:38:41	116.69584	40.22092
55	2008-02-07 14:43:41	116.71331	40.21199
55	2008-02-07 14:48:41	116.75333	40.22036
55	2008-02-07 14:53:41	116.77384	40.22609
55	2008-02-07 14:58:41	116.77239	40.22581
55	2008-02-07 15:03:41	116.77098	40.2198
55	2008-02-07 15:08:41	116.70887	40.2121
55	2008-02-07 15:13:41	116.6958	40.22094
55	2008-02-07 15:18:41	116.69581	40.22097
55	2008-02-07 15:23:41	116.69579	40.221
55	2008-02-07 15:23:41	116.69579	40.221
55	2008-02-07 15:28:41	116.6958	40.22099
55	2008-02-07 15:33:41	116.69581	40.22099
55	2008-02-07 15:38:41	116.69582	40.22099
55	2008-02-07 15:43:41	116.70404	40.2128
55	2008-02-07 15:48:41	116.72205	40.19963
55	2008-02-07 15:53:41	116.72159	40.19997
55	2008-02-07 15:58:41	116.7084	40.21209
55	2008-02-07 16:03:41	116.69589	40.22107
55	2008-02-07 16:08:41	116.69592	40.22107
55	2008-02-07 16:13:41	116.69594	40.22111
55	2008-02-07 16:18:41	116.69595	40.2211
55	2008-02-07 16:23:41	116.69593	40.22109
55	2008-02-07 16:28:41	116.69588	40.22078
55	2008-02-07 16:33:41	116.69596	40.22089
55	2008-02-07 16:38:41	116.69596	40.22088
55	2008-02-07 16:43:41	116.69596	40.22088
55	2008-02-07 16:48:41	116.69596	40.22089
55	2008-02-07 16:53:40	116.69616	40.22144
55	2008-02-07 16:58:40	116.69891	40.21204
55	2008-02-07 17:03:41	116.69	40.18474
55	2008-02-07 17:08:41	116.68457	40.15128
55	2008-02-07 17:13:41	116.67926	40.13824
55	2008-02-07 17:18:41	116.67926	40.13823
55	2008-02-07 17:23:41	116.67927	40.13823
55	2008-02-07 17:28:41	116.67927	40.13823
55	2008-02-07 17:33:41	116.67928	40.13824
55	2008-02-07 17:38:41	116.67929	40.13825
55	2008-02-07 17:43:40	116.67929	40.13825
55	2008-02-07 17:44:28	116.67929	40.13825
55	2008-02-07 17:48:41	116.67929	40.13825
55	2008-02-07 17:48:41	116.67929	40.13825
55	2008-02-07 17:53:41	116.6793	40.13825
55	2008-02-07 17:58:40	116.6793	40.13826
55	2008-02-07 18:03:41	116.6793	40.13826
55	2008-02-07 18:08:41	116.67935	40.13834
55	2008-02-07 18:13:40	116.67933	40.13831
55	2008-02-07 18:18:40	116.67932	40.1383
55	2008-02-07 18:23:40	116.67931	40.13829
55	2008-02-07 18:28:41	116.6793	40.13828
55	2008-02-07 18:33:41	116.67929	40.13828
55	2008-02-07 18:38:40	116.67928	40.13827
55	2008-02-07 18:43:40	116.67928	40.13826
55	2008-02-07 18:48:40	116.67927	40.13826
55	2008-02-07 18:53:40	116.67927	40.13826
55	2008-02-07 18:58:40	116.67926	40.13826
55	2008-02-07 19:03:40	116.67926	40.13826
55	2008-02-07 19:08:40	116.67764	40.13892
55	2008-02-07 19:13:40	116.68329	40.14919
55	2008-02-07 19:18:40	116.69043	40.19803
55	2008-02-07 19:23:40	116.69595	40.22076
55	2008-02-07 19:28:40	116.69594	40.22078
55	2008-02-07 19:33:40	116.69595	40.22083
55	2008-02-07 19:38:40	116.69595	40.22084
55	2008-02-07 19:43:40	116.69595	40.22084
55	2008-02-07 19:48:41	116.69597	40.22085
55	2008-02-07 19:53:41	116.69597	40.22086
55	2008-02-07 19:58:41	116.69596	40.22087
55	2008-02-07 20:03:41	116.69596	40.22088
55	2008-02-07 20:08:31	116.69596	40.22089
55	2008-02-07 20:08:40	116.69596	40.22089
55	2008-02-07 20:13:40	116.69596	40.2209
55	2008-02-07 20:13:40	116.69596	40.2209
55	2008-02-07 20:18:40	116.69595	40.2209
55	2008-02-07 20:23:40	116.69594	40.22091
55	2008-02-07 20:28:40	116.69594	40.22092
55	2008-02-07 20:33:40	116.69594	40.22093
55	2008-02-07 20:38:40	116.69594	40.22093
55	2008-02-07 20:43:40	116.69594	40.22094
55	2008-02-07 20:48:40	116.69594	40.22094
55	2008-02-07 20:53:40	116.69593	40.22094
55	2008-02-07 20:58:40	116.69594	40.22094
55	2008-02-07 21:03:40	116.69594	40.22095
55	2008-02-07 21:08:40	116.69594	40.22095
55	2008-02-07 21:13:40	116.69594	40.22095
55	2008-02-07 21:18:40	116.69604	40.22155
55	2008-02-07 21:23:40	116.72099	40.20312
55	2008-02-07 21:28:40	116.71639	40.17053
55	2008-02-07 21:33:40	116.72558	40.15358
55	2008-02-07 21:38:40	116.72554	40.1535
55	2008-02-07 21:43:40	116.72553	40.15349
55	2008-02-07 21:48:40	116.7255	40.15349
55	2008-02-07 21:53:40	116.72548	40.15348
55	2008-02-07 21:58:40	116.72546	40.15348
55	2008-02-07 22:03:40	116.72545	40.15349
55	2008-02-07 22:08:40	116.72546	40.15349
55	2008-02-07 22:13:39	116.72555	40.1535
55	2008-02-07 22:18:39	116.72551	40.15334
55	2008-02-07 22:23:39	116.72955	40.15206
55	2008-02-07 22:28:40	116.72955	40.15205
55	2008-02-07 22:33:40	116.7253	40.15355
55	2008-02-07 22:38:40	116.7253	40.15358
55	2008-02-07 22:38:40	116.7253	40.15358
55	2008-02-07 22:38:40	116.7253	40.15358
55	2008-02-07 22:38:40	116.7253	40.15358
55	2008-02-07 22:43:40	116.72531	40.15356
55	2008-02-07 22:48:40	116.72531	40.15356
55	2008-02-08 02:23:07	116.72525	40.15358
55	2008-02-08 02:48:08	116.72568	40.1537
55	2008-02-08 02:53:08	116.72565	40.15369
55	2008-02-08 02:58:07	116.72539	40.15368
55	2008-02-08 03:03:07	116.72536	40.15361
55	2008-02-08 03:08:07	116.72534	40.15359
55	2008-02-08 03:13:07	116.72533	40.1536
55	2008-02-08 03:18:07	116.72531	40.15359
55	2008-02-08 03:23:07	116.72532	40.15358
55	2008-02-08 03:28:07	116.72532	40.15357
55	2008-02-08 03:33:07	116.72532	40.15357
55	2008-02-08 03:38:07	116.72532	40.15356
55	2008-02-08 03:43:07	116.72532	40.15355
55	2008-02-08 03:43:07	116.72532	40.15355
55	2008-02-08 03:48:07	116.72532	40.15355
55	2008-02-08 03:53:07	116.72533	40.15354
55	2008-02-08 03:58:07	116.72533	40.15354
55	2008-02-08 04:03:07	116.72534	40.15353
55	2008-02-08 04:08:07	116.7254	40.15336
55	2008-02-08 04:13:07	116.72541	40.15338
55	2008-02-08 04:18:07	116.72541	40.1534
55	2008-02-08 04:23:07	116.72542	40.15342
55	2008-02-08 04:28:07	116.72543	40.15343
55	2008-02-08 04:33:07	116.72543	40.15344
55	2008-02-08 04:38:07	116.72543	40.15345
55	2008-02-08 04:43:07	116.72543	40.15347
55	2008-02-08 04:48:07	116.72542	40.15348
55	2008-02-08 04:53:07	116.72542	40.15349
55	2008-02-08 04:58:07	116.72542	40.15349
55	2008-02-08 05:03:07	116.72541	40.1535
55	2008-02-08 05:08:07	116.72541	40.1535
55	2008-02-08 05:13:06	116.7254	40.1535
55	2008-02-08 05:18:07	116.7254	40.1535
55	2008-02-08 05:23:06	116.72539	40.1535
55	2008-02-08 05:28:07	116.72539	40.15351
55	2008-02-08 05:33:06	116.72516	40.15356
55	2008-02-08 05:38:06	116.7252	40.15359
55	2008-02-08 05:43:06	116.72522	40.15359
55	2008-02-08 05:48:07	116.72524	40.15359
55	2008-02-08 05:53:07	116.72525	40.15359
55	2008-02-08 05:58:07	116.72526	40.15359
55	2008-02-08 06:03:07	116.72528	40.15358
55	2008-02-08 06:08:06	116.72529	40.15357
55	2008-02-08 06:08:06	116.72529	40.15357
55	2008-02-08 06:13:06	116.72529	40.15357
55	2008-02-08 06:18:06	116.72529	40.15356
55	2008-02-08 06:23:06	116.72529	40.15356
55	2008-02-08 06:28:06	116.72529	40.15356
55	2008-02-08 06:33:06	116.72529	40.15356
55	2008-02-08 06:38:06	116.7253	40.15356
55	2008-02-08 06:43:06	116.7253	40.15356
55	2008-02-08 06:48:07	116.72531	40.15355
55	2008-02-08 06:53:07	116.72531	40.15355
55	2008-02-08 06:58:07	116.72531	40.15354
55	2008-02-08 07:03:07	116.72532	40.15354
55	2008-02-08 07:08:06	116.72532	40.15354
55	2008-02-08 07:13:06	116.72533	40.15354
55	2008-02-08 07:18:06	116.72533	40.15354
55	2008-02-08 07:23:06	116.72533	40.15354
55	2008-02-08 07:28:06	116.72533	40.15354
55	2008-02-08 07:33:06	116.72533	40.15355
55	2008-02-08 07:38:06	116.72533	40.15354
55	2008-02-08 07:43:06	116.72533	40.15354
55	2008-02-08 07:48:07	116.72533	40.15354
55	2008-02-08 07:53:07	116.72533	40.15354
55	2008-02-08 07:58:06	116.72533	40.15355
55	2008-02-08 08:03:06	116.72533	40.15355
55	2008-02-08 08:08:06	116.72533	40.15355
55	2008-02-08 08:13:06	116.72533	40.15355
55	2008-02-08 08:18:06	116.72533	40.15354
55	2008-02-08 08:23:06	116.72533	40.15354
55	2008-02-08 08:28:06	116.72533	40.15354
55	2008-02-08 08:33:06	116.72533	40.15354
55	2008-02-08 08:33:06	116.72533	40.15354
55	2008-02-08 08:38:06	116.72533	40.15354
55	2008-02-08 08:43:06	116.72533	40.15354
55	2008-02-08 08:48:06	116.72533	40.15354
55	2008-02-08 08:53:06	116.72533	40.15354
55	2008-02-08 08:58:06	116.72533	40.15354
55	2008-02-08 09:03:06	116.72533	40.15354
55	2008-02-08 09:08:06	116.72533	40.15354
55	2008-02-08 09:13:06	116.72533	40.15354
55	2008-02-08 09:18:06	116.72533	40.15354
55	2008-02-08 09:23:06	116.72533	40.15353
55	2008-02-08 09:28:06	116.72533	40.15353
55	2008-02-08 09:33:06	116.72533	40.15353
55	2008-02-08 09:38:06	116.72533	40.15353
55	2008-02-08 09:43:06	116.72533	40.15353
55	2008-02-08 09:48:06	116.72533	40.15353
55	2008-02-08 09:53:06	116.72532	40.15332
55	2008-02-08 09:58:06	116.72536	40.15361
55	2008-02-08 10:03:06	116.72538	40.15361
55	2008-02-08 10:08:06	116.72535	40.15359
55	2008-02-08 10:13:06	116.72533	40.15359
55	2008-02-08 10:18:06	116.72533	40.15358
55	2008-02-08 10:23:06	116.72532	40.15357
55	2008-02-08 10:28:06	116.72531	40.15357
55	2008-02-08 10:33:06	116.72531	40.15358
55	2008-02-08 10:38:06	116.72533	40.15372
55	2008-02-08 10:43:06	116.72533	40.15372
55	2008-02-08 10:48:05	116.72533	40.15372
55	2008-02-08 10:53:05	116.72536	40.15367
55	2008-02-08 10:58:06	116.72534	40.15367
55	2008-02-08 10:58:06	116.72534	40.15367
55	2008-02-08 11:03:06	116.72392	40.14816
55	2008-02-08 11:08:06	116.72345	40.14344
55	2008-02-08 11:13:06	116.72524	40.15368
55	2008-02-08 11:18:06	116.72525	40.15372
55	2008-02-08 11:23:06	116.72517	40.15367
55	2008-02-08 11:28:06	116.72515	40.15366
55	2008-02-08 11:33:06	116.72513	40.15365
55	2008-02-08 11:38:05	116.72513	40.15364
55	2008-02-08 11:43:05	116.72515	40.15364
55	2008-02-08 11:48:05	116.72515	40.15363
55	2008-02-08 11:53:05	116.72516	40.15363
55	2008-02-08 11:58:05	116.72517	40.15362
55	2008-02-08 12:03:05	116.72518	40.15362
55	2008-02-08 12:08:05	116.72519	40.15362
55	2008-02-08 12:13:05	116.72519	40.15362
55	2008-02-08 12:18:06	116.7252	40.15362
55	2008-02-08 12:23:06	116.7252	40.15362
55	2008-02-08 12:28:06	116.72521	40.15362
55	2008-02-08 12:33:06	116.72521	40.15361
55	2008-02-08 12:38:05	116.72522	40.15361
55	2008-02-08 12:43:05	116.72523	40.1536
55	2008-02-08 12:48:05	116.72524	40.1536
55	2008-02-08 12:53:05	116.72524	40.1536
55	2008-02-08 12:58:05	116.72524	40.15359
55	2008-02-08 13:03:05	116.72543	40.1538
55	2008-02-08 13:08:05	116.72533	40.1537
55	2008-02-08 13:13:05	116.72959	40.15207
55	2008-02-08 13:18:05	116.72554	40.1536
55	2008-02-08 13:23:05	116.72535	40.15344
55	2008-02-08 13:23:05	116.72535	40.15344
55	2008-02-08 13:28:06	116.72536	40.15345
55	2008-02-08 13:33:06	116.72535	40.15347
55	2008-02-08 13:38:06	116.72534	40.15349
55	2008-02-08 13:43:06	116.72533	40.15352
55	2008-02-08 13:48:05	116.72533	40.15352
55	2008-02-08 13:53:05	116.72533	40.15352
55	2008-02-08 13:58:05	116.72532	40.15352
55	2008-02-08 14:03:05	116.72532	40.15351
55	2008-02-08 14:08:05	116.72532	40.15351
55	2008-02-08 14:13:05	116.72532	40.15353
55	2008-02-08 14:18:05	116.72532	40.15354
55	2008-02-08 14:23:05	116.72532	40.15354
55	2008-02-08 14:28:05	116.72531	40.15354
55	2008-02-08 14:33:05	116.72534	40.15361
55	2008-02-08 14:38:05	116.72529	40.15345
55	2008-02-08 14:43:05	116.72531	40.15344
55	2008-02-08 14:48:05	116.7253	40.15344
55	2008-02-08 14:53:05	116.72531	40.15344
55	2008-02-08 14:58:05	116.72553	40.15383
55	2008-02-08 15:03:05	116.72531	40.15361
55	2008-02-08 15:08:05	116.72532	40.15364
55	2008-02-08 15:13:05	116.72532	40.15365
55	2008-02-08 15:18:05	116.72531	40.15364
55	2008-02-08 15:23:05	116.72555	40.15337
55	2008-02-08 15:28:05	116.7253	40.15378
55	2008-02-08 15:33:05	116.72531	40.15357
55	2008-02-08 15:38:05	116.72527	40.15361
55	2008-02-08 15:43:05	116.72528	40.15361
55	2008-02-08 15:48:05	116.72528	40.15363
55	2008-02-08 15:48:05	116.72528	40.15363
55	2008-02-08 15:53:04	116.72529	40.1536
55	2008-02-08 15:58:04	116.7253	40.15359
55	2008-02-08 16:03:04	116.7253	40.15358
55	2008-02-08 16:08:05	116.7253	40.15356
55	2008-02-08 16:13:05	116.72541	40.15349
55	2008-02-08 16:18:04	116.72536	40.15354
55	2008-02-08 16:23:04	116.72534	40.15355
55	2008-02-08 16:28:05	116.72533	40.15354
55	2008-02-08 16:33:05	116.72532	40.15351
55	2008-02-08 16:38:05	116.72531	40.1535
55	2008-02-08 16:43:05	116.72531	40.15351
55	2008-02-08 16:48:04	116.72535	40.15351
55	2008-02-08 16:53:04	116.72535	40.15347
55	2008-02-08 16:58:04	116.72534	40.15354
55	2008-02-08 17:03:04	116.72534	40.15359
55	2008-02-08 17:08:04	116.72525	40.15359
55	2008-02-08 17:13:04	116.7252	40.15361
55	2008-02-08 17:18:04	116.72521	40.15363
55	2008-02-08 17:23:04	116.72523	40.15365
55	2008-02-08 17:28:05	116.72524	40.15365
55	2008-02-08 17:33:05	116.72525	40.15365
55	2008-02-08 17:38:05	116.72526	40.15365
