# Supplementary material for: An adaptive map-matching algorithm based on hierarchical fuzzy system from vehicular GPS data
Source: PLoS One. 2017 Dec 5;12(12):e0188796. doi: 10.1371/journal.pone.0188796 (PMC5716534; doi:10.1371/journal.pone.0188796)
Supplement: S1 Data — (ZIP) [file pone.0188796.s001.zip › data samples/56.txt]

56	2008-02-02 13:37:19	116.44441	39.91249
56	2008-02-02 13:42:19	116.44434	39.92434
56	2008-02-02 13:46:33	116.43898	39.9323
56	2008-02-02 13:51:33	116.43987	39.92162
56	2008-02-02 13:56:33	116.43956	39.91196
56	2008-02-02 13:58:57	116.43729	39.90556
56	2008-02-02 14:03:57	116.43772	39.90676
56	2008-02-02 14:08:37	116.43475	39.91876
56	2008-02-02 14:13:37	116.43756	39.93007
56	2008-02-02 14:18:37	116.44056	39.94127
56	2008-02-02 14:23:37	116.43375	39.95021
56	2008-02-02 14:31:22	116.43351	39.95383
56	2008-02-02 14:35:18	116.4314	39.95834
56	2008-02-02 14:40:18	116.41268	39.95807
56	2008-02-02 14:45:18	116.39795	39.95575
56	2008-02-02 14:50:18	116.39376	39.95893
56	2008-02-02 15:05:19	116.39373	39.95889
56	2008-02-02 15:10:19	116.4017	39.96341
56	2008-02-02 15:15:19	116.40218	39.9607
56	2008-02-02 15:20:19	116.40162	39.95738
56	2008-02-02 15:25:18	116.38874	39.9647
56	2008-02-02 15:30:18	116.40153	39.96042
56	2008-02-02 15:35:18	116.41892	39.96293
56	2008-02-02 15:40:18	116.42964	39.9638
56	2008-02-02 15:40:32	116.42958	39.96473
56	2008-02-02 15:45:32	116.43353	39.96638
56	2008-02-02 15:47:20	116.42767	39.96851
56	2008-02-02 15:55:32	116.44537	39.97557
56	2008-02-02 16:00:32	116.44865	39.97908
56	2008-02-02 16:05:32	116.45901	39.98633
56	2008-02-02 16:05:32	116.45901	39.98633
56	2008-02-02 16:07:09	116.46033	39.98813
56	2008-02-02 16:11:17	116.46523	39.98328
56	2008-02-02 16:15:02	116.47731	39.98612
56	2008-02-02 16:16:17	116.47454	39.98806
56	2008-02-02 16:21:17	116.45917	39.99992
56	2008-02-02 16:21:39	116.45916	39.99992
56	2008-02-02 16:26:17	116.46171	39.98539
56	2008-02-02 16:31:17	116.46286	39.97199
56	2008-02-02 16:36:17	116.46017	39.95845
56	2008-02-02 16:41:17	116.46178	39.95669
56	2008-02-02 16:41:24	116.46177	39.95674
56	2008-02-02 16:46:17	116.4735	39.97041
56	2008-02-02 16:47:17	116.47547	39.96981
56	2008-02-02 16:52:17	116.46059	39.95921
56	2008-02-02 16:58:58	116.44852	39.94689
56	2008-02-02 17:11:19	116.43347	39.95761
56	2008-02-02 17:16:19	116.43864	39.96861
56	2008-02-02 17:21:19	116.45594	39.9746
56	2008-02-02 17:28:22	116.47022	39.9821
56	2008-02-02 17:33:23	116.46462	39.97636
56	2008-02-02 17:38:23	116.44931	39.95885
56	2008-02-02 17:43:23	116.43484	39.95397
56	2008-02-02 17:48:22	116.43191	39.96096
56	2008-02-02 17:53:15	116.42608	39.95826
56	2008-02-02 17:58:15	116.41508	39.95604
56	2008-02-02 18:03:15	116.41323	39.95598
56	2008-02-02 18:08:15	116.39914	39.9478
56	2008-02-02 18:13:15	116.38346	39.94753
56	2008-02-02 18:18:15	116.37109	39.94749
56	2008-02-02 18:23:15	116.35812	39.94473
56	2008-02-02 18:28:15	116.3491	39.93908
56	2008-02-02 18:33:15	116.34927	39.93242
56	2008-02-02 18:38:15	116.34806	39.92681
56	2008-02-02 18:43:15	116.34721	39.93058
56	2008-02-02 18:45:29	116.34762	39.93086
56	2008-02-02 18:49:48	116.34937	39.93073
56	2008-02-02 18:49:48	116.34937	39.93073
56	2008-02-02 18:54:49	116.35574	39.92229
56	2008-02-02 18:59:49	116.36469	39.92238
56	2008-02-02 19:02:43	116.36992	39.92261
56	2008-02-02 19:06:22	116.36783	39.92107
56	2008-02-02 19:11:22	116.36735	39.91819
56	2008-02-02 19:16:22	116.36747	39.91593
56	2008-02-02 19:21:22	116.35897	39.91273
56	2008-02-02 19:26:22	116.35707	39.90752
56	2008-02-02 19:31:22	116.35738	39.90388
56	2008-02-02 19:36:22	116.35712	39.90019
56	2008-02-02 19:41:22	116.35736	39.89861
56	2008-02-02 19:45:48	116.35084	39.89487
56	2008-02-02 19:48:34	116.34971	39.89473
56	2008-02-02 19:53:34	116.33713	39.88843
56	2008-02-02 19:58:34	116.32135	39.88893
56	2008-02-02 20:03:34	116.31179	39.88682
56	2008-02-02 20:08:31	116.29831	39.8811
56	2008-02-02 20:13:31	116.29687	39.88546
56	2008-02-02 20:18:31	116.30404	39.88533
56	2008-02-02 20:23:31	116.30464	39.89779
56	2008-02-02 20:27:35	116.30435	39.91013
56	2008-02-02 20:32:35	116.3044	39.93075
56	2008-02-02 20:37:35	116.29582	39.93158
56	2008-02-02 20:41:24	116.29727	39.93408
56	2008-02-02 20:46:24	116.30415	39.94082
56	2008-02-02 20:51:24	116.31818	39.94975
56	2008-02-02 20:56:24	116.33129	39.95633
56	2008-02-02 21:01:24	116.35547	39.9566
56	2008-02-02 21:06:24	116.37355	39.95933
56	2008-02-02 21:08:10	116.37833	39.96145
56	2008-02-02 21:13:11	116.38181	39.95542
56	2008-02-02 21:15:35	116.38524	39.95359
56	2008-02-02 21:19:03	116.38765	39.95067
56	2008-02-02 21:24:03	116.37334	39.95643
56	2008-02-02 21:29:03	116.35849	39.96641
56	2008-02-02 21:35:46	116.3007	39.96886
56	2008-02-02 21:38:48	116.2954	39.96989
56	2008-02-02 21:42:20	116.29705	39.95921
56	2008-02-02 21:47:20	116.32344	39.9659
56	2008-02-02 21:52:20	116.37259	39.96665
56	2008-02-02 21:57:21	116.42576	39.9677
56	2008-02-02 22:02:21	116.42734	39.9793
56	2008-02-02 22:07:21	116.41837	39.97532
56	2008-02-02 22:12:21	116.40214	39.97792
56	2008-02-02 22:14:23	116.40487	39.97871
56	2008-02-02 22:18:28	116.40683	39.98181
56	2008-02-02 22:23:22	116.42484	39.98078
56	2008-02-02 22:23:46	116.4248	39.98077
56	2008-02-02 22:33:46	116.40202	39.98171
56	2008-02-02 22:38:46	116.39136	39.9674
56	2008-02-02 22:43:46	116.34482	39.9665
56	2008-02-02 22:48:46	116.30544	39.96221
56	2008-02-02 22:53:46	116.30289	39.95647
56	2008-02-02 22:58:46	116.30324	39.95371
56	2008-02-02 23:03:45	116.30335	39.95136
56	2008-02-02 23:08:45	116.30383	39.94253
56	2008-02-02 23:13:45	116.30409	39.90467
56	2008-02-02 23:18:45	116.30478	39.89577
56	2008-02-02 23:23:45	116.31104	39.89572
56	2008-02-02 23:28:45	116.31323	39.89568
56	2008-02-02 23:33:45	116.31373	39.89529
56	2008-02-02 23:34:02	116.31375	39.89526
56	2008-02-02 23:39:01	116.31794	39.89559
56	2008-02-02 23:44:02	116.32298	39.90155
56	2008-02-02 23:49:02	116.33329	39.91295
56	2008-02-02 23:49:29	116.33317	39.91385
56	2008-02-02 23:49:29	116.33317	39.91385
56	2008-02-02 23:54:29	116.32104	39.92226
56	2008-02-02 23:59:29	116.30418	39.92369
56	2008-02-03 00:00:50	116.30086	39.92289
56	2008-02-03 00:05:50	116.31953	39.92691
56	2008-02-03 00:10:50	116.34069	39.93093
56	2008-02-03 00:12:05	116.34533	39.93097
56	2008-02-03 00:17:05	116.34754	39.91524
56	2008-02-03 00:22:05	116.34658	39.90257
56	2008-02-03 00:27:05	116.34696	39.8907
56	2008-02-03 00:32:05	116.34741	39.87428
56	2008-02-03 00:32:09	116.3474	39.87428
56	2008-02-03 00:37:09	116.34731	39.88501
56	2008-02-03 00:42:09	116.34663	39.89954
56	2008-02-03 00:47:10	116.34745	39.91747
56	2008-02-03 00:52:10	116.35127	39.93655
56	2008-02-03 00:54:44	116.35441	39.93909
56	2008-02-03 00:59:44	116.36602	39.94681
56	2008-02-03 01:04:44	116.36388	39.97418
56	2008-02-03 01:05:51	116.36382	39.97804
56	2008-02-03 01:10:51	116.37473	39.97283
56	2008-02-03 01:15:51	116.39603	39.96363
56	2008-02-03 01:20:51	116.39959	39.95752
56	2008-02-03 01:24:22	116.40999	39.95775
56	2008-02-03 01:26:30	116.41273	39.9536
56	2008-02-03 01:31:30	116.42896	39.9581
56	2008-02-03 01:36:30	116.45063	39.95889
56	2008-02-03 01:41:30	116.4814	39.98717
56	2008-02-03 01:46:30	116.50655	40.01023
56	2008-02-03 01:51:30	116.52541	40.03609
56	2008-02-03 01:56:30	116.55	40.06876
56	2008-02-03 02:23:22	116.72358	40.12135
56	2008-02-03 02:31:29	116.73432	40.12011
56	2008-02-03 02:36:29	116.73441	40.12017
56	2008-02-03 02:41:29	116.73447	40.12022
56	2008-02-03 02:46:29	116.73451	40.1201
56	2008-02-03 02:51:29	116.73464	40.12019
56	2008-02-03 02:56:29	116.73457	40.12022
56	2008-02-03 03:01:29	116.73451	40.12022
56	2008-02-03 03:06:30	116.73436	40.12005
56	2008-02-03 03:11:30	116.73444	40.12014
56	2008-02-03 03:21:30	116.73445	40.12013
56	2008-02-03 03:26:29	116.73444	40.12011
56	2008-02-03 03:31:29	116.73441	40.12009
56	2008-02-03 03:36:29	116.7344	40.12007
56	2008-02-03 03:41:29	116.73439	40.12006
56	2008-02-03 03:41:29	116.73439	40.12006
56	2008-02-03 03:51:29	116.73431	40.11998
56	2008-02-03 03:56:29	116.73403	40.11986
56	2008-02-03 04:06:30	116.73422	40.12005
56	2008-02-03 04:11:30	116.73432	40.12001
56	2008-02-03 04:16:30	116.73436	40.12003
56	2008-02-03 04:21:30	116.73431	40.11967
56	2008-02-03 04:26:29	116.73423	40.11968
56	2008-02-03 04:31:29	116.73419	40.11945
56	2008-02-03 04:36:29	116.73403	40.11976
56	2008-02-03 04:41:29	116.73409	40.11971
56	2008-02-03 04:46:29	116.73413	40.11971
56	2008-02-03 04:51:29	116.73445	40.12027
56	2008-02-03 04:56:29	116.73448	40.12034
56	2008-02-03 05:01:29	116.73447	40.1203
56	2008-02-03 05:06:29	116.73445	40.12026
56	2008-02-03 05:11:29	116.73444	40.12021
56	2008-02-03 05:16:29	116.73465	40.12033
56	2008-02-03 05:21:29	116.7343	40.12014
56	2008-02-03 05:26:29	116.7343	40.12015
56	2008-02-03 05:31:29	116.73431	40.1201
56	2008-02-03 05:36:29	116.73436	40.12011
56	2008-02-03 05:41:29	116.73439	40.1201
56	2008-02-03 05:46:29	116.7344	40.1201
56	2008-02-03 05:51:29	116.73445	40.12024
56	2008-02-03 05:56:29	116.73427	40.12093
56	2008-02-03 06:01:29	116.73418	40.12016
56	2008-02-03 06:06:29	116.73422	40.12013
56	2008-02-03 06:06:29	116.73422	40.12013
56	2008-02-03 06:11:29	116.73423	40.12011
56	2008-02-03 06:16:29	116.73423	40.1201
56	2008-02-03 06:21:29	116.73437	40.12003
56	2008-02-03 06:26:28	116.73437	40.12
56	2008-02-03 06:31:28	116.73437	40.11999
56	2008-02-03 06:36:28	116.73438	40.12
56	2008-02-03 06:41:28	116.73443	40.12029
56	2008-02-03 06:46:28	116.73439	40.12021
56	2008-02-03 06:51:28	116.73439	40.12021
56	2008-02-03 06:56:28	116.7344	40.12017
56	2008-02-03 07:01:28	116.7344	40.12016
56	2008-02-03 07:06:29	116.7344	40.12015
56	2008-02-03 07:16:29	116.73451	40.12058
56	2008-02-03 07:21:29	116.73444	40.12028
56	2008-02-03 07:26:28	116.73437	40.12023
56	2008-02-03 07:36:28	116.7344	40.12037
56	2008-02-03 07:41:28	116.73444	40.11994
56	2008-02-03 07:46:28	116.73443	40.1201
56	2008-02-03 07:51:28	116.73433	40.1202
56	2008-02-03 08:01:28	116.73428	40.12002
56	2008-02-03 08:06:29	116.73439	40.11997
56	2008-02-03 08:11:29	116.73442	40.11996
56	2008-02-03 08:21:29	116.73445	40.1197
56	2008-02-03 08:31:28	116.73445	40.1197
56	2008-02-03 08:36:28	116.73438	40.11945
56	2008-02-03 08:41:28	116.73443	40.11917
56	2008-02-03 08:51:28	116.73443	40.11917
56	2008-02-03 08:56:28	116.73414	40.12003
56	2008-02-03 09:01:28	116.73165	40.12082
56	2008-02-03 09:06:28	116.69138	40.12297
56	2008-02-03 09:11:28	116.67781	40.11884
56	2008-02-03 09:18:22	116.69886	40.09395
56	2008-02-03 09:23:22	116.66104	40.09504
56	2008-02-03 09:33:23	116.65746	40.09512
56	2008-02-03 09:48:22	116.65543	40.09705
56	2008-02-03 10:03:22	116.65648	40.11251
56	2008-02-03 10:03:22	116.65648	40.11251
56	2008-02-03 10:08:22	116.65648	40.11244
56	2008-02-03 10:13:22	116.65653	40.11227
56	2008-02-03 10:23:22	116.66868	40.10743
56	2008-02-03 10:28:23	116.69668	40.10096
56	2008-02-03 10:33:23	116.69667	40.10099
56	2008-02-03 10:38:23	116.69667	40.10099
56	2008-02-03 10:43:23	116.69668	40.10099
56	2008-02-03 10:48:22	116.69876	40.10104
56	2008-02-03 10:53:22	116.69816	40.10807
56	2008-02-03 10:58:22	116.71234	40.11781
56	2008-02-03 11:03:22	116.72915	40.11052
56	2008-02-03 11:08:22	116.69484	40.12424
56	2008-02-03 11:11:36	116.71565	40.12166
56	2008-02-03 11:13:22	116.69841	40.12475
56	2008-02-03 11:18:22	116.69024	40.13096
56	2008-02-03 11:23:22	116.68196	40.14515
56	2008-02-03 11:28:22	116.70773	40.15281
56	2008-02-03 11:33:22	116.71049	40.15609
56	2008-02-03 11:38:22	116.69073	40.13275
56	2008-02-03 11:38:27	116.69037	40.1323
56	2008-02-03 11:43:22	116.6759	40.11463
56	2008-02-03 11:44:37	116.67469	40.1168
56	2008-02-03 11:54:37	116.67477	40.11865
56	2008-02-03 12:05:46	116.67479	40.11865
56	2008-02-03 12:09:37	116.67492	40.11872
56	2008-02-03 12:24:37	116.67456	40.11852
56	2008-02-03 12:34:37	116.67459	40.11854
56	2008-02-03 12:39:37	116.67461	40.11854
56	2008-02-03 12:44:37	116.67462	40.11854
56	2008-02-03 12:49:53	116.67464	40.11855
56	2008-02-03 12:54:53	116.67461	40.1186
56	2008-02-03 12:59:53	116.67482	40.11859
56	2008-02-03 13:02:39	116.67473	40.11894
56	2008-02-03 13:07:39	116.67468	40.119
56	2008-02-03 13:12:39	116.68917	40.11327
56	2008-02-03 13:17:39	116.68161	40.11054
56	2008-02-03 13:22:39	116.68162	40.11053
56	2008-02-03 13:26:08	116.66832	40.12443
56	2008-02-03 13:31:08	116.64701	40.12883
56	2008-02-03 13:31:08	116.64701	40.12883
56	2008-02-03 13:31:17	116.64645	40.12897
56	2008-02-03 13:36:18	116.63228	40.12848
56	2008-02-03 13:41:18	116.62979	40.12827
56	2008-02-03 13:46:18	116.62758	40.12828
56	2008-02-03 13:51:18	116.62322	40.12355
56	2008-02-03 13:56:17	116.6149	40.11806
56	2008-02-03 14:01:17	116.61486	40.118
56	2008-02-03 14:11:17	116.61488	40.11806
56	2008-02-03 14:16:17	116.61488	40.11807
56	2008-02-03 14:21:17	116.61489	40.11808
56	2008-02-03 14:31:17	116.6149	40.11809
56	2008-02-03 14:36:18	116.62351	40.11668
56	2008-02-03 14:37:06	116.62351	40.11668
56	2008-02-03 14:42:06	116.6716	40.11454
56	2008-02-03 14:47:06	116.70031	40.13233
56	2008-02-03 14:52:06	116.70966	40.13277
56	2008-02-03 15:02:06	116.70841	40.13847
56	2008-02-03 15:07:06	116.70841	40.13847
56	2008-02-03 15:22:06	116.70841	40.13847
56	2008-02-03 15:27:06	116.70841	40.13847
56	2008-02-03 15:27:06	116.70841	40.13847
56	2008-02-03 15:32:06	116.70841	40.13847
56	2008-02-03 15:37:05	116.70841	40.13847
56	2008-02-03 15:42:05	116.70841	40.13847
56	2008-02-03 15:47:05	116.70841	40.13847
56	2008-02-03 15:52:05	116.70841	40.13847
56	2008-02-03 15:57:06	116.70841	40.13847
56	2008-02-03 16:02:06	116.70841	40.13848
56	2008-02-03 16:07:06	116.70841	40.13847
56	2008-02-03 16:17:06	116.70841	40.13848
56	2008-02-03 16:22:06	116.70841	40.13848
56	2008-02-03 16:27:06	116.70841	40.13848
56	2008-02-03 16:32:06	116.70841	40.13848
56	2008-02-03 16:37:05	116.70841	40.13848
56	2008-02-03 16:42:05	116.70841	40.13848
56	2008-02-03 16:47:05	116.70841	40.13848
56	2008-02-03 16:52:05	116.70841	40.13848
56	2008-02-03 16:57:05	116.70841	40.13848
56	2008-02-03 17:02:05	116.70989	40.13507
56	2008-02-03 17:03:12	116.70863	40.13251
56	2008-02-03 17:08:12	116.69302	40.13197
56	2008-02-03 17:13:12	116.69297	40.13192
56	2008-02-03 17:18:12	116.69183	40.12331
56	2008-02-03 17:23:12	116.66016	40.11624
56	2008-02-03 17:23:12	116.66016	40.11624
56	2008-02-03 17:24:34	116.66104	40.11408
56	2008-02-03 17:29:34	116.66066	40.11511
56	2008-02-03 17:34:34	116.6603	40.11523
56	2008-02-03 17:39:34	116.66067	40.11491
56	2008-02-03 17:44:35	116.66119	40.11427
56	2008-02-03 17:54:35	116.66315	40.11103
56	2008-02-03 17:59:35	116.66311	40.1107
56	2008-02-03 18:04:34	116.66311	40.1107
56	2008-02-03 18:14:34	116.70213	40.1242
56	2008-02-03 18:19:34	116.71928	40.12192
56	2008-02-03 18:21:42	116.73668	40.12429
56	2008-02-03 18:26:42	116.73422	40.12
56	2008-02-03 18:31:42	116.73424	40.12015
56	2008-02-03 18:36:42	116.73416	40.12007
56	2008-02-03 18:41:42	116.73427	40.12015
56	2008-02-03 18:50:56	116.73428	40.12016
56	2008-02-03 18:51:42	116.73428	40.12016
56	2008-02-03 18:56:42	116.73428	40.12015
56	2008-02-03 19:01:42	116.73429	40.12016
56	2008-02-03 19:06:42	116.73429	40.12016
56	2008-02-03 19:11:42	116.73429	40.12016
56	2008-02-03 19:16:42	116.73429	40.12016
56	2008-02-03 19:21:42	116.73375	40.12008
56	2008-02-03 19:26:42	116.72693	40.12172
56	2008-02-03 19:31:42	116.67561	40.11463
56	2008-02-03 19:36:42	116.66095	40.11044
56	2008-02-03 19:41:42	116.65987	40.10866
56	2008-02-03 19:46:42	116.65984	40.1087
56	2008-02-03 19:51:42	116.65985	40.10896
56	2008-02-03 19:56:42	116.65983	40.10894
56	2008-02-03 20:01:42	116.65975	40.10903
56	2008-02-03 20:06:42	116.66086	40.11061
56	2008-02-03 20:11:42	116.67255	40.11452
56	2008-02-03 20:16:42	116.71357	40.12192
56	2008-02-03 20:21:42	116.73427	40.1201
56	2008-02-03 20:26:42	116.73425	40.12012
56	2008-02-03 20:31:42	116.73432	40.1201
56	2008-02-03 20:31:42	116.73432	40.1201
56	2008-02-03 20:36:42	116.73438	40.11991
56	2008-02-03 20:41:42	116.73445	40.11982
56	2008-02-03 20:46:42	116.73445	40.11982
56	2008-02-03 20:51:42	116.73428	40.12004
56	2008-02-03 20:56:42	116.73411	40.12006
56	2008-02-03 21:01:42	116.73438	40.12008
56	2008-02-03 21:06:42	116.73439	40.12009
56	2008-02-03 21:11:42	116.73436	40.12004
56	2008-02-03 21:16:42	116.73416	40.12001
56	2008-02-03 21:21:42	116.73427	40.12006
56	2008-02-03 21:26:42	116.73428	40.12006
56	2008-02-03 21:31:41	116.73429	40.12007
56	2008-02-03 21:36:41	116.73429	40.12006
56	2008-02-03 21:41:41	116.73427	40.12007
56	2008-02-03 21:46:41	116.73431	40.12022
56	2008-02-03 21:51:42	116.7343	40.12018
56	2008-02-03 21:56:42	116.7343	40.12012
56	2008-02-03 22:01:42	116.7343	40.12011
56	2008-02-03 22:06:42	116.7343	40.12011
56	2008-02-03 22:11:42	116.7343	40.12011
56	2008-02-03 22:16:42	116.7342	40.12004
56	2008-02-03 22:21:41	116.73457	40.12037
56	2008-02-03 22:26:41	116.73423	40.12002
56	2008-02-03 22:31:41	116.73423	40.12002
56	2008-02-03 22:36:41	116.73423	40.12002
56	2008-02-03 22:41:41	116.41268	39.88835
56	2008-02-03 22:41:41	116.41268	39.88835
56	2008-02-03 22:46:41	116.73437	40.12035
56	2008-02-03 22:51:41	116.73405	40.12024
56	2008-02-03 22:56:41	116.73406	40.12023
56	2008-02-03 22:56:41	116.73406	40.12023
56	2008-02-03 23:01:42	116.73408	40.12023
56	2008-02-03 23:06:42	116.73412	40.12022
56	2008-02-03 23:11:42	116.7345	40.12012
56	2008-02-03 23:16:42	116.73428	40.12009
56	2008-02-03 23:21:41	116.73433	40.12013
56	2008-02-03 23:26:41	116.73432	40.12017
56	2008-02-03 23:31:41	116.73436	40.12015
56	2008-02-03 23:36:41	116.73432	40.12017
56	2008-02-03 23:41:41	116.73401	40.12014
56	2008-02-03 23:46:41	116.7342	40.12014
56	2008-02-03 23:51:41	116.73424	40.12015
56	2008-02-03 23:56:41	116.73431	40.12012
56	2008-02-04 00:01:42	116.73426	40.12006
56	2008-02-04 00:06:42	116.73431	40.1201
56	2008-02-04 00:11:44	116.73453	40.12003
56	2008-02-04 00:16:42	116.73448	40.12003
56	2008-02-04 00:21:42	116.73446	40.12004
56	2008-02-04 00:26:41	116.73445	40.12004
56	2008-02-04 00:31:41	116.73444	40.12004
56	2008-02-04 00:36:41	116.73443	40.12004
56	2008-02-04 00:41:41	116.73446	40.11997
56	2008-02-04 00:46:41	116.7345	40.11983
56	2008-02-04 00:51:41	116.73457	40.11985
56	2008-02-04 00:56:41	116.73465	40.1201
56	2008-02-04 01:06:41	116.73409	40.11972
56	2008-02-04 01:11:41	116.73421	40.12009
56	2008-02-04 01:16:41	116.73427	40.12006
56	2008-02-04 01:21:41	116.73428	40.12006
56	2008-02-04 01:21:41	116.73428	40.12006
56	2008-02-04 01:26:41	116.73427	40.12003
56	2008-02-04 01:31:41	116.73427	40.12006
56	2008-02-04 01:36:41	116.73435	40.1199
56	2008-02-04 01:41:41	116.73429	40.11996
56	2008-02-04 01:46:40	116.73422	40.11999
56	2008-02-04 01:51:40	116.73411	40.12074
56	2008-02-04 01:56:40	116.73418	40.12068
56	2008-02-04 02:01:40	116.73425	40.11993
56	2008-02-04 02:11:40	116.73429	40.11999
56	2008-02-04 02:16:40	116.73433	40.11994
56	2008-02-04 02:21:40	116.73435	40.11994
56	2008-02-04 02:26:41	116.73435	40.11998
56	2008-02-04 02:31:41	116.73434	40.11991
56	2008-02-04 02:36:41	116.73433	40.11993
56	2008-02-04 02:41:41	116.73432	40.11994
56	2008-02-04 02:46:40	116.73422	40.1201
56	2008-02-04 02:51:40	116.73424	40.1201
56	2008-02-04 02:56:40	116.73427	40.12012
56	2008-02-04 03:01:40	116.73428	40.12012
56	2008-02-04 03:06:40	116.73427	40.12012
56	2008-02-04 03:11:40	116.73428	40.12011
56	2008-02-04 03:16:40	116.73428	40.12012
56	2008-02-04 03:21:40	116.73429	40.12012
56	2008-02-04 03:26:40	116.73429	40.12012
56	2008-02-04 03:31:40	116.7343	40.12012
56	2008-02-04 03:36:40	116.73429	40.12012
56	2008-02-04 03:41:40	116.73429	40.12011
56	2008-02-04 03:46:40	116.73429	40.12009
56	2008-02-04 03:46:40	116.73429	40.12009
56	2008-02-04 03:51:40	116.73431	40.12016
56	2008-02-04 03:56:40	116.73429	40.12007
56	2008-02-04 04:01:40	116.73428	40.12005
56	2008-02-04 04:06:40	116.73417	40.12003
56	2008-02-04 04:11:40	116.73432	40.12003
56	2008-02-04 04:16:40	116.7343	40.12003
56	2008-02-04 04:21:40	116.73438	40.11981
56	2008-02-04 04:26:40	116.73425	40.12004
56	2008-02-04 04:31:40	116.73423	40.12006
56	2008-02-04 04:36:40	116.73416	40.11938
56	2008-02-04 04:41:40	116.73415	40.11991
56	2008-02-04 04:46:40	116.73428	40.11991
56	2008-02-04 04:51:40	116.7343	40.11994
56	2008-02-04 04:56:40	116.73427	40.11978
56	2008-02-04 05:06:40	116.73425	40.11985
56	2008-02-04 05:11:40	116.73425	40.1199
56	2008-02-04 05:16:40	116.73417	40.12016
56	2008-02-04 05:21:40	116.73425	40.12013
56	2008-02-04 05:26:40	116.7343	40.12001
56	2008-02-04 05:31:40	116.73431	40.12004
56	2008-02-04 05:36:40	116.73432	40.12004
56	2008-02-04 05:41:40	116.73433	40.12006
56	2008-02-04 05:46:39	116.73433	40.12007
56	2008-02-04 06:01:39	116.73465	40.12028
56	2008-02-04 06:06:39	116.73443	40.12001
56	2008-02-04 06:11:39	116.73434	40.12008
56	2008-02-04 06:11:39	116.73434	40.12008
56	2008-02-04 06:16:39	116.73433	40.12009
56	2008-02-04 06:21:39	116.73434	40.12008
56	2008-02-04 06:26:40	116.73435	40.12008
56	2008-02-04 06:31:40	116.73435	40.12008
56	2008-02-04 06:36:40	116.73434	40.12009
56	2008-02-04 06:41:40	116.73434	40.12007
56	2008-02-04 06:46:39	116.73433	40.12005
56	2008-02-04 06:51:39	116.73431	40.12006
56	2008-02-04 06:56:39	116.73483	40.11984
56	2008-02-04 07:01:39	116.7343	40.12014
56	2008-02-04 07:06:39	116.7343	40.1201
56	2008-02-04 07:11:39	116.73429	40.1201
56	2008-02-04 07:16:39	116.73429	40.1201
56	2008-02-04 07:21:39	116.73429	40.1201
56	2008-02-04 07:26:39	116.73428	40.12034
56	2008-02-04 07:31:39	116.73431	40.12018
56	2008-02-04 07:36:39	116.73431	40.12015
56	2008-02-04 07:41:39	116.73405	40.11961
56	2008-02-04 07:46:39	116.73427	40.12001
56	2008-02-04 07:51:39	116.73423	40.11997
56	2008-02-04 08:01:39	116.73425	40.11978
56	2008-02-04 08:06:39	116.73429	40.11967
56	2008-02-04 08:16:39	116.66776	40.11457
56	2008-02-04 08:21:39	116.62387	40.11636
56	2008-02-04 08:26:39	116.57867	40.11687
56	2008-02-04 08:31:39	116.55524	40.10115
56	2008-02-04 08:36:39	116.54801	40.06282
56	2008-02-04 08:36:39	116.54801	40.06282
56	2008-02-04 08:41:39	116.52797	40.04174
56	2008-02-04 08:46:38	116.51272	40.01736
56	2008-02-04 08:51:38	116.4955	40.00084
56	2008-02-04 08:56:38	116.47255	39.98772
56	2008-02-04 09:01:38	116.46511	39.97282
56	2008-02-04 09:06:38	116.44007	39.95546
56	2008-02-04 09:08:35	116.43932	39.95493
56	2008-02-04 09:13:35	116.46716	39.97329
56	2008-02-04 09:18:35	116.52098	40.01785
56	2008-02-04 09:23:36	116.57958	40.04704
56	2008-02-04 09:28:34	116.58375	40.05924
56	2008-02-04 09:33:34	116.58209	40.06976
56	2008-02-04 09:38:34	116.58673	40.07786
56	2008-02-04 09:39:11	116.58673	40.07788
56	2008-02-04 09:44:11	116.58158	40.07695
56	2008-02-04 09:49:11	116.58034	40.07573
56	2008-02-04 09:49:11	116.58034	40.07573
56	2008-02-04 09:54:11	116.58185	40.06635
56	2008-02-04 09:59:11	116.56295	40.07005
56	2008-02-04 10:04:11	116.56256	40.06846
56	2008-02-04 10:09:11	116.5673	40.06377
56	2008-02-04 10:14:11	116.5673	40.06379
56	2008-02-04 10:19:11	116.5673	40.06379
56	2008-02-04 10:24:10	116.5673	40.06378
56	2008-02-04 10:29:10	116.58276	40.06203
56	2008-02-04 10:34:10	116.58275	40.06203
56	2008-02-04 10:39:10	116.58275	40.06202
56	2008-02-04 10:44:10	116.58275	40.06202
56	2008-02-04 10:49:10	116.58275	40.06201
56	2008-02-04 10:54:10	116.58275	40.06202
56	2008-02-04 10:59:10	116.58275	40.06201
56	2008-02-04 11:04:11	116.58275	40.06199
56	2008-02-04 11:09:11	116.58276	40.062
56	2008-02-04 11:11:43	116.58279	40.06202
56	2008-02-04 11:14:11	116.58278	40.06202
56	2008-02-04 11:19:11	116.58276	40.062
56	2008-02-04 11:24:10	116.58267	40.06192
56	2008-02-04 11:29:10	116.58269	40.06194
56	2008-02-04 11:34:10	116.58269	40.06238
56	2008-02-04 11:39:10	116.5827	40.06239
56	2008-02-04 11:44:10	116.5827	40.06239
56	2008-02-04 11:49:10	116.5827	40.0624
56	2008-02-04 11:54:10	116.5827	40.0624
56	2008-02-04 12:04:10	116.58252	40.06348
56	2008-02-04 12:09:10	116.58251	40.06348
56	2008-02-04 12:14:10	116.58236	40.0645
56	2008-02-04 12:14:10	116.58236	40.0645
56	2008-02-04 12:19:10	116.58235	40.06452
56	2008-02-04 12:24:10	116.58236	40.06451
56	2008-02-04 12:29:10	116.58072	40.07348
56	2008-02-04 12:34:10	116.58189	40.07594
56	2008-02-04 12:39:10	116.58188	40.07596
56	2008-02-04 12:44:10	116.58315	40.07523
56	2008-02-04 12:49:10	116.58316	40.07524
56	2008-02-04 12:54:10	116.58317	40.07523
56	2008-02-04 12:59:10	116.58317	40.07522
56	2008-02-04 13:04:10	116.58429	40.07649
56	2008-02-04 13:09:10	116.58564	40.07672
56	2008-02-04 13:14:10	116.58753	40.07729
56	2008-02-04 13:18:02	116.58753	40.07729
56	2008-02-04 13:23:02	116.57534	40.04362
56	2008-02-04 13:28:02	116.50879	40.01117
56	2008-02-04 13:33:02	116.44994	40.01479
56	2008-02-04 13:38:03	116.37244	40.02144
56	2008-02-04 13:43:03	116.3421	40.02889
56	2008-02-04 13:48:03	116.31388	40.06627
56	2008-02-04 13:53:03	116.33259	40.07335
56	2008-02-04 13:54:11	116.33125	40.07338
56	2008-02-04 13:59:11	116.32075	40.07613
56	2008-02-04 14:04:11	116.31464	40.06404
56	2008-02-04 14:09:11	116.32755	40.04704
56	2008-02-04 14:14:11	116.33792	40.03342
56	2008-02-04 14:19:11	116.35325	40.01401
56	2008-02-04 14:24:11	116.37243	40.00049
56	2008-02-04 14:28:06	116.38093	39.99139
56	2008-02-04 14:33:06	116.40333	39.9871
56	2008-02-04 14:38:07	116.44907	39.97968
56	2008-02-04 14:43:07	116.46527	39.99238
56	2008-02-04 14:45:55	116.4726	39.99981
56	2008-02-04 14:50:55	116.4703	39.99063
56	2008-02-04 14:53:43	116.4678	39.98402
56	2008-02-04 14:53:43	116.4678	39.98402
56	2008-02-04 14:57:02	116.4627	39.98743
56	2008-02-04 15:02:02	116.4649	39.97258
56	2008-02-04 15:07:02	116.43871	39.95439
56	2008-02-04 15:12:02	116.41914	39.95799
56	2008-02-04 15:17:02	116.40205	39.9578
56	2008-02-04 15:22:02	116.39164	39.96142
56	2008-02-04 15:27:02	116.39162	39.96141
56	2008-02-04 15:37:02	116.39146	39.96137
56	2008-02-04 15:42:02	116.39164	39.9613
56	2008-02-04 15:42:02	116.39164	39.9613
56	2008-02-04 15:47:02	116.40005	39.9607
56	2008-02-04 15:52:02	116.41124	39.96067
56	2008-02-04 15:52:02	116.41124	39.96067
56	2008-02-04 15:56:11	116.41986	39.96778
56	2008-02-04 15:59:13	116.42963	39.96405
56	2008-02-04 16:01:11	116.42949	39.9597
56	2008-02-04 16:06:11	116.4346	39.94762
56	2008-02-04 16:06:11	116.4346	39.94762
56	2008-02-04 16:10:33	116.43454	39.94404
56	2008-02-04 16:13:34	116.43352	39.95273
56	2008-02-04 16:17:21	116.4334	39.95929
56	2008-02-04 16:22:21	116.41932	39.95786
56	2008-02-04 16:27:21	116.41879	39.96745
56	2008-02-04 16:31:11	116.43423	39.96569
56	2008-02-04 16:36:12	116.45545	39.94908
56	2008-02-04 16:40:08	116.45529	39.95184
56	2008-02-04 16:45:08	116.44982	39.95016
56	2008-02-04 16:50:08	116.43893	39.9496
56	2008-02-04 16:54:52	116.4352	39.95818
56	2008-02-04 16:59:52	116.45252	39.95349
56	2008-02-04 17:04:23	116.4594	39.95901
56	2008-02-04 17:09:23	116.45481	39.95413
56	2008-02-04 17:14:23	116.44468	39.94642
56	2008-02-04 17:19:24	116.43325	39.93982
56	2008-02-04 17:23:18	116.41944	39.93681
56	2008-02-04 17:28:18	116.41076	39.93499
56	2008-02-04 17:28:18	116.41076	39.93499
56	2008-02-04 17:33:18	116.41045	39.94107
56	2008-02-04 17:38:18	116.41265	39.9505
56	2008-02-04 17:43:18	116.41787	39.9608
56	2008-02-04 17:48:18	116.42966	39.96343
56	2008-02-04 17:50:27	116.43305	39.9602
56	2008-02-04 17:55:27	116.42591	39.95527
56	2008-02-04 18:00:27	116.41934	39.94844
56	2008-02-04 18:05:27	116.42507	39.93964
56	2008-02-04 18:10:27	116.41948	39.94022
56	2008-02-04 18:15:27	116.41923	39.94699
56	2008-02-04 18:20:27	116.45812	39.96521
56	2008-02-04 18:25:27	116.45603	39.97796
56	2008-02-04 18:27:26	116.45893	39.97896
56	2008-02-04 18:32:26	116.45634	39.96485
56	2008-02-04 18:44:12	116.45548	39.93975
56	2008-02-04 18:47:38	116.45541	39.92773
56	2008-02-04 18:52:38	116.45546	39.90574
56	2008-02-04 18:57:38	116.44937	39.89062
56	2008-02-04 19:04:36	116.44868	39.89206
56	2008-02-04 19:09:36	116.42751	39.89949
56	2008-02-04 19:14:37	116.4165	39.90183
56	2008-02-04 19:14:37	116.4165	39.90183
56	2008-02-04 19:15:29	116.41767	39.90274
56	2008-02-04 19:20:29	116.42125	39.90353
56	2008-02-04 19:25:29	116.42164	39.90343
56	2008-02-04 19:28:47	116.42385	39.90358
56	2008-02-04 19:33:47	116.43135	39.90204
56	2008-02-04 19:38:47	116.42339	39.90726
56	2008-02-04 19:38:47	116.42339	39.90726
56	2008-02-04 19:43:47	116.41489	39.91427
56	2008-02-04 19:47:33	116.40805	39.91474
56	2008-02-04 19:49:07	116.4104	39.9143
56	2008-02-04 19:54:07	116.42014	39.92155
56	2008-02-04 19:59:07	116.42868	39.92279
56	2008-02-04 20:04:07	116.42832	39.93197
56	2008-02-04 20:09:07	116.43018	39.93959
56	2008-02-04 20:14:07	116.44534	39.9463
56	2008-02-04 20:14:58	116.44606	39.94648
56	2008-02-04 20:19:58	116.43884	39.94985
56	2008-02-04 20:27:43	116.43388	39.95878
56	2008-02-04 20:32:43	116.44967	39.95545
56	2008-02-04 20:37:43	116.4556	39.93349
56	2008-02-04 20:47:43	116.45561	39.90532
56	2008-02-04 20:52:43	116.45527	39.88964
56	2008-02-04 20:57:43	116.43332	39.85762
56	2008-02-04 21:02:43	116.41845	39.85475
56	2008-02-04 21:07:44	116.42568	39.85693
56	2008-02-04 21:14:44	116.43291	39.84747
56	2008-02-04 21:19:44	116.43262	39.85723
56	2008-02-04 21:23:36	116.43294	39.86655
56	2008-02-04 21:28:36	116.454	39.86999
56	2008-02-04 21:33:36	116.47086	39.86989
56	2008-02-04 21:35:06	116.47369	39.86984
56	2008-02-04 21:45:06	116.4494	39.87494
56	2008-02-04 21:50:06	116.44872	39.88031
56	2008-02-04 21:55:06	116.43411	39.88697
56	2008-02-04 22:00:06	116.43017	39.89892
56	2008-02-04 22:05:07	116.42875	39.9194
56	2008-02-04 22:08:37	116.42401	39.92322
56	2008-02-04 22:08:37	116.42401	39.92322
56	2008-02-04 22:18:37	116.44892	39.88303
56	2008-02-04 22:23:37	116.46134	39.88288
56	2008-02-04 22:25:07	116.46159	39.87964
56	2008-02-04 22:30:07	116.44983	39.87688
56	2008-02-04 22:35:06	116.43859	39.88769
56	2008-02-04 22:40:06	116.43039	39.90594
56	2008-02-04 22:45:06	116.42852	39.92854
56	2008-02-04 22:47:41	116.42461	39.93249
56	2008-02-04 22:52:01	116.42258	39.94058
56	2008-02-04 23:01:58	116.4117	39.93237
56	2008-02-04 23:06:58	116.39057	39.9321
56	2008-02-04 23:11:58	116.36244	39.93111
56	2008-02-04 23:16:58	116.34807	39.92235
56	2008-02-04 23:21:58	116.33322	39.91605
56	2008-02-04 23:26:58	116.32835	39.91029
56	2008-02-04 23:31:58	116.30053	39.91173
56	2008-02-04 23:36:48	116.30167	39.91351
56	2008-02-04 23:41:48	116.29388	39.92241
56	2008-02-04 23:42:52	116.29849	39.9225
56	2008-02-04 23:47:52	116.30387	39.94611
56	2008-02-04 23:57:52	116.38981	39.96707
56	2008-02-05 00:02:52	116.40143	39.96477
56	2008-02-05 00:08:09	116.40331	39.96055
56	2008-02-05 00:13:09	116.39326	39.95574
56	2008-02-05 00:14:25	116.39154	39.95569
56	2008-02-05 00:19:25	116.41791	39.9579
56	2008-02-05 00:21:54	116.42584	39.95733
56	2008-02-05 00:24:25	116.41857	39.95798
56	2008-02-05 00:29:25	116.40312	39.96052
56	2008-02-05 00:33:18	116.40145	39.96381
56	2008-02-05 00:38:18	116.39873	39.95827
56	2008-02-05 00:41:06	116.40151	39.95762
56	2008-02-05 00:46:07	116.41277	39.95263
56	2008-02-05 00:51:07	116.4114	39.97596
56	2008-02-05 00:56:06	116.41082	40.00525
56	2008-02-05 01:01:06	116.41194	40.03093
56	2008-02-05 01:06:06	116.41073	40.05971
56	2008-02-05 01:14:04	116.43209	40.06916
56	2008-02-05 01:16:11	116.4314	40.07041
56	2008-02-05 01:31:11	116.36587	40.1098
56	2008-02-05 01:37:55	116.38125	40.11555
56	2008-02-05 01:42:55	116.4249	40.11676
56	2008-02-05 01:47:55	116.46795	40.11707
56	2008-02-05 01:52:55	116.52787	40.12076
56	2008-02-05 01:57:55	116.56158	40.11625
56	2008-02-05 02:32:54	116.73433	40.12011
56	2008-02-05 02:57:55	116.73423	40.12016
56	2008-02-05 03:02:55	116.73427	40.12011
56	2008-02-05 03:07:54	116.73428	40.12012
56	2008-02-05 03:12:54	116.73428	40.12011
56	2008-02-05 03:17:54	116.73429	40.1201
56	2008-02-05 03:22:54	116.7343	40.12008
56	2008-02-05 03:27:54	116.73431	40.12006
56	2008-02-05 03:27:54	116.73431	40.12006
56	2008-02-05 03:32:54	116.73428	40.12004
56	2008-02-05 03:37:54	116.73427	40.12003
56	2008-02-05 03:47:55	116.73427	40.12003
56	2008-02-05 03:52:55	116.73418	40.12013
56	2008-02-05 03:57:55	116.73418	40.12013
56	2008-02-05 04:02:55	116.73459	40.11995
56	2008-02-05 04:07:54	116.73448	40.12
56	2008-02-05 04:12:54	116.73446	40.12002
56	2008-02-05 04:17:54	116.73428	40.12006
56	2008-02-05 04:22:54	116.73424	40.12005
56	2008-02-05 04:27:54	116.73425	40.11994
56	2008-02-05 04:32:54	116.73423	40.11997
56	2008-02-05 04:37:54	116.73439	40.12031
56	2008-02-05 04:47:54	116.73423	40.11994
56	2008-02-05 04:52:54	116.73423	40.11993
56	2008-02-05 04:57:54	116.73427	40.11985
56	2008-02-05 05:02:54	116.73436	40.1201
56	2008-02-05 05:07:54	116.73432	40.1201
56	2008-02-05 05:12:54	116.7343	40.1201
56	2008-02-05 05:22:54	116.73444	40.11992
56	2008-02-05 05:27:54	116.73443	40.11992
56	2008-02-05 05:37:54	116.7344	40.11983
56	2008-02-05 05:42:54	116.73439	40.11992
56	2008-02-05 05:42:54	116.73439	40.11992
56	2008-02-05 05:47:54	116.73432	40.1201
56	2008-02-05 05:52:54	116.73424	40.12002
56	2008-02-05 05:57:54	116.73413	40.11998
56	2008-02-05 06:02:54	116.73442	40.12013
56	2008-02-05 06:07:54	116.73438	40.12013
56	2008-02-05 06:12:54	116.73439	40.12002
56	2008-02-05 06:17:53	116.73435	40.12004
56	2008-02-05 06:22:53	116.73434	40.12007
56	2008-02-05 06:27:53	116.7343	40.12005
56	2008-02-05 06:32:53	116.73412	40.12041
56	2008-02-05 06:37:54	116.73413	40.12041
56	2008-02-05 06:42:54	116.73436	40.12001
56	2008-02-05 06:47:53	116.73434	40.12003
56	2008-02-05 06:52:53	116.73432	40.12004
56	2008-02-05 06:57:54	116.7343	40.12006
56	2008-02-05 07:02:54	116.7342	40.12005
56	2008-02-05 07:07:54	116.73418	40.11997
56	2008-02-05 07:17:53	116.73418	40.11997
56	2008-02-05 07:22:53	116.73415	40.12026
56	2008-02-05 07:27:53	116.73425	40.12039
56	2008-02-05 07:37:53	116.7343	40.12002
56	2008-02-05 07:47:53	116.73431	40.12
56	2008-02-05 07:52:53	116.73429	40.12026
56	2008-02-05 07:57:54	116.73427	40.11994
56	2008-02-05 08:02:54	116.73416	40.1201
56	2008-02-05 08:07:54	116.73421	40.12002
56	2008-02-05 08:07:54	116.73421	40.12002
56	2008-02-05 08:12:54	116.73421	40.12002
56	2008-02-05 08:17:53	116.73421	40.12002
56	2008-02-05 08:22:53	116.73421	40.12002
56	2008-02-05 08:27:53	116.73421	40.12002
56	2008-02-05 08:27:53	116.73421	40.12002
56	2008-02-05 08:27:53	116.73421	40.12002
56	2008-02-05 08:32:53	116.73421	40.12002
56	2008-02-05 08:37:53	116.73421	40.11981
56	2008-02-05 08:42:53	116.73414	40.12004
56	2008-02-05 08:47:53	116.73417	40.12008
56	2008-02-05 08:52:53	116.73417	40.1201
56	2008-02-05 08:57:53	116.73744	40.12823
56	2008-02-05 09:02:53	116.71305	40.13255
56	2008-02-05 09:07:53	116.68881	40.12132
56	2008-02-05 09:10:04	116.67359	40.11452
56	2008-02-05 09:15:04	116.65793	40.11096
56	2008-02-05 09:25:04	116.65648	40.11182
56	2008-02-05 09:30:04	116.66333	40.10268
56	2008-02-05 09:30:04	116.66333	40.10268
56	2008-02-05 09:35:04	116.68136	40.09456
56	2008-02-05 09:40:04	116.69895	40.07487
56	2008-02-05 09:45:04	116.67904	40.06218
56	2008-02-05 09:50:04	116.68276	40.06175
56	2008-02-05 09:55:04	116.72138	40.062
56	2008-02-05 10:00:05	116.71385	40.07646
56	2008-02-05 10:05:05	116.70036	40.09395
56	2008-02-05 10:10:00	116.66831	40.09703
56	2008-02-05 10:15:00	116.6784	40.11776
56	2008-02-05 10:20:00	116.69073	40.10075
56	2008-02-05 10:25:00	116.69483	40.10053
56	2008-02-05 10:30:00	116.6925	40.10088
56	2008-02-05 10:35:00	116.6925	40.10091
56	2008-02-05 10:40:00	116.69225	40.10063
56	2008-02-05 10:45:00	116.69245	40.10091
56	2008-02-05 10:50:00	116.69247	40.10089
56	2008-02-05 10:50:58	116.69	40.10085
56	2008-02-05 10:55:58	116.6822	40.11597
56	2008-02-05 11:00:58	116.6761	40.11771
56	2008-02-05 11:05:58	116.6783	40.11693
56	2008-02-05 11:10:58	116.67829	40.11691
56	2008-02-05 11:11:52	116.67829	40.11691
56	2008-02-05 11:15:58	116.67827	40.11688
56	2008-02-05 11:20:58	116.67827	40.11689
56	2008-02-05 11:25:57	116.67831	40.11688
56	2008-02-05 11:30:57	116.6789	40.11694
56	2008-02-05 11:30:57	116.6789	40.11694
56	2008-02-05 11:40:57	116.67906	40.11712
56	2008-02-05 11:45:57	116.67934	40.11722
56	2008-02-05 11:50:57	116.67919	40.11715
56	2008-02-05 11:55:57	116.67913	40.11712
56	2008-02-05 12:00:57	116.67943	40.11715
56	2008-02-05 12:05:57	116.67923	40.11709
56	2008-02-05 12:10:58	116.66714	40.12582
56	2008-02-05 12:15:39	116.65125	40.13406
56	2008-02-05 12:20:39	116.65775	40.13674
56	2008-02-05 12:25:39	116.68369	40.11699
56	2008-02-05 12:30:39	116.73116	40.12242
56	2008-02-05 12:35:39	116.74787	40.13164
56	2008-02-05 12:40:39	116.75011	40.12543
56	2008-02-05 12:45:39	116.76954	40.09738
56	2008-02-05 12:50:39	116.78771	40.05169
56	2008-02-05 12:55:58	116.77646	39.99976
56	2008-02-05 13:00:39	116.77112	39.96632
56	2008-02-05 13:05:39	116.78056	39.9532
56	2008-02-05 13:10:39	116.78054	39.95318
56	2008-02-05 13:15:39	116.78053	39.95317
56	2008-02-05 13:25:38	116.78042	39.95346
56	2008-02-05 13:26:58	116.7757	39.9586
56	2008-02-05 13:26:58	116.7757	39.9586
56	2008-02-05 13:31:58	116.77641	40.00016
56	2008-02-05 13:41:58	116.76954	40.09513
56	2008-02-05 13:46:58	116.74745	40.13145
56	2008-02-05 13:51:58	116.73507	40.12836
56	2008-02-05 13:56:58	116.73518	40.12789
56	2008-02-05 14:01:58	116.68168	40.11583
56	2008-02-05 14:06:58	116.65481	40.11052
56	2008-02-05 14:11:58	116.65529	40.11193
56	2008-02-05 14:16:58	116.65528	40.1119
56	2008-02-05 14:21:59	116.65528	40.11188
56	2008-02-05 14:26:59	116.65528	40.11187
56	2008-02-05 14:31:59	116.65528	40.11185
56	2008-02-05 14:41:58	116.65509	40.11153
56	2008-02-05 14:46:58	116.65527	40.11185
56	2008-02-05 14:51:58	116.65527	40.11177
56	2008-02-05 14:56:58	116.65527	40.11158
56	2008-02-05 15:01:58	116.6552	40.1117
56	2008-02-05 15:06:58	116.65528	40.11179
56	2008-02-05 15:11:58	116.65532	40.11187
56	2008-02-05 15:16:58	116.65532	40.11167
56	2008-02-05 15:21:58	116.65553	40.11207
56	2008-02-05 15:26:58	116.65541	40.11201
56	2008-02-05 15:31:58	116.65521	40.11147
56	2008-02-05 15:36:58	116.65525	40.1115
56	2008-02-05 15:41:58	116.6531	40.11069
56	2008-02-05 15:46:58	116.66081	40.11427
56	2008-02-05 15:51:58	116.66059	40.11468
56	2008-02-05 15:51:58	116.66059	40.11468
56	2008-02-05 15:56:58	116.6605	40.11488
56	2008-02-05 16:01:58	116.66055	40.11472
56	2008-02-05 16:06:58	116.66064	40.11445
56	2008-02-05 16:11:58	116.66054	40.11476
56	2008-02-05 16:16:58	116.66063	40.11458
56	2008-02-05 16:21:58	116.66086	40.11393
56	2008-02-05 16:26:58	116.66074	40.1142
56	2008-02-05 16:31:58	116.66077	40.11423
56	2008-02-05 16:36:58	116.6606	40.11499
56	2008-02-05 16:41:57	116.66064	40.11557
56	2008-02-05 16:46:57	116.66069	40.11545
56	2008-02-05 16:51:57	116.66088	40.11492
56	2008-02-05 17:06:57	116.66096	40.11502
56	2008-02-05 17:16:57	116.66092	40.11426
56	2008-02-05 17:26:57	116.66077	40.11479
56	2008-02-05 17:31:57	116.66156	40.11397
56	2008-02-05 17:36:57	116.66105	40.11454
56	2008-02-05 17:41:58	116.66107	40.11452
56	2008-02-05 17:46:58	116.66043	40.11484
56	2008-02-05 17:51:58	116.66096	40.11411
56	2008-02-05 17:56:58	116.66094	40.11406
56	2008-02-05 18:01:57	116.66087	40.11434
56	2008-02-05 18:06:57	116.66085	40.11445
56	2008-02-05 18:11:57	116.66083	40.11444
56	2008-02-05 18:16:57	116.66082	40.11444
56	2008-02-05 18:16:57	116.66082	40.11444
56	2008-02-05 18:21:57	116.66081	40.11443
56	2008-02-05 18:26:57	116.66081	40.11442
56	2008-02-05 18:36:57	116.66134	40.11561
56	2008-02-05 18:41:57	116.66134	40.11561
56	2008-02-05 18:46:57	116.66038	40.11377
56	2008-02-05 18:51:57	116.66077	40.11436
56	2008-02-05 18:56:57	116.66091	40.1145
56	2008-02-05 19:01:57	116.66076	40.11438
56	2008-02-05 19:06:57	116.66077	40.11444
56	2008-02-05 19:11:57	116.66076	40.11446
56	2008-02-05 19:16:57	116.66074	40.11447
56	2008-02-05 19:21:57	116.66092	40.1144
56	2008-02-05 19:26:57	116.66078	40.11457
56	2008-02-05 19:31:57	116.66078	40.11455
56	2008-02-05 19:36:57	116.6592	40.11476
56	2008-02-05 19:41:57	116.6904	40.12242
56	2008-02-05 19:46:57	116.70101	40.13246
56	2008-02-05 19:50:26	116.70213	40.13244
56	2008-02-05 19:55:26	116.70217	40.13254
56	2008-02-05 20:00:26	116.70222	40.1326
56	2008-02-05 20:05:26	116.73718	40.13187
56	2008-02-05 20:10:26	116.71943	40.12191
56	2008-02-05 20:15:26	116.73427	40.12009
56	2008-02-05 20:20:26	116.73425	40.1201
56	2008-02-05 20:25:26	116.73424	40.1201
56	2008-02-05 20:30:26	116.73425	40.1201
56	2008-02-05 20:35:26	116.73426	40.1201
56	2008-02-05 20:40:27	116.73426	40.12011
56	2008-02-05 20:45:27	116.73425	40.12011
56	2008-02-05 20:50:27	116.73425	40.12011
56	2008-02-05 20:55:27	116.73425	40.12012
56	2008-02-05 21:00:26	116.73424	40.12012
56	2008-02-05 21:05:26	116.73424	40.12012
56	2008-02-05 21:10:26	116.73424	40.12012
56	2008-02-05 21:15:26	116.73424	40.12012
56	2008-02-05 21:20:26	116.73424	40.12012
56	2008-02-05 21:25:26	116.73424	40.12012
56	2008-02-05 21:25:26	116.73424	40.12012
56	2008-02-05 21:30:26	116.73424	40.12012
56	2008-02-05 21:35:26	116.73424	40.12012
56	2008-02-05 21:40:26	116.73424	40.12012
56	2008-02-05 21:45:26	116.73424	40.12012
56	2008-02-05 21:50:26	116.73424	40.12012
56	2008-02-05 21:55:26	116.73424	40.12012
56	2008-02-05 22:00:26	116.73424	40.12013
56	2008-02-05 22:05:26	116.73424	40.12013
56	2008-02-05 22:10:26	116.73425	40.12014
56	2008-02-05 22:15:25	116.7343	40.12021
56	2008-02-05 22:20:26	116.7343	40.12021
56	2008-02-05 22:25:26	116.73437	40.12022
56	2008-02-05 22:30:26	116.73436	40.12028
56	2008-02-05 22:35:26	116.73435	40.12029
56	2008-02-05 22:40:26	116.73436	40.12029
56	2008-02-05 22:45:26	116.73434	40.12029
56	2008-02-05 22:50:26	116.73435	40.12029
56	2008-02-05 22:55:26	116.73435	40.12028
56	2008-02-05 23:00:25	116.73437	40.12028
56	2008-02-05 23:05:25	116.73437	40.12027
56	2008-02-05 23:10:25	116.73437	40.12026
56	2008-02-05 23:15:25	116.73437	40.12026
56	2008-02-05 23:20:25	116.73437	40.12026
56	2008-02-05 23:25:25	116.73436	40.12024
56	2008-02-05 23:35:25	116.73435	40.12022
56	2008-02-05 23:40:25	116.73434	40.12021
56	2008-02-05 23:45:25	116.73434	40.1202
56	2008-02-05 23:50:25	116.73433	40.1202
56	2008-02-05 23:50:25	116.73433	40.1202
56	2008-02-05 23:55:25	116.73433	40.1202
56	2008-02-06 00:00:25	116.73433	40.1202
56	2008-02-06 00:05:25	116.73433	40.12019
56	2008-02-06 00:10:25	116.73433	40.12019
56	2008-02-06 00:15:25	116.73432	40.12018
56	2008-02-06 00:20:26	116.73432	40.12018
56	2008-02-06 00:25:26	116.73432	40.12017
56	2008-02-06 00:30:26	116.73431	40.12017
56	2008-02-06 00:40:25	116.73431	40.12016
56	2008-02-06 00:45:25	116.73431	40.12016
56	2008-02-06 00:50:25	116.7343	40.12015
56	2008-02-06 00:55:25	116.7343	40.12015
56	2008-02-06 01:00:25	116.7343	40.12015
56	2008-02-06 01:05:25	116.7343	40.12015
56	2008-02-06 01:10:25	116.7343	40.12015
56	2008-02-06 01:15:25	116.73429	40.12015
56	2008-02-06 01:20:25	116.73429	40.12015
56	2008-02-06 01:25:25	116.73429	40.12015
56	2008-02-06 01:30:25	116.73429	40.12014
56	2008-02-06 01:35:25	116.73416	40.11986
56	2008-02-06 01:40:25	116.73421	40.11996
56	2008-02-06 01:45:25	116.73422	40.12001
56	2008-02-06 01:50:25	116.73423	40.12003
56	2008-02-06 01:55:25	116.73424	40.12006
56	2008-02-06 02:00:25	116.73423	40.12006
56	2008-02-06 02:05:25	116.73424	40.12005
56	2008-02-06 02:15:24	116.73424	40.12005
56	2008-02-06 02:15:24	116.73424	40.12005
56	2008-02-06 02:20:25	116.73424	40.12006
56	2008-02-06 02:25:25	116.73424	40.12006
56	2008-02-06 02:30:25	116.73424	40.12007
56	2008-02-06 02:35:25	116.73425	40.12007
56	2008-02-06 02:40:24	116.73425	40.12007
56	2008-02-06 02:45:24	116.73425	40.12007
56	2008-02-06 02:50:24	116.73426	40.12007
56	2008-02-06 02:55:24	116.73426	40.12008
56	2008-02-06 03:00:24	116.73426	40.12008
56	2008-02-06 03:10:24	116.73427	40.12008
56	2008-02-06 03:15:24	116.73427	40.12009
56	2008-02-06 03:20:25	116.73427	40.12009
56	2008-02-06 03:25:25	116.73427	40.12009
56	2008-02-06 03:30:25	116.73427	40.12009
56	2008-02-06 03:35:25	116.73427	40.12009
56	2008-02-06 03:40:24	116.73427	40.12009
56	2008-02-06 03:45:24	116.73427	40.1201
56	2008-02-06 03:50:24	116.73428	40.1201
56	2008-02-06 03:55:24	116.73428	40.1201
56	2008-02-06 04:00:24	116.73428	40.1201
56	2008-02-06 04:05:24	116.73428	40.12011
56	2008-02-06 04:10:24	116.73428	40.12011
56	2008-02-06 04:15:24	116.73428	40.12011
56	2008-02-06 04:15:24	116.73428	40.12011
56	2008-02-06 04:30:25	116.73419	40.12013
56	2008-02-06 04:35:25	116.73418	40.12009
56	2008-02-06 04:40:24	116.73417	40.12009
56	2008-02-06 04:45:24	116.73418	40.12009
56	2008-02-06 04:50:24	116.73418	40.12009
56	2008-02-06 04:55:24	116.73429	40.1202
56	2008-02-06 05:00:24	116.73427	40.12015
56	2008-02-06 05:05:24	116.73426	40.12013
56	2008-02-06 05:10:24	116.73426	40.12011
56	2008-02-06 05:15:24	116.73426	40.12012
56	2008-02-06 05:20:24	116.73427	40.12012
56	2008-02-06 05:25:24	116.73426	40.12013
56	2008-02-06 05:30:24	116.73426	40.12013
56	2008-02-06 05:35:24	116.73427	40.12014
56	2008-02-06 05:40:24	116.73429	40.12025
56	2008-02-06 05:45:24	116.73425	40.12021
56	2008-02-06 05:50:24	116.73423	40.12022
56	2008-02-06 05:55:23	116.73424	40.12023
56	2008-02-06 06:00:24	116.7342	40.12027
56	2008-02-06 06:05:23	116.73421	40.12026
56	2008-02-06 06:10:23	116.73423	40.12015
56	2008-02-06 06:15:23	116.73422	40.12016
56	2008-02-06 06:20:24	116.73422	40.12016
56	2008-02-06 06:25:24	116.73423	40.12016
56	2008-02-06 06:30:24	116.73422	40.12017
56	2008-02-06 06:35:24	116.73419	40.12031
56	2008-02-06 06:40:23	116.7342	40.12027
56	2008-02-06 06:45:23	116.7342	40.12025
56	2008-02-06 06:50:23	116.73421	40.12028
56	2008-02-06 06:55:23	116.73422	40.12027
56	2008-02-06 07:00:23	116.73421	40.12028
56	2008-02-06 07:05:23	116.73418	40.12039
56	2008-02-06 07:05:23	116.73418	40.12039
56	2008-02-06 07:10:23	116.73418	40.12039
56	2008-02-06 07:10:23	116.73418	40.12039
56	2008-02-06 07:15:23	116.73418	40.12038
56	2008-02-06 07:20:24	116.73419	40.12038
56	2008-02-06 07:25:24	116.73419	40.12035
56	2008-02-06 07:30:24	116.7342	40.12033
56	2008-02-06 07:35:24	116.73411	40.12052
56	2008-02-06 07:40:23	116.73412	40.12041
56	2008-02-06 07:45:23	116.73412	40.1204
56	2008-02-06 07:50:23	116.73412	40.1204
56	2008-02-06 08:00:23	116.73415	40.12047
56	2008-02-06 08:05:23	116.73415	40.12048
56	2008-02-06 08:10:23	116.73415	40.12048
56	2008-02-06 08:15:23	116.73416	40.12048
56	2008-02-06 08:20:23	116.73416	40.12047
56	2008-02-06 08:25:23	116.73416	40.12047
56	2008-02-06 08:30:23	116.73416	40.12046
56	2008-02-06 08:35:23	116.73417	40.12045
56	2008-02-06 08:40:23	116.73427	40.12008
56	2008-02-06 08:50:23	116.66891	40.11449
56	2008-02-06 08:55:23	116.61307	40.1164
56	2008-02-06 09:00:23	116.56108	40.11733
56	2008-02-06 09:28:27	116.46702	40.00693
56	2008-02-06 09:30:33	116.46674	40.0096
56	2008-02-06 09:30:33	116.46674	40.0096
56	2008-02-06 09:35:33	116.46473	39.99191
56	2008-02-06 09:40:33	116.46221	39.97888
56	2008-02-06 09:45:33	116.44451	39.95508
56	2008-02-06 09:47:58	116.43711	39.95374
56	2008-02-06 09:52:57	116.43481	39.93989
56	2008-02-06 09:54:57	116.42522	39.93999
56	2008-02-06 09:57:57	116.40754	39.93967
56	2008-02-06 09:59:58	116.4057	39.93967
56	2008-02-06 10:04:58	116.41163	39.94987
56	2008-02-06 10:09:49	116.41869	39.96548
56	2008-02-06 10:14:49	116.42903	39.97532
56	2008-02-06 10:23:04	116.4618	39.984
56	2008-02-06 10:28:04	116.46051	39.96858
56	2008-02-06 10:33:04	116.43867	39.95435
56	2008-02-06 10:38:05	116.42375	39.95828
56	2008-02-06 10:38:05	116.42375	39.95828
56	2008-02-06 10:39:45	116.41879	39.96215
56	2008-02-06 10:44:45	116.39594	39.96862
56	2008-02-06 10:45:25	116.39577	39.96829
56	2008-02-06 10:50:25	116.39426	39.97333
56	2008-02-06 10:53:31	116.40089	39.96878
56	2008-02-06 10:55:25	116.39239	39.96728
56	2008-02-06 11:00:25	116.40112	39.9719
56	2008-02-06 11:10:25	116.3928	39.96194
56	2008-02-06 11:11:59	116.39881	39.96097
56	2008-02-06 11:11:59	116.39881	39.96097
56	2008-02-06 11:12:03	116.39901	39.9609
56	2008-02-06 11:12:03	116.39901	39.9609
56	2008-02-06 11:15:25	116.39827	39.94784
56	2008-02-06 11:20:25	116.39585	39.96214
56	2008-02-06 11:25:25	116.41044	39.96081
56	2008-02-06 11:30:25	116.41891	39.96528
56	2008-02-06 11:32:21	116.42784	39.96805
56	2008-02-06 11:37:21	116.45545	39.95361
56	2008-02-06 11:37:57	116.4563	39.95307
56	2008-02-06 11:47:56	116.43369	39.95823
56	2008-02-06 11:48:22	116.43461	39.95831
56	2008-02-06 11:53:22	116.41669	39.96791
56	2008-02-06 11:58:22	116.35401	39.96644
56	2008-02-06 12:01:48	116.33578	39.96372
56	2008-02-06 12:18:38	116.36705	39.92779
56	2008-02-06 12:30:04	116.35925	39.92322
56	2008-02-06 12:30:16	116.35969	39.92436
56	2008-02-06 12:35:16	116.36581	39.93926
56	2008-02-06 12:37:13	116.36631	39.94257
56	2008-02-06 12:43:10	116.36465	39.95967
56	2008-02-06 12:47:13	116.35974	39.97541
56	2008-02-06 12:48:06	116.35953	39.97592
56	2008-02-06 12:48:06	116.35953	39.97592
56	2008-02-06 12:48:06	116.35953	39.97592
56	2008-02-06 12:48:06	116.35953	39.97592
56	2008-02-06 12:53:06	116.37279	39.97492
56	2008-02-06 12:54:38	116.37419	39.96868
56	2008-02-06 12:59:38	116.32512	39.96614
56	2008-02-06 13:04:38	116.30404	39.93463
56	2008-02-06 13:09:38	116.31361	39.92709
56	2008-02-06 13:10:37	116.31284	39.92663
56	2008-02-06 13:15:37	116.31366	39.93554
56	2008-02-06 13:20:37	116.32187	39.95062
56	2008-02-06 13:25:37	116.33841	39.9568
56	2008-02-06 13:26:10	116.33994	39.9571
56	2008-02-06 13:31:10	116.36392	39.9664
56	2008-02-06 13:36:10	116.40161	39.96716
56	2008-02-06 13:41:10	116.40133	39.98224
56	2008-02-06 13:44:29	116.4096	39.99364
56	2008-02-06 13:49:29	116.41115	39.97858
56	2008-02-06 13:50:24	116.41133	39.97639
56	2008-02-06 13:55:24	116.37616	39.96694
56	2008-02-06 14:10:25	116.27891	39.92296
56	2008-02-06 14:14:47	116.27924	39.91791
56	2008-02-06 14:19:47	116.27753	39.92005
56	2008-02-06 14:20:57	116.27742	39.91971
56	2008-02-06 14:25:57	116.28181	39.90621
56	2008-02-06 14:28:05	116.28898	39.90594
56	2008-02-06 14:33:05	116.3045	39.91662
56	2008-02-06 14:38:05	116.31512	39.92679
56	2008-02-06 14:50:24	116.33875	39.95683
56	2008-02-06 14:59:47	116.37395	39.96213
56	2008-02-06 15:04:47	116.42809	39.96813
56	2008-02-06 15:09:47	116.4555	39.93046
56	2008-02-06 15:14:47	116.4794	39.92142
56	2008-02-06 15:19:47	116.51169	39.92177
56	2008-02-06 15:25:04	116.50872	39.92195
56	2008-02-06 15:28:41	116.49807	39.92705
56	2008-02-06 15:30:05	116.49652	39.92691
56	2008-02-06 15:35:05	116.51122	39.92201
56	2008-02-06 15:39:08	116.509	39.9333
56	2008-02-06 15:40:07	116.51093	39.93351
56	2008-02-06 15:48:25	116.4969	39.91486
56	2008-02-06 15:50:07	116.48934	39.91461
56	2008-02-06 15:50:07	116.48934	39.91461
56	2008-02-06 15:55:07	116.48185	39.95625
56	2008-02-06 16:06:00	116.47267	40.00148
56	2008-02-06 16:06:05	116.47267	40.00147
56	2008-02-06 16:11:05	116.46905	39.99146
56	2008-02-06 16:16:05	116.46652	39.98281
56	2008-02-06 16:21:05	116.45478	39.96352
56	2008-02-06 16:23:27	116.44326	39.95363
56	2008-02-06 16:28:27	116.45531	39.93342
56	2008-02-06 16:31:58	116.46061	39.92641
56	2008-02-06 16:36:58	116.45595	39.93595
56	2008-02-06 16:37:12	116.45591	39.93761
56	2008-02-06 16:41:58	116.47032	39.95295
56	2008-02-06 16:51:42	116.44257	39.94724
56	2008-02-06 16:51:54	116.44241	39.94747
56	2008-02-06 16:56:54	116.43214	39.9455
56	2008-02-06 16:57:17	116.43214	39.9455
56	2008-02-06 17:02:17	116.43355	39.95149
56	2008-02-06 17:06:04	116.43935	39.9559
56	2008-02-06 17:13:41	116.4325	39.95838
56	2008-02-06 17:14:43	116.42673	39.95814
56	2008-02-06 17:19:43	116.40337	39.95791
56	2008-02-06 17:24:16	116.39647	39.96332
56	2008-02-06 17:29:16	116.3916	39.96173
56	2008-02-06 17:34:16	116.39134	39.9614
56	2008-02-06 17:39:16	116.39124	39.96133
56	2008-02-06 17:44:16	116.39668	39.95625
56	2008-02-06 17:48:52	116.39155	39.96192
56	2008-02-06 17:53:52	116.38936	39.96191
56	2008-02-06 17:58:52	116.37168	39.94753
56	2008-02-06 18:03:53	116.35042	39.91324
56	2008-02-06 18:08:52	116.33512	39.88881
56	2008-02-06 18:11:49	116.33348	39.88398
56	2008-02-06 18:16:49	116.34219	39.88806
56	2008-02-06 18:21:49	116.34679	39.89664
56	2008-02-06 18:26:49	116.34739	39.91693
56	2008-02-06 18:31:49	116.35988	39.92471
56	2008-02-06 18:34:43	116.36234	39.93717
56	2008-02-06 18:39:43	116.3516	39.94658
56	2008-02-06 18:49:13	116.37241	39.95652
56	2008-02-06 18:54:13	116.38792	39.96179
56	2008-02-06 18:59:13	116.40695	39.96047
56	2008-02-06 19:04:13	116.41885	39.96555
56	2008-02-06 19:07:00	116.42968	39.96531
56	2008-02-06 19:09:40	116.43348	39.9592
56	2008-02-06 19:14:40	116.43363	39.95513
56	2008-02-06 19:17:44	116.43958	39.95567
56	2008-02-06 19:22:44	116.40698	39.9676
56	2008-02-06 19:27:44	116.34021	39.96627
56	2008-02-06 19:32:44	116.30383	39.94311
56	2008-02-06 19:37:44	116.27897	39.93074
56	2008-02-06 19:40:32	116.27517	39.92713
56	2008-02-06 19:43:33	116.27889	39.92735
56	2008-02-06 19:46:59	116.27598	39.92275
56	2008-02-06 19:55:29	116.30559	39.92684
56	2008-02-06 19:59:19	116.30445	39.9089
56	2008-02-06 20:04:19	116.30769	39.92679
56	2008-02-06 20:09:19	116.3042	39.93379
56	2008-02-06 20:14:20	116.34888	39.93897
56	2008-02-06 20:19:20	116.40822	39.94773
56	2008-02-06 20:24:20	116.46489	39.97141
56	2008-02-06 20:29:20	116.52597	40.01962
56	2008-02-06 20:34:19	116.5818	40.04912
56	2008-02-06 20:39:19	116.58558	40.07998
56	2008-02-06 20:49:19	116.58235	40.11209
56	2008-02-06 20:54:19	116.62244	40.11629
56	2008-02-06 20:59:19	116.67339	40.11446
56	2008-02-06 21:04:19	116.71906	40.12184
56	2008-02-06 21:09:19	116.71966	40.12143
56	2008-02-06 21:14:19	116.73422	40.1201
56	2008-02-06 21:19:19	116.73424	40.1201
56	2008-02-06 21:24:19	116.7342	40.11995
56	2008-02-06 21:29:19	116.73422	40.12
56	2008-02-06 21:34:19	116.73421	40.12001
56	2008-02-06 21:39:19	116.73423	40.12
56	2008-02-06 21:44:19	116.73425	40.12
56	2008-02-06 21:49:19	116.73426	40.11992
56	2008-02-06 21:54:19	116.73428	40.11982
56	2008-02-06 21:59:19	116.73427	40.11979
56	2008-02-06 22:09:19	116.73423	40.11969
56	2008-02-06 22:09:19	116.73423	40.11969
56	2008-02-06 22:14:19	116.73422	40.11973
56	2008-02-06 22:19:19	116.73418	40.11945
56	2008-02-06 22:24:19	116.73403	40.11934
56	2008-02-06 22:29:19	116.73432	40.11979
56	2008-02-06 22:34:18	116.73417	40.11964
56	2008-02-06 22:39:18	116.73419	40.11966
56	2008-02-06 22:44:18	116.73419	40.11966
56	2008-02-06 22:49:18	116.73419	40.11966
56	2008-02-06 22:54:18	116.73419	40.11966
56	2008-02-06 22:59:18	116.7342	40.11993
56	2008-02-06 23:04:18	116.73449	40.12012
56	2008-02-06 23:09:18	116.73442	40.12017
56	2008-02-06 23:14:18	116.73436	40.12015
56	2008-02-06 23:19:18	116.73438	40.12012
56	2008-02-06 23:24:19	116.73446	40.12016
56	2008-02-06 23:29:19	116.73446	40.12016
56	2008-02-06 23:34:19	116.73446	40.12015
56	2008-02-06 23:39:19	116.73442	40.12014
56	2008-02-06 23:44:18	116.73438	40.12011
56	2008-02-06 23:49:18	116.73438	40.12011
56	2008-02-06 23:54:18	116.73438	40.12011
56	2008-02-06 23:59:18	116.73438	40.12011
56	2008-02-07 00:04:18	116.73438	40.12011
56	2008-02-07 00:09:18	116.73451	40.12032
56	2008-02-07 00:14:18	116.73442	40.12024
56	2008-02-07 00:19:18	116.73437	40.12018
56	2008-02-07 00:24:23	116.73436	40.12017
56	2008-02-07 00:29:19	116.73435	40.12022
56	2008-02-07 00:34:19	116.73428	40.11995
56	2008-02-07 00:34:19	116.73428	40.11995
56	2008-02-07 00:39:19	116.73433	40.12012
56	2008-02-07 00:44:19	116.73434	40.12014
56	2008-02-07 00:49:18	116.73433	40.12012
56	2008-02-07 00:54:18	116.73425	40.11992
56	2008-02-07 00:59:18	116.7341	40.11994
56	2008-02-07 01:09:18	116.73455	40.12032
56	2008-02-07 01:14:18	116.73455	40.12034
56	2008-02-07 01:19:18	116.73436	40.12005
56	2008-02-07 01:24:18	116.73437	40.12004
56	2008-02-07 01:29:18	116.73437	40.12003
56	2008-02-07 01:39:18	116.73438	40.1202
56	2008-02-07 01:44:18	116.73441	40.11944
56	2008-02-07 01:49:18	116.73397	40.11973
56	2008-02-07 01:54:18	116.73418	40.11954
56	2008-02-07 01:59:18	116.73454	40.12024
56	2008-02-07 02:14:18	116.73438	40.12021
56	2008-02-07 02:19:18	116.73426	40.12015
56	2008-02-07 02:24:18	116.73428	40.12011
56	2008-02-07 02:34:18	116.73429	40.12002
56	2008-02-07 02:39:18	116.73439	40.12005
56	2008-02-07 02:44:18	116.73444	40.12007
56	2008-02-07 02:49:17	116.73443	40.12007
56	2008-02-07 02:54:17	116.73441	40.12007
56	2008-02-07 02:59:17	116.7344	40.12006
56	2008-02-07 02:59:17	116.7344	40.12006
56	2008-02-07 03:09:17	116.73439	40.12007
56	2008-02-07 03:14:17	116.73437	40.12008
56	2008-02-07 03:19:17	116.7341	40.12017
56	2008-02-07 03:24:17	116.73427	40.12006
56	2008-02-07 03:29:17	116.7343	40.12002
56	2008-02-07 03:34:17	116.73436	40.11998
56	2008-02-07 03:39:18	116.73434	40.11998
56	2008-02-07 03:44:18	116.73435	40.12
56	2008-02-07 03:49:18	116.73436	40.12001
56	2008-02-07 03:54:18	116.73441	40.12013
56	2008-02-07 03:59:17	116.73436	40.12038
56	2008-02-07 04:04:17	116.73439	40.12032
56	2008-02-07 04:09:17	116.7345	40.12033
56	2008-02-07 04:14:17	116.73447	40.12035
56	2008-02-07 04:19:17	116.73439	40.12002
56	2008-02-07 04:24:17	116.73437	40.12004
56	2008-02-07 04:29:17	116.73411	40.11951
56	2008-02-07 04:34:17	116.73419	40.11938
56	2008-02-07 04:39:17	116.73422	40.11939
56	2008-02-07 04:44:17	116.73424	40.11947
56	2008-02-07 04:49:17	116.73473	40.11883
56	2008-02-07 04:54:17	116.73482	40.11856
56	2008-02-07 04:59:17	116.73482	40.11856
56	2008-02-07 05:04:17	116.73482	40.11856
56	2008-02-07 05:09:17	116.73558	40.11978
56	2008-02-07 05:19:17	116.7342	40.12017
56	2008-02-07 05:24:17	116.73419	40.12015
56	2008-02-07 05:29:17	116.73423	40.12013
56	2008-02-07 05:34:17	116.73423	40.12013
56	2008-02-07 05:39:17	116.73427	40.11996
56	2008-02-07 05:44:17	116.73428	40.12001
56	2008-02-07 05:49:17	116.73428	40.11999
56	2008-02-07 05:54:17	116.73429	40.12
56	2008-02-07 05:59:17	116.73436	40.11997
56	2008-02-07 06:04:17	116.73422	40.12006
56	2008-02-07 06:09:17	116.73422	40.1201
56	2008-02-07 06:14:17	116.73424	40.1201
56	2008-02-07 06:19:16	116.73424	40.12009
56	2008-02-07 06:24:16	116.73426	40.12008
56	2008-02-07 06:29:16	116.73442	40.11932
56	2008-02-07 06:34:16	116.73428	40.12003
56	2008-02-07 06:39:16	116.73423	40.11993
56	2008-02-07 06:44:16	116.73419	40.11997
56	2008-02-07 06:49:16	116.7343	40.12013
56	2008-02-07 06:59:16	116.73461	40.11983
56	2008-02-07 07:04:16	116.73455	40.11984
56	2008-02-07 07:09:16	116.73455	40.11984
56	2008-02-07 07:14:16	116.73455	40.11984
56	2008-02-07 07:19:17	116.73455	40.11984
56	2008-02-07 07:24:17	116.73441	40.12071
56	2008-02-07 07:29:17	116.73428	40.11981
56	2008-02-07 07:34:17	116.73426	40.11975
56	2008-02-07 07:39:16	116.73437	40.1198
56	2008-02-07 07:44:16	116.73437	40.1198
56	2008-02-07 07:49:16	116.73446	40.11976
56	2008-02-07 07:49:16	116.73446	40.11976
56	2008-02-07 07:54:16	116.73446	40.11977
56	2008-02-07 07:59:16	116.73438	40.12004
56	2008-02-07 08:04:16	116.73439	40.12005
56	2008-02-07 08:09:16	116.73439	40.12005
56	2008-02-07 08:14:16	116.73433	40.11973
56	2008-02-07 08:19:17	116.73429	40.12013
56	2008-02-07 08:24:17	116.73429	40.12009
56	2008-02-07 08:29:17	116.73424	40.12014
56	2008-02-07 08:34:16	116.73434	40.1198
56	2008-02-07 08:39:16	116.73444	40.11996
56	2008-02-07 08:44:16	116.73438	40.12
56	2008-02-07 08:49:16	116.73438	40.12001
56	2008-02-07 08:54:16	116.73432	40.12015
56	2008-02-07 08:59:16	116.73434	40.12015
56	2008-02-07 09:04:16	116.73434	40.12014
56	2008-02-07 09:09:16	116.73433	40.12015
56	2008-02-07 09:14:16	116.73435	40.12013
56	2008-02-07 09:19:16	116.73434	40.12013
56	2008-02-07 09:24:16	116.69218	40.12343
56	2008-02-07 09:29:16	116.6508	40.11612
56	2008-02-07 09:34:16	116.58254	40.11699
56	2008-02-07 09:39:16	116.5539	40.0932
56	2008-02-07 09:44:16	116.53562	40.05407
56	2008-02-07 09:49:16	116.50915	40.02277
56	2008-02-07 09:54:15	116.46773	40.02303
56	2008-02-07 09:59:15	116.46137	40.00417
56	2008-02-07 10:02:19	116.46598	39.9901
56	2008-02-07 10:07:19	116.46123	39.96917
56	2008-02-07 10:12:19	116.43956	39.94843
56	2008-02-07 10:17:19	116.42799	39.93992
56	2008-02-07 10:22:19	116.40807	39.93948
56	2008-02-07 10:23:48	116.40615	39.941
56	2008-02-07 10:27:18	116.40971	39.94752
56	2008-02-07 10:37:31	116.41697	39.97182
56	2008-02-07 10:42:31	116.37269	39.96667
56	2008-02-07 10:52:12	116.36488	39.93765
56	2008-02-07 10:54:42	116.36488	39.93765
56	2008-02-07 10:57:48	116.36488	39.93765
56	2008-02-07 11:01:15	116.36488	39.93765
56	2008-02-07 11:03:37	116.36488	39.93765
56	2008-02-07 11:08:37	116.36488	39.93765
56	2008-02-07 11:10:28	116.36488	39.93765
56	2008-02-07 11:15:28	116.36488	39.93765
56	2008-02-07 11:20:28	116.40132	39.96111
56	2008-02-07 11:22:18	116.40929	39.96352
56	2008-02-07 11:25:28	116.41202	39.95754
56	2008-02-07 11:35:29	116.32555	39.93706
56	2008-02-07 11:37:33	116.31905	39.94382
56	2008-02-07 11:46:28	116.35193	39.92401
56	2008-02-07 11:57:03	116.35865	39.87261
56	2008-02-07 11:57:12	116.35854	39.87258
56	2008-02-07 12:00:59	116.35842	39.85853
56	2008-02-07 12:05:17	116.36054	39.8463
56	2008-02-07 12:08:18	116.35793	39.84798
56	2008-02-07 12:13:18	116.35834	39.86399
56	2008-02-07 12:18:18	116.34317	39.8723
56	2008-02-07 12:23:18	116.33995	39.89661
56	2008-02-07 12:28:18	116.33632	39.89683
56	2008-02-07 12:32:59	116.33622	39.89834
56	2008-02-07 12:34:36	116.33711	39.90381
56	2008-02-07 12:34:36	116.33711	39.90381
56	2008-02-07 12:44:06	116.35187	39.93894
56	2008-02-07 12:44:06	116.35187	39.93894
56	2008-02-07 12:45:02	116.35194	39.93906
56	2008-02-07 12:50:02	116.2957	39.94442
56	2008-02-07 12:52:22	116.29279	39.94994
56	2008-02-07 12:55:03	116.2957	39.94471
56	2008-02-07 13:05:03	116.31161	39.92222
56	2008-02-07 13:10:02	116.30419	39.90344
56	2008-02-07 13:13:57	116.29847	39.88096
56	2008-02-07 13:23:57	116.31019	39.85697
56	2008-02-07 13:26:54	116.32265	39.84769
56	2008-02-07 13:31:54	116.3436	39.87473
56	2008-02-07 13:36:54	116.35573	39.87675
56	2008-02-07 13:36:58	116.35573	39.87675
56	2008-02-07 13:41:54	116.36834	39.88173
56	2008-02-07 13:46:54	116.37796	39.88804
56	2008-02-07 13:46:54	116.37796	39.88804
56	2008-02-07 13:51:55	116.39143	39.88969
56	2008-02-07 13:53:01	116.39432	39.89065
56	2008-02-07 13:58:01	116.41272	39.88884
56	2008-02-07 14:03:01	116.40783	39.8718
56	2008-02-07 14:08:01	116.41376	39.86819
56	2008-02-07 14:12:36	116.42957	39.86452
56	2008-02-07 14:17:36	116.43289	39.86664
56	2008-02-07 14:22:36	116.44935	39.88286
56	2008-02-07 14:25:42	116.45925	39.8828
56	2008-02-07 14:25:42	116.45925	39.8828
56	2008-02-07 14:33:31	116.45585	39.917
56	2008-02-07 14:37:28	116.4634	39.91971
56	2008-02-07 14:40:06	116.46064	39.9223
56	2008-02-07 14:40:06	116.46064	39.9223
56	2008-02-07 14:45:06	116.45503	39.91966
56	2008-02-07 14:47:51	116.46175	39.91636
56	2008-02-07 14:52:51	116.46092	39.93011
56	2008-02-07 14:57:51	116.4682	39.94366
56	2008-02-07 14:59:41	116.45867	39.94265
56	2008-02-07 15:04:41	116.45565	39.91429
56	2008-02-07 15:09:41	116.42126	39.90712
56	2008-02-07 15:14:41	116.3876	39.90614
56	2008-02-07 15:19:41	116.3505	39.9021
56	2008-02-07 15:23:39	116.31909	39.89552
56	2008-02-07 15:23:39	116.31909	39.89552
56	2008-02-07 15:34:23	116.35057	39.91353
56	2008-02-07 15:44:58	116.37381	39.94807
56	2008-02-07 15:49:58	116.38147	39.98638
56	2008-02-07 15:54:58	116.44109	39.99285
56	2008-02-07 15:59:58	116.46715	40.00611
56	2008-02-07 16:00:00	116.46716	40.00609
56	2008-02-07 16:04:57	116.47181	39.98583
56	2008-02-07 16:09:58	116.47104	39.96488
56	2008-02-07 16:14:46	116.48355	39.94228
56	2008-02-07 16:17:36	116.48359	39.93665
56	2008-02-07 16:22:36	116.45927	39.97279
56	2008-02-07 16:27:36	116.4416	39.97183
56	2008-02-07 16:29:15	116.44223	39.97129
56	2008-02-07 16:34:15	116.47157	39.97822
56	2008-02-07 16:39:15	116.49992	40.00451
56	2008-02-07 16:44:14	116.50037	40.00584
56	2008-02-07 16:49:15	116.50036	40.00585
56	2008-02-07 17:43:16	116.5004	40.00592
56	2008-02-07 17:48:16	116.51672	40.02314
56	2008-02-07 17:53:16	116.53688	40.05484
56	2008-02-07 17:58:16	116.55441	40.09548
56	2008-02-07 17:58:16	116.55441	40.09548
56	2008-02-07 18:03:16	116.58826	40.11687
56	2008-02-07 18:08:16	116.61242	40.11567
56	2008-02-07 18:13:16	116.61238	40.11632
56	2008-02-07 18:18:16	116.6781	40.11468
56	2008-02-07 18:23:15	116.71915	40.12189
56	2008-02-07 18:28:15	116.73426	40.1201
56	2008-02-07 18:33:15	116.73415	40.12078
56	2008-02-07 18:38:15	116.73425	40.12029
56	2008-02-07 18:43:16	116.73441	40.12018
56	2008-02-07 18:48:16	116.73443	40.12021
56	2008-02-07 18:53:15	116.73446	40.12023
56	2008-02-07 18:58:15	116.73444	40.12026
56	2008-02-07 19:03:16	116.74847	40.1323
56	2008-02-07 19:08:16	116.74669	40.13692
56	2008-02-07 19:13:16	116.73468	40.12763
56	2008-02-07 19:23:15	116.73502	40.12727
56	2008-02-07 19:28:15	116.73501	40.12727
56	2008-02-07 19:33:15	116.73501	40.12726
56	2008-02-07 19:38:15	116.73503	40.12725
56	2008-02-07 19:43:15	116.73504	40.12726
56	2008-02-07 19:48:15	116.73505	40.12727
56	2008-02-07 19:53:15	116.7375	40.12593
56	2008-02-07 19:58:15	116.73439	40.11989
56	2008-02-07 20:03:16	116.73411	40.12022
56	2008-02-07 20:08:16	116.73416	40.12021
56	2008-02-07 20:13:16	116.73404	40.12019
56	2008-02-07 20:18:16	116.73405	40.1202
56	2008-02-07 20:23:15	116.73406	40.12021
56	2008-02-07 20:23:15	116.73406	40.12021
56	2008-02-07 20:28:15	116.73427	40.12011
56	2008-02-07 20:33:15	116.73452	40.11999
56	2008-02-07 20:38:15	116.73451	40.11998
56	2008-02-07 20:43:15	116.73443	40.12001
56	2008-02-07 20:48:15	116.73437	40.12018
56	2008-02-07 20:53:15	116.73413	40.12017
56	2008-02-07 20:58:15	116.73413	40.12015
56	2008-02-07 21:03:16	116.73417	40.12011
56	2008-02-07 21:08:15	116.73467	40.12013
56	2008-02-07 21:13:15	116.73467	40.12017
56	2008-02-07 21:13:15	116.73467	40.12017
56	2008-02-07 21:18:15	116.7344	40.12017
56	2008-02-07 21:23:15	116.73424	40.12005
56	2008-02-07 21:28:15	116.73428	40.12007
56	2008-02-07 21:33:15	116.7343	40.12003
56	2008-02-07 21:38:15	116.73432	40.12003
56	2008-02-07 21:43:15	116.73432	40.11997
56	2008-02-07 21:48:15	116.73429	40.11999
56	2008-02-07 21:53:15	116.73444	40.1202
56	2008-02-07 21:58:15	116.73438	40.11998
56	2008-02-07 22:03:15	116.7343	40.12008
56	2008-02-07 22:13:15	116.73444	40.12031
56	2008-02-07 22:23:14	116.73442	40.12009
56	2008-02-07 22:28:14	116.73441	40.11982
56	2008-02-07 22:33:14	116.73479	40.11944
56	2008-02-07 22:38:14	116.73458	40.12027
56	2008-02-07 22:43:15	116.73438	40.12028
56	2008-02-07 22:48:15	116.73434	40.12023
56	2008-02-07 22:48:15	116.73434	40.12023
56	2008-02-07 22:53:14	116.73434	40.12019
56	2008-02-07 22:58:14	116.7345	40.12015
56	2008-02-07 23:03:15	116.73446	40.12016
56	2008-02-07 23:08:15	116.73442	40.12018
56	2008-02-07 23:13:15	116.73391	40.1198
56	2008-02-07 23:18:15	116.73446	40.12026
56	2008-02-07 23:23:14	116.73445	40.12026
56	2008-02-07 23:28:14	116.73445	40.12026
56	2008-02-07 23:33:14	116.73437	40.1204
56	2008-02-07 23:38:14	116.73455	40.12072
56	2008-02-07 23:43:14	116.73451	40.12063
56	2008-02-07 23:48:14	116.73432	40.12013
56	2008-02-07 23:53:14	116.73434	40.12015
56	2008-02-07 23:58:14	116.73432	40.12017
56	2008-02-08 00:03:15	116.73429	40.12008
56	2008-02-08 00:08:15	116.73432	40.12006
56	2008-02-08 00:13:15	116.73441	40.12002
56	2008-02-08 00:18:15	116.73439	40.12003
56	2008-02-08 00:23:15	116.73435	40.12004
56	2008-02-08 00:28:15	116.73433	40.12003
56	2008-02-08 00:33:15	116.73432	40.12002
56	2008-02-08 00:38:15	116.73431	40.12003
56	2008-02-08 00:43:14	116.7343	40.12003
56	2008-02-08 00:48:14	116.7343	40.12004
56	2008-02-08 00:53:14	116.73429	40.12006
56	2008-02-08 00:58:14	116.73429	40.12006
56	2008-02-08 01:03:14	116.73435	40.12041
56	2008-02-08 01:08:14	116.73431	40.12016
56	2008-02-08 01:13:14	116.73428	40.12013
56	2008-02-08 01:13:14	116.73428	40.12013
56	2008-02-08 01:18:14	116.73429	40.12011
56	2008-02-08 01:23:14	116.7343	40.12034
56	2008-02-08 01:28:14	116.73431	40.12027
56	2008-02-08 01:33:14	116.73438	40.12003
56	2008-02-08 01:38:14	116.73438	40.12003
56	2008-02-08 01:43:14	116.73449	40.12039
56	2008-02-08 01:48:14	116.7342	40.12029
56	2008-02-08 01:53:14	116.73472	40.12097
56	2008-02-08 01:58:14	116.73471	40.12041
56	2008-02-08 02:23:13	116.73437	40.1202
56	2008-02-08 02:48:14	116.73433	40.12034
56	2008-02-08 02:53:13	116.73433	40.12031
56	2008-02-08 02:58:13	116.73431	40.12031
56	2008-02-08 03:03:13	116.73431	40.12029
56	2008-02-08 03:08:13	116.73431	40.12027
56	2008-02-08 03:13:13	116.73429	40.12024
56	2008-02-08 03:18:13	116.73427	40.12039
56	2008-02-08 03:23:13	116.7343	40.12036
56	2008-02-08 03:28:13	116.73431	40.12035
56	2008-02-08 03:38:14	116.73434	40.12033
56	2008-02-08 03:38:14	116.73434	40.12033
56	2008-02-08 03:43:14	116.73437	40.12032
56	2008-02-08 03:48:14	116.73446	40.1202
56	2008-02-08 03:53:13	116.73444	40.12026
56	2008-02-08 03:58:13	116.73435	40.12003
56	2008-02-08 04:03:13	116.73435	40.12011
56	2008-02-08 04:08:13	116.73435	40.12006
56	2008-02-08 04:13:13	116.73436	40.12004
56	2008-02-08 04:18:13	116.73438	40.12004
56	2008-02-08 04:23:13	116.73438	40.12005
56	2008-02-08 04:28:13	116.73427	40.11972
56	2008-02-08 04:33:13	116.73434	40.11945
56	2008-02-08 04:38:13	116.7344	40.11957
56	2008-02-08 04:43:13	116.73464	40.12049
56	2008-02-08 04:48:13	116.73431	40.11996
56	2008-02-08 04:53:13	116.73433	40.11995
56	2008-02-08 04:58:13	116.73449	40.12012
56	2008-02-08 05:03:13	116.73441	40.12015
56	2008-02-08 05:08:13	116.73437	40.12009
56	2008-02-08 05:13:13	116.73435	40.12008
56	2008-02-08 05:18:13	116.73415	40.1201
56	2008-02-08 05:23:13	116.73445	40.12018
56	2008-02-08 05:28:13	116.73446	40.1202
56	2008-02-08 05:33:13	116.7344	40.12006
56	2008-02-08 05:38:13	116.73368	40.12032
56	2008-02-08 05:43:13	116.73431	40.12023
56	2008-02-08 05:48:13	116.73423	40.12008
56	2008-02-08 05:53:13	116.73413	40.12011
56	2008-02-08 05:58:13	116.73418	40.1201
56	2008-02-08 06:03:12	116.73421	40.1201
56	2008-02-08 06:03:12	116.73421	40.1201
56	2008-02-08 06:08:12	116.73443	40.12019
56	2008-02-08 06:13:12	116.7344	40.12017
56	2008-02-08 06:18:12	116.73438	40.12016
56	2008-02-08 06:23:12	116.73436	40.12014
56	2008-02-08 06:28:12	116.73436	40.12013
56	2008-02-08 06:38:13	116.7344	40.12021
56	2008-02-08 06:43:13	116.73428	40.12007
56	2008-02-08 06:48:13	116.73399	40.12034
56	2008-02-08 06:53:12	116.73441	40.12023
56	2008-02-08 06:58:12	116.73441	40.12023
56	2008-02-08 07:03:12	116.73423	40.11984
56	2008-02-08 07:08:12	116.73444	40.12023
56	2008-02-08 07:13:12	116.73437	40.12008
56	2008-02-08 07:18:12	116.73433	40.12005
56	2008-02-08 07:23:12	116.7343	40.12007
56	2008-02-08 07:28:12	116.73449	40.12048
56	2008-02-08 07:33:13	116.73441	40.1203
56	2008-02-08 07:38:13	116.7343	40.12033
56	2008-02-08 07:43:13	116.7344	40.12022
56	2008-02-08 07:48:12	116.7344	40.12018
56	2008-02-08 07:53:12	116.73446	40.11993
56	2008-02-08 07:58:12	116.73445	40.11993
56	2008-02-08 08:03:12	116.73444	40.11992
56	2008-02-08 08:08:12	116.73443	40.11986
56	2008-02-08 08:13:12	116.73441	40.11978
56	2008-02-08 08:18:12	116.73438	40.11978
56	2008-02-08 08:23:12	116.73439	40.1201
56	2008-02-08 08:28:12	116.73438	40.12009
56	2008-02-08 08:28:12	116.73438	40.12009
56	2008-02-08 08:33:12	116.73439	40.12008
56	2008-02-08 08:38:12	116.73436	40.12009
56	2008-02-08 08:43:12	116.73436	40.12008
56	2008-02-08 08:48:12	116.73432	40.12005
56	2008-02-08 08:53:12	116.69656	40.12464
56	2008-02-08 08:58:12	116.66281	40.11513
56	2008-02-08 09:03:12	116.61626	40.11642
56	2008-02-08 09:08:12	116.57412	40.11665
56	2008-02-08 09:13:12	116.55366	40.09129
56	2008-02-08 09:18:12	116.53702	40.05496
56	2008-02-08 09:23:12	116.51224	40.01669
56	2008-02-08 09:28:12	116.48604	39.99166
56	2008-02-08 09:33:12	116.46729	39.98347
56	2008-02-08 09:38:12	116.45984	39.96777
56	2008-02-08 09:41:59	116.44188	39.95258
56	2008-02-08 09:46:59	116.41512	39.94806
56	2008-02-08 09:51:59	116.38888	39.96042
56	2008-02-08 09:56:07	116.38361	39.97555
56	2008-02-08 10:01:07	116.39432	39.95817
56	2008-02-08 10:06:07	116.39703	39.96139
56	2008-02-08 10:11:07	116.41825	39.96048
56	2008-02-08 10:14:27	116.42778	39.96789
56	2008-02-08 10:19:27	116.45549	39.92971
56	2008-02-08 10:19:27	116.45549	39.92971
56	2008-02-08 10:24:27	116.45881	39.91637
56	2008-02-08 10:29:27	116.47516	39.91403
56	2008-02-08 10:31:34	116.47998	39.91252
56	2008-02-08 10:36:34	116.47202	39.92127
56	2008-02-08 10:41:34	116.4608	39.93224
56	2008-02-08 10:46:34	116.45588	39.94788
56	2008-02-08 10:51:34	116.43876	39.94993
56	2008-02-08 10:51:58	116.43907	39.9504
56	2008-02-08 10:56:58	116.43007	39.93978
56	2008-02-08 11:01:58	116.42969	39.90385
56	2008-02-08 11:06:58	116.42182	39.89217
56	2008-02-08 11:07:36	116.42323	39.88941
56	2008-02-08 11:09:38	116.42456	39.88471
56	2008-02-08 11:14:38	116.4339	39.88958
56	2008-02-08 11:19:38	116.4307	39.90184
56	2008-02-08 11:24:38	116.42834	39.92758
56	2008-02-08 11:29:38	116.4198	39.9357
56	2008-02-08 11:32:51	116.422	39.94828
56	2008-02-08 11:37:51	116.42945	39.90924
56	2008-02-08 11:42:33	116.43932	39.87579
56	2008-02-08 11:45:49	116.43337	39.87395
56	2008-02-08 11:50:49	116.42521	39.88342
56	2008-02-08 11:54:47	116.41251	39.89467
56	2008-02-08 11:59:47	116.42475	39.89936
56	2008-02-08 12:04:47	116.42876	39.9174
56	2008-02-08 12:08:42	116.42005	39.92643
56	2008-02-08 12:13:42	116.41938	39.94349
56	2008-02-08 12:18:42	116.41883	39.95776
56	2008-02-08 12:23:42	116.4183	39.97635
56	2008-02-08 12:26:42	116.41414	39.98218
56	2008-02-08 12:28:42	116.41116	39.97739
56	2008-02-08 12:33:42	116.4121	39.95983
56	2008-02-08 12:38:42	116.41892	39.95566
56	2008-02-08 12:43:42	116.41899	39.9517
56	2008-02-08 12:48:42	116.41917	39.94858
56	2008-02-08 12:53:42	116.42842	39.92103
56	2008-02-08 12:58:42	116.42326	39.90369
56	2008-02-08 12:59:53	116.42044	39.90432
56	2008-02-08 13:03:42	116.42036	39.90697
56	2008-02-08 13:03:42	116.42036	39.90697
56	2008-02-08 13:08:42	116.43574	39.89752
56	2008-02-08 13:12:14	116.43436	39.88328
56	2008-02-08 13:17:14	116.43027	39.89645
56	2008-02-08 13:22:14	116.43062	39.90685
56	2008-02-08 13:27:14	116.41994	39.92584
56	2008-02-08 13:32:14	116.42037	39.94336
56	2008-02-08 13:37:14	116.42048	39.93872
56	2008-02-08 13:41:54	116.41039	39.94541
56	2008-02-08 13:46:54	116.4502	39.95512
56	2008-02-08 13:51:55	116.47743	39.95499
56	2008-02-08 13:55:59	116.4928	39.95832
56	2008-02-08 13:57:01	116.49101	39.96038
56	2008-02-08 14:02:01	116.46655	39.95163
56	2008-02-08 14:05:19	116.45864	39.94595
56	2008-02-08 14:10:19	116.44125	39.94847
56	2008-02-08 14:15:19	116.43353	39.95567
56	2008-02-08 14:20:19	116.4184	39.95817
56	2008-02-08 14:22:29	116.41274	39.96071
56	2008-02-08 14:27:24	116.41048	39.96994
56	2008-02-08 14:28:52	116.41016	39.96797
56	2008-02-08 14:33:52	116.35288	39.96649
56	2008-02-08 14:38:52	116.34949	39.93501
56	2008-02-08 14:43:52	116.34246	39.89224
56	2008-02-08 14:48:52	116.34249	39.87997
56	2008-02-08 14:53:52	116.34383	39.88418
56	2008-02-08 14:58:52	116.34999	39.92471
56	2008-02-08 15:03:52	116.37321	39.95441
56	2008-02-08 15:08:52	116.36201	40.0027
56	2008-02-08 15:13:52	116.3311	40.04358
56	2008-02-08 15:18:52	116.33259	40.05921
56	2008-02-08 15:23:52	116.33252	40.05864
56	2008-02-08 15:23:52	116.33252	40.05864
56	2008-02-08 15:28:52	116.32542	40.05562
56	2008-02-08 15:33:51	116.33462	40.03804
56	2008-02-08 15:43:51	116.37502	39.97623
56	2008-02-08 15:48:51	116.41095	39.96752
56	2008-02-08 15:51:50	116.41966	39.96079
56	2008-02-08 15:56:50	116.4305	39.96758
56	2008-02-08 15:56:54	116.43102	39.96743
56	2008-02-08 16:01:54	116.45299	39.94624
56	2008-02-08 16:01:55	116.45299	39.94624
56	2008-02-08 16:06:55	116.43844	39.95139
56	2008-02-08 16:10:38	116.43392	39.95901
56	2008-02-08 16:13:28	116.43275	39.96468
56	2008-02-08 16:15:48	116.43246	39.96283
56	2008-02-08 16:20:48	116.45543	39.92989
56	2008-02-08 16:25:48	116.46307	39.91559
56	2008-02-08 16:30:48	116.48628	39.91329
56	2008-02-08 16:32:07	116.48578	39.91159
56	2008-02-08 16:37:08	116.48574	39.91433
56	2008-02-08 16:42:08	116.47203	39.92119
56	2008-02-08 16:47:08	116.461	39.92749
56	2008-02-08 16:52:08	116.44934	39.94211
56	2008-02-08 16:57:07	116.44153	39.95443
56	2008-02-08 17:04:50	116.43339	39.95803
56	2008-02-08 17:07:07	116.42596	39.95813
56	2008-02-08 17:11:55	116.40617	39.96084
56	2008-02-08 17:16:55	116.38253	39.96712
56	2008-02-08 17:21:55	116.35942	39.97255
56	2008-02-08 17:24:21	116.35311	39.97547
56	2008-02-08 17:28:42	116.36356	39.97868
56	2008-02-08 17:33:42	116.36409	39.96387
56	2008-02-08 17:38:42	116.36561	39.94814
