# Supplementary material for: An adaptive map-matching algorithm based on hierarchical fuzzy system from vehicular GPS data
Source: PLoS One. 2017 Dec 5;12(12):e0188796. doi: 10.1371/journal.pone.0188796 (PMC5716534; doi:10.1371/journal.pone.0188796)
Supplement: S1 Data — (ZIP) [file pone.0188796.s001.zip › data samples/57.txt]

57	2008-02-02 13:31:16	116.30212	39.90739
57	2008-02-02 13:36:17	116.30212	39.90739
57	2008-02-02 13:41:07	116.30166	39.907
57	2008-02-02 13:41:19	116.30159	39.90689
57	2008-02-02 13:46:21	116.30054	39.90654
57	2008-02-02 13:51:10	116.29606	39.90729
57	2008-02-02 13:51:22	116.2961	39.9076
57	2008-02-02 13:56:24	116.29989	39.91314
57	2008-02-02 14:01:13	116.29631	39.91228
57	2008-02-02 14:01:26	116.29632	39.91228
57	2008-02-02 14:06:27	116.29606	39.90661
57	2008-02-02 14:11:17	116.28601	39.90637
57	2008-02-02 14:11:29	116.28429	39.90637
57	2008-02-02 14:16:31	116.27736	39.90063
57	2008-02-02 14:21:20	116.269	39.89906
57	2008-02-02 14:21:32	116.269	39.89906
57	2008-02-02 14:26:34	116.25859	39.89635
57	2008-02-02 14:31:23	116.25551	39.89354
57	2008-02-02 15:53:09	116.25464	39.89377
57	2008-02-02 15:58:10	116.25865	39.89608
57	2008-02-02 16:01:59	116.27187	39.89905
57	2008-02-02 16:03:12	116.2741	39.89908
57	2008-02-02 16:08:14	116.27743	39.90507
57	2008-02-02 16:12:03	116.27749	39.90506
57	2008-02-02 16:13:15	116.27749	39.90506
57	2008-02-02 16:22:06	116.26764	39.90507
57	2008-02-02 16:23:19	116.26768	39.90505
57	2008-02-02 16:32:08	116.25871	39.89584
57	2008-02-02 16:33:21	116.25861	39.89092
57	2008-02-02 16:38:23	116.25838	39.8651
57	2008-02-02 16:42:12	116.26113	39.85047
57	2008-02-02 16:43:24	116.2617	39.84677
57	2008-02-02 16:48:35	116.25103	39.83486
57	2008-02-02 16:52:15	116.25606	39.83218
57	2008-02-02 16:53:28	116.25167	39.83414
57	2008-02-02 17:02:18	116.25968	39.86338
57	2008-02-02 17:03:31	116.26047	39.86379
57	2008-02-02 17:03:31	116.26047	39.86379
57	2008-02-02 17:08:33	116.27413	39.87057
57	2008-02-02 17:12:21	116.28858	39.87721
57	2008-02-02 17:13:34	116.29246	39.87823
57	2008-02-02 17:18:36	116.3046	39.87983
57	2008-02-02 17:22:25	116.30078	39.88029
57	2008-02-02 17:23:37	116.3001	39.88115
57	2008-02-02 17:28:39	116.30451	39.88583
57	2008-02-02 17:32:28	116.30438	39.8997
57	2008-02-02 17:32:28	116.30438	39.8997
57	2008-02-02 17:33:41	116.30459	39.90456
57	2008-02-02 17:42:31	116.30401	39.93333
57	2008-02-02 17:43:44	116.30415	39.94065
57	2008-02-02 17:52:35	116.30967	39.96406
57	2008-02-02 17:53:47	116.30967	39.96406
57	2008-02-02 17:58:49	116.30345	39.96198
57	2008-02-02 18:02:38	116.29385	39.95812
57	2008-02-02 18:03:51	116.28971	39.95741
57	2008-02-02 18:12:41	116.27937	39.96039
57	2008-02-02 18:18:56	116.29322	39.95786
57	2008-02-02 18:22:45	116.29622	39.95849
57	2008-02-02 18:23:57	116.29622	39.95848
57	2008-02-02 18:28:59	116.30022	39.96003
57	2008-02-02 18:32:48	116.31936	39.9659
57	2008-02-02 18:34:01	116.33338	39.96626
57	2008-02-02 18:39:02	116.35518	39.96634
57	2008-02-02 18:42:51	116.37577	39.96636
57	2008-02-02 18:44:04	116.37451	39.96632
57	2008-02-02 18:49:06	116.37885	39.97131
57	2008-02-02 18:52:45	116.37632	39.96738
57	2008-02-02 18:55:55	116.37509	39.97067
57	2008-02-02 19:04:13	116.37707	39.96718
57	2008-02-02 19:04:13	116.37707	39.96718
57	2008-02-02 19:05:59	116.37707	39.96718
57	2008-02-02 19:09:15	116.37707	39.96718
57	2008-02-02 19:14:17	116.37529	39.97265
57	2008-02-02 19:16:02	116.37531	39.9741
57	2008-02-02 19:19:18	116.37403	39.98075
57	2008-02-02 19:24:20	116.36324	39.98623
57	2008-02-02 19:26:05	116.35676	39.98593
57	2008-02-02 19:29:22	116.31664	39.98446
57	2008-02-02 19:34:23	116.28144	39.976
57	2008-02-02 19:36:09	116.26372	39.96864
57	2008-02-02 19:39:25	116.25705	39.97149
57	2008-02-02 19:46:12	116.21707	39.99131
57	2008-02-02 19:49:28	116.20395	39.99269
57	2008-02-02 19:54:30	116.19724	39.99278
57	2008-02-02 19:56:15	116.19686	39.98985
57	2008-02-02 19:59:32	116.20505	39.98774
57	2008-02-02 20:04:33	116.21221	39.9718
57	2008-02-02 20:06:19	116.21477	39.97175
57	2008-02-02 20:09:35	116.22776	39.97184
57	2008-02-02 20:14:37	116.25881	39.96927
57	2008-02-02 20:19:38	116.26932	39.9522
57	2008-02-02 20:24:40	116.26796	39.9374
57	2008-02-02 20:26:25	116.26872	39.92878
57	2008-02-02 20:26:25	116.26872	39.92878
57	2008-02-02 20:29:42	116.26857	39.91978
57	2008-02-02 20:34:43	116.25862	39.91337
57	2008-02-02 20:36:29	116.25852	39.90904
57	2008-02-02 20:39:45	116.25869	39.90625
57	2008-02-02 20:44:47	116.27218	39.9062
57	2008-02-02 20:46:32	116.27624	39.90623
57	2008-02-02 20:49:48	116.2771	39.90623
57	2008-02-02 20:54:50	116.28674	39.9116
57	2008-02-02 20:56:35	116.28902	39.90958
57	2008-02-02 20:59:52	116.28901	39.90675
57	2008-02-02 21:04:53	116.27685	39.92014
57	2008-02-02 21:06:38	116.27648	39.9202
57	2008-02-02 21:09:55	116.27728	39.9074
57	2008-02-02 21:14:57	116.26765	39.90521
57	2008-02-02 21:16:42	116.26769	39.90387
57	2008-02-02 21:19:58	116.26762	39.89952
57	2008-02-02 21:25:00	116.27695	39.86544
57	2008-02-02 21:26:45	116.27742	39.84727
57	2008-02-02 21:35:03	116.28096	39.83681
57	2008-02-02 21:36:48	116.28051	39.83893
57	2008-02-02 21:40:05	116.2775	39.8535
57	2008-02-02 21:45:06	116.27516	39.86881
57	2008-02-02 21:46:51	116.27308	39.87413
57	2008-02-02 21:50:07	116.25999	39.87973
57	2008-02-02 21:57:37	116.2555	39.89356
57	2008-02-02 22:03:03	116.25563	39.89355
57	2008-02-02 22:03:03	116.25563	39.89355
57	2008-02-02 22:03:03	116.25563	39.89355
57	2008-02-02 22:03:03	116.25563	39.89355
57	2008-02-02 22:03:03	116.25563	39.89355
57	2008-02-02 22:03:03	116.25563	39.89355
57	2008-02-02 22:03:03	116.25563	39.89355
57	2008-02-02 22:03:03	116.25563	39.89355
57	2008-02-02 22:03:03	116.25563	39.89355
57	2008-02-02 22:03:03	116.25563	39.89355
57	2008-02-02 22:03:03	116.25563	39.89355
57	2008-02-02 22:03:03	116.25563	39.89355
57	2008-02-02 22:03:03	116.25563	39.89355
57	2008-02-02 22:03:03	116.25563	39.89355
57	2008-02-02 22:03:03	116.25563	39.89355
57	2008-02-02 22:03:03	116.25563	39.89355
57	2008-02-02 22:03:03	116.25563	39.89355
57	2008-02-02 22:03:03	116.25563	39.89355
57	2008-02-02 22:03:03	116.25563	39.89355
57	2008-02-02 22:03:03	116.25563	39.89355
57	2008-02-02 22:03:03	116.25563	39.89355
57	2008-02-02 22:03:03	116.25563	39.89355
57	2008-02-02 22:03:03	116.25563	39.89355
57	2008-02-02 22:03:03	116.25563	39.89355
57	2008-02-02 22:03:03	116.25563	39.89355
57	2008-02-02 22:03:03	116.25563	39.89355
57	2008-02-02 22:03:03	116.25563	39.89355
57	2008-02-02 22:03:03	116.25563	39.89355
57	2008-02-02 22:03:03	116.25563	39.89355
57	2008-02-02 22:03:03	116.25563	39.89355
57	2008-02-02 22:03:03	116.25563	39.89355
57	2008-02-02 22:03:03	116.25563	39.89355
57	2008-02-02 22:03:03	116.25563	39.89355
57	2008-02-02 22:03:03	116.25563	39.89355
57	2008-02-02 22:03:03	116.25563	39.89355
57	2008-02-02 22:03:03	116.25563	39.89355
57	2008-02-02 22:03:03	116.25563	39.89355
57	2008-02-02 22:03:03	116.25563	39.89355
57	2008-02-02 22:03:03	116.25563	39.89355
57	2008-02-02 22:03:03	116.25563	39.89355
57	2008-02-03 00:07:55	116.25263	39.88837
57	2008-02-03 00:13:47	116.22406	39.89231
57	2008-02-03 00:15:48	116.22365	39.89156
57	2008-02-03 10:13:53	116.22358	39.89159
57	2008-02-03 10:18:55	116.22341	39.89148
57	2008-02-03 10:21:23	116.2215	39.88985
57	2008-02-03 10:28:58	116.24653	39.90262
57	2008-02-03 10:54:18	116.29108	39.9331
57	2008-02-03 10:54:45	116.2908	39.93794
57	2008-02-03 10:59:47	116.29051	39.96692
57	2008-02-03 11:04:21	116.30004	39.97716
57	2008-02-03 11:04:49	116.30213	39.97784
57	2008-02-03 11:14:24	116.30881	39.9637
57	2008-02-03 11:14:52	116.30557	39.96254
57	2008-02-03 11:19:54	116.30607	39.96223
57	2008-02-03 11:24:28	116.30628	39.96233
57	2008-02-03 11:24:55	116.30628	39.96233
57	2008-02-03 11:29:57	116.3064	39.96222
57	2008-02-03 11:34:31	116.31684	39.95561
57	2008-02-03 11:34:59	116.3143	39.95562
57	2008-02-03 11:39:59	116.31751	39.95198
57	2008-02-03 11:39:59	116.31751	39.95198
57	2008-02-03 11:44:33	116.31932	39.9383
57	2008-02-03 11:45:01	116.31951	39.93591
57	2008-02-03 11:50:09	116.30388	39.92945
57	2008-02-03 11:54:37	116.30987	39.90616
57	2008-02-03 12:00:06	116.31721	39.89701
57	2008-02-03 12:04:40	116.32221	39.90604
57	2008-02-03 12:05:08	116.32634	39.90594
57	2008-02-03 12:10:09	116.32845	39.91383
57	2008-02-03 12:20:13	116.35014	39.91438
57	2008-02-03 12:30:16	116.33944	39.9171
57	2008-02-03 12:34:50	116.33287	39.91272
57	2008-02-03 12:35:18	116.33095	39.91276
57	2008-02-03 12:40:19	116.31164	39.9099
57	2008-02-03 12:44:53	116.3048	39.90778
57	2008-02-03 12:45:21	116.3046	39.90777
57	2008-02-03 12:50:23	116.30093	39.90645
57	2008-02-03 12:54:57	116.29156	39.90633
57	2008-02-03 12:55:24	116.28854	39.90631
57	2008-02-03 13:00:26	116.27739	39.89938
57	2008-02-03 13:05:00	116.276	39.89904
57	2008-02-03 13:05:28	116.27387	39.89899
57	2008-02-03 13:10:29	116.26843	39.90504
57	2008-02-03 13:15:03	116.26786	39.91265
57	2008-02-03 13:15:31	116.26765	39.91059
57	2008-02-03 13:20:33	116.24872	39.90623
57	2008-02-03 13:25:07	116.24813	39.90624
57	2008-02-03 13:25:34	116.24812	39.90623
57	2008-02-03 13:30:36	116.24778	39.90612
57	2008-02-03 13:35:10	116.25857	39.90597
57	2008-02-03 13:35:38	116.25862	39.90394
57	2008-02-03 13:45:13	116.24676	39.88009
57	2008-02-03 13:45:41	116.24678	39.87645
57	2008-02-03 13:45:41	116.24678	39.87645
57	2008-02-03 13:50:43	116.2265	39.84862
57	2008-02-03 13:55:16	116.22652	39.84812
57	2008-02-03 13:55:16	116.22652	39.84812
57	2008-02-03 13:55:44	116.2289	39.84936
57	2008-02-03 14:00:46	116.27929	39.87654
57	2008-02-03 14:05:48	116.31004	39.88571
57	2008-02-03 14:10:51	116.31206	39.88282
57	2008-02-03 14:15:23	116.31866	39.8831
57	2008-02-03 14:15:51	116.31866	39.8831
57	2008-02-03 14:18:47	116.31879	39.88302
57	2008-02-03 14:42:23	116.32342	39.88866
57	2008-02-03 14:44:38	116.34673	39.88814
57	2008-02-03 14:47:24	116.35757	39.88791
57	2008-02-03 14:52:26	116.36837	39.89629
57	2008-02-03 14:57:28	116.38078	39.90589
57	2008-02-03 15:02:29	116.41012	39.90667
57	2008-02-03 15:04:44	116.42056	39.90568
57	2008-02-03 15:07:30	116.42075	39.90486
57	2008-02-03 15:12:32	116.41468	39.90063
57	2008-02-03 15:14:47	116.41324	39.90002
57	2008-02-03 15:17:33	116.40956	39.89985
57	2008-02-03 15:17:33	116.40956	39.89985
57	2008-02-03 15:22:35	116.39667	39.89923
57	2008-02-03 15:24:50	116.39061	39.89879
57	2008-02-03 15:27:37	116.37931	39.89876
57	2008-02-03 15:32:38	116.36054	39.89822
57	2008-02-03 15:34:54	116.35727	39.89952
57	2008-02-03 15:37:40	116.35707	39.90663
57	2008-02-03 15:42:42	116.35861	39.91877
57	2008-02-03 15:44:57	116.35872	39.92224
57	2008-02-03 15:47:43	116.35358	39.92238
57	2008-02-03 15:52:45	116.34508	39.92228
57	2008-02-03 15:57:47	116.3232	39.92206
57	2008-02-03 16:02:48	116.3007	39.92302
57	2008-02-03 16:05:04	116.29155	39.92287
57	2008-02-03 16:07:50	116.27912	39.92303
57	2008-02-03 16:12:52	116.28341	39.91164
57	2008-02-03 16:12:52	116.28341	39.91164
57	2008-02-03 16:15:07	116.28902	39.90799
57	2008-02-03 16:17:53	116.28901	39.90657
57	2008-02-03 16:22:55	116.2889	39.89432
57	2008-02-03 16:25:10	116.28743	39.89169
57	2008-02-03 16:25:10	116.28743	39.89169
57	2008-02-03 16:27:57	116.2891	39.89493
57	2008-02-03 16:32:58	116.27905	39.89899
57	2008-02-03 16:35:14	116.27194	39.89905
57	2008-02-03 16:38:00	116.26942	39.899
57	2008-02-03 16:43:02	116.25859	39.89478
57	2008-02-03 16:45:17	116.25559	39.89353
57	2008-02-03 16:47:58	116.25493	39.89348
57	2008-02-03 22:09:06	116.25864	39.89275
57	2008-02-03 22:12:15	116.25866	39.89782
57	2008-02-03 22:14:08	116.25952	39.89898
57	2008-02-03 22:19:10	116.2707	39.899
57	2008-02-03 22:22:19	116.27493	39.899
57	2008-02-03 22:24:11	116.27613	39.89907
57	2008-02-03 22:26:50	116.27732	39.89879
57	2008-02-04 00:00:24	116.26663	39.89724
57	2008-02-04 00:05:26	116.22491	39.89592
57	2008-02-04 00:05:58	116.22363	39.89489
57	2008-02-04 00:09:59	116.22308	39.89111
57	2008-02-04 08:56:42	116.22223	39.89065
57	2008-02-04 08:59:58	116.22227	39.89058
57	2008-02-04 09:04:59	116.23006	39.89538
57	2008-02-04 09:06:45	116.22982	39.90237
57	2008-02-04 09:10:01	116.24507	39.90618
57	2008-02-04 09:15:03	116.26737	39.90611
57	2008-02-04 09:16:49	116.27059	39.90599
57	2008-02-04 09:20:04	116.26845	39.90651
57	2008-02-04 09:20:04	116.26845	39.90651
57	2008-02-04 09:25:06	116.26832	39.90688
57	2008-02-04 09:26:52	116.26832	39.90688
57	2008-02-04 09:30:07	116.26777	39.91165
57	2008-02-04 09:35:09	116.26765	39.9052
57	2008-02-04 09:36:55	116.26765	39.9052
57	2008-02-04 09:40:11	116.26765	39.9052
57	2008-02-04 09:45:12	116.26695	39.89505
57	2008-02-04 09:46:59	116.2681	39.88415
57	2008-02-04 09:50:14	116.2654	39.87968
57	2008-02-04 09:55:16	116.26826	39.88764
57	2008-02-04 09:57:02	116.27236	39.89563
57	2008-02-04 10:00:17	116.3054	39.89565
57	2008-02-04 10:05:19	116.31617	39.89499
57	2008-02-04 10:07:05	116.31635	39.89536
57	2008-02-04 10:10:21	116.32196	39.89556
57	2008-02-04 10:15:22	116.32271	39.9043
57	2008-02-04 10:17:09	116.32119	39.89908
57	2008-02-04 10:20:24	116.31507	39.90434
57	2008-02-04 10:25:26	116.30834	39.90641
57	2008-02-04 10:27:12	116.30324	39.9076
57	2008-02-04 10:30:27	116.29238	39.90784
57	2008-02-04 10:35:29	116.29214	39.91163
57	2008-02-04 10:37:15	116.29214	39.91163
57	2008-02-04 10:40:31	116.28898	39.90655
57	2008-02-04 10:45:32	116.30421	39.89499
57	2008-02-04 10:47:19	116.30483	39.87979
57	2008-02-04 10:50:34	116.31611	39.85086
57	2008-02-04 10:55:36	116.37716	39.85561
57	2008-02-04 10:57:22	116.39189	39.85549
57	2008-02-04 11:00:37	116.40391	39.85539
57	2008-02-04 11:07:25	116.38808	39.85777
57	2008-02-04 11:10:41	116.38595	39.85948
57	2008-02-04 11:15:42	116.38595	39.85948
57	2008-02-04 11:17:29	116.38595	39.85948
57	2008-02-04 11:20:44	116.38221	39.86227
57	2008-02-04 11:25:46	116.38078	39.85954
57	2008-02-04 11:25:46	116.38078	39.85954
57	2008-02-04 11:27:32	116.38175	39.8673
57	2008-02-04 11:35:49	116.34282	39.88277
57	2008-02-04 11:37:35	116.34257	39.89513
57	2008-02-04 11:40:51	116.35056	39.90217
57	2008-02-04 11:45:52	116.34998	39.9247
57	2008-02-04 11:45:52	116.34998	39.9247
57	2008-02-04 11:47:39	116.3494	39.93864
57	2008-02-04 11:50:54	116.34849	39.96606
57	2008-02-04 11:55:56	116.34791	39.95763
57	2008-02-04 11:57:42	116.35013	39.95657
57	2008-02-04 12:00:43	116.35528	39.95473
57	2008-02-04 12:06:02	116.3526	39.94846
57	2008-02-04 12:09:46	116.34916	39.94199
57	2008-02-04 12:11:04	116.34613	39.93929
57	2008-02-04 12:16:05	116.34587	39.94031
57	2008-02-04 12:19:49	116.34561	39.94028
57	2008-02-04 12:21:07	116.34561	39.94029
57	2008-02-04 12:26:08	116.33769	39.93207
57	2008-02-04 12:29:52	116.33814	39.92222
57	2008-02-04 12:31:10	116.33814	39.92221
57	2008-02-04 12:36:12	116.33811	39.90772
57	2008-02-04 12:39:56	116.33653	39.90212
57	2008-02-04 12:41:13	116.33652	39.902
57	2008-02-04 12:46:15	116.32197	39.89588
57	2008-02-04 12:49:59	116.31527	39.89619
57	2008-02-04 12:51:17	116.31523	39.89865
57	2008-02-04 12:56:18	116.3041	39.90786
57	2008-02-04 13:00:02	116.30212	39.90738
57	2008-02-04 13:01:20	116.30184	39.90719
57	2008-02-04 13:06:22	116.30172	39.90708
57	2008-02-04 13:10:06	116.30136	39.90678
57	2008-02-04 13:11:23	116.30101	39.90651
57	2008-02-04 13:16:24	116.29763	39.90636
57	2008-02-04 13:20:08	116.29611	39.91212
57	2008-02-04 13:21:26	116.2904	39.91719
57	2008-02-04 13:26:27	116.29698	39.94349
57	2008-02-04 13:30:11	116.31875	39.94473
57	2008-02-04 13:31:29	116.31819	39.9491
57	2008-02-04 13:31:29	116.31819	39.9491
57	2008-02-04 13:36:31	116.32958	39.95319
57	2008-02-04 13:40:15	116.34033	39.95573
57	2008-02-04 13:41:32	116.34093	39.95389
57	2008-02-04 13:46:34	116.34568	39.9398
57	2008-02-04 13:50:18	116.34446	39.93854
57	2008-02-04 13:51:36	116.35135	39.94266
57	2008-02-04 13:56:37	116.40081	39.94768
57	2008-02-04 14:00:21	116.41952	39.94819
57	2008-02-04 14:01:39	116.42752	39.94455
57	2008-02-04 14:06:41	116.42763	39.92494
57	2008-02-04 14:10:25	116.42789	39.92333
57	2008-02-04 14:11:42	116.42881	39.9225
57	2008-02-04 14:16:44	116.43451	39.9213
57	2008-02-04 14:20:28	116.44359	39.92149
57	2008-02-04 14:21:46	116.44392	39.92137
57	2008-02-04 14:26:47	116.46581	39.91225
57	2008-02-04 14:30:31	116.4716	39.91175
57	2008-02-04 14:31:49	116.4716	39.91175
57	2008-02-04 14:36:51	116.47163	39.9074
57	2008-02-04 14:40:34	116.45391	39.9071
57	2008-02-04 14:41:52	116.45142	39.90717
57	2008-02-04 14:46:54	116.44413	39.91101
57	2008-02-04 14:50:38	116.45551	39.91227
57	2008-02-04 14:51:56	116.45552	39.92384
57	2008-02-04 14:56:57	116.43702	39.96399
57	2008-02-04 15:00:41	116.40247	39.96778
57	2008-02-04 15:01:59	116.40133	39.96963
57	2008-02-04 15:07:01	116.40145	39.99393
57	2008-02-04 15:10:44	116.40978	40.00142
57	2008-02-04 15:12:02	116.41094	40.00139
57	2008-02-04 15:17:04	116.41049	39.99394
57	2008-02-04 15:20:48	116.41011	39.99277
57	2008-02-04 15:22:06	116.40957	39.99167
57	2008-02-04 15:27:07	116.40115	39.97443
57	2008-02-04 15:37:11	116.38556	39.94765
57	2008-02-04 15:37:11	116.38556	39.94765
57	2008-02-04 15:40:54	116.36738	39.94755
57	2008-02-04 15:42:12	116.36724	39.94755
57	2008-02-04 15:47:14	116.36592	39.94662
57	2008-02-04 15:50:58	116.36292	39.93924
57	2008-02-04 15:52:16	116.36214	39.93533
57	2008-02-04 15:57:17	116.36111	39.92773
57	2008-02-04 16:01:01	116.35842	39.91738
57	2008-02-04 16:02:19	116.35843	39.91648
57	2008-02-04 16:07:20	116.36064	39.91072
57	2008-02-04 16:11:04	116.36767	39.90916
57	2008-02-04 16:12:22	116.36768	39.90756
57	2008-02-04 16:17:24	116.35534	39.90596
57	2008-02-04 16:21:08	116.33897	39.91241
57	2008-02-04 16:31:11	116.34074	39.92676
57	2008-02-04 16:32:29	116.34278	39.92678
57	2008-02-04 16:37:30	116.32897	39.92683
57	2008-02-04 16:41:14	116.32059	39.92678
57	2008-02-04 16:42:32	116.31733	39.92678
57	2008-02-04 16:47:34	116.30935	39.92282
57	2008-02-04 16:51:18	116.30385	39.91777
57	2008-02-04 16:52:35	116.3039	39.91514
57	2008-02-04 16:57:37	116.30407	39.90756
57	2008-02-04 17:01:21	116.31056	39.90536
57	2008-02-04 17:02:39	116.31056	39.90536
57	2008-02-04 17:07:39	116.30125	39.90635
57	2008-02-04 17:11:23	116.29785	39.90625
57	2008-02-04 17:12:41	116.29089	39.90634
57	2008-02-04 17:17:43	116.289	39.91558
57	2008-02-04 17:21:27	116.29139	39.92612
57	2008-02-04 17:22:44	116.29094	39.93693
57	2008-02-04 17:27:46	116.31699	39.93752
57	2008-02-04 17:31:30	116.31851	39.9441
57	2008-02-04 17:32:48	116.31879	39.94293
57	2008-02-04 17:37:49	116.31491	39.93113
57	2008-02-04 17:41:33	116.31054	39.92349
57	2008-02-04 17:42:51	116.30674	39.92292
57	2008-02-04 17:42:51	116.30674	39.92292
57	2008-02-04 17:47:53	116.30176	39.94204
57	2008-02-04 17:51:36	116.28699	39.94653
57	2008-02-04 17:52:54	116.28108	39.94553
57	2008-02-04 17:57:56	116.27351	39.94543
57	2008-02-04 18:01:40	116.27016	39.94552
57	2008-02-04 18:02:58	116.27016	39.94552
57	2008-02-04 18:07:59	116.26776	39.94157
57	2008-02-04 18:11:43	116.26878	39.92729
57	2008-02-04 18:11:43	116.26878	39.92729
57	2008-02-04 18:13:01	116.26731	39.92284
57	2008-02-04 18:18:03	116.26679	39.91467
57	2008-02-04 18:22:02	116.26771	39.91412
57	2008-02-04 18:44:13	116.26772	39.91407
57	2008-02-04 18:49:15	116.2678	39.91406
57	2008-02-04 18:51:06	116.2678	39.91406
57	2008-02-04 18:54:17	116.26761	39.90737
57	2008-02-04 18:59:18	116.24559	39.90627
57	2008-02-04 19:01:10	116.23277	39.90621
57	2008-02-04 19:04:20	116.22301	39.90048
57	2008-02-04 19:09:25	116.22326	39.89727
57	2008-02-04 19:14:27	116.22308	39.90044
57	2008-02-04 19:15:15	116.22344	39.89677
57	2008-02-04 19:19:29	116.23262	39.90257
57	2008-02-04 19:19:29	116.23262	39.90257
57	2008-02-04 19:25:18	116.24697	39.90828
57	2008-02-04 19:29:32	116.24698	39.90796
57	2008-02-04 19:34:34	116.24677	39.89381
57	2008-02-04 19:35:22	116.24674	39.88859
57	2008-02-04 19:39:35	116.2468	39.86479
57	2008-02-04 19:44:37	116.24528	39.87096
57	2008-02-04 19:45:25	116.2465	39.87098
57	2008-02-04 19:49:38	116.24702	39.88867
57	2008-02-04 19:54:39	116.25864	39.89315
57	2008-02-04 19:55:27	116.25865	39.89417
57	2008-02-04 19:59:41	116.25862	39.90213
57	2008-02-04 20:04:43	116.26848	39.91242
57	2008-02-04 20:05:31	116.26909	39.91762
57	2008-02-04 20:09:44	116.26893	39.96225
57	2008-02-04 20:40:01	116.31435	39.96711
57	2008-02-04 20:41:56	116.31043	39.96434
57	2008-02-04 20:45:03	116.3075	39.96324
57	2008-02-04 20:50:05	116.3003	39.95238
57	2008-02-04 20:51:59	116.30316	39.95155
57	2008-02-04 21:02:02	116.303	39.92336
57	2008-02-04 21:05:10	116.303	39.92336
57	2008-02-04 21:12:06	116.303	39.92336
57	2008-02-04 21:15:13	116.303	39.92336
57	2008-02-04 21:20:15	116.303	39.92336
57	2008-02-04 21:20:15	116.303	39.92336
57	2008-02-04 21:22:09	116.303	39.92336
57	2008-02-04 21:25:16	116.303	39.92336
57	2008-02-04 21:30:18	116.303	39.92336
57	2008-02-04 21:32:12	116.303	39.92336
57	2008-02-04 21:35:20	116.30208	39.923
57	2008-02-04 21:40:21	116.27957	39.92301
57	2008-02-04 21:42:16	116.27731	39.91859
57	2008-02-04 21:45:23	116.27736	39.90662
57	2008-02-04 21:50:25	116.28903	39.90097
57	2008-02-04 21:52:19	116.28905	39.89712
57	2008-02-04 21:55:26	116.29651	39.89556
57	2008-02-04 22:00:28	116.28122	39.89603
57	2008-02-04 22:05:29	116.25847	39.89402
57	2008-02-04 22:09:52	116.25629	39.89328
57	2008-02-04 23:29:09	116.2549	39.89082
57	2008-02-04 23:34:11	116.23327	39.88846
57	2008-02-04 23:34:59	116.22814	39.88848
57	2008-02-04 23:39:01	116.22347	39.89146
57	2008-02-05 10:36:12	116.22342	39.89154
57	2008-02-05 10:41:01	116.22132	39.88976
57	2008-02-05 10:41:13	116.22132	39.88976
57	2008-02-05 10:46:15	116.22144	39.88984
57	2008-02-05 10:51:04	116.2273	39.88856
57	2008-02-05 10:51:17	116.22662	39.88922
57	2008-02-05 10:56:18	116.23808	39.9061
57	2008-02-05 11:01:08	116.26099	39.90621
57	2008-02-05 11:01:20	116.26236	39.90622
57	2008-02-05 11:06:22	116.27809	39.90619
57	2008-02-05 11:11:11	116.30233	39.9062
57	2008-02-05 11:11:23	116.30473	39.90617
57	2008-02-05 11:16:25	116.32443	39.90839
57	2008-02-05 11:16:25	116.32443	39.90839
57	2008-02-05 11:21:14	116.32543	39.90955
57	2008-02-05 11:21:14	116.32543	39.90955
57	2008-02-05 11:21:27	116.32436	39.90966
57	2008-02-05 11:31:18	116.29635	39.90657
57	2008-02-05 11:31:30	116.29621	39.90666
57	2008-02-05 11:36:32	116.29569	39.91186
57	2008-02-05 11:41:21	116.29228	39.91181
57	2008-02-05 11:41:33	116.29228	39.91181
57	2008-02-05 11:46:35	116.29228	39.91181
57	2008-02-05 11:51:24	116.29368	39.91557
57	2008-02-05 11:51:37	116.29499	39.91496
57	2008-02-05 12:01:28	116.27736	39.90453
57	2008-02-05 12:01:40	116.27737	39.90384
57	2008-02-05 12:11:31	116.26836	39.90452
57	2008-02-05 12:11:43	116.26836	39.90452
57	2008-02-05 12:16:45	116.27547	39.90618
57	2008-02-05 12:21:34	116.28905	39.90025
57	2008-02-05 12:21:47	116.28907	39.8993
57	2008-02-05 12:26:48	116.289	39.88863
57	2008-02-05 12:31:37	116.29521	39.88531
57	2008-02-05 12:31:49	116.29419	39.88538
57	2008-02-05 12:36:51	116.29259	39.89557
57	2008-02-05 12:41:40	116.33817	39.89638
57	2008-02-05 12:41:52	116.34017	39.89647
57	2008-02-05 12:46:54	116.35723	39.90249
57	2008-02-05 12:51:43	116.3787	39.90587
57	2008-02-05 12:51:56	116.37957	39.9059
57	2008-02-05 12:56:57	116.39862	39.90647
57	2008-02-05 13:01:47	116.4232	39.90689
57	2008-02-05 13:01:59	116.42393	39.90686
57	2008-02-05 13:07:01	116.42106	39.90638
57	2008-02-05 13:11:50	116.41574	39.91424
57	2008-02-05 13:12:02	116.41464	39.91425
57	2008-02-05 13:17:04	116.41138	39.92301
57	2008-02-05 13:21:53	116.41099	39.93093
57	2008-02-05 13:22:06	116.41099	39.93093
57	2008-02-05 13:22:06	116.41099	39.93093
57	2008-02-05 13:27:07	116.41962	39.93851
57	2008-02-05 13:31:56	116.43038	39.93271
57	2008-02-05 13:32:09	116.42987	39.93245
57	2008-02-05 13:37:11	116.42404	39.93513
57	2008-02-05 13:42:00	116.42196	39.93244
57	2008-02-05 13:42:12	116.42196	39.93244
57	2008-02-05 13:47:14	116.4003	39.93212
57	2008-02-05 13:52:03	116.39061	39.93934
57	2008-02-05 13:52:15	116.39089	39.93934
57	2008-02-05 13:57:21	116.39631	39.93949
57	2008-02-05 14:02:22	116.39073	39.93942
57	2008-02-05 14:03:07	116.39034	39.93924
57	2008-02-05 14:07:24	116.3897	39.9386
57	2008-02-05 14:12:26	116.37614	39.93178
57	2008-02-05 14:13:11	116.37066	39.93155
57	2008-02-05 14:17:27	116.35073	39.931
57	2008-02-05 14:22:29	116.35009	39.91971
57	2008-02-05 14:23:14	116.35031	39.91545
57	2008-02-05 14:27:30	116.34584	39.8969
57	2008-02-05 14:32:31	116.3408	39.85349
57	2008-02-05 14:33:16	116.34014	39.84787
57	2008-02-05 14:37:33	116.33913	39.80778
57	2008-02-05 14:42:35	116.33705	39.75875
57	2008-02-05 14:43:20	116.33811	39.75031
57	2008-02-05 14:47:36	116.33078	39.74411
57	2008-02-05 14:52:38	116.32975	39.74571
57	2008-02-05 14:53:23	116.32975	39.74571
57	2008-02-05 14:57:40	116.33204	39.74848
57	2008-02-05 15:02:41	116.33246	39.7569
57	2008-02-05 15:03:26	116.33432	39.75914
57	2008-02-05 15:07:43	116.33607	39.77461
57	2008-02-05 15:12:45	116.34001	39.80282
57	2008-02-05 15:13:30	116.33934	39.80811
57	2008-02-05 15:17:46	116.3394	39.82192
57	2008-02-05 15:22:48	116.34163	39.85922
57	2008-02-05 15:23:33	116.34267	39.86534
57	2008-02-05 15:27:50	116.37684	39.86929
57	2008-02-05 15:27:50	116.37684	39.86929
57	2008-02-05 15:32:51	116.37249	39.87735
57	2008-02-05 15:33:36	116.36981	39.87725
57	2008-02-05 15:37:53	116.35816	39.87687
57	2008-02-05 15:42:55	116.35755	39.88637
57	2008-02-05 15:43:40	116.35755	39.88682
57	2008-02-05 15:47:56	116.3575	39.88749
57	2008-02-05 15:52:58	116.34589	39.89685
57	2008-02-05 15:53:43	116.34979	39.89754
57	2008-02-05 15:58:00	116.35041	39.91504
57	2008-02-05 16:03:01	116.34953	39.9357
57	2008-02-05 16:03:46	116.35204	39.93662
57	2008-02-05 16:08:03	116.35993	39.93918
57	2008-02-05 16:13:05	116.35884	39.92275
57	2008-02-05 16:13:49	116.35884	39.92275
57	2008-02-05 16:18:06	116.35912	39.91259
57	2008-02-05 16:23:08	116.37001	39.91319
57	2008-02-05 16:23:53	116.37008	39.91318
57	2008-02-05 16:28:09	116.37148	39.9118
57	2008-02-05 16:33:11	116.37098	39.91098
57	2008-02-05 16:33:56	116.37084	39.91091
57	2008-02-05 16:38:13	116.3685	39.9133
57	2008-02-05 16:43:14	116.35807	39.91262
57	2008-02-05 16:43:59	116.35807	39.91262
57	2008-02-05 16:48:16	116.3569	39.9113
57	2008-02-05 16:53:18	116.35689	39.9112
57	2008-02-05 16:54:03	116.35689	39.9112
57	2008-02-05 16:58:19	116.35677	39.91112
57	2008-02-05 17:03:21	116.35356	39.91194
57	2008-02-05 17:04:06	116.35372	39.91432
57	2008-02-05 17:08:23	116.35028	39.92199
57	2008-02-05 17:13:24	116.3496	39.92635
57	2008-02-05 17:14:09	116.3496	39.92625
57	2008-02-05 17:18:26	116.34786	39.92236
57	2008-02-05 17:23:28	116.34713	39.91915
57	2008-02-05 17:24:13	116.34719	39.91846
57	2008-02-05 17:28:29	116.34646	39.91054
57	2008-02-05 17:33:31	116.34653	39.90035
57	2008-02-05 17:33:31	116.34653	39.90035
57	2008-02-05 17:34:16	116.34526	39.89992
57	2008-02-05 17:38:33	116.33419	39.89641
57	2008-02-05 17:43:34	116.32315	39.89914
57	2008-02-05 17:44:19	116.32242	39.89908
57	2008-02-05 17:48:36	116.31503	39.9024
57	2008-02-05 17:54:23	116.30451	39.90767
57	2008-02-05 17:58:39	116.301	39.90651
57	2008-02-05 18:03:41	116.29518	39.90627
57	2008-02-05 18:04:26	116.29089	39.90623
57	2008-02-05 18:08:43	116.2889	39.89662
57	2008-02-05 18:14:28	116.28889	39.87739
57	2008-02-05 18:18:45	116.28805	39.86507
57	2008-02-05 18:23:47	116.25849	39.86896
57	2008-02-05 18:24:32	116.25856	39.87548
57	2008-02-05 18:28:48	116.25861	39.88812
57	2008-02-05 18:33:16	116.25574	39.89355
57	2008-02-05 18:49:58	116.25392	39.89274
57	2008-02-05 18:52:46	116.25129	39.89012
57	2008-02-05 19:06:08	116.25036	39.88943
57	2008-02-05 22:56:31	116.25039	39.88995
57	2008-02-05 23:01:33	116.2366	39.88846
57	2008-02-05 23:03:21	116.22592	39.88969
57	2008-02-05 23:06:22	116.22366	39.89156
57	2008-02-05 23:28:52	116.24181	39.88833
57	2008-02-05 23:33:53	116.25043	39.88937
57	2008-02-06 00:38:46	116.24572	39.88845
57	2008-02-06 00:43:47	116.22364	39.89155
57	2008-02-06 14:37:26	116.22746	39.88823
57	2008-02-06 14:41:07	116.24641	39.88822
57	2008-02-06 14:42:28	116.24885	39.8882
57	2008-02-06 14:47:29	116.25502	39.8935
57	2008-02-07 23:26:51	116.25515	39.89357
57	2008-02-07 23:26:51	116.25515	39.89357
57	2008-02-07 23:31:52	116.25039	39.88839
57	2008-02-07 23:35:41	116.22869	39.88846
57	2008-02-07 23:36:54	116.22389	39.89229
57	2008-02-08 13:03:27	116.24131	39.88826
57	2008-02-08 13:03:27	116.24131	39.88826
57	2008-02-08 13:04:40	116.24647	39.88829
57	2008-02-08 13:07:27	116.25139	39.88929
57	2008-02-08 13:07:28	116.25139	39.88929
57	2008-02-08 13:21:15	116.25833	39.89143
57	2008-02-08 13:23:56	116.25863	39.89194
57	2008-02-08 13:55:31	116.25397	39.892
57	2008-02-08 13:58:04	116.25126	39.88965
57	2008-02-08 14:09:37	116.24955	39.88921
57	2008-02-08 14:11:28	116.25016	39.88926
57	2008-02-08 14:11:28	116.25016	39.88926
57	2008-02-08 14:14:39	116.25035	39.88985
