# Supplementary material for: An adaptive map-matching algorithm based on hierarchical fuzzy system from vehicular GPS data
Source: PLoS One. 2017 Dec 5;12(12):e0188796. doi: 10.1371/journal.pone.0188796 (PMC5716534; doi:10.1371/journal.pone.0188796)
Supplement: S1 Data — (ZIP) [file pone.0188796.s001.zip › data samples/58.txt]

58	2008-02-02 13:35:38	116.38986	39.95575
58	2008-02-02 13:40:39	116.38982	39.95561
58	2008-02-02 13:45:39	116.38987	39.95549
58	2008-02-02 13:50:39	116.40056	39.96066
58	2008-02-02 13:55:39	116.41119	39.96073
58	2008-02-02 14:00:38	116.41869	39.96611
58	2008-02-02 14:05:38	116.41837	39.97579
58	2008-02-02 14:10:38	116.42834	39.97544
58	2008-02-02 14:15:38	116.42834	39.97544
58	2008-02-02 14:20:38	116.42835	39.97545
58	2008-02-02 14:25:38	116.42833	39.97545
58	2008-02-02 14:30:38	116.42833	39.97546
58	2008-02-02 14:35:38	116.42832	39.97546
58	2008-02-02 14:40:39	116.42832	39.97546
58	2008-02-02 14:50:39	116.4283	39.97545
58	2008-02-02 14:55:39	116.42829	39.97543
58	2008-02-02 15:00:38	116.42829	39.97542
58	2008-02-02 15:05:38	116.42828	39.97542
58	2008-02-02 15:10:38	116.43675	39.97512
58	2008-02-02 15:15:38	116.42147	39.96792
58	2008-02-02 15:19:06	116.42151	39.96064
58	2008-02-02 15:24:06	116.41907	39.95092
58	2008-02-02 15:31:16	116.3296	39.84603
58	2008-02-02 15:31:16	116.3296	39.84603
58	2008-02-02 15:36:17	116.41043	39.94538
58	2008-02-02 15:36:54	116.41037	39.94671
58	2008-02-02 15:46:54	116.36974	39.94122
58	2008-02-02 15:47:25	116.36947	39.94117
58	2008-02-02 15:51:55	116.36551	39.9505
58	2008-02-02 15:53:24	116.36423	39.95667
58	2008-02-02 15:56:54	116.35544	39.95371
58	2008-02-02 16:01:54	116.34986	39.94257
58	2008-02-02 16:06:54	116.36236	39.93565
58	2008-02-02 16:11:54	116.3507	39.93123
58	2008-02-02 16:16:54	116.35224	39.95295
58	2008-02-02 16:18:04	116.35228	39.95472
58	2008-02-02 16:23:04	116.35935	39.95121
58	2008-02-02 16:23:56	116.36129	39.95122
58	2008-02-02 16:28:56	116.35016	39.95075
58	2008-02-02 16:33:57	116.3475	39.95678
58	2008-02-02 16:36:03	116.34686	39.95676
58	2008-02-02 16:41:03	116.34889	39.95281
58	2008-02-02 16:46:03	116.36208	39.9512
58	2008-02-02 16:51:03	116.36561	39.949
58	2008-02-02 16:56:03	116.36571	39.94802
58	2008-02-02 17:01:03	116.37404	39.94985
58	2008-02-02 17:06:03	116.38693	39.95007
58	2008-02-02 17:08:45	116.39315	39.9499
58	2008-02-02 17:24:59	116.4554	39.9338
58	2008-02-02 17:28:45	116.46522	39.93235
58	2008-02-02 17:31:14	116.47248	39.93018
58	2008-02-02 17:36:14	116.46329	39.94212
58	2008-02-02 17:46:14	116.43309	39.94576
58	2008-02-02 17:51:00	116.43359	39.95799
58	2008-02-02 17:56:00	116.45404	39.95251
58	2008-02-02 18:01:00	116.4544	39.93284
58	2008-02-02 18:01:54	116.45424	39.93272
58	2008-02-02 18:06:01	116.46904	39.93236
58	2008-02-02 18:11:01	116.49513	39.93017
58	2008-02-02 18:12:43	116.50117	39.93027
58	2008-02-02 18:17:35	116.49056	39.92702
58	2008-02-02 18:22:35	116.49597	39.9346
58	2008-02-02 18:31:22	116.45775	39.9737
58	2008-02-02 18:32:35	116.44907	39.97943
58	2008-02-02 18:37:35	116.41473	39.96792
58	2008-02-02 18:40:06	116.40302	39.96737
58	2008-02-02 18:40:06	116.40302	39.96737
58	2008-02-02 18:42:34	116.41431	39.96775
58	2008-02-02 18:47:34	116.45221	39.9536
58	2008-02-02 18:52:32	116.46177	39.95687
58	2008-02-02 18:54:59	116.45772	39.95676
58	2008-02-02 18:59:59	116.44987	39.95005
58	2008-02-02 19:04:59	116.44425	39.93875
58	2008-02-02 19:09:59	116.42963	39.93229
58	2008-02-02 19:11:49	116.42638	39.93218
58	2008-02-02 19:16:49	116.42465	39.93946
58	2008-02-02 19:19:21	116.42988	39.93834
58	2008-02-02 19:24:21	116.42758	39.93084
58	2008-02-02 19:29:21	116.422	39.92273
58	2008-02-02 19:34:21	116.42035	39.91419
58	2008-02-02 19:38:08	116.42432	39.90792
58	2008-02-02 19:38:08	116.42432	39.90792
58	2008-02-02 19:40:34	116.42242	39.91066
58	2008-02-02 19:45:34	116.42119	39.90867
58	2008-02-02 19:55:34	116.43001	39.90043
58	2008-02-02 20:00:34	116.43857	39.88753
58	2008-02-02 20:05:34	116.43926	39.87562
58	2008-02-02 20:10:34	116.43474	39.86927
58	2008-02-02 20:15:34	116.43307	39.86737
58	2008-02-02 20:20:34	116.43239	39.86061
58	2008-02-02 20:25:17	116.43066	39.85547
58	2008-02-02 20:30:17	116.4487	39.86165
58	2008-02-02 20:35:17	116.45538	39.8936
58	2008-02-02 20:40:17	116.45563	39.93444
58	2008-02-02 20:45:17	116.46014	39.96682
58	2008-02-02 20:45:17	116.46014	39.96682
58	2008-02-02 20:50:17	116.4751	39.98154
58	2008-02-02 20:55:17	116.48174	39.98756
58	2008-02-02 21:00:17	116.51269	40.01702
58	2008-02-02 21:00:17	116.51269	40.01702
58	2008-02-02 21:05:17	116.53059	40.04647
58	2008-02-02 21:10:17	116.55162	40.07828
58	2008-02-02 21:15:17	116.55651	40.09615
58	2008-02-02 21:20:17	116.55597	40.10475
58	2008-02-02 21:25:17	116.59227	40.11673
58	2008-02-02 21:30:17	116.6505	40.11536
58	2008-02-02 21:35:17	116.65305	40.11135
58	2008-02-02 21:40:17	116.65099	40.14064
58	2008-02-02 21:45:17	116.6467	40.16937
58	2008-02-02 21:50:17	116.63436	40.19396
58	2008-02-02 21:55:17	116.62708	40.19347
58	2008-02-02 22:00:17	116.62708	40.19347
58	2008-02-02 22:05:17	116.62707	40.19346
58	2008-02-02 22:10:17	116.62708	40.19345
58	2008-02-02 22:15:17	116.62708	40.19344
58	2008-02-02 22:20:17	116.62708	40.19343
58	2008-02-02 22:25:17	116.62708	40.19344
58	2008-02-02 22:30:16	116.62707	40.19344
58	2008-02-02 22:35:17	116.62707	40.19344
58	2008-02-02 22:40:17	116.62707	40.19345
58	2008-02-02 22:45:17	116.62703	40.19317
58	2008-02-02 22:50:17	116.62705	40.19332
58	2008-02-02 22:55:17	116.62702	40.19347
58	2008-02-02 23:00:17	116.62701	40.19352
58	2008-02-02 23:05:17	116.62699	40.19355
58	2008-02-02 23:10:17	116.62699	40.19355
58	2008-02-02 23:15:16	116.62699	40.19355
58	2008-02-02 23:20:16	116.62699	40.19355
58	2008-02-02 23:25:16	116.62699	40.19356
58	2008-02-02 23:25:16	116.62699	40.19356
58	2008-02-02 23:30:16	116.62701	40.19356
58	2008-02-02 23:35:16	116.62701	40.19357
58	2008-02-02 23:40:16	116.62702	40.19357
58	2008-02-02 23:45:16	116.62702	40.19357
58	2008-02-02 23:50:16	116.62702	40.19357
58	2008-02-02 23:55:17	116.62702	40.19357
58	2008-02-03 00:00:17	116.62703	40.19357
58	2008-02-03 00:05:16	116.62703	40.19357
58	2008-02-03 00:10:16	116.62704	40.19356
58	2008-02-03 00:15:16	116.62704	40.19356
58	2008-02-03 00:20:16	116.62704	40.19356
58	2008-02-03 00:25:16	116.62704	40.19356
58	2008-02-03 00:30:16	116.62703	40.19355
58	2008-02-03 00:35:16	116.62703	40.19354
58	2008-02-03 00:40:16	116.62703	40.19354
58	2008-02-03 00:45:17	116.62703	40.19354
58	2008-02-03 00:50:17	116.62703	40.19353
58	2008-02-03 00:55:17	116.62703	40.19353
58	2008-02-03 01:00:17	116.62703	40.19353
58	2008-02-03 01:05:16	116.62703	40.19353
58	2008-02-03 01:10:16	116.62703	40.19352
58	2008-02-03 01:15:16	116.62703	40.19352
58	2008-02-03 01:20:16	116.62703	40.19352
58	2008-02-03 01:25:16	116.62704	40.19351
58	2008-02-03 01:30:16	116.62704	40.19351
58	2008-02-03 01:35:16	116.62704	40.19351
58	2008-02-03 01:40:16	116.62704	40.19351
58	2008-02-03 01:50:16	116.62703	40.19351
58	2008-02-03 01:50:16	116.62703	40.19351
58	2008-02-03 01:55:16	116.62703	40.19351
58	2008-02-03 02:00:16	116.62703	40.19352
58	2008-02-03 03:31:19	116.627	40.19354
58	2008-02-03 03:35:15	116.62701	40.19354
58	2008-02-03 03:40:15	116.62701	40.19354
58	2008-02-03 03:45:15	116.62701	40.19354
58	2008-02-03 03:55:16	116.62701	40.19353
58	2008-02-03 04:05:16	116.62701	40.19353
58	2008-02-03 04:10:16	116.62701	40.19353
58	2008-02-03 04:15:15	116.62701	40.19353
58	2008-02-03 04:15:15	116.62701	40.19353
58	2008-02-03 04:20:15	116.62701	40.19353
58	2008-02-03 04:25:15	116.62701	40.19353
58	2008-02-03 04:30:15	116.62701	40.19353
58	2008-02-03 04:35:15	116.62701	40.19353
58	2008-02-03 04:40:15	116.62701	40.19352
58	2008-02-03 04:50:15	116.62702	40.19352
58	2008-02-03 04:55:16	116.62702	40.19352
58	2008-02-03 05:00:16	116.62702	40.19352
58	2008-02-03 05:05:16	116.62702	40.19352
58	2008-02-03 05:10:16	116.62702	40.19352
58	2008-02-03 05:15:15	116.62702	40.19352
58	2008-02-03 05:20:15	116.62702	40.19352
58	2008-02-03 05:25:15	116.62702	40.19352
58	2008-02-03 05:30:15	116.62702	40.19352
58	2008-02-03 05:35:15	116.62703	40.19352
58	2008-02-03 05:40:15	116.62703	40.19352
58	2008-02-03 05:45:15	116.62703	40.19352
58	2008-02-03 05:50:15	116.62702	40.19352
58	2008-02-03 05:55:15	116.62702	40.19352
58	2008-02-03 06:00:15	116.62702	40.19352
58	2008-02-03 06:05:15	116.62702	40.19352
58	2008-02-03 06:15:15	116.62702	40.19352
58	2008-02-03 06:20:15	116.62702	40.19352
58	2008-02-03 06:25:15	116.62702	40.19352
58	2008-02-03 06:30:15	116.62702	40.19352
58	2008-02-03 06:35:15	116.62702	40.19352
58	2008-02-03 06:40:15	116.62702	40.19352
58	2008-02-03 06:40:15	116.62702	40.19352
58	2008-02-03 06:45:15	116.62702	40.19352
58	2008-02-03 06:50:15	116.62702	40.19352
58	2008-02-03 06:55:15	116.62702	40.19352
58	2008-02-03 07:00:15	116.62702	40.19352
58	2008-02-03 07:05:15	116.62702	40.19352
58	2008-02-03 07:10:15	116.62702	40.19352
58	2008-02-03 07:15:15	116.62702	40.19351
58	2008-02-03 07:20:15	116.62701	40.19351
58	2008-02-03 07:25:14	116.62701	40.19351
58	2008-02-03 07:30:14	116.62701	40.19351
58	2008-02-03 07:35:15	116.62701	40.19351
58	2008-02-03 07:40:14	116.62701	40.1935
58	2008-02-03 07:45:14	116.62701	40.1935
58	2008-02-03 07:50:14	116.62701	40.19351
58	2008-02-03 07:55:15	116.62701	40.19351
58	2008-02-03 08:00:15	116.62701	40.19351
58	2008-02-03 08:05:15	116.62701	40.19351
58	2008-02-03 08:10:15	116.62701	40.19351
58	2008-02-03 08:20:14	116.62701	40.19352
58	2008-02-03 08:30:14	116.62701	40.19352
58	2008-02-03 08:40:14	116.62702	40.19352
58	2008-02-03 08:45:14	116.62702	40.19352
58	2008-02-03 08:55:15	116.63594	40.1921
58	2008-02-03 09:00:15	116.61351	40.15498
58	2008-02-03 09:05:15	116.57388	40.12698
58	2008-02-03 09:05:15	116.57388	40.12698
58	2008-02-03 09:15:14	116.54119	40.05703
58	2008-02-03 09:20:14	116.52395	40.03422
58	2008-02-03 09:30:14	116.48259	39.98839
58	2008-02-03 09:35:14	116.4723	39.97902
58	2008-02-03 09:40:14	116.44926	39.96572
58	2008-02-03 09:42:14	116.44856	39.96615
58	2008-02-03 09:47:14	116.44534	39.95817
58	2008-02-03 09:52:13	116.48915	39.99312
58	2008-02-03 09:57:13	116.56115	40.03225
58	2008-02-03 10:02:13	116.58429	40.05586
58	2008-02-03 10:07:13	116.58198	40.07169
58	2008-02-03 10:10:08	116.58663	40.07858
58	2008-02-03 10:20:08	116.51545	40.01592
58	2008-02-03 10:25:08	116.46126	39.96826
58	2008-02-03 10:30:08	116.4424	39.96035
58	2008-02-03 10:35:08	116.4433	39.96403
58	2008-02-03 10:35:14	116.44318	39.96397
58	2008-02-03 10:40:14	116.44438	39.95813
58	2008-02-03 10:45:14	116.44407	39.94797
58	2008-02-03 10:50:14	116.44414	39.92295
58	2008-02-03 10:51:02	116.4456	39.92264
58	2008-02-03 10:56:02	116.43775	39.93597
58	2008-02-03 10:57:18	116.43842	39.93824
58	2008-02-03 11:02:18	116.42778	39.94028
58	2008-02-03 11:05:59	116.41049	39.94053
58	2008-02-03 11:10:59	116.41901	39.95123
58	2008-02-03 11:10:59	116.41901	39.95123
58	2008-02-03 11:15:59	116.41885	39.94815
58	2008-02-03 11:20:59	116.41948	39.93549
58	2008-02-03 11:25:59	116.41064	39.93764
58	2008-02-03 11:31:35	116.39212	39.93938
58	2008-02-03 11:36:35	116.38894	39.93514
58	2008-02-03 11:38:32	116.38644	39.93228
58	2008-02-03 11:43:32	116.37087	39.92737
58	2008-02-03 11:44:13	116.37082	39.92885
58	2008-02-03 11:49:13	116.34866	39.93112
58	2008-02-03 11:54:13	116.32786	39.93109
58	2008-02-03 11:59:13	116.31555	39.92705
58	2008-02-03 11:59:13	116.31555	39.92705
58	2008-02-03 12:00:49	116.31378	39.93064
58	2008-02-03 12:04:13	116.31798	39.93748
58	2008-02-03 12:04:13	116.31798	39.93748
58	2008-02-03 12:09:13	116.33788	39.93712
58	2008-02-03 12:14:13	116.37116	39.94718
58	2008-02-03 12:28:47	116.39327	39.95242
58	2008-02-03 12:30:28	116.38912	39.95469
58	2008-02-03 12:35:28	116.38281	39.95
58	2008-02-03 12:36:03	116.38277	39.95013
58	2008-02-03 12:41:03	116.38959	39.95577
58	2008-02-03 12:46:03	116.38978	39.95575
58	2008-02-03 12:51:03	116.38976	39.95573
58	2008-02-03 12:56:03	116.38976	39.95572
58	2008-02-03 13:01:04	116.3891	39.95636
58	2008-02-03 13:01:57	116.38892	39.95964
58	2008-02-03 13:06:56	116.41135	39.96755
58	2008-02-03 13:06:56	116.41135	39.96755
58	2008-02-03 13:11:56	116.41103	39.99283
58	2008-02-03 13:14:26	116.41239	39.99145
58	2008-02-03 13:19:26	116.41519	39.98823
58	2008-02-03 13:24:26	116.41777	39.98779
58	2008-02-03 13:29:26	116.42802	39.97538
58	2008-02-03 13:34:26	116.42799	39.97536
58	2008-02-03 13:39:26	116.42799	39.97535
58	2008-02-03 13:44:26	116.428	39.97536
58	2008-02-03 13:49:26	116.42801	39.97536
58	2008-02-03 13:54:26	116.42803	39.97536
58	2008-02-03 13:59:26	116.42804	39.97536
58	2008-02-03 14:04:26	116.42804	39.97537
58	2008-02-03 14:09:26	116.42804	39.97537
58	2008-02-03 14:14:26	116.42805	39.97537
58	2008-02-03 14:19:26	116.42812	39.97528
58	2008-02-03 14:19:26	116.42812	39.97528
58	2008-02-03 14:24:26	116.4281	39.97529
58	2008-02-03 14:29:26	116.4281	39.97531
58	2008-02-03 14:34:26	116.42809	39.97532
58	2008-02-03 14:39:26	116.42808	39.97532
58	2008-02-03 14:44:26	116.42808	39.97531
58	2008-02-03 14:49:26	116.42467	39.97843
58	2008-02-03 14:49:48	116.42463	39.97794
58	2008-02-03 14:54:48	116.41837	39.9738
58	2008-02-03 14:59:48	116.41884	39.95728
58	2008-02-03 15:04:48	116.41928	39.94257
58	2008-02-03 15:09:48	116.39978	39.93209
58	2008-02-03 15:14:48	116.37419	39.93162
58	2008-02-03 15:16:03	116.37344	39.93075
58	2008-02-03 15:21:03	116.36494	39.92251
58	2008-02-03 15:26:03	116.34708	39.92336
58	2008-02-03 15:31:03	116.34859	39.93096
58	2008-02-03 15:33:10	116.35203	39.93652
58	2008-02-03 15:38:10	116.35865	39.93091
58	2008-02-03 15:43:10	116.35758	39.91391
58	2008-02-03 15:47:37	116.36749	39.91031
58	2008-02-03 15:50:41	116.366	39.91157
58	2008-02-03 16:00:41	116.3502	39.90636
58	2008-02-03 16:05:41	116.32989	39.89596
58	2008-02-03 16:08:50	116.31527	39.89677
58	2008-02-03 16:11:16	116.31503	39.90468
58	2008-02-03 16:16:16	116.31516	39.89743
58	2008-02-03 16:18:13	116.31075	39.89735
58	2008-02-03 16:23:13	116.32226	39.90605
58	2008-02-03 16:28:13	116.33222	39.90198
58	2008-02-03 16:33:13	116.34696	39.90003
58	2008-02-03 16:37:58	116.34641	39.90821
58	2008-02-03 16:42:58	116.34342	39.91292
58	2008-02-03 16:47:58	116.33844	39.92165
58	2008-02-03 16:52:58	116.31977	39.92665
58	2008-02-03 16:57:58	116.31961	39.93716
58	2008-02-03 17:01:10	116.31835	39.94519
58	2008-02-03 17:06:10	116.32916	39.95657
58	2008-02-03 17:09:54	116.33892	39.95909
58	2008-02-03 17:14:54	116.3432	39.94625
58	2008-02-03 17:17:50	116.34588	39.93979
58	2008-02-03 17:19:54	116.33261	39.93704
58	2008-02-03 17:22:50	116.32243	39.93733
58	2008-02-03 17:24:54	116.32005	39.93775
58	2008-02-03 17:29:54	116.33235	39.94777
58	2008-02-03 17:32:11	116.33893	39.94777
58	2008-02-03 17:37:10	116.3433	39.95671
58	2008-02-03 17:42:10	116.34792	39.95026
58	2008-02-03 17:47:10	116.36531	39.95653
58	2008-02-03 17:50:41	116.37371	39.96124
58	2008-02-03 17:55:41	116.37018	39.97207
58	2008-02-03 18:00:41	116.36463	39.96674
58	2008-02-03 18:02:41	116.3533	39.96652
58	2008-02-03 18:05:41	116.33515	39.96641
58	2008-02-03 18:15:41	116.304	39.93592
58	2008-02-03 18:20:41	116.304	39.92196
58	2008-02-03 18:25:41	116.30405	39.9091
58	2008-02-03 18:30:41	116.31502	39.89934
58	2008-02-03 18:32:01	116.31503	39.89789
58	2008-02-03 18:36:09	116.31507	39.89912
58	2008-02-03 18:41:09	116.32276	39.89911
58	2008-02-03 18:44:08	116.32599	39.89719
58	2008-02-03 18:49:08	116.33375	39.89599
58	2008-02-03 18:54:08	116.34617	39.89648
58	2008-02-03 18:58:36	116.3508	39.90236
58	2008-02-03 19:03:36	116.35055	39.91069
58	2008-02-03 19:08:36	116.35009	39.92117
58	2008-02-03 19:13:36	116.34937	39.94026
58	2008-02-03 19:18:36	116.34782	39.98054
58	2008-02-03 19:19:11	116.34785	39.98047
58	2008-02-03 19:23:36	116.33983	39.9854
58	2008-02-03 19:28:36	116.29313	39.98952
58	2008-02-03 19:33:36	116.26976	40.00139
58	2008-02-03 19:33:36	116.26976	40.00139
58	2008-02-03 19:38:36	116.25102	40.00663
58	2008-02-03 19:40:31	116.24758	40.01031
58	2008-02-03 19:45:31	116.25093	40.00574
58	2008-02-03 19:50:32	116.26674	40.00411
58	2008-02-03 19:51:17	116.26771	40.003
58	2008-02-03 19:56:17	116.27476	39.98952
58	2008-02-03 20:01:17	116.2847	39.96073
58	2008-02-03 20:06:17	116.2824	39.95354
58	2008-02-03 20:09:03	116.28126	39.95063
58	2008-02-03 20:14:03	116.27857	39.95446
58	2008-02-03 20:19:03	116.29739	39.95719
58	2008-02-03 20:24:03	116.30408	39.94205
58	2008-02-03 20:29:03	116.32741	39.93173
58	2008-02-03 20:34:03	116.32843	39.91741
58	2008-02-03 20:39:02	116.33578	39.90606
58	2008-02-03 20:44:03	116.35145	39.89754
58	2008-02-03 20:51:51	116.3688	39.89813
58	2008-02-03 20:56:51	116.38432	39.8988
58	2008-02-03 21:01:27	116.40061	39.90242
58	2008-02-03 21:06:27	116.41112	39.89962
58	2008-02-03 21:11:27	116.42226	39.89926
58	2008-02-03 21:16:27	116.44458	39.88319
58	2008-02-03 21:21:28	116.45277	39.87486
58	2008-02-03 21:26:28	116.4713	39.87719
58	2008-02-03 21:31:28	116.48375	39.89075
58	2008-02-03 21:36:28	116.49184	39.93366
58	2008-02-03 21:41:27	116.52956	39.94036
58	2008-02-03 21:46:27	116.55261	39.9383
58	2008-02-03 21:48:11	116.5504	39.93819
58	2008-02-03 21:53:11	116.5737	39.93907
58	2008-02-03 21:58:11	116.57173	39.9564
58	2008-02-03 22:03:11	116.56219	39.99386
58	2008-02-03 22:08:11	116.54822	40.0259
58	2008-02-03 22:13:11	116.53359	40.04163
58	2008-02-03 22:13:11	116.53359	40.04163
58	2008-02-03 22:18:11	116.54953	40.06653
58	2008-02-03 22:23:11	116.55653	40.09629
58	2008-02-03 22:28:11	116.55565	40.09602
58	2008-02-03 22:33:10	116.57583	40.12852
58	2008-02-03 22:38:10	116.62677	40.16121
58	2008-02-03 22:43:10	116.62705	40.1936
58	2008-02-03 22:48:10	116.62691	40.1936
58	2008-02-03 22:53:11	116.62692	40.1936
58	2008-02-03 22:58:11	116.62694	40.19357
58	2008-02-03 23:03:11	116.62694	40.19356
58	2008-02-03 23:08:11	116.62694	40.19354
58	2008-02-03 23:13:11	116.62694	40.19353
58	2008-02-03 23:23:11	116.62695	40.19353
58	2008-02-03 23:28:11	116.62695	40.19354
58	2008-02-03 23:33:11	116.62696	40.19354
58	2008-02-03 23:38:11	116.62696	40.19353
58	2008-02-03 23:43:10	116.62697	40.19353
58	2008-02-03 23:48:10	116.62697	40.19353
58	2008-02-03 23:53:10	116.62698	40.19352
58	2008-02-03 23:58:10	116.62698	40.19352
58	2008-02-04 00:03:10	116.62698	40.19351
58	2008-02-04 00:08:10	116.62699	40.19351
58	2008-02-04 00:13:10	116.62699	40.19351
58	2008-02-04 00:18:10	116.62699	40.19351
58	2008-02-04 00:23:11	116.62699	40.19351
58	2008-02-04 00:28:11	116.62699	40.19351
58	2008-02-04 00:33:11	116.62699	40.19351
58	2008-02-04 00:38:11	116.62699	40.19351
58	2008-02-04 00:38:11	116.62699	40.19351
58	2008-02-04 00:43:10	116.62699	40.19351
58	2008-02-04 00:48:10	116.62699	40.19351
58	2008-02-04 00:53:10	116.62698	40.19351
58	2008-02-04 00:58:10	116.62698	40.19351
58	2008-02-04 01:03:10	116.62698	40.19351
58	2008-02-04 01:08:10	116.62698	40.19352
58	2008-02-04 01:13:10	116.62698	40.19352
58	2008-02-04 01:18:10	116.62698	40.19352
58	2008-02-04 01:23:10	116.62699	40.19352
58	2008-02-04 01:28:10	116.62699	40.19352
58	2008-02-04 01:33:10	116.62699	40.19352
58	2008-02-04 01:38:10	116.62699	40.19352
58	2008-02-04 01:43:10	116.62699	40.19351
58	2008-02-04 01:48:10	116.627	40.19351
58	2008-02-04 01:53:10	116.627	40.19351
58	2008-02-04 01:58:10	116.627	40.19351
58	2008-02-04 02:03:10	116.627	40.19351
58	2008-02-04 02:13:10	116.627	40.19351
58	2008-02-04 02:18:10	116.627	40.19351
58	2008-02-04 02:23:10	116.627	40.19351
58	2008-02-04 02:28:10	116.627	40.19351
58	2008-02-04 02:33:10	116.627	40.19351
58	2008-02-04 02:38:10	116.627	40.19351
58	2008-02-04 02:43:09	116.62701	40.19351
58	2008-02-04 02:48:09	116.62701	40.19351
58	2008-02-04 02:53:09	116.62701	40.19351
58	2008-02-04 02:58:09	116.62701	40.19351
58	2008-02-04 03:03:09	116.62701	40.19351
58	2008-02-04 03:03:09	116.62701	40.19351
58	2008-02-04 03:08:09	116.62701	40.19351
58	2008-02-04 03:13:09	116.62701	40.19351
58	2008-02-04 03:18:09	116.62701	40.19351
58	2008-02-04 03:23:10	116.62701	40.19351
58	2008-02-04 03:28:10	116.62701	40.19351
58	2008-02-04 03:33:10	116.62701	40.19351
58	2008-02-04 03:38:10	116.62701	40.19351
58	2008-02-04 03:43:09	116.62701	40.19351
58	2008-02-04 03:48:09	116.62701	40.19351
58	2008-02-04 03:53:09	116.62701	40.19351
58	2008-02-04 03:58:09	116.62701	40.1935
58	2008-02-04 04:03:09	116.62701	40.1935
58	2008-02-04 04:03:09	116.62701	40.1935
58	2008-02-04 04:08:09	116.62701	40.1935
58	2008-02-04 04:13:09	116.62701	40.1935
58	2008-02-04 04:18:09	116.62701	40.1935
58	2008-02-04 04:23:10	116.62701	40.1935
58	2008-02-04 04:28:10	116.62701	40.1935
58	2008-02-04 04:33:10	116.62701	40.1935
58	2008-02-04 04:38:10	116.62701	40.1935
58	2008-02-04 04:43:09	116.62701	40.1935
58	2008-02-04 04:48:09	116.62701	40.19351
58	2008-02-04 04:53:09	116.62701	40.19351
58	2008-02-04 04:58:09	116.62701	40.19351
58	2008-02-04 05:08:09	116.62701	40.19351
58	2008-02-04 05:13:09	116.62701	40.19351
58	2008-02-04 05:18:09	116.62701	40.19351
58	2008-02-04 05:23:09	116.62701	40.19351
58	2008-02-04 05:28:09	116.62701	40.19351
58	2008-02-04 05:28:09	116.62701	40.19351
58	2008-02-04 05:33:09	116.62701	40.19351
58	2008-02-04 05:38:09	116.62701	40.19351
58	2008-02-04 05:43:09	116.62701	40.19351
58	2008-02-04 05:48:09	116.62701	40.19351
58	2008-02-04 05:53:09	116.62701	40.19351
58	2008-02-04 06:03:09	116.62701	40.19351
58	2008-02-04 06:08:09	116.62701	40.19351
58	2008-02-04 06:13:09	116.62702	40.19351
58	2008-02-04 06:18:09	116.62702	40.19351
58	2008-02-04 06:23:09	116.62702	40.19351
58	2008-02-04 06:28:09	116.62702	40.19351
58	2008-02-04 06:33:09	116.62702	40.19351
58	2008-02-04 06:43:09	116.62702	40.19351
58	2008-02-04 06:48:09	116.62702	40.19351
58	2008-02-04 06:53:09	116.62702	40.19351
58	2008-02-04 06:58:09	116.62702	40.19351
58	2008-02-04 07:03:09	116.62702	40.19351
58	2008-02-04 07:08:09	116.62702	40.19351
58	2008-02-04 07:13:09	116.62702	40.19351
58	2008-02-04 07:18:09	116.62701	40.19352
58	2008-02-04 07:23:09	116.62701	40.19352
58	2008-02-04 07:28:09	116.62701	40.19352
58	2008-02-04 07:33:09	116.62701	40.19352
58	2008-02-04 07:38:09	116.62701	40.19352
58	2008-02-04 07:43:08	116.62701	40.19352
58	2008-02-04 07:53:08	116.62701	40.19352
58	2008-02-04 07:53:08	116.62701	40.19352
58	2008-02-04 07:58:08	116.62701	40.19352
58	2008-02-04 08:03:08	116.62701	40.19352
58	2008-02-04 08:08:08	116.62701	40.19352
58	2008-02-04 08:13:08	116.62701	40.19352
58	2008-02-04 08:18:08	116.62701	40.19353
58	2008-02-04 08:23:09	116.62701	40.19353
58	2008-02-04 08:28:09	116.62701	40.19353
58	2008-02-04 08:33:09	116.627	40.19353
58	2008-02-04 08:38:09	116.627	40.19353
58	2008-02-04 08:43:08	116.627	40.19353
58	2008-02-04 08:48:08	116.627	40.19353
58	2008-02-04 08:53:08	116.627	40.19353
58	2008-02-04 08:58:08	116.62701	40.19353
58	2008-02-04 09:03:08	116.62701	40.19353
58	2008-02-04 09:08:08	116.62701	40.19353
58	2008-02-04 09:13:08	116.63487	40.19408
58	2008-02-04 09:18:08	116.62619	40.16102
58	2008-02-04 09:23:09	116.57972	40.13196
58	2008-02-04 09:28:09	116.55532	40.10153
58	2008-02-04 09:33:09	116.54964	40.06764
58	2008-02-04 09:38:09	116.52402	40.03393
58	2008-02-04 09:43:08	116.49529	40.00067
58	2008-02-04 09:48:08	116.46875	39.97597
58	2008-02-04 09:53:08	116.4446	39.96516
58	2008-02-04 09:58:08	116.4434	39.96407
58	2008-02-04 09:59:47	116.44299	39.96371
58	2008-02-04 10:04:48	116.45551	39.95023
58	2008-02-04 10:09:48	116.45053	39.92706
58	2008-02-04 10:12:30	116.44868	39.92391
58	2008-02-04 10:19:26	116.45592	39.93011
58	2008-02-04 10:24:26	116.45513	39.90864
58	2008-02-04 10:28:24	116.43487	39.90735
58	2008-02-04 10:33:24	116.43973	39.9189
58	2008-02-04 10:38:24	116.43504	39.92188
58	2008-02-04 10:43:24	116.42581	39.92511
58	2008-02-04 10:48:24	116.4237	39.92609
58	2008-02-04 10:53:24	116.42168	39.92333
58	2008-02-04 10:58:24	116.42086	39.92352
58	2008-02-04 11:03:24	116.42086	39.92352
58	2008-02-04 11:08:24	116.42086	39.92352
58	2008-02-04 11:14:26	116.41947	39.93931
58	2008-02-04 11:19:26	116.41877	39.94697
58	2008-02-04 11:24:26	116.41244	39.94792
58	2008-02-04 11:29:26	116.37343	39.95225
58	2008-02-04 11:39:27	116.35956	39.97558
58	2008-02-04 11:44:27	116.35968	39.97294
58	2008-02-04 11:49:27	116.32362	39.96621
58	2008-02-04 11:54:27	116.30348	39.94937
58	2008-02-04 11:59:27	116.3041	39.9172
58	2008-02-04 12:04:41	116.30413	39.88515
58	2008-02-04 12:09:27	116.25184	39.8646
58	2008-02-04 12:14:27	116.21604	39.84367
58	2008-02-04 12:19:27	116.2	39.84113
58	2008-02-04 12:24:27	116.19633	39.83825
58	2008-02-04 12:29:26	116.19596	39.83798
58	2008-02-04 12:34:26	116.19315	39.83578
58	2008-02-04 12:39:26	116.17835	39.84265
58	2008-02-04 12:44:26	116.17788	39.84271
58	2008-02-04 12:49:26	116.1779	39.84271
58	2008-02-04 12:54:26	116.17791	39.84271
58	2008-02-04 12:59:26	116.1779	39.84271
58	2008-02-04 13:04:26	116.1779	39.8427
58	2008-02-04 13:09:26	116.17789	39.8427
58	2008-02-04 13:14:26	116.17789	39.84269
58	2008-02-04 13:19:26	116.17789	39.84269
58	2008-02-04 13:24:26	116.17789	39.84269
58	2008-02-04 13:29:26	116.17789	39.84268
58	2008-02-04 13:34:26	116.17789	39.84268
58	2008-02-04 13:39:27	116.17789	39.84268
58	2008-02-04 13:44:27	116.19204	39.83479
58	2008-02-04 13:49:27	116.20572	39.84025
58	2008-02-04 13:54:27	116.24	39.8598
58	2008-02-04 13:59:26	116.30541	39.88382
58	2008-02-04 14:04:26	116.31959	39.88857
58	2008-02-04 14:09:26	116.35209	39.88806
58	2008-02-04 14:14:26	116.37769	39.88798
58	2008-02-04 14:19:26	116.40241	39.89136
58	2008-02-04 14:24:26	116.4119	39.90512
58	2008-02-04 14:29:26	116.41171	39.91277
58	2008-02-04 14:29:26	116.41171	39.91277
58	2008-02-04 14:34:26	116.42011	39.91928
58	2008-02-04 14:35:38	116.41994	39.92176
58	2008-02-04 14:40:38	116.42553	39.93774
58	2008-02-04 14:45:38	116.44049	39.93501
58	2008-02-04 14:50:38	116.44149	39.93507
58	2008-02-04 14:55:38	116.44136	39.93446
58	2008-02-04 15:00:38	116.43888	39.93502
58	2008-02-04 15:05:38	116.43818	39.94258
58	2008-02-04 15:10:38	116.43804	39.94557
58	2008-02-04 15:11:06	116.43711	39.94614
58	2008-02-04 15:14:51	116.45984	39.89931
58	2008-02-04 15:16:06	116.45529	39.94564
58	2008-02-04 15:21:06	116.47152	39.93241
58	2008-02-04 15:26:06	116.49132	39.92697
58	2008-02-04 15:34:11	116.47845	39.9269
58	2008-02-04 15:39:12	116.47773	39.92695
58	2008-02-04 15:44:11	116.47777	39.92697
58	2008-02-04 15:49:11	116.47778	39.92698
58	2008-02-04 15:54:11	116.47778	39.92698
58	2008-02-04 15:59:12	116.47778	39.92697
58	2008-02-04 16:04:12	116.47778	39.92697
58	2008-02-04 16:09:12	116.47778	39.92698
58	2008-02-04 16:14:12	116.47775	39.92704
58	2008-02-04 16:19:12	116.47781	39.92711
58	2008-02-04 16:22:36	116.47269	39.92691
58	2008-02-04 16:27:36	116.46256	39.92188
58	2008-02-04 16:32:36	116.44851	39.92115
58	2008-02-04 16:37:36	116.44562	39.92172
58	2008-02-04 16:42:36	116.43483	39.92311
58	2008-02-04 16:47:36	116.42821	39.92022
58	2008-02-04 16:52:36	116.4262	39.90723
58	2008-02-04 16:57:36	116.41223	39.90685
58	2008-02-04 17:02:36	116.40348	39.90734
58	2008-02-04 17:07:36	116.394	39.90642
58	2008-02-04 17:12:36	116.37139	39.9057
58	2008-02-04 17:17:36	116.34994	39.90381
58	2008-02-04 17:22:36	116.32007	39.89585
58	2008-02-04 17:24:26	116.31976	39.89487
58	2008-02-04 17:29:26	116.31556	39.89206
58	2008-02-04 17:31:28	116.31357	39.89201
58	2008-02-04 17:34:26	116.31586	39.89188
58	2008-02-04 17:39:26	116.32293	39.90097
58	2008-02-04 17:44:26	116.33551	39.90183
58	2008-02-04 17:45:07	116.33424	39.90183
58	2008-02-04 17:50:07	116.32852	39.92138
58	2008-02-04 17:55:07	116.32118	39.93114
58	2008-02-04 18:00:07	116.31809	39.94951
58	2008-02-04 18:02:47	116.31726	39.95599
58	2008-02-04 18:05:07	116.31575	39.96452
58	2008-02-04 18:15:21	116.3472	39.97515
58	2008-02-04 18:20:21	116.35935	39.97291
58	2008-02-04 18:25:21	116.36346	39.9672
58	2008-02-04 18:30:13	116.37314	39.95982
58	2008-02-04 18:35:13	116.38842	39.9674
58	2008-02-04 18:39:04	116.39565	39.97139
58	2008-02-04 18:43:06	116.40111	39.96933
58	2008-02-04 18:48:06	116.40169	39.95106
58	2008-02-04 18:53:06	116.40239	39.93465
58	2008-02-04 18:58:07	116.40256	39.9313
58	2008-02-04 19:08:06	116.40027	39.90637
58	2008-02-04 19:13:06	116.4057	39.8977
58	2008-02-04 19:18:07	116.40599	39.89301
58	2008-02-04 19:23:07	116.40887	39.89164
58	2008-02-04 19:28:07	116.41484	39.87607
58	2008-02-04 19:29:05	116.41474	39.87384
58	2008-02-04 19:29:05	116.41474	39.87384
58	2008-02-04 19:33:07	116.42026	39.88265
58	2008-02-04 19:38:06	116.44442	39.88294
58	2008-02-04 19:43:06	116.44699	39.87482
58	2008-02-04 19:46:29	116.46036	39.8748
58	2008-02-04 19:51:28	116.46167	39.88097
58	2008-02-04 19:56:28	116.46166	39.88226
58	2008-02-04 20:01:28	116.45672	39.89148
58	2008-02-04 20:06:28	116.44943	39.89226
58	2008-02-04 20:11:28	116.43088	39.89902
58	2008-02-04 20:15:00	116.43009	39.90425
58	2008-02-04 20:18:19	116.4294	39.91084
58	2008-02-04 20:23:19	116.4282	39.93114
58	2008-02-04 20:28:19	116.41949	39.9387
58	2008-02-04 20:33:19	116.41899	39.94732
58	2008-02-04 20:43:19	116.4013	39.97263
58	2008-02-04 20:48:19	116.40137	39.98985
58	2008-02-04 20:50:17	116.40161	39.99404
58	2008-02-04 20:53:19	116.40544	39.99751
58	2008-02-04 20:58:19	116.40215	39.99749
58	2008-02-04 20:58:33	116.40148	39.99729
58	2008-02-04 21:03:33	116.41324	39.98724
58	2008-02-04 21:13:32	116.47596	40.01262
58	2008-02-04 21:28:32	116.52734	40.04011
58	2008-02-04 21:33:32	116.55149	40.07734
58	2008-02-04 21:43:32	116.60715	40.15183
58	2008-02-04 21:48:33	116.63596	40.19213
58	2008-02-04 21:53:33	116.62698	40.19356
58	2008-02-04 21:58:33	116.62696	40.19356
58	2008-02-04 22:13:32	116.62697	40.19354
58	2008-02-04 22:13:32	116.62697	40.19354
58	2008-02-04 22:18:32	116.62698	40.19354
58	2008-02-04 22:23:32	116.62698	40.19353
58	2008-02-04 22:28:32	116.62698	40.19354
58	2008-02-04 22:33:32	116.62698	40.19354
58	2008-02-04 22:38:32	116.62699	40.19354
58	2008-02-04 22:43:32	116.627	40.19353
58	2008-02-04 22:53:33	116.62701	40.19353
58	2008-02-04 22:58:33	116.62701	40.19353
58	2008-02-04 23:03:33	116.62701	40.19353
58	2008-02-04 23:08:32	116.62701	40.19353
58	2008-02-04 23:13:32	116.62701	40.19353
58	2008-02-04 23:18:32	116.627	40.19353
58	2008-02-04 23:23:32	116.627	40.19353
58	2008-02-04 23:28:32	116.627	40.19353
58	2008-02-04 23:33:32	116.62701	40.19353
58	2008-02-04 23:38:32	116.62701	40.19352
58	2008-02-04 23:43:32	116.62701	40.19352
58	2008-02-04 23:48:32	116.62701	40.19352
58	2008-02-04 23:53:32	116.627	40.19352
58	2008-02-04 23:58:32	116.627	40.19352
58	2008-02-05 00:03:32	116.62701	40.19352
58	2008-02-05 00:08:31	116.62701	40.19352
58	2008-02-05 00:18:31	116.62701	40.19352
58	2008-02-05 00:23:31	116.62701	40.19352
58	2008-02-05 00:28:31	116.62701	40.19352
58	2008-02-05 00:33:31	116.62701	40.19352
58	2008-02-05 00:38:31	116.62701	40.19352
58	2008-02-05 00:38:31	116.62701	40.19352
58	2008-02-05 00:43:31	116.627	40.19352
58	2008-02-05 00:53:31	116.627	40.19352
58	2008-02-05 00:58:32	116.627	40.19352
58	2008-02-05 01:03:32	116.627	40.19352
58	2008-02-05 01:08:32	116.627	40.19352
58	2008-02-05 01:13:32	116.627	40.19352
58	2008-02-05 01:18:32	116.627	40.19352
58	2008-02-05 01:28:31	116.627	40.19352
58	2008-02-05 01:33:31	116.627	40.19351
58	2008-02-05 01:38:31	116.627	40.19351
58	2008-02-05 01:43:31	116.627	40.19351
58	2008-02-05 01:48:31	116.62701	40.19351
58	2008-02-05 01:53:31	116.62701	40.19351
58	2008-02-05 01:58:31	116.62701	40.19351
58	2008-02-05 02:03:31	116.62701	40.19351
58	2008-02-05 02:33:31	116.627	40.19351
58	2008-02-05 02:58:31	116.627	40.19352
58	2008-02-05 03:03:31	116.627	40.19352
58	2008-02-05 03:03:31	116.627	40.19352
58	2008-02-05 03:08:31	116.627	40.19352
58	2008-02-05 03:13:31	116.627	40.19352
58	2008-02-05 03:18:31	116.627	40.19351
58	2008-02-05 03:23:31	116.627	40.19352
58	2008-02-05 03:28:31	116.627	40.19352
58	2008-02-05 03:33:31	116.627	40.19351
58	2008-02-05 03:38:31	116.627	40.19351
58	2008-02-05 03:53:31	116.627	40.19352
58	2008-02-05 04:03:31	116.627	40.19352
58	2008-02-05 04:08:31	116.627	40.19352
58	2008-02-05 04:13:31	116.627	40.19352
58	2008-02-05 04:18:31	116.627	40.19352
58	2008-02-05 04:18:31	116.627	40.19352
58	2008-02-05 04:23:31	116.627	40.19352
58	2008-02-05 04:28:31	116.627	40.19352
58	2008-02-05 04:33:31	116.627	40.19352
58	2008-02-05 04:38:31	116.627	40.19352
58	2008-02-05 04:38:31	116.627	40.19352
58	2008-02-05 04:43:30	116.627	40.19352
58	2008-02-05 04:53:31	116.62699	40.19352
58	2008-02-05 05:03:30	116.62699	40.19353
58	2008-02-05 05:08:31	116.62699	40.19353
58	2008-02-05 05:13:31	116.62699	40.19353
58	2008-02-05 05:18:31	116.62699	40.19353
58	2008-02-05 05:23:31	116.62699	40.19353
58	2008-02-05 05:28:30	116.62699	40.19353
58	2008-02-05 05:28:30	116.62699	40.19353
58	2008-02-05 05:33:30	116.62699	40.19353
58	2008-02-05 05:38:30	116.62699	40.19353
58	2008-02-05 05:43:30	116.62699	40.19353
58	2008-02-05 05:48:30	116.62698	40.19353
58	2008-02-05 05:53:30	116.62698	40.19353
58	2008-02-05 05:58:30	116.62698	40.19353
58	2008-02-05 06:03:30	116.62698	40.19353
58	2008-02-05 06:08:31	116.62698	40.19353
58	2008-02-05 06:13:31	116.62698	40.19353
58	2008-02-05 06:18:31	116.62698	40.19353
58	2008-02-05 06:23:31	116.62698	40.19353
58	2008-02-05 06:28:30	116.62698	40.19353
58	2008-02-05 06:33:30	116.62698	40.19353
58	2008-02-05 06:38:30	116.62697	40.19353
58	2008-02-05 06:43:30	116.62697	40.19354
58	2008-02-05 06:48:30	116.62697	40.19354
58	2008-02-05 06:53:30	116.62697	40.19354
58	2008-02-05 06:58:30	116.62697	40.19354
58	2008-02-05 07:03:30	116.62697	40.19354
58	2008-02-05 07:08:31	116.62697	40.19354
58	2008-02-05 07:13:30	116.62697	40.19354
58	2008-02-05 07:23:30	116.62697	40.19354
58	2008-02-05 07:28:30	116.62697	40.19354
58	2008-02-05 07:33:30	116.62697	40.19354
58	2008-02-05 07:38:30	116.62697	40.19354
58	2008-02-05 07:43:30	116.62697	40.19354
58	2008-02-05 07:48:30	116.62697	40.19353
58	2008-02-05 07:53:30	116.62697	40.19353
58	2008-02-05 07:53:30	116.62697	40.19353
58	2008-02-05 07:58:30	116.62697	40.19353
58	2008-02-05 08:03:30	116.62697	40.19353
58	2008-02-05 08:08:30	116.62697	40.19353
58	2008-02-05 08:13:30	116.62697	40.19353
58	2008-02-05 08:18:30	116.62697	40.19353
58	2008-02-05 08:23:30	116.62697	40.19353
58	2008-02-05 08:28:30	116.62697	40.19353
58	2008-02-05 08:38:30	116.62802	40.19368
58	2008-02-05 08:43:30	116.63569	40.18557
58	2008-02-05 08:48:30	116.6118	40.15421
58	2008-02-05 08:53:30	116.56157	40.11779
58	2008-02-05 08:58:38	116.55123	40.07667
58	2008-02-05 09:03:30	116.53123	40.04816
58	2008-02-05 09:08:30	116.51481	40.02072
58	2008-02-05 09:13:29	116.48019	39.98642
58	2008-02-05 09:23:30	116.44942	39.96567
58	2008-02-05 09:28:30	116.44946	39.96553
58	2008-02-05 09:32:43	116.44839	39.96628
58	2008-02-05 09:37:43	116.42793	39.95816
58	2008-02-05 09:41:09	116.41805	39.95793
58	2008-02-05 09:46:09	116.40305	39.95551
58	2008-02-05 09:53:25	116.41863	39.9674
58	2008-02-05 10:04:11	116.46091	39.98299
58	2008-02-05 10:06:47	116.46758	39.98168
58	2008-02-05 10:11:47	116.45012	39.96525
58	2008-02-05 10:16:47	116.44517	39.96596
58	2008-02-05 10:19:53	116.44353	39.96545
58	2008-02-05 10:24:53	116.44791	39.95723
58	2008-02-05 10:29:53	116.44658	39.96233
58	2008-02-05 10:31:33	116.44738	39.96215
58	2008-02-05 10:36:33	116.43702	39.95376
58	2008-02-05 10:40:02	116.43416	39.9482
58	2008-02-05 10:45:02	116.43348	39.9398
58	2008-02-05 10:50:02	116.42785	39.91433
58	2008-02-05 10:54:35	116.42066	39.90493
58	2008-02-05 10:59:35	116.41957	39.90253
58	2008-02-05 11:04:35	116.42065	39.91361
58	2008-02-05 11:09:35	116.42584	39.92068
58	2008-02-05 11:12:23	116.42031	39.91691
58	2008-02-05 11:17:23	116.42518	39.91286
58	2008-02-05 11:19:43	116.42392	39.90848
58	2008-02-05 11:24:43	116.42035	39.91735
58	2008-02-05 11:29:43	116.42082	39.91769
58	2008-02-05 11:34:43	116.4238	39.92785
58	2008-02-05 11:39:01	116.42105	39.92313
58	2008-02-05 11:44:01	116.39649	39.92211
58	2008-02-05 11:49:01	116.37691	39.92135
58	2008-02-05 11:54:01	116.36298	39.91844
58	2008-02-05 11:58:35	116.34708	39.92271
58	2008-02-05 12:02:23	116.34729	39.92926
58	2008-02-05 12:12:23	116.38925	39.9319
58	2008-02-05 12:17:24	116.41474	39.93215
58	2008-02-05 12:21:10	116.43219	39.93211
58	2008-02-05 12:26:10	116.44162	39.93481
58	2008-02-05 12:31:10	116.44171	39.93486
58	2008-02-05 12:36:10	116.44169	39.93473
58	2008-02-05 12:40:36	116.44028	39.93501
58	2008-02-05 12:45:36	116.43751	39.93279
58	2008-02-05 12:45:36	116.43751	39.93279
58	2008-02-05 12:50:36	116.43959	39.9221
58	2008-02-05 12:53:09	116.43746	39.91989
58	2008-02-05 12:53:09	116.43746	39.91989
58	2008-02-05 13:03:09	116.42077	39.93871
58	2008-02-05 13:08:09	116.42077	39.93873
58	2008-02-05 13:13:09	116.42335	39.93868
58	2008-02-05 13:18:09	116.42339	39.93865
58	2008-02-05 13:23:09	116.42339	39.93863
58	2008-02-05 13:28:09	116.42341	39.93862
58	2008-02-05 13:33:09	116.42342	39.93862
58	2008-02-05 13:38:09	116.42343	39.93862
58	2008-02-05 13:43:09	116.42343	39.93863
58	2008-02-05 13:48:09	116.42342	39.93864
58	2008-02-05 13:53:09	116.42342	39.93864
58	2008-02-05 13:58:09	116.42342	39.93865
58	2008-02-05 14:03:09	116.42342	39.93867
58	2008-02-05 14:08:09	116.42357	39.93897
58	2008-02-05 14:13:09	116.41964	39.93622
58	2008-02-05 14:13:49	116.41953	39.93701
58	2008-02-05 14:18:49	116.42365	39.94179
58	2008-02-05 14:23:49	116.43035	39.93491
58	2008-02-05 14:28:49	116.41949	39.93783
58	2008-02-05 14:33:49	116.41761	39.94846
58	2008-02-05 14:38:49	116.40158	39.9614
58	2008-02-05 14:43:49	116.40135	39.98946
58	2008-02-05 14:45:00	116.40203	39.99053
58	2008-02-05 14:50:00	116.40609	39.99048
58	2008-02-05 14:51:24	116.40637	39.99017
58	2008-02-05 14:56:24	116.41756	39.98844
58	2008-02-05 15:01:24	116.44856	39.97946
58	2008-02-05 15:06:24	116.46377	39.99109
58	2008-02-05 15:09:57	116.44836	39.99544
58	2008-02-05 15:11:29	116.45569	39.99565
58	2008-02-05 15:16:29	116.46132	40.01048
58	2008-02-05 15:18:37	116.46084	40.01891
58	2008-02-05 15:23:37	116.47231	40.0034
58	2008-02-05 15:28:37	116.4598	39.98726
58	2008-02-05 15:33:37	116.4651	39.97268
58	2008-02-05 15:38:37	116.43982	39.95534
58	2008-02-05 15:43:37	116.42871	39.95266
58	2008-02-05 15:47:33	116.4268	39.95825
58	2008-02-05 15:52:33	116.41859	39.97102
58	2008-02-05 15:57:34	116.41789	39.98709
58	2008-02-05 16:01:04	116.40331	39.98734
58	2008-02-05 16:03:54	116.40348	39.99365
58	2008-02-05 16:08:54	116.41057	40.00752
58	2008-02-05 16:18:54	116.4079	40.05658
58	2008-02-05 16:19:44	116.40831	40.05646
58	2008-02-05 16:24:44	116.40805	40.05669
58	2008-02-05 16:27:58	116.4076	40.05545
58	2008-02-05 16:32:58	116.41093	40.03233
58	2008-02-05 16:37:58	116.41016	40.00742
58	2008-02-05 16:39:21	116.41061	40.00402
58	2008-02-05 16:44:21	116.40236	39.99708
58	2008-02-05 16:49:21	116.4044	39.98689
58	2008-02-05 16:54:21	116.40544	39.98295
58	2008-02-05 16:59:21	116.41562	39.97824
58	2008-02-05 16:59:43	116.41692	39.97816
58	2008-02-05 16:59:43	116.41692	39.97816
58	2008-02-05 17:04:43	116.40853	39.96785
58	2008-02-05 17:13:26	116.40142	39.97123
58	2008-02-05 17:18:26	116.40202	39.95162
58	2008-02-05 17:23:26	116.41935	39.93986
58	2008-02-05 17:27:26	116.41948	39.9315
58	2008-02-05 17:32:08	116.42556	39.92215
58	2008-02-05 17:37:08	116.42382	39.9214
58	2008-02-05 17:42:08	116.42368	39.92133
58	2008-02-05 17:47:08	116.42849	39.92271
58	2008-02-05 17:57:08	116.42079	39.92299
58	2008-02-05 18:02:08	116.42479	39.92184
58	2008-02-05 18:02:58	116.42549	39.92293
58	2008-02-05 18:07:08	116.42806	39.92894
58	2008-02-05 18:12:08	116.43593	39.94813
58	2008-02-05 18:17:08	116.48232	39.98701
58	2008-02-05 18:22:08	116.54559	40.02651
58	2008-02-05 18:27:08	116.58205	40.07001
58	2008-02-05 18:29:23	116.58657	40.079
58	2008-02-05 18:34:23	116.57618	40.08348
58	2008-02-05 18:39:23	116.58262	40.11005
58	2008-02-05 18:44:23	116.58556	40.13686
58	2008-02-05 18:49:23	116.63508	40.17061
58	2008-02-05 18:54:23	116.62711	40.19346
58	2008-02-05 18:59:23	116.62695	40.19353
58	2008-02-05 19:04:23	116.62696	40.19353
58	2008-02-05 19:09:23	116.62696	40.19353
58	2008-02-05 19:19:23	116.62696	40.19353
58	2008-02-05 19:24:23	116.62696	40.19353
58	2008-02-05 19:29:23	116.62696	40.19353
58	2008-02-05 19:29:23	116.62696	40.19353
58	2008-02-05 19:34:23	116.62696	40.19353
58	2008-02-05 19:34:23	116.62696	40.19353
58	2008-02-05 19:39:23	116.62696	40.19353
58	2008-02-05 19:44:23	116.62696	40.19353
58	2008-02-05 19:49:23	116.62696	40.19353
58	2008-02-05 19:54:23	116.62696	40.19353
58	2008-02-05 19:59:23	116.62697	40.19353
58	2008-02-05 20:04:23	116.62697	40.19353
58	2008-02-05 20:09:23	116.62697	40.19353
58	2008-02-05 20:14:23	116.62697	40.19353
58	2008-02-05 20:19:22	116.62697	40.19353
58	2008-02-05 20:24:22	116.62697	40.19353
58	2008-02-05 20:29:22	116.62697	40.19353
58	2008-02-05 20:34:22	116.62698	40.19353
58	2008-02-05 20:39:23	116.62698	40.19353
58	2008-02-05 20:44:23	116.62698	40.19353
58	2008-02-05 20:49:23	116.62698	40.19353
58	2008-02-05 20:54:23	116.62698	40.19353
58	2008-02-05 20:59:23	116.62699	40.19353
58	2008-02-05 21:04:23	116.62699	40.19352
58	2008-02-05 21:09:23	116.62699	40.19352
58	2008-02-05 21:14:23	116.627	40.19352
58	2008-02-05 21:19:22	116.627	40.19352
58	2008-02-05 21:24:22	116.627	40.19352
58	2008-02-05 21:29:22	116.627	40.19352
58	2008-02-05 21:39:22	116.62699	40.19352
58	2008-02-05 21:44:22	116.62699	40.19352
58	2008-02-05 21:49:22	116.627	40.19352
58	2008-02-05 21:54:22	116.62699	40.19352
58	2008-02-05 21:59:22	116.62699	40.19352
58	2008-02-05 21:59:22	116.62699	40.19352
58	2008-02-05 22:04:22	116.62699	40.19352
58	2008-02-05 22:09:23	116.62699	40.19352
58	2008-02-05 22:14:23	116.62699	40.19352
58	2008-02-05 22:19:23	116.62699	40.19352
58	2008-02-05 22:24:23	116.62699	40.19352
58	2008-02-05 22:29:22	116.62699	40.19353
58	2008-02-05 22:34:22	116.62699	40.19353
58	2008-02-05 22:39:22	116.62699	40.19353
58	2008-02-05 22:44:22	116.62699	40.19353
58	2008-02-05 22:49:22	116.62699	40.19352
58	2008-02-05 22:54:22	116.62699	40.19352
58	2008-02-05 22:59:22	116.62699	40.19352
58	2008-02-05 23:04:22	116.62699	40.19352
58	2008-02-05 23:09:22	116.627	40.19352
58	2008-02-05 23:14:22	116.627	40.19352
58	2008-02-05 23:19:22	116.627	40.19352
58	2008-02-05 23:34:22	116.627	40.19352
58	2008-02-05 23:39:22	116.627	40.19352
58	2008-02-05 23:44:22	116.627	40.19352
58	2008-02-05 23:49:23	116.627	40.19352
58	2008-02-05 23:59:22	116.627	40.19352
58	2008-02-06 00:04:22	116.627	40.19352
58	2008-02-06 00:09:22	116.62699	40.19352
58	2008-02-06 00:14:22	116.62699	40.19352
58	2008-02-06 00:19:22	116.62699	40.19351
58	2008-02-06 00:24:22	116.62699	40.19351
58	2008-02-06 00:24:22	116.62699	40.19351
58	2008-02-06 00:29:22	116.62698	40.19351
58	2008-02-06 00:34:22	116.62698	40.19351
58	2008-02-06 00:39:22	116.62698	40.19351
58	2008-02-06 00:44:22	116.62698	40.19351
58	2008-02-06 00:49:22	116.62698	40.19351
58	2008-02-06 00:54:22	116.62698	40.19351
58	2008-02-06 00:59:22	116.62698	40.19351
58	2008-02-06 01:04:22	116.62698	40.19351
58	2008-02-06 01:09:21	116.62698	40.19351
58	2008-02-06 01:14:21	116.62698	40.19351
58	2008-02-06 01:19:21	116.62698	40.19351
58	2008-02-06 01:24:21	116.62698	40.19351
58	2008-02-06 01:29:21	116.62698	40.19351
58	2008-02-06 01:39:21	116.62698	40.19351
58	2008-02-06 01:44:21	116.62698	40.19351
58	2008-02-06 01:49:22	116.62698	40.19352
58	2008-02-06 01:54:22	116.62698	40.19352
58	2008-02-06 01:59:22	116.62698	40.19352
58	2008-02-06 02:04:22	116.62698	40.19352
58	2008-02-06 02:14:21	116.62697	40.19352
58	2008-02-06 02:19:21	116.62697	40.19352
58	2008-02-06 02:24:21	116.62697	40.19352
58	2008-02-06 02:29:21	116.62697	40.19352
58	2008-02-06 02:34:21	116.62697	40.19352
58	2008-02-06 02:39:21	116.62697	40.19352
58	2008-02-06 02:44:21	116.62697	40.19352
58	2008-02-06 02:49:22	116.62697	40.19351
58	2008-02-06 02:49:22	116.62697	40.19351
58	2008-02-06 02:54:22	116.62697	40.19351
58	2008-02-06 02:59:21	116.62697	40.19351
58	2008-02-06 03:04:21	116.62697	40.19351
58	2008-02-06 03:09:21	116.62697	40.19351
58	2008-02-06 03:14:21	116.62697	40.19351
58	2008-02-06 03:19:21	116.62697	40.19351
58	2008-02-06 03:24:21	116.62697	40.19351
58	2008-02-06 03:29:21	116.62697	40.19351
58	2008-02-06 03:34:21	116.62697	40.19351
58	2008-02-06 03:39:21	116.62697	40.19351
58	2008-02-06 03:44:21	116.62697	40.19351
58	2008-02-06 03:49:21	116.62697	40.19351
58	2008-02-06 03:59:21	116.62697	40.19351
58	2008-02-06 04:04:21	116.62697	40.19351
58	2008-02-06 04:09:21	116.62697	40.19351
58	2008-02-06 04:14:21	116.62697	40.19351
58	2008-02-06 04:19:21	116.62697	40.19351
58	2008-02-06 04:24:21	116.62697	40.19351
58	2008-02-06 04:29:21	116.62698	40.19351
58	2008-02-06 04:34:21	116.62698	40.19351
58	2008-02-06 04:39:21	116.62698	40.19351
58	2008-02-06 04:44:21	116.62697	40.19351
58	2008-02-06 04:49:21	116.62697	40.19351
58	2008-02-06 04:54:21	116.62698	40.19351
58	2008-02-06 04:59:21	116.62698	40.19351
58	2008-02-06 05:04:21	116.62698	40.19351
58	2008-02-06 05:09:21	116.62698	40.19351
58	2008-02-06 05:14:21	116.62698	40.19351
58	2008-02-06 05:14:21	116.62698	40.19351
58	2008-02-06 05:19:20	116.62698	40.19351
58	2008-02-06 05:24:20	116.62698	40.19351
58	2008-02-06 05:29:21	116.62698	40.19352
58	2008-02-06 05:34:21	116.62698	40.19352
58	2008-02-06 05:39:20	116.62698	40.19352
58	2008-02-06 05:44:20	116.62698	40.19352
58	2008-02-06 05:54:21	116.62698	40.19351
58	2008-02-06 06:04:21	116.62698	40.19351
58	2008-02-06 06:09:20	116.62698	40.19352
58	2008-02-06 06:14:20	116.62698	40.19352
58	2008-02-06 06:19:20	116.62698	40.19351
58	2008-02-06 06:24:20	116.62698	40.19351
58	2008-02-06 06:29:20	116.62698	40.19351
58	2008-02-06 06:34:20	116.62698	40.19352
58	2008-02-06 06:39:20	116.62698	40.19352
58	2008-02-06 06:44:20	116.62697	40.19352
58	2008-02-06 06:49:21	116.62697	40.19352
58	2008-02-06 06:54:21	116.62697	40.19352
58	2008-02-06 06:59:21	116.62697	40.19352
58	2008-02-06 07:04:21	116.62697	40.19352
58	2008-02-06 07:09:20	116.62697	40.19352
58	2008-02-06 07:14:20	116.62697	40.19352
58	2008-02-06 07:19:20	116.62697	40.19352
58	2008-02-06 07:24:20	116.62696	40.19352
58	2008-02-06 07:29:20	116.62696	40.19352
58	2008-02-06 07:34:20	116.62696	40.19352
58	2008-02-06 07:44:20	116.62696	40.19353
58	2008-02-06 07:49:21	116.62696	40.19353
58	2008-02-06 07:54:21	116.62696	40.19353
58	2008-02-06 07:59:21	116.62696	40.19353
58	2008-02-06 08:04:20	116.62693	40.19371
58	2008-02-06 08:09:20	116.62693	40.19366
58	2008-02-06 08:14:20	116.62694	40.19363
58	2008-02-06 08:19:20	116.62695	40.19361
58	2008-02-06 08:24:20	116.62695	40.1936
58	2008-02-06 08:29:20	116.62695	40.19359
58	2008-02-06 08:34:20	116.62696	40.19358
58	2008-02-06 08:39:20	116.62696	40.19358
58	2008-02-06 08:44:20	116.62696	40.19359
58	2008-02-06 08:49:20	116.62697	40.19359
58	2008-02-06 08:54:20	116.62697	40.19359
58	2008-02-06 08:59:20	116.62697	40.19359
58	2008-02-06 09:04:20	116.62697	40.19359
58	2008-02-06 09:09:20	116.62698	40.19359
58	2008-02-06 09:14:20	116.62698	40.19359
58	2008-02-06 09:19:20	116.62698	40.19359
58	2008-02-06 09:24:20	116.62699	40.19359
58	2008-02-06 09:29:20	116.62698	40.19359
58	2008-02-06 09:34:20	116.62698	40.19358
58	2008-02-06 09:39:20	116.62698	40.19358
58	2008-02-06 09:44:20	116.62698	40.19357
58	2008-02-06 09:49:20	116.62698	40.19357
58	2008-02-06 09:54:20	116.62698	40.19357
58	2008-02-06 09:59:20	116.62694	40.19353
58	2008-02-06 10:04:20	116.63581	40.19159
58	2008-02-06 10:04:20	116.63581	40.19159
58	2008-02-06 10:09:19	116.6181	40.15721
58	2008-02-06 10:14:19	116.57398	40.1273
58	2008-02-06 10:19:19	116.55339	40.09007
58	2008-02-06 10:24:19	116.54479	40.05983
58	2008-02-06 10:29:19	116.51731	40.02445
58	2008-02-06 10:39:19	116.46961	39.97686
58	2008-02-06 10:44:19	116.44922	39.96493
58	2008-02-06 10:54:20	116.44891	39.96555
58	2008-02-06 10:57:02	116.44849	39.96594
58	2008-02-06 11:17:02	116.29887	39.90625
58	2008-02-06 11:18:48	116.29831	39.90856
58	2008-02-06 11:23:48	116.28954	39.91657
58	2008-02-06 11:28:48	116.30401	39.91134
58	2008-02-06 11:34:37	116.32927	39.91092
58	2008-02-06 11:47:43	116.3422	39.93829
58	2008-02-06 11:49:37	116.31984	39.93761
58	2008-02-06 11:54:37	116.27133	39.94563
58	2008-02-06 12:01:29	116.2403	39.94233
58	2008-02-06 12:06:29	116.25334	39.92823
58	2008-02-06 12:07:36	116.25726	39.92808
58	2008-02-06 12:12:36	116.28047	39.92299
58	2008-02-06 12:17:36	116.29599	39.91211
58	2008-02-06 12:19:34	116.29613	39.90796
58	2008-02-06 12:19:34	116.29613	39.90796
58	2008-02-06 12:24:34	116.29065	39.91161
58	2008-02-06 12:29:34	116.30034	39.91166
58	2008-02-06 12:31:56	116.31245	39.9099
58	2008-02-06 12:42:04	116.38791	39.90613
58	2008-02-06 12:46:56	116.42895	39.90698
58	2008-02-06 12:46:56	116.42895	39.90698
58	2008-02-06 12:51:56	116.48285	39.90483
58	2008-02-06 12:56:56	116.49662	39.8973
58	2008-02-06 12:59:32	116.49999	39.89519
58	2008-02-06 13:01:56	116.49646	39.89259
58	2008-02-06 13:06:57	116.47198	39.89189
58	2008-02-06 13:11:57	116.45065	39.89245
58	2008-02-06 13:16:57	116.43545	39.88302
58	2008-02-06 13:18:29	116.43428	39.88018
58	2008-02-06 13:23:29	116.4341	39.88764
58	2008-02-06 13:28:29	116.42882	39.89621
58	2008-02-06 13:33:29	116.4294	39.88598
58	2008-02-06 13:34:38	116.42881	39.88323
58	2008-02-06 13:39:39	116.45367	39.8832
58	2008-02-06 13:44:39	116.47167	39.89201
58	2008-02-06 13:49:39	116.48419	39.89734
58	2008-02-06 13:53:15	116.49263	39.89937
58	2008-02-06 13:54:39	116.48707	39.89952
58	2008-02-06 13:59:39	116.47171	39.90363
58	2008-02-06 14:04:38	116.45534	39.90705
58	2008-02-06 14:05:01	116.45318	39.90609
58	2008-02-06 14:10:01	116.45157	39.91583
58	2008-02-06 14:15:01	116.43767	39.9319
58	2008-02-06 14:20:01	116.43824	39.94263
58	2008-02-06 14:25:01	116.43718	39.94604
58	2008-02-06 14:27:41	116.43442	39.9471
58	2008-02-06 14:37:41	116.41175	39.96721
58	2008-02-06 14:42:30	116.40502	39.97061
58	2008-02-06 14:47:30	116.41154	39.96851
58	2008-02-06 14:52:31	116.40266	39.97933
58	2008-02-06 14:52:35	116.40274	39.97974
58	2008-02-06 15:06:41	116.41191	39.96724
58	2008-02-06 15:11:41	116.41125	39.97399
58	2008-02-06 15:16:41	116.41124	39.97398
58	2008-02-06 15:21:41	116.41124	39.97397
58	2008-02-06 15:26:41	116.41124	39.97398
58	2008-02-06 15:31:41	116.4121	39.96359
58	2008-02-06 15:35:17	116.40419	39.95774
58	2008-02-06 15:40:17	116.37776	39.94758
58	2008-02-06 15:57:53	116.26238	39.9064
58	2008-02-06 16:00:16	116.2487	39.90627
58	2008-02-06 16:10:16	116.19947	39.90624
58	2008-02-06 16:15:16	116.21056	39.90267
58	2008-02-06 16:20:17	116.21277	39.90086
58	2008-02-06 16:20:19	116.21277	39.90086
58	2008-02-06 16:25:18	116.21279	39.90084
58	2008-02-06 16:29:05	116.21286	39.90165
58	2008-02-06 16:44:22	116.35513	39.89783
58	2008-02-06 16:49:06	116.37806	39.89674
58	2008-02-06 16:52:09	116.3784	39.89104
58	2008-02-06 16:57:09	116.39399	39.89014
58	2008-02-06 16:57:35	116.39463	39.89053
58	2008-02-06 17:02:35	116.41224	39.89171
58	2008-02-06 17:04:53	116.42524	39.89201
58	2008-02-06 17:04:53	116.42524	39.89201
58	2008-02-06 17:09:53	116.42624	39.89605
58	2008-02-06 17:14:53	116.42498	39.89379
58	2008-02-06 17:16:02	116.42489	39.89274
58	2008-02-06 17:26:02	116.4162	39.88597
58	2008-02-06 17:36:02	116.39243	39.88506
58	2008-02-06 17:41:02	116.39207	39.87963
58	2008-02-06 17:46:02	116.38293	39.87937
58	2008-02-06 17:51:54	116.37883	39.8842
58	2008-02-06 17:56:54	116.39558	39.89055
58	2008-02-06 18:02:04	116.40561	39.89928
58	2008-02-06 18:03:05	116.40424	39.8996
58	2008-02-06 18:10:10	116.40019	39.91993
58	2008-02-06 18:14:27	116.3875	39.92436
58	2008-02-06 18:16:19	116.38784	39.92696
58	2008-02-06 18:21:19	116.38563	39.90657
58	2008-02-06 18:26:19	116.36613	39.89831
58	2008-02-06 18:31:19	116.31676	39.89594
58	2008-02-06 18:32:03	116.31523	39.89674
58	2008-02-06 18:37:03	116.34372	39.90581
58	2008-02-06 18:42:20	116.34986	39.92615
58	2008-02-06 18:46:21	116.34935	39.95185
58	2008-02-06 18:46:21	116.34935	39.95185
58	2008-02-06 18:51:21	116.39313	39.96729
58	2008-02-06 18:56:21	116.44889	39.95852
58	2008-02-06 19:01:21	116.47764	39.97509
58	2008-02-06 19:05:36	116.48173	39.9628
58	2008-02-06 19:05:36	116.48173	39.9628
58	2008-02-06 19:10:36	116.46648	39.96801
58	2008-02-06 19:15:36	116.39715	39.98698
58	2008-02-06 19:20:36	116.34724	39.98516
58	2008-02-06 19:25:36	116.34873	39.95385
58	2008-02-06 19:30:36	116.37576	39.96664
58	2008-02-06 19:35:36	116.43215	39.97943
58	2008-02-06 19:40:36	116.47629	40.01237
58	2008-02-06 19:45:36	116.49102	40.00033
58	2008-02-06 19:50:36	116.51681	40.0232
58	2008-02-06 19:55:36	116.54117	40.05693
58	2008-02-06 20:00:36	116.55587	40.10467
58	2008-02-06 20:05:35	116.60276	40.1496
58	2008-02-06 20:10:35	116.63594	40.18923
58	2008-02-06 20:20:35	116.62815	40.19288
58	2008-02-06 20:25:35	116.62812	40.19289
58	2008-02-06 20:30:35	116.62812	40.19289
58	2008-02-06 20:50:36	116.62813	40.19288
58	2008-02-06 20:55:36	116.62814	40.19288
58	2008-02-06 21:00:36	116.62814	40.19288
58	2008-02-06 21:05:35	116.62814	40.19287
58	2008-02-06 21:10:35	116.62814	40.19287
58	2008-02-06 21:15:35	116.62813	40.19287
58	2008-02-06 21:25:35	116.62814	40.19286
58	2008-02-06 21:30:35	116.62814	40.19286
58	2008-02-06 21:30:35	116.62814	40.19286
58	2008-02-06 21:35:35	116.62814	40.19285
58	2008-02-06 21:40:35	116.62814	40.19285
58	2008-02-06 21:45:36	116.62814	40.19284
58	2008-02-06 21:55:36	116.62814	40.19284
58	2008-02-06 22:05:35	116.62814	40.19284
58	2008-02-06 22:10:35	116.62815	40.19284
58	2008-02-06 22:15:35	116.62815	40.19283
58	2008-02-06 22:20:35	116.62815	40.19283
58	2008-02-06 22:25:35	116.62815	40.19283
58	2008-02-06 22:30:35	116.62695	40.19337
58	2008-02-06 22:35:35	116.62696	40.19336
58	2008-02-06 22:40:35	116.62692	40.1934
58	2008-02-06 22:45:35	116.6269	40.19342
58	2008-02-06 22:50:35	116.6269	40.19343
58	2008-02-06 22:55:35	116.62692	40.19344
58	2008-02-06 23:00:35	116.62695	40.19347
58	2008-02-06 23:05:35	116.62696	40.19348
58	2008-02-06 23:10:35	116.62697	40.19349
58	2008-02-06 23:15:35	116.62697	40.1935
58	2008-02-06 23:25:35	116.62699	40.19353
58	2008-02-06 23:30:35	116.62699	40.19353
58	2008-02-06 23:35:35	116.62699	40.19353
58	2008-02-06 23:40:35	116.62699	40.19353
58	2008-02-06 23:45:35	116.62699	40.19353
58	2008-02-06 23:50:35	116.62699	40.19353
58	2008-02-06 23:55:35	116.62699	40.19353
58	2008-02-06 23:55:35	116.62699	40.19353
58	2008-02-07 00:00:35	116.627	40.19353
58	2008-02-07 00:05:35	116.627	40.19353
58	2008-02-07 00:10:35	116.627	40.19354
58	2008-02-07 00:15:35	116.627	40.19354
58	2008-02-07 00:20:35	116.627	40.19354
58	2008-02-07 00:25:35	116.627	40.19354
58	2008-02-07 00:30:35	116.627	40.19354
58	2008-02-07 00:35:35	116.627	40.19354
58	2008-02-07 00:40:35	116.627	40.19353
58	2008-02-07 00:45:34	116.627	40.19354
58	2008-02-07 00:50:34	116.627	40.19354
58	2008-02-07 01:00:34	116.627	40.19354
58	2008-02-07 01:05:34	116.627	40.19354
58	2008-02-07 01:10:34	116.62701	40.19353
58	2008-02-07 01:15:34	116.62701	40.19353
58	2008-02-07 01:20:34	116.627	40.19353
58	2008-02-07 01:25:35	116.627	40.19353
58	2008-02-07 01:30:35	116.627	40.19353
58	2008-02-07 01:35:35	116.627	40.19353
58	2008-02-07 01:40:35	116.627	40.19353
58	2008-02-07 01:45:34	116.627	40.19353
58	2008-02-07 01:50:34	116.627	40.19353
58	2008-02-07 01:55:34	116.627	40.19353
58	2008-02-07 02:00:34	116.627	40.19353
58	2008-02-07 02:20:34	116.62699	40.19353
58	2008-02-07 02:20:34	116.62699	40.19353
58	2008-02-07 02:30:35	116.627	40.19354
58	2008-02-07 02:35:34	116.627	40.19353
58	2008-02-07 02:40:34	116.627	40.19354
58	2008-02-07 02:45:34	116.627	40.19354
58	2008-02-07 02:50:34	116.627	40.19354
58	2008-02-07 02:55:34	116.627	40.19353
58	2008-02-07 03:00:34	116.627	40.19353
58	2008-02-07 03:05:34	116.62699	40.19353
58	2008-02-07 03:10:34	116.62699	40.19353
58	2008-02-07 03:15:34	116.62699	40.19353
58	2008-02-07 03:25:34	116.62699	40.19353
58	2008-02-07 03:30:34	116.627	40.19353
58	2008-02-07 03:35:34	116.62699	40.19353
58	2008-02-07 03:45:34	116.62699	40.19352
58	2008-02-07 03:50:34	116.62699	40.19352
58	2008-02-07 03:55:34	116.62699	40.19352
58	2008-02-07 04:05:34	116.627	40.19351
58	2008-02-07 04:10:34	116.627	40.19351
58	2008-02-07 04:15:34	116.627	40.1935
58	2008-02-07 04:20:34	116.627	40.1935
58	2008-02-07 04:25:34	116.627	40.1935
58	2008-02-07 04:30:34	116.627	40.1935
58	2008-02-07 04:35:34	116.627	40.1935
58	2008-02-07 04:40:34	116.627	40.1935
58	2008-02-07 04:45:34	116.62701	40.19351
58	2008-02-07 04:45:34	116.62701	40.19351
58	2008-02-07 04:50:34	116.62701	40.19351
58	2008-02-07 04:55:33	116.62701	40.19351
58	2008-02-07 05:00:33	116.62701	40.19351
58	2008-02-07 05:05:33	116.62701	40.19352
58	2008-02-07 05:10:33	116.62701	40.19351
58	2008-02-07 05:15:33	116.62701	40.19351
58	2008-02-07 05:20:33	116.62701	40.19351
58	2008-02-07 05:25:33	116.62701	40.19351
58	2008-02-07 05:30:33	116.627	40.19352
58	2008-02-07 05:35:34	116.627	40.19352
58	2008-02-07 05:40:34	116.627	40.19352
58	2008-02-07 05:45:34	116.627	40.19352
58	2008-02-07 05:50:34	116.627	40.19352
58	2008-02-07 05:55:33	116.627	40.19352
58	2008-02-07 06:00:33	116.627	40.19352
58	2008-02-07 06:05:33	116.627	40.19352
58	2008-02-07 06:10:33	116.627	40.19352
58	2008-02-07 06:15:33	116.627	40.19353
58	2008-02-07 06:20:33	116.627	40.19352
58	2008-02-07 06:25:33	116.627	40.19352
58	2008-02-07 06:30:33	116.62701	40.19352
58	2008-02-07 06:35:34	116.62701	40.19352
58	2008-02-07 06:40:34	116.62701	40.19352
58	2008-02-07 06:45:34	116.62701	40.19352
58	2008-02-07 06:50:34	116.627	40.19352
58	2008-02-07 06:55:33	116.627	40.19351
58	2008-02-07 07:00:33	116.627	40.19351
58	2008-02-07 07:10:33	116.62701	40.19351
58	2008-02-07 07:15:33	116.62701	40.19351
58	2008-02-07 07:15:33	116.62701	40.19351
58	2008-02-07 07:20:33	116.62701	40.19351
58	2008-02-07 07:25:33	116.62701	40.1935
58	2008-02-07 07:30:33	116.62701	40.1935
58	2008-02-07 07:35:33	116.62701	40.1935
58	2008-02-07 07:40:33	116.62701	40.1935
58	2008-02-07 07:45:33	116.62701	40.19349
58	2008-02-07 07:50:33	116.62701	40.19349
58	2008-02-07 07:55:33	116.62701	40.19349
58	2008-02-07 08:00:33	116.62701	40.19349
58	2008-02-07 08:05:33	116.62701	40.19349
58	2008-02-07 08:10:33	116.62701	40.19349
58	2008-02-07 08:15:33	116.62701	40.1935
58	2008-02-07 08:20:33	116.62701	40.1935
58	2008-02-07 08:25:33	116.62702	40.1935
58	2008-02-07 08:30:33	116.62702	40.1935
58	2008-02-07 08:35:33	116.62702	40.1935
58	2008-02-07 08:40:33	116.62702	40.1935
58	2008-02-07 08:45:33	116.62702	40.19351
58	2008-02-07 08:55:33	116.62702	40.19352
58	2008-02-07 09:00:33	116.62702	40.19352
58	2008-02-07 09:05:33	116.62702	40.19352
58	2008-02-07 09:10:33	116.62702	40.19352
58	2008-02-07 09:15:33	116.62702	40.19352
58	2008-02-07 09:20:33	116.627	40.1934
58	2008-02-07 09:25:33	116.62706	40.19345
58	2008-02-07 09:30:33	116.62708	40.19348
58	2008-02-07 09:35:33	116.62707	40.19348
58	2008-02-07 09:35:33	116.62707	40.19348
58	2008-02-07 09:40:33	116.62707	40.19349
58	2008-02-07 09:40:33	116.62707	40.19349
58	2008-02-07 09:45:33	116.62706	40.19349
58	2008-02-07 09:50:33	116.62706	40.19349
58	2008-02-07 09:55:32	116.62705	40.19349
58	2008-02-07 10:00:32	116.62705	40.1935
58	2008-02-07 10:10:32	116.62704	40.19349
58	2008-02-07 10:15:32	116.62698	40.19324
58	2008-02-07 10:20:32	116.627	40.19329
58	2008-02-07 10:25:32	116.627	40.19332
58	2008-02-07 10:30:32	116.62702	40.19332
58	2008-02-07 10:40:33	116.62698	40.19336
58	2008-02-07 10:45:33	116.62698	40.19336
58	2008-02-07 10:50:33	116.62697	40.19337
58	2008-02-07 10:55:32	116.62698	40.19338
58	2008-02-07 11:00:32	116.62907	40.19371
58	2008-02-07 11:05:32	116.63573	40.18721
58	2008-02-07 11:10:32	116.64574	40.16925
58	2008-02-07 11:15:32	116.64832	40.13956
58	2008-02-07 11:20:32	116.61623	40.139
58	2008-02-07 11:30:32	116.55458	40.09697
58	2008-02-07 11:35:32	116.53448	40.05283
58	2008-02-07 11:58:32	116.45545	39.93875
58	2008-02-07 12:03:31	116.45453	39.90746
58	2008-02-07 12:03:55	116.45315	39.90731
58	2008-02-07 12:08:55	116.41469	39.90702
58	2008-02-07 12:18:55	116.34738	39.90587
58	2008-02-07 12:23:19	116.33572	39.90974
58	2008-02-07 12:26:31	116.33305	39.90623
58	2008-02-07 12:36:31	116.40976	39.90652
58	2008-02-07 12:39:04	116.42064	39.90434
58	2008-02-07 12:44:04	116.42993	39.90162
58	2008-02-07 12:44:04	116.42993	39.90162
58	2008-02-07 12:49:04	116.42519	39.89373
58	2008-02-07 12:49:04	116.42519	39.89373
58	2008-02-07 12:50:10	116.42453	39.89237
58	2008-02-07 12:55:10	116.41274	39.89152
58	2008-02-07 13:00:11	116.4136	39.8719
58	2008-02-07 13:05:11	116.36818	39.86938
58	2008-02-07 13:07:13	116.3731	39.86917
58	2008-02-07 13:10:11	116.39494	39.87031
58	2008-02-07 13:15:10	116.42513	39.8644
58	2008-02-07 13:15:10	116.42513	39.8644
58	2008-02-07 13:15:57	116.42572	39.86443
58	2008-02-07 13:20:10	116.41156	39.8638
58	2008-02-07 13:25:10	116.39451	39.86392
58	2008-02-07 13:29:46	116.38291	39.85944
58	2008-02-07 13:31:14	116.38616	39.85934
58	2008-02-07 13:36:11	116.38422	39.85552
58	2008-02-07 13:39:29	116.39443	39.86118
58	2008-02-07 13:44:29	116.41022	39.86737
58	2008-02-07 13:44:30	116.41022	39.86737
58	2008-02-07 13:49:30	116.40718	39.8698
58	2008-02-07 13:54:29	116.3602	39.86916
58	2008-02-07 13:59:29	116.35231	39.88264
58	2008-02-07 14:00:38	116.3523	39.88755
58	2008-02-07 14:09:29	116.3755	39.88154
58	2008-02-07 14:10:47	116.37778	39.88106
58	2008-02-07 14:20:47	116.36211	39.88203
58	2008-02-07 14:20:47	116.36211	39.88203
58	2008-02-07 14:24:08	116.36162	39.88924
58	2008-02-07 14:28:34	116.353	39.87972
58	2008-02-07 14:29:39	116.3529	39.8805
58	2008-02-07 14:34:39	116.35053	39.90147
58	2008-02-07 14:39:39	116.36034	39.94532
58	2008-02-07 14:44:39	116.37133	39.98943
58	2008-02-07 14:49:25	116.35957	40.00348
58	2008-02-07 14:54:25	116.36303	39.98725
58	2008-02-07 14:59:25	116.38164	39.98097
58	2008-02-07 14:59:25	116.38164	39.98097
58	2008-02-07 15:04:25	116.36766	39.97223
58	2008-02-07 15:05:01	116.36774	39.9711
58	2008-02-07 15:10:01	116.3658	39.94703
58	2008-02-07 15:15:01	116.36727	39.92401
58	2008-02-07 15:20:01	116.3678	39.91276
58	2008-02-07 15:21:35	116.36766	39.9102
58	2008-02-07 15:26:35	116.3716	39.92637
58	2008-02-07 15:31:35	116.38951	39.93207
58	2008-02-07 15:34:11	116.38946	39.93898
58	2008-02-07 15:39:11	116.40162	39.9473
58	2008-02-07 15:43:43	116.40178	39.95005
58	2008-02-07 15:47:34	116.40195	39.95286
58	2008-02-07 15:52:34	116.40156	39.9679
58	2008-02-07 15:52:34	116.40156	39.9679
58	2008-02-07 15:53:38	116.40362	39.97098
58	2008-02-07 15:58:38	116.40796	39.96333
58	2008-02-07 15:58:58	116.40971	39.96348
58	2008-02-07 16:03:57	116.41914	39.95535
58	2008-02-07 16:08:57	116.419	39.95379
58	2008-02-07 16:13:58	116.41891	39.95115
58	2008-02-07 16:18:58	116.42743	39.94569
58	2008-02-07 16:23:58	116.43375	39.92341
58	2008-02-07 16:28:56	116.44405	39.91715
58	2008-02-07 16:33:56	116.44246	39.92234
58	2008-02-07 16:38:24	116.42606	39.9264
58	2008-02-07 16:43:24	116.41782	39.90697
58	2008-02-07 16:48:24	116.38994	39.90619
58	2008-02-07 16:53:25	116.37908	39.89883
58	2008-02-07 16:53:54	116.37893	39.89884
58	2008-02-07 16:58:24	116.36273	39.90249
58	2008-02-07 17:03:24	116.35743	39.91233
58	2008-02-07 17:08:24	116.34744	39.92231
58	2008-02-07 17:12:01	116.3313	39.92432
58	2008-02-07 17:13:25	116.33187	39.92523
58	2008-02-07 17:18:25	116.34947	39.91951
58	2008-02-07 17:23:25	116.37574	39.90577
58	2008-02-07 17:28:25	116.40633	39.90648
58	2008-02-07 17:29:05	116.40642	39.90651
58	2008-02-07 17:33:24	116.43	39.89905
58	2008-02-07 17:38:24	116.45403	39.88313
58	2008-02-07 17:42:18	116.46322	39.88284
58	2008-02-07 17:47:18	116.45552	39.88564
58	2008-02-07 17:52:18	116.43785	39.89531
58	2008-02-07 17:57:18	116.42018	39.91292
58	2008-02-07 18:00:30	116.42588	39.92068
58	2008-02-07 18:03:19	116.42908	39.92316
58	2008-02-07 18:05:31	116.42789	39.93414
58	2008-02-07 18:10:31	116.38239	39.94768
58	2008-02-07 18:15:31	116.37423	39.98595
58	2008-02-07 18:16:29	116.3777	39.98615
58	2008-02-07 18:21:29	116.42453	39.98765
58	2008-02-07 18:26:29	116.47265	39.97941
58	2008-02-07 18:31:29	116.50149	40.00624
58	2008-02-07 18:36:29	116.526	40.03744
58	2008-02-07 18:37:29	116.52807	40.04175
58	2008-02-07 18:42:30	116.55598	40.06228
58	2008-02-07 18:45:57	116.55774	40.06123
58	2008-02-07 18:50:56	116.55473	40.09568
58	2008-02-07 18:55:56	116.55508	40.0992
58	2008-02-07 19:00:56	116.59494	40.1167
58	2008-02-07 19:05:56	116.6283	40.12785
58	2008-02-07 19:05:56	116.6283	40.12785
58	2008-02-07 19:10:56	116.64926	40.13785
58	2008-02-07 19:15:56	116.64884	40.1376
58	2008-02-07 19:20:56	116.64878	40.13758
58	2008-02-07 19:25:57	116.64867	40.13762
58	2008-02-07 19:30:57	116.64868	40.13757
58	2008-02-07 19:35:57	116.64869	40.13763
58	2008-02-07 19:40:57	116.64889	40.13776
58	2008-02-07 19:45:56	116.6489	40.13779
58	2008-02-07 19:50:56	116.64864	40.13713
58	2008-02-07 19:55:56	116.64864	40.13713
58	2008-02-07 20:00:56	116.64877	40.13797
58	2008-02-07 20:05:56	116.64875	40.13795
58	2008-02-07 20:10:56	116.64876	40.13793
58	2008-02-07 20:15:56	116.64874	40.13792
58	2008-02-07 20:20:56	116.64874	40.13791
58	2008-02-07 20:25:56	116.64874	40.13791
58	2008-02-07 20:30:56	116.64874	40.13792
58	2008-02-07 20:35:57	116.64873	40.13793
58	2008-02-07 20:40:57	116.64872	40.13794
58	2008-02-07 20:45:57	116.64872	40.13794
58	2008-02-07 20:50:57	116.64872	40.13793
58	2008-02-07 20:55:56	116.64872	40.13766
58	2008-02-07 21:00:56	116.64867	40.13792
58	2008-02-07 21:05:56	116.64868	40.13792
58	2008-02-07 21:10:56	116.64868	40.13793
58	2008-02-07 21:15:56	116.64868	40.13793
58	2008-02-07 21:20:56	116.6487	40.13792
58	2008-02-07 21:25:56	116.64871	40.13791
58	2008-02-07 21:30:56	116.64871	40.13791
58	2008-02-07 21:30:56	116.64871	40.13791
58	2008-02-07 21:35:56	116.64872	40.13791
58	2008-02-07 21:40:56	116.64872	40.13791
58	2008-02-07 21:45:56	116.64872	40.13787
58	2008-02-07 21:50:56	116.64871	40.13786
58	2008-02-07 21:55:56	116.6487	40.13785
58	2008-02-07 22:00:56	116.64869	40.13788
58	2008-02-07 22:05:56	116.64869	40.13789
58	2008-02-07 22:10:56	116.6487	40.13791
58	2008-02-07 22:15:56	116.64878	40.13783
58	2008-02-07 22:20:56	116.64798	40.13799
58	2008-02-07 22:25:56	116.64868	40.13778
58	2008-02-07 22:30:56	116.64868	40.1379
58	2008-02-07 22:35:56	116.64866	40.13798
58	2008-02-07 22:40:56	116.64865	40.13804
58	2008-02-07 22:45:56	116.64864	40.13806
58	2008-02-07 22:50:56	116.64864	40.13809
58	2008-02-07 22:55:56	116.64864	40.13807
58	2008-02-07 23:00:56	116.64864	40.13804
58	2008-02-07 23:05:55	116.65024	40.14373
58	2008-02-07 23:10:55	116.65406	40.16561
58	2008-02-07 23:15:56	116.63521	40.17003
58	2008-02-07 23:20:56	116.62718	40.19354
58	2008-02-07 23:25:56	116.62687	40.19347
58	2008-02-07 23:30:56	116.62686	40.19346
58	2008-02-07 23:35:56	116.62685	40.1934
58	2008-02-07 23:40:56	116.62685	40.19339
58	2008-02-07 23:45:55	116.62686	40.19337
58	2008-02-07 23:50:55	116.62689	40.19339
58	2008-02-07 23:55:55	116.6269	40.19339
58	2008-02-07 23:55:55	116.6269	40.19339
58	2008-02-08 00:00:55	116.62691	40.1934
58	2008-02-08 00:05:55	116.62692	40.19341
58	2008-02-08 00:10:55	116.62693	40.19342
58	2008-02-08 00:15:55	116.62694	40.19343
58	2008-02-08 00:20:55	116.62694	40.19343
58	2008-02-08 00:25:56	116.62694	40.19343
58	2008-02-08 00:30:56	116.62694	40.19343
58	2008-02-08 00:35:56	116.62694	40.19343
58	2008-02-08 00:35:56	116.62694	40.19343
58	2008-02-08 00:40:56	116.62695	40.19344
58	2008-02-08 00:45:55	116.62695	40.19345
58	2008-02-08 00:50:55	116.62695	40.19345
58	2008-02-08 00:55:55	116.62696	40.19346
58	2008-02-08 01:00:55	116.62696	40.19346
58	2008-02-08 01:05:55	116.62697	40.19346
58	2008-02-08 01:10:55	116.62697	40.19347
58	2008-02-08 01:15:55	116.62698	40.19346
58	2008-02-08 01:20:55	116.62698	40.19346
58	2008-02-08 01:25:55	116.62699	40.19346
58	2008-02-08 01:30:55	116.62699	40.19347
58	2008-02-08 01:35:55	116.62699	40.19347
58	2008-02-08 01:40:55	116.62699	40.19347
58	2008-02-08 01:45:55	116.627	40.19347
58	2008-02-08 01:50:55	116.627	40.19347
58	2008-02-08 01:55:55	116.627	40.19347
58	2008-02-08 02:00:55	116.627	40.19348
58	2008-02-08 02:45:55	116.62699	40.1935
58	2008-02-08 02:50:55	116.62699	40.1935
58	2008-02-08 02:55:55	116.62699	40.1935
58	2008-02-08 03:00:55	116.62699	40.1935
58	2008-02-08 03:05:55	116.62699	40.1935
58	2008-02-08 03:10:55	116.62699	40.1935
58	2008-02-08 03:15:55	116.62699	40.1935
58	2008-02-08 03:20:55	116.627	40.1935
58	2008-02-08 03:25:55	116.627	40.1935
58	2008-02-08 03:30:55	116.627	40.1935
58	2008-02-08 03:35:55	116.627	40.1935
58	2008-02-08 03:40:55	116.62701	40.1935
58	2008-02-08 03:45:54	116.62701	40.1935
58	2008-02-08 03:50:54	116.62701	40.1935
58	2008-02-08 03:55:54	116.62701	40.1935
58	2008-02-08 04:10:54	116.62702	40.1935
58	2008-02-08 04:15:54	116.62702	40.1935
58	2008-02-08 04:15:54	116.62702	40.1935
58	2008-02-08 04:20:54	116.62702	40.1935
58	2008-02-08 04:25:55	116.62702	40.19351
58	2008-02-08 04:30:55	116.62703	40.19351
58	2008-02-08 04:35:55	116.62703	40.19351
58	2008-02-08 04:40:55	116.62703	40.19351
58	2008-02-08 04:45:54	116.62703	40.19351
58	2008-02-08 04:45:54	116.62703	40.19351
58	2008-02-08 04:50:54	116.62703	40.19351
58	2008-02-08 04:55:54	116.62703	40.19351
58	2008-02-08 05:00:54	116.62703	40.19351
58	2008-02-08 05:05:54	116.62703	40.19351
58	2008-02-08 05:10:54	116.62703	40.19351
58	2008-02-08 05:15:54	116.62703	40.19351
58	2008-02-08 05:20:54	116.62704	40.19351
58	2008-02-08 05:25:55	116.62704	40.19351
58	2008-02-08 05:30:55	116.62704	40.19351
58	2008-02-08 05:35:55	116.62704	40.19351
58	2008-02-08 05:40:55	116.62703	40.19351
58	2008-02-08 05:45:54	116.62703	40.19351
58	2008-02-08 05:50:54	116.62703	40.19351
58	2008-02-08 05:55:54	116.62703	40.19351
58	2008-02-08 06:00:54	116.62703	40.19351
58	2008-02-08 06:05:54	116.62709	40.19366
58	2008-02-08 06:10:54	116.62707	40.1936
58	2008-02-08 06:15:54	116.62707	40.19357
58	2008-02-08 06:20:54	116.62707	40.19355
58	2008-02-08 06:30:54	116.62706	40.19353
58	2008-02-08 06:35:54	116.62705	40.19353
58	2008-02-08 06:40:54	116.62704	40.19353
58	2008-02-08 06:45:54	116.62704	40.19351
58	2008-02-08 06:50:54	116.62704	40.1935
58	2008-02-08 06:55:54	116.62704	40.1935
58	2008-02-08 07:00:54	116.62704	40.19349
58	2008-02-08 07:05:54	116.62704	40.19349
58	2008-02-08 07:10:54	116.62704	40.19349
58	2008-02-08 07:10:54	116.62704	40.19349
58	2008-02-08 07:15:54	116.62704	40.19349
58	2008-02-08 07:20:54	116.62704	40.1935
58	2008-02-08 07:25:54	116.62704	40.1935
58	2008-02-08 07:30:54	116.62704	40.1935
58	2008-02-08 07:35:54	116.62703	40.1935
58	2008-02-08 07:40:54	116.62703	40.1935
58	2008-02-08 07:45:54	116.62703	40.1935
58	2008-02-08 07:50:54	116.62703	40.1935
58	2008-02-08 07:55:54	116.62703	40.1935
58	2008-02-08 08:00:54	116.62703	40.19351
58	2008-02-08 08:05:53	116.62703	40.19351
58	2008-02-08 08:10:53	116.62702	40.19351
58	2008-02-08 08:15:54	116.62702	40.19351
58	2008-02-08 08:20:54	116.62702	40.19351
58	2008-02-08 08:25:53	116.62702	40.19351
58	2008-02-08 08:30:53	116.62702	40.19351
58	2008-02-08 08:35:54	116.62702	40.19351
58	2008-02-08 08:40:54	116.62702	40.19352
58	2008-02-08 08:45:54	116.62702	40.19352
58	2008-02-08 08:50:54	116.62702	40.19352
58	2008-02-08 08:55:53	116.62702	40.19352
58	2008-02-08 09:00:53	116.62702	40.19352
58	2008-02-08 09:05:53	116.62702	40.19352
58	2008-02-08 09:10:53	116.62702	40.19352
58	2008-02-08 09:15:53	116.62702	40.19352
58	2008-02-08 09:20:53	116.62702	40.19351
58	2008-02-08 09:25:53	116.62702	40.19351
58	2008-02-08 09:30:53	116.62702	40.19351
58	2008-02-08 09:35:54	116.62702	40.19351
58	2008-02-08 09:35:54	116.62702	40.19351
58	2008-02-08 09:40:54	116.62702	40.1935
58	2008-02-08 09:45:54	116.62702	40.1935
58	2008-02-08 09:50:54	116.62702	40.1935
58	2008-02-08 09:55:53	116.62702	40.19349
58	2008-02-08 10:00:53	116.62702	40.1935
58	2008-02-08 10:05:53	116.62702	40.1935
58	2008-02-08 10:10:53	116.62672	40.19319
58	2008-02-08 10:15:53	116.62685	40.19328
58	2008-02-08 10:20:53	116.62692	40.19334
58	2008-02-08 10:25:53	116.62696	40.19335
58	2008-02-08 10:30:53	116.62697	40.19337
58	2008-02-08 10:35:54	116.62695	40.19339
58	2008-02-08 10:40:54	116.6269	40.19335
58	2008-02-08 10:45:53	116.62689	40.19331
58	2008-02-08 10:50:53	116.6269	40.19333
58	2008-02-08 10:55:53	116.6269	40.19335
58	2008-02-08 11:00:53	116.62692	40.19337
58	2008-02-08 11:05:53	116.62692	40.19339
58	2008-02-08 11:10:53	116.62698	40.19364
58	2008-02-08 11:15:53	116.62693	40.19353
58	2008-02-08 11:20:53	116.627	40.19361
58	2008-02-08 11:25:53	116.62699	40.19362
58	2008-02-08 11:30:53	116.62698	40.19361
58	2008-02-08 11:35:53	116.62698	40.1936
58	2008-02-08 11:40:53	116.62699	40.19361
58	2008-02-08 11:45:53	116.62699	40.19361
58	2008-02-08 11:50:53	116.62699	40.1936
58	2008-02-08 11:55:53	116.62699	40.19359
58	2008-02-08 12:00:53	116.62698	40.19358
58	2008-02-08 12:00:53	116.62698	40.19358
58	2008-02-08 12:05:53	116.62698	40.19358
58	2008-02-08 12:10:53	116.62698	40.19358
58	2008-02-08 12:15:53	116.62698	40.19358
58	2008-02-08 12:20:53	116.62698	40.19357
58	2008-02-08 12:25:53	116.62698	40.19357
58	2008-02-08 12:30:53	116.62698	40.19357
58	2008-02-08 12:35:53	116.62698	40.19356
58	2008-02-08 12:40:53	116.62698	40.19356
58	2008-02-08 12:45:53	116.62698	40.19356
58	2008-02-08 12:50:53	116.62698	40.19355
58	2008-02-08 12:55:52	116.62698	40.19355
58	2008-02-08 13:00:52	116.62698	40.19355
58	2008-02-08 13:05:52	116.62698	40.19355
58	2008-02-08 13:10:52	116.62698	40.19355
58	2008-02-08 13:15:52	116.62698	40.19354
58	2008-02-08 13:20:52	116.62698	40.19354
58	2008-02-08 13:25:52	116.62699	40.19354
58	2008-02-08 13:30:52	116.62699	40.19355
58	2008-02-08 13:35:53	116.62699	40.19355
58	2008-02-08 13:40:53	116.62699	40.19355
58	2008-02-08 13:45:53	116.62699	40.19355
58	2008-02-08 13:50:53	116.62699	40.19355
58	2008-02-08 13:55:52	116.627	40.19355
58	2008-02-08 14:00:52	116.627	40.19355
58	2008-02-08 14:05:52	116.627	40.19355
58	2008-02-08 14:10:52	116.627	40.19355
58	2008-02-08 14:15:52	116.627	40.19355
58	2008-02-08 14:20:52	116.627	40.19355
58	2008-02-08 14:25:52	116.627	40.19355
58	2008-02-08 14:25:52	116.627	40.19355
58	2008-02-08 14:30:52	116.627	40.19355
58	2008-02-08 14:35:53	116.627	40.19355
58	2008-02-08 14:40:53	116.627	40.19355
58	2008-02-08 14:45:53	116.627	40.19355
58	2008-02-08 14:50:52	116.62701	40.19355
58	2008-02-08 14:55:52	116.62701	40.19355
58	2008-02-08 15:00:52	116.62701	40.19355
58	2008-02-08 15:05:52	116.62701	40.19355
58	2008-02-08 15:10:52	116.62702	40.19355
58	2008-02-08 15:15:52	116.62702	40.19355
58	2008-02-08 15:20:52	116.62703	40.19355
58	2008-02-08 15:25:52	116.62703	40.19355
58	2008-02-08 15:30:52	116.62703	40.19356
58	2008-02-08 15:35:52	116.62703	40.19356
58	2008-02-08 15:40:52	116.62702	40.19356
58	2008-02-08 15:45:52	116.62702	40.19357
58	2008-02-08 15:50:52	116.62703	40.19357
58	2008-02-08 15:55:52	116.62703	40.19357
58	2008-02-08 16:00:52	116.62703	40.19357
58	2008-02-08 16:05:52	116.62703	40.19356
58	2008-02-08 16:10:52	116.62704	40.19356
58	2008-02-08 16:15:52	116.62704	40.19356
58	2008-02-08 16:20:52	116.62704	40.19354
58	2008-02-08 16:25:52	116.627	40.19336
58	2008-02-08 16:30:52	116.62699	40.1934
58	2008-02-08 16:35:52	116.62945	40.19293
58	2008-02-08 16:40:52	116.6294	40.19293
58	2008-02-08 16:45:52	116.6359	40.19107
58	2008-02-08 16:50:52	116.64796	40.16921
58	2008-02-08 16:50:52	116.64796	40.16921
58	2008-02-08 16:55:51	116.65081	40.13953
58	2008-02-08 17:00:51	116.64878	40.13807
58	2008-02-08 17:05:51	116.64877	40.13803
58	2008-02-08 17:10:51	116.64863	40.13758
58	2008-02-08 17:15:52	116.6489	40.13826
58	2008-02-08 17:20:52	116.64861	40.13765
58	2008-02-08 17:25:52	116.64866	40.13779
58	2008-02-08 17:30:51	116.64864	40.13776
58	2008-02-08 17:35:52	116.64863	40.13774
