# Supplementary material for: An adaptive map-matching algorithm based on hierarchical fuzzy system from vehicular GPS data
Source: PLoS One. 2017 Dec 5;12(12):e0188796. doi: 10.1371/journal.pone.0188796 (PMC5716534; doi:10.1371/journal.pone.0188796)
Supplement: S1 Data — (ZIP) [file pone.0188796.s001.zip › data samples/59.txt]

59	2008-02-02 13:36:17	116.39892	39.96726
59	2008-02-02 13:41:17	116.40165	39.95711
59	2008-02-02 13:43:33	116.40165	39.94822
59	2008-02-02 13:58:32	116.42038	39.99721
59	2008-02-02 14:03:32	116.42052	39.99728
59	2008-02-02 14:08:32	116.42051	39.99746
59	2008-02-02 14:13:32	116.42053	39.99743
59	2008-02-02 14:23:32	116.41876	39.99923
59	2008-02-02 14:28:32	116.41888	40.00328
59	2008-02-02 14:33:32	116.419	40.00371
59	2008-02-02 14:38:33	116.41482	39.99751
59	2008-02-02 14:38:33	116.41482	39.99751
59	2008-02-02 14:39:55	116.41149	40.00079
59	2008-02-02 14:43:57	116.41204	40.02594
59	2008-02-02 14:48:57	116.4311	40.03361
59	2008-02-02 14:54:15	116.44739	40.03901
59	2008-02-02 14:54:48	116.44583	40.03916
59	2008-02-02 14:59:48	116.43059	40.03566
59	2008-02-02 15:03:43	116.41596	40.04164
59	2008-02-02 15:13:43	116.41095	39.99783
59	2008-02-02 15:17:56	116.40537	39.9877
59	2008-02-02 15:21:29	116.40212	39.99358
59	2008-02-02 15:26:29	116.3722	39.9861
59	2008-02-02 15:52:31	116.30415	39.91949
59	2008-02-02 15:56:29	116.3042	39.91215
59	2008-02-02 16:01:29	116.30421	39.90568
59	2008-02-02 16:06:29	116.31418	39.89494
59	2008-02-02 16:07:01	116.31448	39.89497
59	2008-02-02 16:12:01	116.31245	39.89589
59	2008-02-02 16:17:01	116.30454	39.91167
59	2008-02-02 16:22:01	116.30437	39.93882
59	2008-02-02 16:23:21	116.31018	39.93846
59	2008-02-02 16:28:21	116.31977	39.93322
59	2008-02-02 16:33:21	116.32674	39.92162
59	2008-02-02 16:35:48	116.33373	39.92154
59	2008-02-02 16:45:48	116.32918	39.92172
59	2008-02-02 16:50:48	116.31497	39.92244
59	2008-02-02 16:55:49	116.30449	39.93478
59	2008-02-02 17:01:47	116.31929	39.9411
59	2008-02-02 17:18:51	116.33591	39.96334
59	2008-02-02 17:23:51	116.35585	39.9663
59	2008-02-02 17:28:51	116.40905	39.96753
59	2008-02-02 17:36:54	116.43827	39.96813
59	2008-02-02 17:41:54	116.44746	39.97778
59	2008-02-02 17:46:54	116.44841	39.97875
59	2008-02-02 17:46:54	116.44841	39.97875
59	2008-02-02 17:51:54	116.46726	39.98879
59	2008-02-02 17:56:55	116.46722	40.00065
59	2008-02-02 17:58:51	116.46225	40.00369
59	2008-02-02 18:03:51	116.48095	39.98828
59	2008-02-02 18:08:51	116.48386	39.97188
59	2008-02-02 18:12:01	116.48387	39.97372
59	2008-02-02 18:13:51	116.48382	39.97372
59	2008-02-02 18:18:51	116.48364	39.98457
59	2008-02-02 18:23:51	116.4921	39.99505
59	2008-02-02 18:26:58	116.5002	39.99501
59	2008-02-02 18:31:58	116.48511	39.98866
59	2008-02-02 18:36:58	116.47962	39.9893
59	2008-02-02 18:41:58	116.46213	40.00041
59	2008-02-02 18:43:19	116.46154	40.00273
59	2008-02-02 18:47:43	116.44926	39.99336
59	2008-02-02 18:52:43	116.46046	40.00011
59	2008-02-02 18:55:05	116.46157	40.0065
59	2008-02-02 19:00:05	116.46114	40.01775
59	2008-02-02 19:05:05	116.46483	40.01975
59	2008-02-02 19:09:06	116.46919	40.02312
59	2008-02-02 19:09:06	116.46919	40.02312
59	2008-02-02 19:14:06	116.46237	40.01927
59	2008-02-02 19:19:06	116.43804	40.03087
59	2008-02-02 19:24:06	116.41662	40.04006
59	2008-02-02 19:25:02	116.41552	40.04002
59	2008-02-02 19:40:02	116.40799	40.07761
59	2008-02-02 19:45:02	116.40676	40.09841
59	2008-02-02 19:48:34	116.41986	40.09927
59	2008-02-02 19:53:34	116.42724	40.10141
59	2008-02-02 19:59:03	116.43934	40.08522
59	2008-02-02 20:03:34	116.46205	40.08254
59	2008-02-02 20:08:34	116.50226	40.09416
59	2008-02-02 20:13:34	116.54703	40.1052
59	2008-02-02 20:18:34	116.58394	40.11688
59	2008-02-02 20:23:34	116.62587	40.11632
59	2008-02-02 20:28:34	116.68154	40.11568
59	2008-02-02 20:33:34	116.70869	40.13248
59	2008-02-02 20:41:35	116.72342	40.14313
59	2008-02-02 20:46:34	116.73037	40.15559
59	2008-02-02 20:51:34	116.73029	40.15573
59	2008-02-02 20:56:34	116.73029	40.15573
59	2008-02-02 21:06:34	116.73031	40.15573
59	2008-02-02 21:16:34	116.73031	40.15573
59	2008-02-02 21:21:33	116.73032	40.15573
59	2008-02-02 21:26:33	116.73032	40.15573
59	2008-02-02 21:36:33	116.73034	40.15573
59	2008-02-02 21:41:34	116.73034	40.15573
59	2008-02-02 21:46:34	116.73034	40.15573
59	2008-02-02 21:51:34	116.73034	40.15573
59	2008-02-02 21:56:33	116.73034	40.15573
59	2008-02-02 22:06:34	116.73034	40.15572
59	2008-02-02 22:11:34	116.73035	40.15572
59	2008-02-02 22:16:34	116.73035	40.15572
59	2008-02-02 22:21:33	116.73035	40.15572
59	2008-02-02 22:26:33	116.73035	40.15572
59	2008-02-02 22:36:33	116.73034	40.15572
59	2008-02-02 22:41:33	116.73034	40.15572
59	2008-02-02 22:46:33	116.73034	40.15572
59	2008-02-02 22:46:33	116.73034	40.15572
59	2008-02-02 22:51:33	116.73034	40.15572
59	2008-02-02 22:51:33	116.73034	40.15572
59	2008-02-02 22:56:33	116.73034	40.15573
59	2008-02-02 23:01:34	116.73034	40.15572
59	2008-02-02 23:06:34	116.73034	40.15572
59	2008-02-02 23:11:34	116.73034	40.15573
59	2008-02-02 23:16:34	116.73034	40.15573
59	2008-02-02 23:21:33	116.73034	40.15573
59	2008-02-02 23:26:33	116.73034	40.15573
59	2008-02-02 23:31:33	116.73034	40.15573
59	2008-02-02 23:36:33	116.73034	40.15574
59	2008-02-02 23:41:33	116.73034	40.15574
59	2008-02-02 23:46:33	116.73034	40.15573
59	2008-02-02 23:51:33	116.73034	40.15574
59	2008-02-02 23:56:33	116.73034	40.15574
59	2008-02-03 00:01:34	116.73033	40.15574
59	2008-02-03 00:06:34	116.73033	40.15574
59	2008-02-03 00:11:34	116.73033	40.15574
59	2008-02-03 00:16:34	116.73033	40.15574
59	2008-02-03 00:21:33	116.73033	40.15573
59	2008-02-03 00:26:33	116.73033	40.15573
59	2008-02-03 00:31:33	116.73033	40.15573
59	2008-02-03 00:36:33	116.73032	40.15573
59	2008-02-03 00:41:33	116.73032	40.15573
59	2008-02-03 00:46:33	116.73032	40.15572
59	2008-02-03 00:51:33	116.73032	40.15572
59	2008-02-03 01:01:33	116.73032	40.15572
59	2008-02-03 01:06:33	116.73032	40.15572
59	2008-02-03 01:11:33	116.73032	40.15571
59	2008-02-03 01:16:33	116.73032	40.15571
59	2008-02-03 01:16:33	116.73032	40.15571
59	2008-02-03 01:21:33	116.73032	40.15571
59	2008-02-03 01:26:33	116.73032	40.15571
59	2008-02-03 01:31:33	116.73032	40.15571
59	2008-02-03 01:36:33	116.73032	40.15571
59	2008-02-03 01:46:33	116.73036	40.15563
59	2008-02-03 01:51:33	116.73035	40.15571
59	2008-02-03 01:56:33	116.73034	40.15573
59	2008-02-03 02:01:33	116.73033	40.15573
59	2008-02-03 02:44:17	116.73034	40.15576
59	2008-02-03 02:46:32	116.73034	40.15576
59	2008-02-03 02:56:32	116.73033	40.15576
59	2008-02-03 03:06:32	116.73032	40.15576
59	2008-02-03 03:16:33	116.73032	40.15576
59	2008-02-03 03:21:33	116.73032	40.15576
59	2008-02-03 03:26:33	116.73032	40.15576
59	2008-02-03 03:31:33	116.73032	40.15575
59	2008-02-03 03:36:32	116.73032	40.15575
59	2008-02-03 03:41:32	116.73032	40.15575
59	2008-02-03 03:41:32	116.73032	40.15575
59	2008-02-03 03:46:32	116.73032	40.15574
59	2008-02-03 03:51:32	116.73032	40.15574
59	2008-02-03 04:06:32	116.73032	40.15573
59	2008-02-03 04:16:33	116.73032	40.15572
59	2008-02-03 04:21:33	116.73032	40.15572
59	2008-02-03 04:26:33	116.73032	40.15572
59	2008-02-03 04:31:33	116.73032	40.15572
59	2008-02-03 04:36:32	116.73032	40.15572
59	2008-02-03 04:46:32	116.73032	40.15572
59	2008-02-03 04:51:32	116.73032	40.15572
59	2008-02-03 04:56:32	116.73032	40.15571
59	2008-02-03 05:01:32	116.73032	40.15571
59	2008-02-03 05:06:32	116.73033	40.15571
59	2008-02-03 05:11:32	116.73033	40.15571
59	2008-02-03 05:16:33	116.73033	40.15571
59	2008-02-03 05:21:33	116.73033	40.15572
59	2008-02-03 05:26:33	116.73033	40.15572
59	2008-02-03 05:31:33	116.73033	40.15572
59	2008-02-03 05:36:33	116.73033	40.15572
59	2008-02-03 05:41:32	116.73034	40.15572
59	2008-02-03 05:46:32	116.73034	40.15573
59	2008-02-03 05:51:32	116.73034	40.15573
59	2008-02-03 05:56:32	116.73034	40.15573
59	2008-02-03 06:01:32	116.73034	40.15573
59	2008-02-03 06:06:32	116.73034	40.15573
59	2008-02-03 06:06:32	116.73034	40.15573
59	2008-02-03 06:11:32	116.73034	40.15573
59	2008-02-03 06:16:32	116.73034	40.15573
59	2008-02-03 06:21:32	116.73034	40.15573
59	2008-02-03 06:26:32	116.73034	40.15573
59	2008-02-03 06:31:32	116.73034	40.15573
59	2008-02-03 06:36:32	116.73034	40.15573
59	2008-02-03 06:41:32	116.73034	40.15573
59	2008-02-03 06:46:32	116.73035	40.15573
59	2008-02-03 06:51:32	116.73035	40.15573
59	2008-02-03 06:56:32	116.73035	40.15572
59	2008-02-03 07:06:32	116.73035	40.15572
59	2008-02-03 07:16:32	116.73035	40.15572
59	2008-02-03 07:36:32	116.73035	40.15572
59	2008-02-03 07:41:32	116.73035	40.15571
59	2008-02-03 07:46:31	116.73034	40.15571
59	2008-02-03 07:51:31	116.73034	40.15571
59	2008-02-03 07:56:31	116.73034	40.15571
59	2008-02-03 08:01:31	116.73034	40.15571
59	2008-02-03 08:06:31	116.73034	40.15571
59	2008-02-03 08:16:31	116.73033	40.15571
59	2008-02-03 08:21:31	116.73032	40.15571
59	2008-02-03 08:31:32	116.73032	40.15571
59	2008-02-03 08:36:32	116.73032	40.15571
59	2008-02-03 08:41:32	116.73032	40.15571
59	2008-02-03 08:46:31	116.73032	40.15571
59	2008-02-03 09:01:31	116.72651	40.15341
59	2008-02-03 09:06:31	116.72652	40.1534
59	2008-02-03 09:16:14	116.69582	40.13876
59	2008-02-03 09:26:14	116.62909	40.1163
59	2008-02-03 09:31:14	116.58928	40.11681
59	2008-02-03 09:36:14	116.55781	40.11138
59	2008-02-03 09:41:13	116.55133	40.07702
59	2008-02-03 09:46:13	116.53142	40.0483
59	2008-02-03 09:51:13	116.51923	40.0273
59	2008-02-03 09:56:14	116.491	40.00012
59	2008-02-03 10:01:14	116.46084	40.00022
59	2008-02-03 10:06:14	116.45657	39.99053
59	2008-02-03 10:11:14	116.45664	39.99048
59	2008-02-03 10:15:35	116.45659	39.99052
59	2008-02-03 10:25:35	116.38189	39.98661
59	2008-02-03 10:35:35	116.34758	39.9584
59	2008-02-03 10:40:35	116.34897	39.95261
59	2008-02-03 10:45:35	116.34987	39.94233
59	2008-02-03 10:50:35	116.34966	39.92556
59	2008-02-03 11:04:27	116.35844	39.91267
59	2008-02-03 11:09:19	116.36662	39.91347
59	2008-02-03 11:19:18	116.37372	39.93093
59	2008-02-03 11:24:18	116.36654	39.93793
59	2008-02-03 11:40:46	116.35494	39.96371
59	2008-02-03 11:53:53	116.33233	39.97527
59	2008-02-03 11:59:38	116.32734	39.98302
59	2008-02-03 12:04:38	116.34731	39.96783
59	2008-02-03 12:17:13	116.34971	39.92618
59	2008-02-03 12:19:38	116.34991	39.91801
59	2008-02-03 12:31:48	116.36715	39.91321
59	2008-02-03 12:42:34	116.36658	39.93888
59	2008-02-03 12:54:17	116.3635	39.98073
59	2008-02-03 12:57:33	116.36294	39.99211
59	2008-02-03 13:10:52	116.36786	39.97941
59	2008-02-03 13:20:39	116.37489	39.97573
59	2008-02-03 13:25:39	116.37321	39.95569
59	2008-02-03 13:30:39	116.37315	39.951
59	2008-02-03 13:48:33	116.37316	39.93054
59	2008-02-03 13:53:33	116.36652	39.93636
59	2008-02-03 13:55:24	116.3667	39.93755
59	2008-02-03 14:00:24	116.35854	39.93929
59	2008-02-03 14:04:32	116.33998	39.93721
59	2008-02-03 14:09:32	116.34535	39.9419
59	2008-02-03 14:14:32	116.34021	39.95666
59	2008-02-03 14:19:32	116.335	39.96057
59	2008-02-03 14:19:32	116.335	39.96057
59	2008-02-03 14:24:32	116.33508	39.96055
59	2008-02-03 14:29:32	116.3353	39.96096
59	2008-02-03 14:34:32	116.33042	39.96603
59	2008-02-03 14:39:32	116.33639	39.97513
59	2008-02-03 14:44:32	116.34671	39.97504
59	2008-02-03 14:48:24	116.3585	39.98034
59	2008-02-03 14:48:24	116.3585	39.98034
59	2008-02-03 14:53:24	116.35933	39.97593
59	2008-02-03 14:56:24	116.35937	39.97168
59	2008-02-03 15:01:25	116.35934	39.97146
59	2008-02-03 15:02:58	116.35933	39.97231
59	2008-02-03 15:02:58	116.35933	39.97231
59	2008-02-03 15:07:57	116.36414	39.96355
59	2008-02-03 15:12:57	116.36566	39.94775
59	2008-02-03 15:15:06	116.36643	39.94692
59	2008-02-03 15:19:28	116.36624	39.94166
59	2008-02-03 15:24:28	116.37886	39.95227
59	2008-02-03 15:25:17	116.37938	39.95227
59	2008-02-03 15:29:28	116.3743	39.96602
59	2008-02-03 15:34:28	116.35914	39.98604
59	2008-02-03 15:39:28	116.29975	39.98386
59	2008-02-03 15:41:37	116.30746	39.98195
59	2008-02-03 15:41:37	116.30746	39.98195
59	2008-02-03 15:46:37	116.31087	39.97721
59	2008-02-03 15:46:59	116.31084	39.97769
59	2008-02-03 15:51:59	116.32919	39.98466
59	2008-02-03 15:56:59	116.38569	39.98643
59	2008-02-03 16:01:59	116.41782	39.98732
59	2008-02-03 16:04:54	116.42421	39.99295
59	2008-02-03 16:09:54	116.4182	39.99225
59	2008-02-03 16:10:34	116.41784	39.99144
59	2008-02-03 16:10:34	116.41784	39.99144
59	2008-02-03 16:15:34	116.41816	39.98296
59	2008-02-03 16:20:34	116.4186	39.96832
59	2008-02-03 16:25:34	116.41896	39.953
59	2008-02-03 16:30:34	116.41908	39.94893
59	2008-02-03 16:35:34	116.40555	39.93953
59	2008-02-03 16:36:02	116.40463	39.93944
59	2008-02-03 16:41:02	116.40692	39.95782
59	2008-02-03 16:46:02	116.41182	39.96548
59	2008-02-03 16:51:02	116.41179	39.96751
59	2008-02-03 16:55:40	116.40706	39.96776
59	2008-02-03 17:00:41	116.39407	39.96745
59	2008-02-03 17:05:41	116.39426	39.9672
59	2008-02-03 17:07:10	116.39581	39.96482
59	2008-02-03 17:12:09	116.40119	39.96122
59	2008-02-03 17:17:09	116.41181	39.96554
59	2008-02-03 17:22:10	116.4117	39.96652
59	2008-02-03 17:32:10	116.39456	39.9676
59	2008-02-03 17:42:09	116.38871	39.97549
59	2008-02-03 17:47:09	116.36607	39.97534
59	2008-02-03 17:52:09	116.35944	39.97048
59	2008-02-03 17:52:09	116.35944	39.97048
59	2008-02-03 17:57:09	116.35459	39.96664
59	2008-02-03 18:02:09	116.34034	39.97521
59	2008-02-03 18:07:09	116.33208	39.97297
59	2008-02-03 18:12:09	116.34632	39.9752
59	2008-02-03 18:14:40	116.35919	39.97511
59	2008-02-03 18:14:40	116.35919	39.97511
59	2008-02-03 18:17:09	116.35938	39.97434
59	2008-02-03 18:22:10	116.35945	39.9727
59	2008-02-03 18:25:38	116.35928	39.97114
59	2008-02-03 18:30:30	116.35327	39.97099
59	2008-02-03 18:33:22	116.34919	39.96653
59	2008-02-03 18:41:52	116.34945	39.93471
59	2008-02-03 18:43:22	116.34958	39.93145
59	2008-02-03 18:48:22	116.34994	39.92277
59	2008-02-03 19:06:22	116.31976	39.89085
59	2008-02-03 19:11:22	116.32283	39.90017
59	2008-02-03 19:16:22	116.3276	39.90591
59	2008-02-03 19:27:23	116.33245	39.9126
59	2008-02-03 19:40:00	116.33865	39.92014
59	2008-02-03 19:45:00	116.33414	39.92189
59	2008-02-03 19:50:00	116.33092	39.92194
59	2008-02-03 19:55:00	116.32801	39.92174
59	2008-02-03 20:00:00	116.30256	39.9228
59	2008-02-03 20:05:00	116.27968	39.92307
59	2008-02-03 20:10:00	116.26546	39.92906
59	2008-02-03 20:10:58	116.26318	39.93003
59	2008-02-03 20:15:59	116.26933	39.93061
59	2008-02-03 20:20:59	116.29498	39.9311
59	2008-02-03 20:25:59	116.30087	39.94206
59	2008-02-03 20:30:05	116.31098	39.95061
59	2008-02-03 20:32:13	116.31718	39.95235
59	2008-02-03 20:37:13	116.31789	39.95054
59	2008-02-03 20:39:53	116.31666	39.95994
59	2008-02-03 20:44:53	116.31556	39.96494
59	2008-02-03 20:49:53	116.30297	39.96162
59	2008-02-03 20:54:53	116.29562	39.96585
59	2008-02-03 20:55:42	116.29493	39.96608
59	2008-02-03 20:55:42	116.29493	39.96608
59	2008-02-03 21:02:59	116.30892	39.9746
59	2008-02-03 21:03:39	116.31105	39.97458
59	2008-02-03 21:15:21	116.29961	39.98027
59	2008-02-03 21:19:10	116.29963	39.98336
59	2008-02-03 21:24:10	116.2997	39.99089
59	2008-02-03 21:24:18	116.2997	39.99088
59	2008-02-03 21:24:18	116.2997	39.99088
59	2008-02-03 21:29:18	116.29987	39.97825
59	2008-02-03 21:32:14	116.30885	39.97457
59	2008-02-03 21:42:29	116.37353	39.96364
59	2008-02-03 21:45:23	116.37184	39.96193
59	2008-02-03 21:50:23	116.35521	39.95854
59	2008-02-03 21:56:25	116.35931	39.96988
59	2008-02-03 22:01:25	116.37063	39.97529
59	2008-02-03 22:04:51	116.36959	39.96839
59	2008-02-03 22:14:43	116.33083	39.97521
59	2008-02-03 22:16:16	116.33128	39.97702
59	2008-02-03 22:19:43	116.32734	39.97933
59	2008-02-03 22:24:21	116.31932	39.9793
59	2008-02-03 22:29:21	116.31842	39.97474
59	2008-02-03 22:29:51	116.319	39.97421
59	2008-02-03 22:34:51	116.32877	39.96603
59	2008-02-03 22:44:51	116.35122	39.95062
59	2008-02-03 22:49:51	116.34221	39.95684
59	2008-02-03 22:53:24	116.33642	39.96065
59	2008-02-03 22:59:54	116.32433	39.96635
59	2008-02-03 23:04:54	116.30405	39.93306
59	2008-02-03 23:08:12	116.30382	39.91106
59	2008-02-03 23:13:13	116.3044	39.93452
59	2008-02-03 23:18:13	116.31107	39.95162
59	2008-02-03 23:23:12	116.32659	39.96609
59	2008-02-03 23:28:03	116.32343	39.96603
59	2008-02-03 23:33:03	116.3455	39.96618
59	2008-02-03 23:46:41	116.347	39.98909
59	2008-02-03 23:51:41	116.35931	39.98555
59	2008-02-03 23:56:05	116.36365	39.97411
59	2008-02-04 00:01:05	116.36424	39.95142
59	2008-02-04 00:01:51	116.36121	39.95125
59	2008-02-04 00:06:06	116.35343	39.95105
59	2008-02-04 00:11:06	116.36532	39.95002
59	2008-02-04 00:16:05	116.38727	39.93934
59	2008-02-04 00:16:19	116.38731	39.93933
59	2008-02-04 00:21:19	116.39692	39.93938
59	2008-02-04 00:26:19	116.41043	39.9444
59	2008-02-04 00:29:27	116.41914	39.95004
59	2008-02-04 00:34:27	116.40274	39.95776
59	2008-02-04 00:38:42	116.39959	39.96311
59	2008-02-04 00:43:42	116.39821	39.96083
59	2008-02-04 00:48:42	116.41467	39.95791
59	2008-02-04 00:53:42	116.41459	39.95806
59	2008-02-04 01:03:42	116.41467	39.95792
59	2008-02-04 01:08:42	116.41474	39.95793
59	2008-02-04 01:13:42	116.43301	39.96016
59	2008-02-04 01:18:42	116.43304	39.96011
59	2008-02-04 01:23:42	116.43317	39.9601
59	2008-02-04 01:28:42	116.43313	39.95998
59	2008-02-04 01:33:43	116.43313	39.96002
59	2008-02-04 01:38:43	116.43314	39.96004
59	2008-02-04 01:39:31	116.43336	39.96
59	2008-02-04 01:44:31	116.39602	39.96746
59	2008-02-04 01:48:01	116.37348	39.964
59	2008-02-04 01:53:01	116.38828	39.96202
59	2008-02-04 01:58:01	116.40791	39.95979
59	2008-02-04 02:03:01	116.429	39.95842
59	2008-02-04 02:13:01	116.43304	39.96013
59	2008-02-04 02:18:02	116.4332	39.9601
59	2008-02-04 02:23:02	116.43321	39.96013
59	2008-02-04 02:28:02	116.43318	39.9602
59	2008-02-04 02:33:02	116.43319	39.9602
59	2008-02-04 02:35:34	116.43332	39.96001
59	2008-02-04 02:40:34	116.44531	39.9756
59	2008-02-04 02:45:34	116.42388	39.97611
59	2008-02-04 02:47:42	116.41828	39.97537
59	2008-02-04 02:52:42	116.4296	39.96642
59	2008-02-04 02:57:42	116.45035	39.9587
59	2008-02-04 02:58:04	116.45072	39.95902
59	2008-02-04 03:03:04	116.47717	39.98349
59	2008-02-04 03:03:04	116.47717	39.98349
59	2008-02-04 03:08:04	116.50801	40.01169
59	2008-02-04 03:13:04	116.52994	40.04546
59	2008-02-04 03:17:05	116.52658	40.05275
59	2008-02-04 03:22:05	116.54147	40.05714
59	2008-02-04 03:27:05	116.55433	40.09505
59	2008-02-04 03:32:05	116.59305	40.11674
59	2008-02-04 03:32:05	116.59305	40.11674
59	2008-02-04 03:37:05	116.6441	40.11622
59	2008-02-04 03:42:05	116.68441	40.11754
59	2008-02-04 03:47:05	116.72115	40.12974
59	2008-02-04 03:52:05	116.72024	40.13357
59	2008-02-04 03:57:05	116.72023	40.13356
59	2008-02-04 04:02:03	116.3878	39.84699
59	2008-02-04 04:02:03	116.3878	39.84699
59	2008-02-04 04:07:05	116.72011	40.13328
59	2008-02-04 04:07:05	116.72011	40.13328
59	2008-02-04 04:12:05	116.7203	40.13333
59	2008-02-04 04:17:04	116.72027	40.1334
59	2008-02-04 04:22:05	116.72026	40.1334
59	2008-02-04 04:27:04	116.72026	40.13348
59	2008-02-04 04:32:04	116.72013	40.13351
59	2008-02-04 04:37:04	116.7201	40.13348
59	2008-02-04 04:42:04	116.72039	40.13337
59	2008-02-04 04:47:05	116.72037	40.13341
59	2008-02-04 04:52:05	116.72217	40.13351
59	2008-02-04 04:57:05	116.72217	40.13352
59	2008-02-04 05:02:05	116.72217	40.13353
59	2008-02-04 05:07:04	116.72647	40.15338
59	2008-02-04 05:12:04	116.72647	40.15338
59	2008-02-04 05:17:04	116.72646	40.15337
59	2008-02-04 05:22:04	116.72646	40.15336
59	2008-02-04 05:27:04	116.72646	40.15336
59	2008-02-04 05:32:04	116.72646	40.15336
59	2008-02-04 05:37:04	116.72646	40.15336
59	2008-02-04 05:42:04	116.72645	40.15337
59	2008-02-04 05:52:05	116.72645	40.15336
59	2008-02-04 05:57:05	116.72645	40.15336
59	2008-02-04 05:57:05	116.72645	40.15336
59	2008-02-04 06:02:05	116.72644	40.15337
59	2008-02-04 06:07:04	116.72644	40.15337
59	2008-02-04 06:12:04	116.72643	40.15337
59	2008-02-04 06:17:04	116.72643	40.15337
59	2008-02-04 06:22:04	116.72643	40.15337
59	2008-02-04 06:27:04	116.72644	40.15337
59	2008-02-04 06:32:04	116.72647	40.15341
59	2008-02-04 06:37:04	116.72648	40.15336
59	2008-02-04 06:47:05	116.72647	40.15335
59	2008-02-04 06:52:05	116.72646	40.15336
59	2008-02-04 06:57:05	116.72646	40.15336
59	2008-02-04 07:02:05	116.72646	40.15336
59	2008-02-04 07:07:04	116.72646	40.15336
59	2008-02-04 07:12:04	116.72646	40.15336
59	2008-02-04 07:17:04	116.72646	40.15336
59	2008-02-04 07:22:04	116.72646	40.15336
59	2008-02-04 07:27:04	116.72646	40.15336
59	2008-02-04 07:37:04	116.72646	40.15335
59	2008-02-04 07:42:04	116.72646	40.15335
59	2008-02-04 07:52:04	116.72646	40.15335
59	2008-02-04 07:57:04	116.72646	40.15335
59	2008-02-04 08:02:04	116.72646	40.15335
59	2008-02-04 08:07:04	116.72646	40.15335
59	2008-02-04 08:12:04	116.72646	40.15335
59	2008-02-04 08:22:04	116.72643	40.15328
59	2008-02-04 08:22:04	116.72643	40.15328
59	2008-02-04 08:27:04	116.72646	40.15329
59	2008-02-04 08:32:04	116.72647	40.1533
59	2008-02-04 08:37:04	116.72647	40.15331
59	2008-02-04 08:42:04	116.72648	40.15331
59	2008-02-04 08:47:04	116.72648	40.15331
59	2008-02-04 08:52:04	116.72648	40.15331
59	2008-02-04 08:57:04	116.72648	40.15331
59	2008-02-04 09:02:04	116.72647	40.15331
59	2008-02-04 09:07:04	116.72647	40.15331
59	2008-02-04 09:12:04	116.72647	40.15331
59	2008-02-04 09:17:04	116.72647	40.15331
59	2008-02-04 09:22:04	116.72647	40.15331
59	2008-02-04 09:27:04	116.72647	40.15331
59	2008-02-04 09:32:04	116.72647	40.15331
59	2008-02-04 09:37:04	116.72647	40.15331
59	2008-02-04 09:42:04	116.72648	40.15332
59	2008-02-04 09:47:04	116.72648	40.15332
59	2008-02-04 09:52:04	116.72647	40.15332
59	2008-02-04 09:57:04	116.72647	40.15332
59	2008-02-04 10:02:04	116.72647	40.15332
59	2008-02-04 10:12:03	116.72647	40.15333
59	2008-02-04 10:17:03	116.72647	40.15333
59	2008-02-04 10:22:03	116.72647	40.15333
59	2008-02-04 10:27:03	116.72647	40.15333
59	2008-02-04 10:32:03	116.72647	40.15333
59	2008-02-04 10:37:03	116.72656	40.15229
59	2008-02-04 10:42:03	116.69568	40.13879
59	2008-02-04 10:47:04	116.67499	40.11465
59	2008-02-04 10:47:04	116.67499	40.11465
59	2008-02-04 10:52:04	116.62931	40.11641
59	2008-02-04 10:57:04	116.58324	40.11702
59	2008-02-04 11:02:04	116.54476	40.10478
59	2008-02-04 11:07:03	116.49812	40.09401
59	2008-02-04 11:12:03	116.45691	40.08145
59	2008-02-04 11:17:03	116.42853	40.07194
59	2008-02-04 11:22:03	116.41863	40.06287
59	2008-02-04 11:27:03	116.40834	40.0566
59	2008-02-04 11:32:03	116.40209	40.04622
59	2008-02-04 11:32:57	116.3989	40.04637
59	2008-02-04 11:42:59	116.39912	40.04609
59	2008-02-04 11:47:58	116.38059	40.05493
59	2008-02-04 11:50:44	116.36817	40.0602
59	2008-02-04 12:01:19	116.35128	40.0608
59	2008-02-04 12:03:45	116.33496	40.05793
59	2008-02-04 12:08:45	116.32512	40.04998
59	2008-02-04 12:13:45	116.34054	40.03038
59	2008-02-04 12:18:45	116.3381	40.0115
59	2008-02-04 12:32:36	116.33254	40.00046
59	2008-02-04 12:37:36	116.34457	40.00631
59	2008-02-04 12:42:41	116.36029	40.00815
59	2008-02-04 12:47:36	116.38059	40.00032
59	2008-02-04 12:52:36	116.3949	40.00383
59	2008-02-04 12:55:48	116.4012	40.00346
59	2008-02-04 13:00:48	116.40141	39.99233
59	2008-02-04 13:05:48	116.35447	39.98576
59	2008-02-04 13:10:48	116.33899	39.9752
59	2008-02-04 13:15:48	116.32798	39.97196
59	2008-02-04 13:20:48	116.32761	39.97047
59	2008-02-04 13:25:48	116.31933	39.96829
59	2008-02-04 13:30:48	116.32413	39.97405
59	2008-02-04 13:36:24	116.32698	39.9751
59	2008-02-04 13:41:24	116.34812	39.97549
59	2008-02-04 13:46:24	116.3642	39.98056
59	2008-02-04 13:51:24	116.37365	39.98202
59	2008-02-04 13:56:24	116.40159	39.98826
59	2008-02-04 14:01:24	116.41101	39.99566
59	2008-02-04 14:06:24	116.41928	39.99741
59	2008-02-04 14:11:24	116.41904	39.99767
59	2008-02-04 14:16:24	116.41885	39.9977
59	2008-02-04 14:21:24	116.41917	39.9982
59	2008-02-04 14:26:24	116.40841	40.00161
59	2008-02-04 14:31:24	116.39757	40.00392
59	2008-02-04 14:34:40	116.39868	39.99972
59	2008-02-04 14:39:40	116.37657	39.98642
59	2008-02-04 14:44:40	116.34784	39.97756
59	2008-02-04 14:49:40	116.34925	39.93942
59	2008-02-04 14:54:40	116.34947	39.92387
59	2008-02-04 14:59:40	116.33919	39.9222
59	2008-02-04 15:02:03	116.33664	39.92211
59	2008-02-04 15:07:32	116.35013	39.92737
59	2008-02-04 15:07:32	116.35013	39.92737
59	2008-02-04 15:12:32	116.34692	39.93923
59	2008-02-04 15:17:32	116.34025	39.95679
59	2008-02-04 15:22:32	116.3551	39.96617
59	2008-02-04 15:32:32	116.38834	39.9678
59	2008-02-04 15:37:33	116.41106	39.96757
59	2008-02-04 15:42:33	116.4114	39.94995
59	2008-02-04 15:47:33	116.42651	39.94756
59	2008-02-04 15:52:33	116.42869	39.92312
59	2008-02-04 15:57:33	116.42952	39.91119
59	2008-02-04 16:02:33	116.43899	39.88378
59	2008-02-04 16:07:32	116.40645	39.87086
59	2008-02-04 16:12:32	116.39372	39.85342
59	2008-02-04 16:17:32	116.38971	39.83615
59	2008-02-04 16:27:32	116.38602	39.83803
59	2008-02-04 16:32:32	116.386	39.83804
59	2008-02-04 16:37:32	116.38599	39.83806
59	2008-02-04 16:42:32	116.38601	39.83772
59	2008-02-04 16:47:32	116.38592	39.83823
59	2008-02-04 16:52:32	116.38595	39.83821
59	2008-02-04 16:57:33	116.38595	39.83817
59	2008-02-04 17:02:33	116.38598	39.83842
59	2008-02-04 17:07:33	116.38609	39.83845
59	2008-02-04 17:12:33	116.39499	39.83598
59	2008-02-04 17:17:32	116.39368	39.86307
59	2008-02-04 17:22:32	116.41856	39.86892
59	2008-02-04 17:27:32	116.43788	39.89522
59	2008-02-04 17:32:32	116.42944	39.90917
59	2008-02-04 17:37:32	116.4282	39.92801
59	2008-02-04 17:42:32	116.43211	39.94806
59	2008-02-04 18:06:39	116.55126	40.07679
59	2008-02-04 18:06:57	116.55169	40.07934
59	2008-02-04 18:06:57	116.55169	40.07934
59	2008-02-04 18:12:32	116.56606	40.11632
59	2008-02-04 18:17:32	116.61362	40.11642
59	2008-02-04 18:22:32	116.66285	40.11505
59	2008-02-04 18:27:32	116.69168	40.12914
59	2008-02-04 18:32:32	116.72019	40.13344
59	2008-02-04 18:37:32	116.72344	40.14376
59	2008-02-04 18:42:32	116.7302	40.15573
59	2008-02-04 18:47:32	116.73021	40.15573
59	2008-02-04 18:52:32	116.73021	40.15573
59	2008-02-04 18:57:32	116.73021	40.15574
59	2008-02-04 19:02:32	116.73021	40.15573
59	2008-02-04 19:07:31	116.73021	40.15573
59	2008-02-04 19:12:31	116.73021	40.15573
59	2008-02-04 19:17:31	116.73021	40.15574
59	2008-02-04 19:22:31	116.73021	40.15574
59	2008-02-04 19:27:32	116.73022	40.15573
59	2008-02-04 19:32:32	116.73022	40.15573
59	2008-02-04 19:37:31	116.73022	40.15573
59	2008-02-04 19:47:32	116.73022	40.15573
59	2008-02-04 19:52:32	116.73022	40.15573
59	2008-02-04 19:57:32	116.73022	40.15573
59	2008-02-04 20:07:31	116.73022	40.15573
59	2008-02-04 20:12:31	116.73022	40.15573
59	2008-02-04 20:17:31	116.73023	40.15573
59	2008-02-04 20:17:31	116.73023	40.15573
59	2008-02-04 20:22:31	116.73023	40.15573
59	2008-02-04 20:27:31	116.73023	40.15573
59	2008-02-04 20:32:31	116.73023	40.15572
59	2008-02-04 20:37:31	116.73023	40.15572
59	2008-02-04 20:42:31	116.73023	40.15572
59	2008-02-04 20:47:32	116.73023	40.15572
59	2008-02-04 20:52:32	116.73023	40.15573
59	2008-02-04 20:57:32	116.73023	40.15573
59	2008-02-04 21:02:32	116.73023	40.15573
59	2008-02-04 21:12:31	116.73024	40.15573
59	2008-02-04 21:17:31	116.73024	40.15573
59	2008-02-04 21:22:31	116.73024	40.15573
59	2008-02-04 21:32:31	116.73024	40.15572
59	2008-02-04 21:42:31	116.73024	40.15572
59	2008-02-04 21:47:31	116.73024	40.15572
59	2008-02-04 21:57:31	116.73025	40.15572
59	2008-02-04 22:02:31	116.73025	40.15572
59	2008-02-04 22:07:32	116.73025	40.15572
59	2008-02-04 22:12:32	116.73025	40.15572
59	2008-02-04 22:17:32	116.73025	40.15572
59	2008-02-04 22:27:31	116.73025	40.15572
59	2008-02-04 22:32:31	116.73025	40.15572
59	2008-02-04 22:37:31	116.73025	40.15572
59	2008-02-04 22:42:31	116.73025	40.15572
59	2008-02-04 22:42:31	116.73025	40.15572
59	2008-02-04 22:52:31	116.73026	40.15573
59	2008-02-04 22:57:37	116.73026	40.15573
59	2008-02-04 23:02:31	116.73027	40.15573
59	2008-02-04 23:07:31	116.73027	40.15573
59	2008-02-04 23:12:31	116.73027	40.15573
59	2008-02-04 23:17:31	116.73027	40.15574
59	2008-02-04 23:22:31	116.73027	40.15574
59	2008-02-04 23:27:31	116.73027	40.15573
59	2008-02-04 23:37:31	116.73027	40.15573
59	2008-02-04 23:42:31	116.73027	40.15573
59	2008-02-04 23:47:31	116.73027	40.15573
59	2008-02-04 23:52:31	116.73027	40.15573
59	2008-02-04 23:57:31	116.73027	40.15573
59	2008-02-05 00:02:31	116.73027	40.15573
59	2008-02-05 00:12:31	116.73027	40.15573
59	2008-02-05 00:17:31	116.73027	40.15573
59	2008-02-05 00:22:31	116.73027	40.15573
59	2008-02-05 00:27:31	116.73027	40.15573
59	2008-02-05 00:32:31	116.73027	40.15573
59	2008-02-05 00:37:31	116.73027	40.15573
59	2008-02-05 00:42:31	116.73027	40.15573
59	2008-02-05 00:47:31	116.73027	40.15573
59	2008-02-05 00:52:30	116.73026	40.15573
59	2008-02-05 00:57:30	116.73026	40.15573
59	2008-02-05 01:07:30	116.73026	40.15573
59	2008-02-05 01:07:30	116.73026	40.15573
59	2008-02-05 01:12:30	116.73026	40.15573
59	2008-02-05 01:17:30	116.73026	40.15573
59	2008-02-05 01:22:31	116.73026	40.15573
59	2008-02-05 01:27:31	116.73026	40.15573
59	2008-02-05 01:32:31	116.73026	40.15573
59	2008-02-05 01:37:31	116.73028	40.15557
59	2008-02-05 01:42:30	116.73029	40.15562
59	2008-02-05 01:52:30	116.73027	40.15565
59	2008-02-05 01:57:30	116.73027	40.15566
59	2008-02-05 02:37:31	116.73029	40.15568
59	2008-02-05 02:47:30	116.73028	40.15568
59	2008-02-05 02:52:30	116.73028	40.15569
59	2008-02-05 03:02:30	116.73028	40.15569
59	2008-02-05 03:07:30	116.73028	40.15569
59	2008-02-05 03:12:30	116.73028	40.15569
59	2008-02-05 03:17:30	116.73028	40.15569
59	2008-02-05 03:22:30	116.73028	40.15569
59	2008-02-05 03:27:30	116.73028	40.15569
59	2008-02-05 03:32:31	116.73028	40.15569
59	2008-02-05 03:42:31	116.73028	40.15569
59	2008-02-05 03:47:31	116.73029	40.15569
59	2008-02-05 03:52:30	116.73029	40.15569
59	2008-02-05 03:57:30	116.73029	40.15569
59	2008-02-05 04:02:30	116.73029	40.1557
59	2008-02-05 04:07:30	116.73029	40.1557
59	2008-02-05 04:12:30	116.73029	40.1557
59	2008-02-05 04:17:30	116.73029	40.1557
59	2008-02-05 04:22:30	116.73029	40.1557
59	2008-02-05 04:27:30	116.73029	40.1557
59	2008-02-05 04:27:30	116.73029	40.1557
59	2008-02-05 04:32:30	116.73029	40.15571
59	2008-02-05 04:37:30	116.73029	40.15571
59	2008-02-05 04:42:30	116.73029	40.15571
59	2008-02-05 04:52:30	116.73029	40.15571
59	2008-02-05 04:57:30	116.73029	40.15571
59	2008-02-05 05:02:30	116.73029	40.15571
59	2008-02-05 05:07:30	116.73029	40.15571
59	2008-02-05 05:12:30	116.73029	40.15571
59	2008-02-05 05:22:30	116.73029	40.15571
59	2008-02-05 05:27:30	116.73029	40.15572
59	2008-02-05 05:32:30	116.73029	40.15572
59	2008-02-05 05:37:30	116.73029	40.15572
59	2008-02-05 05:42:30	116.73029	40.15572
59	2008-02-05 05:47:30	116.73029	40.15572
59	2008-02-05 05:52:29	116.73029	40.15572
59	2008-02-05 05:57:29	116.73029	40.15572
59	2008-02-05 05:57:29	116.73029	40.15572
59	2008-02-05 06:02:29	116.73029	40.15572
59	2008-02-05 06:07:29	116.73029	40.15572
59	2008-02-05 06:12:30	116.73029	40.15572
59	2008-02-05 06:17:30	116.73029	40.15572
59	2008-02-05 06:22:29	116.73029	40.15572
59	2008-02-05 06:27:29	116.73029	40.15572
59	2008-02-05 06:32:30	116.73028	40.15573
59	2008-02-05 06:37:30	116.73028	40.15573
59	2008-02-05 06:42:30	116.73028	40.15573
59	2008-02-05 06:47:30	116.73028	40.15573
59	2008-02-05 06:52:29	116.73028	40.15573
59	2008-02-05 06:57:29	116.73028	40.15573
59	2008-02-05 07:02:29	116.73028	40.15574
59	2008-02-05 07:07:29	116.73028	40.15574
59	2008-02-05 07:12:29	116.73027	40.15574
59	2008-02-05 07:17:29	116.73027	40.15574
59	2008-02-05 07:22:29	116.73027	40.15574
59	2008-02-05 07:27:29	116.73027	40.15574
59	2008-02-05 07:32:30	116.73027	40.15574
59	2008-02-05 07:37:30	116.73027	40.15574
59	2008-02-05 07:42:30	116.73027	40.15575
59	2008-02-05 07:47:30	116.73027	40.15575
59	2008-02-05 07:52:29	116.73027	40.15575
59	2008-02-05 07:57:29	116.73027	40.15574
59	2008-02-05 08:02:29	116.73027	40.15574
59	2008-02-05 08:07:29	116.73027	40.15574
59	2008-02-05 08:12:29	116.73026	40.15574
59	2008-02-05 08:17:29	116.73026	40.15574
59	2008-02-05 08:22:29	116.73026	40.15574
59	2008-02-05 08:22:29	116.73026	40.15574
59	2008-02-05 08:27:29	116.73026	40.15574
59	2008-02-05 08:32:29	116.73026	40.15573
59	2008-02-05 08:41:59	116.73025	40.1557
59	2008-02-05 08:46:59	116.72651	40.15448
59	2008-02-05 08:51:59	116.72643	40.15335
59	2008-02-05 08:56:59	116.72641	40.15335
59	2008-02-05 09:01:59	116.72566	40.15293
59	2008-02-05 09:06:59	116.71737	40.13278
59	2008-02-05 09:11:59	116.67065	40.13032
59	2008-02-05 09:16:59	116.64284	40.11624
59	2008-02-05 09:21:58	116.60272	40.11668
59	2008-02-05 09:26:58	116.56214	40.11792
59	2008-02-05 09:31:58	116.55288	40.08742
59	2008-02-05 09:36:58	116.53895	40.05596
59	2008-02-05 09:41:59	116.51864	40.0262
59	2008-02-05 09:46:58	116.49998	40.00493
59	2008-02-05 09:51:58	116.4726	40.00078
59	2008-02-05 09:56:58	116.48453	40.0059
59	2008-02-05 10:06:52	116.48962	40.01044
59	2008-02-05 10:11:52	116.48961	40.01044
59	2008-02-05 10:16:52	116.48399	40.00552
59	2008-02-05 10:21:52	116.46542	40.00055
59	2008-02-05 10:26:53	116.45585	39.98847
59	2008-02-05 10:31:53	116.42475	39.98804
59	2008-02-05 10:36:33	116.4307	39.98227
59	2008-02-05 10:41:33	116.4239	39.9679
59	2008-02-05 10:46:27	116.45517	39.95014
59	2008-02-05 10:51:27	116.43838	39.95176
59	2008-02-05 10:56:28	116.42883	39.95738
59	2008-02-05 11:01:28	116.44257	39.96424
59	2008-02-05 11:02:08	116.44264	39.96376
59	2008-02-05 11:07:08	116.45558	39.94353
59	2008-02-05 11:12:08	116.45541	39.91246
59	2008-02-05 11:17:07	116.45596	39.9064
59	2008-02-05 11:18:57	116.44958	39.90291
59	2008-02-05 11:23:57	116.45631	39.90544
59	2008-02-05 11:28:57	116.47192	39.90985
59	2008-02-05 11:33:57	116.46335	39.9202
59	2008-02-05 11:38:57	116.46083	39.92558
59	2008-02-05 11:43:57	116.46294	39.93232
59	2008-02-05 11:48:57	116.4636	39.94326
59	2008-02-05 11:53:57	116.45431	39.95281
59	2008-02-05 11:58:57	116.44328	39.96386
59	2008-02-05 12:03:57	116.43775	39.96368
59	2008-02-05 12:08:57	116.42395	39.96827
59	2008-02-05 12:13:56	116.40572	39.96774
59	2008-02-05 12:18:56	116.39524	39.96752
59	2008-02-05 12:37:26	116.388	39.96168
59	2008-02-05 12:38:13	116.38882	39.96168
59	2008-02-05 12:43:13	116.40629	39.96046
59	2008-02-05 12:48:13	116.41113	39.96068
59	2008-02-05 12:48:13	116.41113	39.96068
59	2008-02-05 12:53:09	116.41881	39.96123
59	2008-02-05 12:53:09	116.41881	39.96123
59	2008-02-05 13:03:09	116.43843	39.9883
59	2008-02-05 13:08:09	116.46989	40.0354
59	2008-02-05 13:13:09	116.48174	40.0934
59	2008-02-05 13:18:09	116.51714	40.11361
59	2008-02-05 13:23:10	116.56568	40.11641
59	2008-02-05 13:28:10	116.61097	40.11646
59	2008-02-05 13:33:10	116.66543	40.11476
59	2008-02-05 13:38:10	116.69039	40.131
59	2008-02-05 13:43:09	116.72535	40.15263
59	2008-02-05 13:48:09	116.72645	40.15323
59	2008-02-05 13:53:09	116.72648	40.15327
59	2008-02-05 13:58:09	116.72648	40.15328
59	2008-02-05 14:03:09	116.72648	40.15329
59	2008-02-05 14:08:09	116.72646	40.1533
59	2008-02-05 14:13:09	116.72646	40.15331
59	2008-02-05 14:18:09	116.72645	40.15331
59	2008-02-05 14:23:10	116.72646	40.15332
59	2008-02-05 14:28:10	116.72646	40.15334
59	2008-02-05 14:33:10	116.72646	40.15334
59	2008-02-05 14:38:10	116.72646	40.15335
59	2008-02-05 14:43:09	116.72646	40.15335
59	2008-02-05 14:48:09	116.72646	40.15335
59	2008-02-05 14:53:09	116.72646	40.15336
59	2008-02-05 14:58:09	116.72646	40.15336
59	2008-02-05 15:03:09	116.72647	40.15336
59	2008-02-05 15:08:09	116.72647	40.15336
59	2008-02-05 15:13:09	116.72647	40.15336
59	2008-02-05 15:18:09	116.72647	40.15336
59	2008-02-05 15:18:09	116.72647	40.15336
59	2008-02-05 15:23:09	116.72647	40.15336
59	2008-02-05 15:28:09	116.72647	40.15336
59	2008-02-05 15:33:09	116.72647	40.15335
59	2008-02-05 15:38:09	116.72647	40.15335
59	2008-02-05 15:43:09	116.72647	40.15335
59	2008-02-05 15:48:09	116.72647	40.15335
59	2008-02-05 15:53:09	116.72648	40.15335
59	2008-02-05 16:03:09	116.70773	40.13242
59	2008-02-05 16:08:09	116.66506	40.12709
59	2008-02-05 16:13:09	116.64541	40.12599
59	2008-02-05 16:18:09	116.64403	40.12882
59	2008-02-05 16:23:09	116.63939	40.12894
59	2008-02-05 16:28:09	116.64526	40.12813
59	2008-02-05 16:33:09	116.64581	40.12477
59	2008-02-05 16:38:09	116.64483	40.12435
59	2008-02-05 16:43:08	116.64504	40.1252
59	2008-02-05 16:48:08	116.64478	40.12442
59	2008-02-05 16:53:08	116.64478	40.12462
59	2008-02-05 16:58:08	116.64478	40.12458
59	2008-02-05 17:03:08	116.64482	40.12456
59	2008-02-05 17:08:08	116.64462	40.12431
59	2008-02-05 17:13:08	116.64436	40.12355
59	2008-02-05 17:18:08	116.64473	40.12422
59	2008-02-05 17:23:09	116.64509	40.12436
59	2008-02-05 17:28:09	116.64497	40.12433
59	2008-02-05 17:33:09	116.64492	40.12433
59	2008-02-05 17:38:09	116.6449	40.12434
59	2008-02-05 17:43:08	116.6447	40.12441
59	2008-02-05 17:43:08	116.6447	40.12441
59	2008-02-05 17:48:08	116.64508	40.12462
59	2008-02-05 17:53:08	116.64496	40.12451
59	2008-02-05 17:58:08	116.64491	40.12447
59	2008-02-05 18:01:01	116.64489	40.12445
59	2008-02-05 18:03:08	116.64488	40.12444
59	2008-02-05 18:08:08	116.6448	40.1244
59	2008-02-05 18:13:08	116.64477	40.12436
59	2008-02-05 18:18:08	116.64479	40.12436
59	2008-02-05 18:23:09	116.64477	40.12421
59	2008-02-05 18:28:09	116.64479	40.12422
59	2008-02-05 18:33:09	116.64432	40.12464
59	2008-02-05 18:38:09	116.64555	40.12848
59	2008-02-05 18:43:08	116.66498	40.12666
59	2008-02-05 18:48:08	116.69121	40.13115
59	2008-02-05 18:53:08	116.69122	40.13115
59	2008-02-05 18:58:08	116.69388	40.12866
59	2008-02-05 19:03:08	116.69385	40.12866
59	2008-02-05 19:08:08	116.69382	40.1287
59	2008-02-05 19:13:08	116.69383	40.12871
59	2008-02-05 19:18:08	116.69383	40.12871
59	2008-02-05 19:23:08	116.69382	40.12873
59	2008-02-05 19:28:08	116.69382	40.12873
59	2008-02-05 19:33:08	116.69382	40.12873
59	2008-02-05 19:38:08	116.69383	40.12872
59	2008-02-05 19:43:08	116.69383	40.12872
59	2008-02-05 19:48:08	116.69383	40.12872
59	2008-02-05 19:53:08	116.69383	40.12871
59	2008-02-05 19:58:08	116.69383	40.12871
59	2008-02-05 20:03:08	116.69382	40.12871
59	2008-02-05 20:08:08	116.69382	40.1287
59	2008-02-05 20:08:08	116.69382	40.1287
59	2008-02-05 20:13:08	116.69382	40.1287
59	2008-02-05 20:18:08	116.69382	40.1287
59	2008-02-05 20:23:08	116.69382	40.1287
59	2008-02-05 20:28:08	116.69381	40.1287
59	2008-02-05 20:33:08	116.69381	40.1287
59	2008-02-05 20:38:08	116.69382	40.1287
59	2008-02-05 20:43:08	116.69382	40.12871
59	2008-02-05 20:48:08	116.69381	40.1287
59	2008-02-05 20:53:08	116.69381	40.1287
59	2008-02-05 20:58:08	116.69381	40.1287
59	2008-02-05 21:03:08	116.69381	40.1287
59	2008-02-05 21:08:08	116.69381	40.12871
59	2008-02-05 21:13:08	116.69381	40.12871
59	2008-02-05 21:18:08	116.6938	40.12871
59	2008-02-05 21:23:08	116.6938	40.12871
59	2008-02-05 21:28:08	116.6938	40.12871
59	2008-02-05 21:33:08	116.6938	40.12871
59	2008-02-05 21:38:08	116.6938	40.12871
59	2008-02-05 21:43:08	116.6938	40.12871
59	2008-02-05 21:48:08	116.6938	40.12872
59	2008-02-05 21:53:08	116.6938	40.12872
59	2008-02-05 21:58:08	116.6938	40.12872
59	2008-02-05 22:03:08	116.69392	40.12906
59	2008-02-05 22:08:08	116.69392	40.12905
59	2008-02-05 22:13:07	116.69383	40.129
59	2008-02-05 22:18:07	116.69383	40.12891
59	2008-02-05 22:23:08	116.69381	40.12888
59	2008-02-05 22:28:08	116.69379	40.12888
59	2008-02-05 22:33:08	116.6938	40.12887
59	2008-02-05 22:33:08	116.6938	40.12887
59	2008-02-05 22:38:08	116.6938	40.12887
59	2008-02-05 22:43:08	116.6938	40.12886
59	2008-02-05 22:48:08	116.69381	40.12886
59	2008-02-05 22:53:08	116.69381	40.12885
59	2008-02-05 22:58:08	116.69382	40.12884
59	2008-02-05 23:03:08	116.69382	40.12883
59	2008-02-05 23:08:07	116.70046	40.1281
59	2008-02-05 23:13:07	116.72214	40.1337
59	2008-02-05 23:18:07	116.72651	40.15334
59	2008-02-05 23:28:07	116.72553	40.15509
59	2008-02-05 23:33:07	116.72626	40.16925
59	2008-02-05 23:38:07	116.73943	40.17042
59	2008-02-05 23:43:07	116.74395	40.17025
59	2008-02-05 23:48:07	116.74389	40.17026
59	2008-02-05 23:53:07	116.74389	40.17025
59	2008-02-05 23:58:07	116.74388	40.17025
59	2008-02-06 00:03:07	116.74388	40.17025
59	2008-02-06 00:08:07	116.74387	40.17023
59	2008-02-06 00:13:07	116.74386	40.17023
59	2008-02-06 00:18:07	116.74387	40.17023
59	2008-02-06 00:23:07	116.74388	40.17023
59	2008-02-06 00:28:07	116.74388	40.17023
59	2008-02-06 00:33:07	116.74387	40.17023
59	2008-02-06 00:38:07	116.74387	40.17023
59	2008-02-06 00:43:07	116.74387	40.17023
59	2008-02-06 00:48:08	116.74387	40.17023
59	2008-02-06 00:53:08	116.74387	40.17023
59	2008-02-06 00:58:08	116.74388	40.17023
59	2008-02-06 00:58:08	116.74388	40.17023
59	2008-02-06 01:03:08	116.74387	40.17023
59	2008-02-06 01:08:07	116.74387	40.17023
59	2008-02-06 01:13:07	116.74387	40.17023
59	2008-02-06 01:18:07	116.72466	40.16335
59	2008-02-06 01:23:07	116.72015	40.13345
59	2008-02-06 01:28:07	116.72405	40.14992
59	2008-02-06 01:33:07	116.72638	40.1534
59	2008-02-06 01:38:07	116.72635	40.15341
59	2008-02-06 01:43:07	116.72636	40.1534
59	2008-02-06 01:43:07	116.72636	40.1534
59	2008-02-06 01:48:07	116.72636	40.1534
59	2008-02-06 01:58:07	116.72638	40.15339
59	2008-02-06 02:03:07	116.72639	40.15338
59	2008-02-06 02:18:07	116.72641	40.15337
59	2008-02-06 02:23:07	116.72641	40.15337
59	2008-02-06 02:28:07	116.72642	40.15337
59	2008-02-06 02:33:07	116.72642	40.15337
59	2008-02-06 02:38:07	116.72643	40.15336
59	2008-02-06 02:43:07	116.72643	40.15336
59	2008-02-06 02:48:07	116.72643	40.15336
59	2008-02-06 02:53:07	116.72643	40.15336
59	2008-02-06 02:58:07	116.72643	40.15336
59	2008-02-06 03:03:07	116.72643	40.15336
59	2008-02-06 03:08:07	116.72643	40.15336
59	2008-02-06 03:13:07	116.72643	40.15336
59	2008-02-06 03:18:06	116.72643	40.15336
59	2008-02-06 03:23:06	116.72643	40.15336
59	2008-02-06 03:23:06	116.72643	40.15336
59	2008-02-06 03:28:06	116.72643	40.15336
59	2008-02-06 03:33:06	116.72643	40.15336
59	2008-02-06 03:38:06	116.72643	40.15336
59	2008-02-06 03:43:06	116.72643	40.15337
59	2008-02-06 03:48:06	116.72643	40.15337
59	2008-02-06 03:53:06	116.72644	40.15337
59	2008-02-06 03:58:07	116.72644	40.15337
59	2008-02-06 04:03:07	116.72644	40.15337
59	2008-02-06 04:08:07	116.72644	40.15337
59	2008-02-06 04:18:06	116.72644	40.15337
59	2008-02-06 04:23:06	116.72644	40.15337
59	2008-02-06 04:28:06	116.72644	40.15337
59	2008-02-06 04:33:06	116.72644	40.15336
59	2008-02-06 04:38:06	116.72644	40.15336
59	2008-02-06 04:43:06	116.72644	40.15336
59	2008-02-06 04:48:06	116.72645	40.15336
59	2008-02-06 04:53:06	116.72645	40.15336
59	2008-02-06 04:58:07	116.72645	40.15336
59	2008-02-06 05:03:07	116.72645	40.15336
59	2008-02-06 05:08:07	116.72645	40.15336
59	2008-02-06 05:13:07	116.72644	40.15336
59	2008-02-06 05:18:06	116.72644	40.15336
59	2008-02-06 05:28:06	116.72644	40.15336
59	2008-02-06 05:33:06	116.72644	40.15336
59	2008-02-06 05:43:06	116.72644	40.15336
59	2008-02-06 05:48:06	116.72644	40.15336
59	2008-02-06 05:53:06	116.72644	40.15336
59	2008-02-06 05:58:07	116.72644	40.15336
59	2008-02-06 06:03:07	116.72644	40.15336
59	2008-02-06 06:08:07	116.72643	40.15336
59	2008-02-06 06:13:07	116.72643	40.15336
59	2008-02-06 06:18:06	116.72643	40.15336
59	2008-02-06 06:23:06	116.72644	40.15337
59	2008-02-06 06:28:06	116.72644	40.15337
59	2008-02-06 06:33:06	116.72643	40.15337
59	2008-02-06 06:38:06	116.72643	40.15337
59	2008-02-06 06:48:06	116.72643	40.15338
59	2008-02-06 06:53:06	116.72643	40.15338
59	2008-02-06 06:58:06	116.72643	40.15338
59	2008-02-06 07:03:06	116.72643	40.15338
59	2008-02-06 07:08:06	116.72643	40.15338
59	2008-02-06 07:13:06	116.72643	40.15338
59	2008-02-06 07:18:06	116.72643	40.15339
59	2008-02-06 07:23:06	116.72643	40.15339
59	2008-02-06 07:28:06	116.72643	40.15339
59	2008-02-06 07:33:06	116.72643	40.15339
59	2008-02-06 07:38:06	116.72643	40.15339
59	2008-02-06 07:43:06	116.72643	40.15339
59	2008-02-06 07:48:06	116.72643	40.15339
59	2008-02-06 07:53:06	116.72643	40.15339
59	2008-02-06 07:58:06	116.72643	40.15339
59	2008-02-06 08:03:06	116.72643	40.15339
59	2008-02-06 08:08:06	116.72643	40.15339
59	2008-02-06 08:13:06	116.72643	40.15339
59	2008-02-06 08:13:06	116.72643	40.15339
59	2008-02-06 08:18:06	116.72643	40.15339
59	2008-02-06 08:23:06	116.72643	40.15339
59	2008-02-06 08:28:06	116.72643	40.15339
59	2008-02-06 08:33:06	116.72643	40.15339
59	2008-02-06 08:38:06	116.72644	40.15339
59	2008-02-06 08:43:06	116.72644	40.15339
59	2008-02-06 08:48:05	116.72644	40.15339
59	2008-02-06 08:53:05	116.72644	40.15339
59	2008-02-06 08:58:05	116.72644	40.15339
59	2008-02-06 09:03:05	116.72644	40.15339
59	2008-02-06 09:08:05	116.72644	40.15339
59	2008-02-06 09:23:05	116.72645	40.15339
59	2008-02-06 09:33:05	116.72644	40.15339
59	2008-02-06 09:38:05	116.72644	40.15339
59	2008-02-06 09:43:05	116.72644	40.15339
59	2008-02-06 09:48:06	116.72644	40.15339
59	2008-02-06 09:53:06	116.72644	40.15339
59	2008-02-06 09:58:06	116.72644	40.15339
59	2008-02-06 10:03:06	116.72644	40.15339
59	2008-02-06 10:08:05	116.72644	40.15339
59	2008-02-06 10:13:05	116.72644	40.15339
59	2008-02-06 10:23:05	116.72644	40.15339
59	2008-02-06 10:28:05	116.72644	40.15339
59	2008-02-06 10:33:05	116.72644	40.15339
59	2008-02-06 10:38:05	116.72644	40.15338
59	2008-02-06 10:38:05	116.72644	40.15338
59	2008-02-06 10:43:05	116.72644	40.15339
59	2008-02-06 10:48:06	116.72644	40.15339
59	2008-02-06 10:53:06	116.72645	40.15338
59	2008-02-06 10:58:06	116.72645	40.15338
59	2008-02-06 11:03:06	116.72645	40.15338
59	2008-02-06 11:08:05	116.72645	40.15338
59	2008-02-06 11:18:05	116.72644	40.15338
59	2008-02-06 11:23:05	116.72644	40.15337
59	2008-02-06 11:28:05	116.72651	40.15347
59	2008-02-06 11:38:05	116.73026	40.15561
59	2008-02-06 11:43:05	116.73026	40.15561
59	2008-02-06 11:48:05	116.73032	40.15575
59	2008-02-06 11:53:05	116.73034	40.15579
59	2008-02-06 11:58:05	116.73033	40.15577
59	2008-02-06 12:03:05	116.73032	40.15577
59	2008-02-06 12:08:05	116.73031	40.15577
59	2008-02-06 12:13:05	116.73031	40.15578
59	2008-02-06 12:18:05	116.73031	40.15578
59	2008-02-06 12:23:05	116.73031	40.15578
59	2008-02-06 12:28:05	116.7303	40.15578
59	2008-02-06 12:33:06	116.7303	40.15578
59	2008-02-06 12:38:06	116.73031	40.15578
59	2008-02-06 12:43:06	116.7303	40.15577
59	2008-02-06 12:48:05	116.7303	40.15577
59	2008-02-06 12:53:05	116.7303	40.15576
59	2008-02-06 12:58:05	116.7303	40.15575
59	2008-02-06 13:03:05	116.73029	40.15575
59	2008-02-06 13:03:05	116.73029	40.15575
59	2008-02-06 13:08:05	116.73029	40.15575
59	2008-02-06 13:13:05	116.73029	40.15574
59	2008-02-06 13:18:05	116.73028	40.15574
59	2008-02-06 13:23:05	116.73029	40.15574
59	2008-02-06 13:28:05	116.7303	40.15574
59	2008-02-06 13:33:05	116.7303	40.15574
59	2008-02-06 13:38:05	116.7303	40.15574
59	2008-02-06 13:43:05	116.7303	40.15574
59	2008-02-06 13:48:05	116.7303	40.15574
59	2008-02-06 13:53:05	116.7303	40.15574
59	2008-02-06 13:58:05	116.7303	40.15574
59	2008-02-06 14:03:04	116.7303	40.15574
59	2008-02-06 14:13:05	116.7303	40.15574
59	2008-02-06 14:18:05	116.7303	40.15574
59	2008-02-06 14:23:05	116.7303	40.15574
59	2008-02-06 14:28:04	116.7303	40.15574
59	2008-02-06 14:33:04	116.73029	40.15574
59	2008-02-06 14:38:04	116.73029	40.15573
59	2008-02-06 14:48:04	116.73029	40.15573
59	2008-02-06 14:53:04	116.73029	40.15573
59	2008-02-06 14:58:04	116.73029	40.15573
59	2008-02-06 15:03:04	116.73029	40.15572
59	2008-02-06 15:08:05	116.73029	40.15572
59	2008-02-06 15:08:05	116.73029	40.15572
59	2008-02-06 15:08:05	116.73029	40.15572
59	2008-02-06 15:13:05	116.73029	40.15572
59	2008-02-06 15:18:05	116.73029	40.15572
59	2008-02-06 15:28:04	116.73029	40.15572
59	2008-02-06 15:28:04	116.73029	40.15572
59	2008-02-06 15:33:04	116.73029	40.15572
59	2008-02-06 15:33:04	116.73029	40.15572
59	2008-02-06 15:38:04	116.73029	40.15572
59	2008-02-06 15:43:04	116.73029	40.15572
59	2008-02-06 15:48:04	116.73029	40.15572
59	2008-02-06 15:53:04	116.73029	40.15572
59	2008-02-06 15:58:04	116.73029	40.15572
59	2008-02-06 16:03:04	116.7303	40.15571
59	2008-02-06 16:08:05	116.7303	40.15572
59	2008-02-06 16:13:05	116.7303	40.15572
59	2008-02-06 16:18:05	116.73029	40.15572
59	2008-02-06 16:23:05	116.73029	40.15572
59	2008-02-06 16:33:05	116.73029	40.15573
59	2008-02-06 16:38:05	116.73029	40.15573
59	2008-02-06 16:43:05	116.73029	40.15573
59	2008-02-06 16:48:04	116.73029	40.15573
59	2008-02-06 16:58:04	116.73029	40.15572
59	2008-02-06 17:03:04	116.73029	40.15572
59	2008-02-06 17:08:04	116.73029	40.15572
59	2008-02-06 17:13:04	116.73029	40.15572
59	2008-02-06 17:18:04	116.73036	40.15586
59	2008-02-06 17:23:04	116.73035	40.15585
59	2008-02-06 17:28:04	116.73034	40.15584
59	2008-02-06 17:33:04	116.73033	40.15582
59	2008-02-06 17:38:04	116.73033	40.15582
59	2008-02-06 17:43:04	116.73033	40.15581
59	2008-02-06 17:48:04	116.73033	40.15581
59	2008-02-06 17:53:04	116.73033	40.1558
59	2008-02-06 17:53:04	116.73033	40.1558
59	2008-02-06 17:58:04	116.73033	40.1558
59	2008-02-06 18:01:17	116.73033	40.15579
59	2008-02-06 18:03:04	116.73032	40.15579
59	2008-02-06 18:08:04	116.73032	40.15579
59	2008-02-06 18:13:04	116.73032	40.15578
59	2008-02-06 18:18:04	116.73031	40.15578
59	2008-02-06 18:23:04	116.73031	40.15577
59	2008-02-06 18:28:04	116.7303	40.15576
59	2008-02-06 18:33:04	116.73029	40.15575
59	2008-02-06 18:38:04	116.73029	40.15575
59	2008-02-06 18:48:04	116.73028	40.15574
59	2008-02-06 18:53:04	116.73028	40.15573
59	2008-02-06 18:58:04	116.73028	40.15573
59	2008-02-06 19:03:04	116.73027	40.15573
59	2008-02-06 19:08:04	116.73027	40.15572
59	2008-02-06 19:13:04	116.73027	40.15572
59	2008-02-06 19:18:04	116.73027	40.15571
59	2008-02-06 19:23:04	116.73027	40.15571
59	2008-02-06 19:28:04	116.73027	40.15571
59	2008-02-06 19:33:04	116.73027	40.15571
59	2008-02-06 19:38:04	116.73027	40.15571
59	2008-02-06 19:43:04	116.73027	40.1557
59	2008-02-06 19:48:03	116.73027	40.1557
59	2008-02-06 19:53:03	116.73027	40.1557
59	2008-02-06 19:58:03	116.73027	40.1557
59	2008-02-06 20:03:03	116.73027	40.1557
59	2008-02-06 20:08:04	116.73028	40.1557
59	2008-02-06 20:13:04	116.73028	40.1557
59	2008-02-06 20:18:03	116.73028	40.1557
59	2008-02-06 20:23:03	116.73028	40.1557
59	2008-02-06 20:23:03	116.73028	40.1557
59	2008-02-06 20:28:04	116.73028	40.1557
59	2008-02-06 20:33:04	116.73028	40.1557
59	2008-02-06 20:38:04	116.73028	40.15571
59	2008-02-06 20:43:04	116.73027	40.15571
59	2008-02-06 20:48:03	116.73027	40.15571
59	2008-02-06 20:53:03	116.73027	40.15571
59	2008-02-06 20:58:03	116.73027	40.15571
59	2008-02-06 21:03:03	116.73027	40.15571
59	2008-02-06 21:08:03	116.73027	40.15571
59	2008-02-06 21:13:03	116.73028	40.15571
59	2008-02-06 21:18:03	116.73028	40.15571
59	2008-02-06 21:23:03	116.73027	40.15571
59	2008-02-06 21:28:04	116.73027	40.15571
59	2008-02-06 21:33:04	116.73027	40.15571
59	2008-02-06 21:38:04	116.73027	40.15571
59	2008-02-06 21:43:04	116.73027	40.15571
59	2008-02-06 21:48:03	116.73027	40.15571
59	2008-02-06 21:53:03	116.73027	40.15571
59	2008-02-06 21:58:03	116.73027	40.15571
59	2008-02-06 22:08:03	116.73027	40.15571
59	2008-02-06 22:13:03	116.73028	40.15571
59	2008-02-06 22:18:03	116.73028	40.15571
59	2008-02-06 22:23:03	116.73028	40.1557
59	2008-02-06 22:28:04	116.73028	40.1557
59	2008-02-06 22:33:04	116.73028	40.15569
59	2008-02-06 22:38:03	116.73028	40.15569
59	2008-02-06 22:43:04	116.73028	40.15569
59	2008-02-06 22:43:04	116.73028	40.15569
59	2008-02-06 22:48:03	116.73028	40.15569
59	2008-02-06 22:48:03	116.73028	40.15569
59	2008-02-06 22:53:03	116.73028	40.15569
59	2008-02-06 22:58:03	116.73028	40.15569
59	2008-02-06 23:03:03	116.73028	40.15569
59	2008-02-06 23:08:03	116.73028	40.15569
59	2008-02-06 23:13:03	116.73028	40.15569
59	2008-02-06 23:18:03	116.73028	40.15569
59	2008-02-06 23:23:03	116.73028	40.15569
59	2008-02-06 23:28:03	116.73028	40.15569
59	2008-02-06 23:33:03	116.73028	40.15569
59	2008-02-06 23:38:03	116.73028	40.15569
59	2008-02-06 23:43:03	116.73028	40.15569
59	2008-02-06 23:48:03	116.73027	40.15568
59	2008-02-06 23:53:03	116.73028	40.15568
59	2008-02-06 23:58:03	116.73028	40.15568
59	2008-02-07 00:03:03	116.73028	40.15568
59	2008-02-07 00:08:03	116.73028	40.15568
59	2008-02-07 00:13:03	116.73028	40.15568
59	2008-02-07 00:18:03	116.73028	40.15568
59	2008-02-07 00:23:03	116.73028	40.15568
59	2008-02-07 00:28:03	116.73028	40.15568
59	2008-02-07 00:33:03	116.73028	40.15568
59	2008-02-07 00:43:03	116.73028	40.15568
59	2008-02-07 00:48:03	116.73028	40.15568
59	2008-02-07 00:53:03	116.73028	40.15568
59	2008-02-07 00:58:03	116.73028	40.15568
59	2008-02-07 01:03:03	116.73028	40.15569
59	2008-02-07 01:08:02	116.73028	40.15569
59	2008-02-07 01:13:02	116.73028	40.15569
59	2008-02-07 01:18:02	116.73027	40.15569
59	2008-02-07 01:23:02	116.73027	40.15569
59	2008-02-07 01:28:02	116.73027	40.15568
59	2008-02-07 01:33:02	116.73027	40.15568
59	2008-02-07 01:38:02	116.73027	40.15568
59	2008-02-07 01:43:02	116.73027	40.15568
59	2008-02-07 01:48:03	116.73027	40.15568
59	2008-02-07 01:53:03	116.73027	40.15568
59	2008-02-07 01:58:03	116.73027	40.15568
59	2008-02-07 02:13:02	116.73027	40.15568
59	2008-02-07 02:18:02	116.73026	40.15568
59	2008-02-07 02:23:02	116.73027	40.15569
59	2008-02-07 02:28:02	116.73027	40.15569
59	2008-02-07 02:33:02	116.73027	40.15569
59	2008-02-07 02:38:02	116.73027	40.15569
59	2008-02-07 02:43:02	116.73027	40.15569
59	2008-02-07 02:48:03	116.73027	40.15569
59	2008-02-07 02:53:03	116.73027	40.1557
59	2008-02-07 02:58:03	116.73027	40.1557
59	2008-02-07 03:03:03	116.73027	40.1557
59	2008-02-07 03:18:02	116.73027	40.1557
59	2008-02-07 03:23:02	116.73027	40.15569
59	2008-02-07 03:28:02	116.73027	40.15569
59	2008-02-07 03:33:02	116.73027	40.15569
59	2008-02-07 03:38:02	116.73027	40.15569
59	2008-02-07 03:38:02	116.73027	40.15569
59	2008-02-07 03:43:02	116.73027	40.15569
59	2008-02-07 03:48:02	116.73027	40.1557
59	2008-02-07 03:53:02	116.73027	40.1557
59	2008-02-07 04:03:02	116.73028	40.15569
59	2008-02-07 04:08:02	116.73028	40.15569
59	2008-02-07 04:13:02	116.73029	40.1557
59	2008-02-07 04:13:02	116.73029	40.1557
59	2008-02-07 04:13:02	116.73029	40.1557
59	2008-02-07 04:13:02	116.73029	40.1557
59	2008-02-07 04:23:02	116.73029	40.1557
59	2008-02-07 04:28:02	116.73029	40.1557
59	2008-02-07 04:28:02	116.73029	40.1557
59	2008-02-07 04:33:02	116.7303	40.1557
59	2008-02-07 04:38:02	116.7303	40.1557
59	2008-02-07 04:43:02	116.7303	40.1557
59	2008-02-07 04:48:02	116.7303	40.15571
59	2008-02-07 04:53:02	116.7303	40.15571
59	2008-02-07 04:58:02	116.7303	40.15571
59	2008-02-07 05:03:02	116.7303	40.15571
59	2008-02-07 05:08:02	116.73031	40.15571
59	2008-02-07 05:13:02	116.73031	40.15571
59	2008-02-07 05:18:02	116.73031	40.15571
59	2008-02-07 05:23:02	116.73031	40.15571
59	2008-02-07 05:33:02	116.73031	40.15572
59	2008-02-07 05:38:02	116.73031	40.15572
59	2008-02-07 05:43:02	116.73031	40.15572
59	2008-02-07 05:48:02	116.7303	40.15572
59	2008-02-07 05:53:02	116.7303	40.15572
59	2008-02-07 05:58:02	116.7303	40.15572
59	2008-02-07 06:03:02	116.7303	40.15572
59	2008-02-07 06:03:02	116.7303	40.15572
59	2008-02-07 06:08:01	116.7303	40.15573
59	2008-02-07 06:13:01	116.73029	40.15573
59	2008-02-07 06:18:01	116.73029	40.15573
59	2008-02-07 06:23:01	116.73029	40.15573
59	2008-02-07 06:28:01	116.73029	40.15573
59	2008-02-07 06:33:01	116.73028	40.15573
59	2008-02-07 06:38:01	116.73028	40.15573
59	2008-02-07 06:43:01	116.73028	40.15573
59	2008-02-07 06:48:02	116.73028	40.15573
59	2008-02-07 06:53:02	116.73028	40.15573
59	2008-02-07 06:58:02	116.73028	40.15573
59	2008-02-07 07:08:01	116.73028	40.15573
59	2008-02-07 07:13:01	116.73028	40.15573
59	2008-02-07 07:18:01	116.73028	40.15573
59	2008-02-07 07:23:01	116.73028	40.15573
59	2008-02-07 07:28:01	116.73028	40.15572
59	2008-02-07 07:38:01	116.73028	40.15572
59	2008-02-07 07:43:01	116.73028	40.15572
59	2008-02-07 07:48:02	116.73028	40.15572
59	2008-02-07 07:53:02	116.73028	40.15571
59	2008-02-07 07:58:02	116.73028	40.15571
59	2008-02-07 08:03:02	116.73028	40.15571
59	2008-02-07 08:08:01	116.73028	40.15571
59	2008-02-07 08:13:01	116.73028	40.15571
59	2008-02-07 08:18:01	116.73028	40.15572
59	2008-02-07 08:23:01	116.73028	40.15571
59	2008-02-07 08:28:01	116.73028	40.15572
59	2008-02-07 08:28:01	116.73028	40.15572
59	2008-02-07 08:33:01	116.73028	40.15572
59	2008-02-07 08:38:01	116.73028	40.15572
59	2008-02-07 08:43:01	116.73028	40.15572
59	2008-02-07 08:48:02	116.73028	40.15572
59	2008-02-07 08:53:02	116.73029	40.15572
59	2008-02-07 08:58:01	116.73029	40.15571
59	2008-02-07 09:03:01	116.73029	40.15571
59	2008-02-07 09:08:01	116.73029	40.15571
59	2008-02-07 09:13:01	116.73029	40.15571
59	2008-02-07 09:28:01	116.73029	40.15571
59	2008-02-07 09:33:01	116.73029	40.15571
59	2008-02-07 09:38:01	116.73029	40.15571
59	2008-02-07 09:43:01	116.73029	40.15571
59	2008-02-07 09:48:01	116.73029	40.15571
59	2008-02-07 09:53:01	116.73029	40.15571
59	2008-02-07 09:58:02	116.73029	40.15571
59	2008-02-07 10:03:01	116.73029	40.15571
59	2008-02-07 10:08:01	116.73029	40.15571
59	2008-02-07 10:13:01	116.73029	40.15571
59	2008-02-07 10:18:01	116.73029	40.1557
59	2008-02-07 10:23:01	116.73029	40.1557
59	2008-02-07 10:28:01	116.73029	40.1557
59	2008-02-07 10:33:01	116.73029	40.15569
59	2008-02-07 10:38:01	116.73029	40.15569
59	2008-02-07 10:43:01	116.73029	40.15569
59	2008-02-07 10:48:01	116.73029	40.15569
59	2008-02-07 10:53:01	116.73029	40.15569
59	2008-02-07 10:53:01	116.73029	40.15569
59	2008-02-07 10:58:01	116.73029	40.15569
59	2008-02-07 11:03:01	116.73029	40.15569
59	2008-02-07 11:08:01	116.73029	40.1557
59	2008-02-07 11:13:01	116.7303	40.1557
59	2008-02-07 11:18:01	116.7303	40.15571
59	2008-02-07 11:28:01	116.7303	40.15571
59	2008-02-07 11:33:01	116.73029	40.15571
59	2008-02-07 11:38:01	116.73029	40.15571
59	2008-02-07 11:43:01	116.73029	40.15572
59	2008-02-07 11:48:01	116.73029	40.15572
59	2008-02-07 11:53:01	116.73029	40.15573
59	2008-02-07 11:58:01	116.73029	40.15573
59	2008-02-07 12:03:00	116.73027	40.15568
59	2008-02-07 12:08:00	116.72562	40.1534
59	2008-02-07 12:18:00	116.72182	40.19965
59	2008-02-07 12:23:00	116.71894	40.19435
59	2008-02-07 12:28:00	116.71234	40.15815
59	2008-02-07 12:33:00	116.72646	40.15323
59	2008-02-07 12:38:00	116.72345	40.14334
59	2008-02-07 12:43:01	116.69584	40.13215
59	2008-02-07 12:48:01	116.72231	40.13507
59	2008-02-07 12:53:01	116.72637	40.15321
59	2008-02-07 12:58:01	116.7264	40.15321
59	2008-02-07 13:03:01	116.72641	40.1532
59	2008-02-07 13:08:01	116.72642	40.1532
59	2008-02-07 13:13:00	116.7264	40.15322
59	2008-02-07 13:18:00	116.72641	40.15323
59	2008-02-07 13:23:00	116.72642	40.15323
59	2008-02-07 13:28:00	116.72643	40.15324
59	2008-02-07 13:33:00	116.72643	40.15324
59	2008-02-07 13:38:00	116.72644	40.15324
59	2008-02-07 13:43:00	116.72645	40.15324
59	2008-02-07 13:48:00	116.72646	40.15325
59	2008-02-07 13:53:01	116.72646	40.15325
59	2008-02-07 13:58:00	116.72646	40.15326
59	2008-02-07 14:03:00	116.72646	40.15326
59	2008-02-07 14:08:00	116.72646	40.15327
59	2008-02-07 14:13:00	116.72646	40.15327
59	2008-02-07 14:18:00	116.72647	40.15327
59	2008-02-07 14:23:00	116.72647	40.15328
59	2008-02-07 14:33:00	116.72647	40.15328
59	2008-02-07 14:38:00	116.72646	40.15327
59	2008-02-07 14:43:00	116.72646	40.15327
59	2008-02-07 14:48:00	116.72646	40.15327
59	2008-02-07 14:53:00	116.72646	40.15327
59	2008-02-07 14:58:00	116.72646	40.15327
59	2008-02-07 15:03:00	116.72646	40.15327
59	2008-02-07 15:08:00	116.72646	40.15326
59	2008-02-07 15:13:00	116.72647	40.15327
59	2008-02-07 15:18:00	116.72647	40.15327
59	2008-02-07 15:23:00	116.72647	40.15326
59	2008-02-07 15:28:00	116.72647	40.15326
59	2008-02-07 15:33:00	116.72647	40.15327
59	2008-02-07 15:38:00	116.72648	40.15327
59	2008-02-07 15:43:00	116.72648	40.15326
59	2008-02-07 15:43:00	116.72648	40.15326
59	2008-02-07 15:48:00	116.72648	40.15326
59	2008-02-07 15:53:00	116.72648	40.15326
59	2008-02-07 15:58:00	116.72648	40.15327
59	2008-02-07 16:03:00	116.72648	40.15327
59	2008-02-07 16:08:00	116.72649	40.15327
59	2008-02-07 16:13:00	116.72649	40.15327
59	2008-02-07 16:18:00	116.72649	40.15327
59	2008-02-07 16:23:00	116.71642	40.17169
59	2008-02-07 16:28:00	116.72335	40.20244
59	2008-02-07 16:33:00	116.71616	40.17023
59	2008-02-07 16:38:00	116.72654	40.15325
59	2008-02-07 16:43:00	116.72651	40.15322
59	2008-02-07 16:48:00	116.72648	40.15322
59	2008-02-07 16:53:00	116.72549	40.15533
59	2008-02-07 16:58:00	116.72977	40.15621
59	2008-02-07 17:03:00	116.7298	40.15628
59	2008-02-07 17:08:00	116.7298	40.1563
59	2008-02-07 17:12:59	116.7298	40.15632
59	2008-02-07 17:17:59	116.72981	40.15635
59	2008-02-07 17:22:59	116.73037	40.15706
59	2008-02-07 17:27:59	116.72988	40.15642
59	2008-02-07 17:32:59	116.72985	40.15642
59	2008-02-07 17:37:59	116.72983	40.15642
59	2008-02-07 17:42:59	116.72983	40.15642
59	2008-02-07 17:47:59	116.72982	40.15642
59	2008-02-07 17:52:59	116.72982	40.15642
59	2008-02-07 17:57:59	116.72986	40.15641
59	2008-02-07 18:01:30	116.72984	40.1564
59	2008-02-07 18:03:00	116.72983	40.1564
59	2008-02-07 18:08:00	116.72983	40.15641
59	2008-02-07 18:08:00	116.72983	40.15641
59	2008-02-07 18:13:00	116.72983	40.15641
59	2008-02-07 18:18:00	116.72983	40.15641
59	2008-02-07 18:23:00	116.72982	40.15639
59	2008-02-07 18:28:00	116.72981	40.15639
59	2008-02-07 18:33:00	116.7298	40.15638
59	2008-02-07 18:38:00	116.7298	40.15638
59	2008-02-07 18:42:59	116.7298	40.15638
59	2008-02-07 18:47:59	116.7298	40.15637
59	2008-02-07 18:52:59	116.7298	40.15637
59	2008-02-07 18:57:59	116.7298	40.15637
59	2008-02-07 19:02:59	116.7298	40.15638
59	2008-02-07 19:07:59	116.7298	40.15637
59	2008-02-07 19:12:59	116.7298	40.15637
59	2008-02-07 19:17:59	116.7298	40.15637
59	2008-02-07 19:23:00	116.7298	40.15637
59	2008-02-07 19:28:00	116.72965	40.15365
59	2008-02-07 19:32:59	116.72949	40.15364
59	2008-02-07 19:38:00	116.72951	40.15364
59	2008-02-07 19:42:59	116.72953	40.15364
59	2008-02-07 19:47:59	116.72953	40.15364
59	2008-02-07 19:52:59	116.72954	40.15364
59	2008-02-07 19:57:59	116.72955	40.15366
59	2008-02-07 20:02:59	116.72955	40.15367
59	2008-02-07 20:07:59	116.72954	40.15368
59	2008-02-07 20:12:59	116.72954	40.15368
59	2008-02-07 20:17:59	116.72953	40.15369
59	2008-02-07 20:23:00	116.72953	40.15369
59	2008-02-07 20:28:00	116.72952	40.1537
59	2008-02-07 20:33:00	116.72952	40.1537
59	2008-02-07 20:33:00	116.72952	40.1537
59	2008-02-07 20:38:00	116.72952	40.1537
59	2008-02-07 20:42:59	116.72953	40.15371
59	2008-02-07 20:47:59	116.72954	40.15371
59	2008-02-07 20:52:59	116.72955	40.15371
59	2008-02-07 20:57:59	116.72955	40.15371
59	2008-02-07 21:02:59	116.72955	40.15371
59	2008-02-07 21:07:59	116.72955	40.15371
59	2008-02-07 21:12:59	116.72955	40.15371
59	2008-02-07 21:17:59	116.72955	40.15371
59	2008-02-07 21:22:59	116.72954	40.15371
59	2008-02-07 21:27:59	116.72954	40.15372
59	2008-02-07 21:32:59	116.72954	40.15372
59	2008-02-07 21:37:59	116.72953	40.15372
59	2008-02-07 21:42:59	116.72953	40.15373
59	2008-02-07 21:47:59	116.72952	40.15373
59	2008-02-07 21:52:59	116.72952	40.15373
59	2008-02-07 21:57:59	116.72951	40.15373
59	2008-02-07 22:02:59	116.72951	40.15373
59	2008-02-07 22:07:59	116.72951	40.15373
59	2008-02-07 22:12:59	116.72951	40.15373
59	2008-02-07 22:17:59	116.72951	40.15373
59	2008-02-07 22:22:59	116.72951	40.15373
59	2008-02-07 22:27:59	116.72951	40.15373
59	2008-02-07 22:32:59	116.72951	40.15373
59	2008-02-07 22:37:59	116.7295	40.15373
59	2008-02-07 22:42:58	116.7295	40.15372
59	2008-02-07 22:47:58	116.72949	40.15372
59	2008-02-07 22:52:58	116.72949	40.15372
59	2008-02-07 22:57:58	116.72949	40.15372
59	2008-02-07 22:57:58	116.72949	40.15372
59	2008-02-07 23:02:59	116.72631	40.15545
59	2008-02-07 23:07:59	116.71604	40.16979
59	2008-02-07 23:12:59	116.72246	40.20096
59	2008-02-07 23:17:59	116.72157	40.20231
59	2008-02-07 23:22:59	116.72159	40.2023
59	2008-02-07 23:27:58	116.72158	40.2023
59	2008-02-07 23:32:59	116.72159	40.20231
59	2008-02-07 23:37:59	116.72159	40.20231
59	2008-02-07 23:42:58	116.72162	40.20231
59	2008-02-07 23:47:58	116.72163	40.2023
59	2008-02-07 23:52:58	116.72185	40.20218
59	2008-02-07 23:57:58	116.75414	40.19404
59	2008-02-08 00:02:58	116.72187	40.2023
59	2008-02-08 00:07:58	116.72186	40.20231
59	2008-02-08 00:12:59	116.72183	40.2023
59	2008-02-08 00:17:59	116.72181	40.20229
59	2008-02-08 00:22:59	116.7218	40.20228
59	2008-02-08 00:27:59	116.72179	40.20227
59	2008-02-08 00:32:59	116.71881	40.19382
59	2008-02-08 00:37:59	116.72166	40.16229
59	2008-02-08 00:42:58	116.72644	40.15328
59	2008-02-08 00:47:58	116.72649	40.15333
59	2008-02-08 00:52:58	116.72649	40.15335
59	2008-02-08 00:57:58	116.72648	40.15335
59	2008-02-08 01:02:58	116.72648	40.15335
59	2008-02-08 01:07:58	116.72648	40.15335
59	2008-02-08 01:12:58	116.72648	40.15335
59	2008-02-08 01:17:58	116.72648	40.15336
59	2008-02-08 01:22:59	116.72648	40.15335
59	2008-02-08 01:22:59	116.72648	40.15335
59	2008-02-08 01:27:59	116.72647	40.15335
59	2008-02-08 01:32:59	116.72647	40.15334
59	2008-02-08 01:37:59	116.72647	40.15334
59	2008-02-08 01:42:58	116.72647	40.15334
59	2008-02-08 01:47:58	116.72647	40.15333
59	2008-02-08 01:52:58	116.72647	40.15333
59	2008-02-08 01:57:58	116.72647	40.15334
59	2008-02-08 02:22:58	116.72647	40.15335
59	2008-02-08 02:47:58	116.72647	40.15336
59	2008-02-08 02:52:58	116.72646	40.15336
59	2008-02-08 02:57:58	116.72647	40.15336
59	2008-02-08 03:02:58	116.72647	40.15336
59	2008-02-08 03:07:58	116.72647	40.15336
59	2008-02-08 03:12:58	116.72647	40.15336
59	2008-02-08 03:17:58	116.72647	40.15336
59	2008-02-08 03:22:58	116.72647	40.15336
59	2008-02-08 03:27:58	116.72647	40.15336
59	2008-02-08 03:32:58	116.72648	40.15336
59	2008-02-08 03:37:58	116.72648	40.15336
59	2008-02-08 03:42:58	116.72648	40.15336
59	2008-02-08 03:47:58	116.72648	40.15336
59	2008-02-08 03:47:58	116.72648	40.15336
59	2008-02-08 03:52:58	116.72648	40.15336
59	2008-02-08 03:57:58	116.72648	40.15336
59	2008-02-08 04:02:57	116.72648	40.15336
59	2008-02-08 04:07:57	116.72648	40.15336
59	2008-02-08 04:12:57	116.72648	40.15336
59	2008-02-08 04:17:57	114.1279	40.15335
59	2008-02-08 04:17:57	114.1279	40.15335
59	2008-02-08 04:22:57	116.72649	40.15335
59	2008-02-08 04:27:57	116.72649	40.15335
59	2008-02-08 04:32:57	116.72649	40.15335
59	2008-02-08 04:37:57	116.72649	40.15336
59	2008-02-08 04:42:57	116.72649	40.15336
59	2008-02-08 04:47:57	116.72649	40.15336
59	2008-02-08 04:52:58	116.7265	40.15336
59	2008-02-08 04:57:58	116.7265	40.15336
59	2008-02-08 05:02:58	116.7265	40.15336
59	2008-02-08 05:07:58	116.7265	40.15336
59	2008-02-08 05:12:57	116.7265	40.15336
59	2008-02-08 05:17:57	116.7265	40.15336
59	2008-02-08 05:22:57	116.7265	40.15336
59	2008-02-08 05:27:57	116.7265	40.15336
59	2008-02-08 05:32:57	116.7265	40.15336
59	2008-02-08 05:37:57	116.7265	40.15336
59	2008-02-08 05:42:57	116.7265	40.15337
59	2008-02-08 05:47:57	116.7265	40.15337
59	2008-02-08 05:52:58	116.7265	40.15337
59	2008-02-08 05:57:58	116.7265	40.15337
59	2008-02-08 06:02:58	116.7265	40.15337
59	2008-02-08 06:07:58	116.7265	40.15337
59	2008-02-08 06:12:57	116.72649	40.15337
59	2008-02-08 06:12:57	116.72649	40.15337
59	2008-02-08 06:17:57	116.72649	40.15337
59	2008-02-08 06:22:57	116.7265	40.15337
59	2008-02-08 06:27:57	116.72668	40.15335
59	2008-02-08 06:32:57	116.72659	40.1534
59	2008-02-08 06:37:57	116.72658	40.15339
59	2008-02-08 06:42:57	116.72657	40.15339
59	2008-02-08 06:47:57	116.72656	40.15338
59	2008-02-08 06:52:57	116.72656	40.15338
59	2008-02-08 06:57:57	116.72656	40.15337
59	2008-02-08 07:02:57	116.72656	40.15337
59	2008-02-08 07:07:57	116.72656	40.15337
59	2008-02-08 07:12:57	116.72655	40.15337
59	2008-02-08 07:17:57	116.72655	40.15337
59	2008-02-08 07:22:57	116.72654	40.15337
59	2008-02-08 07:27:57	116.72654	40.15337
59	2008-02-08 07:32:57	116.72654	40.15337
59	2008-02-08 07:37:57	116.72654	40.15337
59	2008-02-08 07:42:57	116.72653	40.15337
59	2008-02-08 07:47:57	116.72653	40.15338
59	2008-02-08 07:52:57	116.72653	40.15338
59	2008-02-08 07:57:57	116.72653	40.15339
59	2008-02-08 08:02:57	116.72652	40.15339
59	2008-02-08 08:07:57	116.72652	40.15339
59	2008-02-08 08:12:57	116.72652	40.15339
59	2008-02-08 08:17:57	116.72652	40.15339
59	2008-02-08 08:22:57	116.72652	40.15339
59	2008-02-08 08:27:57	116.72652	40.15339
59	2008-02-08 08:32:57	116.72652	40.15339
59	2008-02-08 08:37:57	116.72651	40.15339
59	2008-02-08 08:37:57	116.72651	40.15339
59	2008-02-08 08:42:57	116.72646	40.15332
59	2008-02-08 08:47:57	116.72646	40.15334
59	2008-02-08 08:52:57	116.72645	40.15333
59	2008-02-08 08:57:57	116.72645	40.15332
59	2008-02-08 09:02:57	116.72645	40.15333
59	2008-02-08 09:07:57	116.72645	40.15332
59	2008-02-08 09:12:56	116.72646	40.15332
59	2008-02-08 09:17:56	116.72648	40.15331
59	2008-02-08 09:22:56	116.72649	40.15331
59	2008-02-08 09:27:56	116.72649	40.15331
59	2008-02-08 09:32:56	116.7265	40.1533
59	2008-02-08 09:37:56	116.7265	40.15331
59	2008-02-08 09:42:56	116.7265	40.15331
59	2008-02-08 09:47:56	116.7265	40.15331
59	2008-02-08 09:52:57	116.72651	40.15331
59	2008-02-08 09:57:57	116.72651	40.15332
59	2008-02-08 10:02:57	116.72651	40.15332
59	2008-02-08 10:07:57	116.72651	40.15332
59	2008-02-08 10:12:56	116.72651	40.15332
59	2008-02-08 10:17:56	116.72651	40.15331
59	2008-02-08 10:22:56	116.72651	40.15331
59	2008-02-08 10:27:56	116.72651	40.15331
59	2008-02-08 10:32:56	116.72651	40.15331
59	2008-02-08 10:37:56	116.72651	40.15331
59	2008-02-08 10:42:56	116.72651	40.15331
59	2008-02-08 10:47:56	116.72651	40.15331
59	2008-02-08 10:52:56	116.72658	40.15297
59	2008-02-08 10:57:56	116.72653	40.15344
59	2008-02-08 11:02:57	116.72634	40.15328
59	2008-02-08 11:02:57	116.72634	40.15328
59	2008-02-08 11:07:57	116.72656	40.1534
59	2008-02-08 11:12:57	116.7265	40.15342
59	2008-02-08 11:17:56	116.72629	40.15311
59	2008-02-08 11:22:56	116.72637	40.1532
59	2008-02-08 11:27:56	116.72641	40.15329
59	2008-02-08 11:32:56	116.72642	40.15332
59	2008-02-08 11:37:56	116.72642	40.15334
59	2008-02-08 11:42:56	116.72644	40.15335
59	2008-02-08 11:47:56	116.72645	40.15336
59	2008-02-08 11:52:56	116.72646	40.15337
59	2008-02-08 11:57:56	116.72646	40.15337
59	2008-02-08 12:02:56	116.72646	40.15337
59	2008-02-08 12:07:57	116.72647	40.15336
59	2008-02-08 12:12:57	116.72648	40.15336
59	2008-02-08 12:17:57	116.7253	40.1517
59	2008-02-08 12:22:57	116.72526	40.15169
59	2008-02-08 12:27:56	116.72527	40.15169
59	2008-02-08 12:32:56	116.72527	40.15169
59	2008-02-08 12:37:56	116.72526	40.15169
59	2008-02-08 12:42:56	116.72524	40.15169
59	2008-02-08 12:47:56	116.72523	40.1517
59	2008-02-08 12:52:56	116.72544	40.15295
59	2008-02-08 12:57:56	116.73017	40.15573
59	2008-02-08 13:02:56	116.73022	40.15574
59	2008-02-08 13:07:56	116.73023	40.15572
59	2008-02-08 13:12:56	116.73026	40.15571
59	2008-02-08 13:17:56	116.73027	40.15571
59	2008-02-08 13:22:56	116.73028	40.1557
59	2008-02-08 13:27:56	116.73028	40.15571
59	2008-02-08 13:27:56	116.73028	40.15571
59	2008-02-08 13:32:56	116.73028	40.15571
59	2008-02-08 13:37:56	116.73028	40.15571
59	2008-02-08 13:42:56	116.73029	40.15571
59	2008-02-08 13:47:56	116.73029	40.15572
59	2008-02-08 13:52:56	116.73029	40.15572
59	2008-02-08 13:57:56	116.73029	40.15571
59	2008-02-08 14:02:56	116.73028	40.15571
59	2008-02-08 14:07:56	116.73028	40.1557
59	2008-02-08 14:12:56	116.73028	40.1557
59	2008-02-08 14:17:56	116.73028	40.1557
59	2008-02-08 14:22:56	116.73028	40.15569
59	2008-02-08 14:27:55	116.73027	40.15569
59	2008-02-08 14:32:55	116.73027	40.15569
59	2008-02-08 14:37:55	116.73027	40.15569
59	2008-02-08 14:42:55	116.73027	40.15569
59	2008-02-08 14:47:55	116.73027	40.15569
59	2008-02-08 14:52:55	116.73027	40.1557
59	2008-02-08 14:57:55	116.73028	40.1557
59	2008-02-08 15:02:55	116.73028	40.1557
59	2008-02-08 15:07:56	116.73028	40.1557
59	2008-02-08 15:12:56	116.73028	40.1557
59	2008-02-08 15:17:56	116.73028	40.1557
59	2008-02-08 15:22:56	116.73028	40.1557
59	2008-02-08 15:27:56	116.73028	40.1557
59	2008-02-08 15:32:56	116.73028	40.1557
59	2008-02-08 15:37:55	116.73028	40.15571
59	2008-02-08 15:42:55	116.73028	40.15571
59	2008-02-08 15:47:55	116.73029	40.1557
59	2008-02-08 15:52:55	116.73029	40.1557
59	2008-02-08 15:52:55	116.73029	40.1557
59	2008-02-08 15:57:55	116.73029	40.1557
59	2008-02-08 16:02:55	116.73029	40.15571
59	2008-02-08 16:07:55	116.73029	40.15571
59	2008-02-08 16:12:55	116.73029	40.15572
59	2008-02-08 16:17:56	116.73029	40.15572
59	2008-02-08 16:22:56	116.73029	40.15572
59	2008-02-08 16:27:56	116.73029	40.15573
59	2008-02-08 16:32:56	116.73029	40.15573
59	2008-02-08 16:37:55	116.73029	40.15573
59	2008-02-08 16:42:55	116.73029	40.15573
59	2008-02-08 16:47:55	116.73029	40.15573
59	2008-02-08 16:52:55	116.73029	40.15572
59	2008-02-08 16:57:55	116.73029	40.15573
59	2008-02-08 17:02:55	116.7303	40.15573
59	2008-02-08 17:07:55	116.7303	40.15573
59	2008-02-08 17:12:55	116.7303	40.15573
59	2008-02-08 17:17:55	116.7303	40.15573
59	2008-02-08 17:22:55	116.7303	40.15573
59	2008-02-08 17:27:55	116.7303	40.15573
59	2008-02-08 17:32:55	116.7303	40.15574
59	2008-02-08 17:37:55	116.7303	40.15574
