# Supplementary material for: An adaptive map-matching algorithm based on hierarchical fuzzy system from vehicular GPS data
Source: PLoS One. 2017 Dec 5;12(12):e0188796. doi: 10.1371/journal.pone.0188796 (PMC5716534; doi:10.1371/journal.pone.0188796)
Supplement: S1 Data — (ZIP) [file pone.0188796.s001.zip › data samples/6.txt]

6	2008-02-02 13:40:36	116.3636	39.92648
6	2008-02-02 13:46:36	116.3636	39.92648
6	2008-02-02 13:53:03	116.3636	39.92648
6	2008-02-02 14:05:32	116.3636	39.92648
6	2008-02-02 14:10:33	116.3636	39.92648
6	2008-02-02 14:23:02	116.3636	39.92648
6	2008-02-02 14:30:33	116.3636	39.92648
6	2008-02-02 14:39:55	116.3636	39.92648
6	2008-02-02 14:45:55	116.3636	39.92648
6	2008-02-02 14:51:55	116.3636	39.92648
6	2008-02-02 14:52:31	116.3636	39.92648
6	2008-02-02 14:52:31	116.3636	39.92648
6	2008-02-02 15:00:53	116.3636	39.92648
6	2008-02-02 15:07:02	116.3636	39.92648
6	2008-02-02 15:18:33	116.3636	39.92648
6	2008-02-02 15:26:03	116.3636	39.92648
6	2008-02-02 15:32:32	116.3636	39.92648
6	2008-02-02 15:38:32	116.43453	39.92262
6	2008-02-02 15:44:32	116.44723	39.92572
6	2008-02-02 15:50:32	116.4493	39.9355
6	2008-02-02 15:56:32	116.44238	39.94755
6	2008-02-02 16:02:32	116.45507	39.9478
6	2008-02-02 16:08:32	116.4438	39.95938
6	2008-02-02 16:14:32	116.42597	39.96815
6	2008-02-02 16:20:32	116.41008	39.96773
6	2008-02-02 16:26:32	116.3752	39.9765
6	2008-02-02 16:32:32	116.38145	39.98073
6	2008-02-02 16:38:32	116.38662	39.96673
6	2008-02-02 16:44:32	116.419	39.96783
6	2008-02-02 16:50:32	116.45555	39.94442
6	2008-02-02 16:56:32	116.44647	39.93243
6	2008-02-02 17:02:32	116.43752	39.92602
6	2008-02-02 17:08:32	116.4435	39.92162
6	2008-02-02 17:14:32	116.45535	39.91008
6	2008-02-02 17:18:51	116.4597	39.90673
6	2008-02-02 17:24:51	116.45985	39.90678
6	2008-02-02 17:27:51	116.45975	39.9067
6	2008-02-02 17:33:51	116.47185	39.91078
6	2008-02-02 17:39:51	116.48512	39.91128
6	2008-02-02 17:45:51	117.26283	39.81797
6	2008-02-02 17:51:51	118.03013	39.67213
6	2008-02-02 17:51:51	118.03013	39.67213
6	2008-02-02 17:58:03	118.03013	39.67213
6	2008-02-02 18:06:02	118.03013	39.67213
6	2008-02-02 18:24:02	116.4548	39.86945
6	2008-02-02 18:30:02	116.43335	39.8578
6	2008-02-02 18:36:02	116.43278	39.86357
6	2008-02-02 18:42:02	116.42425	39.86607
6	2008-02-02 18:48:02	116.43905	39.87445
6	2008-02-02 18:54:02	116.4616	39.88043
6	2008-02-02 19:00:02	116.45548	39.89105
6	2008-02-02 19:06:02	116.45603	39.90372
6	2008-02-02 19:12:02	116.45973	39.90673
6	2008-02-02 19:18:02	116.4645	39.90678
6	2008-02-02 19:24:02	116.4714	39.89948
6	2008-02-02 19:30:02	116.4559	39.89945
6	2008-02-02 19:36:02	116.4562	39.90385
6	2008-02-02 19:42:02	116.4601	39.90823
6	2008-02-02 19:48:02	116.47262	39.90673
6	2008-02-02 19:54:02	116.51873	39.90757
6	2008-02-02 20:00:02	116.60432	39.90572
6	2008-02-02 20:06:02	116.63677	39.89493
6	2008-02-02 20:12:02	116.67083	39.87627
6	2008-02-02 20:12:02	116.67083	39.87627
6	2008-02-02 20:18:02	116.69735	39.85435
6	2008-02-02 20:24:02	116.69398	39.85692
6	2008-02-02 20:30:02	116.67515	39.87303
6	2008-02-02 20:36:02	116.66083	39.8808
6	2008-02-02 20:39:59	116.6617	39.88303
6	2008-02-02 20:44:35	116.66165	39.88302
6	2008-02-02 20:50:35	116.65192	39.8995
6	2008-02-02 20:50:35	116.65192	39.8995
6	2008-02-02 20:56:35	116.65178	39.90663
6	2008-02-02 21:02:35	116.63945	39.90588
6	2008-02-02 21:06:30	116.63022	39.9052
6	2008-02-02 21:11:03	116.63027	39.90528
6	2008-02-02 21:17:03	116.63032	39.90523
6	2008-02-02 21:23:03	116.63018	39.90515
6	2008-02-02 21:34:11	116.6377	39.89162
6	2008-02-02 21:34:11	116.6377	39.89162
6	2008-02-02 21:40:11	116.65002	39.8895
6	2008-02-02 21:44:45	116.66165	39.883
6	2008-02-02 21:50:45	116.6616	39.883
6	2008-02-02 21:56:45	116.66163	39.88298
6	2008-02-02 22:02:05	116.66188	39.88278
6	2008-02-02 22:08:05	116.65723	39.88728
6	2008-02-02 22:10:28	116.66157	39.88295
6	2008-02-02 22:13:10	116.66162	39.88293
6	2008-02-02 22:13:13	116.66162	39.88293
6	2008-02-02 22:16:45	116.66163	39.88293
6	2008-02-02 22:22:45	116.66943	39.87737
6	2008-02-02 22:40:57	116.79582	39.77197
6	2008-02-02 22:46:57	116.79572	39.772
6	2008-02-02 22:47:59	116.79572	39.772
6	2008-02-02 22:53:59	116.78512	39.7717
6	2008-02-02 22:56:24	116.78773	39.77363
6	2008-02-02 23:02:24	116.78763	39.7737
6	2008-02-02 23:08:24	116.78758	39.77363
6	2008-02-02 23:14:24	116.78775	39.77365
6	2008-02-02 23:20:24	116.7877	39.77367
6	2008-02-02 23:20:24	116.7877	39.77367
6	2008-02-02 23:26:24	116.78773	39.77367
6	2008-02-02 23:38:24	116.78778	39.77378
6	2008-02-02 23:44:24	116.78773	39.77368
6	2008-02-02 23:50:24	116.7879	39.77392
6	2008-02-02 23:56:24	116.78777	39.77375
6	2008-02-03 00:14:24	116.78802	39.77387
6	2008-02-03 00:20:24	116.7877	39.77377
6	2008-02-03 00:26:24	116.78773	39.77372
6	2008-02-03 00:32:24	116.78767	39.77372
6	2008-02-03 00:38:24	116.78772	39.77365
6	2008-02-03 00:44:24	116.78767	39.7736
6	2008-02-03 00:50:24	116.78772	39.77365
6	2008-02-03 01:02:24	116.78773	39.7735
6	2008-02-03 01:08:24	116.78772	39.77363
6	2008-02-03 01:14:24	116.78773	39.77373
6	2008-02-03 01:20:24	116.78775	39.77367
6	2008-02-03 01:26:24	116.78775	39.77353
6	2008-02-03 01:32:24	116.78777	39.77348
6	2008-02-03 01:38:24	116.78768	39.7737
6	2008-02-03 01:50:24	116.78775	39.77372
6	2008-02-03 01:56:24	116.78772	39.77365
6	2008-02-03 02:02:24	116.78773	39.77367
6	2008-02-03 02:14:24	116.78777	39.77367
6	2008-02-03 02:20:24	116.78777	39.77368
6	2008-02-03 02:38:24	116.7878	39.77367
6	2008-02-03 02:44:24	116.78782	39.77372
6	2008-02-03 03:08:24	116.78768	39.77375
6	2008-02-03 03:14:24	116.78773	39.77375
6	2008-02-03 03:20:24	116.7878	39.77377
6	2008-02-03 03:26:24	116.78768	39.77378
6	2008-02-03 03:38:24	116.78768	39.77375
6	2008-02-03 03:56:24	116.78773	39.77365
6	2008-02-03 04:02:24	116.78775	39.77358
6	2008-02-03 04:08:24	116.78775	39.77355
6	2008-02-03 04:14:24	116.78782	39.77378
6	2008-02-03 04:20:24	116.7878	39.77358
6	2008-02-03 04:26:24	116.78773	39.77362
6	2008-02-03 04:32:24	116.78762	39.7738
6	2008-02-03 04:38:24	116.7877	39.7736
6	2008-02-03 04:50:24	116.78773	39.77368
6	2008-02-03 04:56:24	116.7877	39.77363
6	2008-02-03 05:02:24	116.7876	39.77385
6	2008-02-03 05:08:24	116.78762	39.77385
6	2008-02-03 05:08:24	116.78762	39.77385
6	2008-02-03 05:14:24	116.78765	39.77362
6	2008-02-03 05:20:24	116.78765	39.77367
6	2008-02-03 05:26:24	116.7878	39.77352
6	2008-02-03 05:32:24	116.78775	39.77375
6	2008-02-03 05:38:24	116.78775	39.77375
6	2008-02-03 05:44:24	116.78775	39.77375
6	2008-02-03 05:50:24	116.78775	39.77375
6	2008-02-03 05:56:24	116.78775	39.77375
6	2008-02-03 06:02:24	116.78775	39.77375
6	2008-02-03 06:08:24	116.78772	39.77362
6	2008-02-03 06:14:24	116.78772	39.77363
6	2008-02-03 06:20:24	116.78763	39.77375
6	2008-02-03 06:26:24	116.78767	39.77382
6	2008-02-03 06:32:24	116.7877	39.77333
6	2008-02-03 06:38:24	116.78775	39.7735
6	2008-02-03 06:44:24	116.7877	39.7738
6	2008-02-03 06:50:24	116.78772	39.77373
6	2008-02-03 06:56:24	116.78767	39.77383
6	2008-02-03 07:02:24	116.78777	39.77365
6	2008-02-03 07:08:24	116.78777	39.77372
6	2008-02-03 07:14:24	116.78773	39.77372
6	2008-02-03 07:38:24	116.74385	39.75348
6	2008-02-03 07:44:24	116.74187	39.756
6	2008-02-03 08:07:32	116.61845	37.87257
6	2008-02-03 08:21:02	116.78772	39.77365
6	2008-02-03 08:27:02	116.78768	39.77372
6	2008-02-03 08:39:02	116.78762	39.77363
6	2008-02-03 08:57:02	116.78758	39.7737
6	2008-02-03 09:03:02	116.7877	39.77363
6	2008-02-03 09:09:02	116.7877	39.77365
6	2008-02-03 09:15:02	116.78765	39.77375
6	2008-02-03 09:15:02	116.78765	39.77375
6	2008-02-03 09:21:02	116.78758	39.77382
6	2008-02-03 09:27:02	116.78767	39.77363
6	2008-02-03 09:33:02	116.78767	39.77367
6	2008-02-03 09:39:02	116.7877	39.77367
6	2008-02-03 09:45:02	116.78775	39.7736
6	2008-02-03 09:51:02	116.78773	39.7736
6	2008-02-03 09:56:34	116.78777	39.77352
6	2008-02-03 10:00:00	116.78527	39.77195
6	2008-02-03 10:06:00	116.74018	39.76737
6	2008-02-03 10:12:00	116.71788	39.82903
6	2008-02-03 10:24:00	116.66082	39.88452
6	2008-02-03 10:30:00	116.63335	39.90062
6	2008-02-03 10:36:00	116.62832	39.90538
6	2008-02-03 10:36:50	116.62832	39.90538
6	2008-02-03 10:42:50	116.62832	39.90538
6	2008-02-03 10:48:50	116.62832	39.90538
6	2008-02-03 10:55:33	116.62832	39.90538
6	2008-02-03 11:02:03	116.62832	39.90538
6	2008-02-03 11:08:32	116.62832	39.90538
6	2008-02-03 11:16:27	116.66267	39.90825
6	2008-02-03 11:22:27	116.6391	39.9058
6	2008-02-03 11:28:27	116.60527	39.90658
6	2008-02-03 11:36:36	116.59112	39.90855
6	2008-02-03 11:38:58	116.57357	39.90973
6	2008-02-03 11:48:26	116.57357	39.90973
6	2008-02-03 11:49:33	116.57357	39.90973
6	2008-02-03 11:55:47	116.57357	39.90973
6	2008-02-03 11:56:15	116.57357	39.90973
6	2008-02-03 11:57:32	116.57357	39.90973
6	2008-02-03 12:21:32	116.44292	39.90695
6	2008-02-03 12:35:51	116.4646	39.91483
6	2008-02-03 12:41:51	116.46323	39.9072
6	2008-02-03 12:48:06	116.47152	39.90423
6	2008-02-03 12:54:06	116.4712	39.89342
6	2008-02-03 13:00:06	116.45598	39.8981
6	2008-02-03 13:06:26	116.44433	39.90777
6	2008-02-03 13:12:42	116.45517	39.9075
6	2008-02-03 13:18:23	116.45755	39.89887
6	2008-02-03 13:19:14	116.45755	39.89887
6	2008-02-03 13:19:18	116.45755	39.89887
6	2008-02-03 14:43:54	116.45755	39.89887
6	2008-02-03 14:49:54	116.45993	39.907
6	2008-02-03 14:55:54	116.472	39.91363
6	2008-02-03 15:02:01	116.47238	39.93207
6	2008-02-03 15:14:06	116.46182	39.95527
6	2008-02-03 15:20:06	116.48878	39.9613
6	2008-02-03 15:26:09	116.48372	39.97513
6	2008-02-03 15:30:15	116.48372	39.97513
6	2008-02-03 16:09:11	116.48372	39.97513
6	2008-02-03 16:15:11	116.47495	39.9723
6	2008-02-03 16:22:08	116.46058	39.95897
6	2008-02-03 16:29:15	116.46178	39.95595
6	2008-02-03 16:35:15	116.46843	39.93878
6	2008-02-03 16:41:15	116.47195	39.92215
6	2008-02-03 16:47:15	116.46402	39.91218
6	2008-02-03 16:53:14	116.46402	39.91218
6	2008-02-03 17:09:54	116.46402	39.91218
6	2008-02-03 17:10:35	116.46402	39.91218
6	2008-02-03 18:41:13	116.46402	39.91218
6	2008-02-03 18:47:13	116.48252	39.90527
6	2008-02-03 18:53:39	116.48645	39.91157
6	2008-02-03 18:59:39	116.46643	39.91478
6	2008-02-03 19:05:39	116.45583	39.91303
6	2008-02-03 19:12:01	116.45563	39.93987
6	2008-02-03 19:18:01	116.43368	39.93997
6	2008-02-03 19:24:01	116.42378	39.94845
6	2008-02-03 19:24:01	116.42378	39.94845
6	2008-02-03 19:30:01	116.394	39.9477
6	2008-02-03 19:36:02	116.37795	39.94762
6	2008-02-03 19:42:47	116.36947	39.94753
6	2008-02-03 19:48:47	116.3601	39.94548
6	2008-02-03 19:54:55	116.35003	39.94255
6	2008-02-03 20:00:55	116.34408	39.93843
6	2008-02-03 20:06:55	116.3497	39.93993
6	2008-02-03 20:12:55	116.37435	39.9467
6	2008-02-03 20:18:55	116.38558	39.9401
6	2008-02-03 20:24:55	116.39837	39.93947
6	2008-02-03 20:30:55	116.4057	39.93942
6	2008-02-03 20:36:55	116.4124	39.95563
6	2008-02-03 20:44:42	116.41187	39.96637
6	2008-02-03 20:51:52	116.421	39.98227
6	2008-02-03 20:57:52	116.41523	39.96793
6	2008-02-03 21:03:52	116.45323	39.95308
6	2008-02-03 21:09:52	116.45523	39.93858
6	2008-02-03 21:15:07	117.10073	39.23678
6	2008-02-03 21:15:07	117.10073	39.23678
6	2008-02-03 21:15:07	117.10073	39.23678
6	2008-02-03 21:15:07	117.10073	39.23678
6	2008-02-03 21:22:02	117.10073	39.23678
6	2008-02-03 21:42:09	117.10073	39.23678
6	2008-02-03 21:48:09	116.45585	39.91335
6	2008-02-03 21:54:09	116.44545	39.95843
6	2008-02-03 22:00:26	116.43343	39.95493
6	2008-02-03 22:12:26	116.3876	39.94765
6	2008-02-03 22:24:26	116.27922	39.94832
6	2008-02-03 22:30:26	116.28257	39.95577
6	2008-02-03 22:36:26	116.30763	39.96263
6	2008-02-03 22:42:26	116.33005	39.96605
6	2008-02-03 22:48:26	116.369	39.96648
6	2008-02-03 22:54:40	116.41553	39.96765
6	2008-02-03 23:00:40	116.45205	39.95365
6	2008-02-03 23:09:12	116.45205	39.95365
6	2008-02-03 23:28:12	116.45205	39.95365
6	2008-02-03 23:34:12	116.45513	39.90847
6	2008-02-03 23:36:02	116.45513	39.90847
6	2008-02-03 23:56:25	116.45513	39.90847
6	2008-02-04 00:02:25	116.52105	39.90795
6	2008-02-04 00:08:30	116.61298	39.90477
6	2008-02-04 00:14:30	116.62953	39.88748
6	2008-02-04 00:20:30	116.65158	39.8894
6	2008-02-04 00:26:30	116.66937	39.88093
6	2008-02-04 00:32:30	116.69083	39.86813
6	2008-02-04 00:38:30	116.76557	39.841
6	2008-02-04 00:44:30	116.77863	39.79363
6	2008-02-04 00:49:23	116.78777	39.77363
6	2008-02-04 08:57:38	116.78773	39.77357
6	2008-02-04 09:19:34	116.78762	39.77358
6	2008-02-04 09:19:34	116.78762	39.77358
6	2008-02-04 09:56:18	116.78858	39.77262
6	2008-02-04 10:49:05	116.78772	39.77372
6	2008-02-04 11:12:57	116.78772	39.77372
6	2008-02-04 11:18:57	116.788	39.77162
6	2008-02-04 11:25:48	116.77747	39.775
6	2008-02-04 11:25:48	116.77747	39.775
6	2008-02-04 11:27:31	116.77747	39.775
6	2008-02-04 11:32:39	116.77747	39.775
6	2008-02-04 11:36:21	116.77747	39.775
6	2008-02-04 11:43:35	116.77747	39.775
6	2008-02-04 11:47:34	116.78723	39.7725
6	2008-02-04 11:53:00	116.78723	39.7725
6	2008-02-04 11:59:02	116.7793	39.79213
6	2008-02-04 12:05:02	116.77225	39.83252
6	2008-02-04 12:11:02	116.71937	39.86078
6	2008-02-04 12:17:23	116.67027	39.8769
6	2008-02-04 12:24:03	116.64672	39.89092
6	2008-02-04 12:30:03	116.62632	39.90552
6	2008-02-04 12:33:06	116.60225	39.9082
6	2008-02-04 12:35:06	116.60225	39.9082
6	2008-02-04 12:35:35	116.60252	39.90838
6	2008-02-04 12:55:28	116.60252	39.90838
6	2008-02-04 13:01:28	116.58867	39.9085
6	2008-02-04 13:07:28	116.55392	39.90843
6	2008-02-04 13:13:28	116.5238	39.90853
6	2008-02-04 13:19:52	116.4838	39.90698
6	2008-02-04 13:25:52	116.47422	39.90705
6	2008-02-04 13:31:52	116.46005	39.9071
6	2008-02-04 13:38:02	116.45205	39.90707
6	2008-02-04 13:45:45	116.43905	39.9073
6	2008-02-04 13:51:53	116.43507	39.9074
6	2008-02-04 13:57:53	116.42825	39.92813
6	2008-02-04 14:04:30	116.40312	39.93197
6	2008-02-04 14:10:30	116.39987	39.93195
6	2008-02-04 14:16:30	116.41588	39.93225
6	2008-02-04 14:23:21	116.44298	39.93232
6	2008-02-04 14:29:21	116.4558	39.93427
6	2008-02-04 14:35:21	116.46123	39.93243
6	2008-02-04 14:41:21	116.46215	39.95163
6	2008-02-04 14:47:21	116.46158	39.95618
6	2008-02-04 14:53:35	116.46793	39.96623
6	2008-02-04 14:53:35	116.46793	39.96623
6	2008-02-04 15:11:51	116.4673	39.96735
6	2008-02-04 15:17:51	116.47255	39.93238
6	2008-02-04 15:17:51	116.47255	39.93238
6	2008-02-04 15:24:03	116.46577	39.92427
6	2008-02-04 15:25:09	116.46577	39.92427
6	2008-02-04 17:37:24	116.46577	39.92427
6	2008-02-04 17:44:14	116.45607	39.92203
6	2008-02-04 17:50:14	116.45513	39.92093
6	2008-02-04 17:56:14	116.45545	39.91672
6	2008-02-04 18:02:14	116.45567	39.93152
6	2008-02-04 18:08:14	116.45537	39.91983
6	2008-02-04 18:14:14	116.45485	39.87307
6	2008-02-04 18:20:49	116.43332	39.85772
6	2008-02-04 18:26:49	116.43103	40.00195
6	2008-02-04 18:32:49	116.42758	40.06382
6	2008-02-04 18:38:49	116.42688	40.03532
6	2008-02-04 18:50:49	116.45487	39.87067
6	2008-02-04 19:02:49	116.4421	39.96058
6	2008-02-04 19:08:49	116.39308	39.96735
6	2008-02-04 19:14:49	116.37983	39.96672
6	2008-02-04 19:20:49	116.41112	39.96748
6	2008-02-04 19:26:49	116.42935	39.95957
6	2008-02-04 19:32:49	116.40485	39.95773
6	2008-02-04 19:40:17	116.40198	39.95767
6	2008-02-04 19:52:29	116.40248	39.93302
6	2008-02-04 19:58:29	116.39973	39.9271
6	2008-02-04 20:05:33	116.41095	39.9229
6	2008-02-04 20:18:13	116.42457	39.93223
6	2008-02-04 20:24:40	116.42612	39.93285
6	2008-02-04 20:30:40	116.44433	39.9393
6	2008-02-04 20:30:40	116.44433	39.9393
6	2008-02-04 20:42:40	116.43888	39.9498
6	2008-02-04 20:54:40	116.36513	39.94718
6	2008-02-04 21:00:40	116.34768	39.93912
6	2008-02-04 21:06:40	116.31873	39.93778
6	2008-02-04 21:12:40	116.30583	39.94045
6	2008-02-04 21:18:40	116.31378	39.93695
6	2008-02-04 21:24:40	116.32807	39.93102
6	2008-02-04 21:37:47	116.38953	39.93197
6	2008-02-04 21:55:47	116.5193	39.90765
6	2008-02-04 22:07:47	116.55085	39.90843
6	2008-02-04 22:25:51	116.45475	39.87002
6	2008-02-04 22:31:51	116.42202	39.8571
6	2008-02-04 22:38:06	116.41742	39.85002
6	2008-02-04 22:44:06	116.4164	39.84242
6	2008-02-04 22:50:06	116.41737	39.85317
6	2008-02-04 22:56:06	116.45527	39.8905
6	2008-02-04 23:02:06	116.45563	39.94535
6	2008-02-04 23:08:06	116.42323	39.9681
6	2008-02-04 23:14:06	116.40187	39.9772
6	2008-02-04 23:20:06	116.44503	39.98183
6	2008-02-04 23:26:06	116.48615	39.95905
6	2008-02-04 23:32:06	116.48325	39.95088
6	2008-02-04 23:38:06	116.46528	39.93243
6	2008-02-04 23:44:06	116.44855	39.90715
6	2008-02-04 23:50:19	116.44513	39.90718
6	2008-02-04 23:56:19	116.40632	39.90673
6	2008-02-05 00:02:19	116.36775	39.90768
6	2008-02-05 00:08:19	116.36223	39.90438
6	2008-02-05 00:14:19	116.41282	39.90677
6	2008-02-05 00:14:19	116.41282	39.90677
6	2008-02-05 00:20:34	116.4544	39.90672
6	2008-02-05 00:21:18	116.4544	39.90672
6	2008-02-05 00:37:15	116.51365	39.90663
6	2008-02-05 00:49:51	116.6323	39.90172
6	2008-02-05 00:55:51	116.65585	39.88448
6	2008-02-05 01:01:51	116.67103	39.87607
6	2008-02-05 01:07:51	116.72017	39.86047
6	2008-02-05 01:13:51	116.77425	39.82235
6	2008-02-05 01:19:51	116.78705	39.77303
6	2008-02-05 01:20:28	116.78705	39.77303
6	2008-02-05 07:40:15	116.7877	39.77377
6	2008-02-05 10:23:47	116.7875	39.77385
6	2008-02-05 10:38:56	116.7875	39.77385
6	2008-02-05 10:46:53	116.78512	39.7726
6	2008-02-05 10:54:39	116.78512	39.7726
6	2008-02-05 11:00:39	116.75992	39.7721
6	2008-02-05 11:06:39	116.7242	39.79303
6	2008-02-05 11:12:39	116.71443	39.84273
6	2008-02-05 11:18:39	116.68537	39.86985
6	2008-02-05 11:24:39	116.65605	39.88845
6	2008-02-05 11:30:39	116.65215	39.90412
6	2008-02-05 11:36:39	116.63655	39.90552
6	2008-02-05 11:42:11	116.60222	39.90813
6	2008-02-05 11:43:13	116.60222	39.90813
6	2008-02-05 11:49:13	116.57737	39.90927
6	2008-02-05 11:55:13	116.54498	39.90842
6	2008-02-05 11:55:13	116.54498	39.90842
6	2008-02-05 12:01:13	116.5157	39.91373
6	2008-02-05 12:05:54	116.5157	39.91373
6	2008-02-05 12:08:02	116.5157	39.91373
6	2008-02-05 12:14:42	116.5157	39.91373
6	2008-02-05 12:20:42	116.49762	39.91462
6	2008-02-05 12:26:42	116.48007	39.90507
6	2008-02-05 12:32:43	116.43595	39.9056
6	2008-02-05 12:39:41	116.45432	39.90667
6	2008-02-05 12:40:42	116.45432	39.90667
6	2008-02-05 12:40:48	116.45432	39.90667
6	2008-02-05 12:45:31	116.45432	39.90667
6	2008-02-05 12:51:31	116.47702	39.90683
6	2008-02-05 12:57:31	116.47777	39.87683
6	2008-02-05 13:03:31	116.47148	39.89027
6	2008-02-05 13:09:31	116.34263	39.9183
6	2008-02-05 13:15:31	116.96793	39.59753
6	2008-02-05 13:31:32	117.17138	39.54353
6	2008-02-05 13:37:32	117.17138	39.54353
6	2008-02-05 13:43:32	117.17138	39.54353
6	2008-02-05 14:45:31	116.32842	39.91335
6	2008-02-05 14:51:45	116.30467	39.90623
6	2008-02-05 14:57:45	116.3017	39.90623
6	2008-02-05 15:04:36	116.27753	39.9063
6	2008-02-05 15:22:45	116.28515	39.92278
6	2008-02-05 15:28:45	116.3077	39.9268
6	2008-02-05 15:34:45	116.32538	39.90786
6	2008-02-05 15:40:45	116.34337	39.9267
6	2008-02-05 15:47:47	116.36163	39.93093
6	2008-02-05 15:53:47	116.39598	39.92787
6	2008-02-05 15:59:47	116.3459	40.24663
6	2008-02-05 16:05:47	116.82712	39.5387
6	2008-02-05 16:11:47	116.9657	39.39267
6	2008-02-05 16:17:47	116.61872	39.65585
6	2008-02-05 16:23:47	116.25945	40.04085
6	2008-02-05 16:29:47	116.23107	40.19667
6	2008-02-05 16:34:28	116.12322	40.48963
6	2008-02-05 16:40:28	116.2696	40.3447
6	2008-02-05 16:43:15	116.24393	40.329
6	2008-02-05 16:49:15	116.37337	40.24195
6	2008-02-05 16:55:15	116.44232	40.15193
6	2008-02-05 17:01:15	116.51015	40.19432
6	2008-02-05 17:07:15	116.57893	40.28268
6	2008-02-05 17:20:32	116.5998	40.3089
6	2008-02-05 17:26:32	116.5998	40.3089
6	2008-02-05 17:33:32	116.5998	40.3089
6	2008-02-05 17:33:32	116.5998	40.3089
6	2008-02-05 17:55:33	116.5998	40.3089
6	2008-02-05 17:59:30	116.5998	40.3089
6	2008-02-05 18:05:30	116.5998	40.3089
6	2008-02-05 18:17:30	116.46573	39.9243
6	2008-02-05 18:23:30	116.46572	39.92427
6	2008-02-05 18:29:30	116.46577	39.92423
6	2008-02-05 18:33:26	116.46573	39.9243
6	2008-02-05 18:39:26	116.47182	39.91293
6	2008-02-05 18:45:26	116.44437	39.90703
6	2008-02-05 18:51:26	116.40545	39.90672
6	2008-02-05 18:57:26	116.37673	39.90587
6	2008-02-05 19:03:26	116.3701	39.90763
6	2008-02-05 19:10:02	116.37153	39.91287
6	2008-02-05 19:16:33	116.37153	39.91287
6	2008-02-05 19:22:33	116.32815	39.92257
6	2008-02-05 19:28:33	116.33508	39.9368
6	2008-02-05 19:34:33	116.34585	39.93098
6	2008-02-05 19:40:33	116.36783	39.93123
6	2008-02-05 19:46:33	116.3976	39.93198
6	2008-02-05 19:52:33	116.41075	39.93603
6	2008-02-05 19:58:33	116.42328	39.93922
6	2008-02-05 19:58:33	116.42328	39.93922
6	2008-02-05 20:04:33	116.41968	39.92757
6	2008-02-05 20:10:33	116.429	39.91092
6	2008-02-05 20:16:33	116.46052	39.90698
6	2008-02-05 20:22:33	116.48963	39.90697
6	2008-02-05 20:22:33	116.48963	39.90697
6	2008-02-05 20:28:33	116.45955	39.90722
6	2008-02-05 20:30:51	116.45967	39.90658
6	2008-02-05 20:35:51	116.45967	39.90658
6	2008-02-05 20:35:51	116.45967	39.90658
6	2008-02-05 20:35:51	116.45967	39.90658
6	2008-02-05 20:37:47	116.45967	39.90658
6	2008-02-05 20:43:47	116.45968	39.9066
6	2008-02-05 20:49:47	116.45973	39.90653
6	2008-02-05 20:55:47	116.45967	39.9066
6	2008-02-05 21:01:47	116.4596	39.9066
6	2008-02-05 21:07:47	116.45967	39.90663
6	2008-02-05 21:08:33	116.45967	39.90663
6	2008-02-05 21:14:33	116.47125	39.90678
6	2008-02-05 21:20:33	116.4704	39.9123
6	2008-02-05 21:20:33	116.4704	39.9123
6	2008-02-05 21:26:33	116.4552	39.90667
6	2008-02-05 21:27:15	116.45503	39.90668
6	2008-02-05 21:31:32	116.45508	39.90665
6	2008-02-05 21:32:07	116.45508	39.9066
6	2008-02-05 21:38:07	116.45507	39.9066
6	2008-02-05 21:44:07	116.45502	39.90658
6	2008-02-05 21:47:25	116.45503	39.90662
6	2008-02-05 21:53:25	116.5116	39.9066
6	2008-02-05 21:59:25	116.55975	39.90798
6	2008-02-05 22:05:25	116.60098	39.90732
6	2008-02-05 22:11:25	116.63537	39.90078
6	2008-02-05 22:17:25	116.63497	39.89805
6	2008-02-05 22:23:25	116.6247	39.91408
6	2008-02-05 22:23:25	116.6247	39.91408
6	2008-02-05 22:29:25	116.63417	39.91957
6	2008-02-05 22:40:32	116.6425	39.9211
6	2008-02-05 22:46:32	116.72373	39.8846
6	2008-02-05 22:52:32	116.76612	39.84067
6	2008-02-05 22:52:32	116.76612	39.84067
6	2008-02-05 22:58:32	116.7844	39.78437
6	2008-02-05 23:04:32	116.77235	39.77422
6	2008-02-05 23:05:02	116.77397	39.7748
6	2008-02-05 23:11:02	116.77402	39.77487
6	2008-02-05 23:17:02	116.77397	39.7748
6	2008-02-05 23:23:02	116.77398	39.77482
6	2008-02-05 23:29:02	116.77397	39.77482
6	2008-02-05 23:35:02	116.77397	39.77482
6	2008-02-05 23:41:02	116.77395	39.7748
6	2008-02-05 23:47:02	116.77395	39.7748
6	2008-02-05 23:53:02	116.77397	39.77478
6	2008-02-06 00:01:47	116.78775	39.77365
6	2008-02-06 00:07:47	116.78775	39.77365
6	2008-02-06 00:13:47	116.7877	39.77367
6	2008-02-06 00:19:47	116.7877	39.77367
6	2008-02-06 00:25:47	116.78777	39.77357
6	2008-02-06 00:31:47	116.7877	39.77363
6	2008-02-06 00:37:47	116.78777	39.77368
6	2008-02-06 00:43:47	116.78772	39.77367
6	2008-02-06 00:49:47	116.78772	39.77367
6	2008-02-06 00:55:47	116.78773	39.7737
6	2008-02-06 01:01:47	116.78772	39.77363
6	2008-02-06 01:07:47	116.78773	39.7736
6	2008-02-06 01:13:47	116.78772	39.77355
6	2008-02-06 01:19:47	116.78772	39.77352
6	2008-02-06 01:25:47	116.78768	39.77355
6	2008-02-06 01:37:47	116.78768	39.77378
6	2008-02-06 01:43:47	116.7877	39.77368
6	2008-02-06 01:49:47	116.7877	39.77367
6	2008-02-06 01:55:47	116.7878	39.77362
6	2008-02-06 02:01:47	116.78773	39.77358
6	2008-02-06 02:13:47	116.78762	39.77362
6	2008-02-06 02:19:47	116.78773	39.7737
6	2008-02-06 02:25:47	116.78775	39.77365
6	2008-02-06 02:31:47	116.78778	39.77367
6	2008-02-06 02:37:47	116.78782	39.77368
6	2008-02-06 02:43:47	116.78783	39.77368
6	2008-02-06 02:49:47	116.78777	39.77368
6	2008-02-06 02:55:47	116.7878	39.77372
6	2008-02-06 03:01:47	116.7878	39.77365
6	2008-02-06 03:13:47	116.78795	39.77372
6	2008-02-06 03:19:47	116.78785	39.77367
6	2008-02-06 03:25:47	116.78773	39.77367
6	2008-02-06 03:31:47	116.78753	39.7739
6	2008-02-06 03:43:47	116.78777	39.7736
6	2008-02-06 03:49:47	116.78778	39.77358
6	2008-02-06 03:55:47	116.7878	39.7735
6	2008-02-06 04:01:47	116.78775	39.77353
6	2008-02-06 04:07:47	116.78787	39.77377
6	2008-02-06 04:13:47	116.78787	39.77365
6	2008-02-06 04:13:47	116.78787	39.77365
6	2008-02-06 04:19:47	116.7877	39.77375
6	2008-02-06 04:25:47	116.78773	39.77362
6	2008-02-06 04:31:47	116.78775	39.7736
6	2008-02-06 04:37:47	116.78773	39.77362
6	2008-02-06 04:43:47	116.78773	39.77363
6	2008-02-06 04:49:47	116.7877	39.77368
6	2008-02-06 04:55:47	116.7876	39.7736
6	2008-02-06 05:01:47	116.78765	39.77362
6	2008-02-06 05:07:47	116.78778	39.77373
6	2008-02-06 05:13:47	116.78758	39.77383
6	2008-02-06 05:19:47	116.7877	39.77365
6	2008-02-06 05:25:47	116.78788	39.77345
6	2008-02-06 05:31:47	116.78783	39.77352
6	2008-02-06 05:37:47	116.78773	39.77365
6	2008-02-06 05:43:47	116.78753	39.77375
6	2008-02-06 05:49:47	117.39245	39.60015
6	2008-02-06 05:55:47	117.90637	39.39797
6	2008-02-06 06:01:47	117.90637	39.39797
6	2008-02-06 06:07:47	117.90637	39.39797
6	2008-02-06 06:13:47	117.90637	39.39797
6	2008-02-06 06:19:47	117.90637	39.39797
6	2008-02-06 06:26:33	117.90637	39.39797
6	2008-02-06 06:32:33	117.90637	39.39797
6	2008-02-06 06:38:33	117.90637	39.39797
6	2008-02-06 06:44:33	117.90637	39.39797
6	2008-02-06 06:50:33	117.90637	39.39797
6	2008-02-06 06:56:33	116.7877	39.77372
6	2008-02-06 07:02:33	116.78773	39.77367
6	2008-02-06 07:08:33	116.78778	39.77353
6	2008-02-06 07:14:33	116.78772	39.77368
6	2008-02-06 07:20:33	116.78775	39.77353
6	2008-02-06 07:26:33	116.78772	39.7736
6	2008-02-06 07:32:33	116.78778	39.77355
6	2008-02-06 07:38:33	116.78773	39.77362
6	2008-02-06 07:44:33	116.78742	39.73587
6	2008-02-06 07:50:33	116.78772	39.77338
6	2008-02-06 07:56:33	116.78775	39.77357
6	2008-02-06 08:02:33	116.78783	39.7736
6	2008-02-06 08:08:33	116.78777	39.77365
6	2008-02-06 08:14:33	116.78778	39.77373
6	2008-02-06 08:20:33	116.78778	39.77352
6	2008-02-06 08:26:33	116.78782	39.77358
6	2008-02-06 08:32:33	116.78757	39.77385
6	2008-02-06 08:32:33	116.78757	39.77385
6	2008-02-06 08:38:33	116.78753	39.77383
6	2008-02-06 08:44:33	116.78768	39.77368
6	2008-02-06 08:50:33	116.7877	39.77365
6	2008-02-06 08:56:33	116.79032	39.77317
6	2008-02-06 08:56:33	116.79032	39.77317
6	2008-02-06 09:02:33	116.78748	39.7736
6	2008-02-06 09:08:33	116.78867	39.77435
6	2008-02-06 09:14:33	116.78762	39.77362
6	2008-02-06 09:27:12	116.78763	39.7736
6	2008-02-06 09:47:37	116.78763	39.7736
6	2008-02-06 09:53:37	116.77692	39.775
6	2008-02-06 09:54:11	116.77692	39.775
6	2008-02-06 10:04:27	116.77692	39.775
6	2008-02-06 10:11:27	116.77115	39.77193
6	2008-02-06 10:18:17	116.77935	39.79242
6	2008-02-06 10:24:17	116.77087	39.83398
6	2008-02-06 10:30:17	116.72017	39.86055
6	2008-02-06 10:36:17	116.72017	39.86055
6	2008-02-06 10:42:17	116.64005	39.89278
6	2008-02-06 10:48:17	116.61808	39.90975
6	2008-02-06 10:54:33	116.60273	39.91192
6	2008-02-06 11:00:33	116.57048	39.90798
6	2008-02-06 11:06:33	116.55107	39.91487
6	2008-02-06 11:12:46	116.52155	39.91595
6	2008-02-06 11:15:48	116.51005	39.91543
6	2008-02-06 11:18:34	116.51005	39.91543
6	2008-02-06 11:24:34	116.48328	39.91323
6	2008-02-06 11:30:34	116.45613	39.9071
6	2008-02-06 11:36:34	116.44633	39.88877
6	2008-02-06 12:00:34	116.4668	39.93417
6	2008-02-06 12:06:34	116.46087	39.92813
6	2008-02-06 12:12:34	116.45525	39.89382
6	2008-02-06 12:18:34	116.45737	39.8747
6	2008-02-06 12:24:34	116.4812	39.87477
6	2008-02-06 12:30:53	116.49905	39.86105
6	2008-02-06 12:36:53	116.48563	39.87485
6	2008-02-06 12:42:53	116.46352	39.8832
6	2008-02-06 12:48:53	116.44992	39.88558
6	2008-02-06 12:54:53	116.44902	39.88967
6	2008-02-06 13:00:53	116.44963	39.89205
6	2008-02-06 13:06:53	116.44963	39.89205
6	2008-02-06 13:12:53	116.44963	39.89205
6	2008-02-06 13:12:53	116.44963	39.89205
6	2008-02-06 13:18:53	116.44963	39.89205
6	2008-02-06 13:24:53	116.44963	39.89205
6	2008-02-06 13:31:32	116.44963	39.89205
6	2008-02-06 13:43:32	116.44963	39.89205
6	2008-02-06 13:52:03	116.44963	39.89205
6	2008-02-06 13:55:07	116.44963	39.89205
6	2008-02-06 13:56:47	116.44963	39.89205
6	2008-02-06 14:02:47	116.44963	39.89205
6	2008-02-06 14:08:47	116.44963	39.89205
6	2008-02-06 14:14:47	116.44963	39.89205
6	2008-02-06 14:20:47	116.44963	39.89205
6	2008-02-06 14:28:02	116.44963	39.89205
6	2008-02-06 14:34:02	116.45482	39.8695
6	2008-02-06 14:40:02	116.43917	39.84442
6	2008-02-06 14:46:02	116.42772	39.83563
6	2008-02-06 14:52:02	116.42245	39.85077
6	2008-02-06 14:58:02	116.38103	39.85592
6	2008-02-06 15:04:02	116.41553	39.85592
6	2008-02-06 15:04:02	116.41553	39.85592
6	2008-02-06 15:10:02	116.41458	39.88213
6	2008-02-06 15:16:07	116.42132	39.8961
6	2008-02-06 15:43:08	116.42132	39.8961
6	2008-02-06 15:49:30	116.42132	39.8961
6	2008-02-06 15:52:31	116.42132	39.8961
6	2008-02-06 16:01:48	116.422	39.90353
6	2008-02-06 16:09:17	116.45493	39.89188
6	2008-02-06 16:15:34	116.48003	39.89842
6	2008-02-06 16:17:23	116.48003	39.89842
6	2008-02-06 16:37:02	116.48003	39.89842
6	2008-02-06 16:44:21	116.4731	39.9072
6	2008-02-06 16:47:52	116.46578	39.90765
6	2008-02-06 16:49:44	116.46578	39.90765
6	2008-02-06 17:04:34	116.50108	39.91437
6	2008-02-06 17:16:34	116.80492	40.2046
6	2008-02-06 17:22:34	116.80492	40.2046
6	2008-02-06 17:28:34	116.80492	40.2046
6	2008-02-06 17:36:03	116.80492	40.2046
6	2008-02-06 17:42:03	116.4346	39.92217
6	2008-02-06 17:48:03	116.45607	39.91747
6	2008-02-06 17:54:03	116.48143	39.91408
6	2008-02-06 18:00:49	116.49652	39.9147
6	2008-02-06 18:06:49	116.48273	39.9035
6	2008-02-06 18:12:49	116.4718	39.90762
6	2008-02-06 18:18:49	116.439	39.90712
6	2008-02-06 18:24:49	116.39332	39.90637
6	2008-02-06 18:30:49	116.3605	39.90615
6	2008-02-06 18:36:49	116.37548	39.91413
6	2008-02-06 18:43:26	116.40382	39.92292
6	2008-02-06 18:49:26	116.42798	39.93263
6	2008-02-06 18:55:46	116.4375	39.93255
6	2008-02-06 19:01:46	116.45547	39.9144
6	2008-02-06 19:07:46	116.50153	39.9066
6	2008-02-06 19:13:46	116.56682	39.9083
6	2008-02-06 19:19:46	116.60333	39.90618
6	2008-02-06 19:25:46	116.63477	39.89807
6	2008-02-06 19:31:55	116.66108	39.88407
6	2008-02-06 19:32:37	116.66165	39.8827
6	2008-02-06 19:51:13	116.66165	39.8827
6	2008-02-06 19:57:13	116.68028	39.87247
6	2008-02-06 19:59:07	116.68028	39.87247
6	2008-02-06 20:16:26	116.68028	39.87247
6	2008-02-06 20:22:26	116.7066	39.86125
6	2008-02-06 20:28:26	116.72198	39.81087
6	2008-02-06 20:34:26	116.75497	39.77137
6	2008-02-06 20:35:59	116.75497	39.77137
6	2008-02-06 20:42:21	116.75497	39.77137
6	2008-02-06 20:42:21	116.75497	39.77137
6	2008-02-06 20:48:47	116.78772	39.77365
6	2008-02-06 20:53:30	116.78772	39.77365
6	2008-02-07 00:06:44	116.78772	39.77365
6	2008-02-07 00:12:44	116.78748	39.77172
6	2008-02-07 00:13:13	116.78748	39.77172
6	2008-02-07 00:49:48	116.78748	39.77172
6	2008-02-07 00:51:01	116.78768	39.77365
6	2008-02-07 03:22:00	116.78798	39.77375
6	2008-02-07 04:32:40	116.7877	39.7737
6	2008-02-07 09:07:07	116.7877	39.77353
6	2008-02-07 09:46:55	116.78797	39.77333
6	2008-02-07 11:08:24	116.78797	39.77333
6	2008-02-07 11:21:05	116.77543	39.7749
6	2008-02-07 11:54:02	116.77123	39.77193
6	2008-02-07 13:40:52	116.77123	39.77193
6	2008-02-07 13:46:52	116.77118	39.77352
6	2008-02-07 13:47:39	116.77122	39.7719
6	2008-02-07 15:04:52	116.77125	39.7719
6	2008-02-07 16:19:47	116.77122	39.77188
6	2008-02-07 17:55:40	116.77122	39.77188
6	2008-02-07 18:03:03	116.74237	39.7678
6	2008-02-07 18:03:03	116.74237	39.7678
6	2008-02-07 18:09:03	116.68697	39.7525
6	2008-02-07 18:12:58	116.68697	39.7525
6	2008-02-07 18:28:21	116.68697	39.7525
6	2008-02-07 18:34:21	116.69698	39.7655
6	2008-02-07 18:41:48	116.74257	39.76778
6	2008-02-07 18:41:48	116.74257	39.76778
6	2008-02-07 18:44:47	116.7712	39.77185
6	2008-02-07 22:35:15	116.77117	39.77182
6	2008-02-08 00:11:37	116.77117	39.77182
6	2008-02-08 00:17:37	116.77167	39.77393
6	2008-02-08 00:22:55	116.77167	39.77393
6	2008-02-08 08:38:59	116.79682	39.77615
6	2008-02-08 08:44:59	116.78775	39.77377
6	2008-02-08 09:03:29	116.7878	39.7732
6	2008-02-08 09:24:49	116.78777	39.7741
6	2008-02-08 10:34:00	116.78765	39.77357
6	2008-02-08 11:07:10	116.78765	39.77357
6	2008-02-08 11:13:10	116.77793	39.77503
6	2008-02-08 11:20:54	116.77117	39.77203
6	2008-02-08 11:26:54	116.78375	39.74483
6	2008-02-08 11:32:54	116.78123	39.70838
6	2008-02-08 11:38:54	116.78395	39.74158
6	2008-02-08 11:41:48	116.77152	39.74993
6	2008-02-08 11:58:59	116.77152	39.74993
6	2008-02-08 12:01:53	116.75828	39.7487
6	2008-02-08 12:10:42	116.75828	39.7487
6	2008-02-08 12:18:42	116.72722	39.74655
6	2008-02-08 12:19:34	116.72722	39.74655
6	2008-02-08 12:19:34	116.72722	39.74655
6	2008-02-08 17:20:17	116.72722	39.74655
6	2008-02-08 17:26:01	116.7584	39.74857
6	2008-02-08 17:29:43	116.7584	39.74857
6	2008-02-08 17:32:26	116.7584	39.74857
