# Supplementary material for: An adaptive map-matching algorithm based on hierarchical fuzzy system from vehicular GPS data
Source: PLoS One. 2017 Dec 5;12(12):e0188796. doi: 10.1371/journal.pone.0188796 (PMC5716534; doi:10.1371/journal.pone.0188796)
Supplement: S1 Data — (ZIP) [file pone.0188796.s001.zip › data samples/60.txt]

60	2008-02-02 13:38:27	116.31379	39.89548
60	2008-02-02 13:43:27	116.32256	39.89481
60	2008-02-02 13:48:27	116.32854	39.90161
60	2008-02-02 13:53:28	116.32853	39.91253
60	2008-02-02 13:58:28	116.33688	39.91714
60	2008-02-02 14:03:28	116.34873	39.91711
60	2008-02-02 14:05:36	116.35128	39.91462
60	2008-02-02 14:10:36	116.34653	39.90711
60	2008-02-02 14:15:36	116.31631	39.90629
60	2008-02-02 14:20:36	116.29384	39.90675
60	2008-02-02 14:25:36	116.25712	39.90622
60	2008-02-02 14:30:17	116.24468	39.91564
60	2008-02-02 14:37:47	116.25869	39.90664
60	2008-02-02 14:42:47	116.27854	39.90611
60	2008-02-02 14:51:04	116.30445	39.91919
60	2008-02-02 14:56:04	116.31612	39.92702
60	2008-02-02 14:56:12	116.31616	39.92702
60	2008-02-02 15:03:19	116.3235	39.93708
60	2008-02-02 15:08:19	116.32226	39.93766
60	2008-02-02 15:10:01	116.31866	39.94455
60	2008-02-02 15:15:01	116.31608	39.96391
60	2008-02-02 15:20:00	116.31726	39.96544
60	2008-02-02 15:22:43	116.32348	39.96602
60	2008-02-02 15:27:43	116.33773	39.97511
60	2008-02-02 15:32:43	116.35187	39.98023
60	2008-02-02 15:37:43	116.37121	39.98566
60	2008-02-02 15:42:43	116.40887	39.98697
60	2008-02-02 15:47:43	116.4291	39.98768
60	2008-02-02 15:52:43	116.45248	40.00679
60	2008-02-02 15:57:43	116.47148	40.01296
60	2008-02-02 16:02:43	116.47151	40.01291
60	2008-02-02 16:07:43	116.47151	40.01291
60	2008-02-02 16:12:43	116.47151	40.01291
60	2008-02-02 16:23:48	116.47151	40.01289
60	2008-02-02 16:27:43	116.47104	40.01017
60	2008-02-02 16:32:43	116.46838	40.00997
60	2008-02-02 16:37:43	116.46837	40.00992
60	2008-02-02 16:42:43	116.46836	40.00989
60	2008-02-02 16:47:43	116.46835	40.00989
60	2008-02-02 16:50:14	116.46727	40.01013
60	2008-02-02 16:55:14	116.47758	39.99058
60	2008-02-02 17:00:14	116.46706	39.97353
60	2008-02-02 17:05:15	116.42736	39.94249
60	2008-02-02 17:05:59	116.42709	39.94093
60	2008-02-02 17:10:33	116.41961	39.93613
60	2008-02-02 17:15:33	116.41914	39.94776
60	2008-02-02 17:25:33	116.48549	39.98305
60	2008-02-02 17:26:52	116.48758	39.98301
60	2008-02-02 17:30:33	116.48373	39.98588
60	2008-02-02 17:35:33	116.46883	39.9964
60	2008-02-02 17:40:27	116.44207	39.99368
60	2008-02-02 17:45:27	116.41834	39.99022
60	2008-02-02 17:50:27	116.41092	40.00511
60	2008-02-02 17:55:27	116.41176	40.01848
60	2008-02-02 18:00:27	116.42823	40.00729
60	2008-02-02 18:05:27	116.45668	40.00914
60	2008-02-02 18:10:27	116.46387	40.01184
60	2008-02-02 18:15:28	116.46404	40.01231
60	2008-02-02 18:20:28	116.46365	40.01197
60	2008-02-02 18:25:28	116.46371	40.01179
60	2008-02-02 18:26:04	116.46394	40.0112
60	2008-02-02 18:31:04	116.44543	40.00293
60	2008-02-02 18:36:04	116.40513	39.9872
60	2008-02-02 18:41:04	116.38099	39.98659
60	2008-02-02 18:46:04	116.32433	39.98473
60	2008-02-02 18:49:53	109.53417	19.53645
60	2008-02-02 18:49:53	109.53417	19.53645
60	2008-02-02 18:54:53	116.31481	39.98401
60	2008-02-02 18:56:17	116.31871	39.98413
60	2008-02-02 19:00:13	116.32894	39.99147
60	2008-02-02 19:05:13	116.32721	39.98171
60	2008-02-02 19:09:19	116.31878	39.98065
60	2008-02-02 19:14:28	116.30067	39.98405
60	2008-02-02 19:15:58	116.29955	39.98235
60	2008-02-02 19:19:59	116.30307	39.98159
60	2008-02-02 19:24:59	116.29865	39.97421
60	2008-02-02 19:27:34	116.29306	39.9729
60	2008-02-02 19:30:20	116.29911	39.97416
60	2008-02-02 19:35:20	116.31441	39.9673
60	2008-02-02 19:40:20	116.32551	39.96583
60	2008-02-02 19:45:20	116.34881	39.95665
60	2008-02-02 19:46:25	116.35205	39.95637
60	2008-02-02 19:51:25	116.36395	39.96565
60	2008-02-02 19:56:25	116.3694	39.9753
60	2008-02-02 20:01:25	116.37261	39.97535
60	2008-02-02 20:06:25	116.38083	39.97541
60	2008-02-02 20:11:25	116.38114	39.98229
60	2008-02-02 20:13:19	116.38113	39.98229
60	2008-02-02 20:14:15	116.38157	39.98386
60	2008-02-02 20:19:15	116.37579	39.9755
60	2008-02-02 20:24:15	116.37605	39.96663
60	2008-02-02 20:26:02	116.37908	39.96489
60	2008-02-02 20:29:15	116.38508	39.96683
60	2008-02-02 20:34:15	116.396	39.96243
60	2008-02-02 20:39:15	116.40135	39.95043
60	2008-02-02 20:39:28	116.40135	39.95043
60	2008-02-02 20:44:27	116.39079	39.95574
60	2008-02-02 20:47:07	116.40052	39.95757
60	2008-02-02 20:52:07	116.41211	39.96241
60	2008-02-02 20:57:08	116.41194	39.96611
60	2008-02-02 21:02:08	116.41822	39.98094
60	2008-02-02 21:07:08	116.44781	39.97996
60	2008-02-02 21:12:08	116.4573	39.98496
60	2008-02-02 21:17:08	116.47287	39.99772
60	2008-02-02 21:19:14	116.47269	40.00236
60	2008-02-02 21:24:14	116.48789	40.00392
60	2008-02-02 21:29:14	116.516	40.02189
60	2008-02-02 21:29:14	116.516	40.02189
60	2008-02-02 21:34:14	116.53665	40.05473
60	2008-02-02 21:39:14	116.53863	40.06002
60	2008-02-02 21:44:14	116.53847	40.05991
60	2008-02-02 21:49:14	116.53847	40.05991
60	2008-02-02 21:54:14	116.53715	40.06313
60	2008-02-02 21:59:15	116.53686	40.0623
60	2008-02-02 22:00:17	116.53621	40.0627
60	2008-02-02 22:05:17	116.51856	40.07222
60	2008-02-02 22:11:36	116.53671	40.06157
60	2008-02-02 22:16:36	116.53567	40.06558
60	2008-02-02 22:21:36	116.53567	40.06558
60	2008-02-02 22:23:40	116.53522	40.06605
60	2008-02-02 22:28:40	116.51618	40.07233
60	2008-02-02 22:37:10	116.51592	40.07583
60	2008-02-02 22:42:10	116.53673	40.06255
60	2008-02-02 22:47:10	116.53582	40.0656
60	2008-02-02 22:47:56	116.5349	40.066
60	2008-02-02 22:52:10	116.53187	40.07513
60	2008-02-02 22:57:10	116.53343	40.06667
60	2008-02-02 23:02:10	116.53679	40.06242
60	2008-02-02 23:07:11	116.53678	40.06241
60	2008-02-02 23:12:11	116.5368	40.06241
60	2008-02-02 23:17:11	116.54243	40.06316
60	2008-02-02 23:22:11	116.55566	40.07061
60	2008-02-02 23:25:38	116.55326	40.07078
60	2008-02-02 23:30:38	116.54181	40.05753
60	2008-02-02 23:39:34	116.5464	40.06105
60	2008-02-02 23:44:34	116.55295	40.07313
60	2008-02-02 23:44:34	116.55295	40.07313
60	2008-02-02 23:49:34	116.56399	40.07025
60	2008-02-02 23:54:34	116.54944	40.06444
60	2008-02-02 23:59:24	116.53586	40.06223
60	2008-02-03 00:04:24	116.5163	40.08004
60	2008-02-03 00:09:30	116.53663	40.06164
60	2008-02-03 00:14:30	116.53683	40.06175
60	2008-02-03 00:19:30	116.53943	40.06241
60	2008-02-03 00:24:30	116.52987	40.06698
60	2008-02-03 00:29:30	116.53659	40.06161
60	2008-02-03 00:34:30	116.53658	40.0616
60	2008-02-03 00:39:30	116.54272	40.06557
60	2008-02-03 00:44:30	116.55746	40.07341
60	2008-02-03 00:49:30	116.54564	40.10149
60	2008-02-03 00:54:30	116.56036	40.11461
60	2008-02-03 00:59:30	116.61231	40.1158
60	2008-02-03 01:04:30	116.61228	40.11552
60	2008-02-03 01:09:30	116.61232	40.11564
60	2008-02-03 01:14:30	116.61232	40.11564
60	2008-02-03 01:19:30	116.61281	40.11594
60	2008-02-03 01:24:30	116.62974	40.11606
60	2008-02-03 01:29:30	116.62279	40.13039
60	2008-02-03 01:34:30	116.6371	40.13724
60	2008-02-03 01:39:30	116.64544	40.12915
60	2008-02-03 01:44:30	116.637	40.1365
60	2008-02-03 01:49:29	116.6371	40.13722
60	2008-02-03 01:59:29	116.6371	40.13725
60	2008-02-03 02:04:29	116.6371	40.13725
60	2008-02-03 02:14:29	116.63709	40.13726
60	2008-02-03 02:19:29	116.63709	40.13726
60	2008-02-03 02:29:29	116.63709	40.13726
60	2008-02-03 02:34:29	116.63708	40.13726
60	2008-02-03 02:39:29	116.63708	40.13727
60	2008-02-03 02:44:29	116.63708	40.13727
60	2008-02-03 02:49:29	116.63708	40.13727
60	2008-02-03 02:54:29	116.63708	40.13728
60	2008-02-03 02:59:29	116.63707	40.13757
60	2008-02-03 03:04:29	116.63695	40.13738
60	2008-02-03 03:09:29	116.63701	40.13703
60	2008-02-03 03:14:29	116.63698	40.13726
60	2008-02-03 03:19:29	116.63698	40.13729
60	2008-02-03 03:24:29	116.63699	40.13728
60	2008-02-03 03:29:29	116.63699	40.13729
60	2008-02-03 03:34:29	116.63699	40.13729
60	2008-02-03 03:39:29	116.63699	40.13729
60	2008-02-03 03:49:29	116.63699	40.13729
60	2008-02-03 03:54:29	116.63698	40.13729
60	2008-02-03 07:03:43	116.63704	40.13729
60	2008-02-03 07:08:42	116.63705	40.13728
60	2008-02-03 07:13:42	116.63705	40.13726
60	2008-02-03 07:23:42	116.63705	40.13725
60	2008-02-03 07:28:42	116.63705	40.13725
60	2008-02-03 07:28:42	116.63705	40.13725
60	2008-02-03 07:33:42	116.63703	40.13724
60	2008-02-03 07:48:41	116.63621	40.13802
60	2008-02-03 07:53:41	116.63682	40.13737
60	2008-02-03 08:13:41	116.63712	40.13732
60	2008-02-03 08:28:42	116.6371	40.13736
60	2008-02-03 08:38:42	116.63712	40.13737
60	2008-02-03 08:43:41	116.63712	40.13737
60	2008-02-03 08:48:41	116.63712	40.13737
60	2008-02-03 08:58:41	116.63711	40.13729
60	2008-02-03 09:03:41	116.63716	40.1373
60	2008-02-03 09:08:41	116.63728	40.13725
60	2008-02-03 09:13:41	116.63722	40.13729
60	2008-02-03 09:18:41	116.63719	40.13731
60	2008-02-03 09:33:42	116.63707	40.13738
60	2008-02-03 09:38:42	116.63709	40.13736
60	2008-02-03 09:48:41	116.63711	40.13723
60	2008-02-03 09:53:41	116.63716	40.13725
60	2008-02-03 09:53:41	116.63716	40.13725
60	2008-02-03 10:03:41	116.63712	40.13728
60	2008-02-03 10:08:41	116.62805	40.13751
60	2008-02-03 10:13:41	116.59362	40.14302
60	2008-02-03 10:18:41	116.56043	40.1174
60	2008-02-03 10:23:41	116.5173	40.10587
60	2008-02-03 10:28:41	116.48244	40.09344
60	2008-02-03 10:33:41	116.47568	40.06981
60	2008-02-03 10:38:41	116.46617	40.0336
60	2008-02-03 10:43:41	116.43559	40.02438
60	2008-02-03 10:48:41	116.41926	40.03885
60	2008-02-03 10:58:30	116.41126	40.03153
60	2008-02-03 11:00:34	116.41156	40.02513
60	2008-02-03 11:10:57	116.39452	39.98857
60	2008-02-03 11:10:57	116.39452	39.98857
60	2008-02-03 11:15:33	116.40059	39.9946
60	2008-02-03 11:20:33	116.40973	39.99778
60	2008-02-03 11:20:33	116.40973	39.99778
60	2008-02-03 11:25:33	116.41016	40.01071
60	2008-02-03 11:25:33	116.41016	40.01071
60	2008-02-03 11:41:55	116.40555	40.04807
60	2008-02-03 11:46:55	116.41656	40.04285
60	2008-02-03 11:51:55	116.41663	40.04303
60	2008-02-03 11:56:43	116.41603	40.04197
60	2008-02-03 12:01:43	116.41121	40.01792
60	2008-02-03 12:06:43	116.41117	40.00182
60	2008-02-03 12:13:53	116.40248	39.98751
60	2008-02-03 12:13:53	116.40248	39.98751
60	2008-02-03 12:16:42	116.40269	39.99353
60	2008-02-03 12:18:23	116.40998	39.99308
60	2008-02-03 12:23:23	116.41196	39.98201
60	2008-02-03 12:23:23	116.41196	39.98201
60	2008-02-03 12:31:54	116.41827	39.9757
60	2008-02-03 12:36:54	116.42719	39.96792
60	2008-02-03 12:41:54	116.43346	39.9589
60	2008-02-03 12:42:48	116.43336	39.95824
60	2008-02-03 12:42:48	116.43336	39.95824
60	2008-02-03 12:47:48	116.44129	39.95461
60	2008-02-03 12:55:32	116.45037	39.95462
60	2008-02-03 13:00:32	116.45042	39.9547
60	2008-02-03 13:05:32	116.45065	39.95467
60	2008-02-03 13:10:00	116.44992	39.95634
60	2008-02-03 13:15:01	116.45972	39.9508
60	2008-02-03 13:16:46	116.46255	39.94534
60	2008-02-03 13:21:45	116.45595	39.94882
60	2008-02-03 13:26:46	116.45277	39.95449
60	2008-02-03 13:31:45	116.44906	39.94967
60	2008-02-03 13:36:45	116.44602	39.95025
60	2008-02-03 13:41:45	116.44624	39.95048
60	2008-02-03 13:46:45	116.4458	39.94984
60	2008-02-03 13:51:45	116.44615	39.95033
60	2008-02-03 13:56:46	116.44616	39.95033
60	2008-02-03 14:01:46	116.44615	39.95034
60	2008-02-03 14:06:46	116.44616	39.95034
60	2008-02-03 14:11:46	116.44617	39.95035
60	2008-02-03 14:16:45	116.44618	39.95043
60	2008-02-03 14:21:45	116.44657	39.95056
60	2008-02-03 14:31:45	116.44624	39.9505
60	2008-02-03 14:36:45	116.44614	39.95032
60	2008-02-03 14:41:45	116.44617	39.95034
60	2008-02-03 14:46:45	116.44615	39.95032
60	2008-02-03 14:51:45	116.44628	39.95037
60	2008-02-03 15:01:46	116.44618	39.95045
60	2008-02-03 15:06:46	116.44617	39.95033
60	2008-02-03 15:11:46	116.44619	39.95034
60	2008-02-03 15:16:45	116.44618	39.95033
60	2008-02-03 15:16:45	116.44618	39.95033
60	2008-02-03 15:21:45	116.44596	39.95008
60	2008-02-03 15:26:45	116.4511	39.95456
60	2008-02-03 15:27:31	116.45141	39.95427
60	2008-02-03 15:32:31	116.45398	39.93228
60	2008-02-03 15:37:31	116.46948	39.93141
60	2008-02-03 15:43:33	116.46231	39.92852
60	2008-02-03 15:47:38	116.46082	39.93144
60	2008-02-03 15:52:38	116.44118	39.93243
60	2008-02-03 15:56:41	116.43427	39.93975
60	2008-02-03 16:01:41	116.44204	39.94923
60	2008-02-03 16:06:42	116.44873	39.95199
60	2008-02-03 16:07:04	116.44799	39.95245
60	2008-02-03 16:12:04	116.44146	39.96123
60	2008-02-03 16:22:04	116.43656	39.95845
60	2008-02-03 16:32:04	116.41931	39.94108
60	2008-02-03 16:33:14	116.41857	39.93974
60	2008-02-03 16:38:14	116.41046	39.9435
60	2008-02-03 16:40:13	116.41133	39.94777
60	2008-02-03 16:45:13	116.42763	39.93076
60	2008-02-03 16:55:13	116.42895	39.9063
60	2008-02-03 16:59:13	116.43131	39.90985
60	2008-02-03 17:04:13	116.43448	39.92133
60	2008-02-03 17:09:13	116.44389	39.92557
60	2008-02-03 17:14:13	116.45151	39.93224
60	2008-02-03 17:14:49	116.45193	39.93199
60	2008-02-03 17:19:49	116.45986	39.93237
60	2008-02-03 17:24:49	116.47191	39.92223
60	2008-02-03 17:29:49	116.46646	39.9087
60	2008-02-03 17:35:06	116.46317	39.91077
60	2008-02-03 17:40:06	116.45882	39.91203
60	2008-02-03 17:45:07	116.47423	39.91409
60	2008-02-03 17:50:07	116.46346	39.91828
60	2008-02-03 17:55:09	116.4565	39.92738
60	2008-02-03 18:00:09	116.45536	39.91575
60	2008-02-03 18:05:09	116.43651	39.91189
60	2008-02-03 18:06:25	116.43492	39.91237
60	2008-02-03 18:11:25	116.43962	39.9219
60	2008-02-03 18:11:25	116.43962	39.9219
60	2008-02-03 18:16:25	116.44732	39.92558
60	2008-02-03 18:21:25	116.45183	39.93224
60	2008-02-03 18:21:39	116.45272	39.93234
60	2008-02-03 18:26:39	116.45007	39.92703
60	2008-02-03 18:31:39	116.43031	39.92974
60	2008-02-03 18:32:38	116.42912	39.92984
60	2008-02-03 18:37:38	116.42928	39.93923
60	2008-02-03 18:38:18	116.43083	39.93959
60	2008-02-03 18:43:18	116.44782	39.94666
60	2008-02-03 18:46:01	116.45229	39.95204
60	2008-02-03 18:48:18	116.457	39.95596
60	2008-02-03 18:53:18	116.46181	39.95518
60	2008-02-03 18:55:31	116.46432	39.95439
60	2008-02-03 19:00:31	116.45841	39.94887
60	2008-02-03 19:05:31	116.44166	39.94966
60	2008-02-03 19:10:31	116.45022	39.95482
60	2008-02-03 19:20:31	116.44575	39.95064
60	2008-02-03 19:25:31	116.44575	39.95065
60	2008-02-03 19:30:31	116.44574	39.95065
60	2008-02-03 19:35:31	116.44574	39.95065
60	2008-02-03 19:40:31	116.44571	39.95049
60	2008-02-03 19:45:32	116.44569	39.95062
60	2008-02-03 19:50:31	116.4457	39.95069
60	2008-02-03 19:55:31	116.4457	39.95071
60	2008-02-03 20:00:30	116.44248	39.94768
60	2008-02-03 20:00:52	116.44281	39.94715
60	2008-02-03 20:05:52	116.44418	39.93278
60	2008-02-03 20:10:52	116.44308	39.92214
60	2008-02-03 20:12:49	116.44424	39.92213
60	2008-02-03 20:15:52	116.45403	39.91839
60	2008-02-03 20:20:52	116.46605	39.91471
60	2008-02-03 20:25:52	116.48103	39.9142
60	2008-02-03 20:30:52	116.49753	39.91451
60	2008-02-03 20:35:52	116.50467	39.91417
60	2008-02-03 20:37:35	116.50554	39.91244
60	2008-02-03 20:40:52	116.50606	39.91487
60	2008-02-03 20:45:52	116.51168	39.91533
60	2008-02-03 20:55:52	116.52226	39.94028
60	2008-02-03 20:55:52	116.52226	39.94028
60	2008-02-03 21:00:52	116.54407	39.94559
60	2008-02-03 21:01:16	116.54407	39.94559
60	2008-02-03 21:06:16	116.5413	39.96519
60	2008-02-03 21:11:16	116.52031	39.97644
60	2008-02-03 21:16:16	116.48987	39.97075
60	2008-02-03 21:21:16	116.48379	39.97442
60	2008-02-03 21:25:39	116.48394	39.97476
60	2008-02-03 21:35:39	116.48363	39.92022
60	2008-02-03 21:40:39	116.45592	39.90323
60	2008-02-03 21:45:39	116.44981	39.89214
60	2008-02-03 21:48:10	116.44808	39.88799
60	2008-02-03 21:50:39	116.45004	39.88359
60	2008-02-03 21:55:39	116.45591	39.90478
60	2008-02-03 22:00:39	116.472	39.90891
60	2008-02-03 22:05:39	116.47187	39.9147
60	2008-02-03 22:09:32	116.47891	39.91405
60	2008-02-03 22:10:39	116.48289	39.91413
60	2008-02-03 22:15:39	116.45654	39.91771
60	2008-02-03 22:20:39	116.43479	39.92278
60	2008-02-03 22:25:38	116.41486	39.92299
60	2008-02-03 22:28:39	116.41085	39.93011
60	2008-02-03 22:33:39	116.40261	39.93226
60	2008-02-03 22:38:04	116.41458	39.9396
60	2008-02-03 22:43:04	116.42843	39.91827
60	2008-02-03 22:48:04	116.46559	39.90354
60	2008-02-03 22:53:04	116.492	39.89953
60	2008-02-03 22:55:58	116.49648	39.89589
60	2008-02-03 22:55:58	116.49648	39.89589
60	2008-02-03 23:00:58	116.47205	39.89202
60	2008-02-03 23:05:57	116.45608	39.89235
60	2008-02-03 23:10:58	116.45878	39.90691
60	2008-02-03 23:15:46	116.47182	39.90872
60	2008-02-03 23:20:46	116.47218	39.92133
60	2008-02-03 23:20:46	116.47218	39.92133
60	2008-02-03 23:23:38	116.46853	39.92973
60	2008-02-03 23:28:29	116.45688	39.93251
60	2008-02-03 23:33:29	116.45536	39.89928
60	2008-02-03 23:38:05	116.44679	39.89129
60	2008-02-03 23:44:04	116.46621	39.89198
60	2008-02-03 23:48:05	116.4714	39.89091
60	2008-02-03 23:55:55	116.47183	39.90912
60	2008-02-04 00:00:55	116.47215	39.92135
60	2008-02-04 00:05:55	116.4684	39.94056
60	2008-02-04 00:06:59	116.46825	39.94075
60	2008-02-04 00:11:59	116.45594	39.94574
60	2008-02-04 00:13:32	116.45591	39.94755
60	2008-02-04 00:18:32	116.43672	39.96686
60	2008-02-04 00:20:21	116.44261	39.97266
60	2008-02-04 00:23:32	116.42987	39.97557
60	2008-02-04 00:28:47	116.4268	39.97544
60	2008-02-04 00:32:59	116.44547	39.97262
60	2008-02-04 00:37:59	116.4571	39.98489
60	2008-02-04 00:42:59	116.48077	39.98666
60	2008-02-04 00:42:59	116.48077	39.98666
60	2008-02-04 00:47:59	116.50801	40.01078
60	2008-02-04 00:52:59	116.54418	40.02471
60	2008-02-04 00:57:59	116.57895	40.04494
60	2008-02-04 01:02:59	116.58248	40.0706
60	2008-02-04 01:07:59	116.58213	40.09097
60	2008-02-04 01:12:59	116.60564	40.11653
60	2008-02-04 01:17:59	116.6122	40.11589
60	2008-02-04 01:22:59	116.6122	40.11588
60	2008-02-04 01:27:59	116.61237	40.11567
60	2008-02-04 01:32:58	116.61225	40.11614
60	2008-02-04 01:37:58	116.63663	40.13674
60	2008-02-04 01:42:58	116.63696	40.13769
60	2008-02-04 01:47:58	116.637	40.13778
60	2008-02-04 01:52:58	116.63701	40.13801
60	2008-02-04 01:57:58	116.63675	40.13766
60	2008-02-04 02:02:58	116.63683	40.13763
60	2008-02-04 02:12:59	116.63728	40.13779
60	2008-02-04 02:17:59	116.6376	40.13793
60	2008-02-04 02:22:59	116.63696	40.13761
60	2008-02-04 02:27:59	116.63763	40.13792
60	2008-02-04 02:32:58	116.63753	40.13788
60	2008-02-04 02:37:58	116.63714	40.13776
60	2008-02-04 02:42:58	116.63771	40.13796
60	2008-02-04 02:47:58	116.63791	40.13809
60	2008-02-04 02:52:58	116.63807	40.13792
60	2008-02-04 02:57:58	116.63698	40.13775
60	2008-02-04 03:02:58	116.63795	40.13781
60	2008-02-04 03:07:58	116.63695	40.13775
60	2008-02-04 03:07:58	116.63695	40.13775
60	2008-02-04 03:12:58	116.63654	40.13768
60	2008-02-04 03:17:58	116.63659	40.13767
60	2008-02-04 03:22:59	116.63662	40.13768
60	2008-02-04 03:27:59	116.6369	40.13779
60	2008-02-04 03:32:59	116.63691	40.13778
60	2008-02-04 03:37:59	116.63692	40.13778
60	2008-02-04 03:42:58	116.63692	40.13777
60	2008-02-04 03:47:58	116.63692	40.13777
60	2008-02-04 03:52:58	116.63693	40.13776
60	2008-02-04 03:57:58	116.63693	40.13776
60	2008-02-04 04:02:58	116.63694	40.13777
60	2008-02-04 04:07:58	116.63694	40.13777
60	2008-02-04 04:12:58	116.63694	40.13778
60	2008-02-04 04:22:58	116.63694	40.13778
60	2008-02-04 04:27:58	116.63694	40.13777
60	2008-02-04 04:32:58	116.63694	40.13777
60	2008-02-04 04:37:58	116.63694	40.13777
60	2008-02-04 04:42:58	116.63694	40.13776
60	2008-02-04 04:47:57	116.63694	40.13776
60	2008-02-04 04:52:57	116.63693	40.13769
60	2008-02-04 04:57:57	116.6368	40.1378
60	2008-02-04 05:02:57	116.63727	40.13776
60	2008-02-04 05:07:57	116.6373	40.13776
60	2008-02-04 05:12:57	116.63688	40.13773
60	2008-02-04 05:17:57	116.63737	40.13787
60	2008-02-04 05:22:58	116.63729	40.13786
60	2008-02-04 05:27:58	116.63719	40.13797
60	2008-02-04 05:32:58	116.63699	40.1377
60	2008-02-04 05:37:58	116.63696	40.13775
60	2008-02-04 05:42:57	116.63696	40.13772
60	2008-02-04 05:47:57	116.63715	40.13811
60	2008-02-04 05:52:57	116.63692	40.13775
60	2008-02-04 05:57:57	116.63691	40.13776
60	2008-02-04 06:02:57	116.63692	40.13776
60	2008-02-04 06:07:57	116.63692	40.13776
60	2008-02-04 06:12:57	116.63693	40.13776
60	2008-02-04 06:22:58	116.63693	40.13776
60	2008-02-04 06:27:58	116.63692	40.13775
60	2008-02-04 06:32:58	116.63693	40.13755
60	2008-02-04 06:37:58	116.63695	40.13797
60	2008-02-04 06:42:57	116.63678	40.13798
60	2008-02-04 06:47:57	116.63689	40.13767
60	2008-02-04 06:52:57	116.63689	40.13766
60	2008-02-04 06:57:57	116.63688	40.13765
60	2008-02-04 07:02:57	116.63688	40.13765
60	2008-02-04 07:07:57	116.63688	40.13764
60	2008-02-04 07:12:57	116.63695	40.13768
60	2008-02-04 07:17:57	116.63695	40.13768
60	2008-02-04 07:22:57	116.63686	40.13731
60	2008-02-04 07:27:57	116.63682	40.13734
60	2008-02-04 07:32:57	116.63703	40.13807
60	2008-02-04 07:37:57	116.63699	40.13818
60	2008-02-04 07:42:57	116.63702	40.13818
60	2008-02-04 07:47:57	116.63706	40.13818
60	2008-02-04 07:52:57	116.6371	40.13817
60	2008-02-04 07:57:57	116.63704	40.13781
60	2008-02-04 08:02:57	116.63709	40.13786
60	2008-02-04 08:07:57	116.63697	40.13759
60	2008-02-04 08:12:57	116.63695	40.13761
60	2008-02-04 08:17:57	116.63695	40.13762
60	2008-02-04 08:22:57	116.63696	40.13763
60	2008-02-04 08:27:57	116.63712	40.13772
60	2008-02-04 08:32:57	116.63691	40.13753
60	2008-02-04 08:37:57	116.63692	40.13763
60	2008-02-04 08:42:56	116.63553	40.13657
60	2008-02-04 08:47:56	116.59201	40.14239
60	2008-02-04 08:52:56	116.55659	40.10829
60	2008-02-04 08:57:56	116.54908	40.06555
60	2008-02-04 09:02:56	116.53691	40.06253
60	2008-02-04 09:07:56	116.53657	40.06137
60	2008-02-04 09:12:56	116.53658	40.06137
60	2008-02-04 09:17:56	116.53671	40.06146
60	2008-02-04 09:22:57	116.53669	40.06155
60	2008-02-04 09:27:57	116.53686	40.06256
60	2008-02-04 09:32:56	116.53686	40.06252
60	2008-02-04 09:37:56	116.53688	40.06254
60	2008-02-04 09:42:57	116.53688	40.06254
60	2008-02-04 09:47:57	116.53688	40.06255
60	2008-02-04 09:52:57	116.5338	40.06424
60	2008-02-04 09:55:57	116.5345	40.06369
60	2008-02-04 10:05:57	116.5637	40.04719
60	2008-02-04 10:10:57	116.53416	40.02258
60	2008-02-04 10:15:57	116.47367	39.97932
60	2008-02-04 10:20:57	116.45488	39.95123
60	2008-02-04 10:25:57	116.45529	39.92108
60	2008-02-04 10:30:57	116.45172	39.91273
60	2008-02-04 10:34:00	116.44242	39.91204
60	2008-02-04 10:35:57	116.43757	39.91165
60	2008-02-04 10:40:57	116.41472	39.90701
60	2008-02-04 10:43:29	116.40823	39.90741
60	2008-02-04 10:48:29	116.41136	39.91383
60	2008-02-04 10:51:53	116.4136	39.91571
60	2008-02-04 10:51:53	116.4136	39.91571
60	2008-02-04 10:56:53	116.40011	39.90671
60	2008-02-04 10:56:53	116.40011	39.90671
60	2008-02-04 11:01:53	116.3961	39.90646
60	2008-02-04 11:06:53	116.39164	39.90647
60	2008-02-04 11:11:53	116.39091	39.90641
60	2008-02-04 11:16:53	116.37647	39.90588
60	2008-02-04 11:19:26	116.36686	39.90702
60	2008-02-04 11:33:48	116.39299	39.9321
60	2008-02-04 11:38:48	116.40252	39.93936
60	2008-02-04 11:40:04	116.40748	39.93951
60	2008-02-04 11:43:49	116.40219	39.94392
60	2008-02-04 11:48:48	116.40176	39.96432
60	2008-02-04 12:04:50	116.46691	40.00794
60	2008-02-04 12:09:50	116.47516	39.99007
60	2008-02-04 12:14:50	116.47276	39.98207
60	2008-02-04 12:19:50	116.47274	39.98206
60	2008-02-04 12:24:50	116.47274	39.98206
60	2008-02-04 12:29:50	116.47273	39.98206
60	2008-02-04 12:34:50	116.47272	39.98207
60	2008-02-04 12:39:50	116.47272	39.98207
60	2008-02-04 12:44:50	116.47272	39.98208
60	2008-02-04 12:49:50	116.47852	39.98174
60	2008-02-04 12:50:05	116.4798	39.98095
60	2008-02-04 12:55:05	116.49007	39.98669
60	2008-02-04 13:00:05	116.51118	39.98829
60	2008-02-04 13:04:10	116.53805	39.99655
60	2008-02-04 13:09:10	116.50423	39.98781
60	2008-02-04 13:14:11	116.49104	39.98671
60	2008-02-04 13:19:10	116.4955	40.0013
60	2008-02-04 13:24:10	116.46298	40.03065
60	2008-02-04 13:29:10	116.47603	40.09111
60	2008-02-04 13:34:11	116.47083	40.11641
60	2008-02-04 13:37:34	116.44601	40.11736
60	2008-02-04 13:42:34	116.51379	40.11953
60	2008-02-04 13:47:33	116.58268	40.10782
60	2008-02-04 13:52:33	116.57915	40.07957
60	2008-02-04 13:56:15	116.58648	40.07729
60	2008-02-04 14:01:15	116.57993	40.07935
60	2008-02-04 14:06:15	116.58037	40.06245
60	2008-02-04 14:11:15	116.55593	40.0705
60	2008-02-04 14:16:15	116.55084	40.09108
60	2008-02-04 14:20:23	116.54581	40.09191
60	2008-02-04 14:22:52	116.54552	40.10291
60	2008-02-04 14:27:52	116.52483	40.08271
60	2008-02-04 14:32:52	116.51592	40.07811
60	2008-02-04 14:37:52	116.51592	40.0781
60	2008-02-04 14:42:52	116.51591	40.0781
60	2008-02-04 14:47:52	116.51592	40.0781
60	2008-02-04 14:51:50	116.51595	40.07771
60	2008-02-04 14:56:50	116.54856	40.06442
60	2008-02-04 15:01:50	116.56512	40.04646
60	2008-02-04 15:06:51	116.52334	40.01881
60	2008-02-04 15:11:51	116.46262	39.96952
60	2008-02-04 15:16:51	116.45589	39.94519
60	2008-02-04 15:18:21	116.45866	39.94571
60	2008-02-04 15:21:51	116.45671	39.94823
60	2008-02-04 15:23:21	116.45647	39.94817
60	2008-02-04 15:33:21	116.44931	39.94938
60	2008-02-04 15:38:21	116.44558	39.95077
60	2008-02-04 15:43:21	116.44564	39.95062
60	2008-02-04 15:48:21	116.44577	39.95063
60	2008-02-04 15:53:21	116.44573	39.95066
60	2008-02-04 15:58:20	116.44522	39.95121
60	2008-02-04 16:03:20	116.44154	39.94968
60	2008-02-04 16:08:20	116.44468	39.95088
60	2008-02-04 16:13:20	116.44467	39.95089
60	2008-02-04 16:18:20	116.44466	39.9509
60	2008-02-04 16:23:20	116.44458	39.95109
60	2008-02-04 16:28:21	116.44461	39.95106
60	2008-02-04 16:33:21	116.44391	39.95189
60	2008-02-04 16:38:20	116.44445	39.95114
60	2008-02-04 16:43:20	116.4445	39.95109
60	2008-02-04 16:48:21	116.44449	39.95111
60	2008-02-04 16:53:21	116.44449	39.95105
60	2008-02-04 16:58:21	116.44451	39.95106
60	2008-02-04 17:03:21	116.44451	39.95106
60	2008-02-04 17:08:21	116.44454	39.9509
60	2008-02-04 17:13:20	116.41206	39.90043
60	2008-02-04 17:13:21	116.44468	39.95101
60	2008-02-04 17:18:21	116.44531	39.95053
60	2008-02-04 17:23:21	116.44702	39.955
60	2008-02-04 17:28:20	116.44915	39.94604
60	2008-02-04 17:28:20	116.44915	39.94604
60	2008-02-04 17:31:44	116.44436	39.94561
60	2008-02-04 17:34:58	116.45793	39.94801
60	2008-02-04 17:36:44	116.46289	39.94845
60	2008-02-04 17:41:45	116.4477	39.93991
60	2008-02-04 17:46:45	116.42993	39.93225
60	2008-02-04 17:51:45	116.42799	39.92444
60	2008-02-04 17:56:45	116.4284	39.91475
60	2008-02-04 18:01:44	116.42591	39.9064
60	2008-02-04 18:03:34	116.42756	39.90706
60	2008-02-04 18:08:35	116.42877	39.91727
60	2008-02-04 18:11:39	116.42834	39.92912
60	2008-02-04 18:16:39	116.41284	39.94799
60	2008-02-04 18:16:39	116.41284	39.94799
60	2008-02-04 18:31:02	116.36278	39.95125
60	2008-02-04 18:57:35	116.31416	39.96884
60	2008-02-04 19:05:56	116.33794	39.97506
60	2008-02-04 19:10:56	116.34782	39.98027
60	2008-02-04 19:13:20	116.34756	39.98631
60	2008-02-04 19:18:20	116.36341	40.00013
60	2008-02-04 19:23:20	116.36328	40.01627
60	2008-02-04 19:26:02	116.36775	40.01221
60	2008-02-04 19:31:02	116.34639	39.99199
60	2008-02-04 19:36:02	116.33512	39.98966
60	2008-02-04 19:36:11	116.33511	39.98965
60	2008-02-04 19:41:11	116.3448	39.99191
60	2008-02-04 19:46:11	116.36311	39.98869
60	2008-02-04 19:51:11	116.35887	39.99406
60	2008-02-04 19:52:46	116.3587	39.9946
60	2008-02-04 19:57:46	116.34787	39.98577
60	2008-02-04 20:02:46	116.33212	39.96647
60	2008-02-04 20:07:47	116.3297	39.95088
60	2008-02-04 20:07:47	116.3297	39.95088
60	2008-02-04 20:09:25	116.33023	39.94839
60	2008-02-04 20:13:04	116.33383	39.94708
60	2008-02-04 20:14:26	116.33003	39.95106
60	2008-02-04 20:15:23	116.32929	39.95521
60	2008-02-04 20:20:23	116.31749	39.95568
60	2008-02-04 20:25:23	116.30379	39.94534
60	2008-02-04 20:30:23	116.30404	39.92788
60	2008-02-04 20:33:11	116.29522	39.92298
60	2008-02-04 20:38:11	116.30462	39.92672
60	2008-02-04 20:43:11	116.32661	39.92684
60	2008-02-04 20:48:11	116.34124	39.931
60	2008-02-04 20:52:29	116.34977	39.93828
60	2008-02-04 20:57:29	116.34188	39.96643
60	2008-02-04 21:16:19	116.28926	40.03274
60	2008-02-04 21:21:19	116.30967	40.03624
60	2008-02-04 21:31:19	116.36306	40.00068
60	2008-02-04 21:36:19	116.36935	40.00461
60	2008-02-04 21:40:50	116.37551	39.99641
60	2008-02-04 21:45:50	116.35565	40.01357
60	2008-02-04 21:46:01	116.35637	40.01354
60	2008-02-04 21:51:01	116.36265	40.01507
60	2008-02-04 21:56:01	116.3741	39.99676
60	2008-02-04 21:57:15	116.37795	39.9964
60	2008-02-04 22:13:08	116.33257	39.96085
60	2008-02-04 22:18:08	116.34924	39.95064
60	2008-02-04 22:23:08	116.35532	39.95635
60	2008-02-04 22:23:08	116.35532	39.95635
60	2008-02-04 22:23:56	116.35905	39.95655
60	2008-02-04 22:33:56	116.42751	39.94335
60	2008-02-04 22:38:56	116.43363	39.92306
60	2008-02-04 22:42:49	116.44402	39.92167
60	2008-02-04 22:46:16	116.4475	39.91575
60	2008-02-04 22:51:17	116.43406	39.90719
60	2008-02-04 22:56:17	116.40569	39.90691
60	2008-02-04 23:01:17	116.38525	39.90613
60	2008-02-04 23:06:17	116.34497	39.90604
60	2008-02-04 23:13:30	116.29609	39.90908
60	2008-02-04 23:14:20	116.29614	39.91396
60	2008-02-04 23:17:32	116.29087	39.91897
60	2008-02-04 23:22:32	116.29383	39.95808
60	2008-02-04 23:27:32	116.3019	39.9609
60	2008-02-04 23:28:44	116.30251	39.96528
60	2008-02-04 23:37:32	116.32296	39.9882
60	2008-02-04 23:38:59	116.32554	39.98776
60	2008-02-04 23:42:32	116.32095	39.98477
60	2008-02-04 23:47:32	116.29176	39.9827
60	2008-02-04 23:59:44	116.30835	39.89561
60	2008-02-04 23:59:44	116.30835	39.89561
60	2008-02-05 00:02:32	116.31193	39.89558
60	2008-02-05 00:09:23	116.32291	39.90115
60	2008-02-05 00:09:23	116.32291	39.90115
60	2008-02-05 00:12:09	116.3297	39.90456
60	2008-02-05 00:14:23	116.32873	39.9127
60	2008-02-05 00:14:23	116.32873	39.9127
60	2008-02-05 00:23:13	116.33801	39.93531
60	2008-02-05 00:24:23	116.34112	39.93756
60	2008-02-05 00:29:23	116.35747	39.94802
60	2008-02-05 00:31:05	116.35947	39.9504
60	2008-02-05 00:35:49	116.36662	39.94706
60	2008-02-05 00:36:09	116.36919	39.94724
60	2008-02-05 00:41:09	116.38842	39.94741
60	2008-02-05 00:46:09	116.41716	39.94786
60	2008-02-05 00:47:21	116.42294	39.94811
60	2008-02-05 00:52:21	116.47272	39.9784
60	2008-02-05 00:57:21	116.49335	39.97906
60	2008-02-05 01:00:53	116.49713	39.96497
60	2008-02-05 01:05:53	116.48168	39.97263
60	2008-02-05 01:10:53	116.46918	39.9672
60	2008-02-05 01:15:53	116.4551	39.95209
60	2008-02-05 01:20:50	116.45403	39.9533
60	2008-02-05 01:25:50	116.46629	39.97513
60	2008-02-05 01:28:10	116.46107	39.98325
60	2008-02-05 01:31:40	116.46656	39.98298
60	2008-02-05 01:31:40	116.46656	39.98298
60	2008-02-05 01:36:30	116.4506	40.00032
60	2008-02-05 01:36:30	116.4506	40.00032
60	2008-02-05 01:51:30	116.47456	40.01128
60	2008-02-05 01:56:30	116.47253	40.00503
60	2008-02-05 02:00:46	116.47232	40.00104
60	2008-02-05 02:34:13	116.55111	40.07612
60	2008-02-05 02:39:13	116.57925	40.11685
60	2008-02-05 02:44:13	116.61284	40.11583
60	2008-02-05 02:49:13	116.62298	40.13195
60	2008-02-05 02:54:13	116.62859	40.13627
60	2008-02-05 02:59:13	116.64053	40.13444
60	2008-02-05 03:04:13	116.64052	40.13446
60	2008-02-05 03:09:14	116.64051	40.13446
60	2008-02-05 03:14:13	116.6405	40.13445
60	2008-02-05 03:19:13	116.6405	40.13444
60	2008-02-05 03:24:13	116.64049	40.13444
60	2008-02-05 03:29:13	116.64049	40.13443
60	2008-02-05 03:34:13	116.64049	40.13443
60	2008-02-05 03:39:13	116.64048	40.13443
60	2008-02-05 03:44:13	116.64048	40.13443
60	2008-02-05 03:49:13	116.64048	40.13443
60	2008-02-05 03:54:13	116.64048	40.13444
60	2008-02-05 03:59:13	116.64048	40.13444
60	2008-02-05 04:04:13	116.64048	40.13444
60	2008-02-05 04:09:13	116.64048	40.13444
60	2008-02-05 04:14:13	116.63722	40.13249
60	2008-02-05 04:24:13	116.63701	40.13722
60	2008-02-05 04:29:13	116.63701	40.13721
60	2008-02-05 04:34:13	116.63701	40.13721
60	2008-02-05 04:39:13	116.63701	40.13721
60	2008-02-05 04:44:13	116.63701	40.13721
60	2008-02-05 04:49:13	116.63701	40.13721
60	2008-02-05 04:54:13	116.63701	40.13722
60	2008-02-05 04:59:13	116.63701	40.13722
60	2008-02-05 05:04:13	116.63683	40.13736
60	2008-02-05 05:04:13	116.63683	40.13736
60	2008-02-05 05:09:13	116.63694	40.13717
60	2008-02-05 05:09:13	116.63694	40.13717
60	2008-02-05 05:14:13	116.63697	40.13718
60	2008-02-05 05:19:13	116.63699	40.13719
60	2008-02-05 05:24:13	116.63722	40.13729
60	2008-02-05 05:29:13	116.63707	40.13731
60	2008-02-05 05:34:13	116.63703	40.13728
60	2008-02-05 05:39:13	116.63701	40.13728
60	2008-02-05 05:44:13	116.63699	40.13727
60	2008-02-05 05:54:12	116.63697	40.13726
60	2008-02-05 05:59:12	116.63696	40.13726
60	2008-02-05 06:04:12	116.63696	40.13726
60	2008-02-05 06:09:12	116.63696	40.13725
60	2008-02-05 06:14:12	116.63696	40.13725
60	2008-02-05 06:19:12	116.63696	40.13725
60	2008-02-05 06:24:12	116.63695	40.13725
60	2008-02-05 06:29:13	116.63695	40.13725
60	2008-02-05 06:34:13	116.63695	40.13725
60	2008-02-05 06:39:13	116.63696	40.13725
60	2008-02-05 06:44:13	116.63696	40.13725
60	2008-02-05 06:49:12	116.63696	40.13725
60	2008-02-05 06:59:12	116.63696	40.13725
60	2008-02-05 07:04:12	116.63696	40.13725
60	2008-02-05 07:09:12	116.63696	40.13725
60	2008-02-05 07:14:12	116.63697	40.13725
60	2008-02-05 07:19:12	116.63697	40.13725
60	2008-02-05 07:24:12	116.63697	40.13725
60	2008-02-05 07:29:12	116.63697	40.13725
60	2008-02-05 07:34:12	116.63697	40.13725
60	2008-02-05 07:34:12	116.63697	40.13725
60	2008-02-05 07:39:12	116.63697	40.13725
60	2008-02-05 07:44:12	116.63698	40.13725
60	2008-02-05 07:49:12	116.63698	40.13725
60	2008-02-05 07:54:12	116.63698	40.13725
60	2008-02-05 07:59:12	116.63698	40.13725
60	2008-02-05 08:04:12	116.63698	40.13725
60	2008-02-05 08:09:12	116.63698	40.13725
60	2008-02-05 08:19:12	116.63698	40.13725
60	2008-02-05 08:24:12	116.63699	40.13725
60	2008-02-05 08:29:12	116.63699	40.13725
60	2008-02-05 08:34:11	116.63699	40.13725
60	2008-02-05 08:39:11	116.63699	40.13725
60	2008-02-05 08:44:11	116.63699	40.13725
60	2008-02-05 08:49:11	116.63699	40.13725
60	2008-02-05 08:54:11	116.63699	40.13725
60	2008-02-05 08:59:12	116.63699	40.13725
60	2008-02-05 09:04:12	116.63698	40.13725
60	2008-02-05 09:14:12	116.63698	40.13725
60	2008-02-05 09:19:12	116.63698	40.13725
60	2008-02-05 09:24:12	116.63698	40.13725
60	2008-02-05 09:29:12	116.63698	40.13725
60	2008-02-05 09:34:12	116.63694	40.13733
60	2008-02-05 09:39:11	116.63695	40.1373
60	2008-02-05 09:44:11	116.63696	40.13729
60	2008-02-05 09:49:11	116.63697	40.13728
60	2008-02-05 09:59:11	116.63411	40.13735
60	2008-02-05 10:04:11	116.59325	40.14301
60	2008-02-05 10:09:11	116.56375	40.1185
60	2008-02-05 10:14:11	116.51779	40.10057
60	2008-02-05 10:19:11	116.47403	40.09222
60	2008-02-05 10:24:11	116.46936	40.03575
60	2008-02-05 10:29:11	116.43798	40.01846
60	2008-02-05 10:34:11	116.42246	40.04008
60	2008-02-05 10:36:17	116.41515	40.04012
60	2008-02-05 10:41:16	116.41167	40.02586
60	2008-02-05 10:46:16	116.41133	40.00044
60	2008-02-05 10:50:39	116.41081	39.98407
60	2008-02-05 10:55:39	116.40959	39.98711
60	2008-02-05 10:59:35	116.40973	39.98708
60	2008-02-05 11:03:19	116.4009	39.97791
60	2008-02-05 11:08:19	116.39906	39.97394
60	2008-02-05 11:12:49	116.40082	39.97411
60	2008-02-05 11:17:49	116.43417	39.96555
60	2008-02-05 11:21:20	116.44455	39.96313
60	2008-02-05 11:21:20	116.44455	39.96313
60	2008-02-05 11:22:49	116.4423	39.96334
60	2008-02-05 11:27:49	116.45529	39.95093
60	2008-02-05 11:32:49	116.45659	39.93241
60	2008-02-05 11:37:50	116.48425	39.9323
60	2008-02-05 11:39:21	116.4921	39.93368
60	2008-02-05 11:43:55	116.49593	39.92532
60	2008-02-05 11:48:55	116.47248	39.92161
60	2008-02-05 11:53:09	116.46096	39.92401
60	2008-02-05 11:54:34	116.46127	39.92415
60	2008-02-05 11:59:34	116.45563	39.9326
60	2008-02-05 11:59:34	116.45563	39.9326
60	2008-02-05 12:04:33	116.4554	39.95142
60	2008-02-05 12:05:35	116.45411	39.95186
60	2008-02-05 12:13:27	116.44972	39.955
60	2008-02-05 12:15:35	116.45002	39.95514
60	2008-02-05 12:20:35	116.44975	39.95503
60	2008-02-05 12:26:33	116.44247	39.94772
60	2008-02-05 12:31:13	116.4315	39.93985
60	2008-02-05 12:31:45	116.42989	39.93978
60	2008-02-05 12:36:45	116.43472	39.94696
60	2008-02-05 12:41:45	116.43363	39.95103
60	2008-02-05 12:46:45	116.43375	39.95095
60	2008-02-05 12:51:45	116.43377	39.95095
60	2008-02-05 12:56:45	116.43377	39.95096
60	2008-02-05 12:59:12	116.43377	39.95073
60	2008-02-05 13:04:12	116.44411	39.94028
60	2008-02-05 13:09:12	116.44381	39.92246
60	2008-02-05 13:14:12	116.43905	39.91657
60	2008-02-05 13:16:56	116.42979	39.9173
60	2008-02-05 13:19:12	116.42866	39.92547
60	2008-02-05 13:24:12	116.42065	39.93227
60	2008-02-05 13:24:36	116.42217	39.93224
60	2008-02-05 13:29:47	116.44365	39.93241
60	2008-02-05 13:34:47	116.44444	39.9461
60	2008-02-05 15:32:49	116.45255	39.95343
60	2008-02-05 15:36:29	116.45488	39.94791
60	2008-02-05 15:39:45	116.4644	39.94529
60	2008-02-05 15:42:58	116.45606	39.94591
60	2008-02-05 15:47:57	116.46694	39.93404
60	2008-02-05 15:52:57	116.47751	39.92999
60	2008-02-05 15:53:14	116.47859	39.93023
60	2008-02-05 15:57:57	116.45666	39.93268
60	2008-02-05 16:02:57	116.45233	39.92722
60	2008-02-05 16:06:19	116.44698	39.92576
60	2008-02-05 16:07:57	116.44317	39.92564
60	2008-02-05 16:17:57	116.42875	39.90809
60	2008-02-05 16:22:57	116.40643	39.9068
60	2008-02-05 16:23:38	116.40528	39.90714
60	2008-02-05 16:28:38	116.41182	39.91137
60	2008-02-05 16:29:03	116.41179	39.91246
60	2008-02-05 16:34:03	116.41938	39.9229
60	2008-02-05 16:39:03	116.42809	39.93145
60	2008-02-05 16:44:04	116.40941	39.94794
60	2008-02-05 16:49:04	116.36182	39.94625
60	2008-02-05 16:54:19	116.3485	39.96619
60	2008-02-05 16:59:03	116.32124	39.96632
60	2008-02-05 17:02:00	116.31468	39.96773
60	2008-02-05 17:07:00	116.31225	39.97365
60	2008-02-05 17:12:00	116.32159	39.98344
60	2008-02-05 17:17:00	116.33076	39.99165
60	2008-02-05 17:22:00	116.34556	39.98501
60	2008-02-05 17:27:00	116.36339	39.98375
60	2008-02-05 17:32:00	116.40024	39.9868
60	2008-02-05 17:36:59	116.44372	39.9826
60	2008-02-05 17:41:59	116.45697	39.98482
60	2008-02-05 17:47:00	116.47894	39.98513
60	2008-02-05 17:56:59	116.52519	40.0359
60	2008-02-05 18:01:59	116.53821	40.0555
60	2008-02-05 18:06:59	116.55428	40.09441
60	2008-02-05 18:11:59	116.58912	40.12682
60	2008-02-05 18:17:00	116.62635	40.12767
60	2008-02-05 18:17:00	116.62635	40.12767
60	2008-02-05 18:21:59	116.63699	40.13725
60	2008-02-05 18:27:00	116.63696	40.13726
60	2008-02-05 18:31:59	116.63695	40.13726
60	2008-02-05 18:37:00	116.63695	40.13726
60	2008-02-05 18:42:00	116.63695	40.13727
60	2008-02-05 18:47:00	116.63695	40.13727
60	2008-02-05 18:52:00	116.63695	40.13727
60	2008-02-05 18:56:59	116.63696	40.13727
60	2008-02-05 19:01:59	116.63697	40.13727
60	2008-02-05 19:06:59	116.63697	40.13727
60	2008-02-05 19:11:59	116.63697	40.13727
60	2008-02-05 19:16:59	116.63697	40.13726
60	2008-02-05 19:21:59	116.63697	40.13726
60	2008-02-05 19:26:59	116.63696	40.13726
60	2008-02-05 19:31:59	116.63696	40.13726
60	2008-02-05 19:37:00	116.6369	40.1372
60	2008-02-05 19:42:00	116.63701	40.1372
60	2008-02-05 19:46:59	116.63699	40.1372
60	2008-02-05 19:51:59	116.63699	40.1372
60	2008-02-05 19:56:59	116.63701	40.1372
60	2008-02-05 20:01:59	116.63701	40.1372
60	2008-02-05 20:06:59	116.63702	40.1372
60	2008-02-05 20:11:59	116.63702	40.1372
60	2008-02-05 20:16:59	116.63703	40.1372
60	2008-02-05 20:21:59	116.63703	40.1372
60	2008-02-05 20:26:59	116.63703	40.1372
60	2008-02-05 20:31:59	116.63704	40.1372
60	2008-02-05 20:36:59	116.63704	40.1372
60	2008-02-05 20:41:59	116.63704	40.1372
60	2008-02-05 20:41:59	116.63704	40.1372
60	2008-02-05 20:46:59	116.63704	40.13719
60	2008-02-05 20:51:59	116.63704	40.13719
60	2008-02-05 20:56:59	116.63704	40.13719
60	2008-02-05 21:01:59	116.63703	40.13719
60	2008-02-05 21:06:59	116.63691	40.13712
60	2008-02-05 21:11:59	116.63691	40.13712
60	2008-02-05 21:16:59	116.63691	40.13712
60	2008-02-05 21:21:59	116.63692	40.13712
60	2008-02-05 21:26:59	116.63693	40.13712
60	2008-02-05 21:31:59	116.63694	40.13712
60	2008-02-05 21:36:59	116.63694	40.13712
60	2008-02-05 21:41:59	116.63694	40.13712
60	2008-02-05 21:46:59	116.63694	40.13712
60	2008-02-05 21:51:59	116.63728	40.13215
60	2008-02-05 21:56:59	116.63727	40.13215
60	2008-02-05 22:01:59	116.63726	40.13215
60	2008-02-05 22:06:59	116.63725	40.13215
60	2008-02-05 22:11:58	116.63726	40.13215
60	2008-02-05 22:16:58	116.63726	40.13215
60	2008-02-05 22:21:58	116.63725	40.13216
60	2008-02-05 22:26:58	116.63724	40.13217
60	2008-02-05 22:31:58	116.63724	40.13218
60	2008-02-05 22:36:58	116.63724	40.13218
60	2008-02-05 22:41:58	116.63723	40.13218
60	2008-02-05 22:46:58	116.63723	40.13218
60	2008-02-05 22:51:58	116.63723	40.13219
60	2008-02-05 22:56:58	116.63723	40.13219
60	2008-02-05 23:01:58	116.63723	40.13219
60	2008-02-05 23:06:58	116.63723	40.13219
60	2008-02-05 23:06:58	116.63723	40.13219
60	2008-02-05 23:11:58	116.63723	40.13219
60	2008-02-05 23:16:58	116.63723	40.1322
60	2008-02-05 23:26:58	116.63723	40.1322
60	2008-02-05 23:31:58	116.63723	40.1322
60	2008-02-05 23:36:58	116.63723	40.1322
60	2008-02-05 23:41:59	116.63723	40.1322
60	2008-02-05 23:46:59	116.63723	40.1322
60	2008-02-05 23:51:58	116.63723	40.1322
60	2008-02-05 23:56:58	116.63722	40.1322
60	2008-02-06 00:01:58	116.63722	40.1322
60	2008-02-06 00:06:58	116.63697	40.13565
60	2008-02-06 00:11:58	116.63724	40.13874
60	2008-02-06 00:16:58	116.63723	40.13871
60	2008-02-06 00:21:58	116.63724	40.13871
60	2008-02-06 00:26:58	116.63723	40.13871
60	2008-02-06 00:31:58	116.63723	40.13871
60	2008-02-06 00:46:58	116.63722	40.13871
60	2008-02-06 00:51:58	116.63722	40.13872
60	2008-02-06 00:56:58	116.63721	40.13871
60	2008-02-06 01:01:57	116.63721	40.13871
60	2008-02-06 01:06:57	116.63721	40.13871
60	2008-02-06 01:11:57	116.63714	40.13874
60	2008-02-06 01:26:57	116.63712	40.13828
60	2008-02-06 01:31:57	116.63713	40.13877
60	2008-02-06 01:36:57	116.63731	40.13872
60	2008-02-06 01:41:57	116.63731	40.13875
60	2008-02-06 01:46:57	116.6373	40.13876
60	2008-02-06 01:51:58	116.63729	40.13876
60	2008-02-06 01:56:58	116.63728	40.13877
60	2008-02-06 02:01:58	116.63728	40.13878
60	2008-02-06 02:11:57	116.63728	40.13876
60	2008-02-06 02:16:57	116.63727	40.13876
60	2008-02-06 02:21:57	116.63726	40.13876
60	2008-02-06 02:26:57	116.63725	40.13875
60	2008-02-06 02:31:57	116.63725	40.13875
60	2008-02-06 02:36:57	116.63724	40.13875
60	2008-02-06 02:41:57	116.63724	40.13874
60	2008-02-06 02:46:57	116.63724	40.13874
60	2008-02-06 02:51:58	116.63724	40.13874
60	2008-02-06 02:56:57	116.63727	40.13851
60	2008-02-06 03:01:57	116.63725	40.13856
60	2008-02-06 03:06:57	116.63723	40.13857
60	2008-02-06 03:11:57	116.63722	40.13857
60	2008-02-06 03:16:57	116.63721	40.13858
60	2008-02-06 03:21:57	116.63721	40.13859
60	2008-02-06 03:26:57	116.63721	40.13859
60	2008-02-06 03:31:57	116.6372	40.1386
60	2008-02-06 03:36:57	116.6372	40.1386
60	2008-02-06 03:41:57	116.6372	40.13861
60	2008-02-06 03:51:57	116.63719	40.13863
60	2008-02-06 03:56:57	116.63716	40.13866
60	2008-02-06 03:56:57	116.63716	40.13866
60	2008-02-06 04:01:57	116.63711	40.13893
60	2008-02-06 04:06:57	116.63712	40.13891
60	2008-02-06 04:11:57	116.63713	40.13893
60	2008-02-06 04:16:57	116.63713	40.13893
60	2008-02-06 04:21:57	116.63711	40.13885
60	2008-02-06 04:26:57	116.63711	40.13888
60	2008-02-06 04:31:56	116.63712	40.13889
60	2008-02-06 04:36:56	116.63713	40.13889
60	2008-02-06 04:41:57	116.63713	40.1389
60	2008-02-06 04:46:57	116.63713	40.13889
60	2008-02-06 04:51:57	116.63714	40.13888
60	2008-02-06 04:56:56	116.63714	40.13888
60	2008-02-06 05:01:57	116.63714	40.13888
60	2008-02-06 05:06:57	116.63714	40.13888
60	2008-02-06 05:11:57	116.63714	40.13887
60	2008-02-06 05:16:57	116.63715	40.13886
60	2008-02-06 05:21:56	116.63715	40.13886
60	2008-02-06 05:26:56	116.63715	40.13886
60	2008-02-06 05:31:56	116.63715	40.13886
60	2008-02-06 05:36:56	116.63715	40.13886
60	2008-02-06 05:41:56	116.63716	40.13886
60	2008-02-06 05:46:56	116.63716	40.13886
60	2008-02-06 05:51:56	116.63716	40.13886
60	2008-02-06 05:56:56	116.63716	40.13886
60	2008-02-06 06:01:57	116.63716	40.13886
60	2008-02-06 06:06:57	116.63716	40.13886
60	2008-02-06 06:11:57	116.63704	40.13896
60	2008-02-06 06:16:57	116.63706	40.13887
60	2008-02-06 06:21:56	116.63705	40.139
60	2008-02-06 06:21:56	116.63705	40.139
60	2008-02-06 06:26:56	116.63705	40.13909
60	2008-02-06 06:31:56	116.63712	40.13889
60	2008-02-06 06:36:56	116.63711	40.13895
60	2008-02-06 06:41:56	116.63722	40.13877
60	2008-02-06 06:46:56	116.6371	40.13887
60	2008-02-06 06:51:56	116.6371	40.13889
60	2008-02-06 06:56:56	116.63711	40.13889
60	2008-02-06 07:01:56	116.63709	40.13886
60	2008-02-06 07:06:56	116.6371	40.13901
60	2008-02-06 07:11:56	116.63725	40.13869
60	2008-02-06 07:16:56	116.63722	40.13895
60	2008-02-06 07:21:56	116.63714	40.13882
60	2008-02-06 07:26:56	116.6371	40.13872
60	2008-02-06 07:31:56	116.63721	40.1391
60	2008-02-06 07:36:56	116.63695	40.13999
60	2008-02-06 07:41:56	116.63705	40.13926
60	2008-02-06 07:46:56	116.63705	40.13922
60	2008-02-06 07:56:56	116.637	40.13897
60	2008-02-06 08:01:56	116.63702	40.13896
60	2008-02-06 08:11:56	116.63706	40.13893
60	2008-02-06 08:16:56	116.63711	40.13878
60	2008-02-06 08:21:56	116.63711	40.13885
60	2008-02-06 08:31:55	116.63714	40.13897
60	2008-02-06 08:36:55	116.63714	40.13899
60	2008-02-06 08:41:55	116.63718	40.13899
60	2008-02-06 08:46:55	116.63716	40.13897
60	2008-02-06 08:46:55	116.63716	40.13897
60	2008-02-06 08:51:55	116.63715	40.13894
60	2008-02-06 08:56:55	116.63721	40.13863
60	2008-02-06 09:01:55	116.63718	40.13891
60	2008-02-06 09:06:55	116.63718	40.1389
60	2008-02-06 09:11:56	116.63711	40.13886
60	2008-02-06 09:16:56	116.63709	40.1389
60	2008-02-06 09:21:56	116.63707	40.13886
60	2008-02-06 09:26:56	116.63709	40.13901
60	2008-02-06 09:31:55	116.63711	40.13899
60	2008-02-06 09:36:55	116.63711	40.13865
60	2008-02-06 09:41:55	116.63711	40.13885
60	2008-02-06 09:46:55	116.63712	40.13888
60	2008-02-06 09:51:55	116.63714	40.13888
60	2008-02-06 10:01:55	116.63716	40.13888
60	2008-02-06 10:11:55	116.6372	40.13881
60	2008-02-06 10:16:55	116.63716	40.13881
60	2008-02-06 10:26:55	116.6369	40.13829
60	2008-02-06 10:31:55	116.63693	40.13837
60	2008-02-06 10:36:55	116.63683	40.13887
60	2008-02-06 10:41:55	116.6448	40.13601
60	2008-02-06 10:46:55	116.66396	40.12743
60	2008-02-06 10:51:55	116.64547	40.12894
60	2008-02-06 10:56:55	116.59582	40.12689
60	2008-02-06 11:16:55	116.52293	40.08499
60	2008-02-06 11:21:55	116.5424	40.06394
60	2008-02-06 11:26:55	116.53825	40.05975
60	2008-02-06 11:31:55	116.53826	40.05977
60	2008-02-06 11:36:55	116.53827	40.05978
60	2008-02-06 11:41:55	116.53828	40.05979
60	2008-02-06 11:46:54	116.53828	40.0598
60	2008-02-06 11:51:54	116.53828	40.0598
60	2008-02-06 11:56:54	116.53679	40.06249
60	2008-02-06 12:01:54	116.53679	40.0625
60	2008-02-06 12:06:54	116.53679	40.0625
60	2008-02-06 12:11:54	116.53679	40.0625
60	2008-02-06 12:16:55	116.53679	40.0625
60	2008-02-06 12:21:37	116.53435	40.06544
60	2008-02-06 12:26:37	116.54874	40.06438
60	2008-02-06 12:31:37	116.57378	40.06028
60	2008-02-06 12:36:37	116.58227	40.06931
60	2008-02-06 12:38:43	116.58688	40.07775
60	2008-02-06 12:43:43	116.5811	40.07152
60	2008-02-06 12:48:44	116.55933	40.06164
60	2008-02-06 12:48:44	116.55933	40.06164
60	2008-02-06 12:58:44	116.5475	40.06764
60	2008-02-06 13:03:44	116.52951	40.06744
60	2008-02-06 13:08:43	116.51582	40.07806
60	2008-02-06 13:44:48	116.54048	40.05664
60	2008-02-06 13:49:48	116.51448	40.02049
60	2008-02-06 13:54:48	116.46824	39.97456
60	2008-02-06 13:59:48	116.42748	39.94017
60	2008-02-06 17:16:27	116.53834	40.05981
60	2008-02-06 17:21:26	116.53835	40.05982
60	2008-02-06 17:26:26	116.05714	39.71217
60	2008-02-06 17:26:26	116.53836	40.05983
60	2008-02-06 17:31:26	116.53837	40.05983
60	2008-02-06 17:36:26	116.53838	40.05984
60	2008-02-06 17:41:26	116.53837	40.05984
60	2008-02-06 17:46:26	116.53838	40.05983
60	2008-02-06 17:56:27	116.53839	40.05983
60	2008-02-06 18:01:27	116.53839	40.05983
60	2008-02-06 18:11:27	116.53838	40.05983
60	2008-02-06 18:16:26	116.53838	40.05982
60	2008-02-06 18:21:26	116.53838	40.05982
60	2008-02-06 18:26:26	116.53838	40.05982
60	2008-02-06 18:31:26	116.53837	40.05982
60	2008-02-06 18:36:26	116.53838	40.05982
60	2008-02-06 18:41:26	116.53838	40.05982
60	2008-02-06 18:41:26	116.53838	40.05982
60	2008-02-06 18:46:26	116.53838	40.05982
60	2008-02-06 18:51:26	116.53838	40.05982
60	2008-02-06 18:56:26	116.53837	40.05982
60	2008-02-06 19:01:26	116.53837	40.05982
60	2008-02-06 19:06:26	116.53837	40.05982
60	2008-02-06 19:11:26	116.53837	40.05981
60	2008-02-06 19:16:25	116.53837	40.05981
60	2008-02-06 19:21:25	116.53837	40.05981
60	2008-02-06 19:26:25	116.53837	40.05981
60	2008-02-06 19:31:25	116.53836	40.05981
60	2008-02-06 19:36:25	116.53836	40.05981
60	2008-02-06 19:41:25	116.53836	40.05981
60	2008-02-06 19:46:25	116.53837	40.0598
60	2008-02-06 19:51:25	116.53837	40.0598
60	2008-02-06 19:56:26	116.53837	40.0598
60	2008-02-06 20:01:26	116.53837	40.0598
60	2008-02-06 20:06:26	116.53837	40.0598
60	2008-02-06 20:10:24	116.53837	40.0598
60	2008-02-06 20:11:26	116.53837	40.0598
60	2008-02-06 20:16:25	116.53837	40.05981
60	2008-02-06 20:21:25	116.53837	40.0598
60	2008-02-06 20:26:25	116.53837	40.05981
60	2008-02-06 20:31:25	116.53837	40.05981
60	2008-02-06 20:36:25	116.53837	40.05981
60	2008-02-06 20:41:25	116.53837	40.05981
60	2008-02-06 20:46:25	116.53836	40.05981
60	2008-02-06 20:51:25	116.53836	40.05981
60	2008-02-06 20:56:26	116.53836	40.05981
60	2008-02-06 21:01:26	116.53836	40.05981
60	2008-02-06 21:06:26	116.53836	40.05981
60	2008-02-06 21:06:26	116.53836	40.05981
60	2008-02-06 21:11:26	116.53836	40.05981
60	2008-02-06 21:16:25	116.53836	40.05981
60	2008-02-06 21:21:25	116.53836	40.05981
60	2008-02-06 21:26:25	116.53837	40.05981
60	2008-02-06 21:31:25	116.53837	40.05981
60	2008-02-06 21:36:25	116.53837	40.05981
60	2008-02-06 21:41:25	116.53837	40.05981
60	2008-02-06 21:46:25	116.53837	40.05981
60	2008-02-06 21:56:25	116.53837	40.05981
60	2008-02-06 22:06:25	116.53837	40.0598
60	2008-02-06 22:11:25	116.53837	40.0598
60	2008-02-06 22:16:25	116.53837	40.0598
60	2008-02-06 22:26:25	116.53837	40.05979
60	2008-02-06 22:31:25	116.53837	40.05979
60	2008-02-06 22:36:25	116.53837	40.05979
60	2008-02-06 22:41:25	116.53837	40.05979
60	2008-02-06 22:46:25	116.53837	40.05979
60	2008-02-06 22:51:25	116.53837	40.05978
60	2008-02-06 22:56:25	116.53837	40.05978
60	2008-02-06 23:01:25	116.53837	40.05978
60	2008-02-06 23:06:25	116.53836	40.05978
60	2008-02-06 23:11:25	116.53837	40.05979
60	2008-02-06 23:16:24	116.53837	40.05979
60	2008-02-06 23:26:24	116.54862	40.06446
60	2008-02-06 23:31:24	116.55421	40.09428
60	2008-02-06 23:31:24	116.55421	40.09428
60	2008-02-06 23:36:24	116.58473	40.13599
60	2008-02-06 23:41:24	116.63163	40.13696
60	2008-02-06 23:46:24	116.63677	40.13867
60	2008-02-06 23:51:24	116.64844	40.13582
60	2008-02-06 23:56:24	116.65422	40.17762
60	2008-02-07 00:01:24	116.68269	40.21092
60	2008-02-07 00:06:24	116.74629	40.21071
60	2008-02-07 00:11:24	116.75295	40.21535
60	2008-02-07 00:16:24	116.75293	40.21551
60	2008-02-07 00:21:24	116.75296	40.2155
60	2008-02-07 00:26:24	116.75295	40.21549
60	2008-02-07 00:31:24	116.75295	40.21549
60	2008-02-07 00:36:24	116.75295	40.21549
60	2008-02-07 00:41:24	116.75295	40.21549
60	2008-02-07 00:46:25	116.75295	40.21549
60	2008-02-07 00:51:25	116.75295	40.2155
60	2008-02-07 00:56:25	116.75295	40.2155
60	2008-02-07 01:01:25	116.75294	40.2155
60	2008-02-07 01:06:24	116.75163	40.21478
60	2008-02-07 01:11:24	116.71317	40.21188
60	2008-02-07 01:21:44	116.6541	40.17865
60	2008-02-07 01:26:24	116.65116	40.14955
60	2008-02-07 01:31:24	116.63336	40.13768
60	2008-02-07 01:36:24	116.63708	40.13733
60	2008-02-07 01:41:24	116.63709	40.13728
60	2008-02-07 01:46:24	116.63709	40.13727
60	2008-02-07 01:51:24	116.63708	40.13727
60	2008-02-07 01:56:24	116.63706	40.13727
60	2008-02-07 01:56:24	116.63706	40.13727
60	2008-02-07 02:01:24	116.63704	40.13727
60	2008-02-07 02:11:24	116.63702	40.13728
60	2008-02-07 02:16:24	116.63701	40.13728
60	2008-02-07 02:21:24	116.63701	40.13728
60	2008-02-07 02:31:24	116.63702	40.13728
60	2008-02-07 02:36:24	116.63704	40.13749
60	2008-02-07 02:41:24	116.63697	40.13748
60	2008-02-07 02:46:23	116.63703	40.13728
60	2008-02-07 02:51:23	116.63701	40.13729
60	2008-02-07 02:56:23	116.63702	40.13729
60	2008-02-07 03:01:23	116.63702	40.13729
60	2008-02-07 03:06:23	116.63701	40.1373
60	2008-02-07 03:11:23	116.637	40.13731
60	2008-02-07 03:16:23	116.637	40.13731
60	2008-02-07 03:21:23	116.637	40.13731
60	2008-02-07 03:26:24	116.637	40.1373
60	2008-02-07 03:31:24	116.637	40.1373
60	2008-02-07 03:36:24	116.637	40.1373
60	2008-02-07 03:41:23	116.48395	40.1373
60	2008-02-07 03:41:24	116.637	40.1373
60	2008-02-07 03:46:23	116.637	40.1373
60	2008-02-07 03:51:23	116.63701	40.1373
60	2008-02-07 03:56:23	116.63701	40.1373
60	2008-02-07 04:01:23	116.63701	40.1373
60	2008-02-07 04:06:23	116.63701	40.1373
60	2008-02-07 04:16:23	116.63701	40.13729
60	2008-02-07 04:21:23	116.63702	40.13729
60	2008-02-07 04:21:23	116.63702	40.13729
60	2008-02-07 04:26:23	116.63702	40.13729
60	2008-02-07 04:26:23	116.63702	40.13729
60	2008-02-07 04:31:23	116.63738	40.13721
60	2008-02-07 04:36:23	116.63726	40.1373
60	2008-02-07 04:41:23	116.63722	40.13734
60	2008-02-07 04:46:23	116.63686	40.1375
60	2008-02-07 04:51:23	116.6368	40.1375
60	2008-02-07 04:56:23	116.63704	40.1373
60	2008-02-07 05:01:23	116.63657	40.13744
60	2008-02-07 05:06:23	116.63676	40.13731
60	2008-02-07 05:11:23	116.6369	40.13729
60	2008-02-07 05:16:23	116.6369	40.13727
60	2008-02-07 05:21:23	116.63689	40.13728
60	2008-02-07 05:26:23	116.63682	40.13733
60	2008-02-07 05:31:23	116.63683	40.13732
60	2008-02-07 05:36:23	116.63684	40.13732
60	2008-02-07 05:41:23	116.63684	40.13733
60	2008-02-07 05:46:23	116.63684	40.13734
60	2008-02-07 05:51:23	116.63684	40.13734
60	2008-02-07 05:56:23	116.63685	40.13731
60	2008-02-07 06:01:22	116.63687	40.13735
60	2008-02-07 06:06:23	116.63697	40.13735
60	2008-02-07 06:11:22	116.63699	40.13733
60	2008-02-07 06:16:22	116.63696	40.13729
60	2008-02-07 06:21:22	116.63692	40.13732
60	2008-02-07 06:26:23	116.63693	40.1373
60	2008-02-07 06:26:23	116.63693	40.1373
60	2008-02-07 06:26:23	116.63693	40.1373
60	2008-02-07 06:31:23	116.63691	40.13727
60	2008-02-07 06:36:23	116.63697	40.13725
60	2008-02-07 06:41:23	116.63697	40.13725
60	2008-02-07 06:46:22	116.63697	40.13725
60	2008-02-07 06:51:22	116.63698	40.13725
60	2008-02-07 06:51:22	116.63698	40.13725
60	2008-02-07 06:56:22	116.63697	40.13725
60	2008-02-07 07:01:22	116.63698	40.13724
60	2008-02-07 07:06:22	116.63698	40.13724
60	2008-02-07 07:11:22	116.63699	40.13725
60	2008-02-07 07:16:22	116.637	40.13726
60	2008-02-07 07:21:22	116.637	40.13726
60	2008-02-07 07:26:23	116.637	40.13726
60	2008-02-07 07:31:23	116.637	40.13726
60	2008-02-07 07:36:23	116.63694	40.13715
60	2008-02-07 07:41:23	116.63697	40.13715
60	2008-02-07 07:46:22	116.63701	40.13715
60	2008-02-07 07:51:22	116.63703	40.13716
60	2008-02-07 07:56:22	116.63703	40.13717
60	2008-02-07 08:01:22	116.63702	40.13718
60	2008-02-07 08:06:22	116.63703	40.13719
60	2008-02-07 08:11:22	116.63703	40.13721
60	2008-02-07 08:16:22	116.63704	40.13722
60	2008-02-07 08:21:22	116.63704	40.13723
60	2008-02-07 08:26:22	116.63704	40.13724
60	2008-02-07 08:31:22	116.63704	40.13725
60	2008-02-07 08:36:22	116.63704	40.13725
60	2008-02-07 08:41:22	116.63705	40.13725
60	2008-02-07 08:46:22	116.63731	40.13725
60	2008-02-07 08:56:22	116.63728	40.13728
60	2008-02-07 09:01:22	116.63725	40.1373
60	2008-02-07 09:06:22	116.63722	40.13731
60	2008-02-07 09:11:22	116.63714	40.13724
60	2008-02-07 09:16:22	116.6371	40.13727
60	2008-02-07 09:26:22	116.63708	40.13728
60	2008-02-07 09:31:22	116.63708	40.13729
60	2008-02-07 09:36:22	116.63708	40.13729
60	2008-02-07 09:41:22	116.63708	40.13729
60	2008-02-07 09:46:21	116.63708	40.13729
60	2008-02-07 09:51:21	116.63707	40.1373
60	2008-02-07 09:56:21	116.6368	40.13736
60	2008-02-07 10:01:21	116.63693	40.13733
60	2008-02-07 10:06:21	116.63696	40.13732
60	2008-02-07 10:11:21	116.63675	40.13704
60	2008-02-07 10:16:21	116.63688	40.13714
60	2008-02-07 10:21:21	116.63688	40.13714
60	2008-02-07 10:26:22	116.6369	40.13703
60	2008-02-07 10:31:22	116.63691	40.13707
60	2008-02-07 10:36:22	116.63694	40.13704
60	2008-02-07 10:41:22	116.63681	40.13718
60	2008-02-07 10:46:21	116.63684	40.13718
60	2008-02-07 10:51:21	116.63685	40.13718
60	2008-02-07 10:56:21	116.63703	40.13727
60	2008-02-07 11:01:21	116.63694	40.13728
60	2008-02-07 11:06:21	116.63695	40.13726
60	2008-02-07 11:11:21	116.63696	40.13727
60	2008-02-07 11:16:21	116.63692	40.13751
60	2008-02-07 11:21:21	116.63694	40.13748
60	2008-02-07 11:26:22	116.63698	40.13746
60	2008-02-07 11:31:22	116.637	40.13746
60	2008-02-07 11:36:22	116.63701	40.13746
60	2008-02-07 11:41:22	116.63701	40.13746
60	2008-02-07 11:41:22	116.63701	40.13746
60	2008-02-07 11:46:21	116.63701	40.13746
60	2008-02-07 11:51:21	116.63702	40.13746
60	2008-02-07 11:56:21	116.63708	40.13756
60	2008-02-07 12:01:21	116.63709	40.13753
60	2008-02-07 12:06:21	116.63709	40.13751
60	2008-02-07 12:11:21	116.63709	40.13749
60	2008-02-07 12:16:21	116.63708	40.13749
60	2008-02-07 12:21:21	116.63708	40.13748
60	2008-02-07 12:26:21	116.63708	40.13747
60	2008-02-07 12:31:21	116.63708	40.13746
60	2008-02-07 12:36:21	116.63709	40.13745
60	2008-02-07 12:41:21	116.63709	40.13744
60	2008-02-07 12:46:21	116.63709	40.13743
60	2008-02-07 12:51:21	116.63709	40.13743
60	2008-02-07 12:56:21	116.63709	40.13742
60	2008-02-07 13:01:21	116.6371	40.13741
60	2008-02-07 13:06:21	116.6371	40.1374
60	2008-02-07 13:11:21	116.6371	40.1374
60	2008-02-07 13:16:20	116.6371	40.13739
60	2008-02-07 13:21:20	116.63711	40.13739
60	2008-02-07 13:26:20	116.63711	40.13739
60	2008-02-07 13:31:20	116.6371	40.13739
60	2008-02-07 13:41:21	116.63692	40.13716
60	2008-02-07 13:46:21	116.63692	40.13718
60	2008-02-07 13:51:21	116.63693	40.13776
60	2008-02-07 13:56:20	116.63695	40.13761
60	2008-02-07 14:01:20	116.63696	40.13741
60	2008-02-07 14:06:20	116.63669	40.13687
60	2008-02-07 14:06:20	116.63669	40.13687
60	2008-02-07 14:11:20	116.63679	40.13703
60	2008-02-07 14:16:20	116.63684	40.13696
60	2008-02-07 14:21:20	116.63701	40.13721
60	2008-02-07 14:26:20	116.63701	40.13718
60	2008-02-07 14:31:20	116.63702	40.13722
60	2008-02-07 14:36:21	116.63704	40.13722
60	2008-02-07 14:41:21	116.6372	40.13744
60	2008-02-07 14:46:21	116.63707	40.13733
60	2008-02-07 14:51:21	116.63679	40.13706
60	2008-02-07 14:56:20	116.63716	40.13756
60	2008-02-07 15:01:20	116.63718	40.13808
60	2008-02-07 15:06:20	116.63699	40.13728
60	2008-02-07 15:11:20	116.63726	40.13761
60	2008-02-07 15:16:20	116.63719	40.13758
60	2008-02-07 15:21:20	116.63717	40.13755
60	2008-02-07 15:26:20	116.63715	40.13753
60	2008-02-07 15:31:20	116.63697	40.13739
60	2008-02-07 15:36:20	116.63697	40.1374
60	2008-02-07 15:41:20	116.63699	40.1374
60	2008-02-07 15:46:20	116.63698	40.1374
60	2008-02-07 15:51:20	116.63699	40.13745
60	2008-02-07 15:56:20	116.63699	40.13736
60	2008-02-07 16:01:20	116.63696	40.13736
60	2008-02-07 16:06:20	116.63698	40.13738
60	2008-02-07 16:11:20	116.63699	40.13737
60	2008-02-07 16:16:20	116.6371	40.13726
60	2008-02-07 16:21:20	116.63708	40.1373
60	2008-02-07 16:26:20	116.63706	40.13732
60	2008-02-07 16:31:20	116.63708	40.13732
60	2008-02-07 16:31:20	116.63708	40.13732
60	2008-02-07 16:36:20	116.63708	40.1373
60	2008-02-07 16:41:20	116.63706	40.13729
60	2008-02-07 16:46:20	116.63706	40.13728
60	2008-02-07 16:51:20	116.63705	40.13727
60	2008-02-07 16:56:19	116.63704	40.13726
60	2008-02-07 17:01:19	116.63705	40.13726
60	2008-02-07 17:06:19	116.63717	40.137
60	2008-02-07 17:11:19	116.63695	40.13714
60	2008-02-07 17:16:19	116.63709	40.1373
60	2008-02-07 17:21:19	116.63707	40.13729
60	2008-02-07 17:26:19	116.63709	40.1373
60	2008-02-07 17:31:19	116.63708	40.13729
60	2008-02-07 17:36:19	116.63708	40.13729
60	2008-02-07 17:41:19	116.63718	40.13732
60	2008-02-07 17:46:19	116.63709	40.13729
60	2008-02-07 17:51:19	116.63708	40.13727
60	2008-02-07 17:56:19	116.63708	40.13727
60	2008-02-07 18:01:19	116.63708	40.13727
60	2008-02-07 18:06:19	116.63707	40.13727
60	2008-02-07 18:11:19	116.63711	40.13728
60	2008-02-07 18:16:19	116.63707	40.13729
60	2008-02-07 18:21:19	116.63705	40.13729
60	2008-02-07 18:26:20	116.63704	40.13728
60	2008-02-07 18:31:20	116.63707	40.1373
60	2008-02-07 18:36:20	116.63706	40.13731
60	2008-02-07 18:41:20	116.63702	40.13735
60	2008-02-07 18:46:20	116.63702	40.13733
60	2008-02-07 18:51:20	116.6373	40.13694
60	2008-02-07 18:56:20	116.63697	40.13736
60	2008-02-07 18:56:20	116.63697	40.13736
60	2008-02-07 19:01:20	116.63696	40.13738
60	2008-02-07 19:06:19	116.63694	40.13739
60	2008-02-07 19:11:19	116.63695	40.13738
60	2008-02-07 19:16:19	116.63695	40.13738
60	2008-02-07 19:21:19	116.63695	40.13738
60	2008-02-07 19:26:19	116.63696	40.13737
60	2008-02-07 19:31:19	116.63697	40.13737
60	2008-02-07 19:36:19	116.63698	40.13737
60	2008-02-07 19:41:19	116.63698	40.13736
60	2008-02-07 19:46:19	116.63699	40.13736
60	2008-02-07 19:51:19	116.63699	40.13735
60	2008-02-07 19:56:19	116.63699	40.13735
60	2008-02-07 20:01:19	116.63699	40.13735
60	2008-02-07 20:06:19	116.63699	40.13736
60	2008-02-07 20:10:29	116.637	40.13736
60	2008-02-07 20:11:19	116.637	40.13736
60	2008-02-07 20:16:19	116.63703	40.13734
60	2008-02-07 20:21:19	116.63704	40.13736
60	2008-02-07 20:26:19	116.63705	40.13738
60	2008-02-07 20:31:19	116.63706	40.13738
60	2008-02-07 20:36:18	116.63707	40.13739
60	2008-02-07 20:41:18	116.63707	40.13739
60	2008-02-07 20:46:18	116.63707	40.1374
60	2008-02-07 20:51:18	116.63707	40.1374
60	2008-02-07 20:56:18	116.63707	40.1374
60	2008-02-07 21:01:18	116.63703	40.13741
60	2008-02-07 21:06:18	116.63707	40.13739
60	2008-02-07 21:11:18	116.63704	40.1374
60	2008-02-07 21:16:18	116.63702	40.13741
60	2008-02-07 21:21:18	116.637	40.13741
60	2008-02-07 21:21:18	116.637	40.13741
60	2008-02-07 21:26:18	116.63699	40.13741
60	2008-02-07 21:31:18	116.63698	40.13741
60	2008-02-07 21:36:18	116.63698	40.13741
60	2008-02-07 21:41:18	116.63698	40.13741
60	2008-02-07 21:46:19	116.63697	40.13741
60	2008-02-07 21:51:19	116.63697	40.13742
60	2008-02-07 21:56:19	116.63696	40.13742
60	2008-02-07 22:01:19	116.63696	40.13741
60	2008-02-07 22:06:18	116.63696	40.13741
60	2008-02-07 22:11:18	116.63716	40.13877
60	2008-02-07 22:17:22	116.63703	40.13887
60	2008-02-07 22:21:18	116.63705	40.13887
60	2008-02-07 22:26:18	116.63707	40.13856
60	2008-02-07 22:31:18	116.6371	40.13868
60	2008-02-07 22:36:18	116.6371	40.1387
60	2008-02-07 22:41:25	116.63709	40.13869
60	2008-02-07 22:46:18	116.63709	40.13868
60	2008-02-07 22:51:18	116.6371	40.1387
60	2008-02-07 23:01:18	116.63725	40.13862
60	2008-02-07 23:06:18	116.63724	40.13863
60	2008-02-07 23:11:18	116.63729	40.13881
60	2008-02-07 23:16:18	116.63726	40.13881
60	2008-02-07 23:21:18	116.63691	40.13823
60	2008-02-07 23:26:18	116.63722	40.13906
60	2008-02-07 23:31:18	116.63714	40.13884
60	2008-02-07 23:36:18	116.63715	40.13883
60	2008-02-07 23:41:18	116.63717	40.13883
60	2008-02-07 23:46:18	116.63717	40.13882
60	2008-02-07 23:46:18	116.63717	40.13882
60	2008-02-07 23:51:18	116.63718	40.13881
60	2008-02-07 23:56:18	116.63712	40.13867
60	2008-02-08 00:03:31	116.63717	40.13875
60	2008-02-08 00:06:17	116.63718	40.13876
60	2008-02-08 00:11:17	116.63719	40.13877
60	2008-02-08 00:16:17	116.6372	40.13877
60	2008-02-08 00:21:17	116.63719	40.13875
60	2008-02-08 00:26:17	116.63718	40.13875
60	2008-02-08 00:31:17	116.63718	40.13875
60	2008-02-08 00:36:17	116.63718	40.13875
60	2008-02-08 00:41:17	116.63719	40.13875
60	2008-02-08 00:46:17	116.63719	40.13875
60	2008-02-08 00:51:17	116.63719	40.13875
60	2008-02-08 00:56:19	116.63719	40.13875
60	2008-02-08 01:01:17	116.63719	40.13875
60	2008-02-08 01:06:17	116.63719	40.13875
60	2008-02-08 01:11:17	116.63719	40.13875
60	2008-02-08 01:16:17	116.63719	40.13875
60	2008-02-08 01:23:07	116.63719	40.13875
60	2008-02-08 01:26:17	116.63719	40.13875
60	2008-02-08 01:31:17	116.63718	40.13875
60	2008-02-08 01:36:17	116.63718	40.13875
60	2008-02-08 01:41:17	116.63718	40.13875
60	2008-02-08 01:46:17	116.63719	40.13875
60	2008-02-08 01:51:17	116.63719	40.13876
60	2008-02-08 01:56:17	116.63719	40.13876
60	2008-02-08 02:01:17	116.63719	40.13876
60	2008-02-08 02:21:17	116.63719	40.13875
60	2008-02-08 02:46:17	116.63719	40.13876
60	2008-02-08 02:51:17	116.63719	40.13876
60	2008-02-08 02:56:17	116.63719	40.13876
60	2008-02-08 03:01:17	116.63719	40.13876
60	2008-02-08 03:06:17	116.63718	40.13876
60	2008-02-08 03:11:17	116.63718	40.13876
60	2008-02-08 03:16:17	116.63718	40.13876
60	2008-02-08 03:21:17	116.63718	40.13875
60	2008-02-08 03:26:17	116.63718	40.13875
60	2008-02-08 03:31:17	116.63718	40.13875
60	2008-02-08 03:36:17	116.63718	40.13875
60	2008-02-08 03:41:17	116.63718	40.13875
60	2008-02-08 03:46:16	116.63736	40.13832
60	2008-02-08 03:51:17	116.63729	40.13852
60	2008-02-08 03:56:17	116.63728	40.13849
60	2008-02-08 04:01:17	116.63728	40.13871
60	2008-02-08 04:06:17	116.63728	40.1387
60	2008-02-08 04:16:16	116.63734	40.13904
60	2008-02-08 04:16:16	116.63734	40.13904
60	2008-02-08 04:21:16	116.63702	40.13773
60	2008-02-08 04:26:16	116.63722	40.1389
60	2008-02-08 04:31:16	116.63728	40.13905
60	2008-02-08 04:36:16	116.63729	40.139
60	2008-02-08 04:36:16	116.63729	40.139
60	2008-02-08 04:41:16	116.63717	40.13848
60	2008-02-08 04:46:16	116.63735	40.13891
60	2008-02-08 04:51:17	116.63734	40.13892
60	2008-02-08 04:56:17	116.6373	40.13871
60	2008-02-08 05:01:17	116.63728	40.13866
60	2008-02-08 05:06:17	116.63728	40.13865
60	2008-02-08 05:11:16	116.63728	40.13866
60	2008-02-08 05:16:16	116.63727	40.13867
60	2008-02-08 05:21:16	116.63726	40.13867
60	2008-02-08 05:26:16	116.63725	40.13867
60	2008-02-08 05:31:16	116.63726	40.13869
60	2008-02-08 05:36:16	116.63726	40.1387
60	2008-02-08 05:41:16	116.63694	40.13889
60	2008-02-08 05:46:16	116.6373	40.13863
60	2008-02-08 05:51:16	116.63729	40.13867
60	2008-02-08 05:56:16	116.63727	40.13867
60	2008-02-08 06:01:16	116.63718	40.13892
60	2008-02-08 06:06:16	116.63718	40.13895
60	2008-02-08 06:11:16	116.63714	40.13864
60	2008-02-08 06:16:16	116.6372	40.13858
60	2008-02-08 06:21:16	116.63715	40.1387
60	2008-02-08 06:26:16	116.63709	40.13893
60	2008-02-08 06:31:16	116.63712	40.13899
60	2008-02-08 06:36:16	116.63719	40.13892
60	2008-02-08 06:41:16	116.63717	40.13891
60	2008-02-08 06:46:16	116.63717	40.13889
60	2008-02-08 06:51:16	116.63717	40.13888
60	2008-02-08 06:56:16	116.63718	40.13887
60	2008-02-08 07:01:16	116.63718	40.13886
60	2008-02-08 07:01:16	116.63718	40.13886
60	2008-02-08 07:06:16	116.63719	40.13886
60	2008-02-08 07:11:16	116.63719	40.13886
60	2008-02-08 07:16:16	116.63719	40.13885
60	2008-02-08 07:21:15	116.63719	40.13865
60	2008-02-08 07:26:15	116.63718	40.13865
60	2008-02-08 07:31:15	116.63721	40.13845
60	2008-02-08 07:36:15	116.63732	40.1389
60	2008-02-08 07:41:15	116.63715	40.1387
60	2008-02-08 07:46:15	116.63718	40.13872
60	2008-02-08 07:51:15	116.63719	40.1387
60	2008-02-08 07:56:15	116.6372	40.13872
60	2008-02-08 08:01:16	116.63722	40.13876
60	2008-02-08 08:06:16	116.63722	40.13879
60	2008-02-08 08:11:16	116.63722	40.1388
60	2008-02-08 08:16:16	116.63722	40.13879
60	2008-02-08 08:21:15	116.63722	40.13879
60	2008-02-08 08:26:15	116.63722	40.13879
60	2008-02-08 08:31:15	116.63722	40.13878
60	2008-02-08 08:36:15	116.63719	40.13871
60	2008-02-08 08:41:15	116.63719	40.1387
60	2008-02-08 08:46:15	116.63721	40.13877
60	2008-02-08 08:51:15	116.63721	40.13877
60	2008-02-08 08:56:15	116.63719	40.13879
60	2008-02-08 09:01:16	116.63711	40.13905
60	2008-02-08 09:06:16	116.63711	40.13903
60	2008-02-08 09:11:15	116.63712	40.13902
60	2008-02-08 09:16:15	116.63244	40.13687
60	2008-02-08 09:21:15	116.61307	40.11646
60	2008-02-08 09:26:15	116.57514	40.1167
60	2008-02-08 09:26:15	116.57514	40.1167
60	2008-02-08 09:31:15	116.54084	40.09994
60	2008-02-08 09:36:15	116.52612	40.09734
60	2008-02-08 09:41:15	116.53584	40.06198
60	2008-02-08 09:46:15	116.5368	40.06233
60	2008-02-08 09:51:15	116.5368	40.06233
60	2008-02-08 09:56:15	116.53681	40.06233
60	2008-02-08 10:01:15	116.53682	40.06234
60	2008-02-08 10:06:15	116.53682	40.06234
60	2008-02-08 10:11:15	116.53682	40.06233
60	2008-02-08 10:16:15	116.53681	40.06233
60	2008-02-08 10:21:15	116.53681	40.06232
60	2008-02-08 10:26:15	116.53681	40.06232
60	2008-02-08 10:31:15	116.5368	40.06232
60	2008-02-08 10:36:15	116.5368	40.06232
60	2008-02-08 10:41:15	116.53672	40.06217
60	2008-02-08 10:46:15	116.5367	40.06216
60	2008-02-08 10:51:15	116.53671	40.06216
60	2008-02-08 10:56:15	116.53686	40.06229
60	2008-02-08 11:01:15	116.53683	40.06229
60	2008-02-08 11:06:15	116.53677	40.06237
60	2008-02-08 11:11:23	116.53673	40.06238
60	2008-02-08 11:16:15	116.53672	40.06237
60	2008-02-08 11:21:15	116.53673	40.06237
60	2008-02-08 11:26:15	116.53674	40.06237
60	2008-02-08 11:27:55	116.53542	40.06258
60	2008-02-08 11:32:37	116.5475	40.06473
60	2008-02-08 11:37:37	116.53831	40.05978
60	2008-02-08 11:42:37	116.53832	40.05978
60	2008-02-08 11:47:37	116.53832	40.05978
60	2008-02-08 11:52:37	116.53832	40.05978
60	2008-02-08 11:57:37	116.53831	40.05978
60	2008-02-08 12:02:37	116.53685	40.06241
60	2008-02-08 12:07:37	116.53679	40.06242
60	2008-02-08 12:12:37	116.5368	40.06242
60	2008-02-08 12:17:37	116.53681	40.06242
60	2008-02-08 12:22:37	116.53681	40.06242
60	2008-02-08 12:27:37	116.53682	40.06242
60	2008-02-08 12:32:37	116.53128	40.06586
60	2008-02-08 12:35:03	116.52331	40.07159
60	2008-02-08 12:40:03	116.53009	40.04589
60	2008-02-08 12:45:03	116.51498	40.02075
60	2008-02-08 12:50:03	116.48343	39.98909
60	2008-02-08 12:55:03	116.46248	39.97037
60	2008-02-08 12:58:00	116.44611	39.95806
60	2008-02-08 13:03:00	116.4455	39.96034
60	2008-02-08 13:03:00	116.4455	39.96034
60	2008-02-08 13:05:40	116.43879	39.95626
60	2008-02-08 13:10:40	116.41866	39.96795
60	2008-02-08 13:15:40	116.37294	39.95852
60	2008-02-08 13:17:32	116.37422	39.95522
60	2008-02-08 13:22:32	116.38215	39.95556
60	2008-02-08 13:23:10	116.38137	39.95522
60	2008-02-08 13:28:10	116.37384	39.98129
60	2008-02-08 13:33:10	116.33107	39.985
60	2008-02-08 13:38:10	116.28666	39.99842
60	2008-02-08 13:43:10	116.27372	40.00099
60	2008-02-08 13:45:58	116.2682	40.00174
60	2008-02-08 13:50:58	116.28342	39.99793
60	2008-02-08 13:55:58	116.30253	39.99776
60	2008-02-08 14:00:58	116.32601	39.99104
60	2008-02-08 14:05:58	116.34316	39.99942
60	2008-02-08 14:10:58	116.34678	40.00648
60	2008-02-08 14:14:31	116.36981	40.00147
60	2008-02-08 14:19:31	116.38135	39.98376
60	2008-02-08 14:24:30	116.4015	39.99054
60	2008-02-08 14:25:35	116.40207	39.99062
60	2008-02-08 14:29:31	116.40123	39.99266
60	2008-02-08 14:34:31	116.38576	39.98663
60	2008-02-08 14:39:31	116.31305	39.98431
60	2008-02-08 14:44:31	116.28031	40.00057
60	2008-02-08 14:47:47	116.26847	40.0017
60	2008-02-08 14:52:48	116.28481	39.99703
60	2008-02-08 14:54:22	116.28888	39.99497
60	2008-02-08 14:59:22	116.33466	39.98499
60	2008-02-08 15:04:22	116.40699	39.9872
60	2008-02-08 15:09:21	116.42924	39.96789
60	2008-02-08 15:09:21	116.42924	39.96789
60	2008-02-08 15:14:21	116.45539	39.93272
60	2008-02-08 15:15:57	116.45677	39.93233
60	2008-02-08 15:20:57	116.44929	39.94893
60	2008-02-08 15:25:57	116.44629	39.95153
60	2008-02-08 15:30:57	116.44628	39.95154
60	2008-02-08 15:35:57	116.44628	39.95155
60	2008-02-08 15:40:58	116.44627	39.95155
60	2008-02-08 15:45:58	116.45029	39.95738
60	2008-02-08 15:50:58	116.45046	39.95776
60	2008-02-08 15:55:58	116.45063	39.95828
60	2008-02-08 16:00:19	116.44981	39.9499
60	2008-02-08 16:05:19	116.45555	39.92209
60	2008-02-08 16:10:19	116.47983	39.90661
60	2008-02-08 16:15:11	116.49683	39.90776
60	2008-02-08 16:20:11	116.49023	39.90719
60	2008-02-08 16:25:11	116.47198	39.91478
60	2008-02-08 16:28:22	116.47866	39.92428
60	2008-02-08 16:33:22	116.48341	39.88646
60	2008-02-08 16:35:06	116.48333	39.87698
60	2008-02-08 16:38:22	116.48634	39.86922
60	2008-02-08 16:43:11	116.49434	39.85782
60	2008-02-08 16:48:11	116.49423	39.86601
60	2008-02-08 16:50:43	116.49036	39.8745
60	2008-02-08 16:55:43	116.46416	39.87009
60	2008-02-08 16:55:43	116.46416	39.87009
60	2008-02-08 17:00:43	116.42186	39.85702
60	2008-02-08 17:05:42	116.39376	39.85153
60	2008-02-08 17:07:33	116.39438	39.84114
60	2008-02-08 17:12:33	116.38043	39.84074
60	2008-02-08 17:13:37	116.38024	39.84254
60	2008-02-08 17:18:37	116.3908	39.85573
60	2008-02-08 17:23:23	116.41639	39.86419
60	2008-02-08 17:28:23	116.43307	39.86789
60	2008-02-08 17:33:23	116.43914	39.87447
60	2008-02-08 17:38:23	116.44464	39.88247
