# Supplementary material for: An adaptive map-matching algorithm based on hierarchical fuzzy system from vehicular GPS data
Source: PLoS One. 2017 Dec 5;12(12):e0188796. doi: 10.1371/journal.pone.0188796 (PMC5716534; doi:10.1371/journal.pone.0188796)
Supplement: S1 Data — (ZIP) [file pone.0188796.s001.zip › data samples/61.txt]

61	2008-02-02 13:35:21	116.42584	39.92155
61	2008-02-02 13:40:21	116.4286	39.9137
61	2008-02-02 13:45:21	116.40694	39.90682
61	2008-02-02 13:45:21	116.40694	39.90682
61	2008-02-02 13:50:21	116.39474	39.90627
61	2008-02-02 13:55:21	116.37901	39.90589
61	2008-02-02 14:00:22	116.35814	39.90598
61	2008-02-02 14:05:22	116.34247	39.89154
61	2008-02-02 14:10:22	116.33562	39.88004
61	2008-02-02 14:10:23	116.33561	39.88004
61	2008-02-02 14:15:21	116.33646	39.8901
61	2008-02-02 14:20:21	116.33623	39.89811
61	2008-02-02 14:25:21	116.33868	39.91652
61	2008-02-02 14:30:21	116.32403	39.92212
61	2008-02-02 14:35:11	116.3131	39.92287
61	2008-02-02 14:40:11	116.31369	39.93457
61	2008-02-02 14:45:11	116.31094	39.94661
61	2008-02-02 14:50:11	116.30796	39.95009
61	2008-02-02 14:55:12	116.30792	39.95006
61	2008-02-02 15:00:12	116.30781	39.95014
61	2008-02-02 15:05:11	116.30783	39.95008
61	2008-02-02 15:10:11	116.30784	39.95006
61	2008-02-02 15:15:12	116.30785	39.95005
61	2008-02-02 15:25:12	116.31667	39.96036
61	2008-02-02 15:26:34	116.31964	39.96314
61	2008-02-02 15:31:34	116.33842	39.96608
61	2008-02-02 15:31:34	116.33842	39.96608
61	2008-02-02 15:36:34	116.38357	39.96679
61	2008-02-02 15:41:34	116.39298	39.94742
61	2008-02-02 15:46:34	116.42725	39.9467
61	2008-02-02 15:49:19	116.42958	39.93974
61	2008-02-02 15:54:19	116.42819	39.93271
61	2008-02-02 15:59:19	116.42833	39.93208
61	2008-02-02 16:03:17	116.42547	39.93676
61	2008-02-02 16:08:17	116.4009	39.93205
61	2008-02-02 16:13:17	116.37846	39.93179
61	2008-02-02 16:18:17	116.39006	39.93264
61	2008-02-02 16:18:56	116.39018	39.93319
61	2008-02-02 16:23:17	116.38779	39.94451
61	2008-02-02 16:27:32	116.4023	39.94836
61	2008-02-02 16:32:32	116.41276	39.95466
61	2008-02-02 16:36:47	116.41271	39.9547
61	2008-02-02 16:41:47	116.41194	39.96707
61	2008-02-02 16:46:47	116.44037	39.96135
61	2008-02-02 16:51:47	116.45552	39.93791
61	2008-02-02 16:56:47	116.45535	39.92188
61	2008-02-02 17:01:47	116.46039	39.91164
61	2008-02-02 17:06:32	116.46488	39.90756
61	2008-02-02 17:10:54	116.46356	39.90862
61	2008-02-02 17:15:54	116.45702	39.91668
61	2008-02-02 17:20:54	116.44483	39.92162
61	2008-02-02 17:23:43	116.44012	39.92106
61	2008-02-02 17:28:43	116.43935	39.92031
61	2008-02-02 17:33:43	116.43465	39.92058
61	2008-02-02 17:33:52	116.43473	39.92018
61	2008-02-02 17:38:52	116.43461	39.92224
61	2008-02-02 17:43:51	116.42788	39.93667
61	2008-02-02 17:48:51	116.39855	39.94775
61	2008-02-02 17:53:10	116.38948	39.95241
61	2008-02-02 17:54:53	116.39419	39.95582
61	2008-02-02 17:59:53	116.40908	39.94784
61	2008-02-02 18:04:53	116.42753	39.93595
61	2008-02-02 18:09:35	116.43046	39.92943
61	2008-02-02 18:14:35	116.42856	39.9302
61	2008-02-02 18:19:35	116.42854	39.93016
61	2008-02-02 18:23:16	116.42836	39.93087
61	2008-02-02 18:28:16	116.42371	39.94846
61	2008-02-02 18:33:16	116.38864	39.94763
61	2008-02-02 18:38:16	116.37192	39.94756
61	2008-02-02 18:48:16	116.34625	39.93898
61	2008-02-02 18:53:16	116.32817	39.9369
61	2008-02-02 18:58:16	116.31657	39.94526
61	2008-02-02 18:59:01	116.31695	39.94524
61	2008-02-02 19:03:16	116.31559	39.93793
61	2008-02-02 19:08:16	116.30251	39.96048
61	2008-02-02 19:13:16	116.30181	39.96433
61	2008-02-02 19:17:20	116.2999	39.97971
61	2008-02-02 19:18:16	116.29961	39.98195
61	2008-02-02 19:22:20	116.30896	39.9854
61	2008-02-02 19:23:15	116.31006	39.9849
61	2008-02-02 19:28:15	116.33831	39.985
61	2008-02-02 19:33:15	116.34704	39.97413
61	2008-02-02 19:33:15	116.34704	39.97413
61	2008-02-02 19:38:15	116.34894	39.94048
61	2008-02-02 19:39:30	116.35044	39.93715
61	2008-02-02 19:43:15	116.34593	39.9401
61	2008-02-02 19:48:15	116.32063	39.94049
61	2008-02-02 19:49:05	116.32176	39.94116
61	2008-02-02 19:53:15	116.31916	39.94007
61	2008-02-02 19:58:15	116.31942	39.93138
61	2008-02-02 20:00:04	116.31999	39.93178
61	2008-02-02 20:03:16	116.31963	39.93649
61	2008-02-02 20:08:16	116.31767	39.95334
61	2008-02-02 20:13:16	116.31426	39.9678
61	2008-02-02 20:13:30	116.31384	39.96883
61	2008-02-02 20:15:34	116.31135	39.97555
61	2008-02-02 20:18:16	116.31057	39.98117
61	2008-02-02 20:23:16	116.30935	39.98387
61	2008-02-02 20:28:16	116.30916	40.00135
61	2008-02-02 20:33:16	116.30845	40.01862
61	2008-02-02 20:33:16	116.30845	40.01862
61	2008-02-02 20:37:07	116.31157	40.02857
61	2008-02-02 20:39:30	116.31214	40.03286
61	2008-02-02 20:44:30	116.30641	40.03551
61	2008-02-02 20:49:30	116.30103	40.03404
61	2008-02-02 20:54:31	116.307	40.03552
61	2008-02-02 20:56:23	116.30672	40.03562
61	2008-02-02 21:05:41	116.29261	40.04632
61	2008-02-02 21:10:41	116.28962	40.02953
61	2008-02-02 21:17:58	116.31206	40.01317
61	2008-02-02 21:22:59	116.32929	39.99613
61	2008-02-02 21:25:29	116.32631	39.99362
61	2008-02-02 21:30:29	116.33462	40.0042
61	2008-02-02 21:35:29	116.34128	40.01897
61	2008-02-02 21:40:29	116.33693	40.02952
61	2008-02-02 21:40:55	116.33693	40.02951
61	2008-02-02 21:45:55	116.3369	40.02942
61	2008-02-02 21:50:55	116.3369	40.02941
61	2008-02-02 21:55:55	116.33691	40.02941
61	2008-02-02 22:00:55	116.33692	40.02941
61	2008-02-02 22:05:56	116.33692	40.02941
61	2008-02-02 22:10:56	116.33692	40.02941
61	2008-02-02 22:15:56	116.33692	40.02941
61	2008-02-02 22:20:56	116.32557	40.03912
61	2008-02-02 22:21:26	116.32672	40.03907
61	2008-02-02 22:26:26	116.32263	40.05334
61	2008-02-02 22:31:26	116.32997	40.05528
61	2008-02-02 22:32:51	116.32951	40.056
61	2008-02-02 22:37:51	116.32307	40.05401
61	2008-02-02 22:42:51	116.29367	40.04781
61	2008-02-02 22:47:51	116.29351	40.04689
61	2008-02-02 22:52:51	116.29353	40.04683
61	2008-02-02 22:57:51	116.29353	40.04682
61	2008-02-02 23:02:51	116.29353	40.04681
61	2008-02-02 23:07:51	116.29319	40.04643
61	2008-02-02 23:12:51	116.29343	40.04651
61	2008-02-02 23:17:12	116.29433	40.0454
61	2008-02-02 23:22:12	116.31766	40.04983
61	2008-02-02 23:27:12	116.33989	40.05889
61	2008-02-02 23:32:13	116.37902	40.06108
61	2008-02-02 23:37:12	116.40757	40.05637
61	2008-02-02 23:43:03	116.41961	40.03688
61	2008-02-02 23:48:03	116.40999	40.01165
61	2008-02-02 23:53:03	116.39688	40.00396
61	2008-02-02 23:56:21	116.39819	40.00391
61	2008-02-03 00:01:21	116.40755	39.98714
61	2008-02-03 00:06:21	116.47186	39.96434
61	2008-02-03 00:11:21	116.48372	39.91189
61	2008-02-03 00:16:21	116.52207	39.90849
61	2008-02-03 00:18:51	116.51567	39.91301
61	2008-02-03 00:23:51	116.48091	39.90699
61	2008-02-03 00:25:23	116.47196	39.90841
61	2008-02-03 00:29:43	116.47215	39.91921
61	2008-02-03 00:34:44	116.46659	39.9327
61	2008-02-03 00:41:05	116.48375	39.91499
61	2008-02-03 03:56:28	116.73019	40.18252
61	2008-02-03 04:01:27	116.73021	40.18252
61	2008-02-03 04:11:27	116.73022	40.18253
61	2008-02-03 04:16:27	116.73022	40.18253
61	2008-02-03 04:21:27	116.73023	40.18253
61	2008-02-03 04:26:27	116.73024	40.18253
61	2008-02-03 04:36:27	116.73024	40.18253
61	2008-02-03 04:36:41	116.73024	40.18253
61	2008-02-03 04:41:27	116.73024	40.18253
61	2008-02-03 04:46:27	116.73025	40.18253
61	2008-02-03 04:51:27	116.73025	40.18253
61	2008-02-03 04:56:26	116.73025	40.18253
61	2008-02-03 05:01:27	116.73025	40.18253
61	2008-02-03 05:06:27	116.73023	40.1822
61	2008-02-03 05:11:27	116.73031	40.18256
61	2008-02-03 05:16:27	116.73031	40.18259
61	2008-02-03 05:21:05	116.73034	40.1826
61	2008-02-03 05:21:26	116.73034	40.1826
61	2008-02-03 05:26:26	116.73021	40.18242
61	2008-02-03 05:31:26	116.73022	40.18243
61	2008-02-03 05:36:26	116.7305	40.18251
61	2008-02-03 05:41:26	116.73042	40.18254
61	2008-02-03 05:46:26	116.73041	40.18257
61	2008-02-03 05:51:26	116.73039	40.18258
61	2008-02-03 05:56:26	116.73039	40.18259
61	2008-02-03 06:01:27	116.73039	40.18259
61	2008-02-03 06:06:26	116.73038	40.18259
61	2008-02-03 06:06:26	116.73038	40.18259
61	2008-02-03 06:11:26	116.73037	40.18259
61	2008-02-03 06:16:26	116.73036	40.18259
61	2008-02-03 06:21:27	116.73035	40.1826
61	2008-02-03 06:26:27	116.73034	40.18259
61	2008-02-03 06:31:27	116.73033	40.1826
61	2008-02-03 06:36:27	116.73033	40.1826
61	2008-02-03 06:41:26	116.73032	40.1826
61	2008-02-03 06:46:26	116.73026	40.18267
61	2008-02-03 06:51:32	116.73024	40.18264
61	2008-02-03 06:56:26	116.73024	40.18262
61	2008-02-03 07:01:26	116.73024	40.18261
61	2008-02-03 07:06:26	116.73024	40.1826
61	2008-02-03 07:11:26	116.73024	40.1826
61	2008-02-03 07:16:26	116.73023	40.18259
61	2008-02-03 07:21:26	116.73023	40.18259
61	2008-02-03 07:31:26	116.73024	40.18259
61	2008-02-03 07:36:26	116.73024	40.18259
61	2008-02-03 07:41:26	116.73028	40.18237
61	2008-02-03 07:46:26	116.73026	40.18245
61	2008-02-03 07:51:26	116.7303	40.18269
61	2008-02-03 07:56:26	116.73027	40.18268
61	2008-02-03 08:01:26	116.73026	40.18269
61	2008-02-03 08:06:26	116.73024	40.18269
61	2008-02-03 08:16:26	116.73023	40.18269
61	2008-02-03 08:21:26	116.73024	40.18269
61	2008-02-03 08:31:26	116.73025	40.18268
61	2008-02-03 08:36:26	116.7173	40.1808
61	2008-02-03 08:41:26	116.70097	40.14499
61	2008-02-03 08:46:26	116.66037	40.12218
61	2008-02-03 08:51:26	116.62497	40.11645
61	2008-02-03 09:01:26	116.55185	40.08095
61	2008-02-03 09:06:26	116.53372	40.05162
61	2008-02-03 09:26:26	116.4848	40.00603
61	2008-02-03 09:31:26	116.467	40.00322
61	2008-02-03 09:36:26	116.46702	40.00324
61	2008-02-03 09:41:26	116.46698	40.00282
61	2008-02-03 09:46:25	116.46732	40.0023
61	2008-02-03 09:49:54	116.46733	40.00231
61	2008-02-03 09:54:54	116.47351	39.98507
61	2008-02-03 09:59:54	116.4495	39.95886
61	2008-02-03 10:01:29	116.4488	39.95913
61	2008-02-03 10:09:54	116.45556	39.9335
61	2008-02-03 10:14:54	116.45515	39.88601
61	2008-02-03 10:19:54	116.42402	39.85729
61	2008-02-03 10:24:54	116.39351	39.85632
61	2008-02-03 10:28:33	116.39705	39.85018
61	2008-02-03 10:34:54	116.40437	39.85543
61	2008-02-03 10:39:54	116.41134	39.85553
61	2008-02-03 10:44:12	116.41597	39.86206
61	2008-02-03 10:49:12	116.4293	39.87984
61	2008-02-03 10:50:42	116.43354	39.88007
61	2008-02-03 10:55:42	116.45484	39.88105
61	2008-02-03 11:05:42	116.45296	39.86464
61	2008-02-03 11:05:42	116.45296	39.86464
61	2008-02-03 11:15:42	116.42823	39.86488
61	2008-02-03 11:16:07	116.42822	39.86487
61	2008-02-03 11:21:07	116.41557	39.86696
61	2008-02-03 11:25:34	116.43157	39.86905
61	2008-02-03 11:30:34	116.45419	39.87011
61	2008-02-03 11:35:33	116.45909	39.87527
61	2008-02-03 11:40:33	116.45613	39.88453
61	2008-02-03 11:42:01	116.45663	39.8847
61	2008-02-03 11:47:01	116.45574	39.90824
61	2008-02-03 11:52:01	116.4394	39.90737
61	2008-02-03 11:52:40	116.43499	39.90785
61	2008-02-03 11:57:01	116.42822	39.92359
61	2008-02-03 12:02:01	116.42072	39.94829
61	2008-02-03 12:07:01	116.40198	39.95813
61	2008-02-03 12:09:51	116.40407	39.96736
61	2008-02-03 12:12:01	116.41567	39.96789
61	2008-02-03 12:17:01	116.4467	40.00537
61	2008-02-03 12:27:01	116.56238	40.03305
61	2008-02-03 12:32:01	116.58313	40.07626
61	2008-02-03 12:33:43	116.5865	40.07893
61	2008-02-03 12:38:43	116.58348	40.07635
61	2008-02-03 12:43:43	116.58666	40.0543
61	2008-02-03 12:48:43	116.57046	40.03512
61	2008-02-03 12:53:43	116.55124	40.0272
61	2008-02-03 12:58:43	116.52365	40.0173
61	2008-02-03 13:03:43	116.5094	40.01076
61	2008-02-03 13:08:43	116.50939	40.01063
61	2008-02-03 13:13:43	116.50941	40.01064
61	2008-02-03 13:18:43	116.49541	39.9972
61	2008-02-03 13:23:43	116.48363	39.98718
61	2008-02-03 13:28:43	116.47804	39.97512
61	2008-02-03 13:33:43	116.46043	39.96942
61	2008-02-03 13:36:53	116.44584	39.96595
61	2008-02-03 13:41:53	116.43682	39.96411
61	2008-02-03 13:43:59	116.42327	39.9683
61	2008-02-03 13:48:59	116.42273	39.96084
61	2008-02-03 13:53:59	116.42144	39.96088
61	2008-02-03 13:58:31	116.41569	39.96083
61	2008-02-03 14:01:16	116.41378	39.96077
61	2008-02-03 14:06:16	116.40564	39.94792
61	2008-02-03 14:16:16	116.35364	39.94356
61	2008-02-03 14:21:16	116.34945	39.93199
61	2008-02-03 14:26:16	116.32836	39.92174
61	2008-02-03 14:28:19	116.32253	39.92209
61	2008-02-03 14:33:19	116.3046	39.92859
61	2008-02-03 14:33:46	116.3045	39.92998
61	2008-02-03 14:38:45	116.32895	39.93104
61	2008-02-03 14:43:45	116.34906	39.93098
61	2008-02-03 14:45:33	116.34966	39.92997
61	2008-02-03 14:50:34	116.35277	39.93631
61	2008-02-03 14:55:34	116.35029	39.93984
61	2008-02-03 15:00:34	116.35031	39.93974
61	2008-02-03 15:01:32	116.35031	39.93974
61	2008-02-03 15:05:50	116.3485	39.96852
61	2008-02-03 15:06:52	116.34826	39.97229
61	2008-02-03 15:11:44	116.33268	39.97516
61	2008-02-03 15:21:44	116.35914	39.98905
61	2008-02-03 15:26:44	116.3591	39.99125
61	2008-02-03 15:31:44	116.35905	39.99129
61	2008-02-03 15:36:44	116.35921	39.99128
61	2008-02-03 15:36:44	116.35921	39.99128
61	2008-02-03 15:41:44	116.35914	39.99123
61	2008-02-03 15:46:43	116.35933	39.99132
61	2008-02-03 15:51:44	116.359	39.99214
61	2008-02-03 15:53:22	116.36303	39.98833
61	2008-02-03 15:57:45	116.34745	39.99204
61	2008-02-03 16:02:45	116.36412	39.98587
61	2008-02-03 16:07:45	116.37978	39.9862
61	2008-02-03 16:12:45	116.37985	39.98624
61	2008-02-03 16:17:45	116.37985	39.98624
61	2008-02-03 16:22:45	116.37985	39.98623
61	2008-02-03 16:27:45	116.37985	39.98623
61	2008-02-03 16:32:45	116.41061	39.98711
61	2008-02-03 16:33:00	116.41241	39.9872
61	2008-02-03 16:38:00	116.39063	39.98707
61	2008-02-03 16:42:49	116.37821	39.99949
61	2008-02-03 16:46:28	116.37712	40.00037
61	2008-02-03 16:51:28	116.38613	39.98652
61	2008-02-03 16:54:33	116.40815	39.98698
61	2008-02-03 16:59:33	116.40968	39.98705
61	2008-02-03 17:02:46	116.41097	39.9871
61	2008-02-03 17:12:31	116.37148	39.99272
61	2008-02-03 17:17:29	116.3745	39.99977
61	2008-02-03 17:22:29	116.37572	40.00125
61	2008-02-03 17:22:29	116.37572	40.00125
61	2008-02-03 17:27:29	116.37804	40.00032
61	2008-02-03 17:32:29	116.37724	39.99828
61	2008-02-03 17:42:29	116.37815	40.00042
61	2008-02-03 17:42:29	116.37815	40.00042
61	2008-02-03 17:57:29	116.37804	40.0003
61	2008-02-03 18:02:29	116.38012	40.00038
61	2008-02-03 18:07:29	116.37423	39.99643
61	2008-02-03 18:12:29	116.38488	39.9812
61	2008-02-03 18:26:39	116.38888	39.95446
61	2008-02-03 18:29:23	116.38916	39.94794
61	2008-02-03 18:31:34	116.40207	39.94908
61	2008-02-03 18:36:34	116.41161	39.9559
61	2008-02-03 18:41:34	116.41867	39.96074
61	2008-02-03 18:46:33	116.43039	39.96755
61	2008-02-03 18:51:34	116.43755	39.9638
61	2008-02-03 18:56:33	116.43749	39.96384
61	2008-02-03 18:57:28	116.43633	39.96445
61	2008-02-03 19:02:28	116.42461	39.98157
61	2008-02-03 19:05:22	116.42733	39.98034
61	2008-02-03 19:09:28	116.4214	39.98336
61	2008-02-03 19:09:28	116.4214	39.98336
61	2008-02-03 19:14:29	116.45057	39.97826
61	2008-02-03 19:19:29	116.48372	39.94563
61	2008-02-03 19:24:29	116.4834	39.90765
61	2008-02-03 22:34:47	116.42357	39.99225
61	2008-02-03 22:36:20	116.42287	39.99309
61	2008-02-03 22:39:45	116.42298	39.99308
61	2008-02-03 22:44:45	116.4176	39.98866
61	2008-02-03 22:49:02	116.399	39.98877
61	2008-02-03 23:13:40	116.43418	39.9654
61	2008-02-03 23:23:28	116.45496	39.87759
61	2008-02-03 23:28:28	116.47044	39.86992
61	2008-02-03 23:30:32	116.47843	39.8698
61	2008-02-03 23:30:32	116.47843	39.8698
61	2008-02-03 23:34:01	116.4734	39.87021
61	2008-02-03 23:39:01	116.45499	39.87395
61	2008-02-03 23:43:10	116.45331	39.88647
61	2008-02-03 23:48:10	116.44964	39.89358
61	2008-02-03 23:53:10	116.44849	39.89761
61	2008-02-03 23:58:10	116.44848	39.89761
61	2008-02-04 00:03:10	116.45564	39.90342
61	2008-02-04 00:05:25	116.4476	39.90275
61	2008-02-04 00:10:25	116.44041	39.91595
61	2008-02-04 00:12:13	116.43982	39.91855
61	2008-02-04 00:15:25	116.43967	39.9218
61	2008-02-04 00:20:25	116.4562	39.91901
61	2008-02-04 00:25:25	116.47785	39.91412
61	2008-02-04 00:29:38	116.48768	39.90865
61	2008-02-04 00:34:38	116.48388	39.9098
61	2008-02-04 00:39:20	116.47367	39.92155
61	2008-02-04 00:44:20	116.48828	39.91695
61	2008-02-04 00:45:01	116.48828	39.91685
61	2008-02-04 00:50:01	116.4722	39.91453
61	2008-02-04 00:51:05	116.47207	39.91789
61	2008-02-04 00:56:05	116.49597	39.92394
61	2008-02-04 00:58:05	116.4984	39.92793
61	2008-02-04 01:03:05	116.50282	39.92391
61	2008-02-04 01:08:05	116.49597	39.93247
61	2008-02-04 01:13:05	116.48413	39.94215
61	2008-02-04 01:18:05	116.4741	39.97142
61	2008-02-04 01:18:28	116.47507	39.97235
61	2008-02-04 01:23:06	116.47365	39.97115
61	2008-02-04 01:28:06	116.48264	39.9884
61	2008-02-04 01:33:06	116.48264	39.9884
61	2008-02-04 01:38:05	116.48265	39.9884
61	2008-02-04 01:43:05	116.49587	40.00111
61	2008-02-04 01:48:05	116.52636	40.03805
61	2008-02-04 01:53:05	116.54887	40.06401
61	2008-02-04 01:58:05	116.55436	40.09559
61	2008-02-04 02:03:05	116.60524	40.11652
61	2008-02-04 02:13:05	116.68591	40.11865
61	2008-02-04 02:18:05	116.7004	40.1441
61	2008-02-04 02:23:05	116.7224	40.20055
61	2008-02-04 02:28:06	116.72181	40.20208
61	2008-02-04 02:33:06	116.72157	40.20182
61	2008-02-04 02:38:06	116.72158	40.20173
61	2008-02-04 02:43:06	116.72159	40.20173
61	2008-02-04 02:48:05	116.72159	40.20174
61	2008-02-04 02:53:05	116.72159	40.20175
61	2008-02-04 02:58:05	116.72159	40.20176
61	2008-02-04 03:03:05	116.72159	40.20176
61	2008-02-04 03:03:05	116.72159	40.20176
61	2008-02-04 03:08:05	116.72159	40.20177
61	2008-02-04 03:13:05	116.72159	40.20178
61	2008-02-04 03:18:05	116.72159	40.20177
61	2008-02-04 03:23:05	116.72159	40.20177
61	2008-02-04 03:28:05	116.72161	40.20177
61	2008-02-04 03:33:05	116.72161	40.20178
61	2008-02-04 03:38:05	116.72161	40.20178
61	2008-02-04 03:43:05	116.7216	40.20177
61	2008-02-04 03:48:05	116.7216	40.20176
61	2008-02-04 03:53:05	116.7216	40.20177
61	2008-02-04 03:58:05	116.7216	40.20177
61	2008-02-04 04:03:05	116.7216	40.20177
61	2008-02-04 04:08:05	116.72167	40.20194
61	2008-02-04 04:13:05	116.72164	40.20193
61	2008-02-04 04:23:05	116.72162	40.2019
61	2008-02-04 04:28:05	116.72153	40.2017
61	2008-02-04 04:33:05	116.72155	40.20166
61	2008-02-04 04:38:05	116.72156	40.20167
61	2008-02-04 04:43:05	116.72165	40.20192
61	2008-02-04 04:48:05	116.72158	40.20181
61	2008-02-04 04:53:05	116.72167	40.202
61	2008-02-04 04:58:05	116.72164	40.20192
61	2008-02-04 05:03:05	116.72163	40.20195
61	2008-02-04 05:08:05	116.72162	40.20194
61	2008-02-04 05:13:05	116.72161	40.20192
61	2008-02-04 05:18:04	116.72161	40.20192
61	2008-02-04 05:23:04	116.72162	40.20192
61	2008-02-04 05:28:04	116.7215	40.20206
61	2008-02-04 05:28:04	116.7215	40.20206
61	2008-02-04 05:33:04	116.72152	40.202
61	2008-02-04 05:38:04	116.72154	40.20196
61	2008-02-04 05:43:04	116.72157	40.20209
61	2008-02-04 05:48:05	116.72157	40.20209
61	2008-02-04 05:53:05	116.72157	40.20209
61	2008-02-04 05:58:05	116.72157	40.20209
61	2008-02-04 06:03:05	116.72156	40.20158
61	2008-02-04 06:08:05	116.72152	40.20123
61	2008-02-04 06:13:05	116.72152	40.20175
61	2008-02-04 06:18:05	116.72154	40.20177
61	2008-02-04 06:23:05	116.72154	40.20176
61	2008-02-04 06:28:04	116.72154	40.20177
61	2008-02-04 06:33:04	116.72137	40.20227
61	2008-02-04 06:38:04	116.7218	40.20193
61	2008-02-04 06:43:04	116.7216	40.20203
61	2008-02-04 06:53:04	116.72175	40.20145
61	2008-02-04 06:58:04	116.72157	40.2017
61	2008-02-04 07:03:04	116.72159	40.20163
61	2008-02-04 07:08:04	116.72157	40.20169
61	2008-02-04 07:13:04	116.72156	40.2017
61	2008-02-04 07:18:04	116.72156	40.20174
61	2008-02-04 07:23:04	116.72147	40.20181
61	2008-02-04 07:28:05	116.72149	40.2018
61	2008-02-04 07:38:05	116.72149	40.20177
61	2008-02-04 07:43:05	116.7215	40.20176
61	2008-02-04 07:48:04	116.7215	40.20175
61	2008-02-04 07:53:04	116.72152	40.20157
61	2008-02-04 07:53:04	116.72152	40.20157
61	2008-02-04 07:58:04	116.72157	40.20173
61	2008-02-04 08:03:04	116.72156	40.20171
61	2008-02-04 08:08:04	116.72155	40.20169
61	2008-02-04 08:13:04	116.72155	40.20169
61	2008-02-04 08:18:04	116.72155	40.20168
61	2008-02-04 08:23:04	116.72155	40.20169
61	2008-02-04 08:28:04	116.72156	40.20168
61	2008-02-04 08:33:04	116.71828	40.19032
61	2008-02-04 08:38:04	116.70235	40.14655
61	2008-02-04 08:43:04	116.65912	40.12215
61	2008-02-04 08:53:04	116.55621	40.10689
61	2008-02-04 09:03:04	116.51546	40.05293
61	2008-02-04 09:08:04	116.50455	40.02967
61	2008-02-04 09:13:04	116.48962	40.00878
61	2008-02-04 09:18:04	116.4726	40.00731
61	2008-02-04 09:23:04	116.47236	39.9996
61	2008-02-04 09:28:04	116.4721	39.99968
61	2008-02-04 09:33:04	116.47246	39.99985
61	2008-02-04 09:38:04	116.47239	39.99957
61	2008-02-04 09:43:04	116.47234	39.99956
61	2008-02-04 09:48:04	116.47243	39.99976
61	2008-02-04 09:53:04	116.47248	39.99944
61	2008-02-04 09:58:04	116.47247	39.99941
61	2008-02-04 10:03:04	116.47246	39.9994
61	2008-02-04 10:08:04	116.46622	39.99813
61	2008-02-04 10:10:55	116.46524	40.00493
61	2008-02-04 10:14:03	116.46218	39.9928
61	2008-02-04 10:19:03	116.45661	39.99785
61	2008-02-04 10:22:21	116.46151	40.00692
61	2008-02-04 10:25:15	116.46055	40.01471
61	2008-02-04 10:30:15	116.45677	40.0118
61	2008-02-04 10:35:15	116.45644	40.01161
61	2008-02-04 10:35:50	116.45663	40.01079
61	2008-02-04 10:40:50	116.46342	39.99202
61	2008-02-04 10:44:08	116.46347	39.98562
61	2008-02-04 10:49:08	116.45292	39.97714
61	2008-02-04 10:54:08	116.44548	39.97012
61	2008-02-04 10:58:47	116.45054	39.96514
61	2008-02-04 11:03:46	116.41402	39.9679
61	2008-02-04 11:07:43	116.3959	39.9723
61	2008-02-04 11:10:41	116.40307	39.98007
61	2008-02-04 11:20:41	116.4125	39.95345
61	2008-02-04 11:25:41	116.41736	39.94822
61	2008-02-04 11:30:41	116.42854	39.91882
61	2008-02-04 11:30:41	116.42854	39.91882
61	2008-02-04 11:35:41	116.42395	39.90376
61	2008-02-04 11:37:16	116.42284	39.90468
61	2008-02-04 11:42:17	116.43776	39.90522
61	2008-02-04 11:47:17	116.43774	39.90345
61	2008-02-04 11:49:33	116.43782	39.90464
61	2008-02-04 11:54:33	116.4294	39.90725
61	2008-02-04 11:59:33	116.43988	39.87664
61	2008-02-04 11:59:33	116.43988	39.87664
61	2008-02-04 12:04:33	116.40728	39.86851
61	2008-02-04 12:04:33	116.40728	39.86851
61	2008-02-04 12:09:33	116.40772	39.86091
61	2008-02-04 12:11:14	116.40726	39.86124
61	2008-02-04 12:16:13	116.40579	39.86065
61	2008-02-04 12:21:13	116.40724	39.86395
61	2008-02-04 12:26:13	116.41443	39.864
61	2008-02-04 12:27:43	116.41542	39.86413
61	2008-02-04 12:32:43	116.41465	39.88156
61	2008-02-04 12:34:25	116.41419	39.8842
61	2008-02-04 12:37:43	116.41736	39.8825
61	2008-02-04 12:42:43	116.41226	39.89577
61	2008-02-04 12:43:43	116.4112	39.89584
61	2008-02-04 12:47:43	116.41081	39.89759
61	2008-02-04 12:52:43	116.42096	39.89932
61	2008-02-04 12:52:43	116.42096	39.89932
61	2008-02-04 12:57:43	116.44322	39.90226
61	2008-02-04 12:57:43	116.44322	39.90226
61	2008-02-04 13:02:43	116.48397	39.91761
61	2008-02-04 13:07:42	116.46604	39.96857
61	2008-02-04 13:12:26	116.2599	39.86359
61	2008-02-04 13:12:42	116.51081	40.01276
61	2008-02-04 13:17:43	116.57913	40.0468
61	2008-02-04 13:22:37	116.58674	40.07752
61	2008-02-04 13:27:37	116.58059	40.07648
61	2008-02-04 13:32:37	116.57881	40.06259
61	2008-02-04 13:37:37	116.55273	40.06334
61	2008-02-04 13:42:38	116.53365	40.05187
61	2008-02-04 13:53:50	116.47053	40.0222
61	2008-02-04 13:55:06	116.46642	40.02284
61	2008-02-04 14:00:06	116.4646	40.02153
61	2008-02-04 14:02:18	116.46363	40.0194
61	2008-02-04 14:07:18	116.46105	40.01068
61	2008-02-04 14:12:18	116.48041	40.00997
61	2008-02-04 14:17:19	116.48572	40.00794
61	2008-02-04 14:22:19	116.48572	40.00793
61	2008-02-04 14:27:18	116.48572	40.00793
61	2008-02-04 14:32:18	116.48562	40.00798
61	2008-02-04 14:37:18	116.4856	40.00797
61	2008-02-04 14:42:18	116.4856	40.00796
61	2008-02-04 14:47:18	116.4856	40.00796
61	2008-02-04 14:52:18	116.48558	40.00796
61	2008-02-04 14:57:18	116.46674	40.01163
61	2008-02-04 15:02:18	116.45625	40.01167
61	2008-02-04 15:06:26	116.45663	40.01106
61	2008-02-04 15:11:26	116.46382	39.99136
61	2008-02-04 15:16:25	116.46468	39.97616
61	2008-02-04 15:21:25	116.4599	39.95778
61	2008-02-04 15:21:43	116.45986	39.95778
61	2008-02-04 15:26:43	116.45304	39.95483
61	2008-02-04 15:36:43	116.4531	39.95363
61	2008-02-04 15:36:43	116.4531	39.95363
61	2008-02-04 15:40:20	116.4515	39.95524
61	2008-02-04 15:45:20	116.41712	39.96803
61	2008-02-04 15:50:15	116.41137	39.96724
61	2008-02-04 15:55:15	116.41584	39.95593
61	2008-02-04 15:56:10	116.41886	39.956
61	2008-02-04 16:01:10	116.41276	39.96796
61	2008-02-04 16:06:10	116.37607	39.96704
61	2008-02-04 16:06:10	116.37607	39.96704
61	2008-02-04 16:11:10	116.35875	40.00015
61	2008-02-04 16:14:26	116.35083	40.00278
61	2008-02-04 16:19:26	116.34285	40.00128
61	2008-02-04 16:24:26	116.33242	39.99997
61	2008-02-04 16:29:26	116.3293	39.99149
61	2008-02-04 16:32:48	116.32648	39.99227
61	2008-02-04 16:37:48	116.31218	39.98452
61	2008-02-04 16:42:34	116.31062	39.98295
61	2008-02-04 16:43:04	116.31084	39.98208
61	2008-02-04 16:48:04	116.31473	39.96669
61	2008-02-04 16:53:04	116.31771	39.96525
61	2008-02-04 16:58:04	116.36667	39.9666
61	2008-02-04 17:05:01	116.39775	39.96104
61	2008-02-04 17:09:14	116.40167	39.95801
61	2008-02-04 17:14:14	116.42733	39.94674
61	2008-02-04 17:19:14	116.42784	39.93029
61	2008-02-04 17:24:14	116.42744	39.92298
61	2008-02-04 17:29:14	116.4284	39.91738
61	2008-02-04 17:34:14	116.42951	39.90695
61	2008-02-04 17:39:14	116.44426	39.88318
61	2008-02-04 17:44:14	116.45055	39.87603
61	2008-02-04 17:45:54	116.45271	39.87609
61	2008-02-04 17:49:48	116.44814	39.87486
61	2008-02-04 17:54:48	116.43792	39.89368
61	2008-02-04 17:59:48	116.42874	39.92109
61	2008-02-04 18:01:24	116.43232	39.92291
61	2008-02-04 18:06:24	116.43943	39.92051
61	2008-02-04 18:11:24	116.43934	39.92009
61	2008-02-04 18:16:25	116.43934	39.92009
61	2008-02-04 18:19:56	116.43445	39.92081
61	2008-02-04 18:24:56	116.43277	39.92295
61	2008-02-04 18:29:56	116.42837	39.91859
61	2008-02-04 18:34:56	116.42996	39.90146
61	2008-02-04 18:47:39	116.43864	39.89346
61	2008-02-04 18:52:39	116.43919	39.8937
61	2008-02-04 18:56:25	116.43935	39.893
61	2008-02-04 19:01:25	116.45437	39.89195
61	2008-02-04 19:06:25	116.46437	39.89197
61	2008-02-04 19:11:26	116.48324	39.8743
61	2008-02-04 19:16:26	116.54344	39.86778
61	2008-02-04 19:21:26	116.57146	39.86643
61	2008-02-04 19:31:26	116.48391	39.87216
61	2008-02-04 19:36:26	116.47234	39.89198
61	2008-02-04 19:41:26	116.45657	39.89231
61	2008-02-04 19:46:26	116.45053	39.89215
61	2008-02-04 19:48:30	116.43938	39.89352
61	2008-02-04 19:48:30	116.43938	39.89352
61	2008-02-04 19:51:25	116.43682	39.8924
61	2008-02-04 19:56:25	116.42268	39.8923
61	2008-02-04 20:01:25	116.41192	39.90571
61	2008-02-04 20:05:36	116.41108	39.9154
61	2008-02-04 20:06:55	116.40764	39.91449
61	2008-02-04 20:11:56	116.4012	39.91403
61	2008-02-04 20:13:46	116.39647	39.91835
61	2008-02-04 20:16:56	116.39185	39.92702
61	2008-02-04 20:21:56	116.37838	39.93181
61	2008-02-04 20:26:56	116.36413	39.93113
61	2008-02-04 20:31:55	116.34984	39.93456
61	2008-02-04 20:36:55	116.33132	39.93699
61	2008-02-04 20:41:55	116.31781	39.95124
61	2008-02-04 20:46:55	116.31156	39.97443
61	2008-02-04 20:50:34	116.3105	39.97936
61	2008-02-04 20:51:55	116.31136	39.97508
61	2008-02-04 20:56:55	116.32925	39.97508
61	2008-02-04 21:01:16	116.35633	39.97515
61	2008-02-04 21:21:16	116.33094	39.97566
61	2008-02-04 21:22:17	116.33007	39.97562
61	2008-02-04 21:27:17	116.32783	39.96663
61	2008-02-04 21:32:18	116.33557	39.94594
61	2008-02-04 21:36:44	116.32877	39.92677
61	2008-02-04 21:37:46	116.32817	39.92649
61	2008-02-04 21:47:21	116.35023	39.90058
61	2008-02-04 21:52:21	116.35563	39.90444
61	2008-02-04 21:54:46	116.35473	39.90447
61	2008-02-04 22:09:46	116.35747	39.88463
61	2008-02-04 22:24:46	116.39379	39.85331
61	2008-02-04 22:29:46	116.39525	39.82338
61	2008-02-04 22:45:58	116.39521	39.83117
61	2008-02-04 22:50:47	116.39413	39.85181
61	2008-02-04 22:55:47	116.3948	39.83273
61	2008-02-04 22:59:49	116.40039	39.8272
61	2008-02-04 23:04:49	116.39472	39.84517
61	2008-02-04 23:09:49	116.40772	39.85556
61	2008-02-04 23:14:49	116.40745	39.86522
61	2008-02-04 23:19:49	116.41466	39.88194
61	2008-02-04 23:24:49	116.41211	39.90323
61	2008-02-04 23:29:49	116.40815	39.90809
61	2008-02-04 23:35:59	116.40793	39.90817
61	2008-02-04 23:40:59	116.41127	39.92107
61	2008-02-04 23:46:00	116.43618	39.92235
61	2008-02-04 23:56:00	116.45608	39.93206
61	2008-02-04 23:56:07	116.45608	39.93206
61	2008-02-05 00:00:59	116.48245	39.93233
61	2008-02-05 00:06:00	116.49938	39.92335
61	2008-02-05 00:06:08	116.49939	39.92335
61	2008-02-05 00:11:00	116.50279	39.92244
61	2008-02-05 00:16:00	116.51499	39.92104
61	2008-02-05 00:21:00	116.5251	39.90802
61	2008-02-05 00:26:00	116.5667	39.9083
61	2008-02-05 00:29:16	116.55531	39.90953
61	2008-02-05 00:34:16	116.52493	39.90862
61	2008-02-05 03:46:01	116.73028	40.18267
61	2008-02-05 03:51:00	116.73027	40.18267
61	2008-02-05 03:56:00	116.73026	40.18267
61	2008-02-05 04:01:00	116.41874	39.89571
61	2008-02-05 04:01:00	116.41874	39.89571
61	2008-02-05 04:01:00	116.41874	39.89571
61	2008-02-05 04:06:00	116.73026	40.18266
61	2008-02-05 04:11:00	116.73026	40.18267
61	2008-02-05 04:16:00	116.73027	40.18267
61	2008-02-05 04:21:00	116.73026	40.18266
61	2008-02-05 04:26:01	116.73026	40.18266
61	2008-02-05 04:31:00	116.73026	40.18266
61	2008-02-05 04:36:00	116.73026	40.18266
61	2008-02-05 04:41:00	116.73026	40.18266
61	2008-02-05 04:46:00	116.73025	40.18265
61	2008-02-05 04:51:00	116.73025	40.18265
61	2008-02-05 04:56:00	116.73025	40.18265
61	2008-02-05 05:01:00	116.73025	40.18265
61	2008-02-05 05:06:00	116.73025	40.18265
61	2008-02-05 05:11:00	116.73025	40.18265
61	2008-02-05 05:16:00	116.73024	40.18265
61	2008-02-05 05:21:00	116.73025	40.18264
61	2008-02-05 05:26:00	116.73025	40.18264
61	2008-02-05 05:31:00	116.73025	40.18264
61	2008-02-05 05:36:00	116.73025	40.18264
61	2008-02-05 05:41:00	116.73018	40.18272
61	2008-02-05 05:46:00	116.7301	40.18281
61	2008-02-05 05:51:00	116.7301	40.18281
61	2008-02-05 05:56:00	116.7301	40.18281
61	2008-02-05 06:01:00	116.73011	40.1828
61	2008-02-05 06:06:00	116.73011	40.1828
61	2008-02-05 06:11:00	116.73011	40.1828
61	2008-02-05 06:16:00	116.73056	40.18242
61	2008-02-05 06:21:00	116.73016	40.18258
61	2008-02-05 06:26:00	116.73016	40.18257
61	2008-02-05 06:40:59	116.73017	40.18258
61	2008-02-05 06:40:59	116.73017	40.18258
61	2008-02-05 06:46:00	116.73017	40.18258
61	2008-02-05 06:51:00	116.73017	40.18258
61	2008-02-05 06:56:00	116.73016	40.18258
61	2008-02-05 07:01:00	116.73017	40.18258
61	2008-02-05 07:06:00	116.73016	40.18258
61	2008-02-05 07:11:00	116.73016	40.18259
61	2008-02-05 07:16:00	116.73017	40.18259
61	2008-02-05 07:25:59	116.73017	40.18259
61	2008-02-05 07:30:59	116.73017	40.18259
61	2008-02-05 07:35:59	116.73017	40.18259
61	2008-02-05 07:40:59	116.73017	40.18259
61	2008-02-05 07:45:59	116.73018	40.18259
61	2008-02-05 07:50:59	116.73018	40.18259
61	2008-02-05 08:00:59	116.73018	40.1826
61	2008-02-05 08:05:59	116.73018	40.1826
61	2008-02-05 08:10:59	116.73018	40.1826
61	2008-02-05 08:20:59	116.73018	40.1826
61	2008-02-05 08:25:59	116.73018	40.1826
61	2008-02-05 08:30:59	116.73018	40.18259
61	2008-02-05 08:35:59	116.73018	40.18259
61	2008-02-05 08:40:59	116.73018	40.18259
61	2008-02-05 08:45:59	116.72871	40.18251
61	2008-02-05 08:55:59	116.66993	40.12994
61	2008-02-05 09:00:59	116.63508	40.11634
61	2008-02-05 09:05:59	116.59718	40.11682
61	2008-02-05 09:05:59	116.59718	40.11682
61	2008-02-05 09:10:59	116.55558	40.10404
61	2008-02-05 09:15:58	116.54762	40.06253
61	2008-02-05 09:20:59	116.52672	40.03923
61	2008-02-05 09:25:59	116.50512	40.00927
61	2008-02-05 09:30:59	116.48247	40.00453
61	2008-02-05 09:35:59	116.46704	40.00344
61	2008-02-05 09:40:59	116.46705	40.00338
61	2008-02-05 09:45:59	116.46697	40.00294
61	2008-02-05 09:50:59	116.46716	40.00284
61	2008-02-05 09:55:59	116.46718	40.00277
61	2008-02-05 10:00:59	116.46718	40.00276
61	2008-02-05 10:07:37	116.46717	40.00271
61	2008-02-05 10:12:37	116.45649	39.99458
61	2008-02-05 10:17:37	116.46582	39.9829
61	2008-02-05 10:21:15	116.47458	39.97601
61	2008-02-05 10:26:16	116.47733	39.97465
61	2008-02-05 10:31:16	116.47733	39.97466
61	2008-02-05 10:36:16	116.47792	39.97417
61	2008-02-05 10:41:16	116.47737	39.97441
61	2008-02-05 10:46:16	116.47691	39.97464
61	2008-02-05 10:48:12	116.47656	39.97429
61	2008-02-05 10:53:12	116.48348	39.98617
61	2008-02-05 10:58:12	116.51758	40.01668
61	2008-02-05 11:03:12	116.5811	40.04843
61	2008-02-05 11:07:22	116.5866	40.07881
61	2008-02-05 11:12:22	116.58223	40.06416
61	2008-02-05 11:17:22	116.58457	40.05154
61	2008-02-05 11:22:23	116.55922	40.03022
61	2008-02-05 11:32:23	116.50374	40.00564
61	2008-02-05 11:37:22	116.48339	39.98544
61	2008-02-05 12:08:53	116.46772	39.98169
61	2008-02-05 12:09:33	116.46724	39.982
61	2008-02-05 12:09:33	116.46724	39.982
61	2008-02-05 12:12:37	116.46719	39.98148
61	2008-02-05 12:14:33	116.47116	39.97941
61	2008-02-05 12:19:33	116.45704	39.98493
61	2008-02-05 12:22:38	116.45677	39.99014
61	2008-02-05 12:27:38	116.43555	39.98803
61	2008-02-05 12:32:38	116.41106	39.99242
61	2008-02-05 12:37:38	116.41383	39.9927
61	2008-02-05 12:42:38	116.41453	39.99249
61	2008-02-05 12:43:52	116.41432	39.99243
61	2008-02-05 12:48:52	116.40698	39.98987
61	2008-02-05 12:51:42	116.40374	39.99216
61	2008-02-05 12:56:42	116.41354	39.9929
61	2008-02-05 13:01:42	116.41365	39.99276
61	2008-02-05 13:06:42	116.41364	39.99277
61	2008-02-05 13:11:42	116.41365	39.99281
61	2008-02-05 13:29:17	116.42445	39.96804
61	2008-02-05 13:34:17	116.45558	39.93439
61	2008-02-05 13:39:17	116.45132	39.91071
61	2008-02-05 13:40:29	116.45374	39.91004
61	2008-02-05 13:45:29	116.44764	39.91263
61	2008-02-05 13:50:29	116.44765	39.91273
61	2008-02-05 13:50:41	116.44765	39.91383
61	2008-02-05 13:55:41	116.44427	39.93112
61	2008-02-05 14:00:41	116.43843	39.93983
61	2008-02-05 14:03:42	116.42626	39.94077
61	2008-02-05 14:08:42	116.43145	39.95345
61	2008-02-05 14:13:42	116.4289	39.9531
61	2008-02-05 14:18:42	116.43332	39.95706
61	2008-02-05 14:18:42	116.43332	39.95706
61	2008-02-05 14:23:42	116.44149	39.96085
61	2008-02-05 14:28:42	116.45525	39.94861
61	2008-02-05 14:38:05	116.48737	39.95578
61	2008-02-05 14:43:05	116.4819	39.95671
61	2008-02-05 14:48:05	116.47063	39.95878
61	2008-02-05 14:53:05	116.47637	39.95602
61	2008-02-05 14:58:05	116.47637	39.95601
61	2008-02-05 15:03:05	116.47637	39.956
61	2008-02-05 15:08:05	116.47363	39.95842
61	2008-02-05 15:13:05	116.47289	39.95844
61	2008-02-05 15:14:51	116.4699	39.95851
61	2008-02-05 15:19:51	116.46566	39.96479
61	2008-02-05 15:20:28	116.46545	39.96525
61	2008-02-05 15:25:28	116.45706	39.9549
61	2008-02-05 15:30:28	116.45692	39.95502
61	2008-02-05 15:32:42	116.45642	39.95536
61	2008-02-05 15:32:42	116.45642	39.95536
61	2008-02-05 15:37:42	116.48181	39.9697
61	2008-02-05 15:38:52	116.48257	39.96971
61	2008-02-05 15:43:52	116.46061	39.95951
61	2008-02-05 15:48:52	116.45706	39.95495
61	2008-02-05 15:53:52	116.45616	39.95511
61	2008-02-05 15:55:27	116.45588	39.95545
61	2008-02-05 16:03:58	116.47662	39.96103
61	2008-02-05 16:06:09	116.48364	39.94144
61	2008-02-05 16:11:09	116.48997	39.93079
61	2008-02-05 16:16:41	116.49858	39.92972
61	2008-02-05 16:20:47	116.4967	39.9305
61	2008-02-05 16:25:47	116.48489	39.93256
61	2008-02-05 16:25:47	116.48489	39.93256
61	2008-02-05 16:30:47	116.45794	39.9323
61	2008-02-05 16:31:09	116.4573	39.93246
61	2008-02-05 16:36:09	116.44929	39.94355
61	2008-02-05 16:41:09	116.4552	39.94363
61	2008-02-05 16:44:39	116.45522	39.94362
61	2008-02-05 16:49:39	116.45536	39.92511
61	2008-02-05 16:54:40	116.45547	39.90964
61	2008-02-05 16:55:30	116.4552	39.90913
61	2008-02-05 16:59:40	116.44528	39.9071
61	2008-02-05 17:14:39	116.38766	39.90622
61	2008-02-05 17:19:39	116.36654	39.90593
61	2008-02-05 17:24:39	116.34978	39.90728
61	2008-02-05 17:27:13	116.34667	39.90189
61	2008-02-05 17:29:39	116.34641	39.90517
61	2008-02-05 17:34:39	116.33971	39.91272
61	2008-02-05 17:39:39	116.33871	39.92082
61	2008-02-05 17:44:39	116.33777	39.9297
61	2008-02-05 17:49:39	116.33191	39.94812
61	2008-02-05 17:51:45	116.32629	39.95076
61	2008-02-05 17:56:45	116.32845	39.96332
61	2008-02-05 18:01:45	116.33273	39.96923
61	2008-02-05 18:06:45	116.33276	39.96939
61	2008-02-05 18:11:45	116.33295	39.96945
61	2008-02-05 18:13:02	116.33294	39.96945
61	2008-02-05 18:18:02	116.34675	39.9752
61	2008-02-05 18:23:02	116.37148	39.98614
61	2008-02-05 18:28:02	116.40133	39.98967
61	2008-02-05 18:33:02	116.40326	39.99742
61	2008-02-05 18:38:03	116.41143	39.99899
61	2008-02-05 18:43:03	116.41071	40.00663
61	2008-02-05 18:48:03	116.41211	40.027
61	2008-02-05 18:49:48	116.41422	40.02711
61	2008-02-05 18:54:47	116.41081	40.01553
61	2008-02-05 19:04:48	116.41077	40.00253
61	2008-02-05 19:07:32	116.41082	40.00222
61	2008-02-05 19:12:47	116.40336	39.99161
61	2008-02-05 19:17:47	116.41347	39.99309
61	2008-02-05 19:20:51	116.41329	39.99299
61	2008-02-05 19:31:39	116.41389	39.98694
61	2008-02-05 19:33:23	116.41537	39.98719
61	2008-02-05 19:38:22	116.47601	39.98236
61	2008-02-05 19:38:23	116.41936	40.001
61	2008-02-05 19:39:34	116.42122	40.00034
61	2008-02-05 19:44:34	116.42164	40.00018
61	2008-02-05 19:49:34	116.4219	40.00094
61	2008-02-05 19:49:56	116.42164	40.00028
61	2008-02-05 19:54:56	116.41104	39.99572
61	2008-02-05 19:58:57	116.40287	40.00449
61	2008-02-05 20:03:57	116.41124	40.00264
61	2008-02-05 20:08:03	116.41594	39.99747
61	2008-02-05 20:08:08	116.41627	39.99747
61	2008-02-05 20:08:08	116.41627	39.99747
61	2008-02-05 20:13:03	116.41761	39.98857
61	2008-02-05 20:13:03	116.41761	39.98857
61	2008-02-05 20:18:03	116.41813	39.97965
61	2008-02-05 20:23:03	116.41868	39.96322
61	2008-02-05 20:28:03	116.42283	39.94796
61	2008-02-05 20:33:03	116.42955	39.90611
61	2008-02-05 20:38:04	116.43193	39.86933
61	2008-02-05 20:43:04	116.40731	39.86416
61	2008-02-05 20:45:23	116.4011	39.86224
61	2008-02-05 20:50:23	116.4015	39.86365
61	2008-02-05 20:53:55	116.40157	39.87043
61	2008-02-05 20:58:55	116.42412	39.86627
61	2008-02-05 21:01:45	116.42901	39.86449
61	2008-02-05 21:06:45	116.4317	39.86444
61	2008-02-05 21:11:45	116.42822	39.87955
61	2008-02-05 21:16:45	116.43312	39.89825
61	2008-02-05 21:21:45	116.43507	39.90502
61	2008-02-05 21:22:46	116.43671	39.90569
61	2008-02-05 21:27:46	116.45487	39.88641
61	2008-02-05 21:32:46	116.45002	39.88253
61	2008-02-05 21:33:42	116.44998	39.88091
61	2008-02-05 21:37:47	116.43983	39.88036
61	2008-02-05 21:42:47	116.42163	39.87969
61	2008-02-05 21:47:47	116.40714	39.8725
61	2008-02-05 21:48:16	116.40714	39.8725
61	2008-02-05 21:53:16	116.42587	39.86715
61	2008-02-05 21:58:16	116.42422	39.86764
61	2008-02-05 22:03:03	116.44006	39.8792
61	2008-02-05 22:08:04	116.46032	39.88305
61	2008-02-05 22:09:22	116.46275	39.88301
61	2008-02-05 22:13:52	116.45537	39.88434
61	2008-02-05 22:13:52	116.45537	39.88434
61	2008-02-05 22:18:52	116.45747	39.92751
61	2008-02-05 22:21:18	116.46378	39.92534
61	2008-02-05 22:26:18	116.45601	39.9321
61	2008-02-05 22:31:18	116.45592	39.95034
61	2008-02-05 22:36:18	116.45699	39.95528
61	2008-02-05 22:39:02	116.45617	39.95543
61	2008-02-05 22:44:02	116.42001	39.96825
61	2008-02-05 22:49:02	116.41783	39.96084
61	2008-02-05 22:49:54	116.41707	39.96083
61	2008-02-05 22:54:54	116.41187	39.96831
61	2008-02-05 22:59:54	116.41547	39.98591
61	2008-02-05 23:03:23	116.41592	39.98725
61	2008-02-05 23:08:23	116.41868	39.96602
61	2008-02-05 23:13:23	116.41908	39.94877
61	2008-02-05 23:18:23	116.41098	39.93958
61	2008-02-05 23:20:45	116.40711	39.9379
61	2008-02-05 23:25:45	116.40198	39.95194
61	2008-02-05 23:27:29	116.40528	39.95769
61	2008-02-05 23:32:29	116.41829	39.96776
61	2008-02-05 23:37:29	116.45097	39.95414
61	2008-02-05 23:39:14	116.45099	39.95348
61	2008-02-05 23:44:14	116.45713	39.95534
61	2008-02-05 23:46:48	116.45705	39.95527
61	2008-02-05 23:51:48	116.46292	39.97285
61	2008-02-05 23:56:48	116.46526	39.99083
61	2008-02-06 00:01:48	116.45659	40.00743
61	2008-02-06 00:04:31	116.45264	40.01239
61	2008-02-06 00:08:07	116.46118	40.0086
61	2008-02-06 00:11:33	116.45979	40.00353
61	2008-02-06 00:16:51	116.46193	39.99346
61	2008-02-06 00:17:33	116.46212	39.99283
61	2008-02-06 00:21:55	116.45138	40.0
61	2008-02-06 00:26:35	116.45875	39.98735
61	2008-02-06 00:31:35	116.47896	39.98943
61	2008-02-06 00:31:49	116.47896	39.98943
61	2008-02-06 00:36:49	116.48206	39.98786
61	2008-02-06 00:41:49	116.48208	39.98787
61	2008-02-06 00:46:49	116.51388	40.01905
61	2008-02-06 00:51:49	116.53791	40.05552
61	2008-02-06 00:56:49	116.55356	40.09119
61	2008-02-06 01:01:49	116.58164	40.11685
61	2008-02-06 01:06:49	116.61294	40.11591
61	2008-02-06 01:11:49	116.63247	40.11626
61	2008-02-06 01:16:49	116.64539	40.12867
61	2008-02-06 01:26:49	116.65088	40.1407
61	2008-02-06 01:31:49	116.65151	40.1505
61	2008-02-06 01:36:49	116.67742	40.16954
61	2008-02-06 01:36:49	116.67742	40.16954
61	2008-02-06 01:41:49	116.71695	40.1773
61	2008-02-06 01:46:49	116.72154	40.20182
61	2008-02-06 01:51:49	116.72156	40.20183
61	2008-02-06 01:56:49	116.72158	40.20185
61	2008-02-06 02:01:49	116.7216	40.20186
61	2008-02-06 02:11:49	116.72163	40.20188
61	2008-02-06 02:16:49	116.72163	40.20188
61	2008-02-06 02:21:49	116.72101	40.20158
61	2008-02-06 02:26:49	116.72151	40.20166
61	2008-02-06 02:31:49	116.72154	40.20167
61	2008-02-06 02:36:49	116.72154	40.20161
61	2008-02-06 02:41:49	116.7216	40.20167
61	2008-02-06 02:51:49	116.72163	40.20169
61	2008-02-06 02:56:49	116.72163	40.20169
61	2008-02-06 03:01:49	116.72164	40.20169
61	2008-02-06 03:06:49	116.72163	40.20169
61	2008-02-06 03:11:48	116.72163	40.20169
61	2008-02-06 03:16:48	116.72163	40.20168
61	2008-02-06 03:21:48	116.72163	40.20168
61	2008-02-06 03:26:48	116.72163	40.20169
61	2008-02-06 03:31:49	116.72163	40.20169
61	2008-02-06 03:36:49	116.72163	40.20169
61	2008-02-06 03:41:49	116.72164	40.2017
61	2008-02-06 03:46:48	116.72164	40.2017
61	2008-02-06 03:51:49	116.72164	40.2017
61	2008-02-06 03:56:49	116.72164	40.2017
61	2008-02-06 04:01:49	116.72164	40.2017
61	2008-02-06 04:06:49	116.72164	40.20175
61	2008-02-06 04:11:48	116.72159	40.20186
61	2008-02-06 04:16:48	116.72157	40.20192
61	2008-02-06 04:21:48	116.72157	40.20194
61	2008-02-06 04:26:48	116.72158	40.20194
61	2008-02-06 04:41:48	116.72159	40.20195
61	2008-02-06 04:46:48	116.7216	40.20196
61	2008-02-06 04:51:48	116.7216	40.20195
61	2008-02-06 04:56:48	116.7216	40.20195
61	2008-02-06 05:01:48	116.72159	40.20185
61	2008-02-06 05:06:48	116.72158	40.20181
61	2008-02-06 05:11:49	116.7216	40.20182
61	2008-02-06 05:16:49	116.72163	40.20185
61	2008-02-06 05:21:49	116.72164	40.20186
61	2008-02-06 05:26:49	116.72166	40.20187
61	2008-02-06 05:36:48	116.72167	40.20187
61	2008-02-06 05:41:48	116.72166	40.20188
61	2008-02-06 05:46:48	116.72109	40.20203
61	2008-02-06 05:56:48	116.72142	40.20193
61	2008-02-06 06:01:48	116.72139	40.20196
61	2008-02-06 06:06:48	116.72143	40.20195
61	2008-02-06 06:11:48	116.72176	40.20135
61	2008-02-06 06:16:48	116.72161	40.20183
61	2008-02-06 06:21:48	116.72161	40.20184
61	2008-02-06 06:26:48	116.7216	40.20207
61	2008-02-06 06:31:49	116.72156	40.20209
61	2008-02-06 06:36:48	116.72158	40.2016
61	2008-02-06 06:41:48	116.7215	40.202
61	2008-02-06 06:46:48	116.72153	40.20201
61	2008-02-06 06:51:48	116.72153	40.20197
61	2008-02-06 06:56:48	116.72154	40.20196
61	2008-02-06 07:01:48	116.72155	40.20194
61	2008-02-06 07:06:48	116.72156	40.20194
61	2008-02-06 07:11:48	116.72156	40.20193
61	2008-02-06 07:16:48	116.72157	40.20193
61	2008-02-06 07:21:48	116.72157	40.20192
61	2008-02-06 07:26:48	116.72156	40.20193
61	2008-02-06 07:31:48	116.72156	40.20193
61	2008-02-06 07:36:48	116.7216	40.20186
61	2008-02-06 07:41:48	116.72155	40.20195
61	2008-02-06 07:46:48	116.72155	40.2021
61	2008-02-06 07:51:48	116.72158	40.20211
61	2008-02-06 07:56:48	116.72155	40.20209
61	2008-02-06 08:01:48	116.72161	40.20174
61	2008-02-06 08:06:48	116.72161	40.20184
61	2008-02-06 08:11:47	116.72161	40.20186
61	2008-02-06 08:16:47	116.72162	40.20185
61	2008-02-06 08:21:47	116.72161	40.20184
61	2008-02-06 08:26:47	116.72161	40.20183
61	2008-02-06 08:31:47	116.72161	40.20184
61	2008-02-06 08:41:47	116.7216	40.20185
61	2008-02-06 08:46:47	116.72161	40.20185
61	2008-02-06 08:51:48	116.72161	40.20216
61	2008-02-06 08:51:48	116.72161	40.20216
61	2008-02-06 08:56:48	116.72152	40.20172
61	2008-02-06 09:01:48	116.72163	40.20149
61	2008-02-06 09:06:48	116.72163	40.20179
61	2008-02-06 09:11:48	116.72163	40.20178
61	2008-02-06 09:16:48	116.72163	40.20179
61	2008-02-06 09:21:48	116.72163	40.20179
61	2008-02-06 09:26:48	116.72163	40.20179
61	2008-02-06 09:31:47	116.72163	40.20179
61	2008-02-06 09:36:47	116.72163	40.20178
61	2008-02-06 09:41:47	116.71837	40.19092
61	2008-02-06 09:46:47	116.69651	40.13958
61	2008-02-06 09:51:47	116.65249	40.12162
61	2008-02-06 09:56:47	116.61482	40.11657
61	2008-02-06 10:01:47	116.56097	40.11605
61	2008-02-06 10:06:47	116.55044	40.07193
61	2008-02-06 10:11:47	116.51642	40.05728
61	2008-02-06 10:16:47	116.50654	40.03458
61	2008-02-06 10:25:26	116.473	40.03972
61	2008-02-06 10:30:26	116.44903	40.04813
61	2008-02-06 10:30:38	116.44902	40.04813
61	2008-02-06 10:35:38	116.44353	40.0494
61	2008-02-06 10:40:38	116.41656	40.04035
61	2008-02-06 10:45:38	116.40717	40.03201
61	2008-02-06 10:50:38	116.40681	40.0261
61	2008-02-06 10:55:38	116.40636	40.02544
61	2008-02-06 10:55:38	116.40636	40.02544
61	2008-02-06 11:00:38	116.40616	40.00481
61	2008-02-06 11:05:38	116.39757	39.99705
61	2008-02-06 11:10:39	116.39744	39.99681
61	2008-02-06 11:20:39	116.39754	39.99715
61	2008-02-06 11:25:39	116.39742	39.99713
61	2008-02-06 11:35:38	116.39741	39.99715
61	2008-02-06 11:40:28	116.39887	39.99723
61	2008-02-06 11:50:28	116.40174	39.94809
61	2008-02-06 11:55:28	116.42834	39.93193
61	2008-02-06 11:55:28	116.42834	39.93193
61	2008-02-06 11:57:04	116.4323	39.93236
61	2008-02-06 12:00:27	116.44382	39.93232
61	2008-02-06 12:05:27	116.45	39.95582
61	2008-02-06 12:10:27	116.50212	40.00507
61	2008-02-06 12:15:27	116.57639	40.04444
61	2008-02-06 12:20:27	116.58658	40.07913
61	2008-02-06 12:20:32	116.58658	40.07913
61	2008-02-06 12:25:32	116.58096	40.07223
61	2008-02-06 12:30:32	116.56809	40.06091
61	2008-02-06 12:35:32	116.54123	40.057
61	2008-02-06 12:40:32	116.51555	40.05395
61	2008-02-06 12:45:32	116.50431	40.03192
61	2008-02-06 12:50:32	116.47329	40.02028
61	2008-02-06 12:55:32	116.46067	40.01945
61	2008-02-06 12:59:15	116.45685	40.01084
61	2008-02-06 13:04:15	116.46761	39.98912
61	2008-02-06 13:09:15	116.45953	39.96762
61	2008-02-06 13:13:59	116.45247	39.94752
61	2008-02-06 13:15:23	116.45116	39.94725
61	2008-02-06 13:19:14	116.46193	39.95554
61	2008-02-06 13:24:14	116.45067	39.95638
61	2008-02-06 13:29:14	116.44741	39.96244
61	2008-02-06 13:31:46	116.44762	39.96234
61	2008-02-06 13:36:46	116.42819	39.95819
61	2008-02-06 13:41:45	116.42743	39.94284
61	2008-02-06 13:41:45	116.42743	39.94284
61	2008-02-06 13:46:45	116.4117	39.91217
61	2008-02-06 13:47:35	116.41154	39.91122
61	2008-02-06 13:52:35	116.41897	39.91411
61	2008-02-06 13:54:21	116.42013	39.92222
61	2008-02-06 13:57:35	116.42733	39.9283
61	2008-02-06 14:00:06	116.42593	39.92798
61	2008-02-06 14:03:10	116.42446	39.93269
61	2008-02-06 14:08:10	116.42554	39.93944
61	2008-02-06 14:08:20	116.42551	39.93915
61	2008-02-06 14:13:10	116.41405	39.94178
61	2008-02-06 14:14:22	116.41428	39.94176
61	2008-02-06 14:19:22	116.37909	39.94759
61	2008-02-06 14:24:22	116.35456	39.94655
61	2008-02-06 14:29:22	116.36534	39.9495
61	2008-02-06 14:34:22	116.40434	39.9476
61	2008-02-06 14:44:14	116.43569	39.93968
61	2008-02-06 14:49:14	116.43823	39.94339
61	2008-02-06 14:54:14	116.43945	39.94828
61	2008-02-06 14:54:14	116.43945	39.94828
61	2008-02-06 14:59:14	116.44512	39.95205
61	2008-02-06 15:04:14	116.44511	39.95205
61	2008-02-06 15:09:14	116.44511	39.95205
61	2008-02-06 15:14:14	116.44512	39.95205
61	2008-02-06 15:19:14	116.44512	39.95206
61	2008-02-06 15:24:14	116.44513	39.95206
61	2008-02-06 15:29:34	116.44662	39.94985
61	2008-02-06 15:34:18	116.4322	39.94507
61	2008-02-06 15:39:18	116.3811	39.94757
61	2008-02-06 15:44:18	116.34938	39.92299
61	2008-02-06 15:47:04	116.34056	39.92225
61	2008-02-06 15:57:04	116.34316	39.92696
61	2008-02-06 15:57:04	116.34316	39.92696
61	2008-02-06 15:59:32	116.33892	39.92203
61	2008-02-06 16:04:32	116.30442	39.92299
61	2008-02-06 16:09:32	116.26505	39.92306
61	2008-02-06 16:14:33	116.23476	39.92495
61	2008-02-06 16:19:33	116.19875	39.92363
61	2008-02-06 19:24:20	116.47255	40.00724
61	2008-02-06 19:28:29	116.46599	39.9981
61	2008-02-06 19:33:29	116.43905	39.98872
61	2008-02-06 19:38:28	116.37683	39.98629
61	2008-02-06 19:43:03	116.36912	39.97908
61	2008-02-06 19:47:09	116.36668	39.97582
61	2008-02-06 19:52:09	116.363	39.99128
61	2008-02-06 19:57:09	116.35927	39.98626
61	2008-02-06 20:02:09	116.28627	39.98074
61	2008-02-06 20:03:13	116.27487	39.97173
61	2008-02-06 20:07:09	116.26925	39.92737
61	2008-02-06 20:12:09	116.26783	39.90329
61	2008-02-06 20:14:36	116.27283	39.89905
61	2008-02-06 20:17:10	116.27623	39.89898
61	2008-02-06 20:22:10	116.2877	39.88836
61	2008-02-06 20:23:24	116.28201	39.8884
61	2008-02-06 20:27:09	116.28876	39.8883
61	2008-02-06 20:32:09	116.28908	39.89958
61	2008-02-06 20:37:09	116.28053	39.91169
61	2008-02-06 20:40:12	116.29535	39.91185
61	2008-02-06 20:42:09	116.30847	39.90995
61	2008-02-06 20:47:09	116.33568	39.90175
61	2008-02-06 20:47:09	116.33568	39.90175
61	2008-02-06 20:52:08	116.34261	39.88125
61	2008-02-06 20:57:08	116.36083	39.87447
61	2008-02-06 20:57:24	116.36083	39.87447
61	2008-02-06 21:02:09	116.37526	39.88126
61	2008-02-06 21:07:09	116.37831	39.89522
61	2008-02-06 21:07:22	116.37831	39.89522
61	2008-02-06 21:12:22	116.39828	39.89928
61	2008-02-06 21:17:22	116.40544	39.90718
61	2008-02-06 21:17:45	116.40529	39.90832
61	2008-02-06 21:22:45	116.42023	39.92291
61	2008-02-06 21:27:45	116.44389	39.92132
61	2008-02-06 21:32:45	116.46051	39.916
61	2008-02-06 21:37:44	116.48325	39.91418
61	2008-02-06 21:42:44	116.52823	39.91556
61	2008-02-06 21:47:44	116.54929	39.91944
61	2008-02-06 21:48:27	116.54977	39.91946
61	2008-02-06 21:52:45	116.53077	39.92244
61	2008-02-06 21:57:45	116.50576	39.91487
61	2008-02-06 22:02:45	116.48504	39.91102
61	2008-02-06 22:03:21	116.48678	39.91108
61	2008-02-06 22:08:21	116.48413	39.91877
61	2008-02-06 22:13:21	116.48649	39.95943
61	2008-02-06 22:14:31	116.48847	39.96113
61	2008-02-06 22:18:45	116.49899	39.96535
61	2008-02-06 22:23:46	116.48412	39.97521
61	2008-02-06 22:23:46	116.48412	39.97521
61	2008-02-06 22:28:46	116.48247	39.9881
61	2008-02-06 22:33:46	116.50064	40.00532
61	2008-02-06 22:38:46	116.53235	40.04955
61	2008-02-06 22:43:45	116.55501	40.10002
61	2008-02-06 22:48:45	116.61268	40.11597
61	2008-02-06 22:53:45	116.64503	40.1162
61	2008-02-06 22:58:45	116.65901	40.13152
61	2008-02-06 23:03:45	116.7025	40.14659
61	2008-02-06 23:08:45	116.72811	40.18255
61	2008-02-06 23:13:45	116.73019	40.18261
61	2008-02-06 23:18:45	116.73018	40.18262
61	2008-02-06 23:23:46	116.73019	40.18263
61	2008-02-06 23:28:46	116.73019	40.18262
61	2008-02-06 23:33:46	116.73019	40.18262
61	2008-02-06 23:38:46	116.7302	40.18262
61	2008-02-06 23:43:45	116.7302	40.18261
61	2008-02-06 23:48:45	116.7302	40.18261
61	2008-02-06 23:53:45	116.7302	40.1826
61	2008-02-06 23:58:45	116.73021	40.1826
61	2008-02-07 00:03:45	116.73021	40.1826
61	2008-02-07 00:08:45	116.73021	40.1826
61	2008-02-07 00:13:45	116.73022	40.1826
61	2008-02-07 00:18:45	116.73022	40.1826
61	2008-02-07 00:23:45	116.73022	40.1826
61	2008-02-07 00:28:45	116.73022	40.1826
61	2008-02-07 00:33:45	116.73022	40.18259
61	2008-02-07 00:38:45	116.73022	40.18259
61	2008-02-07 00:43:45	116.73022	40.18259
61	2008-02-07 00:48:45	116.73022	40.18259
61	2008-02-07 00:48:45	116.73022	40.18259
61	2008-02-07 00:53:45	116.73022	40.18259
61	2008-02-07 00:58:45	116.73022	40.18259
61	2008-02-07 01:03:45	116.73023	40.18259
61	2008-02-07 01:08:45	116.73023	40.18258
61	2008-02-07 01:13:45	116.73023	40.18258
61	2008-02-07 01:18:45	116.73023	40.18258
61	2008-02-07 01:23:45	116.73023	40.18258
61	2008-02-07 01:28:45	116.73023	40.18258
61	2008-02-07 01:33:45	116.73024	40.18258
61	2008-02-07 01:38:45	116.73024	40.18258
61	2008-02-07 01:43:45	116.73024	40.18258
61	2008-02-07 01:48:45	116.73024	40.18258
61	2008-02-07 01:53:44	116.73024	40.18258
61	2008-02-07 01:58:44	116.73024	40.18258
61	2008-02-07 02:13:44	116.73024	40.18258
61	2008-02-07 02:18:44	116.73024	40.18258
61	2008-02-07 02:28:44	116.73024	40.18258
61	2008-02-07 02:33:45	116.73025	40.18258
61	2008-02-07 02:48:45	116.73025	40.18258
61	2008-02-07 02:53:44	116.73025	40.18258
61	2008-02-07 02:58:44	116.73025	40.18258
61	2008-02-07 03:03:44	116.73025	40.18259
61	2008-02-07 03:08:44	116.73025	40.18259
61	2008-02-07 03:13:44	116.73025	40.18259
61	2008-02-07 03:13:44	116.73025	40.18259
61	2008-02-07 03:18:44	116.73025	40.18259
61	2008-02-07 03:23:44	116.73025	40.18259
61	2008-02-07 03:28:44	116.73025	40.18259
61	2008-02-07 03:33:44	116.73025	40.18259
61	2008-02-07 03:38:44	116.73025	40.18259
61	2008-02-07 03:43:44	116.73025	40.18259
61	2008-02-07 03:48:44	116.73025	40.18259
61	2008-02-07 03:53:44	116.73025	40.18258
61	2008-02-07 03:58:44	116.73025	40.18258
61	2008-02-07 04:03:44	116.73025	40.18258
61	2008-02-07 04:08:44	116.73025	40.18258
61	2008-02-07 04:13:44	116.73025	40.18258
61	2008-02-07 04:13:44	116.73025	40.18258
61	2008-02-07 04:18:44	116.73025	40.18258
61	2008-02-07 04:23:44	116.73026	40.18258
61	2008-02-07 04:28:44	116.73026	40.18258
61	2008-02-07 04:33:44	116.73026	40.18258
61	2008-02-07 04:38:44	116.73026	40.18258
61	2008-02-07 04:43:44	116.73026	40.18258
61	2008-02-07 04:48:44	116.73026	40.18258
61	2008-02-07 04:53:44	116.73026	40.18258
61	2008-02-07 04:58:44	116.73026	40.18258
61	2008-02-07 05:03:44	116.73026	40.18258
61	2008-02-07 05:08:44	116.73026	40.18258
61	2008-02-07 05:13:44	116.73026	40.18258
61	2008-02-07 05:18:44	116.73026	40.18258
61	2008-02-07 05:23:44	116.73026	40.18258
61	2008-02-07 05:28:44	116.73026	40.18258
61	2008-02-07 05:38:44	116.73026	40.18258
61	2008-02-07 05:38:44	116.73026	40.18258
61	2008-02-07 05:43:44	116.73026	40.18258
61	2008-02-07 05:48:44	116.73026	40.18258
61	2008-02-07 05:53:44	116.73026	40.18258
61	2008-02-07 05:58:44	116.73026	40.18259
61	2008-02-07 06:03:43	116.73025	40.18259
61	2008-02-07 06:08:43	116.73025	40.18259
61	2008-02-07 06:13:44	116.73026	40.18263
61	2008-02-07 06:18:44	116.73026	40.18262
61	2008-02-07 06:23:44	116.72991	40.18285
61	2008-02-07 06:28:44	116.73006	40.18275
61	2008-02-07 06:33:44	116.7301	40.18272
61	2008-02-07 06:38:44	116.73013	40.18271
61	2008-02-07 06:43:44	116.73013	40.1827
61	2008-02-07 06:48:44	116.73014	40.18268
61	2008-02-07 06:53:43	116.73014	40.18267
61	2008-02-07 06:58:43	116.73015	40.18266
61	2008-02-07 07:08:43	116.73016	40.18265
61	2008-02-07 07:13:43	116.73016	40.18265
61	2008-02-07 07:18:43	116.73017	40.18264
61	2008-02-07 07:23:43	116.73018	40.18264
61	2008-02-07 07:28:43	116.73018	40.18264
61	2008-02-07 07:33:43	116.73018	40.18264
61	2008-02-07 07:43:43	116.73027	40.18243
61	2008-02-07 07:48:43	116.73026	40.18243
61	2008-02-07 07:53:44	116.73027	40.18244
61	2008-02-07 07:58:44	116.73027	40.18246
61	2008-02-07 08:03:44	116.73028	40.18247
61	2008-02-07 08:03:44	116.73028	40.18247
61	2008-02-07 08:08:44	116.73028	40.18247
61	2008-02-07 08:13:43	116.73028	40.18248
61	2008-02-07 08:18:43	116.73028	40.18248
61	2008-02-07 08:23:43	116.73027	40.18249
61	2008-02-07 08:28:43	116.73027	40.1825
61	2008-02-07 08:33:43	116.73027	40.1825
61	2008-02-07 08:38:43	116.73027	40.18251
61	2008-02-07 08:43:43	116.73028	40.18251
61	2008-02-07 08:48:43	116.73036	40.18258
61	2008-02-07 08:53:43	116.73033	40.18259
61	2008-02-07 08:58:43	116.73035	40.1826
61	2008-02-07 09:03:43	116.73025	40.18258
61	2008-02-07 09:08:43	116.73028	40.1826
61	2008-02-07 09:13:44	116.7303	40.18259
61	2008-02-07 09:18:43	116.7303	40.18259
61	2008-02-07 09:23:43	116.73003	40.18244
61	2008-02-07 09:28:43	116.73014	40.18249
61	2008-02-07 09:33:43	116.73017	40.18252
61	2008-02-07 09:38:43	116.73018	40.18252
61	2008-02-07 09:43:43	116.71616	40.17038
61	2008-02-07 09:48:43	116.68864	40.13114
61	2008-02-07 09:53:43	116.64572	40.12887
61	2008-02-07 09:58:43	116.61924	40.11657
61	2008-02-07 10:03:43	116.56061	40.11528
61	2008-02-07 10:08:43	116.55137	40.07741
61	2008-02-07 10:13:43	116.52832	40.0421
61	2008-02-07 10:18:43	116.50127	40.00572
61	2008-02-07 10:23:43	116.47578	40.00429
61	2008-02-07 10:28:43	116.46743	40.00266
61	2008-02-07 10:28:43	116.46743	40.00266
61	2008-02-07 10:33:43	116.46703	40.00268
61	2008-02-07 10:38:42	116.4674	40.00267
61	2008-02-07 10:40:25	116.46681	40.00259
61	2008-02-07 10:45:25	116.477	39.98337
61	2008-02-07 10:50:25	116.45026	39.95906
61	2008-02-07 10:55:25	116.45533	39.9184
61	2008-02-07 10:59:17	116.45519	39.90723
61	2008-02-07 11:02:33	116.44755	39.90327
61	2008-02-07 11:09:53	116.42804	39.93606
61	2008-02-07 11:13:55	116.41259	39.93949
61	2008-02-07 11:18:49	116.40633	39.93924
61	2008-02-07 11:21:30	116.41862	39.93947
61	2008-02-07 11:23:50	116.41942	39.94301
61	2008-02-07 11:28:50	116.419	39.95474
61	2008-02-07 11:33:50	116.41168	39.97056
61	2008-02-07 11:37:08	116.41122	39.98418
61	2008-02-07 11:43:49	116.36311	39.98608
61	2008-02-07 11:48:49	116.34672	40.00323
61	2008-02-07 11:49:16	116.34673	40.00324
61	2008-02-07 11:53:50	116.3624	40.00207
61	2008-02-07 11:58:50	116.37318	39.95626
61	2008-02-07 12:02:05	116.37755	39.95603
61	2008-02-07 12:07:05	116.37609	39.95662
61	2008-02-07 12:08:35	116.37606	39.95661
61	2008-02-07 12:13:35	116.37021	39.97586
61	2008-02-07 12:14:48	116.36668	39.9762
61	2008-02-07 12:23:36	116.30371	39.94661
61	2008-02-07 12:28:36	116.30367	39.92771
61	2008-02-07 12:28:45	116.30368	39.9275
61	2008-02-07 12:38:35	116.2616	39.90627
61	2008-02-07 12:48:35	116.22309	39.90019
61	2008-02-07 12:49:38	116.22331	39.89801
61	2008-02-07 12:54:38	116.24163	39.90257
61	2008-02-07 12:57:16	116.2469	39.90941
61	2008-02-07 13:02:16	116.26183	39.89553
61	2008-02-07 13:07:16	116.27715	39.85999
61	2008-02-07 13:11:16	116.27331	39.84823
61	2008-02-07 13:12:16	116.27697	39.848
61	2008-02-07 13:17:16	116.30246	39.85663
61	2008-02-07 13:22:16	116.35707	39.8533
61	2008-02-07 13:27:16	116.41662	39.85597
61	2008-02-07 13:30:06	116.41943	39.86439
61	2008-02-07 13:32:16	116.42608	39.86495
61	2008-02-07 13:37:16	116.433	39.86539
61	2008-02-07 13:37:16	116.433	39.86539
61	2008-02-07 13:42:16	116.44422	39.86692
61	2008-02-07 13:47:16	116.47576	39.85021
61	2008-02-07 13:52:16	116.49635	39.83944
61	2008-02-07 13:53:04	116.49653	39.83988
61	2008-02-07 13:58:04	116.48601	39.84033
61	2008-02-07 14:03:04	116.48169	39.86165
61	2008-02-07 14:05:25	116.47685	39.86615
61	2008-02-07 14:10:25	116.45532	39.87717
61	2008-02-07 14:19:19	116.45772	39.89945
61	2008-02-07 14:24:19	116.45819	39.89967
61	2008-02-07 14:29:19	116.4582	39.89964
61	2008-02-07 14:34:19	116.45826	39.89932
61	2008-02-07 14:39:19	116.45827	39.89931
61	2008-02-07 14:44:19	116.45548	39.90309
61	2008-02-07 14:49:19	116.43487	39.90575
61	2008-02-07 14:54:19	116.43481	39.90555
61	2008-02-07 14:59:19	116.42368	39.90732
61	2008-02-07 14:59:26	116.42286	39.90729
61	2008-02-07 14:59:26	116.42286	39.90729
61	2008-02-07 15:04:26	116.42008	39.92417
61	2008-02-07 15:09:26	116.39978	39.93207
61	2008-02-07 15:14:26	116.37421	39.93161
61	2008-02-07 15:19:26	116.34884	39.93081
61	2008-02-07 15:24:26	116.32921	39.95606
61	2008-02-07 15:26:34	116.32879	39.96068
61	2008-02-07 15:31:34	116.3321	39.97375
61	2008-02-07 15:36:34	116.33192	39.97412
61	2008-02-07 15:41:34	116.3321	39.97398
61	2008-02-07 15:42:22	116.33206	39.974
61	2008-02-07 15:47:22	116.34854	39.95675
61	2008-02-07 15:52:22	116.35027	39.91471
61	2008-02-07 15:53:45	116.34714	39.9126
61	2008-02-07 15:58:45	116.34478	39.91706
61	2008-02-07 16:03:45	116.35842	39.9225
61	2008-02-07 16:08:17	116.36726	39.92527
61	2008-02-07 16:13:17	116.35261	39.931
61	2008-02-07 16:18:17	116.34802	39.95656
61	2008-02-07 16:23:18	116.32858	39.96274
61	2008-02-07 16:28:18	116.33305	39.96661
61	2008-02-07 16:33:18	116.33264	39.97366
61	2008-02-07 16:38:18	116.33203	39.97431
61	2008-02-07 16:43:18	116.33253	39.97443
61	2008-02-07 16:44:46	116.33247	39.9745
61	2008-02-07 16:49:46	116.30348	39.9498
61	2008-02-07 16:54:46	116.30414	39.89824
61	2008-02-07 16:58:40	116.31482	39.89469
61	2008-02-07 17:03:40	116.30542	39.9052
61	2008-02-07 17:05:10	116.30036	39.90665
61	2008-02-07 17:05:10	116.30036	39.90665
61	2008-02-07 17:10:10	116.29157	39.89958
61	2008-02-07 17:10:11	116.29157	39.89958
61	2008-02-07 17:15:10	116.25932	39.90621
61	2008-02-07 17:20:10	116.24577	39.91413
61	2008-02-07 17:25:45	116.25483	39.91655
61	2008-02-07 17:30:45	116.25384	39.92003
61	2008-02-07 17:33:13	116.25379	39.92129
61	2008-02-07 17:33:13	116.25379	39.92129
61	2008-02-07 17:38:13	116.29774	39.92262
61	2008-02-07 17:40:03	116.31536	39.92168
61	2008-02-07 17:43:13	116.31986	39.92595
61	2008-02-07 17:48:13	116.31784	39.94508
61	2008-02-07 17:51:10	116.32974	39.95067
61	2008-02-07 17:56:10	116.32854	39.96489
61	2008-02-07 18:01:10	116.33219	39.97383
61	2008-02-07 18:05:10	116.33145	39.97322
61	2008-02-07 18:10:10	116.3109	39.97786
61	2008-02-07 18:12:07	116.31077	39.98174
61	2008-02-07 18:15:35	116.32249	39.98434
61	2008-02-07 18:20:35	116.36276	39.98577
61	2008-02-07 18:21:28	116.35977	39.98613
61	2008-02-07 18:26:28	116.37265	39.98619
61	2008-02-07 18:31:28	116.37805	40.00039
61	2008-02-07 18:36:28	116.37803	40.00048
61	2008-02-07 18:41:28	116.37804	40.00047
61	2008-02-07 18:46:28	116.37804	40.00045
61	2008-02-07 18:51:28	116.37811	40.00023
61	2008-02-07 18:51:28	116.37811	40.00023
61	2008-02-07 18:56:28	116.3813	39.98574
61	2008-02-07 19:00:41	116.39689	39.98666
61	2008-02-07 19:05:41	116.45802	39.97335
61	2008-02-07 19:10:41	116.4837	39.92608
61	2008-02-07 19:15:23	116.47113	39.91022
61	2008-02-07 19:20:23	116.46548	39.90872
61	2008-02-07 19:20:23	116.46548	39.90872
61	2008-02-07 19:25:23	116.4654	39.90919
61	2008-02-07 19:30:23	116.46581	39.90976
61	2008-02-07 19:35:23	116.46642	39.90977
61	2008-02-07 19:40:23	116.46587	39.91042
61	2008-02-07 19:45:23	116.46592	39.91043
61	2008-02-07 19:50:23	116.46553	39.91072
61	2008-02-07 19:55:24	116.47212	39.91774
61	2008-02-07 19:55:35	116.47213	39.9178
61	2008-02-07 20:00:35	116.45885	39.92211
61	2008-02-07 20:03:29	116.45572	39.93804
61	2008-02-07 20:05:35	116.44801	39.95679
61	2008-02-07 20:08:48	116.43043	39.96811
61	2008-02-07 20:08:48	116.43043	39.96811
61	2008-02-07 20:13:48	116.43767	39.96312
61	2008-02-07 20:17:02	116.44352	39.96408
61	2008-02-07 20:21:16	116.43009	39.95862
61	2008-02-07 20:24:58	116.43383	39.96046
61	2008-02-07 20:29:58	116.39326	39.96743
61	2008-02-07 20:36:10	116.32845	39.96144
61	2008-02-07 20:48:33	116.32983	39.95353
61	2008-02-07 20:48:44	116.3298	39.95363
61	2008-02-07 21:01:38	116.31078	39.9797
61	2008-02-07 21:03:44	116.31008	39.988
61	2008-02-07 21:06:36	116.31534	39.99104
61	2008-02-07 21:11:36	116.33452	39.99009
61	2008-02-07 21:11:36	116.33452	39.99009
61	2008-02-07 21:16:36	116.33473	39.98385
61	2008-02-07 21:21:36	116.35496	39.99228
61	2008-02-07 21:23:35	116.36293	39.99187
61	2008-02-07 21:28:35	116.39329	39.98666
61	2008-02-07 21:29:25	116.39772	39.98678
61	2008-02-07 21:34:25	116.41536	39.98618
61	2008-02-07 21:35:34	116.41595	39.98732
61	2008-02-07 21:39:25	116.41786	39.9823
61	2008-02-07 21:43:25	116.41577	39.98715
61	2008-02-07 21:48:19	116.42565	39.98039
61	2008-02-07 21:53:19	116.43386	39.96813
61	2008-02-07 21:55:42	116.43301	39.96712
61	2008-02-07 22:00:41	116.44851	39.97907
61	2008-02-07 22:05:41	116.4511	39.98727
61	2008-02-07 22:07:30	116.45681	39.99015
61	2008-02-07 22:12:30	116.45656	39.98847
61	2008-02-07 22:15:28	116.46198	39.98391
61	2008-02-07 22:20:28	116.47804	39.97483
61	2008-02-07 22:25:28	116.48271	39.95962
61	2008-02-07 22:25:40	116.48271	39.95962
61	2008-02-07 22:30:28	116.48363	39.97748
61	2008-02-07 22:35:28	116.49526	39.99705
61	2008-02-07 22:40:28	116.50535	39.99372
61	2008-02-07 22:42:12	116.50401	39.98946
61	2008-02-07 22:45:28	116.50216	39.98693
61	2008-02-07 22:50:29	116.4835	39.98221
61	2008-02-07 22:55:29	116.48377	39.97772
61	2008-02-07 22:58:28	116.48358	39.98634
61	2008-02-07 23:03:28	116.48231	39.98787
61	2008-02-07 23:08:28	116.48229	39.98789
61	2008-02-07 23:13:28	116.48232	39.98797
61	2008-02-07 23:18:28	116.51778	40.02484
61	2008-02-07 23:23:28	116.54941	40.06545
61	2008-02-07 23:28:28	116.55634	40.10685
61	2008-02-07 23:33:28	116.61288	40.11574
61	2008-02-07 23:38:28	116.63428	40.11604
61	2008-02-07 23:43:28	116.64971	40.12881
61	2008-02-07 23:48:28	116.66091	40.12838
61	2008-02-07 23:53:28	116.66091	40.12838
61	2008-02-07 23:58:28	116.70301	40.14715
61	2008-02-08 00:03:28	116.72023	40.19651
61	2008-02-08 00:08:28	116.72164	40.20179
61	2008-02-08 00:19:05	116.72162	40.20176
61	2008-02-08 00:23:27	116.72162	40.20176
61	2008-02-08 00:28:27	116.72161	40.20189
61	2008-02-08 00:33:27	116.72163	40.20188
61	2008-02-08 00:38:27	116.72166	40.20188
61	2008-02-08 00:43:27	116.72166	40.2019
61	2008-02-08 00:48:27	116.72166	40.2019
61	2008-02-08 00:53:27	116.72166	40.20189
61	2008-02-08 00:58:27	116.72167	40.20189
61	2008-02-08 01:03:28	116.72167	40.20189
61	2008-02-08 01:08:28	116.72167	40.20171
61	2008-02-08 01:08:28	116.72167	40.20171
61	2008-02-08 01:13:28	116.72176	40.2019
61	2008-02-08 01:18:28	116.72158	40.20186
61	2008-02-08 01:23:27	116.72161	40.20192
61	2008-02-08 01:28:27	116.72164	40.20193
61	2008-02-08 01:33:27	116.72178	40.20172
61	2008-02-08 01:38:27	116.72159	40.20183
61	2008-02-08 01:43:27	116.72161	40.20175
61	2008-02-08 01:48:27	116.72161	40.20175
61	2008-02-08 01:53:27	116.72203	40.20187
61	2008-02-08 01:58:27	116.72172	40.20194
61	2008-02-08 02:23:27	116.72141	40.20186
61	2008-02-08 02:48:27	116.72162	40.20189
61	2008-02-08 02:53:27	116.72162	40.20189
61	2008-02-08 02:58:27	116.72162	40.2019
61	2008-02-08 03:03:27	116.72162	40.2019
61	2008-02-08 03:08:27	116.72161	40.20189
61	2008-02-08 03:13:27	116.7216	40.20188
61	2008-02-08 03:18:27	116.7216	40.20187
61	2008-02-08 03:23:27	116.7216	40.20187
61	2008-02-08 03:28:27	116.7216	40.20187
61	2008-02-08 03:33:27	116.7216	40.20187
61	2008-02-08 03:33:27	116.7216	40.20187
61	2008-02-08 03:38:27	116.72169	40.20168
61	2008-02-08 03:43:28	116.72169	40.20169
61	2008-02-08 03:48:28	116.72169	40.20169
61	2008-02-08 03:53:28	116.72173	40.20161
61	2008-02-08 03:58:28	116.7216	40.20186
61	2008-02-08 04:03:27	116.72162	40.20183
61	2008-02-08 04:08:27	116.72162	40.20184
61	2008-02-08 04:13:27	116.72162	40.20184
61	2008-02-08 04:18:27	116.72182	40.20191
61	2008-02-08 04:23:27	116.72176	40.20159
61	2008-02-08 04:28:27	116.72125	40.20024
61	2008-02-08 04:33:27	116.72184	40.20181
61	2008-02-08 04:43:27	116.72165	40.20184
61	2008-02-08 04:48:27	116.72163	40.20182
61	2008-02-08 04:53:27	116.72165	40.20183
61	2008-02-08 04:58:27	116.72165	40.20183
61	2008-02-08 05:03:27	116.72165	40.20181
61	2008-02-08 05:08:27	116.72165	40.2018
61	2008-02-08 05:13:27	116.72165	40.20179
61	2008-02-08 05:18:27	116.72165	40.20179
61	2008-02-08 05:23:26	116.72165	40.20178
61	2008-02-08 05:28:26	116.72165	40.20178
61	2008-02-08 05:33:26	116.72165	40.20184
61	2008-02-08 05:38:26	116.72173	40.20181
61	2008-02-08 05:43:26	116.72169	40.20184
61	2008-02-08 05:48:26	116.72165	40.20184
61	2008-02-08 05:53:26	116.72164	40.20183
61	2008-02-08 05:58:26	116.72164	40.20182
61	2008-02-08 05:58:26	116.72164	40.20182
61	2008-02-08 06:03:26	116.72164	40.2018
61	2008-02-08 06:08:26	116.72164	40.20179
61	2008-02-08 06:13:26	116.72134	40.20248
61	2008-02-08 06:18:26	116.72174	40.20147
61	2008-02-08 06:23:27	116.72176	40.20166
61	2008-02-08 06:28:27	116.72172	40.20153
61	2008-02-08 06:33:27	116.72173	40.20157
61	2008-02-08 06:38:27	116.72173	40.20157
61	2008-02-08 06:43:26	116.72173	40.20159
61	2008-02-08 06:48:26	116.72175	40.2018
61	2008-02-08 06:53:26	116.72176	40.20181
61	2008-02-08 06:58:26	116.72175	40.20179
61	2008-02-08 07:03:26	116.72174	40.20179
61	2008-02-08 07:08:26	116.72127	40.20196
61	2008-02-08 07:13:26	116.7213	40.20195
61	2008-02-08 07:18:26	116.72132	40.20195
61	2008-02-08 07:23:26	116.72149	40.20179
61	2008-02-08 07:28:26	116.72151	40.2018
61	2008-02-08 07:33:26	116.72162	40.20182
61	2008-02-08 07:38:26	116.72171	40.20195
61	2008-02-08 07:43:27	116.72171	40.20196
61	2008-02-08 07:48:27	116.7217	40.20194
61	2008-02-08 07:53:27	116.7217	40.20194
61	2008-02-08 07:58:27	116.72171	40.20195
61	2008-02-08 08:03:26	116.72172	40.20196
61	2008-02-08 08:08:26	116.72172	40.20196
61	2008-02-08 08:13:26	116.72171	40.20195
61	2008-02-08 08:18:26	116.7217	40.20194
61	2008-02-08 08:23:26	116.7217	40.20193
61	2008-02-08 08:23:26	116.7217	40.20193
61	2008-02-08 08:28:26	116.7217	40.20193
61	2008-02-08 08:33:26	116.72177	40.20157
61	2008-02-08 08:38:26	116.72177	40.20157
61	2008-02-08 08:43:26	116.72158	40.20158
61	2008-02-08 08:48:26	116.72161	40.20163
61	2008-02-08 08:53:26	116.72161	40.20164
61	2008-02-08 08:58:26	116.7215	40.2021
61	2008-02-08 09:03:26	116.72151	40.20187
61	2008-02-08 09:08:26	116.72154	40.20185
61	2008-02-08 09:13:26	116.72155	40.20186
61	2008-02-08 09:18:26	116.72144	40.20169
61	2008-02-08 09:23:26	116.72168	40.2016
61	2008-02-08 09:28:26	116.72173	40.2017
61	2008-02-08 09:33:26	116.72173	40.20173
61	2008-02-08 09:38:25	116.72172	40.20173
61	2008-02-08 09:43:26	116.72178	40.2016
61	2008-02-08 09:48:26	116.72177	40.2016
61	2008-02-08 09:53:26	116.72176	40.2016
61	2008-02-08 09:58:26	116.72176	40.20159
61	2008-02-08 10:03:26	116.72181	40.20184
61	2008-02-08 10:08:26	116.72176	40.20202
61	2008-02-08 10:13:26	116.72173	40.20204
61	2008-02-08 10:18:26	116.72154	40.20142
61	2008-02-08 10:23:25	116.72284	40.20291
61	2008-02-08 10:28:25	116.71865	40.18104
61	2008-02-08 10:33:25	116.70305	40.14731
61	2008-02-08 10:38:25	116.66381	40.12723
61	2008-02-08 10:43:25	116.64179	40.12892
61	2008-02-08 10:48:25	116.60409	40.12698
61	2008-02-08 10:48:25	116.60409	40.12698
61	2008-02-08 10:53:25	116.56234	40.11796
61	2008-02-08 10:58:25	116.55048	40.0739
61	2008-02-08 11:03:26	116.51854	40.05706
61	2008-02-08 11:08:11	116.50616	40.03681
61	2008-02-08 11:13:11	116.51681	40.0238
61	2008-02-08 11:18:11	116.47764	39.98289
61	2008-02-08 11:23:11	116.41705	39.94814
61	2008-02-08 11:25:45	116.40216	39.95137
61	2008-02-08 11:28:11	116.40164	39.96192
61	2008-02-08 11:33:11	116.40942	39.98202
61	2008-02-08 11:38:10	116.42735	39.98277
61	2008-02-08 11:38:35	116.42731	39.98265
61	2008-02-08 11:43:10	116.42766	39.98223
61	2008-02-08 11:48:11	116.44808	40.00954
61	2008-02-08 11:53:11	116.47622	40.05863
61	2008-02-08 11:58:11	116.48603	40.09342
61	2008-02-08 12:03:11	116.54086	40.09994
61	2008-02-08 12:05:25	116.54177	40.10106
61	2008-02-08 12:10:25	116.51302	40.09553
61	2008-02-08 12:15:25	116.47003	40.08799
61	2008-02-08 12:15:25	116.47003	40.08799
61	2008-02-08 12:20:25	116.4342	40.07662
61	2008-02-08 12:22:26	116.42867	40.0723
61	2008-02-08 12:27:26	116.41107	40.0602
61	2008-02-08 12:32:26	116.40809	40.0565
61	2008-02-08 12:37:26	116.40602	40.05034
61	2008-02-08 12:42:26	116.4101	40.03954
61	2008-02-08 12:44:49	116.42051	40.04112
61	2008-02-08 12:49:31	116.41692	40.04315
61	2008-02-08 12:54:31	116.41805	40.04552
61	2008-02-08 12:59:31	116.40972	40.03953
61	2008-02-08 13:04:31	116.40602	40.04592
61	2008-02-08 13:09:31	116.407	40.07312
61	2008-02-08 13:14:31	116.40658	40.10116
61	2008-02-08 13:18:47	116.41369	40.1164
61	2008-02-08 13:23:47	116.42712	40.10638
61	2008-02-08 13:28:47	116.42948	40.07274
61	2008-02-08 13:33:47	116.42185	40.06256
61	2008-02-08 13:38:46	116.40904	40.05685
61	2008-02-08 13:43:46	116.41455	40.04019
61	2008-02-08 13:48:46	116.41784	40.04279
61	2008-02-08 13:50:32	116.41722	40.04213
61	2008-02-08 13:53:47	116.42441	40.04018
61	2008-02-08 13:56:11	116.4204	40.04126
61	2008-02-08 14:01:11	116.4116	40.03016
61	2008-02-08 14:06:11	116.41132	40.00127
61	2008-02-08 14:11:10	116.41156	39.96834
61	2008-02-08 14:15:47	116.41755	39.95782
61	2008-02-08 14:19:15	116.41871	39.94859
61	2008-02-08 14:23:37	116.42966	39.93954
61	2008-02-08 14:28:37	116.44929	39.94902
61	2008-02-08 14:33:37	116.44528	39.95217
61	2008-02-08 14:38:37	116.44528	39.95216
61	2008-02-08 14:43:37	116.44529	39.95217
61	2008-02-08 14:48:38	116.44529	39.95217
61	2008-02-08 14:53:38	116.4453	39.95219
61	2008-02-08 14:58:38	116.4453	39.95219
61	2008-02-08 15:03:38	116.45026	39.95582
61	2008-02-08 15:14:53	116.42018	39.96835
61	2008-02-08 15:16:31	116.41228	39.96797
61	2008-02-08 15:21:31	116.41223	39.95619
61	2008-02-08 15:24:17	116.41252	39.95373
61	2008-02-08 15:29:17	116.41207	39.95012
61	2008-02-08 15:34:02	116.41006	39.94845
61	2008-02-08 15:39:02	116.42735	39.9385
61	2008-02-08 15:40:04	116.42798	39.94141
61	2008-02-08 15:44:02	116.39683	39.94784
61	2008-02-08 15:49:02	116.38202	39.96813
61	2008-02-08 15:51:42	116.38814	39.96952
61	2008-02-08 15:56:24	116.39575	39.96701
61	2008-02-08 16:00:25	116.40135	39.95575
61	2008-02-08 16:02:27	116.40209	39.94885
61	2008-02-08 16:07:27	116.42907	39.93942
61	2008-02-08 16:07:27	116.42907	39.93942
61	2008-02-08 16:09:15	116.43014	39.93565
61	2008-02-08 16:12:27	116.42855	39.93471
61	2008-02-08 16:17:27	116.41902	39.95541
61	2008-02-08 16:22:27	116.41872	39.96782
61	2008-02-08 16:25:03	116.41484	39.96737
61	2008-02-08 16:29:45	116.42535	39.96519
61	2008-02-08 16:34:45	116.45203	39.95942
61	2008-02-08 16:39:46	116.48827	40.00376
61	2008-02-08 16:44:45	116.4763	40.02019
61	2008-02-08 16:46:36	116.48609	40.02122
61	2008-02-08 17:01:53	116.47831	40.02454
61	2008-02-08 17:02:20	116.47829	40.02454
61	2008-02-08 17:07:20	116.47862	40.02354
61	2008-02-08 17:12:20	116.47905	40.02207
61	2008-02-08 17:17:20	116.4608	40.01591
61	2008-02-08 17:18:57	116.46101	40.01189
61	2008-02-08 17:23:57	116.43013	40.00722
61	2008-02-08 17:28:56	116.40152	40.00149
61	2008-02-08 17:30:59	116.39685	39.99701
61	2008-02-08 17:33:57	116.40487	39.99754
61	2008-02-08 17:36:03	116.41166	40.00112
