# Supplementary material for: An adaptive map-matching algorithm based on hierarchical fuzzy system from vehicular GPS data
Source: PLoS One. 2017 Dec 5;12(12):e0188796. doi: 10.1371/journal.pone.0188796 (PMC5716534; doi:10.1371/journal.pone.0188796)
Supplement: S1 Data — (ZIP) [file pone.0188796.s001.zip › data samples/62.txt]

62	2008-02-02 13:38:41	116.4557	39.93366
62	2008-02-02 13:41:30	116.45912	39.9425
62	2008-02-02 13:43:41	116.45537	39.94288
62	2008-02-02 13:48:41	116.45538	39.92746
62	2008-02-02 13:53:41	116.45547	39.90641
62	2008-02-02 13:58:38	116.45351	39.87241
62	2008-02-02 14:03:38	116.44985	39.87575
62	2008-02-02 14:08:38	116.44392	39.88025
62	2008-02-02 14:13:38	116.42496	39.88673
62	2008-02-02 14:20:30	116.40757	39.8998
62	2008-02-02 14:25:31	116.40526	39.90767
62	2008-02-02 14:26:02	116.40451	39.90736
62	2008-02-02 14:31:02	116.4119	39.914
62	2008-02-02 14:33:46	116.42058	39.91132
62	2008-02-02 14:38:46	116.39428	39.90656
62	2008-02-02 14:43:46	116.37706	39.90606
62	2008-02-02 14:53:46	116.31192	39.90632
62	2008-02-02 14:58:46	116.29584	39.90632
62	2008-02-02 15:03:46	116.26951	39.90634
62	2008-02-02 15:08:46	116.24769	39.90632
62	2008-02-02 15:18:46	116.19325	39.90619
62	2008-02-02 15:22:59	116.18613	39.91561
62	2008-02-02 15:27:59	116.18617	39.91463
62	2008-02-02 15:32:59	116.18617	39.91463
62	2008-02-02 15:42:59	116.18619	39.91462
62	2008-02-02 15:47:59	116.19304	39.91252
62	2008-02-02 15:52:59	116.21033	39.92379
62	2008-02-02 15:56:32	116.20935	39.92415
62	2008-02-02 19:08:39	116.40095	40.0039
62	2008-02-02 19:13:39	116.41011	39.99285
62	2008-02-02 19:15:54	116.40616	39.98742
62	2008-02-02 19:20:54	116.4087	39.9869
62	2008-02-02 19:21:06	116.40925	39.98692
62	2008-02-02 19:36:06	116.41912	39.95616
62	2008-02-02 19:41:06	116.41914	39.95085
62	2008-02-02 19:46:06	116.42638	39.94758
62	2008-02-02 19:51:06	116.42826	39.93055
62	2008-02-02 19:56:05	116.42829	39.92164
62	2008-02-02 20:01:05	116.42867	39.91203
62	2008-02-02 20:06:05	116.41599	39.90767
62	2008-02-02 20:11:05	116.41177	39.90677
62	2008-02-02 20:16:06	116.40921	39.90687
62	2008-02-02 20:21:06	116.40578	39.90678
62	2008-02-02 20:26:06	116.39924	39.9065
62	2008-02-02 20:31:05	116.39137	39.90622
62	2008-02-02 20:36:06	116.3858	39.90679
62	2008-02-02 20:36:06	116.3858	39.90679
62	2008-02-02 20:36:35	116.38598	39.90684
62	2008-02-02 20:41:05	116.38563	39.9217
62	2008-02-02 20:46:06	116.39213	39.92194
62	2008-02-02 20:51:06	116.40268	39.92293
62	2008-02-02 20:56:05	116.42522	39.92301
62	2008-02-02 21:01:05	116.42835	39.93097
62	2008-02-02 21:03:26	116.43351	39.93222
62	2008-02-02 21:08:26	116.43426	39.92517
62	2008-02-02 21:13:26	116.44409	39.92268
62	2008-02-02 21:13:36	116.44412	39.92376
62	2008-02-02 21:18:36	116.44947	39.93084
62	2008-02-02 21:23:36	116.45181	39.93227
62	2008-02-02 21:28:36	116.46455	39.93228
62	2008-02-02 21:32:23	116.47235	39.92768
62	2008-02-02 21:37:23	116.46091	39.93076
62	2008-02-02 21:41:53	116.4608	39.93179
62	2008-02-02 21:46:53	116.48372	39.92847
62	2008-02-02 21:51:53	116.4841	39.90286
62	2008-02-02 21:53:08	116.48693	39.89361
62	2008-02-02 21:58:08	116.48398	39.89434
62	2008-02-02 22:03:08	116.47187	39.90442
62	2008-02-02 22:03:08	116.47187	39.90442
62	2008-02-02 22:08:08	116.45953	39.91213
62	2008-02-02 22:10:44	116.45185	39.91198
62	2008-02-02 22:15:44	116.43461	39.9058
62	2008-02-02 22:17:20	116.43541	39.90505
62	2008-02-02 22:22:20	116.45164	39.90638
62	2008-02-02 22:23:38	116.45108	39.9058
62	2008-02-02 22:28:38	116.4677	39.90692
62	2008-02-02 22:33:38	116.48999	39.90657
62	2008-02-03 01:40:32	0.0	0.0
62	2008-02-03 01:45:27	116.71903	40.13113
62	2008-02-03 01:50:27	116.71906	40.13083
62	2008-02-03 01:55:27	116.71908	40.13094
62	2008-02-03 02:00:28	116.71893	40.13092
62	2008-02-03 03:30:02	116.71905	40.13138
62	2008-02-03 03:30:27	116.71905	40.13138
62	2008-02-03 03:35:27	116.71905	40.13136
62	2008-02-03 03:50:27	116.71905	40.13132
62	2008-02-03 03:55:27	116.71905	40.13131
62	2008-02-03 04:00:27	116.71905	40.1313
62	2008-02-03 04:05:27	116.71905	40.1313
62	2008-02-03 04:15:27	116.71894	40.13118
62	2008-02-03 04:20:27	116.71899	40.13106
62	2008-02-03 04:25:27	116.719	40.13102
62	2008-02-03 04:30:27	116.71902	40.13099
62	2008-02-03 04:35:27	116.71903	40.13098
62	2008-02-03 04:40:27	116.71904	40.13098
62	2008-02-03 04:45:27	116.71906	40.13123
62	2008-02-03 04:50:27	116.71905	40.13108
62	2008-02-03 04:55:27	116.71911	40.13125
62	2008-02-03 05:00:27	116.71904	40.13125
62	2008-02-03 05:05:27	116.71907	40.13138
62	2008-02-03 05:10:27	116.71911	40.13142
62	2008-02-03 05:15:27	116.71909	40.13139
62	2008-02-03 05:20:27	116.71907	40.13134
62	2008-02-03 05:25:27	116.71906	40.13133
62	2008-02-03 05:30:26	116.71905	40.13133
62	2008-02-03 05:35:26	116.71905	40.13134
62	2008-02-03 05:40:26	116.71905	40.13134
62	2008-02-03 05:45:26	116.71904	40.13134
62	2008-02-03 05:50:26	116.71932	40.1316
62	2008-02-03 05:55:26	116.71908	40.13133
62	2008-02-03 06:05:26	116.71904	40.13123
62	2008-02-03 06:10:27	116.72116	40.12895
62	2008-02-03 06:15:27	116.69669	40.12009
62	2008-02-03 06:20:27	116.69733	40.0989
62	2008-02-03 06:25:27	116.69701	40.09929
62	2008-02-03 06:30:26	116.69699	40.09929
62	2008-02-03 06:35:26	116.69493	40.10945
62	2008-02-03 06:40:42	116.71971	40.12153
62	2008-02-03 06:45:26	116.71995	40.12152
62	2008-02-03 06:50:26	116.72126	40.12997
62	2008-02-03 06:55:26	116.70211	40.1178
62	2008-02-03 07:00:26	116.69528	40.10129
62	2008-02-03 07:05:26	116.69645	40.09924
62	2008-02-03 07:10:26	116.69683	40.09927
62	2008-02-03 07:15:26	116.69562	40.09999
62	2008-02-03 07:25:26	116.63443	40.09328
62	2008-02-03 07:30:26	116.62943	40.05657
62	2008-02-03 07:35:27	116.60736	40.03406
62	2008-02-03 07:40:27	116.57018	40.03468
62	2008-02-03 07:50:27	116.50203	40.00409
62	2008-02-03 07:55:26	116.48282	39.98772
62	2008-02-03 08:00:26	116.4273	39.94821
62	2008-02-03 08:05:26	116.41644	39.95941
62	2008-02-03 08:10:26	116.417	39.95891
62	2008-02-03 08:15:26	116.41902	39.95144
62	2008-02-03 08:20:26	116.42225	39.93534
62	2008-02-03 08:20:52	116.42065	39.93521
62	2008-02-03 08:38:48	116.38373	39.88605
62	2008-02-03 08:43:48	116.38932	39.87997
62	2008-02-03 09:02:39	116.40934	39.90919
62	2008-02-03 09:22:05	116.43797	39.89093
62	2008-02-03 09:24:39	116.44067	39.88303
62	2008-02-03 09:24:39	116.44067	39.88303
62	2008-02-03 09:29:39	116.43651	39.88324
62	2008-02-03 09:29:56	116.43488	39.883
62	2008-02-03 09:34:56	116.43275	39.86528
62	2008-02-03 09:39:56	116.43268	39.84964
62	2008-02-03 09:49:56	116.45271	39.83032
62	2008-02-03 09:53:24	116.44945	39.82926
62	2008-02-03 10:03:24	116.43801	39.84444
62	2008-02-03 10:04:22	116.43372	39.84459
62	2008-02-03 10:08:32	116.42219	39.84541
62	2008-02-03 10:09:07	116.42217	39.84538
62	2008-02-03 10:14:07	116.42225	39.85505
62	2008-02-03 10:19:53	116.41549	39.86251
62	2008-02-03 10:24:53	116.4143	39.88379
62	2008-02-03 10:29:53	116.40615	39.89109
62	2008-02-03 10:34:53	116.38805	39.88917
62	2008-02-03 10:34:56	116.38802	39.88916
62	2008-02-03 10:43:16	116.37323	39.9029
62	2008-02-03 10:48:16	116.35865	39.90643
62	2008-02-03 10:49:56	116.35312	39.90656
62	2008-02-03 10:54:56	116.34394	39.91264
62	2008-02-03 10:59:56	116.34702	39.9171
62	2008-02-03 11:04:19	116.33891	39.91416
62	2008-02-03 11:09:19	116.3506	39.92116
62	2008-02-03 11:14:19	116.35536	39.94403
62	2008-02-03 11:19:19	116.375	39.97465
62	2008-02-03 11:24:19	116.37329	40.00044
62	2008-02-03 11:25:07	116.37188	40.00048
62	2008-02-03 11:29:19	116.36405	40.00052
62	2008-02-03 11:34:19	116.33311	40.00176
62	2008-02-03 11:39:19	116.34635	40.00061
62	2008-02-03 11:44:19	116.34724	39.98527
62	2008-02-03 11:49:19	116.36655	39.96666
62	2008-02-03 11:54:19	116.38884	39.95516
62	2008-02-03 11:59:19	116.40569	39.94765
62	2008-02-03 11:59:19	116.40569	39.94765
62	2008-02-03 12:04:19	116.42778	39.93257
62	2008-02-03 12:09:19	116.42332	39.91423
62	2008-02-03 12:14:19	116.4207	39.90822
62	2008-02-03 12:19:19	116.42057	39.90493
62	2008-02-03 12:34:08	116.41219	39.90026
62	2008-02-03 12:39:08	116.41472	39.87925
62	2008-02-03 12:44:08	116.4125	39.85582
62	2008-02-03 12:49:08	116.36273	39.85484
62	2008-02-03 12:54:07	116.3379	39.83047
62	2008-02-03 12:59:07	116.32926	39.82525
62	2008-02-03 13:04:07	116.33887	39.82457
62	2008-02-03 13:05:06	116.33897	39.82396
62	2008-02-03 13:10:06	116.34	39.84084
62	2008-02-03 13:15:06	116.34318	39.86025
62	2008-02-03 13:20:06	116.34354	39.86064
62	2008-02-03 13:25:06	116.34379	39.86062
62	2008-02-03 13:30:05	116.34337	39.86054
62	2008-02-03 13:35:06	116.34336	39.86054
62	2008-02-03 13:40:06	116.34338	39.86054
62	2008-02-03 13:40:06	116.34338	39.86054
62	2008-02-03 13:45:06	116.34342	39.86056
62	2008-02-03 13:45:06	116.34342	39.86056
62	2008-02-03 13:50:06	116.34346	39.86058
62	2008-02-03 13:55:06	116.34348	39.8606
62	2008-02-03 14:00:06	116.34351	39.86061
62	2008-02-03 14:00:06	116.34351	39.86061
62	2008-02-03 14:05:06	116.34423	39.86094
62	2008-02-03 14:10:06	116.34359	39.8607
62	2008-02-03 14:15:05	116.34364	39.86071
62	2008-02-03 14:20:05	116.34329	39.86468
62	2008-02-03 14:21:51	116.34661	39.86658
62	2008-02-03 14:26:51	116.34263	39.89158
62	2008-02-03 14:31:51	116.30512	39.89705
62	2008-02-03 14:35:31	116.30002	39.90632
62	2008-02-03 14:40:31	116.28875	39.90911
62	2008-02-03 14:41:03	116.28904	39.91115
62	2008-02-03 14:45:32	116.28562	39.91796
62	2008-02-03 14:48:26	116.29592	39.9124
62	2008-02-03 14:48:26	116.29592	39.9124
62	2008-02-03 14:53:26	116.32285	39.90969
62	2008-02-03 14:58:26	116.34734	39.90585
62	2008-02-03 15:03:26	116.38817	39.90146
62	2008-02-03 15:06:06	116.38817	39.89613
62	2008-02-03 15:11:06	116.38103	39.88822
62	2008-02-03 15:16:06	116.37776	39.9027
62	2008-02-03 15:28:54	116.37414	39.92355
62	2008-02-03 15:33:54	116.37352	39.93481
62	2008-02-03 15:37:09	116.37309	39.94152
62	2008-02-03 15:42:09	116.38773	39.94456
62	2008-02-03 15:42:55	116.38765	39.94639
62	2008-02-03 15:47:55	116.42096	39.94813
62	2008-02-03 15:57:55	116.5244	40.01909
62	2008-02-03 16:02:55	116.57961	40.04734
62	2008-02-03 16:07:15	116.58656	40.07844
62	2008-02-03 16:17:15	116.58684	40.05438
62	2008-02-03 16:22:15	116.58201	40.04858
62	2008-02-03 16:27:15	116.56192	40.03101
62	2008-02-03 16:32:15	116.52299	40.01707
62	2008-02-03 16:37:15	116.49524	39.99711
62	2008-02-03 16:47:16	116.46215	39.97796
62	2008-02-03 16:54:27	116.4826	39.95456
62	2008-02-03 16:59:27	116.48352	39.91473
62	2008-02-03 17:01:24	116.49636	39.91444
62	2008-02-03 17:04:46	116.4883	39.91445
62	2008-02-03 17:09:46	116.51201	39.91522
62	2008-02-03 17:09:46	116.51201	39.91522
62	2008-02-03 17:11:16	116.51139	39.91272
62	2008-02-03 17:16:16	116.50926	39.91504
62	2008-02-03 17:17:03	116.50745	39.91489
62	2008-02-03 17:22:03	116.47732	39.91409
62	2008-02-03 17:27:03	116.45712	39.91758
62	2008-02-03 17:32:03	116.44529	39.92571
62	2008-02-03 17:33:11	116.44784	39.92569
62	2008-02-03 17:38:11	116.43995	39.924
62	2008-02-03 17:43:11	116.43306	39.93095
62	2008-02-03 17:43:13	116.43363	39.93041
62	2008-02-03 17:48:13	116.4375	39.92032
62	2008-02-03 17:53:13	116.43435	39.92229
62	2008-02-03 17:58:12	116.4305	39.93545
62	2008-02-03 17:58:47	116.43047	39.9355
62	2008-02-03 18:03:13	116.42702	39.93268
62	2008-02-03 18:08:13	116.42848	39.91384
62	2008-02-03 18:13:13	116.45049	39.90277
62	2008-02-03 18:18:13	116.47041	39.90367
62	2008-02-03 18:23:13	116.48388	39.90302
62	2008-02-03 18:30:06	116.50684	39.89775
62	2008-02-03 18:35:06	116.48498	39.89953
62	2008-02-03 18:40:06	116.47177	39.90216
62	2008-02-03 18:41:46	116.47163	39.9036
62	2008-02-03 18:46:46	116.45851	39.90528
62	2008-02-03 18:47:34	116.45864	39.90497
62	2008-02-03 18:52:34	116.45567	39.90515
62	2008-02-03 18:57:34	116.45548	39.9087
62	2008-02-03 19:02:35	116.45587	39.92106
62	2008-02-03 19:07:35	116.45569	39.93956
62	2008-02-03 19:12:35	116.45192	39.95966
62	2008-02-03 19:17:35	116.47613	39.98266
62	2008-02-03 19:22:35	116.48375	39.98948
62	2008-02-03 19:27:35	116.50827	40.01047
62	2008-02-03 19:32:34	116.53297	40.02052
62	2008-02-03 19:37:34	116.56627	40.0326
62	2008-02-03 19:42:34	116.60609	40.03407
62	2008-02-03 19:47:34	116.63103	40.05253
62	2008-02-03 19:52:34	116.63425	40.08757
62	2008-02-03 19:57:34	116.67748	40.09463
62	2008-02-03 20:02:34	116.69701	40.09931
62	2008-02-03 20:02:34	116.69701	40.09931
62	2008-02-03 20:07:34	116.69701	40.0993
62	2008-02-03 20:12:35	116.69701	40.09929
62	2008-02-03 20:17:35	116.69699	40.09929
62	2008-02-03 20:22:35	116.69699	40.09929
62	2008-02-03 20:27:35	116.69683	40.09925
62	2008-02-03 20:32:34	116.69395	40.11128
62	2008-02-03 20:37:34	116.6958	40.13866
62	2008-02-03 20:42:34	116.71735	40.18053
62	2008-02-03 20:47:34	116.72533	40.21354
62	2008-02-03 20:52:34	116.72724	40.25927
62	2008-02-03 20:57:34	116.7328	40.26522
62	2008-02-03 21:02:34	116.7328	40.26522
62	2008-02-03 21:07:34	116.74503	40.26147
62	2008-02-03 21:12:34	116.77679	40.24955
62	2008-02-03 21:17:34	116.79326	40.26603
62	2008-02-03 21:22:34	116.79247	40.28126
62	2008-02-03 21:27:34	116.79247	40.28126
62	2008-02-03 21:32:34	116.79246	40.28127
62	2008-02-03 21:37:34	116.79246	40.28127
62	2008-02-03 21:42:34	116.79247	40.28128
62	2008-02-03 21:47:34	116.79247	40.28128
62	2008-02-03 21:52:34	116.79247	40.28128
62	2008-02-03 21:57:34	116.79247	40.28127
62	2008-02-03 22:02:34	116.79248	40.28127
62	2008-02-03 22:07:34	116.79248	40.28127
62	2008-02-03 22:12:34	116.79248	40.28126
62	2008-02-03 22:17:34	116.79248	40.28126
62	2008-02-03 22:22:34	116.79248	40.28126
62	2008-02-03 22:27:34	116.79248	40.28126
62	2008-02-03 22:27:34	116.79248	40.28126
62	2008-02-03 22:32:34	116.79248	40.28126
62	2008-02-03 22:37:33	116.79248	40.28126
62	2008-02-03 22:42:33	116.79248	40.28126
62	2008-02-03 22:47:33	116.79249	40.28126
62	2008-02-03 22:52:34	116.79249	40.28126
62	2008-02-03 22:57:34	116.79249	40.28125
62	2008-02-03 23:07:34	116.79249	40.28125
62	2008-02-03 23:12:33	116.79248	40.28125
62	2008-02-03 23:17:33	116.79248	40.28125
62	2008-02-03 23:22:34	116.79248	40.28125
62	2008-02-03 23:27:34	116.79248	40.28125
62	2008-02-03 23:32:34	116.79248	40.28125
62	2008-02-03 23:37:34	116.79248	40.28125
62	2008-02-03 23:42:33	116.79248	40.28125
62	2008-02-03 23:47:33	116.79248	40.28125
62	2008-02-03 23:52:33	116.79248	40.28125
62	2008-02-03 23:57:33	116.79248	40.28125
62	2008-02-04 00:02:33	116.79248	40.28125
62	2008-02-04 00:07:33	116.79248	40.28125
62	2008-02-04 00:12:33	116.79248	40.28126
62	2008-02-04 00:17:33	116.79248	40.28126
62	2008-02-04 00:22:34	116.79247	40.28126
62	2008-02-04 00:27:34	116.79247	40.28126
62	2008-02-04 00:32:34	116.79056	40.25189
62	2008-02-04 00:37:34	116.75646	40.22592
62	2008-02-04 00:42:33	116.72371	40.20262
62	2008-02-04 00:47:33	116.71499	40.16152
62	2008-02-04 00:52:33	116.69173	40.12904
62	2008-02-04 00:52:33	116.69173	40.12904
62	2008-02-04 00:57:33	116.69716	40.10296
62	2008-02-04 00:57:33	116.69716	40.10296
62	2008-02-04 01:02:33	116.69698	40.09929
62	2008-02-04 01:02:33	116.69698	40.09929
62	2008-02-04 01:07:33	116.697	40.09929
62	2008-02-04 01:12:33	116.69698	40.09932
62	2008-02-04 01:17:33	116.697	40.09932
62	2008-02-04 01:22:33	116.697	40.09932
62	2008-02-04 01:27:33	116.69701	40.09932
62	2008-02-04 01:32:33	116.69702	40.09931
62	2008-02-04 01:37:33	116.69701	40.09932
62	2008-02-04 01:42:33	116.69701	40.09932
62	2008-02-04 01:47:33	116.69702	40.09932
62	2008-02-04 01:52:33	116.69703	40.09932
62	2008-02-04 01:57:33	116.69703	40.09933
62	2008-02-04 02:02:33	116.69702	40.09933
62	2008-02-04 02:12:33	116.697	40.09933
62	2008-02-04 02:17:33	116.697	40.09933
62	2008-02-04 02:22:33	116.69699	40.09932
62	2008-02-04 02:27:33	116.69699	40.09932
62	2008-02-04 02:32:33	116.69699	40.09932
62	2008-02-04 02:37:33	116.69699	40.09932
62	2008-02-04 02:42:33	116.69698	40.09932
62	2008-02-04 02:47:33	116.69698	40.09932
62	2008-02-04 02:52:32	116.69698	40.09932
62	2008-02-04 02:57:32	116.69698	40.09932
62	2008-02-04 03:02:32	116.69697	40.09932
62	2008-02-04 03:07:32	116.69697	40.09932
62	2008-02-04 03:12:33	116.69697	40.09932
62	2008-02-04 03:17:32	116.69697	40.09932
62	2008-02-04 03:22:32	116.69697	40.09932
62	2008-02-04 03:22:32	116.69697	40.09932
62	2008-02-04 03:27:32	116.69697	40.09931
62	2008-02-04 03:32:33	116.69697	40.09931
62	2008-02-04 03:37:33	116.69697	40.09931
62	2008-02-04 03:42:33	116.69696	40.09932
62	2008-02-04 03:47:33	116.69697	40.09931
62	2008-02-04 03:52:32	116.69697	40.09932
62	2008-02-04 03:57:32	116.69697	40.09932
62	2008-02-04 04:02:32	116.69697	40.09932
62	2008-02-04 04:07:32	116.69697	40.09932
62	2008-02-04 04:12:32	116.69697	40.09932
62	2008-02-04 04:17:32	116.69697	40.09932
62	2008-02-04 04:22:32	116.69697	40.09932
62	2008-02-04 04:27:32	116.69697	40.09932
62	2008-02-04 04:32:33	116.69697	40.09932
62	2008-02-04 04:37:33	116.69697	40.09932
62	2008-02-04 04:42:33	116.69697	40.09932
62	2008-02-04 04:47:33	116.69697	40.09932
62	2008-02-04 04:52:32	116.69697	40.09932
62	2008-02-04 04:57:32	116.69697	40.09932
62	2008-02-04 05:07:32	116.69697	40.09932
62	2008-02-04 05:12:32	116.69697	40.09932
62	2008-02-04 05:17:32	116.69697	40.09932
62	2008-02-04 05:22:32	116.69697	40.09932
62	2008-02-04 05:27:32	116.69697	40.09932
62	2008-02-04 05:32:33	116.69697	40.09932
62	2008-02-04 05:37:32	116.69697	40.09932
62	2008-02-04 05:42:32	116.69696	40.09932
62	2008-02-04 05:47:32	116.69696	40.09932
62	2008-02-04 05:47:32	116.69696	40.09932
62	2008-02-04 05:52:32	116.69697	40.09931
62	2008-02-04 05:57:32	116.69697	40.09931
62	2008-02-04 06:02:32	116.69697	40.09931
62	2008-02-04 06:07:32	116.69697	40.09931
62	2008-02-04 06:12:32	116.69697	40.09931
62	2008-02-04 06:17:32	116.69697	40.09931
62	2008-02-04 06:22:32	116.69675	40.10874
62	2008-02-04 06:27:32	116.72097	40.12765
62	2008-02-04 06:32:32	116.72122	40.12944
62	2008-02-04 06:37:32	116.71941	40.12188
62	2008-02-04 06:42:32	116.69553	40.11931
62	2008-02-04 06:47:32	116.69521	40.09794
62	2008-02-04 06:52:31	116.68233	40.09462
62	2008-02-04 06:57:31	116.65523	40.08281
62	2008-02-04 07:02:31	116.63287	40.05635
62	2008-02-04 07:07:31	116.615	40.03336
62	2008-02-04 07:12:32	116.56948	40.03423
62	2008-02-04 07:17:32	116.52476	40.01788
62	2008-02-04 07:22:31	116.49267	39.99553
62	2008-02-04 07:27:31	116.47874	39.98181
62	2008-02-04 07:32:32	116.46593	39.98774
62	2008-02-04 07:35:06	116.46563	39.98293
62	2008-02-04 07:40:06	116.44193	39.99377
62	2008-02-04 07:40:15	116.44193	39.99377
62	2008-02-04 07:45:15	116.45683	39.9891
62	2008-02-04 07:50:15	116.46034	39.97014
62	2008-02-04 07:55:15	116.45526	39.95024
62	2008-02-04 08:00:15	116.44915	39.93734
62	2008-02-04 08:05:15	116.45581	39.9267
62	2008-02-04 08:10:15	116.45516	39.92778
62	2008-02-04 08:15:15	116.45865	39.92795
62	2008-02-04 08:20:15	116.45895	39.93235
62	2008-02-04 08:25:15	116.46314	39.91548
62	2008-02-04 08:30:15	116.45567	39.93976
62	2008-02-04 08:35:15	116.43294	39.94236
62	2008-02-04 08:40:15	116.43288	39.94262
62	2008-02-04 08:43:42	116.43275	39.94003
62	2008-02-04 08:48:42	116.42937	39.90718
62	2008-02-04 08:53:42	116.45529	39.89483
62	2008-02-04 08:58:42	116.43167	39.8576
62	2008-02-04 09:03:43	116.3935	39.85521
62	2008-02-04 09:06:33	116.39633	39.85144
62	2008-02-04 09:11:33	116.38375	39.85588
62	2008-02-04 09:16:33	116.38161	39.86414
62	2008-02-04 09:21:33	116.38196	39.87924
62	2008-02-04 09:26:33	116.38726	39.87934
62	2008-02-04 09:27:21	116.38916	39.88075
62	2008-02-04 09:32:21	116.38301	39.8848
62	2008-02-04 09:37:21	116.37831	39.8955
62	2008-02-04 09:42:21	116.36799	39.90275
62	2008-02-04 09:47:21	116.36565	39.90618
62	2008-02-04 09:49:09	116.3615	39.91044
62	2008-02-04 09:49:09	116.3615	39.91044
62	2008-02-04 09:54:09	116.35159	39.91732
62	2008-02-04 09:59:09	116.34306	39.9134
62	2008-02-04 10:04:09	116.33317	39.9134
62	2008-02-04 10:04:35	116.33317	39.9134
62	2008-02-04 10:09:09	116.33852	39.91297
62	2008-02-04 10:10:03	116.34272	39.91262
62	2008-02-04 10:15:03	116.3492	39.91254
62	2008-02-04 10:20:03	116.35669	39.91241
62	2008-02-04 10:20:17	116.3582	39.9144
62	2008-02-04 10:25:17	116.35257	39.9171
62	2008-02-04 10:30:17	116.34997	39.91054
62	2008-02-04 10:35:17	116.34992	39.90388
62	2008-02-04 10:40:17	116.34697	39.88903
62	2008-02-04 10:45:18	116.34299	39.87433
62	2008-02-04 10:50:18	116.33097	39.86649
62	2008-02-04 10:55:18	116.33206	39.8663
62	2008-02-04 11:00:18	116.33206	39.86629
62	2008-02-04 11:05:18	116.33208	39.86629
62	2008-02-04 11:10:18	116.3321	39.86629
62	2008-02-04 11:15:18	116.33311	39.86649
62	2008-02-04 11:20:18	116.33335	39.8663
62	2008-02-04 11:25:17	116.3334	39.86641
62	2008-02-04 11:30:17	116.33324	39.86638
62	2008-02-04 11:35:17	116.3333	39.86646
62	2008-02-04 11:40:17	116.33332	39.86646
62	2008-02-04 11:40:17	116.33332	39.86646
62	2008-02-04 11:45:17	116.33332	39.86646
62	2008-02-04 11:50:17	116.33332	39.86646
62	2008-02-04 11:55:17	116.33332	39.86645
62	2008-02-04 12:00:17	116.33333	39.86645
62	2008-02-04 12:05:17	116.33333	39.86646
62	2008-02-04 12:10:17	116.35052	39.86667
62	2008-02-04 12:11:04	116.35427	39.86708
62	2008-02-04 12:15:56	116.39399	39.8726
62	2008-02-04 12:20:56	116.39789	39.88628
62	2008-02-04 12:25:56	116.40587	39.88681
62	2008-02-04 12:30:56	116.40584	39.89802
62	2008-02-04 12:35:56	116.40584	39.89851
62	2008-02-04 12:40:56	116.40535	39.9032
62	2008-02-04 12:45:56	116.40546	39.906
62	2008-02-04 12:49:58	116.40528	39.90803
62	2008-02-04 12:50:58	116.40546	39.90859
62	2008-02-04 12:55:58	116.41169	39.91327
62	2008-02-04 13:00:58	116.41992	39.9143
62	2008-02-04 13:05:58	116.42907	39.92268
62	2008-02-04 13:10:58	116.4378	39.948
62	2008-02-04 13:14:59	116.45207	39.95491
62	2008-02-04 13:19:59	116.44359	39.95904
62	2008-02-04 13:24:59	116.43873	39.95532
62	2008-02-04 13:28:57	116.43946	39.96025
62	2008-02-04 13:33:57	116.45508	39.93312
62	2008-02-04 13:36:02	116.45638	39.93226
62	2008-02-04 13:41:02	116.46099	39.92826
62	2008-02-04 13:42:04	116.4607	39.92556
62	2008-02-04 13:47:04	116.45499	39.91569
62	2008-02-04 13:52:04	116.45242	39.90297
62	2008-02-04 13:55:45	116.43608	39.90576
62	2008-02-04 14:00:45	116.43483	39.90677
62	2008-02-04 14:05:45	116.42625	39.90393
62	2008-02-04 14:10:45	116.42633	39.90415
62	2008-02-04 14:15:45	116.42631	39.90454
62	2008-02-04 14:20:45	116.42612	39.9039
62	2008-02-04 14:25:45	116.4261	39.90391
62	2008-02-04 14:30:45	116.42632	39.90414
62	2008-02-04 14:35:45	116.42597	39.90404
62	2008-02-04 14:40:45	116.41968	39.91456
62	2008-02-04 14:45:45	116.41096	39.92699
62	2008-02-04 14:50:45	116.41966	39.93289
62	2008-02-04 14:55:45	116.43047	39.93846
62	2008-02-04 14:58:23	116.43017	39.93929
62	2008-02-04 14:58:23	116.43017	39.93929
62	2008-02-04 15:03:23	116.42821	39.92045
62	2008-02-04 15:03:23	116.42821	39.92045
62	2008-02-04 15:08:23	116.41483	39.90726
62	2008-02-04 15:13:23	116.39603	39.90654
62	2008-02-04 15:18:23	116.37146	39.90589
62	2008-02-04 15:33:23	116.29324	39.94488
62	2008-02-04 15:38:23	116.26946	39.95825
62	2008-02-04 15:43:23	116.23397	39.97198
62	2008-02-04 18:56:08	116.32607	39.90592
62	2008-02-04 19:05:48	116.35494	39.90366
62	2008-02-04 19:10:48	116.35719	39.90568
62	2008-02-04 19:27:03	116.3597	39.94533
62	2008-02-04 19:30:54	116.37869	39.95208
62	2008-02-04 19:32:16	116.38319	39.95221
62	2008-02-04 19:37:16	116.38715	39.95014
62	2008-02-04 19:37:16	116.38715	39.95014
62	2008-02-04 19:42:16	116.3918	39.96186
62	2008-02-04 19:43:20	116.39521	39.96193
62	2008-02-04 19:53:20	116.41043	39.96048
62	2008-02-04 19:53:20	116.41043	39.96048
62	2008-02-04 20:03:16	116.41891	39.95857
62	2008-02-04 20:08:16	116.43282	39.95836
62	2008-02-04 20:28:09	116.47763	39.96042
62	2008-02-04 20:28:19	116.47875	39.95951
62	2008-02-04 20:33:19	116.48362	39.9131
62	2008-02-04 20:38:19	116.48016	39.87499
62	2008-02-04 20:40:28	116.47977	39.86958
62	2008-02-04 20:45:28	116.47135	39.88238
62	2008-02-04 20:50:28	116.47169	39.89819
62	2008-02-04 20:59:46	116.47178	39.90888
62	2008-02-04 21:04:46	116.48415	39.92931
62	2008-02-04 21:08:16	116.49668	39.93326
62	2008-02-04 21:13:16	116.48206	39.93251
62	2008-02-04 21:23:16	116.46011	39.95879
62	2008-02-04 21:33:16	116.48239	39.98759
62	2008-02-04 21:43:16	116.51676	40.02326
62	2008-02-04 21:48:16	116.53984	40.0562
62	2008-02-04 21:53:16	116.55349	40.08965
62	2008-02-04 22:18:16	116.71882	40.13106
62	2008-02-04 22:18:16	116.71882	40.13106
62	2008-02-04 22:23:16	116.71885	40.1311
62	2008-02-04 22:28:16	116.71883	40.13105
62	2008-02-04 22:33:16	116.71888	40.13116
62	2008-02-04 22:38:16	116.71888	40.13111
62	2008-02-04 22:43:16	116.71886	40.13109
62	2008-02-04 22:53:16	116.71883	40.13112
62	2008-02-04 22:58:16	116.71882	40.13115
62	2008-02-04 23:03:16	116.71881	40.13117
62	2008-02-04 23:08:16	116.71882	40.13118
62	2008-02-04 23:13:17	116.71883	40.13119
62	2008-02-04 23:23:17	116.71883	40.13122
62	2008-02-04 23:28:17	116.7188	40.13114
62	2008-02-04 23:33:16	116.71868	40.13105
62	2008-02-04 23:38:16	116.71885	40.13123
62	2008-02-04 23:43:16	116.71887	40.13118
62	2008-02-04 23:48:16	116.71888	40.13121
62	2008-02-04 23:53:16	116.71888	40.13122
62	2008-02-04 23:58:16	116.71888	40.13124
62	2008-02-05 00:03:16	116.71887	40.13122
62	2008-02-05 00:08:16	116.71887	40.1312
62	2008-02-05 00:18:16	116.71895	40.13134
62	2008-02-05 00:23:16	116.71889	40.13119
62	2008-02-05 00:28:16	116.71894	40.13094
62	2008-02-05 00:33:16	116.71893	40.13103
62	2008-02-05 00:38:16	116.71892	40.13107
62	2008-02-05 00:43:16	116.71892	40.13108
62	2008-02-05 00:43:16	116.71892	40.13108
62	2008-02-05 00:48:16	116.71891	40.1311
62	2008-02-05 00:53:16	116.71891	40.13109
62	2008-02-05 00:58:16	116.71891	40.13109
62	2008-02-05 01:03:16	116.71891	40.13109
62	2008-02-05 01:08:16	116.71882	40.131
62	2008-02-05 01:13:16	116.71885	40.13102
62	2008-02-05 01:28:15	116.71888	40.13102
62	2008-02-05 01:38:15	116.71889	40.13102
62	2008-02-05 01:43:15	116.71895	40.13124
62	2008-02-05 01:48:15	116.71895	40.1312
62	2008-02-05 01:53:15	116.71899	40.1312
62	2008-02-05 01:58:15	116.7189	40.13138
62	2008-02-05 02:03:16	116.7189	40.13133
62	2008-02-05 02:33:15	116.71887	40.13108
62	2008-02-05 02:38:15	116.71886	40.1311
62	2008-02-05 02:53:15	116.71868	40.13105
62	2008-02-05 02:58:15	116.71872	40.13102
62	2008-02-05 03:03:15	116.71875	40.13104
62	2008-02-05 03:08:15	116.71891	40.13122
62	2008-02-05 03:08:15	116.71891	40.13122
62	2008-02-05 03:13:15	116.71891	40.13116
62	2008-02-05 03:18:15	116.71888	40.13115
62	2008-02-05 03:23:15	116.71888	40.13114
62	2008-02-05 03:28:15	116.71888	40.13115
62	2008-02-05 03:33:15	116.71888	40.13114
62	2008-02-05 03:38:15	116.71889	40.13114
62	2008-02-05 03:43:15	116.71889	40.13114
62	2008-02-05 03:48:15	116.71889	40.13115
62	2008-02-05 03:53:15	116.71888	40.13115
62	2008-02-05 04:03:15	116.71885	40.13126
62	2008-02-05 04:08:15	116.71886	40.13123
62	2008-02-05 04:13:15	116.71895	40.13101
62	2008-02-05 04:18:15	116.71881	40.13131
62	2008-02-05 04:23:15	116.71882	40.13129
62	2008-02-05 04:28:15	116.71888	40.1318
62	2008-02-05 04:33:15	116.71888	40.13143
62	2008-02-05 04:43:15	116.71889	40.13131
62	2008-02-05 04:53:15	116.71887	40.1313
62	2008-02-05 04:58:15	116.71886	40.1313
62	2008-02-05 05:03:15	116.71884	40.13128
62	2008-02-05 05:08:15	116.71884	40.13127
62	2008-02-05 05:13:15	116.71885	40.13127
62	2008-02-05 05:23:14	116.71885	40.13127
62	2008-02-05 05:28:14	116.71885	40.13127
62	2008-02-05 05:33:14	116.71884	40.13128
62	2008-02-05 05:33:14	116.71884	40.13128
62	2008-02-05 05:38:14	116.71884	40.13129
62	2008-02-05 05:43:14	116.71895	40.13131
62	2008-02-05 05:48:14	116.71895	40.13109
62	2008-02-05 05:53:14	116.71891	40.13113
62	2008-02-05 05:58:14	116.71889	40.13116
62	2008-02-05 06:03:15	116.71876	40.13126
62	2008-02-05 06:08:15	116.71879	40.13126
62	2008-02-05 06:13:15	116.71881	40.13125
62	2008-02-05 06:18:15	116.71962	40.12077
62	2008-02-05 06:23:14	116.71962	40.12073
62	2008-02-05 06:28:14	116.69676	40.10831
62	2008-02-05 06:33:14	116.69679	40.09937
62	2008-02-05 06:38:14	116.69643	40.10939
62	2008-02-05 06:43:14	116.71974	40.12158
62	2008-02-05 06:48:14	116.71993	40.12174
62	2008-02-05 06:53:14	116.70484	40.13242
62	2008-02-05 06:58:14	116.68542	40.11848
62	2008-02-05 07:13:15	116.62404	40.07887
62	2008-02-05 07:18:14	116.63581	40.03407
62	2008-02-05 07:23:15	116.57439	40.03388
62	2008-02-05 07:28:15	116.53533	40.02173
62	2008-02-05 07:38:14	116.48352	39.98251
62	2008-02-05 07:46:58	116.45243	39.95257
62	2008-02-05 07:48:14	116.45126	39.95127
62	2008-02-05 07:48:30	116.45211	39.95205
62	2008-02-05 07:53:30	116.45538	39.90276
62	2008-02-05 07:53:30	116.45538	39.90276
62	2008-02-05 07:58:30	116.43583	39.85752
62	2008-02-05 08:03:30	116.4074	39.85253
62	2008-02-05 08:10:26	116.39981	39.85593
62	2008-02-05 08:11:30	116.39681	39.8559
62	2008-02-05 08:16:30	116.38135	39.86972
62	2008-02-05 08:17:47	116.37929	39.86922
62	2008-02-05 08:21:30	116.38136	39.87299
62	2008-02-05 08:26:30	116.37585	39.85085
62	2008-02-05 08:27:20	116.37512	39.85117
62	2008-02-05 08:27:20	116.37512	39.85117
62	2008-02-05 08:32:20	116.37494	39.85116
62	2008-02-05 08:32:49	116.37471	39.85176
62	2008-02-05 08:37:49	116.38137	39.87479
62	2008-02-05 08:38:41	116.38221	39.8749
62	2008-02-05 08:42:49	116.36831	39.88112
62	2008-02-05 08:48:10	116.35423	39.88811
62	2008-02-05 08:49:49	116.34705	39.88951
62	2008-02-05 08:52:49	116.34655	39.8996
62	2008-02-05 08:57:49	116.33737	39.90482
62	2008-02-05 08:58:10	116.33746	39.9051
62	2008-02-05 09:03:10	116.34898	39.89471
62	2008-02-05 09:08:10	116.36158	39.88524
62	2008-02-05 09:13:10	116.35058	39.88883
62	2008-02-05 09:15:28	116.35059	39.89382
62	2008-02-05 09:20:11	116.35676	39.90389
62	2008-02-05 09:25:10	116.3633	39.89819
62	2008-02-05 09:30:10	116.3453	39.8999
62	2008-02-05 09:30:10	116.3453	39.8999
62	2008-02-05 09:33:16	116.33744	39.90538
62	2008-02-05 09:38:16	116.33879	39.91673
62	2008-02-05 09:43:16	116.33008	39.95073
62	2008-02-05 09:48:16	116.3282	39.96578
62	2008-02-05 09:58:06	116.35041	39.97522
62	2008-02-05 10:03:07	116.36311	39.96693
62	2008-02-05 10:08:06	116.37764	39.96153
62	2008-02-05 10:11:11	116.38921	39.9593
62	2008-02-05 10:16:11	116.38977	39.98642
62	2008-02-05 10:19:12	116.41036	39.98651
62	2008-02-05 10:24:12	116.40112	39.96903
62	2008-02-05 10:25:30	116.40122	39.96464
62	2008-02-05 10:30:30	116.41285	39.94791
62	2008-02-05 10:35:04	116.4268	39.93233
62	2008-02-05 10:38:28	116.41968	39.93929
62	2008-02-05 10:43:28	116.41904	39.95522
62	2008-02-05 10:48:28	116.41869	39.97033
62	2008-02-05 10:48:51	116.41869	39.97033
62	2008-02-05 10:53:51	116.41447	39.96091
62	2008-02-05 10:57:12	116.40609	39.96056
62	2008-02-05 10:57:12	116.40609	39.96056
62	2008-02-05 11:02:12	116.39685	39.9564
62	2008-02-05 11:03:45	116.38933	39.95621
62	2008-02-05 11:08:45	116.40115	39.96073
62	2008-02-05 11:10:12	116.404	39.96077
62	2008-02-05 11:15:12	116.41002	39.94851
62	2008-02-05 11:20:12	116.41071	39.93388
62	2008-02-05 11:25:12	116.41136	39.91943
62	2008-02-05 11:28:10	116.41151	39.91088
62	2008-02-05 11:30:50	116.4115	39.9106
62	2008-02-05 11:35:54	116.42032	39.90719
62	2008-02-05 11:40:50	116.47742	39.90696
62	2008-02-05 11:45:50	116.5452	39.90772
62	2008-02-05 11:50:50	116.58518	39.90792
62	2008-02-05 11:55:50	116.60557	39.90933
62	2008-02-05 12:01:32	116.60227	39.90781
62	2008-02-05 12:11:32	116.5602	39.91482
62	2008-02-05 12:16:32	116.54218	39.91475
62	2008-02-05 12:19:19	116.5354	39.91509
62	2008-02-05 12:19:19	116.5354	39.91509
62	2008-02-05 12:24:19	116.50657	39.91491
62	2008-02-05 12:26:27	116.49687	39.91472
62	2008-02-05 12:31:27	116.47469	39.91431
62	2008-02-05 12:36:27	116.46412	39.92432
62	2008-02-05 12:37:51	116.46582	39.92415
62	2008-02-05 12:42:51	116.45639	39.92191
62	2008-02-05 12:47:51	116.44165	39.92176
62	2008-02-05 12:50:58	116.43078	39.92243
62	2008-02-05 12:55:58	116.43453	39.92422
62	2008-02-05 13:00:58	116.4259	39.9283
62	2008-02-05 13:05:58	116.41974	39.93361
62	2008-02-05 13:10:58	116.42205	39.93521
62	2008-02-05 13:15:58	116.41083	39.93467
62	2008-02-05 13:20:58	116.41082	39.93755
62	2008-02-05 13:25:58	116.42934	39.9392
62	2008-02-05 13:30:58	116.43843	39.93904
62	2008-02-05 13:35:58	116.43277	39.94161
62	2008-02-05 13:36:13	116.43279	39.94229
62	2008-02-05 13:41:03	116.45007	39.94713
62	2008-02-05 13:46:03	116.46309	39.95036
62	2008-02-05 13:51:03	116.47624	39.95632
62	2008-02-05 13:51:03	116.47624	39.95632
62	2008-02-05 13:56:03	116.47641	39.95577
62	2008-02-05 13:56:03	116.47641	39.95577
62	2008-02-05 14:01:04	116.47642	39.95577
62	2008-02-05 14:06:04	116.47642	39.95577
62	2008-02-05 14:11:04	116.47643	39.95577
62	2008-02-05 14:16:04	116.47643	39.95577
62	2008-02-05 14:21:03	116.47642	39.95577
62	2008-02-05 14:31:03	116.47642	39.95579
62	2008-02-05 14:36:03	116.47644	39.95581
62	2008-02-05 14:41:03	116.456	39.94833
62	2008-02-05 14:46:03	116.45108	39.95082
62	2008-02-05 14:50:38	116.44425	39.94604
62	2008-02-05 14:55:38	116.4281	39.96832
62	2008-02-05 15:11:20	116.32772	39.98448
62	2008-02-05 15:14:02	116.34585	39.98518
62	2008-02-05 15:17:38	116.33509	39.97518
62	2008-02-05 15:22:37	116.33378	39.97528
62	2008-02-05 15:26:33	116.33208	39.97504
62	2008-02-05 15:31:33	116.31225	39.97474
62	2008-02-05 15:33:33	116.3056	39.97441
62	2008-02-05 15:38:33	116.31094	39.97443
62	2008-02-05 15:52:36	116.3456	39.93918
62	2008-02-05 15:57:58	116.34711	39.93882
62	2008-02-05 16:01:56	116.35369	39.93525
62	2008-02-05 16:11:56	116.28831	39.94843
62	2008-02-05 16:16:56	116.27959	39.93415
62	2008-02-05 16:17:20	116.27959	39.93413
62	2008-02-05 16:22:20	116.28986	39.935
62	2008-02-05 16:27:20	116.30379	39.92492
62	2008-02-05 16:30:05	116.31436	39.92674
62	2008-02-05 16:35:05	116.32745	39.92683
62	2008-02-05 16:40:05	116.34113	39.93077
62	2008-02-05 16:45:05	116.35019	39.9472
62	2008-02-05 16:45:05	116.35019	39.9472
62	2008-02-05 16:55:20	116.35811	39.9753
62	2008-02-05 17:00:19	116.36074	39.96678
62	2008-02-05 17:01:58	116.35956	39.96717
62	2008-02-05 17:06:58	116.35962	39.97023
62	2008-02-05 17:16:57	116.36186	39.96635
62	2008-02-05 17:26:22	116.36106	39.98561
62	2008-02-05 17:30:50	116.36377	39.9756
62	2008-02-05 17:32:51	116.36052	39.98048
62	2008-02-05 17:42:51	116.33616	39.96645
62	2008-02-05 17:58:07	116.36416	39.93919
62	2008-02-05 18:03:05	116.36829	39.93362
62	2008-02-05 18:03:48	116.36875	39.93362
62	2008-02-05 18:08:48	116.37351	39.92686
62	2008-02-05 18:10:12	116.37401	39.92148
62	2008-02-05 18:20:46	116.35796	39.91275
62	2008-02-05 18:25:12	116.35159	39.91266
62	2008-02-05 18:30:12	116.35071	39.90985
62	2008-02-05 18:35:12	116.35027	39.8983
62	2008-02-05 18:44:36	116.28995	39.88981
62	2008-02-05 18:49:36	116.28995	39.88981
62	2008-02-05 18:54:36	116.28996	39.88981
62	2008-02-05 18:59:36	116.28904	39.89501
62	2008-02-05 19:04:23	116.28901	39.89686
62	2008-02-05 19:09:22	116.30429	39.90625
62	2008-02-05 19:14:22	116.30353	39.95074
62	2008-02-05 19:24:23	116.36767	39.99519
62	2008-02-05 19:29:23	116.33931	40.03241
62	2008-02-05 19:29:23	116.33931	40.03241
62	2008-02-05 19:34:23	116.30784	40.0735
62	2008-02-05 19:34:23	116.30784	40.0735
62	2008-02-05 19:39:23	116.28305	40.09144
62	2008-02-05 19:44:02	116.26285	40.07564
62	2008-02-05 19:44:02	116.26285	40.07564
62	2008-02-05 19:49:02	116.26268	40.07533
62	2008-02-05 19:54:02	116.26267	40.07532
62	2008-02-05 19:59:02	116.26609	40.0695
62	2008-02-05 20:04:02	116.28094	40.06459
62	2008-02-05 20:09:02	116.29208	40.05054
62	2008-02-05 20:12:53	116.3034	40.037
62	2008-02-05 20:12:53	116.3034	40.037
62	2008-02-05 20:17:53	116.31705	40.04
62	2008-02-05 20:17:53	116.31705	40.04
62	2008-02-05 20:19:11	116.31537	40.04186
62	2008-02-05 20:22:53	116.31705	40.03465
62	2008-02-05 20:26:57	116.33115	40.03009
62	2008-02-05 20:30:45	116.3345	40.03709
62	2008-02-05 20:35:45	116.35519	40.01075
62	2008-02-05 20:40:45	116.36763	39.99478
62	2008-02-05 20:45:45	116.36363	39.97666
62	2008-02-05 20:48:30	116.35561	39.97537
62	2008-02-05 20:53:30	116.35945	39.97809
62	2008-02-05 20:58:30	116.36418	39.96699
62	2008-02-05 21:03:30	116.37475	39.96143
62	2008-02-05 21:04:39	116.37412	39.96141
62	2008-02-05 21:09:39	116.35956	39.97582
62	2008-02-05 21:10:03	116.35956	39.976
62	2008-02-05 21:14:39	116.36303	39.98782
62	2008-02-05 21:19:39	116.37189	39.98889
62	2008-02-05 21:22:13	116.37565	39.99205
62	2008-02-05 21:27:13	116.38001	39.98796
62	2008-02-05 21:32:13	116.36365	39.97554
62	2008-02-05 21:37:13	116.38209	39.96673
62	2008-02-05 21:42:13	116.38895	39.95037
62	2008-02-05 21:46:35	116.37573	39.95003
62	2008-02-05 21:49:36	116.37642	39.96636
62	2008-02-05 21:49:36	116.37642	39.96636
62	2008-02-05 21:54:36	116.39595	39.96423
62	2008-02-05 21:59:36	116.40194	39.94483
62	2008-02-05 22:04:06	116.41802	39.93954
62	2008-02-05 22:04:06	116.41802	39.93954
62	2008-02-05 22:09:06	116.44905	39.95722
62	2008-02-05 22:14:06	116.48426	39.9789
62	2008-02-05 22:19:06	116.49707	39.97522
62	2008-02-05 22:20:32	116.49968	39.97467
62	2008-02-05 22:25:32	116.49724	39.96379
62	2008-02-05 22:30:32	116.49356	39.96335
62	2008-02-05 22:31:18	116.49245	39.96267
62	2008-02-05 22:36:19	116.4837	39.97883
62	2008-02-05 22:43:19	116.46875	39.96682
62	2008-02-05 22:46:35	116.45465	39.95394
62	2008-02-05 22:51:35	116.45544	39.93273
62	2008-02-05 22:56:34	116.47587	39.93246
62	2008-02-05 23:01:34	116.49596	39.93459
62	2008-02-05 23:02:32	116.49651	39.93037
62	2008-02-05 23:09:38	116.47639	39.93258
62	2008-02-05 23:14:38	116.47209	39.91468
62	2008-02-05 23:17:46	116.4651	39.91045
62	2008-02-05 23:22:46	116.45513	39.90758
62	2008-02-05 23:26:01	116.44418	39.91164
62	2008-02-05 23:31:01	116.42187	39.90702
62	2008-02-05 23:36:01	116.38214	39.90599
62	2008-02-05 23:36:01	116.38214	39.90599
62	2008-02-05 23:41:01	116.34983	39.90425
62	2008-02-05 23:44:59	116.35715	39.89716
62	2008-02-05 23:46:45	116.35711	39.89449
62	2008-02-05 23:51:45	116.35781	39.87626
62	2008-02-05 23:56:46	116.35855	39.85769
62	2008-02-06 00:04:40	116.37358	39.84914
62	2008-02-06 00:09:40	116.38065	39.85662
62	2008-02-06 00:14:40	116.38432	39.8793
62	2008-02-06 00:14:40	116.38432	39.8793
62	2008-02-06 00:19:40	116.39223	39.88835
62	2008-02-06 00:24:40	116.41259	39.89265
62	2008-02-06 00:29:40	116.40529	39.90628
62	2008-02-06 00:39:39	116.41116	39.92452
62	2008-02-06 00:44:39	116.42516	39.93873
62	2008-02-06 00:47:11	116.43283	39.93889
62	2008-02-06 00:52:11	116.45491	39.95172
62	2008-02-06 00:59:43	116.44427	39.97271
62	2008-02-06 01:04:42	116.44521	39.97557
62	2008-02-06 01:14:42	116.49803	40.00306
62	2008-02-06 01:19:42	116.5319	40.02038
62	2008-02-06 01:24:42	116.57856	40.03434
62	2008-02-06 01:29:42	116.63529	40.03398
62	2008-02-06 01:34:42	116.62635	40.08127
62	2008-02-06 01:39:42	116.65811	40.09508
62	2008-02-06 01:44:43	116.69533	40.09722
62	2008-02-06 01:49:43	116.69691	40.09931
62	2008-02-06 01:54:43	116.69693	40.09932
62	2008-02-06 02:04:43	116.69694	40.09931
62	2008-02-06 02:14:42	116.69695	40.09931
62	2008-02-06 02:19:42	116.69694	40.09931
62	2008-02-06 02:24:42	116.69694	40.0993
62	2008-02-06 02:29:42	116.69694	40.0993
62	2008-02-06 02:39:42	116.69693	40.0993
62	2008-02-06 02:39:42	116.69693	40.0993
62	2008-02-06 02:44:42	116.69693	40.09931
62	2008-02-06 02:49:42	116.69693	40.0993
62	2008-02-06 02:54:43	116.69693	40.0993
62	2008-02-06 02:59:43	116.69693	40.0993
62	2008-02-06 03:04:43	116.69693	40.0993
62	2008-02-06 03:09:43	116.69693	40.0993
62	2008-02-06 03:14:42	116.69693	40.0993
62	2008-02-06 03:19:42	116.69694	40.0993
62	2008-02-06 03:24:42	116.69694	40.0993
62	2008-02-06 03:29:42	116.69694	40.0993
62	2008-02-06 03:34:42	116.69694	40.09929
62	2008-02-06 03:39:42	116.69694	40.09929
62	2008-02-06 03:49:42	116.69694	40.0993
62	2008-02-06 03:54:42	116.69694	40.0993
62	2008-02-06 03:59:42	116.69695	40.0993
62	2008-02-06 04:04:42	116.69694	40.0993
62	2008-02-06 04:09:42	116.69694	40.0993
62	2008-02-06 04:14:42	116.69695	40.09931
62	2008-02-06 04:19:42	116.69695	40.09931
62	2008-02-06 04:24:42	116.69695	40.09931
62	2008-02-06 04:29:42	116.69695	40.09931
62	2008-02-06 04:34:42	116.69695	40.09931
62	2008-02-06 04:39:42	116.69695	40.09931
62	2008-02-06 04:44:42	116.69695	40.09931
62	2008-02-06 04:49:42	116.69695	40.09931
62	2008-02-06 04:54:42	116.69695	40.09931
62	2008-02-06 04:59:42	116.69694	40.09931
62	2008-02-06 05:04:42	116.69694	40.09931
62	2008-02-06 05:09:42	116.69694	40.09931
62	2008-02-06 05:14:41	116.69695	40.09931
62	2008-02-06 05:19:41	116.69695	40.09931
62	2008-02-06 05:24:41	116.69695	40.09931
62	2008-02-06 05:29:41	116.69695	40.09931
62	2008-02-06 05:34:41	116.69695	40.09931
62	2008-02-06 05:39:41	116.69695	40.09931
62	2008-02-06 05:44:41	116.69695	40.09931
62	2008-02-06 05:49:41	116.69695	40.09931
62	2008-02-06 05:54:42	116.69695	40.09931
62	2008-02-06 05:59:42	116.69695	40.09931
62	2008-02-06 06:04:42	116.69695	40.09931
62	2008-02-06 06:09:42	116.69695	40.0993
62	2008-02-06 06:14:41	116.69695	40.09931
62	2008-02-06 06:19:41	116.69695	40.09931
62	2008-02-06 06:24:41	116.69695	40.09931
62	2008-02-06 06:29:41	116.69695	40.09931
62	2008-02-06 06:34:41	116.69695	40.09931
62	2008-02-06 06:39:41	116.69695	40.09931
62	2008-02-06 06:44:41	116.69695	40.09931
62	2008-02-06 06:54:42	116.69708	40.09936
62	2008-02-06 06:59:42	116.69704	40.09936
62	2008-02-06 07:04:42	116.69701	40.09936
62	2008-02-06 07:09:42	116.697	40.09935
62	2008-02-06 07:14:41	116.69699	40.09934
62	2008-02-06 07:19:41	116.69697	40.09934
62	2008-02-06 07:24:41	116.69697	40.09935
62	2008-02-06 07:29:41	116.69697	40.09935
62	2008-02-06 07:29:41	116.69697	40.09935
62	2008-02-06 07:34:41	116.69697	40.09934
62	2008-02-06 07:39:41	116.69698	40.09934
62	2008-02-06 07:44:41	116.69698	40.09935
62	2008-02-06 07:49:41	116.69698	40.09935
62	2008-02-06 07:54:41	116.69698	40.09935
62	2008-02-06 07:59:41	116.69697	40.09935
62	2008-02-06 08:04:41	116.69697	40.09934
62	2008-02-06 08:09:41	116.69697	40.09934
62	2008-02-06 08:14:41	116.69698	40.09934
62	2008-02-06 08:19:41	116.69698	40.09934
62	2008-02-06 08:24:41	116.69698	40.09934
62	2008-02-06 08:29:41	116.69699	40.09934
62	2008-02-06 08:34:41	116.69699	40.09934
62	2008-02-06 08:39:41	116.69699	40.09934
62	2008-02-06 08:44:41	116.69699	40.09934
62	2008-02-06 08:49:41	116.69699	40.09934
62	2008-02-06 08:54:41	116.69699	40.09934
62	2008-02-06 08:59:41	116.69699	40.09934
62	2008-02-06 09:04:42	116.69699	40.09934
62	2008-02-06 09:09:41	116.69699	40.09934
62	2008-02-06 09:14:40	116.69699	40.09934
62	2008-02-06 09:19:40	116.69699	40.09934
62	2008-02-06 09:24:40	116.69683	40.09896
62	2008-02-06 09:34:41	116.7209	40.12734
62	2008-02-06 09:39:41	116.71893	40.13104
62	2008-02-06 09:44:40	116.72118	40.12931
62	2008-02-06 09:49:40	116.71941	40.12192
62	2008-02-06 09:54:40	116.70387	40.11777
62	2008-02-06 09:54:40	116.70387	40.11777
62	2008-02-06 09:59:40	116.69766	40.10097
62	2008-02-06 10:04:40	116.69284	40.11201
62	2008-02-06 10:05:21	116.69327	40.11584
62	2008-02-06 10:09:41	116.72069	40.12512
62	2008-02-06 10:14:41	116.71896	40.13116
62	2008-02-06 10:19:41	116.71897	40.1312
62	2008-02-06 10:24:41	116.71896	40.13116
62	2008-02-06 10:29:40	116.71896	40.13113
62	2008-02-06 10:34:40	116.71895	40.1311
62	2008-02-06 10:39:40	116.71894	40.13102
62	2008-02-06 10:44:40	116.71894	40.13098
62	2008-02-06 10:49:40	116.71894	40.13098
62	2008-02-06 10:54:40	116.71894	40.13098
62	2008-02-06 10:59:40	116.71894	40.13098
62	2008-02-06 11:04:40	116.71894	40.13098
62	2008-02-06 11:09:41	116.7189	40.13109
62	2008-02-06 11:14:41	116.72117	40.13102
62	2008-02-06 11:24:41	116.66581	40.12746
62	2008-02-06 11:29:40	116.64535	40.13101
62	2008-02-06 11:34:40	116.64304	40.13226
62	2008-02-06 11:39:40	116.64321	40.13229
62	2008-02-06 11:44:40	116.64332	40.13234
62	2008-02-06 11:49:40	116.64331	40.13231
62	2008-02-06 11:54:40	116.64334	40.13232
62	2008-02-06 11:59:40	116.64331	40.13229
62	2008-02-06 12:09:40	116.64331	40.1323
62	2008-02-06 12:14:40	116.64334	40.1323
62	2008-02-06 12:19:40	116.64331	40.13225
62	2008-02-06 12:19:40	116.64331	40.13225
62	2008-02-06 12:24:40	116.64323	40.13224
62	2008-02-06 12:29:40	116.64218	40.13237
62	2008-02-06 12:34:40	116.64242	40.13237
62	2008-02-06 12:39:40	116.64317	40.13226
62	2008-02-06 12:49:40	116.64321	40.13225
62	2008-02-06 12:54:40	116.64322	40.13224
62	2008-02-06 12:59:40	116.64324	40.13224
62	2008-02-06 13:04:40	116.64325	40.13224
62	2008-02-06 13:09:40	116.64326	40.13224
62	2008-02-06 13:14:40	116.64327	40.13224
62	2008-02-06 13:19:40	116.64333	40.13204
62	2008-02-06 13:24:40	116.64335	40.13211
62	2008-02-06 13:29:39	116.64334	40.13215
62	2008-02-06 13:34:39	116.64332	40.13217
62	2008-02-06 13:39:39	116.64331	40.13217
62	2008-02-06 13:44:39	116.64332	40.13218
62	2008-02-06 13:49:39	116.64332	40.13221
62	2008-02-06 13:54:39	116.64334	40.13224
62	2008-02-06 13:59:39	116.64335	40.13229
62	2008-02-06 14:04:39	116.64332	40.13227
62	2008-02-06 14:09:39	116.64367	40.13264
62	2008-02-06 14:14:39	116.6436	40.13249
62	2008-02-06 14:19:39	116.64347	40.13236
62	2008-02-06 14:24:39	116.64316	40.1322
62	2008-02-06 14:29:39	116.64335	40.13241
62	2008-02-06 14:34:39	116.64324	40.13232
62	2008-02-06 14:39:40	116.64332	40.13235
62	2008-02-06 14:44:40	116.64328	40.13229
62	2008-02-06 14:49:40	116.64325	40.13226
62	2008-02-06 14:54:40	116.64327	40.13229
62	2008-02-06 14:59:39	116.64326	40.1323
62	2008-02-06 15:04:39	116.64327	40.13232
62	2008-02-06 15:09:39	116.64328	40.13233
62	2008-02-06 15:14:39	116.64328	40.13234
62	2008-02-06 15:19:39	116.64328	40.13234
62	2008-02-06 15:29:39	116.64329	40.13234
62	2008-02-06 15:34:39	116.64328	40.13234
62	2008-02-06 15:39:39	116.64328	40.13235
62	2008-02-06 15:44:39	116.64328	40.13234
62	2008-02-06 15:49:39	116.64328	40.13235
62	2008-02-06 15:54:38	116.64328	40.13235
62	2008-02-06 16:04:38	116.64327	40.13234
62	2008-02-06 16:09:39	116.64327	40.13234
62	2008-02-06 16:14:39	116.64326	40.13233
62	2008-02-06 16:19:39	116.64326	40.13233
62	2008-02-06 16:24:39	116.64326	40.13233
62	2008-02-06 16:29:39	116.64301	40.13254
62	2008-02-06 16:34:39	116.64302	40.13257
62	2008-02-06 16:39:39	116.64326	40.13238
62	2008-02-06 16:44:39	116.64328	40.13236
62	2008-02-06 16:49:39	116.64327	40.13234
62	2008-02-06 16:54:39	116.64326	40.13232
62	2008-02-06 16:59:39	116.64326	40.1323
62	2008-02-06 17:04:39	116.64328	40.13229
62	2008-02-06 17:09:39	116.64328	40.13229
62	2008-02-06 17:09:39	116.64328	40.13229
62	2008-02-06 17:14:39	116.64352	40.13236
62	2008-02-06 17:19:39	116.64347	40.13234
62	2008-02-06 17:29:39	116.64352	40.13238
62	2008-02-06 17:39:39	116.64329	40.13236
62	2008-02-06 17:44:39	116.64329	40.13235
62	2008-02-06 17:49:39	116.6433	40.13234
62	2008-02-06 17:54:39	116.64331	40.13234
62	2008-02-06 17:59:38	116.64332	40.13234
62	2008-02-06 18:04:38	116.64331	40.13234
62	2008-02-06 18:09:38	116.64331	40.13233
62	2008-02-06 18:14:38	116.64329	40.13233
62	2008-02-06 18:19:38	116.64329	40.13233
62	2008-02-06 18:24:38	116.64328	40.13233
62	2008-02-06 18:29:38	116.64329	40.13233
62	2008-02-06 18:34:38	116.64328	40.13232
62	2008-02-06 18:39:39	116.64328	40.13232
62	2008-02-06 18:44:39	116.64328	40.13231
62	2008-02-06 18:49:39	116.64328	40.13231
62	2008-02-06 18:54:39	116.64328	40.13231
62	2008-02-06 18:59:38	116.64283	40.13196
62	2008-02-06 19:04:38	116.64292	40.13205
62	2008-02-06 19:09:38	116.64337	40.13195
62	2008-02-06 19:14:38	116.64335	40.132
62	2008-02-06 19:19:38	116.64335	40.13202
62	2008-02-06 19:24:38	116.64311	40.13263
62	2008-02-06 19:29:38	116.64331	40.13223
62	2008-02-06 19:34:38	116.6433	40.13221
62	2008-02-06 19:34:38	116.6433	40.13221
62	2008-02-06 19:39:38	116.64333	40.13224
62	2008-02-06 19:44:38	116.64334	40.13224
62	2008-02-06 19:49:38	116.64335	40.13224
62	2008-02-06 19:54:38	116.64336	40.13225
62	2008-02-06 19:59:38	116.64336	40.13226
62	2008-02-06 20:04:38	116.64337	40.13226
62	2008-02-06 20:09:38	116.64337	40.13226
62	2008-02-06 20:14:38	116.64337	40.13226
62	2008-02-06 20:19:38	116.64336	40.13227
62	2008-02-06 20:24:38	116.64335	40.13228
62	2008-02-06 20:29:38	116.64338	40.13252
62	2008-02-06 20:34:38	116.64341	40.13229
62	2008-02-06 20:39:38	116.64343	40.13216
62	2008-02-06 20:49:38	116.64335	40.13221
62	2008-02-06 20:54:38	116.64333	40.13221
62	2008-02-06 20:59:38	116.64332	40.13222
62	2008-02-06 21:04:38	116.64332	40.13223
62	2008-02-06 21:14:38	116.6433	40.13223
62	2008-02-06 21:19:38	116.64331	40.13224
62	2008-02-06 21:24:38	116.6433	40.13222
62	2008-02-06 21:29:38	116.64337	40.1322
62	2008-02-06 21:34:38	116.64336	40.13223
62	2008-02-06 21:39:38	116.64336	40.13224
62	2008-02-06 21:44:38	116.64318	40.13229
62	2008-02-06 21:49:38	116.64273	40.13199
62	2008-02-06 21:59:37	116.6432	40.13224
62	2008-02-06 21:59:37	116.6432	40.13224
62	2008-02-06 22:09:37	116.64326	40.13223
62	2008-02-06 22:19:37	116.64328	40.13223
62	2008-02-06 22:24:37	116.64328	40.13224
62	2008-02-06 22:29:37	116.64337	40.13223
62	2008-02-06 22:39:38	116.64321	40.13227
62	2008-02-06 22:44:38	116.64321	40.13225
62	2008-02-06 22:49:38	116.64324	40.13224
62	2008-02-06 22:54:38	116.64324	40.13226
62	2008-02-06 22:59:38	116.64325	40.13228
62	2008-02-06 23:04:38	116.64326	40.13228
62	2008-02-06 23:09:37	116.64325	40.13228
62	2008-02-06 23:14:37	116.64324	40.13228
62	2008-02-06 23:19:37	116.64324	40.13228
62	2008-02-06 23:24:37	116.64323	40.13228
62	2008-02-06 23:29:37	116.64317	40.13222
62	2008-02-06 23:34:37	116.64315	40.13232
62	2008-02-06 23:39:37	116.64319	40.13231
62	2008-02-06 23:44:37	116.64321	40.13232
62	2008-02-06 23:49:37	116.64052	40.12699
62	2008-02-06 23:54:37	116.65381	40.10777
62	2008-02-07 00:04:37	116.69401	40.10052
62	2008-02-07 00:09:38	116.69686	40.09931
62	2008-02-07 00:14:38	116.69716	40.10694
62	2008-02-07 00:19:38	116.69507	40.12426
62	2008-02-07 00:24:38	116.72107	40.12799
62	2008-02-07 00:24:38	116.72107	40.12799
62	2008-02-07 00:29:37	116.7203	40.12235
62	2008-02-07 00:34:37	116.69947	40.11878
62	2008-02-07 00:39:37	116.6971	40.1065
62	2008-02-07 00:49:37	116.69697	40.09933
62	2008-02-07 00:54:37	116.69698	40.09932
62	2008-02-07 00:59:37	116.69698	40.09933
62	2008-02-07 01:04:37	116.69698	40.09933
62	2008-02-07 01:14:37	116.69698	40.09933
62	2008-02-07 01:19:37	116.69697	40.09933
62	2008-02-07 01:24:37	116.69696	40.09933
62	2008-02-07 01:29:36	116.69696	40.09933
62	2008-02-07 01:34:36	116.69696	40.09933
62	2008-02-07 01:39:36	116.69696	40.09933
62	2008-02-07 01:44:36	116.69697	40.09952
62	2008-02-07 01:59:36	116.69696	40.09945
62	2008-02-07 02:14:37	116.69696	40.09943
62	2008-02-07 02:19:37	116.69695	40.09943
62	2008-02-07 02:24:37	116.69695	40.09942
62	2008-02-07 02:29:36	116.69695	40.09942
62	2008-02-07 02:34:36	116.69695	40.09942
62	2008-02-07 02:39:36	116.69695	40.09941
62	2008-02-07 02:49:36	116.69696	40.09941
62	2008-02-07 02:49:36	116.69696	40.09941
62	2008-02-07 02:54:36	116.69696	40.09941
62	2008-02-07 02:59:36	116.69696	40.0994
62	2008-02-07 03:09:37	116.69696	40.09939
62	2008-02-07 03:14:37	116.69696	40.09939
62	2008-02-07 03:19:37	116.69696	40.09939
62	2008-02-07 03:24:37	116.69696	40.09939
62	2008-02-07 03:29:36	116.69696	40.09938
62	2008-02-07 03:34:36	116.69696	40.09938
62	2008-02-07 03:39:36	116.69697	40.09938
62	2008-02-07 03:44:36	116.69697	40.09937
62	2008-02-07 03:49:36	116.69697	40.09937
62	2008-02-07 03:54:36	116.69697	40.09937
62	2008-02-07 03:59:36	116.69697	40.09936
62	2008-02-07 04:04:36	116.69697	40.09936
62	2008-02-07 04:09:37	116.69697	40.09936
62	2008-02-07 04:09:37	116.69697	40.09936
62	2008-02-07 04:09:37	116.69697	40.09936
62	2008-02-07 04:19:36	116.69697	40.09935
62	2008-02-07 04:24:36	116.69697	40.09935
62	2008-02-07 04:29:36	116.69698	40.09935
62	2008-02-07 04:34:36	116.69698	40.09935
62	2008-02-07 04:39:36	116.69698	40.09935
62	2008-02-07 04:49:36	116.69698	40.09936
62	2008-02-07 04:54:36	116.69698	40.09936
62	2008-02-07 04:59:36	116.69698	40.09936
62	2008-02-07 05:04:36	116.69698	40.09935
62	2008-02-07 05:09:36	116.69699	40.09935
62	2008-02-07 05:14:36	116.69699	40.09935
62	2008-02-07 05:14:36	116.69699	40.09935
62	2008-02-07 05:19:36	116.69699	40.09935
62	2008-02-07 05:24:36	116.69699	40.09935
62	2008-02-07 05:29:36	116.69699	40.09934
62	2008-02-07 05:39:35	116.69699	40.09934
62	2008-02-07 05:44:35	116.69699	40.09934
62	2008-02-07 05:49:36	116.69699	40.09934
62	2008-02-07 05:54:36	116.69699	40.09934
62	2008-02-07 05:59:36	116.69699	40.09934
62	2008-02-07 06:04:35	116.69699	40.09934
62	2008-02-07 06:09:36	116.69699	40.09934
62	2008-02-07 06:19:36	116.697	40.09934
62	2008-02-07 06:24:36	116.697	40.09934
62	2008-02-07 06:34:35	116.697	40.09933
62	2008-02-07 06:39:35	116.697	40.09933
62	2008-02-07 06:44:35	116.697	40.09933
62	2008-02-07 06:49:35	116.69699	40.09933
62	2008-02-07 06:54:35	116.69699	40.09933
62	2008-02-07 06:59:35	116.69699	40.09933
62	2008-02-07 07:04:35	116.69699	40.09932
62	2008-02-07 07:09:36	116.69699	40.09932
62	2008-02-07 07:14:36	116.69699	40.09932
62	2008-02-07 07:19:36	116.69699	40.09933
62	2008-02-07 07:24:36	116.69699	40.09932
62	2008-02-07 07:34:35	116.69698	40.09932
62	2008-02-07 07:39:35	116.69698	40.09932
62	2008-02-07 07:44:35	116.69698	40.09932
62	2008-02-07 07:49:35	116.69698	40.09932
62	2008-02-07 07:54:35	116.69698	40.09931
62	2008-02-07 07:59:35	116.69698	40.09932
62	2008-02-07 08:04:35	116.69698	40.09932
62	2008-02-07 08:09:35	116.69698	40.09932
62	2008-02-07 08:14:35	116.69697	40.09932
62	2008-02-07 08:19:35	116.69697	40.09932
62	2008-02-07 08:24:35	116.69697	40.09932
62	2008-02-07 08:29:35	116.69697	40.09932
62	2008-02-07 08:34:35	116.69697	40.09932
62	2008-02-07 08:39:35	116.69698	40.09932
62	2008-02-07 08:44:35	116.69698	40.09932
62	2008-02-07 08:54:35	116.69698	40.09933
62	2008-02-07 08:59:35	116.69699	40.09933
62	2008-02-07 09:04:35	116.69699	40.09933
62	2008-02-07 09:09:35	116.69699	40.09933
62	2008-02-07 09:14:35	116.69699	40.09933
62	2008-02-07 09:19:35	116.69699	40.09933
62	2008-02-07 09:24:35	116.69699	40.09933
62	2008-02-07 09:29:35	116.697	40.09932
62	2008-02-07 09:34:35	116.697	40.09932
62	2008-02-07 09:44:34	116.697	40.09932
62	2008-02-07 09:49:35	116.697	40.09932
62	2008-02-07 09:54:34	116.697	40.09931
62	2008-02-07 09:59:34	116.69701	40.09931
62	2008-02-07 10:04:34	116.69701	40.09931
62	2008-02-07 10:04:34	116.69701	40.09931
62	2008-02-07 10:05:19	116.69701	40.09931
62	2008-02-07 10:09:35	116.69701	40.09931
62	2008-02-07 10:14:35	116.69701	40.09931
62	2008-02-07 10:19:35	116.69701	40.0993
62	2008-02-07 10:24:35	116.69701	40.0993
62	2008-02-07 10:29:34	116.69701	40.0993
62	2008-02-07 10:34:34	116.697	40.09929
62	2008-02-07 10:39:34	116.697	40.09929
62	2008-02-07 10:44:34	116.697	40.09929
62	2008-02-07 10:49:34	116.697	40.09929
62	2008-02-07 10:54:34	116.697	40.09929
62	2008-02-07 10:59:34	116.697	40.09929
62	2008-02-07 11:04:34	116.697	40.09928
62	2008-02-07 11:14:35	116.697	40.09928
62	2008-02-07 11:19:35	116.69707	40.09947
62	2008-02-07 11:24:35	116.69704	40.09945
62	2008-02-07 11:29:34	116.69702	40.09943
62	2008-02-07 11:34:34	116.69699	40.09931
62	2008-02-07 11:39:34	116.69698	40.09933
62	2008-02-07 11:44:34	116.69699	40.09935
62	2008-02-07 11:49:34	116.6972	40.10401
62	2008-02-07 11:54:34	116.69026	40.1315
62	2008-02-07 11:59:34	116.71688	40.17689
62	2008-02-07 12:04:34	116.72541	40.21317
62	2008-02-07 12:09:35	116.72485	40.24941
62	2008-02-07 12:14:34	116.73285	40.26466
62	2008-02-07 12:19:34	116.73278	40.26528
62	2008-02-07 12:29:34	116.7328	40.26521
62	2008-02-07 12:29:34	116.7328	40.26521
62	2008-02-07 12:34:34	116.73285	40.26526
62	2008-02-07 12:39:34	116.7582	40.25917
62	2008-02-07 12:44:34	116.78021	40.25094
62	2008-02-07 12:49:34	116.79259	40.26168
62	2008-02-07 12:54:34	116.79239	40.28125
62	2008-02-07 12:59:34	116.79236	40.28129
62	2008-02-07 13:04:34	116.79239	40.28123
62	2008-02-07 13:09:34	116.79239	40.28124
62	2008-02-07 13:14:34	116.79239	40.28124
62	2008-02-07 13:24:34	116.79242	40.28122
62	2008-02-07 13:29:34	116.79243	40.28123
62	2008-02-07 13:39:34	116.79244	40.28125
62	2008-02-07 13:44:33	116.79245	40.28125
62	2008-02-07 13:49:33	116.79245	40.28126
62	2008-02-07 13:54:33	116.79245	40.28126
62	2008-02-07 13:59:33	116.79245	40.28126
62	2008-02-07 14:04:33	116.79245	40.28126
62	2008-02-07 14:09:34	116.79245	40.28125
62	2008-02-07 14:14:34	116.79245	40.28125
62	2008-02-07 14:19:34	116.79245	40.28124
62	2008-02-07 14:24:34	116.79245	40.28124
62	2008-02-07 14:29:33	116.79245	40.28123
62	2008-02-07 14:34:33	116.79244	40.28123
62	2008-02-07 14:39:33	116.79244	40.28123
62	2008-02-07 14:44:33	116.79241	40.28116
62	2008-02-07 14:49:33	116.79242	40.2812
62	2008-02-07 14:54:33	116.79244	40.28122
62	2008-02-07 14:54:33	116.79244	40.28122
62	2008-02-07 14:59:33	116.79244	40.28121
62	2008-02-07 14:59:33	116.79244	40.28121
62	2008-02-07 15:04:33	116.79244	40.28121
62	2008-02-07 15:09:34	116.79244	40.28121
62	2008-02-07 15:14:34	116.79244	40.28121
62	2008-02-07 15:19:34	116.79244	40.28121
62	2008-02-07 15:24:34	116.79244	40.28121
62	2008-02-07 15:29:33	116.79244	40.28121
62	2008-02-07 15:34:33	116.79244	40.28121
62	2008-02-07 15:39:33	116.79244	40.28122
62	2008-02-07 15:44:33	116.79244	40.28122
62	2008-02-07 15:49:33	116.79244	40.28122
62	2008-02-07 15:54:33	116.79244	40.28121
62	2008-02-07 15:59:33	116.79245	40.28121
62	2008-02-07 16:04:33	116.79245	40.28121
62	2008-02-07 16:09:34	116.79245	40.28121
62	2008-02-07 16:14:34	116.79245	40.28122
62	2008-02-07 16:19:33	116.79246	40.28122
62	2008-02-07 16:24:33	116.79246	40.28123
62	2008-02-07 16:29:33	116.79246	40.28123
62	2008-02-07 16:34:33	116.79246	40.28123
62	2008-02-07 16:39:33	116.79246	40.28123
62	2008-02-07 16:44:33	116.79246	40.28123
62	2008-02-07 16:49:33	116.79245	40.28123
62	2008-02-07 16:54:33	116.79245	40.28122
62	2008-02-07 16:59:33	116.79246	40.28122
62	2008-02-07 17:04:33	116.79246	40.28122
62	2008-02-07 17:09:33	116.79246	40.28122
62	2008-02-07 17:14:33	116.79246	40.28122
62	2008-02-07 17:19:33	116.79246	40.28122
62	2008-02-07 17:19:33	116.79246	40.28122
62	2008-02-07 17:24:33	116.79246	40.28122
62	2008-02-07 17:29:33	116.79323	40.26606
62	2008-02-07 17:34:33	116.78169	40.2446
62	2008-02-07 17:39:33	116.75374	40.22164
62	2008-02-07 17:44:32	116.72122	40.19866
62	2008-02-07 17:49:33	116.71239	40.15807
62	2008-02-07 17:54:33	116.6901	40.13149
62	2008-02-07 17:59:33	116.66689	40.11103
62	2008-02-07 18:04:33	116.66792	40.1075
62	2008-02-07 18:09:33	116.69499	40.10418
62	2008-02-07 18:14:33	116.69497	40.10059
62	2008-02-07 18:19:33	116.69523	40.09806
62	2008-02-07 18:24:33	116.697	40.09935
62	2008-02-07 18:29:32	116.69704	40.09934
62	2008-02-07 18:34:32	116.69702	40.09935
62	2008-02-07 18:39:32	116.69701	40.09934
62	2008-02-07 18:44:32	116.69693	40.09928
62	2008-02-07 18:49:32	116.68264	40.10218
62	2008-02-07 18:54:32	116.67415	40.11132
62	2008-02-07 18:59:32	116.67417	40.11125
62	2008-02-07 19:04:32	116.67417	40.11126
62	2008-02-07 19:09:33	116.67416	40.11127
62	2008-02-07 19:14:33	116.67416	40.11127
62	2008-02-07 19:19:33	116.67415	40.11129
62	2008-02-07 19:24:33	116.67413	40.11131
62	2008-02-07 19:29:33	116.67412	40.11132
62	2008-02-07 19:34:33	116.67412	40.11133
62	2008-02-07 19:39:32	116.67412	40.11133
62	2008-02-07 19:44:32	116.67412	40.11134
62	2008-02-07 19:44:32	116.67412	40.11134
62	2008-02-07 19:49:32	116.67413	40.11134
62	2008-02-07 19:49:32	116.67413	40.11134
62	2008-02-07 19:54:32	116.68023	40.10743
62	2008-02-07 19:59:32	116.6979	40.10059
62	2008-02-07 20:04:32	116.69703	40.09935
62	2008-02-07 20:09:32	116.69704	40.09935
62	2008-02-07 20:14:32	116.69701	40.09934
62	2008-02-07 20:19:32	116.69699	40.09933
62	2008-02-07 20:24:32	116.69698	40.09933
62	2008-02-07 20:29:32	116.69698	40.09933
62	2008-02-07 20:34:32	116.69698	40.09933
62	2008-02-07 20:39:32	116.69698	40.09933
62	2008-02-07 20:44:32	116.69699	40.09933
62	2008-02-07 20:49:32	116.697	40.09933
62	2008-02-07 20:54:32	116.69701	40.09933
62	2008-02-07 20:59:32	116.69702	40.09933
62	2008-02-07 21:04:32	116.69702	40.09933
62	2008-02-07 21:09:32	116.697	40.09932
62	2008-02-07 21:14:32	116.69498	40.0937
62	2008-02-07 21:19:32	116.68963	40.06095
62	2008-02-07 21:24:32	116.64688	40.05914
62	2008-02-07 21:29:32	116.63241	40.05872
62	2008-02-07 21:34:32	116.63312	40.05793
62	2008-02-07 21:39:32	116.63322	40.05795
62	2008-02-07 21:44:32	116.63323	40.05794
62	2008-02-07 21:49:32	116.63321	40.05793
62	2008-02-07 21:54:32	116.63319	40.05792
62	2008-02-07 21:59:32	116.63318	40.05793
62	2008-02-07 22:04:32	116.63318	40.05793
62	2008-02-07 22:09:32	116.63318	40.05793
62	2008-02-07 22:09:32	116.63318	40.05793
62	2008-02-07 22:14:32	116.62618	40.08121
62	2008-02-07 22:14:32	116.62618	40.08121
62	2008-02-07 22:19:32	116.65705	40.09497
62	2008-02-07 22:24:32	116.69551	40.09627
62	2008-02-07 22:29:32	116.6968	40.09917
62	2008-02-07 22:34:31	116.69718	40.10343
62	2008-02-07 22:39:31	116.69532	40.12295
62	2008-02-07 22:44:31	116.71891	40.13054
62	2008-02-07 22:49:31	116.7206	40.1235
62	2008-02-07 22:54:31	116.71936	40.12198
62	2008-02-07 22:59:31	116.69254	40.11213
62	2008-02-07 23:04:31	116.69717	40.10298
62	2008-02-07 23:09:31	116.70197	40.12418
62	2008-02-07 23:14:32	116.71913	40.13105
62	2008-02-07 23:19:32	116.71909	40.13113
62	2008-02-07 23:24:32	116.71917	40.13127
62	2008-02-07 23:29:32	116.71914	40.13121
62	2008-02-07 23:34:31	116.71913	40.1312
62	2008-02-07 23:39:31	116.71914	40.13119
62	2008-02-07 23:44:31	116.71914	40.13118
62	2008-02-07 23:49:31	116.71913	40.13115
62	2008-02-07 23:54:31	116.71913	40.13114
62	2008-02-07 23:59:31	116.71913	40.13113
62	2008-02-08 00:04:31	116.71913	40.13112
62	2008-02-08 00:09:31	116.71913	40.13112
62	2008-02-08 00:14:31	116.71913	40.13111
62	2008-02-08 00:19:31	116.71913	40.13111
62	2008-02-08 00:24:31	116.71913	40.13111
62	2008-02-08 00:29:31	116.71912	40.13111
62	2008-02-08 00:34:31	116.71912	40.13111
62	2008-02-08 00:34:31	116.71912	40.13111
62	2008-02-08 00:39:31	116.71912	40.13111
62	2008-02-08 00:39:31	116.71912	40.13111
62	2008-02-08 00:44:31	116.71912	40.13112
62	2008-02-08 00:49:31	116.71911	40.13112
62	2008-02-08 00:54:31	116.71911	40.13113
62	2008-02-08 00:59:31	116.71911	40.13113
62	2008-02-08 01:04:31	116.7191	40.13114
62	2008-02-08 01:09:31	116.71905	40.13134
62	2008-02-08 01:14:31	116.71904	40.13128
62	2008-02-08 01:19:31	116.71906	40.13119
62	2008-02-08 01:24:31	116.71906	40.1312
62	2008-02-08 01:29:31	116.71925	40.13134
62	2008-02-08 01:34:31	116.71901	40.13128
62	2008-02-08 01:39:31	116.7192	40.13115
62	2008-02-08 01:44:31	116.71904	40.1313
62	2008-02-08 01:49:31	116.71904	40.13129
62	2008-02-08 01:54:30	116.71894	40.13079
62	2008-02-08 01:59:30	116.71899	40.13109
62	2008-02-08 02:24:31	116.71899	40.13121
62	2008-02-08 02:49:30	116.719	40.13121
62	2008-02-08 02:54:30	116.71901	40.13122
62	2008-02-08 02:59:30	116.71901	40.13122
62	2008-02-08 03:04:30	116.71901	40.13122
62	2008-02-08 03:04:30	116.71901	40.13122
62	2008-02-08 03:09:30	116.71901	40.13122
62	2008-02-08 03:14:30	116.71901	40.13122
62	2008-02-08 03:19:30	116.71901	40.13122
62	2008-02-08 03:24:31	116.71901	40.13122
62	2008-02-08 03:29:31	116.71902	40.13122
62	2008-02-08 03:34:31	116.71902	40.13122
62	2008-02-08 03:39:31	116.71909	40.13124
62	2008-02-08 03:44:30	116.71907	40.13116
62	2008-02-08 03:49:30	116.71902	40.13128
62	2008-02-08 03:54:30	116.71904	40.13123
62	2008-02-08 03:59:30	116.71906	40.1312
62	2008-02-08 04:04:30	116.71914	40.13102
62	2008-02-08 04:09:30	116.7191	40.13111
62	2008-02-08 04:19:30	116.71909	40.13082
62	2008-02-08 04:24:30	116.7191	40.13102
62	2008-02-08 04:29:30	116.71899	40.13076
62	2008-02-08 04:34:30	116.71902	40.13088
62	2008-02-08 04:34:30	116.71902	40.13088
62	2008-02-08 04:34:30	116.71902	40.13088
62	2008-02-08 04:34:30	116.71902	40.13088
62	2008-02-08 04:44:30	116.7191	40.13126
62	2008-02-08 04:49:30	116.71907	40.1312
62	2008-02-08 04:54:30	116.71907	40.13116
62	2008-02-08 04:59:30	116.71906	40.13113
62	2008-02-08 05:04:30	116.71905	40.1311
62	2008-02-08 05:09:30	116.71905	40.13109
62	2008-02-08 05:14:30	116.71904	40.13108
62	2008-02-08 05:19:30	116.71903	40.13109
62	2008-02-08 05:24:30	116.71902	40.13109
62	2008-02-08 05:24:30	116.71902	40.13109
62	2008-02-08 05:29:30	116.71902	40.1311
62	2008-02-08 05:29:30	116.71902	40.1311
62	2008-02-08 05:34:30	116.71902	40.1311
62	2008-02-08 05:39:30	116.71901	40.13111
62	2008-02-08 05:44:30	116.71901	40.13111
62	2008-02-08 05:49:30	116.719	40.13112
62	2008-02-08 05:54:29	116.71901	40.13112
62	2008-02-08 05:59:29	116.71901	40.13113
62	2008-02-08 06:04:29	116.71901	40.13113
62	2008-02-08 06:09:29	116.71901	40.13113
62	2008-02-08 06:14:29	116.719	40.13114
62	2008-02-08 06:19:29	116.71905	40.1312
62	2008-02-08 06:29:29	116.71906	40.13109
62	2008-02-08 06:34:30	116.71906	40.13107
62	2008-02-08 06:39:30	116.71903	40.13117
62	2008-02-08 06:44:30	116.71903	40.13117
62	2008-02-08 06:49:30	116.71904	40.13117
62	2008-02-08 06:54:29	116.71905	40.13116
62	2008-02-08 06:59:29	116.71905	40.13114
62	2008-02-08 07:04:29	116.71906	40.13113
62	2008-02-08 07:09:29	116.71906	40.13112
62	2008-02-08 07:14:29	116.71907	40.13112
62	2008-02-08 07:19:29	116.71907	40.13113
62	2008-02-08 07:24:29	116.71907	40.13113
62	2008-02-08 07:29:29	116.71907	40.13112
62	2008-02-08 07:34:30	116.71908	40.13108
62	2008-02-08 07:39:30	116.71908	40.13108
62	2008-02-08 07:44:30	116.71912	40.13121
62	2008-02-08 07:49:30	116.71912	40.13132
62	2008-02-08 07:49:30	116.71912	40.13132
62	2008-02-08 07:54:29	116.7192	40.13099
62	2008-02-08 07:54:29	116.7192	40.13099
62	2008-02-08 07:59:29	116.71913	40.13119
62	2008-02-08 08:04:29	116.71907	40.13119
62	2008-02-08 08:09:29	116.71921	40.1309
62	2008-02-08 08:14:29	116.71914	40.13097
62	2008-02-08 08:19:29	116.71914	40.13096
62	2008-02-08 08:24:29	116.71913	40.13098
62	2008-02-08 08:29:29	116.71913	40.13099
62	2008-02-08 08:34:29	116.71912	40.13101
62	2008-02-08 08:39:29	116.71913	40.13103
62	2008-02-08 08:44:29	116.71913	40.13104
62	2008-02-08 08:49:29	116.71913	40.13105
62	2008-02-08 08:54:29	116.71912	40.13106
62	2008-02-08 08:59:29	116.71894	40.13136
62	2008-02-08 09:04:29	116.71899	40.13132
62	2008-02-08 09:09:29	116.71902	40.13131
62	2008-02-08 09:14:29	116.71905	40.1313
62	2008-02-08 09:19:29	116.71906	40.13129
62	2008-02-08 09:24:29	116.71907	40.13128
62	2008-02-08 09:29:29	116.71908	40.13127
62	2008-02-08 09:34:29	116.7191	40.13106
62	2008-02-08 09:39:29	116.71904	40.13113
62	2008-02-08 09:44:29	116.71906	40.1311
62	2008-02-08 09:49:29	116.71916	40.1309
62	2008-02-08 09:54:29	116.71913	40.13097
62	2008-02-08 09:59:29	116.71913	40.13102
62	2008-02-08 10:04:28	116.71953	40.11925
62	2008-02-08 10:05:14	116.71932	40.11757
62	2008-02-08 10:09:28	116.69511	40.11893
62	2008-02-08 10:14:29	116.68506	40.10174
62	2008-02-08 10:19:29	116.65564	40.09509
62	2008-02-08 10:19:29	116.65564	40.09509
62	2008-02-08 10:24:29	116.65143	40.05995
62	2008-02-08 10:29:29	116.63255	40.05631
62	2008-02-08 10:34:29	116.61356	40.03347
62	2008-02-08 10:39:29	116.57062	40.03474
62	2008-02-08 10:44:29	116.5549	40.01787
62	2008-02-08 10:49:29	116.56411	39.98634
62	2008-02-08 10:54:28	116.55224	39.97004
62	2008-02-08 10:59:28	116.54382	39.96994
62	2008-02-08 11:04:28	116.51218	39.97663
62	2008-02-08 11:05:48	116.5107	39.97804
62	2008-02-08 11:10:48	116.5158	40.00043
62	2008-02-08 11:12:24	116.52124	40.00084
62	2008-02-08 11:17:24	116.50105	39.99953
62	2008-02-08 11:17:24	116.50105	39.99953
62	2008-02-08 11:22:24	116.48339	39.98503
62	2008-02-08 11:24:52	116.47874	39.98181
62	2008-02-08 11:29:52	116.46198	39.9955
62	2008-02-08 11:34:51	116.46005	40.0146
62	2008-02-08 11:39:51	116.40853	40.02337
62	2008-02-08 11:42:26	116.40578	40.0291
62	2008-02-08 11:47:26	116.41077	40.02542
62	2008-02-08 11:52:26	116.41139	40.02528
62	2008-02-08 11:57:26	116.4114	40.02528
62	2008-02-08 11:58:56	116.4112	40.02376
62	2008-02-08 12:03:32	116.39802	40.00786
62	2008-02-08 12:04:08	116.40147	40.00796
62	2008-02-08 12:09:08	116.41229	40.02924
62	2008-02-08 12:13:53	116.4238	40.03918
62	2008-02-08 12:18:53	116.41124	40.03641
62	2008-02-08 12:22:05	116.41168	40.02595
62	2008-02-08 12:27:05	116.41056	39.99803
62	2008-02-08 12:29:11	116.40749	39.9938
62	2008-02-08 12:36:54	116.41133	39.9765
62	2008-02-08 12:41:54	116.41194	39.96072
62	2008-02-08 12:46:54	116.40187	39.95763
62	2008-02-08 12:50:28	116.39506	39.95012
62	2008-02-08 12:51:54	116.39114	39.95016
62	2008-02-08 12:56:54	116.37779	39.94742
62	2008-02-08 13:01:54	116.34936	39.93693
62	2008-02-08 13:06:54	116.34893	39.91712
62	2008-02-08 13:07:50	116.34504	39.91717
62	2008-02-08 13:11:54	116.33798	39.92588
62	2008-02-08 13:14:16	116.33135	39.93078
62	2008-02-08 13:16:54	116.34828	39.9309
62	2008-02-08 13:21:54	116.35846	39.91767
62	2008-02-08 13:25:40	116.36687	39.9115
62	2008-02-08 13:28:21	116.36773	39.90724
62	2008-02-08 13:33:21	116.35355	39.89852
62	2008-02-08 13:44:08	116.31128	39.88114
62	2008-02-08 13:49:07	116.32322	39.89252
62	2008-02-08 13:59:07	116.31362	39.90637
62	2008-02-08 14:04:07	116.30416	39.93644
62	2008-02-08 14:19:15	116.26422	40.0055
62	2008-02-08 14:21:56	116.25203	40.00475
62	2008-02-08 14:26:12	116.25375	40.00467
62	2008-02-08 14:30:18	116.2683	40.00147
62	2008-02-08 14:35:18	116.28585	39.99647
62	2008-02-08 14:39:42	116.29859	39.99106
62	2008-02-08 14:44:42	116.30002	39.97668
62	2008-02-08 14:51:39	116.29809	39.9557
62	2008-02-08 14:54:42	116.29773	39.9542
62	2008-02-08 14:59:42	116.30415	39.91266
62	2008-02-08 14:59:42	116.30415	39.91266
62	2008-02-08 15:02:00	116.29633	39.90649
62	2008-02-08 15:07:00	116.31491	39.90664
62	2008-02-08 15:14:46	116.33337	39.91328
62	2008-02-08 15:27:57	116.37441	39.95388
62	2008-02-08 15:27:57	116.37441	39.95388
62	2008-02-08 15:28:15	116.37481	39.95395
62	2008-02-08 15:33:16	116.38866	39.95867
62	2008-02-08 15:38:16	116.39375	39.94998
62	2008-02-08 15:43:16	116.38939	39.94846
62	2008-02-08 15:43:16	116.38939	39.94846
62	2008-02-08 15:46:02	116.39182	39.95509
62	2008-02-08 15:51:02	116.39077	39.9501
62	2008-02-08 15:56:02	116.39397	39.94745
62	2008-02-08 16:01:02	116.42786	39.92769
62	2008-02-08 16:03:05	116.42538	39.92571
62	2008-02-08 16:08:05	116.42062	39.91062
62	2008-02-08 16:12:11	116.42613	39.90623
62	2008-02-08 16:12:11	116.42613	39.90623
62	2008-02-08 16:17:11	116.42778	39.9385
62	2008-02-08 16:22:11	116.43779	39.96335
62	2008-02-08 16:27:11	116.37906	39.96691
62	2008-02-08 16:32:11	116.34752	39.98569
62	2008-02-08 16:37:11	116.32695	39.98816
62	2008-02-08 16:42:11	116.32684	39.99132
62	2008-02-08 16:47:11	116.32694	39.99094
62	2008-02-08 16:52:11	116.32712	39.98802
62	2008-02-08 16:57:11	116.31998	39.99118
62	2008-02-08 16:58:38	116.32107	39.98945
62	2008-02-08 17:03:38	116.32743	39.99228
62	2008-02-08 17:08:38	116.33714	39.99162
62	2008-02-08 17:13:38	116.33728	39.99135
62	2008-02-08 17:18:38	116.33729	39.99138
62	2008-02-08 17:20:37	116.33726	39.99165
62	2008-02-08 17:25:37	116.34651	40.00237
62	2008-02-08 17:30:37	116.34097	40.01804
62	2008-02-08 17:35:37	116.3312	40.02665
62	2008-02-08 17:37:30	116.32791	40.02592
