# Supplementary material for: An adaptive map-matching algorithm based on hierarchical fuzzy system from vehicular GPS data
Source: PLoS One. 2017 Dec 5;12(12):e0188796. doi: 10.1371/journal.pone.0188796 (PMC5716534; doi:10.1371/journal.pone.0188796)
Supplement: S1 Data — (ZIP) [file pone.0188796.s001.zip › data samples/63.txt]

63	2008-02-02 13:35:43	116.49413	40.16258
63	2008-02-02 13:35:43	116.49413	40.16258
63	2008-02-02 13:40:43	116.49276	40.1291
63	2008-02-02 13:45:43	116.48051	40.09327
63	2008-02-02 13:50:43	116.44466	40.08093
63	2008-02-02 13:52:35	116.43915	40.07978
63	2008-02-02 13:57:35	116.419	40.06329
63	2008-02-02 14:00:59	116.41061	40.05882
63	2008-02-02 14:05:59	116.40613	40.05064
63	2008-02-02 14:10:43	116.40971	40.03137
63	2008-02-02 14:15:43	116.42661	40.02624
63	2008-02-02 14:17:41	116.4265	40.02322
63	2008-02-02 14:22:04	116.40872	40.02542
63	2008-02-02 14:27:03	116.3982	40.03501
63	2008-02-02 14:27:11	116.3982	40.03502
63	2008-02-02 14:32:03	116.41093	40.03136
63	2008-02-02 14:34:38	116.41289	40.03642
63	2008-02-02 14:38:20	116.40819	40.02711
63	2008-02-02 14:43:20	116.40775	40.04189
63	2008-02-02 14:43:20	116.40775	40.04189
63	2008-02-02 14:48:20	116.42163	40.06236
63	2008-02-02 14:49:31	116.42433	40.064
63	2008-02-02 14:53:20	116.41532	40.06057
63	2008-02-02 14:58:20	116.40556	40.05198
63	2008-02-02 14:59:01	116.40648	40.05233
63	2008-02-02 15:04:01	116.39958	40.04609
63	2008-02-02 15:19:01	116.40999	40.00796
63	2008-02-02 15:20:59	116.41036	40.00559
63	2008-02-02 15:33:46	116.35953	39.97503
63	2008-02-02 15:38:08	116.36384	39.97064
63	2008-02-02 15:43:08	116.36568	39.94873
63	2008-02-02 15:44:55	116.36569	39.94795
63	2008-02-02 15:48:16	116.37057	39.94718
63	2008-02-02 15:55:09	116.37473	39.97855
63	2008-02-02 16:00:09	116.37575	39.97546
63	2008-02-02 16:10:09	116.37277	39.96814
63	2008-02-02 16:15:09	116.37277	39.96814
63	2008-02-02 16:15:09	116.37277	39.96814
63	2008-02-02 16:20:09	116.37277	39.96814
63	2008-02-02 16:25:09	116.37277	39.96814
63	2008-02-02 16:30:09	116.37278	39.96811
63	2008-02-02 16:35:08	116.37279	39.9681
63	2008-02-02 16:40:08	116.3728	39.96809
63	2008-02-02 16:45:08	116.3728	39.96808
63	2008-02-02 16:50:08	116.37281	39.96808
63	2008-02-02 16:55:08	116.37272	39.96849
63	2008-02-02 17:00:08	116.37281	39.9684
63	2008-02-02 17:05:08	116.37282	39.96833
63	2008-02-02 17:10:08	116.37281	39.9683
63	2008-02-02 17:15:09	116.37261	39.96748
63	2008-02-02 17:16:11	116.37121	39.96723
63	2008-02-02 17:26:11	116.32781	39.96637
63	2008-02-02 17:31:11	116.32962	39.95117
63	2008-02-02 17:35:50	116.3419	39.94854
63	2008-02-02 17:37:12	116.34259	39.94865
63	2008-02-02 17:42:12	116.34653	39.93687
63	2008-02-02 17:42:12	116.34653	39.93687
63	2008-02-02 17:47:12	116.34334	39.93195
63	2008-02-02 17:53:46	116.34068	39.92784
63	2008-02-02 17:57:12	116.34602	39.92712
63	2008-02-02 18:02:12	116.34662	39.92058
63	2008-02-02 18:07:12	116.34733	39.9178
63	2008-02-02 18:11:28	116.34635	39.90671
63	2008-02-02 18:14:12	116.34681	39.91164
63	2008-02-02 18:19:12	116.34754	39.91532
63	2008-02-02 18:24:12	116.33846	39.92132
63	2008-02-02 18:29:12	116.32101	39.9222
63	2008-02-02 18:39:13	116.30366	39.95012
63	2008-02-02 18:46:31	116.28237	40.00562
63	2008-02-02 18:49:13	116.27682	40.01945
63	2008-02-02 18:57:21	116.27146	40.01967
63	2008-02-02 19:00:33	116.28096	40.01188
63	2008-02-02 19:02:25	116.28164	40.00854
63	2008-02-02 19:05:33	116.2835	39.99755
63	2008-02-02 19:07:34	116.2863	39.99472
63	2008-02-02 19:11:57	116.28799	39.99235
63	2008-02-02 19:16:57	116.32252	39.98443
63	2008-02-02 19:21:57	116.35011	39.98543
63	2008-02-02 19:26:57	116.39338	39.98662
63	2008-02-02 19:31:57	116.4468	39.98071
63	2008-02-02 19:36:57	116.47642	39.98251
63	2008-02-02 19:41:57	116.47447	39.99204
63	2008-02-02 19:50:03	116.47682	39.98331
63	2008-02-02 19:55:03	116.46164	39.96952
63	2008-02-02 20:00:03	116.44855	39.95859
63	2008-02-02 20:00:43	116.4476	39.95775
63	2008-02-02 20:05:43	116.44814	39.95733
63	2008-02-02 20:10:43	116.43234	39.96703
63	2008-02-02 20:15:43	116.4283	39.98206
63	2008-02-02 20:16:48	116.42847	39.98052
63	2008-02-02 20:16:48	116.42847	39.98052
63	2008-02-02 20:21:48	116.415	39.98211
63	2008-02-02 20:26:36	116.41541	39.98717
63	2008-02-02 20:36:36	116.38834	39.96189
63	2008-02-02 20:41:36	116.38338	39.96175
63	2008-02-02 20:46:39	116.37587	39.96599
63	2008-02-02 20:50:54	116.3791	39.96383
63	2008-02-02 20:57:53	116.37192	39.9478
63	2008-02-02 21:02:53	116.3698	39.94764
63	2008-02-02 21:07:53	116.3671	39.94757
63	2008-02-02 21:12:53	116.36628	39.94827
63	2008-02-02 21:18:45	116.36616	39.94301
63	2008-02-02 21:22:53	116.36197	39.93357
63	2008-02-02 21:27:53	116.35864	39.91908
63	2008-02-02 21:39:12	116.36526	39.90552
63	2008-02-02 21:42:53	116.37724	39.9058
63	2008-02-02 21:47:53	116.39742	39.90632
63	2008-02-02 21:52:53	116.42099	39.90553
63	2008-02-02 21:54:33	116.42101	39.9079
63	2008-02-02 21:57:53	116.42061	39.90756
63	2008-02-02 22:01:19	116.41861	39.90366
63	2008-02-02 22:06:19	116.41809	39.90694
63	2008-02-02 22:11:19	116.41826	39.90604
63	2008-02-02 22:11:27	116.41841	39.90541
63	2008-02-02 22:16:28	116.4053	39.89943
63	2008-02-02 22:21:28	116.39242	39.89875
63	2008-02-02 22:26:28	116.36897	39.89838
63	2008-02-02 22:31:28	116.36827	39.88808
63	2008-02-02 22:33:02	116.37373	39.88806
63	2008-02-02 22:36:28	116.38365	39.88813
63	2008-02-02 22:41:28	116.36847	39.89293
63	2008-02-02 22:43:38	116.36871	39.89543
63	2008-02-02 22:46:28	116.36195	39.89839
63	2008-02-02 22:51:28	116.34025	39.88849
63	2008-02-02 22:51:28	116.34025	39.88849
63	2008-02-02 22:51:28	116.34025	39.88849
63	2008-02-02 22:51:28	116.34025	39.88849
63	2008-02-02 22:56:29	116.311	39.88644
63	2008-02-02 23:01:29	116.31191	39.88119
63	2008-02-02 23:06:31	116.3114	39.88313
63	2008-02-02 23:11:31	116.30877	39.89576
63	2008-02-02 23:16:31	116.3135	39.89568
63	2008-02-02 23:20:44	116.31477	39.89505
63	2008-02-02 23:22:38	116.31501	39.89485
63	2008-02-02 23:27:38	116.35341	39.89801
63	2008-02-02 23:32:38	116.38345	39.89889
63	2008-02-02 23:37:38	116.39541	39.90637
63	2008-02-02 23:42:38	116.42056	39.90445
63	2008-02-02 23:47:59	116.42598	39.90526
63	2008-02-02 23:50:27	116.42322	39.90578
63	2008-02-02 23:55:27	116.45584	39.90989
63	2008-02-03 00:00:27	116.45571	39.95098
63	2008-02-03 00:01:15	116.45847	39.95192
63	2008-02-03 00:05:27	116.45593	39.95504
63	2008-02-03 00:10:27	116.407	39.9677
63	2008-02-03 00:15:27	116.37235	39.98618
63	2008-02-03 00:20:27	116.34521	40.02478
63	2008-02-03 00:25:27	116.31468	40.06507
63	2008-02-03 00:30:27	116.32166	40.06995
63	2008-02-03 00:33:04	116.33366	40.07122
63	2008-02-03 00:35:27	116.32503	40.07748
63	2008-02-03 00:40:27	116.31867	40.05916
63	2008-02-03 00:45:27	116.35516	40.01136
63	2008-02-03 00:50:26	116.37406	39.96667
63	2008-02-03 00:53:32	116.38158	39.96215
63	2008-02-03 00:55:32	116.38239	39.96152
63	2008-02-03 00:58:32	116.38916	39.94823
63	2008-02-03 01:00:32	116.3728	39.94743
63	2008-02-03 01:05:32	116.35029	39.91441
63	2008-02-03 01:10:32	116.30968	39.8957
63	2008-02-03 01:17:29	116.20625	39.8938
63	2008-02-03 01:25:32	116.16065	39.87187
63	2008-02-03 01:27:28	116.15658	39.86541
63	2008-02-03 01:32:28	116.15789	39.88446
63	2008-02-03 01:37:28	116.19372	39.88753
63	2008-02-03 01:42:28	116.20848	39.89974
63	2008-02-03 01:47:28	116.23462	39.90254
63	2008-02-03 01:50:09	116.25075	39.90592
63	2008-02-03 01:53:59	116.23906	39.90276
63	2008-02-03 01:58:59	116.25667	39.90614
63	2008-02-03 02:03:59	116.27048	39.90607
63	2008-02-03 02:18:59	116.31692	39.89512
63	2008-02-03 02:23:59	116.31756	39.89581
63	2008-02-03 02:28:59	116.31773	39.89606
63	2008-02-03 02:30:31	116.31901	39.89567
63	2008-02-03 02:35:31	116.34452	39.86727
63	2008-02-03 02:51:42	116.45537	39.88441
63	2008-02-03 02:53:56	116.45867	39.88748
63	2008-02-03 02:58:56	116.45514	39.88493
63	2008-02-03 03:03:56	116.46884	39.8699
63	2008-02-03 03:04:12	116.46884	39.8699
63	2008-02-03 03:08:56	116.45508	39.87528
63	2008-02-03 03:13:57	116.45575	39.91794
63	2008-02-03 03:15:21	116.45592	39.92075
63	2008-02-03 03:20:21	116.44916	39.92698
63	2008-02-03 03:25:21	116.43753	39.92931
63	2008-02-03 03:30:21	116.43	39.92973
63	2008-02-03 03:35:21	116.43764	39.92913
63	2008-02-03 03:35:26	116.43763	39.92947
63	2008-02-03 03:40:26	116.401	39.93204
63	2008-02-03 03:45:25	116.3621	39.93103
63	2008-02-03 03:54:38	116.36298	39.93087
63	2008-02-03 04:09:38	116.39696	39.93936
63	2008-02-03 04:19:38	116.43768	39.93284
63	2008-02-03 04:24:00	116.43768	39.92934
63	2008-02-03 04:29:00	116.40704	39.93212
63	2008-02-03 04:39:01	116.35264	39.93655
63	2008-02-03 04:39:19	116.35265	39.93654
63	2008-02-03 04:44:19	116.362	39.93936
63	2008-02-03 04:44:19	116.362	39.93936
63	2008-02-03 04:49:19	116.38263	39.94233
63	2008-02-03 04:54:19	116.40592	39.93945
63	2008-02-03 04:59:19	116.42146	39.93973
63	2008-02-03 05:04:19	116.44475	39.94622
63	2008-02-03 05:08:07	116.45666	39.95575
63	2008-02-03 05:12:08	116.44507	39.94983
63	2008-02-03 05:17:08	116.48366	39.98308
63	2008-02-03 05:22:08	116.49495	40.00027
63	2008-02-03 08:40:06	116.66508	40.12137
63	2008-02-03 08:45:06	116.66494	40.12192
63	2008-02-03 09:05:06	116.66504	40.1213
63	2008-02-03 09:10:06	116.66502	40.12125
63	2008-02-03 09:10:06	116.66502	40.12125
63	2008-02-03 09:15:05	116.66497	40.12158
63	2008-02-03 09:30:05	116.66489	40.12165
63	2008-02-03 09:35:05	116.66485	40.12174
63	2008-02-03 09:40:05	116.66494	40.12153
63	2008-02-03 09:45:05	116.66494	40.12153
63	2008-02-03 09:50:05	116.66497	40.12154
63	2008-02-03 09:55:06	116.66498	40.12154
63	2008-02-03 10:00:05	116.66497	40.12153
63	2008-02-03 10:05:05	116.66494	40.12156
63	2008-02-03 10:10:05	116.66492	40.12158
63	2008-02-03 10:15:05	116.6649	40.12159
63	2008-02-03 10:20:05	116.66489	40.12159
63	2008-02-03 10:25:05	116.66488	40.12159
63	2008-02-03 10:30:05	116.66488	40.12159
63	2008-02-03 10:35:05	116.66487	40.12161
63	2008-02-03 10:40:05	116.66491	40.12194
63	2008-02-03 10:45:05	116.66321	40.1171
63	2008-02-03 10:50:05	116.62414	40.11657
63	2008-02-03 10:55:05	116.6147	40.11662
63	2008-02-03 11:00:05	116.56335	40.11728
63	2008-02-03 11:05:05	116.55247	40.08471
63	2008-02-03 11:10:05	116.53195	40.05412
63	2008-02-03 11:15:05	116.50734	40.04092
63	2008-02-03 11:20:05	116.5232	40.03372
63	2008-02-03 11:25:04	116.51618	40.03323
63	2008-02-03 11:30:04	116.50648	40.0344
63	2008-02-03 11:35:04	116.50647	40.03448
63	2008-02-03 11:35:04	116.50647	40.03448
63	2008-02-03 11:40:04	116.50648	40.0345
63	2008-02-03 11:42:23	116.50648	40.03517
63	2008-02-03 11:47:23	116.51928	40.05697
63	2008-02-03 11:52:23	116.54935	40.06552
63	2008-02-03 11:57:23	116.56693	40.11639
63	2008-02-03 12:00:09	116.58624	40.12205
63	2008-02-03 12:05:09	116.54666	40.10526
63	2008-02-03 12:10:09	116.55144	40.09235
63	2008-02-03 12:25:50	116.57874	40.06288
63	2008-02-03 12:30:50	116.55653	40.06706
63	2008-02-03 12:35:50	116.55724	40.07505
63	2008-02-03 12:40:50	116.55464	40.07068
63	2008-02-03 12:45:50	116.5557	40.05693
63	2008-02-03 12:50:50	116.57177	40.04222
63	2008-02-03 13:00:50	116.4482	39.95639
63	2008-02-03 13:10:51	116.42867	39.90873
63	2008-02-03 13:15:51	116.42381	39.90517
63	2008-02-03 13:21:03	116.42288	39.9041
63	2008-02-03 13:32:42	116.41464	39.91448
63	2008-02-03 13:36:15	116.40742	39.90863
63	2008-02-03 13:37:31	116.40675	39.90907
63	2008-02-03 13:45:33	116.42306	39.90489
63	2008-02-03 13:50:33	116.42181	39.90657
63	2008-02-03 13:50:33	116.42181	39.90657
63	2008-02-03 13:51:31	116.42343	39.90692
63	2008-02-03 13:56:31	116.4139	39.90693
63	2008-02-03 13:58:33	116.40872	39.90726
63	2008-02-03 14:03:33	116.41213	39.91528
63	2008-02-03 14:10:55	116.42985	39.92979
63	2008-02-03 14:15:55	116.40671	39.94788
63	2008-02-03 14:20:55	116.38857	39.96158
63	2008-02-03 14:25:13	116.37887	39.96292
63	2008-02-03 14:30:13	116.37355	39.96216
63	2008-02-03 14:33:54	116.37672	39.9706
63	2008-02-03 14:38:54	116.38907	39.94964
63	2008-02-03 14:43:54	116.38885	39.93914
63	2008-02-03 14:47:19	116.3899	39.93379
63	2008-02-03 14:48:55	116.39105	39.93197
63	2008-02-03 14:53:54	116.40445	39.92805
63	2008-02-03 14:54:58	116.40267	39.93016
63	2008-02-03 14:59:58	116.40196	39.94899
63	2008-02-03 15:04:58	116.41866	39.96811
63	2008-02-03 15:12:52	116.41849	39.97223
63	2008-02-03 15:21:15	116.43335	39.95938
63	2008-02-03 15:26:15	116.43019	39.96201
63	2008-02-03 15:30:56	116.43013	39.96205
63	2008-02-03 15:35:56	116.42633	39.94885
63	2008-02-03 15:40:56	116.42758	39.92374
63	2008-02-03 15:45:56	116.43384	39.92153
63	2008-02-03 15:49:38	116.43484	39.91375
63	2008-02-03 15:50:56	116.43485	39.91079
63	2008-02-03 15:55:56	116.42436	39.90711
63	2008-02-03 16:00:56	116.40051	39.90718
63	2008-02-03 16:00:56	116.40051	39.90718
63	2008-02-03 16:02:58	116.40036	39.90472
63	2008-02-03 16:07:58	116.40283	39.9129
63	2008-02-03 16:10:25	116.40109	39.91697
63	2008-02-03 16:15:24	116.40067	39.90233
63	2008-02-03 16:15:24	116.40067	39.90233
63	2008-02-03 16:20:24	116.40605	39.89216
63	2008-02-03 16:25:24	116.4144	39.88298
63	2008-02-03 16:30:25	116.41591	39.85649
63	2008-02-03 16:34:12	116.42231	39.84997
63	2008-02-03 16:36:38	116.41744	39.8509
63	2008-02-03 16:46:38	116.45385	39.86539
63	2008-02-03 16:51:38	116.48772	39.86973
63	2008-02-03 16:56:38	116.50788	39.86381
63	2008-02-03 17:01:30	116.52021	39.85376
63	2008-02-03 17:06:30	116.5079	39.86048
63	2008-02-03 17:11:30	116.49926	39.85802
63	2008-02-03 17:12:59	116.494	39.86044
63	2008-02-03 17:17:59	116.48402	39.8885
63	2008-02-03 17:24:58	116.47149	39.89187
63	2008-02-03 17:29:58	116.47149	39.89896
63	2008-02-03 17:34:58	116.45912	39.89945
63	2008-02-03 17:39:58	116.45911	39.89944
63	2008-02-03 17:44:58	116.45911	39.89944
63	2008-02-03 17:47:48	116.456	39.89943
63	2008-02-03 17:52:48	116.44755	39.9071
63	2008-02-03 17:57:48	116.43105	39.90733
63	2008-02-03 18:06:42	116.42283	39.90681
63	2008-02-03 18:06:42	116.42283	39.90681
63	2008-02-03 18:11:42	116.42407	39.90681
63	2008-02-03 18:14:09	116.42571	39.90694
63	2008-02-03 18:19:09	116.45537	39.90163
63	2008-02-03 18:28:27	116.44172	39.88035
63	2008-02-03 18:33:26	116.44189	39.87493
63	2008-02-03 18:38:26	116.44982	39.87539
63	2008-02-03 18:43:26	116.4519	39.87488
63	2008-02-03 18:48:26	116.44593	39.87015
63	2008-02-03 18:52:18	116.45466	39.87489
63	2008-02-03 18:57:18	116.46546	39.86656
63	2008-02-03 18:59:42	116.46749	39.85755
63	2008-02-03 19:07:12	116.45535	39.89567
63	2008-02-03 19:07:18	116.45542	39.89626
63	2008-02-03 19:11:58	116.44436	39.90808
63	2008-02-03 19:16:58	116.44106	39.9074
63	2008-02-03 19:21:26	116.43481	39.91152
63	2008-02-03 19:25:45	116.43836	39.90329
63	2008-02-03 19:28:53	116.43517	39.90486
63	2008-02-03 19:28:53	116.43517	39.90486
63	2008-02-03 19:33:53	116.43071	39.89875
63	2008-02-03 19:38:53	116.43953	39.88012
63	2008-02-03 19:43:53	116.41491	39.8699
63	2008-02-03 19:48:53	116.38138	39.87572
63	2008-02-03 19:53:30	116.36978	39.87865
63	2008-02-03 19:54:46	116.36966	39.87734
63	2008-02-03 19:59:46	116.38172	39.86677
63	2008-02-03 20:04:46	116.38049	39.85661
63	2008-02-03 20:09:46	116.38028	39.84382
63	2008-02-03 20:14:46	116.38972	39.83994
63	2008-02-03 20:15:33	116.38971	39.83999
63	2008-02-03 20:19:46	116.39079	39.84353
63	2008-02-03 20:24:46	116.38074	39.85432
63	2008-02-03 20:34:46	116.30706	39.86208
63	2008-02-03 20:39:46	116.31264	39.89555
63	2008-02-03 20:44:46	116.31446	39.89507
63	2008-02-03 20:44:54	116.31446	39.89507
63	2008-02-03 20:49:54	116.31176	39.89598
63	2008-02-03 20:52:54	116.31278	39.89557
63	2008-02-03 20:56:08	116.31973	39.89196
63	2008-02-03 21:01:08	116.33	39.89622
63	2008-02-03 21:05:20	116.32815	39.89618
63	2008-02-03 21:16:09	116.30364	39.85878
63	2008-02-03 21:17:21	116.30129	39.85885
63	2008-02-03 21:20:20	116.30329	39.86549
63	2008-02-03 21:25:20	116.30438	39.88518
63	2008-02-03 21:28:42	116.3048	39.90468
63	2008-02-03 21:33:42	116.30565	39.896
63	2008-02-03 21:38:09	116.31496	39.90316
63	2008-02-03 21:43:09	116.3394	39.90591
63	2008-02-03 21:49:04	116.3618	39.89915
63	2008-02-03 21:53:22	116.35826	39.89836
63	2008-02-03 21:57:32	116.37007	39.90548
63	2008-02-03 22:01:19	116.36833	39.90935
63	2008-02-03 22:06:19	116.37588	39.91691
63	2008-02-03 22:11:19	116.38698	39.92173
63	2008-02-03 22:19:32	116.4109	39.92716
63	2008-02-03 22:23:13	116.4251	39.93215
63	2008-02-03 22:28:13	116.43003	39.90215
63	2008-02-03 22:36:42	116.42497	39.90698
63	2008-02-03 22:41:09	116.42478	39.90701
63	2008-02-03 22:46:09	116.42771	39.93717
63	2008-02-03 22:51:09	116.37807	39.9476
63	2008-02-03 22:56:09	116.33734	39.93616
63	2008-02-03 23:06:57	116.3287	39.90961
63	2008-02-03 23:11:57	116.36742	39.90584
63	2008-02-03 23:21:57	116.43204	39.90708
63	2008-02-03 23:26:57	116.49588	39.90672
63	2008-02-03 23:31:57	116.5485	39.90779
63	2008-02-03 23:36:57	116.57118	39.90679
63	2008-02-03 23:39:08	116.57017	39.90037
63	2008-02-03 23:42:24	116.57071	39.91152
63	2008-02-03 23:47:24	116.58393	39.92149
63	2008-02-03 23:52:54	116.57155	39.91369
63	2008-02-03 23:57:54	116.54297	39.91483
63	2008-02-04 00:02:54	116.52035	39.91166
63	2008-02-04 00:07:54	116.49696	39.9148
63	2008-02-04 00:12:54	116.49615	39.93019
63	2008-02-04 00:14:43	116.49813	39.93017
63	2008-02-04 00:19:43	116.4838	39.95062
63	2008-02-04 00:24:43	116.42537	39.98783
63	2008-02-04 00:29:43	116.34293	39.9854
63	2008-02-04 00:34:43	116.29945	39.98297
63	2008-02-04 00:35:39	116.29995	39.98127
63	2008-02-04 00:39:43	116.30987	39.98422
63	2008-02-04 00:44:43	116.39486	39.98672
63	2008-02-04 00:49:43	116.46784	39.9669
63	2008-02-04 00:52:17	116.48376	39.95767
63	2008-02-04 00:57:17	116.4915	39.96295
63	2008-02-04 01:02:11	116.49872	39.9705
63	2008-02-04 01:07:11	116.49182	39.99553
63	2008-02-04 01:07:11	116.49182	39.99553
63	2008-02-04 01:12:11	116.57634	40.04445
63	2008-02-04 01:16:40	116.58658	40.07914
63	2008-02-04 01:21:40	116.58236	40.07348
63	2008-02-04 01:21:40	116.58236	40.07348
63	2008-02-04 01:26:40	116.58074	40.05953
63	2008-02-04 01:37:24	116.51028	40.01238
63	2008-02-04 01:41:40	116.45727	39.96461
63	2008-02-04 01:46:40	116.39503	39.94769
63	2008-02-04 01:51:40	116.35012	39.92145
63	2008-02-04 02:01:40	116.291	39.86529
63	2008-02-04 02:11:40	116.27876	39.84613
63	2008-02-04 02:16:40	116.2967	39.85677
63	2008-02-04 02:17:04	116.29835	39.85674
63	2008-02-04 02:22:04	116.35331	39.84701
63	2008-02-04 02:23:02	116.35603	39.84393
63	2008-02-04 02:28:02	116.37342	39.84918
63	2008-02-04 02:33:02	116.40174	39.85546
63	2008-02-04 02:38:02	116.42283	39.85677
63	2008-02-04 02:43:03	116.42387	39.85684
63	2008-02-04 02:48:02	116.4239	39.85684
63	2008-02-04 02:53:02	116.42836	39.86116
63	2008-02-04 02:54:03	116.4277	39.86028
63	2008-02-04 03:04:02	116.31505	39.82941
63	2008-02-04 03:07:10	116.29317	39.83341
63	2008-02-04 03:12:10	116.28246	39.83982
63	2008-02-04 03:16:38	116.28579	39.84265
63	2008-02-04 03:19:00	116.2988	39.83943
63	2008-02-04 03:24:00	116.31246	39.84689
63	2008-02-04 03:29:00	116.34093	39.85321
63	2008-02-04 03:34:13	116.34748	39.88083
63	2008-02-04 03:37:03	116.34687	39.89113
63	2008-02-04 03:37:03	116.34687	39.89113
63	2008-02-04 03:42:03	116.3441	39.88603
63	2008-02-04 03:57:34	116.31649	39.89561
63	2008-02-04 04:11:28	116.40729	39.86834
63	2008-02-04 04:13:10	116.40613	39.86327
63	2008-02-04 04:18:09	116.41494	39.87921
63	2008-02-04 04:23:09	116.42071	39.90361
63	2008-02-04 04:25:49	116.4174	39.90708
63	2008-02-04 04:30:49	116.37738	39.90591
63	2008-02-04 04:36:41	116.31124	39.90625
63	2008-02-04 04:40:49	116.27772	39.90628
63	2008-02-04 04:45:49	116.25648	39.90625
63	2008-02-04 04:49:06	116.2406	39.90632
63	2008-02-04 04:53:51	116.2588	39.91405
63	2008-02-04 04:58:51	116.24678	39.89793
63	2008-02-04 05:11:30	116.30265	39.92256
63	2008-02-04 05:16:30	116.31372	39.93384
63	2008-02-04 05:21:30	116.31364	39.93724
63	2008-02-04 05:26:30	116.31959	39.93764
63	2008-02-04 05:32:11	116.32883	39.95851
63	2008-02-04 05:46:29	116.40822	39.96746
63	2008-02-04 05:51:29	116.43205	39.96093
63	2008-02-04 05:53:53	116.43231	39.95833
63	2008-02-04 05:57:53	116.41203	39.95569
63	2008-02-04 05:59:59	116.41863	39.95648
63	2008-02-04 06:02:53	116.41914	39.94858
63	2008-02-04 06:07:53	116.44086	39.95641
63	2008-02-04 06:12:53	116.46549	39.96444
63	2008-02-04 06:17:53	116.48365	39.98312
63	2008-02-04 06:22:53	116.5077	40.01149
63	2008-02-04 06:27:54	116.54382	40.05893
63	2008-02-04 06:32:54	116.55751	40.1102
63	2008-02-04 06:37:54	116.61512	40.11654
63	2008-02-04 06:47:54	116.61481	40.1171
63	2008-02-04 06:52:53	116.63789	40.11623
63	2008-02-04 06:57:53	116.66488	40.1214
63	2008-02-04 07:02:53	116.66482	40.12143
63	2008-02-04 07:07:53	116.6648	40.1215
63	2008-02-04 07:12:53	116.6648	40.12153
63	2008-02-04 07:17:53	116.66479	40.12155
63	2008-02-04 07:22:53	116.66479	40.12155
63	2008-02-04 07:27:53	116.66479	40.12154
63	2008-02-04 07:37:53	116.66466	40.12114
63	2008-02-04 07:42:53	116.66475	40.12129
63	2008-02-04 07:47:54	116.66479	40.12134
63	2008-02-04 07:57:54	116.66481	40.1211
63	2008-02-04 08:02:53	116.66492	40.12157
63	2008-02-04 08:02:53	116.66492	40.12157
63	2008-02-04 08:07:53	116.66481	40.12136
63	2008-02-04 08:12:53	116.6648	40.12139
63	2008-02-04 08:22:53	116.66478	40.12148
63	2008-02-04 08:27:53	116.66478	40.1215
63	2008-02-04 08:32:53	116.66477	40.12151
63	2008-02-04 08:37:53	116.66476	40.12151
63	2008-02-04 08:42:53	116.66476	40.12152
63	2008-02-04 08:52:53	116.66476	40.12153
63	2008-02-04 08:57:53	116.66476	40.12153
63	2008-02-04 09:02:53	116.66475	40.12153
63	2008-02-04 09:07:53	116.66459	40.12181
63	2008-02-04 09:12:52	116.66463	40.12179
63	2008-02-04 09:17:52	116.66469	40.12168
63	2008-02-04 09:22:53	116.66496	40.12066
63	2008-02-04 09:27:53	116.66471	40.12167
63	2008-02-04 09:32:53	116.66476	40.12166
63	2008-02-04 09:37:52	116.66477	40.12156
63	2008-02-04 09:42:52	116.66485	40.12153
63	2008-02-04 09:47:53	116.66487	40.12157
63	2008-02-04 09:52:53	116.66485	40.12156
63	2008-02-04 09:57:53	116.66568	40.12221
63	2008-02-04 10:07:52	116.6431	40.12907
63	2008-02-04 10:12:52	116.63539	40.12373
63	2008-02-04 10:17:52	116.61025	40.11662
63	2008-02-04 10:22:52	116.58191	40.11707
63	2008-02-04 10:27:52	116.5553	40.10135
63	2008-02-04 10:27:52	116.5553	40.10135
63	2008-02-04 10:32:52	116.5503	40.07126
63	2008-02-04 10:37:52	116.5308	40.05445
63	2008-02-04 10:42:52	116.5131	40.04093
63	2008-02-04 10:45:27	116.50591	40.04055
63	2008-02-04 10:48:53	116.5267	40.03983
63	2008-02-04 10:53:53	116.50844	40.01232
63	2008-02-04 10:58:53	116.48154	40.00108
63	2008-02-04 11:03:53	116.47272	40.00076
63	2008-02-04 11:08:53	116.46433	39.99145
63	2008-02-04 11:13:53	116.46496	39.98686
63	2008-02-04 11:18:21	116.46247	39.97892
63	2008-02-04 11:23:21	116.45001	39.95904
63	2008-02-04 11:27:58	116.42271	39.96846
63	2008-02-04 11:32:57	116.42489	39.97766
63	2008-02-04 11:33:32	116.42481	39.97597
63	2008-02-04 11:38:32	116.41783	39.9877
63	2008-02-04 11:43:32	116.37464	39.98649
63	2008-02-04 11:48:32	116.3276	39.98509
63	2008-02-04 11:53:32	116.31048	39.98269
63	2008-02-04 11:54:54	116.31057	39.97716
63	2008-02-04 11:59:54	116.30294	39.97453
63	2008-02-04 12:04:54	116.29638	39.97316
63	2008-02-04 12:06:06	116.29515	39.97511
63	2008-02-04 12:11:06	116.30992	39.98389
63	2008-02-04 12:15:01	116.32706	39.98144
63	2008-02-04 12:16:07	116.3273	39.98296
63	2008-02-04 12:20:01	116.34737	39.98468
63	2008-02-04 12:25:02	116.35498	39.98039
63	2008-02-04 12:25:36	116.35453	39.98035
63	2008-02-04 12:30:36	116.34426	39.9856
63	2008-02-04 12:35:36	116.3213	39.9811
63	2008-02-04 12:37:46	116.31877	39.98012
63	2008-02-04 12:42:46	116.32147	39.9812
63	2008-02-04 12:50:48	116.32792	39.98181
63	2008-02-04 12:55:48	116.32831	39.98336
63	2008-02-04 13:00:48	116.36726	39.98595
63	2008-02-04 13:05:49	116.35166	40.01641
63	2008-02-04 13:18:23	116.33751	40.07058
63	2008-02-04 13:22:51	116.34408	40.07282
63	2008-02-04 13:27:51	116.32784	40.08459
63	2008-02-04 13:31:34	116.31433	40.08203
63	2008-02-04 13:36:34	116.34147	40.08218
63	2008-02-04 13:37:08	116.34079	40.08227
63	2008-02-04 13:42:08	116.31508	40.08065
63	2008-02-04 13:43:24	116.31466	40.08153
63	2008-02-04 13:48:24	116.31002	40.0694
63	2008-02-04 13:53:24	116.32221	40.05413
63	2008-02-04 13:58:24	116.3341	40.03851
63	2008-02-04 14:03:24	116.34224	40.02805
63	2008-02-04 14:08:24	116.34591	40.0095
63	2008-02-04 14:10:04	116.34187	40.00945
63	2008-02-04 14:10:04	116.34187	40.00945
63	2008-02-04 14:13:24	116.34573	40.00626
63	2008-02-04 14:18:24	116.38019	40.0062
63	2008-02-04 14:23:24	116.38404	39.9864
63	2008-02-04 14:28:24	116.44846	39.9797
63	2008-02-04 14:33:24	116.48376	39.93501
63	2008-02-04 14:38:24	116.4669	39.90723
63	2008-02-04 14:40:18	116.4636	39.90957
63	2008-02-04 14:44:09	116.46716	39.91038
63	2008-02-04 14:44:09	116.46716	39.91038
63	2008-02-04 14:49:09	116.4494	39.91196
63	2008-02-04 14:51:49	116.4439	39.90861
63	2008-02-04 14:54:09	116.43781	39.90685
63	2008-02-04 14:59:09	116.43994	39.919
63	2008-02-04 15:02:17	116.44399	39.9206
63	2008-02-04 15:04:09	116.44403	39.91239
63	2008-02-04 15:09:09	116.44069	39.905
63	2008-02-04 15:09:18	116.44092	39.90484
63	2008-02-04 15:14:18	116.44333	39.90714
63	2008-02-04 15:19:18	116.45491	39.90037
63	2008-02-04 15:24:18	116.45759	39.89947
63	2008-02-04 15:34:18	116.46332	39.91086
63	2008-02-04 15:39:18	116.46695	39.90864
63	2008-02-04 15:40:32	116.46453	39.9073
63	2008-02-04 15:45:32	116.43719	39.90716
63	2008-02-04 15:50:32	116.4154	39.90674
63	2008-02-04 15:55:32	116.3945	39.90637
63	2008-02-04 16:10:32	116.35011	39.92456
63	2008-02-04 16:15:01	116.34123	39.93263
63	2008-02-04 16:16:45	116.34056	39.93204
63	2008-02-04 16:21:45	116.35236	39.93832
63	2008-02-04 16:25:15	116.35285	39.93261
63	2008-02-04 16:30:15	116.3526	39.93884
63	2008-02-04 16:30:15	116.3526	39.93884
63	2008-02-04 16:35:15	116.35142	39.9392
63	2008-02-04 16:40:15	116.35141	39.93942
63	2008-02-04 16:45:15	116.35139	39.93923
63	2008-02-04 16:50:15	116.35141	39.9391
63	2008-02-04 16:55:15	116.34822	39.93934
63	2008-02-04 17:00:15	116.33833	39.94473
63	2008-02-04 17:05:15	116.33833	39.94472
63	2008-02-04 17:10:15	116.33834	39.94474
63	2008-02-04 17:15:15	116.33835	39.94476
63	2008-02-04 17:20:15	116.3384	39.94473
63	2008-02-04 17:25:15	116.33839	39.94476
63	2008-02-04 17:30:15	116.33836	39.94476
63	2008-02-04 17:35:15	116.33834	39.94475
63	2008-02-04 17:40:15	116.33834	39.94475
63	2008-02-04 17:45:15	116.33808	39.94466
63	2008-02-04 17:50:15	116.33725	39.94712
63	2008-02-04 17:51:03	116.34083	39.94833
63	2008-02-04 18:01:03	116.38142	39.96685
63	2008-02-04 18:04:39	116.40126	39.96929
63	2008-02-04 18:09:39	116.40385	39.98119
63	2008-02-04 18:14:39	116.4143	39.98406
63	2008-02-04 18:23:26	116.41838	39.98343
63	2008-02-04 18:26:23	116.42024	39.98332
63	2008-02-04 18:36:23	116.41805	39.98245
63	2008-02-04 18:41:23	116.418	39.98581
63	2008-02-04 18:46:23	116.41802	39.98597
63	2008-02-04 18:51:23	116.42186	39.98739
63	2008-02-04 18:53:32	116.42467	39.98415
63	2008-02-04 18:58:32	116.41853	39.96994
63	2008-02-04 19:01:47	116.41881	39.95928
63	2008-02-04 19:06:47	116.41211	39.95012
63	2008-02-04 19:07:38	116.40987	39.94921
63	2008-02-04 19:07:53	116.40989	39.94847
63	2008-02-04 19:12:53	116.37987	39.94762
63	2008-02-04 19:17:53	116.37511	39.96705
63	2008-02-04 19:21:08	116.36822	39.96981
63	2008-02-04 19:26:08	116.36631	39.96634
63	2008-02-04 19:31:08	116.36916	39.95962
63	2008-02-04 19:34:10	116.36442	39.96242
63	2008-02-04 19:39:10	116.36671	39.98048
63	2008-02-04 19:44:53	116.36506	39.97543
63	2008-02-04 19:47:51	116.36391	39.96985
63	2008-02-04 19:52:51	116.34824	39.97353
63	2008-02-04 19:57:47	116.34227	39.97438
63	2008-02-04 19:57:47	116.34227	39.97438
63	2008-02-04 20:04:18	116.36491	39.96643
63	2008-02-04 20:08:08	116.39463	39.96715
63	2008-02-04 20:11:46	116.39604	39.9655
63	2008-02-04 20:15:48	116.40416	39.96733
63	2008-02-04 20:16:46	116.40504	39.96737
63	2008-02-04 20:21:46	116.41116	39.98038
63	2008-02-04 20:26:47	116.42759	39.98537
63	2008-02-04 20:27:28	116.42761	39.98538
63	2008-02-04 20:32:28	116.43216	39.9822
63	2008-02-04 20:32:48	116.43065	39.98219
63	2008-02-04 20:39:36	116.4211	39.97626
63	2008-02-04 20:44:36	116.40659	39.96771
63	2008-02-04 20:49:36	116.36433	39.96744
63	2008-02-04 20:51:17	116.36432	39.96156
63	2008-02-04 20:51:17	116.36432	39.96156
63	2008-02-04 20:56:17	116.35512	39.95464
63	2008-02-04 21:00:51	116.36391	39.95133
63	2008-02-04 21:05:51	116.36553	39.94923
63	2008-02-04 21:05:51	116.36553	39.94923
63	2008-02-04 21:10:51	116.38258	39.94746
63	2008-02-04 21:15:51	116.42788	39.93517
63	2008-02-04 21:25:52	116.41701	39.90781
63	2008-02-04 21:25:56	116.41701	39.90779
63	2008-02-04 21:35:35	116.43186	39.90647
63	2008-02-04 21:40:35	116.44099	39.9061
63	2008-02-04 21:45:35	116.44419	39.90419
63	2008-02-04 21:50:35	116.44423	39.9081
63	2008-02-04 21:55:35	116.44427	39.90812
63	2008-02-04 21:57:24	116.44411	39.90853
63	2008-02-04 22:02:24	116.44422	39.92482
63	2008-02-04 22:09:22	116.45337	39.93225
63	2008-02-04 22:14:22	116.45537	39.8985
63	2008-02-04 22:19:22	116.45489	39.88338
63	2008-02-04 22:21:32	116.45323	39.87911
63	2008-02-04 22:26:33	116.44985	39.87852
63	2008-02-04 22:30:55	116.4505	39.88026
63	2008-02-04 22:35:55	116.42789	39.85754
63	2008-02-04 22:40:55	116.42437	39.86216
63	2008-02-04 22:44:55	116.42742	39.85026
63	2008-02-04 22:49:55	116.41743	39.84853
63	2008-02-04 23:02:08	116.46551	39.87016
63	2008-02-04 23:07:08	116.45444	39.86823
63	2008-02-04 23:12:08	116.40539	39.85579
63	2008-02-04 23:17:08	116.38086	39.86232
63	2008-02-04 23:18:42	116.38361	39.86371
63	2008-02-04 23:22:08	116.39367	39.85192
63	2008-02-04 23:27:08	116.39394	39.84129
63	2008-02-04 23:32:08	116.39389	39.8411
63	2008-02-04 23:37:09	116.39379	39.84126
63	2008-02-04 23:42:09	116.39354	39.86411
63	2008-02-04 23:47:09	116.41463	39.88108
63	2008-02-04 23:52:09	116.41248	39.89904
63	2008-02-04 23:57:03	116.42063	39.90531
63	2008-02-05 00:06:19	116.41388	39.90015
63	2008-02-05 00:11:19	116.40764	39.901
63	2008-02-05 00:16:19	116.41265	39.88992
63	2008-02-05 00:21:20	116.41229	39.87194
63	2008-02-05 00:22:19	116.40716	39.87267
63	2008-02-05 00:26:19	116.40737	39.86618
63	2008-02-05 00:30:19	116.40157	39.85597
63	2008-02-05 00:33:22	116.39419	39.86316
63	2008-02-05 00:38:22	116.38071	39.85027
63	2008-02-05 00:42:00	116.36893	39.84873
63	2008-02-05 00:44:14	116.37379	39.8491
63	2008-02-05 00:49:14	116.34565	39.85004
63	2008-02-05 00:54:14	116.31559	39.84679
63	2008-02-05 00:56:37	116.30731	39.84752
63	2008-02-05 01:01:37	116.32021	39.84801
63	2008-02-05 01:06:37	116.32034	39.84866
63	2008-02-05 01:07:51	116.31858	39.84946
63	2008-02-05 01:12:51	116.30431	39.89171
63	2008-02-05 01:17:51	116.31392	39.89497
63	2008-02-05 01:22:57	116.32187	39.89553
63	2008-02-05 01:27:57	116.35027	39.9161
63	2008-02-05 01:32:57	116.35741	39.94813
63	2008-02-05 01:34:36	116.35874	39.94984
63	2008-02-05 01:39:36	116.36616	39.94594
63	2008-02-05 01:44:36	116.38724	39.93768
63	2008-02-05 01:46:44	116.38752	39.93788
63	2008-02-05 01:51:44	116.37354	39.95048
63	2008-02-05 01:56:44	116.36412	39.98631
63	2008-02-05 02:01:44	116.33455	39.99169
63	2008-02-05 02:03:13	116.33288	39.99168
63	2008-02-05 02:34:42	116.37443	39.97155
63	2008-02-05 02:44:42	116.38901	39.95135
63	2008-02-05 02:49:42	116.38964	39.93856
63	2008-02-05 02:54:42	116.38752	39.93619
63	2008-02-05 02:59:42	116.38866	39.93694
63	2008-02-05 03:04:42	116.41356	39.93954
63	2008-02-05 03:09:42	116.43329	39.92973
63	2008-02-05 03:14:42	116.43762	39.92932
63	2008-02-05 03:19:42	116.43778	39.92823
63	2008-02-05 03:24:42	116.43774	39.92661
63	2008-02-05 03:29:41	116.43751	39.92702
63	2008-02-05 03:34:41	116.43745	39.92839
63	2008-02-05 03:35:41	116.43765	39.92657
63	2008-02-05 03:40:41	116.45525	39.91612
63	2008-02-05 03:45:41	116.46157	39.88154
63	2008-02-05 03:47:40	116.45848	39.87795
63	2008-02-05 03:52:40	116.45668	39.88742
63	2008-02-05 03:57:40	116.45617	39.90579
63	2008-02-05 04:02:40	116.44	39.92439
63	2008-02-05 04:04:50	116.4376	39.92882
63	2008-02-05 04:09:50	116.44413	39.9135
63	2008-02-05 07:21:47	116.66489	40.12151
63	2008-02-05 07:26:47	116.66489	40.12152
63	2008-02-05 07:31:47	116.66487	40.12153
63	2008-02-05 07:36:47	116.66489	40.12151
63	2008-02-05 07:41:47	116.6649	40.12149
63	2008-02-05 07:46:47	116.6649	40.12149
63	2008-02-05 07:51:47	116.66491	40.12148
63	2008-02-05 07:56:47	116.66491	40.12147
63	2008-02-05 08:01:47	116.66492	40.12147
63	2008-02-05 08:06:47	116.66492	40.12146
63	2008-02-05 08:11:47	116.66492	40.12148
63	2008-02-05 08:16:47	116.66492	40.12148
63	2008-02-05 08:21:47	116.66492	40.12149
63	2008-02-05 08:26:47	116.66492	40.12149
63	2008-02-05 08:31:47	116.66486	40.12151
63	2008-02-05 08:36:47	116.66476	40.1217
63	2008-02-05 08:41:46	116.66483	40.12157
63	2008-02-05 08:41:46	116.66483	40.12157
63	2008-02-05 08:46:46	116.66481	40.12156
63	2008-02-05 08:51:46	116.66491	40.1216
63	2008-02-05 08:56:46	116.66485	40.12158
63	2008-02-05 09:01:47	116.66474	40.12153
63	2008-02-05 09:11:46	116.66414	40.12128
63	2008-02-05 09:16:46	116.66447	40.12164
63	2008-02-05 09:21:47	116.66456	40.1216
63	2008-02-05 09:26:47	116.66428	40.12121
63	2008-02-05 09:41:46	116.66448	40.12138
63	2008-02-05 09:46:46	116.66417	40.12227
63	2008-02-05 09:51:46	116.66414	40.12219
63	2008-02-05 09:56:46	116.66414	40.12225
63	2008-02-05 10:06:46	116.66414	40.12225
63	2008-02-05 10:11:46	116.66414	40.12225
63	2008-02-05 10:16:46	116.6245	40.11639
63	2008-02-05 10:26:47	116.55386	40.09286
63	2008-02-05 10:31:47	116.53823	40.05585
63	2008-02-05 10:36:47	116.51444	40.0412
63	2008-02-05 10:41:46	116.50654	40.03447
63	2008-02-05 10:43:14	116.50673	40.0332
63	2008-02-05 10:48:14	116.48877	40.01415
63	2008-02-05 10:53:14	116.47689	40.00427
63	2008-02-05 10:58:14	116.46091	39.9954
63	2008-02-05 10:59:44	116.46204	39.9928
63	2008-02-05 11:04:44	116.47014	40.00074
63	2008-02-05 11:09:44	116.45895	40.00394
63	2008-02-05 11:11:32	116.46089	40.0038
63	2008-02-05 11:16:32	116.46048	39.98192
63	2008-02-05 11:16:32	116.46048	39.98192
63	2008-02-05 11:21:32	116.46736	39.96712
63	2008-02-05 11:24:51	116.45755	39.9604
63	2008-02-05 11:29:51	116.45276	39.95271
63	2008-02-05 11:34:51	116.44811	39.94694
63	2008-02-05 11:39:51	116.4472	39.95041
63	2008-02-05 11:44:51	116.43864	39.94081
63	2008-02-05 11:49:52	116.42545	39.93815
63	2008-02-05 11:54:52	116.42353	39.93519
63	2008-02-05 11:59:52	116.42065	39.93525
63	2008-02-05 12:04:30	116.42051	39.9352
63	2008-02-05 12:09:30	116.42832	39.93341
63	2008-02-05 12:14:30	116.42937	39.93651
63	2008-02-05 12:14:30	116.42937	39.93651
63	2008-02-05 12:14:41	116.42938	39.9364
63	2008-02-05 12:14:41	116.42938	39.9364
63	2008-02-05 12:19:41	116.41967	39.93543
63	2008-02-05 12:24:41	116.42227	39.94801
63	2008-02-05 12:27:44	116.42607	39.94767
63	2008-02-05 12:32:00	116.43025	39.93045
63	2008-02-05 12:37:00	116.45153	39.93223
63	2008-02-05 12:42:00	116.45935	39.92778
63	2008-02-05 12:47:00	116.45661	39.93259
63	2008-02-05 12:51:38	116.46273	39.94246
63	2008-02-05 12:56:38	116.43844	39.96293
63	2008-02-05 13:01:38	116.4319	39.982
63	2008-02-05 13:01:52	116.43189	39.98201
63	2008-02-05 13:06:38	116.41269	39.97421
63	2008-02-05 13:11:38	116.40591	39.96781
63	2008-02-05 13:13:47	116.39573	39.96867
63	2008-02-05 13:18:47	116.39834	39.96778
63	2008-02-05 13:19:39	116.39397	39.96757
63	2008-02-05 13:24:39	116.36472	39.95609
63	2008-02-05 13:25:32	116.36523	39.95431
63	2008-02-05 13:29:39	116.35744	39.95132
63	2008-02-05 13:34:39	116.35467	39.94637
63	2008-02-05 13:39:39	116.32481	39.93725
63	2008-02-05 13:42:37	116.31172	39.93846
63	2008-02-05 13:44:39	116.30386	39.9458
63	2008-02-05 13:49:39	116.29136	39.99101
63	2008-02-05 13:54:39	116.27064	40.02669
63	2008-02-05 13:59:39	116.25333	40.04287
63	2008-02-05 14:02:45	116.23831	40.0452
63	2008-02-05 14:07:45	116.25425	40.03993
63	2008-02-05 17:23:17	116.47831	40.01231
63	2008-02-05 17:28:16	116.53088	40.02136
63	2008-02-05 17:33:16	116.58419	40.05319
63	2008-02-05 17:37:19	116.58654	40.07907
63	2008-02-05 17:42:19	116.58256	40.07006
63	2008-02-05 17:45:23	116.58358	40.06933
63	2008-02-05 17:48:25	116.58786	40.07761
63	2008-02-05 18:03:26	116.58638	40.04506
63	2008-02-05 18:08:26	116.58751	40.0393
63	2008-02-05 18:12:23	116.586	40.04733
63	2008-02-05 18:17:23	116.56387	40.03182
63	2008-02-05 18:22:23	116.55794	40.00878
63	2008-02-05 18:27:23	116.56623	39.97108
63	2008-02-05 18:32:23	116.58309	39.93751
63	2008-02-05 18:36:53	116.58488	39.92062
63	2008-02-05 18:41:53	116.57064	39.91384
63	2008-02-05 18:42:05	116.56923	39.91399
63	2008-02-05 18:47:05	116.54288	39.91477
63	2008-02-05 18:52:05	116.52732	39.91558
63	2008-02-05 18:56:44	116.52224	39.91593
63	2008-02-05 18:57:40	116.52091	39.91602
63	2008-02-05 19:01:56	116.51245	39.90665
63	2008-02-05 19:02:40	116.49934	39.90681
63	2008-02-05 19:06:11	116.47051	39.90567
63	2008-02-05 19:11:11	116.46917	39.90902
63	2008-02-05 19:16:11	116.47155	39.90892
63	2008-02-05 19:21:11	116.46735	39.91224
63	2008-02-05 19:26:11	116.46518	39.90812
63	2008-02-05 19:28:49	116.46594	39.90829
63	2008-02-05 19:33:49	116.47885	39.91401
63	2008-02-05 19:38:49	116.49472	39.91437
63	2008-02-05 19:43:49	116.49775	39.91301
63	2008-02-05 19:44:55	116.49781	39.91109
63	2008-02-05 19:49:55	116.49469	39.9147
63	2008-02-05 19:54:55	116.46652	39.91505
63	2008-02-05 19:59:56	116.46091	39.9259
63	2008-02-05 20:02:20	116.46083	39.9313
63	2008-02-05 20:06:29	116.46597	39.9343
63	2008-02-05 20:11:29	116.45582	39.94633
63	2008-02-05 20:16:29	116.44938	39.94858
63	2008-02-05 20:21:29	116.44306	39.94718
63	2008-02-05 20:24:49	116.43536	39.94784
63	2008-02-05 20:29:49	116.42841	39.93979
63	2008-02-05 20:30:38	116.42923	39.93941
63	2008-02-05 20:35:38	116.44168	39.93358
63	2008-02-05 20:36:35	116.44256	39.9323
63	2008-02-05 20:41:35	116.44364	39.91635
63	2008-02-05 20:45:13	116.43376	39.91185
63	2008-02-05 20:50:13	116.42859	39.90698
63	2008-02-05 20:55:13	116.4243	39.90531
63	2008-02-05 21:00:12	116.42253	39.90593
63	2008-02-05 21:00:24	116.4226	39.90673
63	2008-02-05 21:05:24	116.45513	39.88979
63	2008-02-05 21:10:24	116.46165	39.86787
63	2008-02-05 21:11:42	116.46403	39.86647
63	2008-02-05 21:15:24	116.45638	39.86919
63	2008-02-05 21:25:24	116.42781	39.93672
63	2008-02-05 21:25:24	116.42781	39.93672
63	2008-02-05 21:30:24	116.38879	39.94786
63	2008-02-05 21:33:33	116.38726	39.95436
63	2008-02-05 21:38:33	116.38331	39.95357
63	2008-02-05 21:41:37	116.37456	39.95006
63	2008-02-05 21:46:37	116.40655	39.96754
63	2008-02-05 21:51:37	116.44123	39.97123
63	2008-02-05 21:52:14	116.44127	39.97122
63	2008-02-05 21:57:14	116.44645	39.96662
63	2008-02-05 22:02:14	116.43462	39.95537
63	2008-02-05 22:07:14	116.43363	39.95675
63	2008-02-05 22:12:14	116.41696	39.95674
63	2008-02-05 22:17:15	116.42523	39.95801
63	2008-02-05 22:22:05	116.4335	39.95548
63	2008-02-05 22:27:05	116.43853	39.94079
63	2008-02-05 22:32:05	116.42811	39.92008
63	2008-02-05 22:33:47	116.42801	39.91159
63	2008-02-05 22:38:47	116.42069	39.90768
63	2008-02-05 22:43:47	116.42311	39.90376
63	2008-02-05 22:48:47	116.42946	39.9071
63	2008-02-05 22:53:47	116.46131	39.89941
63	2008-02-05 23:13:47	116.48145	39.89949
63	2008-02-05 23:18:47	116.48144	39.89949
63	2008-02-05 23:23:48	116.47175	39.90381
63	2008-02-05 23:24:30	116.4718	39.90628
63	2008-02-05 23:28:47	116.47247	39.91435
63	2008-02-05 23:31:25	116.46417	39.9123
63	2008-02-05 23:36:25	116.43598	39.89239
63	2008-02-05 23:43:56	116.4213	39.89641
63	2008-02-05 23:48:00	116.43924	39.89429
63	2008-02-05 23:49:02	116.43995	39.89284
63	2008-02-05 23:54:02	116.43359	39.92325
63	2008-02-05 23:56:56	116.43742	39.92692
63	2008-02-06 00:04:02	116.42199	39.92304
63	2008-02-06 00:09:02	116.39182	39.92194
63	2008-02-06 00:14:02	116.36436	39.92253
63	2008-02-06 00:19:02	116.32793	39.92179
63	2008-02-06 00:24:02	116.28274	39.92304
63	2008-02-06 00:26:52	116.27705	39.92679
63	2008-02-06 00:31:52	116.27981	39.92289
63	2008-02-06 00:34:15	116.29183	39.92166
63	2008-02-06 00:39:49	116.25876	39.92741
63	2008-02-06 00:44:49	116.27848	39.9266
63	2008-02-06 00:49:49	116.28331	39.92279
63	2008-02-06 00:51:37	116.28864	39.92266
63	2008-02-06 00:56:37	116.28765	39.9482
63	2008-02-06 01:00:38	116.28531	39.94374
63	2008-02-06 01:04:08	116.28226	39.94105
63	2008-02-06 01:09:08	116.28158	39.95109
63	2008-02-06 01:10:24	116.28081	39.95106
63	2008-02-06 01:14:08	116.29663	39.9587
63	2008-02-06 01:19:08	116.30121	39.98375
63	2008-02-06 01:26:54	116.30746	39.98339
63	2008-02-06 01:31:54	116.3057	39.98114
63	2008-02-06 01:31:54	116.3057	39.98114
63	2008-02-06 01:36:55	116.30556	39.98117
63	2008-02-06 01:41:55	116.30539	39.98126
63	2008-02-06 01:44:15	116.30812	39.98199
63	2008-02-06 01:46:55	116.31122	39.97489
63	2008-02-06 01:59:26	116.37019	39.97547
63	2008-02-06 02:00:04	116.3702	39.97551
63	2008-02-06 02:05:04	116.36357	39.97659
63	2008-02-06 02:12:15	116.36659	39.93625
63	2008-02-06 02:17:15	116.36835	39.90871
63	2008-02-06 02:18:01	116.36927	39.91
63	2008-02-06 02:23:01	116.36751	39.91714
63	2008-02-06 02:38:01	116.37303	39.90613
63	2008-02-06 02:42:16	116.37154	39.90597
63	2008-02-06 02:47:16	116.33649	39.88851
63	2008-02-06 02:49:10	116.33646	39.88441
63	2008-02-06 03:06:25	116.27874	39.8958
63	2008-02-06 03:18:37	116.21347	39.89962
63	2008-02-06 03:18:43	116.21449	39.89993
63	2008-02-06 03:23:43	116.26943	39.8957
63	2008-02-06 03:32:01	116.32029	39.88741
63	2008-02-06 03:35:23	116.31775	39.896
63	2008-02-06 03:40:23	116.31675	39.89603
63	2008-02-06 03:45:23	116.32125	39.89882
63	2008-02-06 03:55:23	116.3474	39.92662
63	2008-02-06 04:00:11	116.36674	39.9324
63	2008-02-06 04:05:11	116.38893	39.94747
63	2008-02-06 04:07:49	116.38988	39.95013
63	2008-02-06 04:10:11	116.39568	39.95008
63	2008-02-06 04:15:11	116.37903	39.96565
63	2008-02-06 04:16:01	116.37886	39.96593
63	2008-02-06 04:20:29	116.39028	39.95012
63	2008-02-06 04:30:29	116.37341	39.9521
63	2008-02-06 04:33:44	116.38819	39.96541
63	2008-02-06 04:38:43	116.39934	39.96075
63	2008-02-06 04:39:36	116.39936	39.96065
63	2008-02-06 04:43:43	116.40853	39.96786
63	2008-02-06 04:47:02	116.40128	39.96124
63	2008-02-06 04:57:02	116.41087	39.93188
63	2008-02-06 04:59:10	116.41218	39.93876
63	2008-02-06 05:04:10	116.41743	39.93952
63	2008-02-06 05:14:10	116.41743	39.93947
63	2008-02-06 05:19:10	116.41744	39.93948
63	2008-02-06 05:24:10	116.43018	39.93494
63	2008-02-06 05:25:59	116.42155	39.93251
63	2008-02-06 05:29:41	116.41163	39.93953
63	2008-02-06 05:34:41	116.42971	39.93965
63	2008-02-06 05:39:41	116.45312	39.95266
63	2008-02-06 05:42:41	116.45369	39.95304
63	2008-02-06 05:47:41	116.44899	39.90717
63	2008-02-06 05:57:41	116.36595	39.94543
63	2008-02-06 05:58:56	116.36611	39.94087
63	2008-02-06 06:03:56	116.39456	39.95011
63	2008-02-06 06:08:56	116.41905	39.95461
63	2008-02-06 06:09:16	116.41897	39.95689
63	2008-02-06 06:14:16	116.40811	39.96774
63	2008-02-06 06:17:16	116.38996	39.97129
63	2008-02-06 06:21:12	116.39128	39.97387
63	2008-02-06 06:24:04	116.38513	39.96837
63	2008-02-06 06:29:04	116.40224	39.96742
63	2008-02-06 06:34:04	116.44988	39.95515
63	2008-02-06 06:39:05	116.47741	39.97464
63	2008-02-06 06:44:05	116.49789	40.00315
63	2008-02-06 06:49:04	116.52716	40.03986
63	2008-02-06 06:54:04	116.55178	40.08036
63	2008-02-06 06:59:04	116.58063	40.11688
63	2008-02-06 07:04:04	116.61277	40.11587
63	2008-02-06 07:09:04	116.61255	40.11589
63	2008-02-06 07:14:04	116.61287	40.11575
63	2008-02-06 07:19:05	116.61465	40.11641
63	2008-02-06 07:24:05	116.61477	40.1171
63	2008-02-06 07:29:05	116.65002	40.11617
63	2008-02-06 07:34:05	116.66474	40.1215
63	2008-02-06 07:39:04	116.66479	40.12155
63	2008-02-06 07:44:04	116.6648	40.12154
63	2008-02-06 07:44:04	116.6648	40.12154
63	2008-02-06 07:49:04	116.66476	40.12145
63	2008-02-06 07:54:04	116.66451	40.12186
63	2008-02-06 07:59:04	116.66465	40.12171
63	2008-02-06 08:04:04	116.66472	40.12166
63	2008-02-06 08:09:04	116.66483	40.12157
63	2008-02-06 08:14:04	116.66486	40.12157
63	2008-02-06 08:19:04	116.66492	40.12154
63	2008-02-06 08:24:04	116.66495	40.12153
63	2008-02-06 08:29:04	116.66461	40.12175
63	2008-02-06 08:34:04	116.66462	40.12174
63	2008-02-06 08:39:04	116.66492	40.1216
63	2008-02-06 08:44:04	116.66481	40.12155
63	2008-02-06 08:49:04	116.66495	40.12149
63	2008-02-06 08:54:04	116.66493	40.1215
63	2008-02-06 08:59:04	116.66492	40.1215
63	2008-02-06 09:09:04	116.66466	40.12136
63	2008-02-06 09:19:04	116.66494	40.12157
63	2008-02-06 09:24:04	116.66507	40.12168
63	2008-02-06 09:29:04	116.66499	40.12158
63	2008-02-06 09:34:04	116.6645	40.12144
63	2008-02-06 09:39:03	116.66499	40.12173
63	2008-02-06 09:49:03	116.66465	40.12161
63	2008-02-06 09:54:03	116.66472	40.12163
63	2008-02-06 10:04:03	116.66467	40.12163
63	2008-02-06 10:09:03	116.66475	40.12164
63	2008-02-06 10:09:03	116.66475	40.12164
63	2008-02-06 10:14:03	116.665	40.1217
63	2008-02-06 10:14:03	116.665	40.1217
63	2008-02-06 10:19:04	116.66492	40.1216
63	2008-02-06 10:24:04	116.66495	40.12161
63	2008-02-06 10:29:04	116.66496	40.12161
63	2008-02-06 10:34:04	116.66419	40.12143
63	2008-02-06 10:39:03	116.66479	40.12178
63	2008-02-06 10:44:03	116.66508	40.12161
63	2008-02-06 10:49:03	116.66328	40.11806
63	2008-02-06 10:54:03	116.62195	40.1164
63	2008-02-06 11:04:03	116.55275	40.08707
63	2008-02-06 11:09:03	116.5359	40.05433
63	2008-02-06 11:24:03	116.47289	40.00087
63	2008-02-06 11:29:03	116.47131	39.9973
63	2008-02-06 11:32:10	116.46625	39.99805
63	2008-02-06 11:37:10	116.46117	40.0129
63	2008-02-06 11:42:10	116.44073	40.02006
63	2008-02-06 11:42:28	116.44107	40.02002
63	2008-02-06 11:47:10	116.45399	40.03266
63	2008-02-06 11:52:10	116.46831	40.04152
63	2008-02-06 11:52:45	116.46828	40.04143
63	2008-02-06 11:57:45	116.45396	40.03333
63	2008-02-06 12:02:45	116.46071	40.02065
63	2008-02-06 12:07:45	116.43711	40.0311
63	2008-02-06 12:12:45	116.42418	40.03935
63	2008-02-06 12:17:44	116.42246	40.03993
63	2008-02-06 12:20:37	116.42006	40.04018
63	2008-02-06 12:25:37	116.41154	40.02942
63	2008-02-06 12:25:57	116.41165	40.02891
63	2008-02-06 12:30:57	116.41169	40.0278
63	2008-02-06 12:32:36	116.41158	40.02567
63	2008-02-06 12:37:36	116.41109	39.998
63	2008-02-06 12:42:36	116.41161	39.96907
63	2008-02-06 12:47:36	116.44151	39.96075
63	2008-02-06 12:52:36	116.45551	39.91524
63	2008-02-06 12:56:15	116.45946	39.90648
63	2008-02-06 13:01:15	116.45952	39.90644
63	2008-02-06 13:06:15	116.45963	39.90666
63	2008-02-06 13:11:15	116.45962	39.90671
63	2008-02-06 13:11:49	116.46109	39.90673
63	2008-02-06 16:30:39	116.56301	40.03339
63	2008-02-06 16:35:39	116.5865	40.07691
63	2008-02-06 16:36:59	116.58663	40.07915
63	2008-02-06 16:41:59	116.58057	40.07438
63	2008-02-06 16:51:59	116.565	40.07133
63	2008-02-06 16:56:59	116.56503	40.07133
63	2008-02-06 17:01:59	116.56504	40.07132
63	2008-02-06 17:06:59	116.56505	40.07132
63	2008-02-06 17:11:59	116.56504	40.07133
63	2008-02-06 17:17:00	116.56504	40.07133
63	2008-02-06 17:22:00	116.56503	40.07135
63	2008-02-06 17:27:00	116.56503	40.07136
63	2008-02-06 17:32:00	116.56503	40.07137
63	2008-02-06 17:36:59	116.56503	40.07137
63	2008-02-06 17:41:59	116.56503	40.07138
63	2008-02-06 17:46:59	116.56438	40.07136
63	2008-02-06 17:51:59	116.58291	40.06059
63	2008-02-06 17:56:59	116.58265	40.06278
63	2008-02-06 18:01:59	116.58266	40.06278
63	2008-02-06 18:06:59	116.58266	40.06277
63	2008-02-06 18:11:59	116.5817	40.0687
63	2008-02-06 18:16:59	116.58169	40.06869
63	2008-02-06 18:21:59	116.58136	40.07032
63	2008-02-06 18:26:59	116.58068	40.07381
63	2008-02-06 18:26:59	116.58068	40.07381
63	2008-02-06 18:31:59	116.58068	40.07381
63	2008-02-06 18:36:59	116.58174	40.07605
63	2008-02-06 18:41:59	116.58206	40.07466
63	2008-02-06 18:46:59	116.58756	40.07756
63	2008-02-06 18:51:33	116.58756	40.07756
63	2008-02-06 18:56:33	116.56538	40.03474
63	2008-02-06 19:01:32	116.48984	40.00226
63	2008-02-06 19:06:32	116.41032	40.02095
63	2008-02-06 19:09:31	116.35901	40.0217
63	2008-02-06 19:11:33	116.33933	40.0324
63	2008-02-06 19:16:05	116.3283	40.0565
63	2008-02-06 19:21:05	116.33095	40.0571
63	2008-02-06 19:26:05	116.32058	40.05201
63	2008-02-06 19:36:05	116.33921	40.01349
63	2008-02-06 19:41:05	116.33409	39.99798
63	2008-02-06 19:46:05	116.33291	39.99154
63	2008-02-06 19:50:01	116.33404	39.9916
63	2008-02-06 19:55:01	116.34703	39.99214
63	2008-02-06 19:58:19	116.36173	39.99222
63	2008-02-06 20:00:25	116.36308	39.99202
63	2008-02-06 20:05:25	116.3701	39.99964
63	2008-02-06 20:07:59	116.37252	39.9958
63	2008-02-06 20:12:59	116.38078	39.99079
63	2008-02-06 20:13:05	116.38085	39.98999
63	2008-02-06 20:18:05	116.42823	39.98769
63	2008-02-06 20:23:04	116.47495	39.97693
63	2008-02-06 20:27:01	116.48366	39.96866
63	2008-02-06 20:32:01	116.48356	39.98643
63	2008-02-06 20:37:01	116.51626	40.02238
63	2008-02-06 20:42:01	116.54385	40.05898
63	2008-02-06 20:47:01	116.55656	40.10815
63	2008-02-06 20:57:01	116.63569	40.12497
63	2008-02-06 21:02:01	116.63239	40.12972
63	2008-02-06 21:07:01	116.63246	40.12972
63	2008-02-06 21:12:01	116.63247	40.12971
63	2008-02-06 21:17:01	116.63249	40.12971
63	2008-02-06 21:22:01	116.63249	40.12971
63	2008-02-06 21:27:01	116.63249	40.12971
63	2008-02-06 21:32:01	116.6325	40.12971
63	2008-02-06 21:37:01	116.63165	40.12929
63	2008-02-06 21:42:01	116.63253	40.12978
63	2008-02-06 21:47:01	116.6325	40.12979
63	2008-02-06 21:52:01	116.63248	40.12978
63	2008-02-06 21:57:00	116.63247	40.12977
63	2008-02-06 22:02:00	116.63246	40.12975
63	2008-02-06 22:07:01	116.63214	40.12964
63	2008-02-06 22:12:00	116.63251	40.12986
63	2008-02-06 22:17:00	116.63249	40.12981
63	2008-02-06 22:22:00	116.63249	40.1298
63	2008-02-06 22:27:01	116.63249	40.12979
63	2008-02-06 22:32:01	116.63249	40.12977
63	2008-02-06 22:37:01	116.63249	40.12976
63	2008-02-06 22:42:01	116.63249	40.12976
63	2008-02-06 22:47:01	116.63249	40.12977
63	2008-02-06 22:52:01	116.63249	40.12977
63	2008-02-06 22:57:00	116.64961	40.1289
63	2008-02-06 23:02:00	116.67371	40.1314
63	2008-02-06 23:07:01	116.67086	40.13049
63	2008-02-06 23:12:00	116.63712	40.13655
63	2008-02-06 23:17:00	116.63524	40.12959
63	2008-02-06 23:17:00	116.63524	40.12959
63	2008-02-06 23:22:01	116.63245	40.12984
63	2008-02-06 23:27:01	116.63245	40.12984
63	2008-02-06 23:32:00	116.63244	40.12984
63	2008-02-06 23:37:00	116.63275	40.13001
63	2008-02-06 23:42:00	116.63263	40.12995
63	2008-02-06 23:47:00	116.63262	40.12993
63	2008-02-06 23:52:00	116.63261	40.12992
63	2008-02-07 00:02:00	116.64703	40.12891
63	2008-02-07 00:07:00	116.66546	40.12229
63	2008-02-07 00:12:00	116.6648	40.12161
63	2008-02-07 00:17:00	116.6648	40.12158
63	2008-02-07 00:22:00	116.6648	40.12155
63	2008-02-07 00:27:00	116.66479	40.12153
63	2008-02-07 00:32:00	116.66479	40.12152
63	2008-02-07 00:37:00	116.6648	40.12152
63	2008-02-07 00:42:00	116.6648	40.12151
63	2008-02-07 00:47:00	116.66481	40.1215
63	2008-02-07 00:52:00	116.66481	40.12149
63	2008-02-07 00:57:00	116.66485	40.12134
63	2008-02-07 01:07:00	116.66484	40.12137
63	2008-02-07 01:12:00	116.66484	40.12136
63	2008-02-07 01:17:00	116.66484	40.12136
63	2008-02-07 01:22:00	116.66483	40.12139
63	2008-02-07 01:27:00	116.66482	40.12168
63	2008-02-07 01:32:00	116.66482	40.12154
63	2008-02-07 01:37:00	116.6648	40.12116
63	2008-02-07 01:41:59	116.66486	40.12142
63	2008-02-07 01:41:59	116.66486	40.12142
63	2008-02-07 01:46:59	116.66487	40.12144
63	2008-02-07 01:51:59	116.66487	40.12146
63	2008-02-07 01:56:59	116.66491	40.1216
63	2008-02-07 02:16:59	116.66505	40.12161
63	2008-02-07 02:22:00	116.6646	40.12131
63	2008-02-07 02:27:00	116.66508	40.12161
63	2008-02-07 02:32:00	116.665	40.12157
63	2008-02-07 02:37:00	116.66512	40.12175
63	2008-02-07 02:41:59	116.66518	40.12176
63	2008-02-07 02:46:59	116.66491	40.12173
63	2008-02-07 02:51:59	116.66482	40.12161
63	2008-02-07 02:56:59	116.66479	40.12157
63	2008-02-07 03:01:59	116.66497	40.12141
63	2008-02-07 03:11:59	116.6649	40.12145
63	2008-02-07 03:16:59	116.66488	40.12146
63	2008-02-07 03:22:00	116.66486	40.12147
63	2008-02-07 03:27:00	116.66486	40.12146
63	2008-02-07 03:32:00	116.66485	40.12146
63	2008-02-07 03:37:00	116.66484	40.12147
63	2008-02-07 03:41:59	116.66467	40.12165
63	2008-02-07 03:46:59	116.66464	40.12158
63	2008-02-07 03:51:59	116.66469	40.12149
63	2008-02-07 03:56:59	116.66473	40.12143
63	2008-02-07 04:01:59	116.665	40.12079
63	2008-02-07 04:06:59	116.66497	40.12086
63	2008-02-07 04:06:59	116.66497	40.12086
63	2008-02-07 04:06:59	116.66497	40.12086
63	2008-02-07 04:06:59	116.66497	40.12086
63	2008-02-07 04:16:59	116.66479	40.12159
63	2008-02-07 04:21:59	116.66482	40.12162
63	2008-02-07 04:26:59	116.66482	40.12163
63	2008-02-07 04:31:59	116.66483	40.12164
63	2008-02-07 04:36:59	116.6648	40.12151
63	2008-02-07 04:41:59	116.6648	40.12149
63	2008-02-07 04:46:59	116.66468	40.12129
63	2008-02-07 04:51:59	116.6647	40.12134
63	2008-02-07 04:56:59	116.66488	40.12162
63	2008-02-07 05:01:59	116.66495	40.12129
63	2008-02-07 05:06:59	116.66487	40.12127
63	2008-02-07 05:11:59	116.66487	40.12121
63	2008-02-07 05:16:59	116.66485	40.12122
63	2008-02-07 05:21:59	116.66484	40.12128
63	2008-02-07 05:26:59	116.66442	40.12148
63	2008-02-07 05:36:58	116.66451	40.1216
63	2008-02-07 05:41:59	116.66414	40.1217
63	2008-02-07 05:46:59	116.66466	40.12159
63	2008-02-07 06:06:58	116.66469	40.12158
63	2008-02-07 06:11:58	116.66469	40.12159
63	2008-02-07 06:16:58	116.6647	40.12159
63	2008-02-07 06:21:58	116.66471	40.12155
63	2008-02-07 06:26:58	116.66478	40.1213
63	2008-02-07 06:31:58	116.66473	40.12175
63	2008-02-07 06:31:58	116.66473	40.12175
63	2008-02-07 06:36:58	116.66473	40.12174
63	2008-02-07 06:41:59	116.66479	40.12145
63	2008-02-07 06:46:59	116.66479	40.12145
63	2008-02-07 06:51:59	116.66479	40.12144
63	2008-02-07 06:56:59	116.66479	40.12146
63	2008-02-07 07:01:58	116.66478	40.12145
63	2008-02-07 07:06:58	116.66478	40.12144
63	2008-02-07 07:11:58	116.66479	40.12132
63	2008-02-07 07:16:58	116.66479	40.12132
63	2008-02-07 07:21:58	116.66479	40.12137
63	2008-02-07 07:26:58	116.66477	40.12143
63	2008-02-07 07:31:58	116.66477	40.12144
63	2008-02-07 07:41:58	116.66485	40.12143
63	2008-02-07 07:46:58	116.66482	40.12143
63	2008-02-07 07:51:58	116.66484	40.12145
63	2008-02-07 07:56:58	116.66484	40.1215
63	2008-02-07 08:01:58	116.66474	40.12156
63	2008-02-07 08:06:58	116.66473	40.1217
63	2008-02-07 08:11:58	116.66479	40.12131
63	2008-02-07 08:16:58	116.66479	40.12159
63	2008-02-07 08:21:58	116.66498	40.12168
63	2008-02-07 08:26:58	116.66467	40.12173
63	2008-02-07 08:31:58	116.6648	40.12146
63	2008-02-07 08:36:58	116.66474	40.12177
63	2008-02-07 08:41:58	116.66484	40.12137
63	2008-02-07 08:56:58	116.66482	40.12136
63	2008-02-07 08:56:58	116.66482	40.12136
63	2008-02-07 09:01:57	116.66481	40.12138
63	2008-02-07 09:06:57	116.66464	40.12138
63	2008-02-07 09:11:57	116.66491	40.12154
63	2008-02-07 09:16:57	116.66488	40.12154
63	2008-02-07 09:21:58	116.66486	40.12156
63	2008-02-07 09:26:58	116.66485	40.12158
63	2008-02-07 09:31:57	116.66484	40.12159
63	2008-02-07 09:36:57	116.66484	40.12159
63	2008-02-07 09:41:58	116.66485	40.12157
63	2008-02-07 09:46:58	116.66484	40.12126
63	2008-02-07 09:51:58	116.66483	40.12133
63	2008-02-07 10:01:57	116.66469	40.12172
63	2008-02-07 10:06:57	116.66489	40.12143
63	2008-02-07 10:11:57	116.66479	40.12162
63	2008-02-07 10:16:57	116.66476	40.12149
63	2008-02-07 10:21:57	116.66475	40.1215
63	2008-02-07 10:26:57	116.66476	40.1215
63	2008-02-07 10:31:57	116.66478	40.1215
63	2008-02-07 10:36:57	116.66478	40.12151
63	2008-02-07 10:41:58	116.63954	40.11637
63	2008-02-07 10:46:58	116.58308	40.11703
63	2008-02-07 10:51:58	116.55648	40.10768
63	2008-02-07 11:01:57	116.52886	40.05409
63	2008-02-07 11:03:22	116.5291	40.05474
63	2008-02-07 11:08:22	116.4737	40.05735
63	2008-02-07 11:13:22	116.45439	40.03885
63	2008-02-07 11:17:48	116.45594	40.03514
63	2008-02-07 11:22:36	116.45407	40.02392
63	2008-02-07 11:27:36	116.46181	39.99667
63	2008-02-07 11:32:36	116.43904	39.98542
63	2008-02-07 11:42:07	116.40968	39.9482
63	2008-02-07 11:42:37	116.40705	39.94809
63	2008-02-07 11:47:37	116.34929	39.93914
63	2008-02-07 11:51:21	116.34719	39.92284
63	2008-02-07 11:56:21	116.3433	39.92388
63	2008-02-07 11:59:13	116.33839	39.92692
63	2008-02-07 12:04:13	116.31933	39.92225
63	2008-02-07 12:09:13	116.3041	39.90899
63	2008-02-07 12:16:24	116.30221	39.85888
63	2008-02-07 12:20:14	116.30363	39.85672
63	2008-02-07 12:25:14	116.30527	39.87672
63	2008-02-07 12:30:14	116.30147	39.91503
63	2008-02-07 12:33:17	116.29652	39.91402
63	2008-02-07 12:35:15	116.29679	39.91165
63	2008-02-07 12:40:15	116.32766	39.906
63	2008-02-07 12:45:14	116.37522	39.90575
63	2008-02-07 12:50:14	116.40846	39.90663
63	2008-02-07 12:55:14	116.43765	39.89607
63	2008-02-07 12:59:36	116.43877	39.88868
63	2008-02-07 13:00:46	116.43898	39.89406
63	2008-02-07 13:05:46	116.41625	39.90784
63	2008-02-07 13:06:06	116.41625	39.90784
63	2008-02-07 13:10:46	116.40403	39.91463
63	2008-02-07 13:15:46	116.40281	39.93495
63	2008-02-07 13:20:46	116.40274	39.94715
63	2008-02-07 13:25:46	116.40219	39.97055
63	2008-02-07 13:29:55	116.40279	39.98355
63	2008-02-07 13:31:27	116.4014	39.98573
63	2008-02-07 13:36:27	116.36154	40.00336
63	2008-02-07 13:41:27	116.32186	40.05525
63	2008-02-07 13:46:27	116.33219	40.07866
63	2008-02-07 13:49:41	116.34542	40.08252
63	2008-02-07 13:54:41	116.34653	40.07942
63	2008-02-07 13:55:39	116.34358	40.08029
63	2008-02-07 13:59:59	116.33081	40.0871
63	2008-02-07 14:04:59	116.32018	40.08
63	2008-02-07 14:09:59	116.29524	40.07246
63	2008-02-07 14:14:59	116.30051	40.07471
63	2008-02-07 14:19:59	116.30638	40.05598
63	2008-02-07 14:24:59	116.32433	40.03453
63	2008-02-07 14:29:58	116.33538	40.03685
63	2008-02-07 14:30:00	116.33551	40.03668
63	2008-02-07 14:35:00	116.36749	39.9951
63	2008-02-07 14:39:11	116.37272	39.96767
63	2008-02-07 14:42:55	116.36772	39.96956
63	2008-02-07 14:47:55	116.41065	39.96907
63	2008-02-07 14:48:57	116.41094	39.97109
63	2008-02-07 14:53:57	116.39589	39.97001
63	2008-02-07 14:55:10	116.39571	39.9736
63	2008-02-07 15:00:10	116.40206	39.95309
63	2008-02-07 15:00:33	116.40205	39.95308
63	2008-02-07 15:05:10	116.40254	39.9324
63	2008-02-07 15:10:10	116.41273	39.91426
63	2008-02-07 15:11:14	116.41149	39.91438
63	2008-02-07 15:16:14	116.42039	39.91652
63	2008-02-07 15:16:23	116.42045	39.91533
63	2008-02-07 15:21:14	116.41179	39.91141
63	2008-02-07 15:21:38	116.41176	39.91286
63	2008-02-07 15:26:38	116.42681	39.92334
63	2008-02-07 15:31:38	116.44498	39.95355
63	2008-02-07 15:36:38	116.50677	40.00925
63	2008-02-07 15:41:38	116.57947	40.04696
63	2008-02-07 15:45:21	116.58669	40.07909
63	2008-02-07 15:50:21	116.58213	40.05972
63	2008-02-07 15:55:21	116.54771	40.06267
63	2008-02-07 16:00:21	116.52352	40.04008
63	2008-02-07 16:05:21	116.50525	40.02525
63	2008-02-07 16:10:21	116.48866	40.00869
63	2008-02-07 16:15:21	116.48682	40.00675
63	2008-02-07 16:20:21	116.48684	40.00673
63	2008-02-07 16:25:21	116.48684	40.00673
63	2008-02-07 16:30:21	116.48685	40.00672
63	2008-02-07 16:35:21	116.48686	40.00669
63	2008-02-07 16:40:21	116.4786	40.00738
63	2008-02-07 16:43:02	116.47239	40.00593
63	2008-02-07 16:48:02	116.4815	39.98786
63	2008-02-07 16:53:09	116.49648	39.97048
63	2008-02-07 16:55:05	116.49724	39.96493
63	2008-02-07 17:00:05	116.48763	39.9627
63	2008-02-07 17:05:01	116.48289	39.96327
63	2008-02-07 17:10:01	116.48874	39.98304
63	2008-02-07 17:10:01	116.48874	39.98304
63	2008-02-07 17:11:29	116.49303	39.98311
63	2008-02-07 17:16:30	116.47911	39.97609
63	2008-02-07 17:18:26	116.47504	39.9724
63	2008-02-07 17:23:26	116.45357	39.95316
63	2008-02-07 17:28:26	116.43882	39.94266
63	2008-02-07 17:32:22	116.4358	39.93601
63	2008-02-07 17:37:22	116.43398	39.93438
63	2008-02-07 17:40:02	116.43447	39.93529
63	2008-02-07 17:45:02	116.46013	39.93249
63	2008-02-07 17:49:34	116.47763	39.93222
63	2008-02-07 17:53:01	116.47355	39.93251
63	2008-02-07 17:58:01	116.46993	39.9525
63	2008-02-07 17:59:34	116.4696	39.9536
63	2008-02-07 18:03:01	116.45534	39.94041
63	2008-02-07 18:08:01	116.44864	39.90715
63	2008-02-07 18:08:01	116.44864	39.90715
63	2008-02-07 18:13:01	116.41177	39.90694
63	2008-02-07 18:18:01	116.38966	39.90347
63	2008-02-07 18:23:01	116.36951	39.89856
63	2008-02-07 18:28:02	116.32273	39.89587
63	2008-02-07 18:32:50	116.31469	39.89508
63	2008-02-07 18:37:50	116.31519	39.90581
63	2008-02-07 18:40:10	116.3157	39.90848
63	2008-02-07 18:45:11	116.29596	39.90692
63	2008-02-07 18:50:10	116.28982	39.9481
63	2008-02-07 18:53:41	116.28213	39.95671
63	2008-02-07 18:58:41	116.27407	39.96027
63	2008-02-07 19:03:41	116.28225	39.9549
63	2008-02-07 19:08:41	116.2892	39.93933
63	2008-02-07 19:09:46	116.28687	39.93959
63	2008-02-07 19:13:41	116.28206	39.93573
63	2008-02-07 19:16:44	116.28932	39.93158
63	2008-02-07 19:21:43	116.30388	39.93917
63	2008-02-07 19:26:44	116.33358	39.9662
63	2008-02-07 19:29:10	116.33191	39.9736
63	2008-02-07 19:34:10	116.33258	39.97361
63	2008-02-07 19:39:10	116.33245	39.97381
63	2008-02-07 19:44:02	116.33228	39.97506
63	2008-02-07 19:49:02	116.35027	39.95658
63	2008-02-07 19:56:39	116.34613	39.9399
63	2008-02-07 20:01:23	116.34852	39.95099
63	2008-02-07 20:06:23	116.35468	39.95663
63	2008-02-07 20:21:11	116.34322	39.87469
63	2008-02-07 20:26:11	116.38089	39.86397
63	2008-02-07 20:30:14	116.37745	39.85658
63	2008-02-07 20:31:53	116.37771	39.85957
63	2008-02-07 20:36:53	116.34839	39.86724
63	2008-02-07 20:51:53	116.35058	39.90364
63	2008-02-07 20:52:56	116.35058	39.90364
63	2008-02-07 20:56:53	116.35058	39.90364
63	2008-02-07 21:01:54	116.35058	39.90364
63	2008-02-07 21:01:54	116.35058	39.90364
63	2008-02-07 21:02:04	116.35058	39.90364
63	2008-02-07 21:06:54	116.35058	39.90364
63	2008-02-07 21:11:54	116.35058	39.90364
63	2008-02-07 21:16:54	116.36723	39.94727
63	2008-02-07 21:21:53	116.36723	39.94727
63	2008-02-07 21:26:53	116.36723	39.94727
63	2008-02-07 21:31:27	116.36723	39.94727
63	2008-02-07 21:36:27	116.36723	39.94727
63	2008-02-07 21:41:27	116.36723	39.94727
63	2008-02-07 21:46:27	116.36723	39.94727
63	2008-02-07 21:51:27	116.36723	39.94727
63	2008-02-07 21:51:41	116.36723	39.94727
63	2008-02-07 21:56:27	116.36723	39.94727
63	2008-02-07 22:12:54	116.22234	39.9061
63	2008-02-07 22:16:32	116.22578	39.91614
63	2008-02-07 22:24:29	116.25535	39.92792
63	2008-02-07 22:26:32	116.25864	39.92608
63	2008-02-07 22:27:08	116.25849	39.92427
63	2008-02-07 22:31:32	116.25376	39.918
63	2008-02-07 22:33:18	116.25565	39.9164
63	2008-02-07 22:38:18	116.27495	39.91644
63	2008-02-07 22:41:16	116.27926	39.91365
63	2008-02-07 22:43:18	116.27727	39.91741
63	2008-02-07 22:48:18	116.30422	39.92911
63	2008-02-07 22:48:18	116.30422	39.92911
63	2008-02-07 22:53:18	116.346	39.93872
63	2008-02-07 23:09:10	116.42389	39.94838
63	2008-02-07 23:14:10	116.43006	39.90052
63	2008-02-07 23:19:10	116.44925	39.88262
63	2008-02-07 23:23:01	116.46155	39.87513
63	2008-02-07 23:28:01	116.4616	39.87968
63	2008-02-07 23:28:24	116.46171	39.8812
63	2008-02-07 23:33:24	116.43079	39.88273
63	2008-02-07 23:38:24	116.40408	39.88879
63	2008-02-07 23:39:18	116.4038	39.88887
63	2008-02-07 23:43:24	116.41279	39.89121
63	2008-02-07 23:48:24	116.41381	39.90002
63	2008-02-07 23:49:47	116.41915	39.90344
63	2008-02-07 23:53:25	116.42979	39.9
63	2008-02-07 23:58:25	116.42806	39.93146
63	2008-02-08 00:03:25	116.41895	39.95585
63	2008-02-08 00:08:25	116.41812	39.98077
63	2008-02-08 00:11:59	116.41411	39.99287
63	2008-02-08 00:15:01	116.42392	39.99223
63	2008-02-08 00:20:01	116.41844	39.97085
63	2008-02-08 00:20:01	116.41844	39.97085
63	2008-02-08 00:25:01	116.41902	39.94876
63	2008-02-08 00:25:01	116.41902	39.94876
63	2008-02-08 00:30:01	116.41959	39.93258
63	2008-02-08 00:34:35	116.41442	39.91556
63	2008-02-08 00:34:35	116.41442	39.91556
63	2008-02-08 00:39:35	116.41557	39.93222
63	2008-02-08 00:41:31	116.41958	39.93353
63	2008-02-08 00:46:31	116.41932	39.94789
63	2008-02-08 00:51:31	116.37335	39.95916
63	2008-02-08 00:56:31	116.37653	39.98924
63	2008-02-08 00:57:20	116.37735	39.98924
63	2008-02-08 01:02:20	116.36297	39.99223
63	2008-02-08 01:03:24	116.3612	39.99262
63	2008-02-08 01:08:24	116.34651	40.00614
63	2008-02-08 01:08:24	116.34651	40.00614
63	2008-02-08 01:13:24	116.34064	40.0243
63	2008-02-08 01:14:10	116.3399	40.02426
63	2008-02-08 01:19:10	116.33728	40.00642
63	2008-02-08 01:24:10	116.35873	39.99512
63	2008-02-08 01:29:10	116.35543	39.98052
63	2008-02-08 01:33:18	116.35827	39.98052
63	2008-02-08 01:38:18	116.33419	39.99188
63	2008-02-08 01:41:30	116.32808	39.98784
63	2008-02-08 01:46:30	116.34622	39.98842
63	2008-02-08 01:51:30	116.35239	39.98065
63	2008-02-08 01:52:42	116.35283	39.98058
63	2008-02-08 02:00:13	116.35501	39.98059
63	2008-02-08 02:23:39	116.37318	39.97562
63	2008-02-08 02:45:25	116.45275	39.94
63	2008-02-08 02:50:20	116.46617	39.9324
63	2008-02-08 02:55:20	116.47481	39.92686
63	2008-02-08 03:00:20	116.45601	39.93214
63	2008-02-08 03:05:20	116.45581	39.94674
63	2008-02-08 03:09:04	116.45529	39.94483
63	2008-02-08 03:12:29	116.45487	39.92324
63	2008-02-08 03:16:25	116.44926	39.93786
63	2008-02-08 03:21:25	116.46493	39.97049
63	2008-02-08 03:26:25	116.47962	39.98944
63	2008-02-08 03:28:41	116.47807	39.99721
63	2008-02-08 03:28:41	116.47807	39.99721
63	2008-02-08 03:31:25	116.47468	40.00052
63	2008-02-08 03:36:17	116.46178	39.99498
63	2008-02-08 03:39:30	116.4659	39.98251
63	2008-02-08 03:44:30	116.42806	39.9879
63	2008-02-08 03:47:43	116.42832	39.98196
63	2008-02-08 03:52:43	116.44835	39.97947
63	2008-02-08 03:52:43	116.44835	39.97947
63	2008-02-08 03:57:34	116.46289	39.97929
63	2008-02-08 03:57:34	116.46289	39.97929
63	2008-02-08 04:02:34	116.45556	39.94966
63	2008-02-08 04:07:34	116.46525	39.9281
63	2008-02-08 04:07:45	116.46525	39.9281
63	2008-02-08 04:12:45	116.44938	39.94647
63	2008-02-08 04:17:44	116.46103	39.95966
63	2008-02-08 04:22:44	116.45475	39.95377
63	2008-02-08 04:27:44	116.47574	39.96979
63	2008-02-08 04:28:38	116.47485	39.96972
63	2008-02-08 04:33:11	116.46433	39.95432
63	2008-02-08 04:38:11	116.47026	39.96801
63	2008-02-08 04:44:30	116.45025	39.95068
63	2008-02-08 04:49:30	116.42814	39.93991
63	2008-02-08 04:52:38	116.41056	39.94112
63	2008-02-08 04:54:30	116.41091	39.93949
63	2008-02-08 04:59:30	116.42892	39.91074
63	2008-02-08 05:04:30	116.47126	39.89209
63	2008-02-08 05:09:30	116.48555	39.88065
63	2008-02-08 05:14:30	116.47186	39.88341
63	2008-02-08 05:18:20	116.47184	39.88344
63	2008-02-08 05:19:33	116.47027	39.88279
63	2008-02-08 05:23:20	116.4398	39.88315
63	2008-02-08 05:28:20	116.42877	39.92009
63	2008-02-08 05:33:20	116.43917	39.9324
63	2008-02-08 05:38:20	116.44718	39.9508
63	2008-02-08 05:43:20	116.47654	39.97363
63	2008-02-08 05:48:20	116.50302	40.00733
63	2008-02-08 09:00:40	116.66483	40.12138
63	2008-02-08 09:05:40	116.66492	40.12147
63	2008-02-08 09:10:39	116.66477	40.12145
63	2008-02-08 09:15:39	116.66488	40.12159
63	2008-02-08 09:20:39	116.66486	40.1215
63	2008-02-08 09:25:39	116.66486	40.12153
63	2008-02-08 09:30:39	116.66486	40.12151
63	2008-02-08 09:35:39	116.66485	40.12149
63	2008-02-08 09:40:38	116.66485	40.12144
63	2008-02-08 09:45:38	116.66486	40.12144
63	2008-02-08 09:45:38	116.66486	40.12144
63	2008-02-08 09:50:38	116.66485	40.12145
63	2008-02-08 09:55:38	116.66484	40.12143
63	2008-02-08 10:00:38	116.66463	40.12137
63	2008-02-08 10:05:38	116.66453	40.12094
63	2008-02-08 10:10:38	116.64489	40.11625
63	2008-02-08 10:15:38	116.60627	40.1166
63	2008-02-08 10:20:39	116.56071	40.11543
63	2008-02-08 10:25:39	116.55238	40.08417
63	2008-02-08 10:30:39	116.5386	40.05587
63	2008-02-08 10:35:39	116.51975	40.02804
63	2008-02-08 10:40:38	116.49418	40.02172
63	2008-02-08 10:45:38	116.46251	40.01934
63	2008-02-08 10:50:38	116.46118	40.00897
63	2008-02-08 10:55:38	116.45653	39.99777
63	2008-02-08 11:00:38	116.45652	39.99778
63	2008-02-08 11:05:38	116.45652	39.99776
63	2008-02-08 11:05:58	116.45659	39.99636
63	2008-02-08 11:10:58	116.46111	39.97841
63	2008-02-08 11:15:58	116.48336	39.95123
63	2008-02-08 11:20:58	116.48996	39.93028
63	2008-02-08 11:23:05	116.49266	39.92702
63	2008-02-08 11:25:58	116.48756	39.92192
63	2008-02-08 11:30:58	116.47188	39.91414
63	2008-02-08 11:32:24	116.47183	39.90807
63	2008-02-08 11:35:58	116.46037	39.89953
63	2008-02-08 11:40:58	116.44435	39.90721
63	2008-02-08 11:45:58	116.42788	39.93469
63	2008-02-08 11:50:58	116.39009	39.94775
63	2008-02-08 11:55:58	116.37351	39.94464
63	2008-02-08 11:58:17	116.36949	39.94187
63	2008-02-08 12:02:16	116.36605	39.94607
63	2008-02-08 12:07:16	116.34919	39.94045
63	2008-02-08 12:12:16	116.34986	39.92521
63	2008-02-08 12:17:16	116.35055	39.90041
63	2008-02-08 12:22:16	116.31522	39.89889
63	2008-02-08 12:27:16	116.34213	39.90596
63	2008-02-08 12:32:16	116.37969	39.90584
63	2008-02-08 12:37:15	116.39319	39.90282
63	2008-02-08 12:42:15	116.41849	39.90673
63	2008-02-08 12:43:14	116.41865	39.90533
63	2008-02-08 12:47:50	116.42528	39.90369
63	2008-02-08 12:50:58	116.41843	39.9044
63	2008-02-08 12:52:50	116.42495	39.90693
63	2008-02-08 12:57:50	116.4857	39.90591
63	2008-02-08 13:02:50	116.49599	39.93012
63	2008-02-08 13:05:49	116.49944	39.93517
63	2008-02-08 13:08:00	116.49737	39.93636
63	2008-02-08 13:13:00	116.48371	39.92024
63	2008-02-08 13:18:01	116.44556	39.90716
63	2008-02-08 13:23:01	116.42112	39.90399
63	2008-02-08 13:23:01	116.42112	39.90399
63	2008-02-08 13:23:37	116.42078	39.9043
63	2008-02-08 13:28:37	116.42617	39.90429
63	2008-02-08 13:32:29	116.42467	39.90686
63	2008-02-08 13:37:29	116.40599	39.8998
63	2008-02-08 13:37:29	116.40599	39.8998
63	2008-02-08 13:42:29	116.37959	39.89886
63	2008-02-08 13:42:29	116.37959	39.89886
63	2008-02-08 13:47:29	116.35677	39.89796
63	2008-02-08 13:52:29	116.3056	39.89497
63	2008-02-08 13:55:02	116.31454	39.89514
63	2008-02-08 13:57:40	116.32177	39.89575
63	2008-02-08 14:02:40	116.3232	39.8959
63	2008-02-08 14:06:34	116.31242	39.88691
63	2008-02-08 14:06:34	116.31242	39.88691
63	2008-02-08 14:11:34	116.31875	39.88335
63	2008-02-08 14:16:34	116.31881	39.88331
63	2008-02-08 14:21:34	116.31877	39.88333
63	2008-02-08 14:26:34	116.31874	39.88331
63	2008-02-08 14:31:35	116.31811	39.88322
63	2008-02-08 14:32:43	116.31801	39.88298
63	2008-02-08 14:37:43	116.32285	39.90057
63	2008-02-08 14:42:43	116.34663	39.90727
63	2008-02-08 14:42:45	116.34663	39.90727
63	2008-02-08 14:52:55	116.36506	39.94711
63	2008-02-08 14:57:42	116.41861	39.94742
63	2008-02-08 15:00:33	116.41993	39.94994
63	2008-02-08 15:05:33	116.42169	39.96098
63	2008-02-08 15:06:19	116.41947	39.961
63	2008-02-08 15:11:19	116.4528	39.95335
63	2008-02-08 15:16:18	116.4554	39.90558
63	2008-02-08 15:19:37	116.47147	39.90223
63	2008-02-08 15:23:12	116.45954	39.89935
63	2008-02-08 15:27:51	116.44329	39.90742
63	2008-02-08 15:32:50	116.42109	39.90832
63	2008-02-08 15:37:50	116.41198	39.90772
63	2008-02-08 15:41:48	116.41209	39.91489
63	2008-02-08 15:46:49	116.41231	39.89908
63	2008-02-08 15:51:49	116.41551	39.88586
63	2008-02-08 15:53:06	116.41846	39.88467
63	2008-02-08 15:56:48	116.42084	39.88273
63	2008-02-08 16:01:48	116.43499	39.89782
63	2008-02-08 16:06:48	116.4277	39.94579
63	2008-02-08 16:11:48	116.38747	39.95201
63	2008-02-08 16:13:40	116.38146	39.95513
63	2008-02-08 16:18:41	116.38115	39.95261
63	2008-02-08 16:23:41	116.37347	39.95724
63	2008-02-08 16:28:40	116.37776	39.96108
63	2008-02-08 16:28:57	116.37611	39.96094
63	2008-02-08 16:33:57	116.34106	39.96631
63	2008-02-08 16:48:56	116.29872	39.98389
63	2008-02-08 17:00:06	116.27474	39.95759
63	2008-02-08 17:00:36	116.27474	39.95759
63	2008-02-08 17:00:36	116.27474	39.95759
63	2008-02-08 17:03:56	116.27849	39.95653
63	2008-02-08 17:08:56	116.30113	39.9605
63	2008-02-08 17:22:28	116.36726	39.95442
63	2008-02-08 17:25:24	116.36875	39.95534
63	2008-02-08 17:30:24	116.37256	39.94982
63	2008-02-08 17:35:23	116.36568	39.95046
