# Supplementary material for: An adaptive map-matching algorithm based on hierarchical fuzzy system from vehicular GPS data
Source: PLoS One. 2017 Dec 5;12(12):e0188796. doi: 10.1371/journal.pone.0188796 (PMC5716534; doi:10.1371/journal.pone.0188796)
Supplement: S1 Data — (ZIP) [file pone.0188796.s001.zip › data samples/64.txt]

64	2008-02-02 13:35:09	116.42805	39.93378
64	2008-02-02 13:35:09	116.42805	39.93378
64	2008-02-02 13:39:56	116.43404	39.94672
64	2008-02-02 13:40:11	116.43412	39.94673
64	2008-02-02 13:43:40	116.43554	39.94697
64	2008-02-02 14:09:03	116.43281	39.94604
64	2008-02-02 14:19:06	116.42798	39.92767
64	2008-02-02 14:19:06	116.42798	39.92767
64	2008-02-02 14:24:08	116.42859	39.91511
64	2008-02-02 14:29:09	116.4378	39.89349
64	2008-02-02 14:30:16	116.43878	39.88461
64	2008-02-02 14:34:11	116.41382	39.86989
64	2008-02-02 14:40:20	116.40793	39.85289
64	2008-02-02 14:49:16	116.41541	39.86368
64	2008-02-02 14:50:23	116.41616	39.86975
64	2008-02-02 14:54:18	116.43897	39.88536
64	2008-02-02 14:59:19	116.42827	39.92395
64	2008-02-02 15:09:23	116.4328	39.9461
64	2008-02-02 15:19:26	116.44419	39.93478
64	2008-02-02 15:20:33	116.44423	39.9326
64	2008-02-02 15:24:27	116.44714	39.92557
64	2008-02-02 15:29:29	116.43388	39.92548
64	2008-02-02 15:30:36	116.43103	39.92748
64	2008-02-02 15:34:31	116.42769	39.94358
64	2008-02-02 15:39:32	116.43625	39.95837
64	2008-02-02 15:40:40	116.44047	39.96107
64	2008-02-02 15:44:34	116.45557	39.94673
64	2008-02-02 15:49:36	116.45535	39.91674
64	2008-02-02 15:54:37	116.46981	39.91227
64	2008-02-02 15:59:39	116.44961	39.91216
64	2008-02-02 16:00:46	116.44433	39.91292
64	2008-02-02 16:04:41	116.43494	39.91912
64	2008-02-02 16:09:42	116.43713	39.92129
64	2008-02-02 16:10:49	116.43522	39.91911
64	2008-02-02 16:14:44	116.43482	39.90904
64	2008-02-02 16:19:46	116.42329	39.9072
64	2008-02-02 16:20:53	116.41691	39.90711
64	2008-02-02 16:48:24	116.42732	39.88282
64	2008-02-02 16:50:15	116.41489	39.88254
64	2008-02-02 16:53:25	116.40526	39.88677
64	2008-02-02 16:58:27	116.38818	39.88214
64	2008-02-02 17:00:18	116.39035	39.88483
64	2008-02-02 17:03:29	116.40891	39.88692
64	2008-02-02 17:03:29	116.40891	39.88692
64	2008-02-02 17:08:30	116.43256	39.89211
64	2008-02-02 17:10:22	116.43272	39.8962
64	2008-02-02 17:18:37	116.43023	39.90848
64	2008-02-02 17:23:26	116.42801	39.92871
64	2008-02-02 17:23:39	116.42806	39.92887
64	2008-02-02 17:28:40	116.41618	39.94813
64	2008-02-02 17:33:30	116.38694	39.94765
64	2008-02-02 17:33:42	116.38641	39.94765
64	2008-02-02 17:38:44	116.37363	39.96179
64	2008-02-02 17:43:33	116.37549	39.97475
64	2008-02-02 17:48:47	116.36653	39.97537
64	2008-02-02 17:53:36	116.37303	39.95963
64	2008-02-02 17:53:49	116.373	39.95912
64	2008-02-02 17:58:50	116.38765	39.96197
64	2008-02-02 18:03:39	116.39645	39.96713
64	2008-02-02 18:03:52	116.39642	39.96713
64	2008-02-02 18:08:53	116.39665	39.96707
64	2008-02-02 18:13:43	116.39687	39.96711
64	2008-02-02 18:13:55	116.39684	39.96715
64	2008-02-02 18:18:57	116.39703	39.96713
64	2008-02-02 18:23:46	116.41954	39.96789
64	2008-02-02 18:23:58	116.42174	39.96794
64	2008-02-02 18:29:00	116.44736	39.98015
64	2008-02-02 18:34:38	116.45684	39.99162
64	2008-02-02 18:36:08	116.45671	39.99451
64	2008-02-02 18:41:09	116.46728	39.99726
64	2008-02-02 18:43:52	116.47825	39.9899
64	2008-02-02 18:46:11	116.48147	39.98797
64	2008-02-02 18:51:13	116.4653	39.97186
64	2008-02-02 18:53:55	116.43691	39.94826
64	2008-02-02 18:56:14	116.42746	39.93864
64	2008-02-02 19:01:16	116.42783	39.92702
64	2008-02-02 19:03:59	116.42607	39.92389
64	2008-02-02 19:06:17	116.42564	39.92325
64	2008-02-02 19:11:19	116.42017	39.91923
64	2008-02-02 19:14:02	116.41514	39.91425
64	2008-02-02 19:14:02	116.41514	39.91425
64	2008-02-02 19:16:21	116.41129	39.91479
64	2008-02-02 19:21:22	116.41332	39.92284
64	2008-02-02 19:24:05	116.41518	39.92295
64	2008-02-02 19:26:24	116.4182	39.92294
64	2008-02-02 19:31:26	116.43303	39.92286
64	2008-02-02 19:34:09	116.43697	39.92231
64	2008-02-02 19:36:27	116.44062	39.92178
64	2008-02-02 19:41:29	116.44252	39.92177
64	2008-02-02 19:46:31	116.44631	39.92045
64	2008-02-02 19:51:32	116.46161	39.91575
64	2008-02-02 19:54:15	116.47444	39.91423
64	2008-02-02 19:56:34	116.48198	39.91438
64	2008-02-02 20:01:36	116.49783	39.91461
64	2008-02-02 20:04:19	116.49971	39.91473
64	2008-02-02 20:11:39	116.51201	39.91543
64	2008-02-02 20:14:22	116.50142	39.91476
64	2008-02-02 20:16:41	116.48836	39.91453
64	2008-02-02 20:21:42	116.46926	39.91461
64	2008-02-02 20:21:42	116.46926	39.91461
64	2008-02-02 20:24:25	116.45634	39.9177
64	2008-02-02 20:26:44	116.45557	39.91394
64	2008-02-02 20:31:46	116.45554	39.90839
64	2008-02-02 20:34:28	116.4555	39.90637
64	2008-02-02 20:36:47	116.45556	39.90485
64	2008-02-02 20:41:49	116.45529	39.89744
64	2008-02-02 20:44:32	116.45461	39.89215
64	2008-02-02 20:46:50	116.43566	39.89241
64	2008-02-02 20:51:52	116.41578	39.89192
64	2008-02-02 20:54:35	116.40651	39.89156
64	2008-02-02 20:56:54	116.39003	39.88948
64	2008-02-02 21:01:55	116.38407	39.88849
64	2008-02-02 21:04:38	116.38402	39.88847
64	2008-02-02 21:06:57	116.38265	39.8883
64	2008-02-02 21:11:59	116.37897	39.8883
64	2008-02-02 21:17:00	116.36467	39.88799
64	2008-02-02 21:26:46	116.35595	39.88525
64	2008-02-02 21:27:07	116.35737	39.88497
64	2008-02-02 21:32:08	116.3483	39.88193
64	2008-02-02 21:36:48	116.35691	39.88198
64	2008-02-02 21:37:10	116.35793	39.88192
64	2008-02-02 21:42:11	116.35752	39.88183
64	2008-02-02 21:46:51	116.339	39.8884
64	2008-02-02 21:47:13	116.33691	39.88849
64	2008-02-02 21:52:14	116.32327	39.88863
64	2008-02-02 21:56:55	116.32432	39.88865
64	2008-02-02 21:57:16	116.32784	39.88854
64	2008-02-02 22:02:18	116.34693	39.88913
64	2008-02-02 22:06:58	116.34698	39.89122
64	2008-02-02 22:07:19	116.34698	39.89018
64	2008-02-02 22:12:21	116.33904	39.8885
64	2008-02-02 22:17:01	116.33635	39.88712
64	2008-02-02 22:17:23	116.33632	39.88713
64	2008-02-02 22:22:24	116.33494	39.8883
64	2008-02-02 22:32:28	116.34692	39.89112
64	2008-02-02 22:37:08	116.34654	39.89984
64	2008-02-02 22:37:29	116.34644	39.90102
64	2008-02-02 22:42:31	116.34852	39.91268
64	2008-02-02 22:47:11	116.35086	39.91819
64	2008-02-02 22:47:33	116.35047	39.91916
64	2008-02-02 22:52:34	116.34929	39.93512
64	2008-02-02 22:57:41	116.37311	39.95712
64	2008-02-02 23:02:38	116.40875	39.96766
64	2008-02-02 23:07:18	116.41816	39.97407
64	2008-02-02 23:07:39	116.4184	39.97545
64	2008-02-02 23:21:34	116.41848	39.96884
64	2008-02-02 23:25:53	116.42965	39.96344
64	2008-02-02 23:30:55	116.44717	39.95697
64	2008-02-02 23:32:38	116.45366	39.95304
64	2008-02-02 23:35:56	116.45039	39.95536
64	2008-02-02 23:40:58	116.44855	39.96618
64	2008-02-02 23:42:41	116.4484	39.96622
64	2008-02-02 23:46:00	116.4438	39.95907
64	2008-02-02 23:51:01	116.45627	39.95535
64	2008-02-02 23:52:45	116.45384	39.95339
64	2008-02-02 23:56:03	116.44928	39.94719
64	2008-02-03 00:01:05	116.4564	39.94825
64	2008-02-03 00:02:48	116.45217	39.94757
64	2008-02-03 00:06:06	116.43712	39.94595
64	2008-02-03 00:08:25	116.43552	39.94708
64	2008-02-03 00:30:16	116.43273	39.94589
64	2008-02-03 00:35:18	116.4267	39.9399
64	2008-02-03 00:36:05	116.42053	39.93963
64	2008-02-03 00:40:19	116.41991	39.92565
64	2008-02-03 00:45:21	116.4176	39.91141
64	2008-02-03 00:46:08	116.41367	39.91139
64	2008-02-03 00:50:23	116.4202	39.92048
64	2008-02-03 00:55:24	116.41961	39.93755
64	2008-02-03 00:56:11	116.41942	39.94316
64	2008-02-03 01:00:26	116.40176	39.95628
64	2008-02-03 01:05:28	116.3967	39.96725
64	2008-02-03 01:06:15	116.39689	39.9672
64	2008-02-03 01:10:28	116.40223	39.96073
64	2008-02-03 01:15:30	116.3786	39.94758
64	2008-02-03 01:16:17	116.37092	39.94759
64	2008-02-03 01:25:33	116.36534	39.93922
64	2008-02-03 01:26:20	116.36646	39.93931
64	2008-02-03 01:30:35	116.37862	39.95004
64	2008-02-03 01:35:36	116.39624	39.96364
64	2008-02-03 01:36:23	116.39711	39.96717
64	2008-02-03 01:40:38	116.41396	39.96072
64	2008-02-03 01:40:38	116.41396	39.96072
64	2008-02-03 01:45:40	116.40297	39.96766
64	2008-02-03 01:46:27	116.39174	39.96738
64	2008-02-03 01:50:41	116.36497	39.95376
64	2008-02-03 01:55:43	116.34919	39.95499
64	2008-02-03 01:56:30	116.35169	39.95658
64	2008-02-03 02:00:45	116.37242	39.95665
64	2008-02-03 02:16:37	116.443	39.97303
64	2008-02-03 02:17:08	116.4453	39.97547
64	2008-02-03 02:32:13	116.45099	39.98952
64	2008-02-03 02:36:43	116.46598	39.99815
64	2008-02-03 02:37:14	116.46711	39.99739
64	2008-02-03 02:42:16	116.46708	39.99737
64	2008-02-03 02:46:47	116.48354	39.97888
64	2008-02-03 02:52:19	116.47155	39.9786
64	2008-02-03 02:56:50	116.46275	39.97278
64	2008-02-03 02:57:21	116.46577	39.97466
64	2008-02-03 03:07:24	116.44918	39.93326
64	2008-02-03 03:12:26	116.45156	39.93178
64	2008-02-03 03:12:26	116.45156	39.93178
64	2008-02-03 03:16:56	116.44231	39.9325
64	2008-02-03 03:17:28	116.43896	39.93252
64	2008-02-03 03:22:29	116.43701	39.93239
64	2008-02-03 03:27:00	116.41962	39.93067
64	2008-02-03 03:27:31	116.42243	39.9322
64	2008-02-03 03:59:24	116.43783	39.93234
64	2008-02-03 04:00:23	116.42893	39.93232
64	2008-02-03 04:05:25	116.42057	39.90525
64	2008-02-03 04:09:28	116.4209	39.90874
64	2008-02-03 04:10:26	116.42088	39.91407
64	2008-02-03 04:10:26	116.42088	39.91407
64	2008-02-03 04:15:28	116.42086	39.90596
64	2008-02-03 04:19:31	116.43663	39.89223
64	2008-02-03 04:20:29	116.4333	39.89005
64	2008-02-03 04:20:29	116.4333	39.89005
64	2008-02-03 04:25:35	116.42562	39.89925
64	2008-02-03 04:29:34	116.42219	39.90723
64	2008-02-03 04:30:33	116.42074	39.91073
64	2008-02-03 04:35:56	116.42014	39.92009
64	2008-02-03 04:39:38	116.41991	39.92721
64	2008-02-03 04:40:36	116.41976	39.93197
64	2008-02-03 04:45:38	116.43359	39.94647
64	2008-02-03 04:49:41	116.43966	39.95541
64	2008-02-03 04:55:41	116.44009	39.97007
64	2008-02-03 04:59:44	116.4555	39.97479
64	2008-02-03 05:00:43	116.46178	39.96898
64	2008-02-03 05:05:44	116.46845	39.96696
64	2008-02-03 05:09:47	116.4631	39.98467
64	2008-02-03 05:10:46	116.46743	39.9891
64	2008-02-03 05:15:48	116.47642	39.99128
64	2008-02-03 05:19:51	116.47864	39.9897
64	2008-02-03 05:20:49	116.47961	39.98905
64	2008-02-03 05:27:00	116.4585	39.99819
64	2008-02-03 05:29:54	116.46131	40.00026
64	2008-02-03 05:37:03	116.46257	39.98496
64	2008-02-03 05:39:57	116.46219	39.98232
64	2008-02-03 05:42:05	116.47118	39.98628
64	2008-02-03 05:47:07	116.49285	39.99847
64	2008-02-03 05:47:07	116.49285	39.99847
64	2008-02-03 05:50:01	116.51049	40.01411
64	2008-02-03 05:52:08	116.52385	40.03382
64	2008-02-03 05:57:09	116.54886	40.06412
64	2008-02-03 06:00:03	116.52881	40.04334
64	2008-02-03 06:02:10	116.52064	40.02929
64	2008-02-03 06:07:12	116.48762	39.99312
64	2008-02-03 06:12:14	116.45027	39.95908
64	2008-02-03 06:17:15	116.42767	39.93071
64	2008-02-03 06:20:10	116.43449	39.92064
64	2008-02-03 06:22:17	116.43761	39.91198
64	2008-02-03 06:30:13	116.43479	39.94743
64	2008-02-03 06:37:22	116.48083	39.98683
64	2008-02-03 06:40:16	116.48835	39.99382
64	2008-02-03 06:40:16	116.48835	39.99382
64	2008-02-03 06:42:24	116.50217	40.00653
64	2008-02-03 06:50:20	116.55155	40.07834
64	2008-02-03 06:52:27	116.555	40.09941
64	2008-02-03 07:00:23	116.61478	40.11715
64	2008-02-03 07:02:30	116.61476	40.11719
64	2008-02-03 07:17:59	116.63565	40.1348
64	2008-02-03 08:27:01	116.62796	40.12806
64	2008-02-03 08:27:15	116.62578	40.12797
64	2008-02-03 08:42:20	116.53832	40.0994
64	2008-02-03 08:47:07	116.48651	40.09358
64	2008-02-03 08:47:22	116.48616	40.09355
64	2008-02-03 08:52:23	116.44498	40.08102
64	2008-02-03 08:57:11	116.42257	40.07277
64	2008-02-03 08:57:25	116.42187	40.07277
64	2008-02-03 09:12:30	116.39848	40.03358
64	2008-02-03 09:17:17	116.3984	40.03376
64	2008-02-03 09:22:33	116.41166	40.02685
64	2008-02-03 09:27:21	116.40985	40.00847
64	2008-02-03 09:27:35	116.41003	40.00753
64	2008-02-03 09:29:21	116.41098	39.99786
64	2008-02-03 09:32:37	116.41078	39.98246
64	2008-02-03 09:37:24	116.39854	39.96746
64	2008-02-03 09:37:38	116.39642	39.96739
64	2008-02-03 09:42:40	116.36946	39.9697
64	2008-02-03 09:47:27	116.36776	39.96642
64	2008-02-03 09:47:27	116.36776	39.96642
64	2008-02-03 09:49:10	116.3677	39.96636
64	2008-02-03 09:57:44	116.37283	39.95752
64	2008-02-03 10:00:35	116.35499	39.95855
64	2008-02-03 10:02:46	116.35123	39.96365
64	2008-02-03 10:07:47	116.35499	39.9662
64	2008-02-03 10:10:38	116.37505	39.96626
64	2008-02-03 10:12:49	116.37783	39.97131
64	2008-02-03 10:17:51	116.37554	39.9747
64	2008-02-03 10:17:51	116.37554	39.9747
64	2008-02-03 10:20:41	116.3642	39.97544
64	2008-02-03 10:22:52	116.35991	39.97537
64	2008-02-03 10:27:54	116.33876	39.97527
64	2008-02-03 10:30:45	116.32893	39.9764
64	2008-02-03 10:32:55	116.32792	39.98133
64	2008-02-03 10:37:57	116.32895	39.97556
64	2008-02-03 10:40:48	116.32758	39.97272
64	2008-02-03 10:42:59	116.31791	39.96612
64	2008-02-03 10:53:02	116.32375	39.96625
64	2008-02-03 10:56:54	116.31949	39.96681
64	2008-02-03 11:03:08	116.31898	39.97744
64	2008-02-03 11:03:55	116.32049	39.97972
64	2008-02-03 11:13:12	116.33025	39.98464
64	2008-02-03 11:13:59	116.33878	39.98509
64	2008-02-03 11:18:13	116.35196	39.98025
64	2008-02-03 11:23:15	116.37282	39.98066
64	2008-02-03 11:24:02	116.37424	39.97869
64	2008-02-03 11:28:17	116.37701	39.98097
64	2008-02-03 11:33:17	116.38158	39.97652
64	2008-02-03 11:34:04	116.38154	39.97655
64	2008-02-03 11:38:19	116.38365	39.97963
64	2008-02-03 11:43:21	116.39859	39.98692
64	2008-02-03 11:44:08	116.40828	39.98728
64	2008-02-03 11:48:22	116.44963	39.98042
64	2008-02-03 11:53:24	116.45407	39.98417
64	2008-02-03 11:58:26	116.45394	39.98422
64	2008-02-03 12:03:27	116.44923	39.98014
64	2008-02-03 12:04:14	116.44925	39.98016
64	2008-02-03 12:08:29	116.45802	39.96636
64	2008-02-03 12:13:31	116.43893	39.94969
64	2008-02-03 12:23:34	116.42835	39.91986
64	2008-02-03 12:24:21	116.42848	39.91668
64	2008-02-03 12:38:39	116.42764	39.88288
64	2008-02-03 12:48:42	116.4074	39.8671
64	2008-02-03 13:06:19	116.43385	39.89024
64	2008-02-03 13:16:22	116.45371	39.89213
64	2008-02-03 13:17:39	116.44381	39.89239
64	2008-02-03 13:27:42	116.42842	39.92509
64	2008-02-03 13:36:28	116.44261	39.9323
64	2008-02-03 13:51:32	116.46654	39.92585
64	2008-02-03 13:56:34	116.45565	39.93002
64	2008-02-03 14:01:36	116.45557	39.91008
64	2008-02-03 14:07:55	116.43345	39.85765
64	2008-02-03 14:26:44	116.40783	39.85715
64	2008-02-03 14:28:01	116.40758	39.86234
64	2008-02-03 14:31:46	116.40807	39.87173
64	2008-02-03 14:36:47	116.34953	39.86711
64	2008-02-03 14:38:04	116.34327	39.87438
64	2008-02-03 14:48:08	116.34961	39.9305
64	2008-02-03 14:51:52	116.34993	39.94554
64	2008-02-03 14:58:11	116.3493	39.94231
64	2008-02-03 14:58:11	116.3493	39.94231
64	2008-02-03 15:01:56	116.34596	39.93983
64	2008-02-03 15:11:59	116.31694	39.95938
64	2008-02-03 15:22:02	116.31937	39.9656
64	2008-02-03 15:27:04	116.32134	39.96614
64	2008-02-03 15:27:04	116.32134	39.96614
64	2008-02-03 15:28:21	116.31995	39.96624
64	2008-02-03 15:32:06	116.31929	39.97088
64	2008-02-03 15:38:24	116.32303	39.97956
64	2008-02-03 15:40:26	116.32293	39.97964
64	2008-02-03 16:04:21	116.32735	39.98047
64	2008-02-03 16:09:23	116.33017	39.98475
64	2008-02-03 16:12:41	116.34771	39.97805
64	2008-02-03 16:14:25	116.34796	39.97975
64	2008-02-03 16:19:26	116.36776	39.98058
64	2008-02-03 16:46:45	116.39065	39.95231
64	2008-02-03 16:49:53	116.39134	39.96181
64	2008-02-03 16:54:54	116.39675	39.9671
64	2008-02-03 16:56:49	116.40654	39.96735
64	2008-02-03 17:04:57	116.41103	39.9841
64	2008-02-03 17:06:52	116.41497	39.98496
64	2008-02-03 17:09:59	116.41512	39.98657
64	2008-02-03 17:15:01	116.40142	39.99071
64	2008-02-03 17:16:55	116.40182	39.99361
64	2008-02-03 17:25:04	116.39924	39.99099
64	2008-02-03 17:26:59	116.39986	39.99332
64	2008-02-03 17:30:06	116.40125	39.99213
64	2008-02-03 17:59:24	116.41255	39.95517
64	2008-02-03 18:04:26	116.42535	39.95809
64	2008-02-03 18:07:15	116.43093	39.94838
64	2008-02-03 18:09:28	116.43672	39.94633
64	2008-02-03 18:14:29	116.4492	39.93576
64	2008-02-03 18:17:18	116.44924	39.93668
64	2008-02-03 18:19:31	116.45498	39.9399
64	2008-02-03 18:24:32	116.44584	39.95803
64	2008-02-03 18:27:21	116.42618	39.96865
64	2008-02-03 18:29:34	116.43602	39.98655
64	2008-02-03 18:34:36	116.41819	39.9957
64	2008-02-03 18:37:25	116.41817	39.99566
64	2008-02-03 18:39:37	116.4172	39.98996
64	2008-02-03 18:47:28	116.41098	39.99172
64	2008-02-03 18:49:41	116.41099	39.99316
64	2008-02-03 18:54:42	116.41061	39.99377
64	2008-02-03 18:57:31	116.41102	39.98039
64	2008-02-03 18:59:44	116.41153	39.96944
64	2008-02-03 18:59:44	116.41153	39.96944
64	2008-02-03 19:04:48	116.41162	39.96808
64	2008-02-03 19:07:34	116.41203	39.95971
64	2008-02-03 19:09:47	116.41121	39.95583
64	2008-02-03 19:14:52	116.41264	39.95071
64	2008-02-03 19:19:38	116.42712	39.947
64	2008-02-03 19:19:54	116.42751	39.94476
64	2008-02-03 19:24:55	116.42786	39.92916
64	2008-02-03 19:29:42	116.42832	39.92006
64	2008-02-03 19:29:57	116.42836	39.91956
64	2008-02-03 19:34:59	116.42998	39.89979
64	2008-02-03 19:39:45	116.4389	39.88411
64	2008-02-03 19:40:00	116.43903	39.88285
64	2008-02-03 19:45:02	116.45005	39.8806
64	2008-02-03 19:49:48	116.45463	39.87055
64	2008-02-03 19:50:03	116.45466	39.87059
64	2008-02-03 19:55:05	116.46597	39.86474
64	2008-02-03 19:59:51	116.46943	39.86126
64	2008-02-03 20:00:07	116.46947	39.86123
64	2008-02-03 20:05:08	116.46614	39.87283
64	2008-02-03 20:09:55	116.46163	39.88029
64	2008-02-03 20:10:10	116.46164	39.88106
64	2008-02-03 20:15:12	116.45907	39.89054
64	2008-02-03 20:19:58	116.46658	39.89236
64	2008-02-03 20:20:13	116.4666	39.89297
64	2008-02-03 20:25:15	116.45582	39.90057
64	2008-02-03 20:30:01	116.45562	39.91969
64	2008-02-03 20:30:17	116.45554	39.92105
64	2008-02-03 20:35:18	116.45563	39.94226
64	2008-02-03 20:40:05	116.44201	39.96063
64	2008-02-03 20:40:20	116.44083	39.96145
64	2008-02-03 20:45:22	116.43521	39.9692
64	2008-02-03 20:50:23	116.41927	39.96823
64	2008-02-03 20:55:25	116.41222	39.9756
64	2008-02-03 21:00:11	116.41178	39.96847
64	2008-02-03 21:00:27	116.41176	39.96843
64	2008-02-03 21:05:28	116.42868	39.96814
64	2008-02-03 21:05:28	116.42868	39.96814
64	2008-02-03 21:10:15	116.45552	39.93251
64	2008-02-03 21:10:15	116.45552	39.93251
64	2008-02-03 21:10:30	116.45553	39.93009
64	2008-02-03 21:15:32	116.45543	39.90011
64	2008-02-03 21:20:18	116.45493	39.88629
64	2008-02-03 21:20:33	116.45497	39.88617
64	2008-02-03 21:35:38	116.45527	39.8762
64	2008-02-03 21:40:24	116.45552	39.8827
64	2008-02-03 21:40:40	116.45543	39.88275
64	2008-02-03 21:45:40	116.45903	39.88999
64	2008-02-03 21:50:27	116.45722	39.89228
64	2008-02-03 21:50:42	116.45563	39.89241
64	2008-02-03 21:55:44	116.45614	39.90712
64	2008-02-03 22:00:30	116.42937	39.91024
64	2008-02-03 22:00:45	116.42904	39.91176
64	2008-02-03 22:05:47	116.41595	39.94815
64	2008-02-03 22:10:33	116.3622	39.94642
64	2008-02-03 22:10:49	116.35947	39.94527
64	2008-02-03 22:15:50	116.35537	39.95235
64	2008-02-03 22:20:37	116.35492	39.96098
64	2008-02-03 22:25:54	116.36507	39.95252
64	2008-02-03 22:30:40	116.35526	39.95363
64	2008-02-03 22:30:55	116.35514	39.95439
64	2008-02-03 22:35:57	116.36006	39.9662
64	2008-02-03 22:40:43	116.36007	39.96613
64	2008-02-03 22:40:59	116.36003	39.9661
64	2008-02-03 22:46:00	116.35951	39.97489
64	2008-02-03 22:50:47	116.3737	39.98009
64	2008-02-03 22:51:02	116.37373	39.9801
64	2008-02-03 23:15:14	116.3126	39.92262
64	2008-02-03 23:17:08	116.30439	39.92575
64	2008-02-03 23:20:16	116.31719	39.92701
64	2008-02-03 23:25:17	116.31987	39.9303
64	2008-02-03 23:27:12	116.31985	39.93643
64	2008-02-03 23:30:19	116.31916	39.95042
64	2008-02-03 23:35:21	116.34146	39.94365
64	2008-02-03 23:35:21	116.34146	39.94365
64	2008-02-03 23:37:15	116.34578	39.93981
64	2008-02-03 23:40:22	116.35042	39.93092
64	2008-02-03 23:50:26	116.40281	39.93192
64	2008-02-03 23:55:27	116.43531	39.9323
64	2008-02-03 23:57:21	116.43752	39.92968
64	2008-02-04 00:00:29	116.431	39.92786
64	2008-02-04 00:05:31	116.41479	39.93234
64	2008-02-04 00:07:25	116.39673	39.93208
64	2008-02-04 00:10:32	116.377	39.93173
64	2008-02-04 00:15:34	116.35007	39.91688
64	2008-02-04 00:17:28	116.34717	39.9125
64	2008-02-04 00:20:36	116.34007	39.90961
64	2008-02-04 00:25:37	116.33888	39.91685
64	2008-02-04 00:27:31	116.32852	39.92199
64	2008-02-04 00:30:39	116.32235	39.93134
64	2008-02-04 00:35:40	116.31846	39.94677
64	2008-02-04 00:37:35	116.3258	39.95109
64	2008-02-04 00:40:42	116.32935	39.95337
64	2008-02-04 00:45:44	116.34599	39.93913
64	2008-02-04 00:47:38	116.3572	39.93914
64	2008-02-04 00:50:52	116.35791	39.93618
64	2008-02-04 00:55:50	116.35292	39.9313
64	2008-02-04 01:22:59	116.35281	39.94152
64	2008-02-04 01:28:00	116.35063	39.93971
64	2008-02-04 01:33:10	116.34903	39.95089
64	2008-02-04 01:38:03	116.34912	39.9541
64	2008-02-04 01:48:07	116.34929	39.95411
64	2008-02-04 01:53:03	116.34926	39.95412
64	2008-02-04 01:53:08	116.34928	39.95412
64	2008-02-04 01:58:35	116.34926	39.95416
64	2008-02-04 02:03:06	116.34914	39.9542
64	2008-02-04 02:03:12	116.34916	39.95417
64	2008-02-04 02:44:22	116.44409	39.97032
64	2008-02-04 02:49:22	116.43796	39.96844
64	2008-02-04 02:53:26	116.41837	39.97534
64	2008-02-04 02:53:26	116.41837	39.97534
64	2008-02-04 02:54:24	116.41826	39.97905
64	2008-02-04 02:59:26	116.41108	39.98758
64	2008-02-04 03:03:30	116.40226	39.99345
64	2008-02-04 03:04:27	116.40265	39.99357
64	2008-02-04 03:10:37	116.40271	39.99342
64	2008-02-04 03:10:37	116.40271	39.99342
64	2008-02-04 03:10:37	116.40271	39.99342
64	2008-02-04 03:10:37	116.40271	39.99342
64	2008-02-04 03:35:56	116.40693	39.9974
64	2008-02-04 03:42:47	116.40165	40.00022
64	2008-02-04 03:45:59	116.41081	40.01394
64	2008-02-04 03:51:01	116.40563	40.04884
64	2008-02-04 03:52:50	116.41128	40.06023
64	2008-02-04 03:56:02	116.42369	40.06766
64	2008-02-04 04:01:04	116.44877	40.08141
64	2008-02-04 04:01:04	116.44877	40.08141
64	2008-02-04 04:02:53	116.4625	40.08261
64	2008-02-04 04:06:06	116.49116	40.0937
64	2008-02-04 04:11:07	116.53789	40.10071
64	2008-02-04 04:12:57	116.55612	40.10738
64	2008-02-04 04:16:09	116.58137	40.11685
64	2008-02-04 04:21:11	116.61502	40.11724
64	2008-02-04 04:23:00	116.61509	40.11725
64	2008-02-04 04:26:12	116.61517	40.11715
64	2008-02-04 04:31:14	116.61502	40.11734
64	2008-02-04 04:33:03	116.61503	40.11731
64	2008-02-04 04:36:16	116.61501	40.11724
64	2008-02-04 04:41:17	116.61504	40.11725
64	2008-02-04 04:43:07	116.61496	40.11717
64	2008-02-04 04:46:19	116.61498	40.11722
64	2008-02-04 04:51:21	116.6193	40.12098
64	2008-02-04 04:53:10	116.62961	40.12587
64	2008-02-04 04:56:22	116.63858	40.13208
64	2008-02-04 08:58:22	116.63897	40.13228
64	2008-02-04 09:03:24	116.62275	40.12547
64	2008-02-04 09:06:42	116.58909	40.11697
64	2008-02-04 09:08:26	116.56671	40.11654
64	2008-02-04 09:33:52	116.46904	39.99623
64	2008-02-04 09:35:24	116.46771	39.99716
64	2008-02-04 09:38:54	116.46362	39.99701
64	2008-02-04 09:43:55	116.47004	40.00059
64	2008-02-04 09:45:28	116.46812	39.99702
64	2008-02-04 09:48:57	116.46795	39.99706
64	2008-02-04 09:53:59	116.46784	39.99734
64	2008-02-04 09:53:59	116.46784	39.99734
64	2008-02-04 09:55:31	116.46754	39.99746
64	2008-02-04 09:59:00	116.46763	39.99735
64	2008-02-04 10:04:02	116.46758	39.99725
64	2008-02-04 10:05:34	116.46756	39.99739
64	2008-02-04 10:09:04	116.46766	39.99748
64	2008-02-04 10:14:05	116.46738	39.99754
64	2008-02-04 10:15:38	116.46734	39.99749
64	2008-02-04 10:19:07	116.46734	39.99751
64	2008-02-04 10:24:09	116.44443	39.99434
64	2008-02-04 10:25:41	116.45289	39.99571
64	2008-02-04 10:29:10	116.46693	39.9974
64	2008-02-04 10:34:12	116.46684	39.99741
64	2008-02-04 10:35:44	116.46702	39.99757
64	2008-02-04 10:39:13	116.467	39.99746
64	2008-02-04 10:44:15	116.46689	39.99739
64	2008-02-04 10:45:47	116.46706	39.99729
64	2008-02-04 10:49:17	116.46704	39.99743
64	2008-02-04 10:54:18	116.46712	39.99738
64	2008-02-04 10:55:51	116.46796	39.99672
64	2008-02-04 10:59:20	116.48076	39.98846
64	2008-02-04 11:04:22	116.47793	39.98324
64	2008-02-04 11:05:54	116.46124	39.9682
64	2008-02-04 11:09:24	116.45095	39.95483
64	2008-02-04 11:14:25	116.44643	39.95785
64	2008-02-04 11:15:57	116.44269	39.95984
64	2008-02-04 11:19:27	116.43847	39.95431
64	2008-02-04 11:24:28	116.43304	39.94618
64	2008-02-04 11:26:01	116.43328	39.94592
64	2008-02-04 11:29:30	116.43295	39.9458
64	2008-02-04 11:34:32	116.4334	39.95478
64	2008-02-04 11:36:04	116.43375	39.95785
64	2008-02-04 11:39:33	116.44105	39.9565
64	2008-02-04 11:44:35	116.43408	39.94929
64	2008-02-04 11:49:37	116.43321	39.94594
64	2008-02-04 11:54:38	116.43302	39.94591
64	2008-02-04 11:56:11	116.43306	39.94586
64	2008-02-04 11:59:40	116.43311	39.94592
64	2008-02-04 11:59:40	116.43311	39.94592
64	2008-02-04 12:04:42	116.43246	39.94511
64	2008-02-04 12:06:14	116.42791	39.94597
64	2008-02-04 12:09:42	116.42737	39.94631
64	2008-02-04 12:14:44	116.42839	39.9202
64	2008-02-04 12:16:16	116.42857	39.91565
64	2008-02-04 12:24:47	116.41217	39.90342
64	2008-02-04 12:26:19	116.41563	39.90634
64	2008-02-04 12:29:49	116.42088	39.90571
64	2008-02-04 12:34:50	116.42038	39.9133
64	2008-02-04 12:36:23	116.42102	39.91424
64	2008-02-04 12:39:52	116.41976	39.92781
64	2008-02-04 12:44:54	116.42046	39.9386
64	2008-02-04 12:48:28	116.42778	39.93986
64	2008-02-04 12:49:59	116.42717	39.94774
64	2008-02-04 12:55:01	116.42948	39.95318
64	2008-02-04 12:58:31	116.43321	39.94608
64	2008-02-04 13:00:03	116.43322	39.94606
64	2008-02-04 13:05:03	116.43266	39.94591
64	2008-02-04 13:08:33	116.4232	39.94845
64	2008-02-04 13:10:05	116.42274	39.94809
64	2008-02-04 13:15:07	116.42847	39.9174
64	2008-02-04 13:18:36	116.4271	39.90378
64	2008-02-04 13:20:08	116.42091	39.90495
64	2008-02-04 13:25:10	116.41837	39.90485
64	2008-02-04 13:28:40	116.42059	39.91312
64	2008-02-04 13:30:12	116.42036	39.91515
64	2008-02-04 13:35:13	116.41972	39.9338
64	2008-02-04 13:38:43	116.42785	39.93907
64	2008-02-04 13:40:34	116.43392	39.94674
64	2008-02-04 13:42:32	116.43563	39.94704
64	2008-02-04 14:09:50	116.4356	39.94706
64	2008-02-04 14:14:52	116.43339	39.94623
64	2008-02-04 14:19:01	116.43343	39.94617
64	2008-02-04 14:19:53	116.43339	39.94618
64	2008-02-04 14:19:53	116.43339	39.94618
64	2008-02-04 14:24:55	116.43316	39.94606
64	2008-02-04 14:29:04	116.43279	39.94583
64	2008-02-04 14:29:04	116.43279	39.94583
64	2008-02-04 14:29:57	116.43278	39.94571
64	2008-02-04 14:29:57	116.43278	39.94571
64	2008-02-04 14:34:58	116.43262	39.94566
64	2008-02-04 14:39:07	116.43262	39.94581
64	2008-02-04 14:39:07	116.43262	39.94581
64	2008-02-04 14:40:00	116.43203	39.94493
64	2008-02-04 14:45:02	116.387	39.94766
64	2008-02-04 14:49:11	116.37483	39.96934
64	2008-02-04 14:50:03	116.37552	39.97447
64	2008-02-04 14:55:05	116.36484	39.97542
64	2008-02-04 14:59:14	116.35949	39.97555
64	2008-02-04 15:00:07	116.35956	39.97559
64	2008-02-04 15:09:17	116.35946	39.97994
64	2008-02-04 15:10:10	116.35949	39.97834
64	2008-02-04 15:15:11	116.36114	39.97525
64	2008-02-04 15:19:21	116.3642	39.967
64	2008-02-04 15:20:13	116.36418	39.96683
64	2008-02-04 15:25:15	116.37715	39.96152
64	2008-02-04 15:35:18	116.40068	39.96752
64	2008-02-04 15:39:27	116.35744	39.96648
64	2008-02-04 15:40:20	116.34901	39.9672
64	2008-02-04 15:45:21	116.34692	39.99666
64	2008-02-04 15:49:30	116.34605	40.01302
64	2008-02-04 15:50:23	116.34509	40.01395
64	2008-02-04 15:59:34	116.33079	40.02658
64	2008-02-04 16:00:26	116.32674	40.02657
64	2008-02-04 16:05:28	116.32733	40.0347
64	2008-02-04 16:09:37	116.33098	40.03147
64	2008-02-04 16:10:30	116.33137	40.02987
64	2008-02-04 16:15:31	116.33616	40.02724
64	2008-02-04 16:19:40	116.34548	40.02105
64	2008-02-04 16:20:33	116.34769	40.02001
64	2008-02-04 16:25:35	116.37236	39.98529
64	2008-02-04 16:29:44	116.36435	39.97533
64	2008-02-04 16:30:36	116.36172	39.97534
64	2008-02-04 16:35:38	116.36098	39.98044
64	2008-02-04 16:39:47	116.37471	39.9749
64	2008-02-04 16:40:40	116.3741	39.96788
64	2008-02-04 16:45:41	116.41257	39.96765
64	2008-02-04 16:50:43	116.45512	39.95106
64	2008-02-04 16:55:44	116.45846	39.94869
64	2008-02-04 16:59:54	116.46072	39.9424
64	2008-02-04 17:00:46	116.4559	39.94383
64	2008-02-04 17:05:48	116.43792	39.94552
64	2008-02-04 17:09:57	116.43334	39.95759
64	2008-02-04 17:10:49	116.43349	39.9585
64	2008-02-04 17:15:51	116.43942	39.96062
64	2008-02-04 17:20:00	116.43914	39.96018
64	2008-02-04 17:20:53	116.43909	39.96011
64	2008-02-04 17:25:54	116.43464	39.95835
64	2008-02-04 17:30:03	116.41476	39.95797
64	2008-02-04 17:30:56	116.4121	39.9604
64	2008-02-04 17:35:58	116.4118	39.96542
64	2008-02-04 17:40:07	116.41161	39.96637
64	2008-02-04 17:40:59	116.41155	39.96768
64	2008-02-04 17:46:01	116.40485	39.97059
64	2008-02-04 17:50:09	116.39555	39.96952
64	2008-02-04 17:51:02	116.39554	39.9694
64	2008-02-04 17:56:03	116.39568	39.96884
64	2008-02-04 18:00:12	116.3958	39.96865
64	2008-02-04 18:01:05	116.39568	39.96878
64	2008-02-04 18:06:07	116.38719	39.96656
64	2008-02-04 18:10:16	116.4271	39.96806
64	2008-02-04 18:11:08	116.43227	39.96667
64	2008-02-04 18:16:10	116.42841	39.95315
64	2008-02-04 18:21:15	116.42815	39.95359
64	2008-02-04 18:23:20	116.42883	39.95773
64	2008-02-04 18:26:17	116.42952	39.96558
64	2008-02-04 18:52:43	116.43335	39.95348
64	2008-02-04 18:56:33	116.43866	39.94522
64	2008-02-04 19:01:34	116.44424	39.93341
64	2008-02-04 19:02:47	116.4442	39.93298
64	2008-02-04 19:06:36	116.45323	39.93219
64	2008-02-04 19:12:50	116.46647	39.93233
64	2008-02-04 19:16:39	116.48645	39.93246
64	2008-02-04 19:21:41	116.50078	39.92813
64	2008-02-04 19:22:53	116.50099	39.92828
64	2008-02-04 19:26:43	116.49596	39.9345
64	2008-02-04 19:31:44	116.48413	39.94636
64	2008-02-04 19:32:57	116.48348	39.95328
64	2008-02-04 19:36:46	116.4886	39.96109
64	2008-02-04 19:47:11	116.47703	39.98291
64	2008-02-04 19:51:51	116.46182	39.99541
64	2008-02-04 19:53:03	116.46187	39.99805
64	2008-02-04 19:56:53	116.46707	40.01006
64	2008-02-04 20:01:54	116.49857	40.00355
64	2008-02-04 20:11:58	116.52753	40.04061
64	2008-02-04 20:13:10	116.53084	40.04712
64	2008-02-04 20:16:59	116.54927	40.06492
64	2008-02-04 20:22:01	116.55626	40.10638
64	2008-02-04 20:23:13	116.55959	40.11376
64	2008-02-04 20:27:03	116.58861	40.11686
64	2008-02-04 20:27:03	116.58861	40.11686
64	2008-02-04 20:32:04	116.63021	40.12627
64	2008-02-04 20:33:16	116.63514	40.12866
64	2008-02-04 21:39:59	116.63723	40.13321
64	2008-02-04 21:53:05	116.65098	40.13896
64	2008-02-04 21:57:53	116.65429	40.13267
64	2008-02-04 22:37:35	116.6454	40.13532
64	2008-02-04 22:37:35	116.6454	40.13532
64	2008-02-04 22:42:38	116.64519	40.11522
64	2008-02-04 22:44:17	116.64712	40.11093
64	2008-02-04 22:47:38	116.64838	40.11301
64	2008-02-04 23:34:51	116.64576	40.11604
64	2008-02-04 23:39:53	116.64709	40.1165
64	2008-02-04 23:40:41	116.64711	40.11672
64	2008-02-04 23:44:54	116.64614	40.1164
64	2008-02-04 23:49:56	116.63453	40.13316
64	2008-02-04 23:50:44	116.63703	40.13337
64	2008-02-04 23:54:58	116.63716	40.13328
64	2008-02-04 23:54:58	116.63716	40.13328
64	2008-02-04 23:59:58	116.63715	40.13329
64	2008-02-05 00:00:46	116.63669	40.13566
64	2008-02-05 00:05:00	116.65406	40.1316
64	2008-02-05 00:07:49	116.65742	40.13051
64	2008-02-05 02:04:46	116.65407	40.13165
64	2008-02-05 09:37:35	116.63567	40.13471
64	2008-02-05 09:47:38	116.58302	40.11707
64	2008-02-05 09:52:40	116.54512	40.10436
64	2008-02-05 09:54:21	116.54118	40.10001
64	2008-02-05 09:54:21	116.54118	40.10001
64	2008-02-05 09:57:41	116.48895	40.09361
64	2008-02-05 10:02:43	116.45034	40.08167
64	2008-02-05 10:04:24	116.44315	40.08065
64	2008-02-05 10:07:45	116.42733	40.07225
64	2008-02-05 10:12:46	116.4066	40.068
64	2008-02-05 10:14:28	116.40725	40.0586
64	2008-02-05 10:17:48	116.40752	40.05285
64	2008-02-05 10:22:50	116.41922	40.04017
64	2008-02-05 10:24:31	116.41969	40.04033
64	2008-02-05 10:27:51	116.41106	40.0333
64	2008-02-05 10:53:44	116.39792	39.9971
64	2008-02-05 11:01:35	116.39676	39.99675
64	2008-02-05 11:03:47	116.39671	39.99674
64	2008-02-05 11:06:36	116.39675	39.99669
64	2008-02-05 11:11:40	116.39675	39.99683
64	2008-02-05 11:11:40	116.39675	39.99683
64	2008-02-05 11:16:39	116.4007	39.99732
64	2008-02-05 11:22:53	116.38698	39.9855
64	2008-02-05 11:23:54	116.38674	39.98129
64	2008-02-05 11:26:43	116.38019	39.98118
64	2008-02-05 11:31:56	116.36385	39.98628
64	2008-02-05 11:36:46	116.36361	39.97435
64	2008-02-05 11:41:48	116.35221	39.96654
64	2008-02-05 11:44:00	116.34817	39.97488
64	2008-02-05 11:46:49	116.35286	39.9803
64	2008-02-05 11:51:51	116.36801	39.97902
64	2008-02-05 11:54:04	116.37308	39.98079
64	2008-02-05 12:07:11	116.38004	39.98104
64	2008-02-05 12:12:12	116.37227	39.9871
64	2008-02-05 12:14:10	116.37418	39.98998
64	2008-02-05 12:17:14	116.37894	39.99642
64	2008-02-05 12:22:16	116.40197	40.01141
64	2008-02-05 12:24:14	116.40435	40.03122
64	2008-02-05 12:27:17	116.40698	40.04276
64	2008-02-05 12:32:19	116.40738	40.04189
64	2008-02-05 12:34:17	116.41386	40.03996
64	2008-02-05 12:37:21	116.41604	40.041
64	2008-02-05 12:42:22	116.41956	40.03937
64	2008-02-05 12:44:20	116.41949	40.03938
64	2008-02-05 12:47:24	116.41956	40.03931
64	2008-02-05 12:54:24	116.41139	40.02544
64	2008-02-05 12:57:27	116.41027	40.01302
64	2008-02-05 13:02:29	116.40327	40.00446
64	2008-02-05 13:04:27	116.41095	40.00205
64	2008-02-05 13:07:31	116.40647	39.99823
64	2008-02-05 13:12:32	116.40141	39.99465
64	2008-02-05 13:12:32	116.40141	39.99465
64	2008-02-05 13:17:34	116.40092	39.99083
64	2008-02-05 13:22:36	116.40098	39.99103
64	2008-02-05 13:27:37	116.35875	39.98603
64	2008-02-05 13:32:39	116.349	39.95275
64	2008-02-05 13:34:37	116.35008	39.94679
64	2008-02-05 13:37:43	116.34251	39.93968
64	2008-02-05 13:42:39	116.34524	39.93845
64	2008-02-05 13:47:51	116.3414	39.93765
64	2008-02-05 13:52:53	116.33804	39.93123
64	2008-02-05 13:57:44	116.34979	39.93893
64	2008-02-05 13:57:49	116.35037	39.93896
64	2008-02-05 14:02:51	116.35327	39.94736
64	2008-02-05 14:07:53	116.35524	39.95369
64	2008-02-05 14:17:51	116.32805	39.96833
64	2008-02-05 14:17:56	116.32806	39.96852
64	2008-02-05 14:33:01	116.37268	39.98383
64	2008-02-05 14:38:03	116.35995	39.9754
64	2008-02-05 14:48:01	116.3527	39.97611
64	2008-02-05 14:48:06	116.35267	39.9759
64	2008-02-05 14:53:08	116.32952	39.97527
64	2008-02-05 14:58:04	116.31216	39.97484
64	2008-02-05 14:58:09	116.31211	39.9749
64	2008-02-05 15:08:13	116.31357	39.98405
64	2008-02-05 15:39:35	116.32775	39.9713
64	2008-02-05 15:44:37	116.30356	39.94959
64	2008-02-05 15:45:25	116.30384	39.94441
64	2008-02-05 15:49:39	116.30404	39.90884
64	2008-02-05 15:49:39	116.30404	39.90884
64	2008-02-05 15:54:40	116.29664	39.90649
64	2008-02-05 15:55:28	116.29628	39.90644
64	2008-02-05 15:59:42	116.27557	39.90631
64	2008-02-05 16:04:44	116.25395	39.9064
64	2008-02-05 16:05:31	116.2486	39.90632
64	2008-02-05 16:09:45	116.24858	39.91647
64	2008-02-05 16:14:47	116.26112	39.92306
64	2008-02-05 16:15:35	116.27022	39.92297
64	2008-02-05 16:19:48	116.29484	39.92263
64	2008-02-05 16:24:50	116.33134	39.92165
64	2008-02-05 16:25:38	116.33636	39.92168
64	2008-02-05 16:29:52	116.33772	39.92169
64	2008-02-05 16:34:53	116.33787	39.93084
64	2008-02-05 16:35:41	116.33802	39.93268
64	2008-02-05 16:39:55	116.34514	39.93856
64	2008-02-05 16:44:57	116.35052	39.9443
64	2008-02-05 16:45:45	116.35043	39.94436
64	2008-02-05 16:49:57	116.35026	39.9443
64	2008-02-05 16:49:57	116.35026	39.9443
64	2008-02-05 16:54:59	116.35048	39.94435
64	2008-02-05 16:55:47	116.35048	39.9444
64	2008-02-05 17:00:01	116.35035	39.94436
64	2008-02-05 17:05:02	116.35037	39.94448
64	2008-02-05 17:05:50	116.35045	39.94434
64	2008-02-05 17:10:04	116.35058	39.94452
64	2008-02-05 17:15:06	116.35007	39.94839
64	2008-02-05 17:15:54	116.34937	39.95208
64	2008-02-05 17:20:07	116.33653	39.9665
64	2008-02-05 17:25:09	116.32736	39.97337
64	2008-02-05 17:25:57	116.3274	39.97354
64	2008-02-05 17:30:11	116.323	39.97522
64	2008-02-05 17:35:12	116.31074	39.97933
64	2008-02-05 17:36:00	116.31236	39.97953
64	2008-02-05 17:40:14	116.32741	39.97562
64	2008-02-05 17:45:16	116.33836	39.97509
64	2008-02-05 17:46:04	116.33938	39.97518
64	2008-02-05 17:50:17	116.34686	39.96618
64	2008-02-05 17:55:19	116.35519	39.95905
64	2008-02-05 17:56:07	116.35505	39.95908
64	2008-02-05 18:00:20	116.35512	39.9591
64	2008-02-05 18:05:22	116.35513	39.95906
64	2008-02-05 18:06:10	116.35515	39.95907
64	2008-02-05 18:10:24	116.35518	39.95906
64	2008-02-05 18:15:25	116.35517	39.95907
64	2008-02-05 18:16:13	116.35515	39.9591
64	2008-02-05 18:20:27	116.3552	39.95907
64	2008-02-05 18:25:29	116.35518	39.95903
64	2008-02-05 18:30:30	116.35519	39.95907
64	2008-02-05 18:35:32	116.3551	39.9591
64	2008-02-05 18:36:20	116.35513	39.95909
64	2008-02-05 18:36:20	116.35513	39.95909
64	2008-02-05 18:40:34	116.3552	39.95905
64	2008-02-05 18:45:35	116.3551	39.95914
64	2008-02-05 18:46:23	116.35511	39.95913
64	2008-02-05 18:50:37	116.35516	39.95908
64	2008-02-05 18:55:39	116.35513	39.95908
64	2008-02-05 18:55:39	116.35513	39.95908
64	2008-02-05 18:56:27	116.35491	39.96166
64	2008-02-05 19:00:40	116.36378	39.96621
64	2008-02-05 19:05:42	116.37295	39.9582
64	2008-02-05 19:06:30	116.37046	39.95667
64	2008-02-05 19:10:44	116.36515	39.95294
64	2008-02-05 19:15:45	116.36535	39.95017
64	2008-02-05 19:16:33	116.36535	39.95017
64	2008-02-05 19:20:47	116.36527	39.9497
64	2008-02-05 19:25:49	116.36586	39.94677
64	2008-02-05 19:26:36	116.36597	39.94609
64	2008-02-05 19:30:50	116.35907	39.93923
64	2008-02-05 19:35:52	116.35012	39.9378
64	2008-02-05 19:36:40	116.35011	39.93983
64	2008-02-05 19:40:53	116.3423	39.94886
64	2008-02-05 19:45:55	116.33477	39.96264
64	2008-02-05 19:46:43	116.33282	39.96463
64	2008-02-05 19:50:57	116.33213	39.97416
64	2008-02-05 19:55:58	116.33824	39.97531
64	2008-02-05 19:56:46	116.33896	39.97542
64	2008-02-05 20:01:00	116.32695	39.97528
64	2008-02-05 20:06:02	116.3123	39.97497
64	2008-02-05 20:06:50	116.31091	39.97769
64	2008-02-05 20:11:03	116.31035	39.98126
64	2008-02-05 20:16:53	116.31874	39.98002
64	2008-02-05 20:21:07	116.33099	39.97508
64	2008-02-05 20:26:08	116.33339	39.97492
64	2008-02-05 20:30:58	116.33347	39.97492
64	2008-02-05 20:31:13	116.33345	39.97489
64	2008-02-05 20:36:15	116.33438	39.98572
64	2008-02-05 20:41:01	116.334	39.99386
64	2008-02-05 20:41:16	116.33392	39.99513
64	2008-02-05 20:41:16	116.33392	39.99513
64	2008-02-05 20:46:18	116.34043	40.00628
64	2008-02-05 20:51:04	116.36994	40.00845
64	2008-02-05 20:51:20	116.37353	40.00846
64	2008-02-05 20:56:21	116.41957	40.0207
64	2008-02-05 21:01:08	116.49103	40.00032
64	2008-02-05 21:01:23	116.49112	39.99787
64	2008-02-05 21:01:23	116.49112	39.99787
64	2008-02-05 21:06:25	116.56143	40.03264
64	2008-02-05 21:11:11	116.58297	40.06456
64	2008-02-05 21:11:26	116.58251	40.06774
64	2008-02-05 21:16:28	116.58137	40.07926
64	2008-02-05 21:21:14	116.57258	40.06321
64	2008-02-05 21:21:30	116.57014	40.06344
64	2008-02-05 21:26:31	116.56695	40.07077
64	2008-02-05 21:28:48	116.56692	40.07128
64	2008-02-05 21:45:39	116.56685	40.07129
64	2008-02-05 21:50:41	116.56685	40.07121
64	2008-02-05 21:52:29	116.56687	40.07125
64	2008-02-05 21:55:42	116.56691	40.07127
64	2008-02-05 22:00:44	116.56171	40.07295
64	2008-02-05 22:02:32	116.56225	40.08633
64	2008-02-05 22:05:45	116.56732	40.10431
64	2008-02-05 22:12:35	116.59972	40.11665
64	2008-02-05 22:15:49	116.61511	40.11722
64	2008-02-05 22:20:50	116.62302	40.12291
64	2008-02-05 22:22:39	116.63336	40.12853
64	2008-02-05 22:25:52	116.63482	40.1348
64	2008-02-05 22:49:35	116.63528	40.1348
64	2008-02-05 22:53:19	116.6366	40.13334
64	2008-02-05 23:15:25	116.63929	40.13211
64	2008-02-06 10:51:24	116.63848	40.13237
64	2008-02-06 10:56:25	116.64114	40.13343
64	2008-02-06 10:59:14	116.64114	40.13342
64	2008-02-06 11:01:27	116.64114	40.13342
64	2008-02-06 11:06:29	116.64118	40.13345
64	2008-02-06 11:09:17	116.63732	40.13637
64	2008-02-06 11:11:30	116.63482	40.13142
64	2008-02-06 11:16:32	116.6215	40.13001
64	2008-02-06 11:48:48	116.62648	40.12799
64	2008-02-06 11:53:36	116.63702	40.129
64	2008-02-06 11:53:50	116.63622	40.12889
64	2008-02-06 11:58:52	116.60015	40.11679
64	2008-02-06 12:00:38	116.57739	40.11689
64	2008-02-06 12:03:39	116.55521	40.1015
64	2008-02-06 12:03:53	116.55514	40.10108
64	2008-02-06 12:41:41	116.46753	39.99733
64	2008-02-06 12:46:42	116.46752	39.99741
64	2008-02-06 12:50:57	116.46742	39.99734
64	2008-02-06 12:51:44	116.46744	39.99739
64	2008-02-06 12:56:46	116.45652	39.99527
64	2008-02-06 13:01:01	116.45659	39.99351
64	2008-02-06 13:01:47	116.45663	39.99274
64	2008-02-06 13:06:49	116.45756	39.98613
64	2008-02-06 13:11:04	116.45694	39.99001
64	2008-02-06 13:11:51	116.45712	39.99054
64	2008-02-06 13:16:52	116.46072	40.00361
64	2008-02-06 13:21:07	116.45779	40.01186
64	2008-02-06 13:21:54	116.45892	40.01159
64	2008-02-06 13:26:55	116.46166	39.99836
64	2008-02-06 13:31:11	116.45391	39.98411
64	2008-02-06 13:32:21	116.45116	39.98339
64	2008-02-06 13:36:59	116.45668	39.99758
64	2008-02-06 13:36:59	116.45668	39.99758
64	2008-02-06 13:41:14	116.47191	39.99495
64	2008-02-06 13:42:00	116.47627	39.99115
64	2008-02-06 13:47:02	116.46665	39.99786
64	2008-02-06 13:51:17	116.4612	40.00366
64	2008-02-06 13:52:04	116.46151	40.00697
64	2008-02-06 13:57:05	116.46646	39.99971
64	2008-02-06 14:08:34	116.46746	39.99732
64	2008-02-06 14:12:29	116.46732	39.99738
64	2008-02-06 14:13:35	116.46738	40.00035
64	2008-02-06 14:18:37	116.47245	40.00019
64	2008-02-06 14:22:32	116.46676	39.98219
64	2008-02-06 14:23:39	116.46969	39.98032
64	2008-02-06 14:28:40	116.45879	39.98384
64	2008-02-06 14:33:42	116.45682	40.00289
64	2008-02-06 14:42:39	116.46532	40.02041
64	2008-02-06 14:43:45	116.46541	40.02054
64	2008-02-06 14:48:47	116.46083	40.01478
64	2008-02-06 14:52:42	116.46158	39.99967
64	2008-02-06 14:53:48	116.46211	39.99619
64	2008-02-06 14:58:50	116.4644	39.99719
64	2008-02-06 15:02:45	116.46736	39.99742
64	2008-02-06 15:03:52	116.46264	39.99614
64	2008-02-06 15:08:53	116.43023	39.98807
64	2008-02-06 15:12:47	116.37643	39.9864
64	2008-02-06 15:13:54	116.36063	39.98582
64	2008-02-06 15:18:56	116.32678	39.99156
64	2008-02-06 15:22:51	116.31324	39.99611
64	2008-02-06 15:23:57	116.31537	39.99144
64	2008-02-06 15:28:59	116.3275	39.97489
64	2008-02-06 15:32:54	116.33478	39.96608
64	2008-02-06 15:32:54	116.33478	39.96608
64	2008-02-06 15:34:01	116.34669	39.96621
64	2008-02-06 15:39:02	116.37245	39.95655
64	2008-02-06 15:42:57	116.38183	39.96242
64	2008-02-06 16:16:38	116.39583	39.96888
64	2008-02-06 16:18:53	116.39581	39.96864
64	2008-02-06 16:26:42	116.4082	39.95776
64	2008-02-06 16:28:56	116.41051	39.95649
64	2008-02-06 16:55:55	116.43851	39.9417
64	2008-02-06 16:57:49	116.43327	39.93995
64	2008-02-06 17:00:56	116.4166	39.93965
64	2008-02-06 17:05:58	116.40519	39.94789
64	2008-02-06 17:07:52	116.38425	39.94764
64	2008-02-06 17:11:00	116.36655	39.94764
64	2008-02-06 17:16:01	116.36655	39.93773
64	2008-02-06 17:17:56	116.36197	39.9329
64	2008-02-06 17:26:05	116.36282	39.96678
64	2008-02-06 17:27:59	116.3423	39.96642
64	2008-02-06 17:31:06	116.31917	39.97151
64	2008-02-06 17:36:08	116.3183	39.97154
64	2008-02-06 18:02:13	116.38052	39.855
64	2008-02-06 18:04:28	116.38059	39.84812
64	2008-02-06 18:14:32	116.40683	39.85547
64	2008-02-06 18:19:33	116.40778	39.86029
64	2008-02-06 18:22:20	116.41501	39.86079
64	2008-02-06 18:29:37	116.39578	39.87049
64	2008-02-06 18:32:23	116.38148	39.87284
64	2008-02-06 18:34:38	116.37297	39.87743
64	2008-02-06 18:39:40	116.39075	39.88504
64	2008-02-06 18:49:43	116.43047	39.90108
64	2008-02-06 18:52:30	116.42899	39.91279
64	2008-02-06 19:02:33	116.46343	39.92156
64	2008-02-06 19:12:36	116.46264	39.95025
64	2008-02-06 19:14:51	116.45067	39.95495
64	2008-02-06 19:19:53	116.38578	39.9671
64	2008-02-06 19:22:40	116.34641	39.96638
64	2008-02-06 19:24:55	116.31378	39.96529
64	2008-02-06 19:29:56	116.30282	39.92321
64	2008-02-06 19:32:43	116.2862	39.92313
64	2008-02-06 19:34:58	116.28254	39.92696
64	2008-02-06 19:40:00	116.30434	39.93394
64	2008-02-06 19:45:00	116.34974	39.94123
64	2008-02-06 19:50:02	116.41754	39.94813
64	2008-02-06 20:00:05	116.5018	39.90668
64	2008-02-06 20:02:52	116.55221	39.90803
64	2008-02-06 20:10:09	116.64496	39.91842
64	2008-02-06 20:22:59	116.63672	39.91724
64	2008-02-06 20:22:59	116.63672	39.91724
64	2008-02-06 20:33:02	116.58538	39.91113
64	2008-02-06 20:35:17	116.5714	39.91371
64	2008-02-06 20:40:19	116.54288	39.91485
64	2008-02-06 20:50:22	116.49539	39.91434
64	2008-02-06 20:55:23	116.50118	39.91465
64	2008-02-06 21:00:25	116.4755	39.91432
64	2008-02-06 21:03:12	116.47185	39.91252
64	2008-02-06 21:10:28	116.45176	39.91194
64	2008-02-06 21:13:15	116.44414	39.92137
64	2008-02-06 21:15:30	116.43495	39.92277
64	2008-02-06 21:35:37	116.41042	39.94348
64	2008-02-06 21:40:38	116.39666	39.93952
64	2008-02-06 21:44:25	116.40741	39.93952
64	2008-02-06 21:45:40	116.41057	39.94101
64	2008-02-06 21:51:08	116.40194	39.95259
64	2008-02-06 21:54:29	116.40676	39.9675
64	2008-02-06 22:04:32	116.40126	39.97459
64	2008-02-06 22:05:47	116.40167	39.98162
64	2008-02-06 22:54:01	116.26142	39.84818
64	2008-02-06 22:57:09	116.25883	39.86136
64	2008-02-06 23:02:10	116.23985	39.85525
64	2008-02-06 23:04:05	116.25165	39.85951
64	2008-02-06 23:07:12	116.26119	39.86427
64	2008-02-06 23:12:13	116.2843	39.87603
64	2008-02-06 23:12:13	116.2843	39.87603
64	2008-02-06 23:16:08	116.28594	39.87652
64	2008-02-06 23:17:18	116.28796	39.87708
64	2008-02-06 23:22:19	116.30565	39.89536
64	2008-02-06 23:27:21	116.30416	39.93291
64	2008-02-06 23:32:23	116.32178	39.95579
64	2008-02-06 23:36:15	116.34167	39.95677
64	2008-02-06 23:36:15	116.34167	39.95677
64	2008-02-06 23:37:24	116.3481	39.95668
64	2008-02-06 23:42:26	116.36415	39.96613
64	2008-02-06 23:46:18	116.37362	39.95001
64	2008-02-06 23:47:28	116.38018	39.95012
64	2008-02-06 23:52:29	116.39615	39.96202
64	2008-02-06 23:56:21	116.40151	39.95008
64	2008-02-06 23:57:31	116.39097	39.95011
64	2008-02-07 00:02:33	116.36556	39.95653
64	2008-02-07 00:06:25	116.36534	39.9663
64	2008-02-07 00:07:34	116.37376	39.96549
64	2008-02-07 00:12:36	116.38981	39.96661
64	2008-02-07 00:16:28	116.40122	39.96063
64	2008-02-07 00:17:38	116.40505	39.9606
64	2008-02-07 00:22:39	116.39007	39.96744
64	2008-02-07 00:26:31	116.33831	39.96647
64	2008-02-07 00:27:41	116.32803	39.96556
64	2008-02-07 00:32:43	116.32894	39.9587
64	2008-02-07 00:36:35	116.34535	39.96628
64	2008-02-07 00:37:44	116.36245	39.96643
64	2008-02-07 00:42:46	116.41862	39.96731
64	2008-02-07 00:46:38	116.41535	39.96802
64	2008-02-07 00:47:48	116.42326	39.96783
64	2008-02-07 00:52:49	116.4189	39.95566
64	2008-02-07 01:02:52	116.38763	39.98128
64	2008-02-07 01:06:44	116.38804	39.97221
64	2008-02-07 01:07:54	116.39014	39.96698
64	2008-02-07 01:12:56	116.38895	39.95243
64	2008-02-07 01:12:56	116.38895	39.95243
64	2008-02-07 01:16:48	116.3967	39.96173
64	2008-02-07 01:17:57	116.40054	39.95756
64	2008-02-07 01:22:59	116.42785	39.93144
64	2008-02-07 01:26:51	116.42084	39.90692
64	2008-02-07 01:28:01	116.42057	39.90384
64	2008-02-07 01:33:02	116.40542	39.90677
64	2008-02-07 01:36:54	116.37909	39.90592
64	2008-02-07 01:38:04	116.36833	39.90587
64	2008-02-07 01:43:06	116.34966	39.9344
64	2008-02-07 01:46:58	116.33577	39.94641
64	2008-02-07 01:48:07	116.33136	39.94855
64	2008-02-07 01:53:09	116.32819	39.96581
64	2008-02-07 01:57:01	116.30139	39.96076
64	2008-02-07 01:58:11	116.29663	39.95984
64	2008-02-07 02:13:16	116.25011	39.92824
64	2008-02-07 02:17:08	116.24207	39.9282
64	2008-02-07 02:18:17	116.24652	39.92844
64	2008-02-07 02:23:19	116.27329	39.9313
64	2008-02-07 02:27:11	116.30404	39.93106
64	2008-02-07 02:28:21	116.3054	39.93212
64	2008-02-07 02:33:22	116.30435	39.94162
64	2008-02-07 02:37:14	116.31112	39.95467
64	2008-02-07 02:38:24	116.31134	39.95306
64	2008-02-07 02:43:25	116.33393	39.96623
64	2008-02-07 02:48:27	116.40723	39.96762
64	2008-02-07 02:53:29	116.46039	39.94936
64	2008-02-07 02:57:21	116.4835	39.94419
64	2008-02-07 02:58:30	116.48859	39.94406
64	2008-02-07 03:03:32	116.49555	39.93756
64	2008-02-07 03:07:23	116.47609	39.93189
64	2008-02-07 03:13:34	116.45709	39.93242
64	2008-02-07 03:17:26	116.43799	39.9324
64	2008-02-07 03:18:36	116.43168	39.93235
64	2008-02-07 03:18:36	116.43168	39.93235
64	2008-02-07 03:23:38	116.41718	39.93036
64	2008-02-07 03:27:30	116.41098	39.9304
64	2008-02-07 03:28:39	116.41092	39.93184
64	2008-02-07 03:33:41	116.4188	39.9479
64	2008-02-07 03:37:33	116.4193	39.94848
64	2008-02-07 03:38:43	116.41913	39.95229
64	2008-02-07 03:43:44	116.41182	39.96834
64	2008-02-07 03:47:36	116.41098	39.99356
64	2008-02-07 03:47:36	116.41098	39.99356
64	2008-02-07 03:48:46	116.41154	39.99932
64	2008-02-07 03:53:48	116.40947	40.03768
64	2008-02-07 03:57:40	116.39581	40.04597
64	2008-02-07 03:58:49	116.39443	40.04585
64	2008-02-07 04:16:26	116.46606	40.00019
64	2008-02-07 04:16:58	116.46694	40.00022
64	2008-02-07 04:21:28	116.46718	39.99784
64	2008-02-07 04:21:28	116.46718	39.99784
64	2008-02-07 04:26:30	116.46731	39.99798
64	2008-02-07 04:27:02	116.46718	39.99792
64	2008-02-07 04:31:31	116.45977	39.98729
64	2008-02-07 04:36:33	116.44903	39.97984
64	2008-02-07 04:37:05	116.44632	39.97682
64	2008-02-07 04:41:34	116.44294	39.95827
64	2008-02-07 04:46:36	116.4253	39.94833
64	2008-02-07 04:47:08	116.41963	39.94842
64	2008-02-07 04:51:38	116.41846	39.9716
64	2008-02-07 04:56:39	116.42727	39.98217
64	2008-02-07 05:01:41	116.42183	39.98211
64	2008-02-07 05:06:43	116.41775	39.96806
64	2008-02-07 05:11:44	116.43337	39.95534
64	2008-02-07 05:16:46	116.42636	39.94937
64	2008-02-07 05:17:18	116.42265	39.94852
64	2008-02-07 05:21:48	116.42583	39.9324
64	2008-02-07 05:26:49	116.40455	39.92404
64	2008-02-07 05:27:21	116.40285	39.92615
64	2008-02-07 05:31:51	116.40907	39.93945
64	2008-02-07 05:36:53	116.41038	39.94415
64	2008-02-07 05:37:25	116.41045	39.94149
64	2008-02-07 05:41:54	116.41588	39.94831
64	2008-02-07 05:46:56	116.41176	39.95784
64	2008-02-07 05:47:28	116.41218	39.95884
64	2008-02-07 05:51:58	116.43984	39.962
64	2008-02-07 05:56:59	116.44865	39.97912
64	2008-02-07 05:57:31	116.44871	39.97916
64	2008-02-07 06:07:03	116.45677	40.00302
64	2008-02-07 06:07:35	116.46044	40.0036
64	2008-02-07 06:12:04	116.46728	39.9975
64	2008-02-07 06:17:06	116.4692	39.98787
64	2008-02-07 06:17:38	116.46953	39.98513
64	2008-02-07 06:22:07	116.47223	39.96408
64	2008-02-07 06:27:09	116.48324	39.92128
64	2008-02-07 06:27:09	116.48324	39.92128
64	2008-02-07 06:27:41	116.48642	39.9216
64	2008-02-07 06:32:11	116.51163	39.92165
64	2008-02-07 06:37:12	116.47377	39.92705
64	2008-02-07 06:37:44	116.47112	39.92591
64	2008-02-07 06:42:14	116.46617	39.93237
64	2008-02-07 06:47:16	116.51116	39.93851
64	2008-02-07 06:47:48	116.51114	39.93396
64	2008-02-07 06:52:17	116.50598	39.93426
64	2008-02-07 06:57:19	116.492	39.93391
64	2008-02-07 06:57:51	116.48557	39.93255
64	2008-02-07 07:02:21	116.46868	39.91467
64	2008-02-07 07:07:22	116.44448	39.92156
64	2008-02-07 07:07:54	116.4428	39.92173
64	2008-02-07 07:12:24	116.41175	39.92302
64	2008-02-07 07:17:26	116.37447	39.9213
64	2008-02-07 07:17:58	116.37106	39.92189
64	2008-02-07 07:22:27	116.35685	39.92251
64	2008-02-07 07:27:29	116.31829	39.92231
64	2008-02-07 07:28:01	116.31086	39.92259
64	2008-02-07 07:32:31	116.27875	39.92646
64	2008-02-07 07:37:32	116.29998	39.92257
64	2008-02-07 07:42:34	116.3044	39.91998
64	2008-02-07 07:47:36	116.32721	39.93107
64	2008-02-07 07:48:07	116.32752	39.93104
64	2008-02-07 07:52:37	116.35012	39.91968
64	2008-02-07 07:57:39	116.35733	39.88446
64	2008-02-07 07:58:11	116.35756	39.88082
64	2008-02-07 08:02:40	116.34865	39.87238
64	2008-02-07 08:08:14	116.3467	39.8985
64	2008-02-07 08:12:44	116.34696	39.92005
64	2008-02-07 08:17:44	116.33565	39.92683
64	2008-02-07 08:18:16	116.33734	39.92679
64	2008-02-07 08:18:16	116.33734	39.92679
64	2008-02-07 08:22:46	116.3219	39.93748
64	2008-02-07 08:27:48	116.33642	39.9366
64	2008-02-07 08:28:20	116.33914	39.9359
64	2008-02-07 08:32:49	116.37425	39.94742
64	2008-02-07 08:32:49	116.37425	39.94742
64	2008-02-07 08:37:51	116.42699	39.93984
64	2008-02-07 08:38:23	116.42923	39.93968
64	2008-02-07 08:42:53	116.45588	39.94069
64	2008-02-07 08:47:54	116.46332	39.95046
64	2008-02-07 08:48:26	116.4596	39.94932
64	2008-02-07 08:52:56	116.46727	39.94641
64	2008-02-07 08:57:58	116.48296	39.93235
64	2008-02-07 08:58:30	116.48296	39.93236
64	2008-02-07 09:02:59	116.51126	39.93379
64	2008-02-07 09:08:01	116.51571	39.91891
64	2008-02-07 09:08:33	116.51593	39.91895
64	2008-02-07 09:13:03	116.5119	39.92195
64	2008-02-07 09:18:04	116.48388	39.9363
64	2008-02-07 09:18:36	116.48389	39.94243
64	2008-02-07 09:23:06	116.47465	39.97118
64	2008-02-07 09:28:39	116.48357	39.98501
64	2008-02-07 09:33:09	116.5039	40.00801
64	2008-02-07 09:38:11	116.52995	40.04538
64	2008-02-07 09:43:12	116.55328	40.0886
64	2008-02-07 09:48:14	116.61014	40.11651
64	2008-02-07 09:48:46	116.61512	40.11677
64	2008-02-07 09:58:17	116.6379	40.13072
64	2008-02-07 09:58:49	116.63852	40.13174
64	2008-02-07 21:56:17	116.63723	40.1332
64	2008-02-07 22:01:19	116.63663	40.13554
64	2008-02-07 22:02:07	116.63861	40.13623
64	2008-02-07 22:06:20	116.64531	40.1259
64	2008-02-07 22:11:22	116.6562	40.11562
64	2008-02-07 22:12:10	116.6589	40.11496
64	2008-02-07 22:14:11	116.65738	40.11517
64	2008-02-07 23:10:47	116.66447	40.11981
64	2008-02-08 00:34:26	116.66444	40.11996
64	2008-02-08 00:39:28	116.66277	40.11518
64	2008-02-08 00:39:28	116.66277	40.11518
64	2008-02-08 00:43:10	116.65233	40.11509
64	2008-02-08 00:44:29	116.65648	40.11511
64	2008-02-08 01:12:38	116.65114	40.12552
64	2008-02-08 01:17:39	116.63913	40.13222
64	2008-02-08 10:48:00	116.63616	40.12886
64	2008-02-08 10:51:49	116.61357	40.11743
64	2008-02-08 10:53:01	116.60284	40.11681
64	2008-02-08 10:58:03	116.55518	40.101
64	2008-02-08 10:58:03	116.55518	40.101
64	2008-02-08 11:01:52	116.55113	40.07674
64	2008-02-08 11:03:05	116.54715	40.06187
64	2008-02-08 11:13:26	116.49938	40.00432
64	2008-02-08 11:27:15	116.46753	39.9975
64	2008-02-08 11:29:04	116.46743	39.99746
64	2008-02-08 11:32:17	116.46744	39.99748
64	2008-02-08 11:37:18	116.46756	39.9975
64	2008-02-08 11:39:08	116.4679	39.99776
64	2008-02-08 11:42:20	116.45809	39.9959
64	2008-02-08 11:47:22	116.45366	39.9995
64	2008-02-08 11:52:23	116.4726	39.99763
64	2008-02-08 11:57:25	116.4675	39.99768
64	2008-02-08 11:59:14	116.46242	39.99604
64	2008-02-08 12:02:27	116.45083	39.98547
64	2008-02-08 12:07:28	116.44378	39.97416
64	2008-02-08 12:09:18	116.43409	39.96599
64	2008-02-08 12:12:30	116.41712	39.9681
64	2008-02-08 12:17:31	116.41197	39.96096
64	2008-02-08 12:19:21	116.40955	39.95787
64	2008-02-08 12:22:33	116.40603	39.95705
64	2008-02-08 12:27:35	116.41357	39.95782
64	2008-02-08 12:29:24	116.42545	39.95796
64	2008-02-08 12:32:37	116.42982	39.95325
64	2008-02-08 12:37:38	116.41183	39.96652
64	2008-02-08 12:39:27	116.41162	39.96757
64	2008-02-08 12:42:40	116.39577	39.96767
64	2008-02-08 12:47:41	116.39597	39.9649
64	2008-02-08 12:49:31	116.39926	39.95798
64	2008-02-08 12:52:43	116.40254	39.95019
64	2008-02-08 12:57:45	116.3914	39.95065
64	2008-02-08 13:01:35	116.38997	39.96187
64	2008-02-08 13:02:46	116.39624	39.96257
64	2008-02-08 13:07:48	116.40788	39.9591
64	2008-02-08 13:11:38	116.41219	39.95627
64	2008-02-08 13:12:50	116.41741	39.95593
64	2008-02-08 13:17:51	116.41911	39.94882
64	2008-02-08 13:19:41	116.41906	39.94887
64	2008-02-08 13:21:41	116.4219	39.94796
64	2008-02-08 13:22:53	116.42745	39.94356
64	2008-02-08 13:27:55	116.41443	39.923
64	2008-02-08 13:27:55	116.41443	39.923
64	2008-02-08 13:31:45	116.41983	39.93203
64	2008-02-08 13:32:56	116.4196	39.93826
64	2008-02-08 13:37:58	116.4335	39.95314
64	2008-02-08 13:41:48	116.42957	39.96744
64	2008-02-08 13:42:59	116.43795	39.96292
64	2008-02-08 13:48:01	116.38624	39.96715
64	2008-02-08 13:51:51	116.33347	39.96634
64	2008-02-08 13:53:03	116.31627	39.96585
64	2008-02-08 13:58:04	116.29369	39.95815
64	2008-02-08 14:01:54	116.29642	39.96312
64	2008-02-08 14:03:06	116.29723	39.95895
64	2008-02-08 14:08:08	116.30108	39.96826
64	2008-02-08 14:11:58	116.31056	39.97871
64	2008-02-08 14:13:09	116.31755	39.97965
64	2008-02-08 14:18:11	116.33083	39.96605
64	2008-02-08 14:23:13	116.364	39.96612
64	2008-02-08 14:24:02	116.37165	39.96648
64	2008-02-08 14:28:14	116.38782	39.96171
64	2008-02-08 14:33:16	116.38641	39.95007
64	2008-02-08 14:34:05	116.38714	39.95006
64	2008-02-08 14:38:18	116.39608	39.96551
64	2008-02-08 14:43:19	116.39675	39.9671
64	2008-02-08 14:44:08	116.39679	39.96713
64	2008-02-08 14:48:20	116.39679	39.96719
64	2008-02-08 14:53:22	116.39678	39.96709
64	2008-02-08 14:54:11	116.3968	39.96725
64	2008-02-08 14:58:23	116.39681	39.96738
64	2008-02-08 15:03:25	116.39681	39.96705
64	2008-02-08 15:04:14	116.40174	39.96739
64	2008-02-08 15:08:27	116.41877	39.96411
64	2008-02-08 15:13:28	116.43349	39.95499
64	2008-02-08 15:14:17	116.43363	39.95233
64	2008-02-08 15:14:17	116.43363	39.95233
64	2008-02-08 15:18:30	116.42506	39.94805
64	2008-02-08 15:23:32	116.41449	39.92301
64	2008-02-08 15:24:21	116.41156	39.92294
64	2008-02-08 15:28:33	116.40468	39.92296
64	2008-02-08 15:33:38	116.4106	39.94047
64	2008-02-08 15:33:38	116.4106	39.94047
64	2008-02-08 15:34:24	116.41051	39.94352
64	2008-02-08 15:38:37	116.41947	39.95149
64	2008-02-08 15:44:07	116.41888	39.96332
64	2008-02-08 15:44:27	116.41875	39.96664
64	2008-02-08 15:48:40	116.41816	39.98695
64	2008-02-08 15:53:41	116.41778	39.98799
64	2008-02-08 15:54:30	116.41776	39.98706
64	2008-02-08 15:58:43	116.41826	39.96805
64	2008-02-08 16:03:45	116.4525	39.95359
64	2008-02-08 16:04:34	116.4554	39.94886
64	2008-02-08 16:08:46	116.46416	39.94983
64	2008-02-08 16:13:48	116.45605	39.94806
64	2008-02-08 16:18:50	116.44466	39.95004
64	2008-02-08 17:02:16	116.46461	40.02162
64	2008-02-08 17:07:18	116.46188	40.00732
64	2008-02-08 17:12:09	116.44691	39.99209
64	2008-02-08 17:12:21	116.44686	39.99276
64	2008-02-08 17:17:21	116.46745	40.00063
64	2008-02-08 17:22:13	116.45705	39.98491
64	2008-02-08 17:22:24	116.45745	39.98457
64	2008-02-08 17:27:24	116.46485	39.96782
64	2008-02-08 17:32:16	116.45004	39.95012
64	2008-02-08 17:32:27	116.44991	39.95
64	2008-02-08 17:37:28	116.43968	39.94852
