# Supplementary material for: An adaptive map-matching algorithm based on hierarchical fuzzy system from vehicular GPS data
Source: PLoS One. 2017 Dec 5;12(12):e0188796. doi: 10.1371/journal.pone.0188796 (PMC5716534; doi:10.1371/journal.pone.0188796)
Supplement: S1 Data — (ZIP) [file pone.0188796.s001.zip › data samples/65.txt]

65	2008-02-02 13:57:00	116.46793	39.93494
65	2008-02-02 14:01:42	116.46324	39.94321
65	2008-02-02 14:02:01	116.46505	39.9436
65	2008-02-02 14:07:03	116.45974	39.93256
65	2008-02-02 14:11:44	116.44459	39.94009
65	2008-02-02 14:17:05	116.4204	39.94191
65	2008-02-02 14:21:48	116.41914	39.95321
65	2008-02-02 14:22:07	116.41903	39.9545
65	2008-02-02 14:27:08	116.40239	39.95785
65	2008-02-02 14:31:51	116.39173	39.962
65	2008-02-02 14:32:10	116.39175	39.96214
65	2008-02-02 14:37:12	116.3958	39.95671
65	2008-02-02 15:04:20	116.39011	39.95573
65	2008-02-02 15:09:22	116.39629	39.96727
65	2008-02-02 15:12:10	116.4103	39.96742
65	2008-02-02 15:29:29	116.41165	39.98761
65	2008-02-02 15:32:16	116.41615	40.00108
65	2008-02-02 16:07:46	116.37101	39.92175
65	2008-02-02 16:09:22	116.37119	39.91832
65	2008-02-02 16:34:30	116.35707	39.89887
65	2008-02-02 16:34:30	116.35707	39.89887
65	2008-02-02 16:39:31	116.35703	39.89681
65	2008-02-02 16:47:57	116.35793	39.86987
65	2008-02-02 16:49:35	116.358	39.86957
65	2008-02-02 16:59:38	116.37257	39.86831
65	2008-02-02 17:08:04	116.39865	39.87053
65	2008-02-02 17:09:41	116.40565	39.8707
65	2008-02-02 17:18:07	116.4127	39.8923
65	2008-02-02 17:24:46	116.41164	39.91026
65	2008-02-02 17:49:54	116.43369	39.92221
65	2008-02-02 17:58:20	116.44434	39.93132
65	2008-02-02 17:59:58	116.4443	39.93469
65	2008-02-02 18:04:59	116.44399	39.94639
65	2008-02-02 18:08:23	116.45836	39.96536
65	2008-02-02 18:15:03	116.45619	39.98832
65	2008-02-02 18:18:27	116.45681	39.99936
65	2008-02-02 18:25:06	116.45636	39.98482
65	2008-02-02 18:28:30	116.43858	39.98547
65	2008-02-02 18:30:08	116.41742	39.98757
65	2008-02-02 18:38:33	116.36651	39.98632
65	2008-02-02 18:48:37	116.34632	39.97532
65	2008-02-02 18:55:16	116.3434	39.98511
65	2008-02-02 18:58:40	116.34792	39.9784
65	2008-02-02 19:00:17	116.34753	39.98259
65	2008-02-02 19:05:19	116.33924	39.99177
65	2008-02-02 19:08:43	116.33482	39.99174
65	2008-02-02 19:15:22	116.32641	40.01089
65	2008-02-02 19:18:46	116.3081	40.0204
65	2008-02-02 19:18:46	116.3081	40.0204
65	2008-02-02 19:20:24	116.30728	40.02744
65	2008-02-02 19:25:26	116.28999	40.04195
65	2008-02-02 19:28:50	116.29159	40.04127
65	2008-02-02 19:38:52	116.30419	40.02473
65	2008-02-02 19:40:30	116.29146	40.02331
65	2008-02-02 19:50:33	116.2658	40.00682
65	2008-02-02 19:55:34	116.25571	40.00488
65	2008-02-02 20:00:36	116.25258	40.00477
65	2008-02-02 20:10:39	116.25304	40.00468
65	2008-02-02 20:15:41	116.27049	40.00126
65	2008-02-02 20:20:43	116.28828	39.99544
65	2008-02-02 20:25:44	116.30925	39.99457
65	2008-02-02 20:29:08	116.31634	39.99109
65	2008-02-02 20:30:46	116.32945	39.99146
65	2008-02-02 20:39:12	116.33371	39.99906
65	2008-02-02 20:40:49	116.33399	39.99255
65	2008-02-02 20:45:51	116.34189	39.9918
65	2008-02-02 20:45:51	116.34189	39.9918
65	2008-02-02 20:49:15	116.35161	39.99209
65	2008-02-02 20:50:53	116.36051	39.99238
65	2008-02-02 20:55:54	116.36349	39.98793
65	2008-02-02 20:59:18	116.36313	39.98712
65	2008-02-02 21:09:21	116.34103	39.99173
65	2008-02-02 21:16:01	116.32712	39.99133
65	2008-02-02 21:19:25	116.33523	39.99164
65	2008-02-02 21:21:02	116.34359	39.99187
65	2008-02-02 21:26:04	116.34883	39.95519
65	2008-02-02 21:44:23	116.35036	39.90469
65	2008-02-02 21:46:17	116.35412	39.89786
65	2008-02-02 21:49:24	116.375	39.89861
65	2008-02-02 21:54:25	116.37956	39.88805
65	2008-02-02 21:56:19	116.39672	39.89094
65	2008-02-02 21:59:29	116.42215	39.89083
65	2008-02-02 22:04:28	116.42344	39.88923
65	2008-02-02 22:06:23	116.42719	39.89207
65	2008-02-02 22:09:30	116.43412	39.88356
65	2008-02-02 22:14:32	116.43308	39.87066
65	2008-02-02 22:16:26	116.43266	39.8652
65	2008-02-02 22:19:33	116.4355	39.86446
65	2008-02-02 22:26:29	116.4151	39.86996
65	2008-02-02 22:29:37	116.37532	39.86951
65	2008-02-02 22:34:38	116.35786	39.87465
65	2008-02-02 22:36:33	116.35665	39.87676
65	2008-02-02 22:39:40	116.34656	39.87653
65	2008-02-02 22:44:42	116.34657	39.88812
65	2008-02-02 22:46:36	116.34707	39.89151
65	2008-02-02 22:46:36	116.34707	39.89151
65	2008-02-02 22:49:43	116.34673	39.89964
65	2008-02-02 22:54:45	116.35082	39.90827
65	2008-02-02 22:56:39	116.35017	39.91211
65	2008-02-02 22:59:47	116.35024	39.91004
65	2008-02-02 23:04:48	116.35035	39.90318
65	2008-02-02 23:06:42	116.34867	39.89728
65	2008-02-02 23:09:50	116.33764	39.88858
65	2008-02-02 23:14:51	116.33367	39.8857
65	2008-02-02 23:16:46	116.33029	39.88688
65	2008-02-02 23:19:53	116.32776	39.88341
65	2008-02-02 23:24:55	116.31705	39.87471
65	2008-02-02 23:26:49	116.31169	39.87769
65	2008-02-02 23:29:56	116.31069	39.88506
65	2008-02-02 23:34:58	116.32217	39.88858
65	2008-02-02 23:34:58	116.32217	39.88858
65	2008-02-02 23:36:52	116.34149	39.88779
65	2008-02-02 23:40:00	116.35141	39.88801
65	2008-02-02 23:45:01	116.3782	39.88791
65	2008-02-02 23:46:55	116.38018	39.88186
65	2008-02-02 23:55:04	116.36995	39.8819
65	2008-02-02 23:56:59	116.36784	39.88192
65	2008-02-03 00:00:06	116.35754	39.88081
65	2008-02-03 00:07:02	116.37856	39.86962
65	2008-02-03 00:10:09	116.40722	39.86922
65	2008-02-03 00:15:11	116.41033	39.8601
65	2008-02-03 00:17:05	116.40767	39.86112
65	2008-02-03 00:25:14	116.42464	39.86428
65	2008-02-03 00:27:09	116.4324	39.86452
65	2008-02-03 00:30:16	116.43957	39.87534
65	2008-02-03 00:40:19	116.45563	39.94284
65	2008-02-03 00:45:21	116.40627	39.96769
65	2008-02-03 00:47:15	116.37937	39.96696
65	2008-02-03 00:50:22	116.36438	39.967
65	2008-02-03 00:55:24	116.35978	39.97585
65	2008-02-03 00:57:18	116.35987	39.97517
65	2008-02-03 01:00:26	116.37384	39.96603
65	2008-02-03 01:05:27	116.3975	39.9476
65	2008-02-03 01:07:22	116.42417	39.94831
65	2008-02-03 01:10:35	116.43708	39.9323
65	2008-02-03 01:10:35	116.43708	39.9323
65	2008-02-03 01:15:31	116.43511	39.93998
65	2008-02-03 01:17:25	116.43728	39.94627
65	2008-02-03 01:25:34	116.43723	39.94914
65	2008-02-03 01:27:28	116.445	39.95514
65	2008-02-03 01:30:36	116.46573	39.97313
65	2008-02-03 01:35:37	116.49616	40.00141
65	2008-02-03 01:37:32	116.507	40.01078
65	2008-02-03 01:45:41	116.55216	40.08148
65	2008-02-03 01:47:35	116.55502	40.0989
65	2008-02-03 01:50:42	116.57916	40.1168
65	2008-02-03 01:55:44	116.61278	40.11601
65	2008-02-03 01:57:38	116.61359	40.11613
65	2008-02-03 02:00:45	116.62254	40.11636
65	2008-02-03 09:22:09	116.73574	40.12874
65	2008-02-03 09:27:11	116.71567	40.1327
65	2008-02-03 09:31:19	116.68337	40.13139
65	2008-02-03 09:32:12	116.67307	40.13159
65	2008-02-03 09:37:14	116.6506	40.14743
65	2008-02-03 09:41:22	116.6457	40.16952
65	2008-02-03 09:42:16	116.63543	40.17009
65	2008-02-03 09:47:17	116.63194	40.19229
65	2008-02-03 09:52:19	116.63186	40.19235
65	2008-02-03 09:57:21	116.63185	40.19233
65	2008-02-03 10:01:29	116.63472	40.19087
65	2008-02-03 10:02:22	116.63573	40.18579
65	2008-02-03 10:12:25	116.56102	40.11739
65	2008-02-03 10:17:27	116.55201	40.08213
65	2008-02-03 10:21:35	116.54636	40.06114
65	2008-02-03 10:27:30	116.52722	40.0403
65	2008-02-03 10:27:30	116.52722	40.0403
65	2008-02-03 10:31:38	116.5168	40.02363
65	2008-02-03 10:32:32	116.51197	40.01637
65	2008-02-03 10:37:34	116.48573	39.99135
65	2008-02-03 10:41:42	116.47365	39.98047
65	2008-02-03 10:42:35	116.47192	39.97886
65	2008-02-03 10:51:45	116.40093	39.98113
65	2008-02-03 10:52:39	116.40089	39.97945
65	2008-02-03 10:57:40	116.40171	39.96714
65	2008-02-03 11:53:01	116.41153	39.97015
65	2008-02-03 11:56:08	116.41127	39.9683
65	2008-02-03 12:03:05	116.43433	39.96533
65	2008-02-03 12:06:12	116.44519	39.95818
65	2008-02-03 12:11:13	116.45838	39.93231
65	2008-02-03 12:13:08	116.46084	39.92921
65	2008-02-03 12:16:15	116.45754	39.92749
65	2008-02-03 12:26:18	116.44199	39.96083
65	2008-02-03 12:31:20	116.43665	39.96681
65	2008-02-03 13:00:42	116.38722	39.95516
65	2008-02-03 13:05:28	116.38324	39.95554
65	2008-02-03 13:05:46	116.38143	39.95549
65	2008-02-04 00:04:31	116.48204	39.98809
65	2008-02-04 01:21:12	116.56618	40.07091
65	2008-02-04 01:31:15	116.56609	40.07094
65	2008-02-04 01:31:15	116.56609	40.07094
65	2008-02-04 01:35:03	116.56618	40.0709
65	2008-02-04 01:40:05	116.56316	40.06596
65	2008-02-04 01:41:19	116.5711	40.0633
65	2008-02-04 01:45:06	116.5804	40.07607
65	2008-02-04 01:50:08	116.5805	40.1016
65	2008-02-04 01:51:22	116.58268	40.10938
65	2008-02-04 01:55:10	116.61217	40.11602
65	2008-02-04 02:00:11	116.61221	40.11586
65	2008-02-04 02:01:25	116.61227	40.11584
65	2008-02-04 02:05:13	116.61222	40.11579
65	2008-02-04 02:15:16	116.61225	40.11572
65	2008-02-04 02:20:18	116.62812	40.1163
65	2008-02-04 02:21:32	116.64634	40.11614
65	2008-02-04 02:25:19	116.68792	40.12044
65	2008-02-04 02:30:21	116.73595	40.12818
65	2008-02-04 02:32:35	116.73574	40.1284
65	2008-02-04 09:21:13	116.73589	40.1284
65	2008-02-04 09:33:15	116.73825	40.13614
65	2008-02-04 09:35:09	116.73833	40.13609
65	2008-02-04 09:38:16	116.73838	40.1358
65	2008-02-04 09:43:18	116.69171	40.13146
65	2008-02-04 09:45:12	116.69134	40.12314
65	2008-02-04 09:48:20	116.66411	40.11495
65	2008-02-04 09:53:21	116.61315	40.11652
65	2008-02-04 09:55:16	116.60144	40.11674
65	2008-02-04 09:58:23	116.57177	40.11668
65	2008-02-04 10:03:25	116.55428	40.09531
65	2008-02-04 10:05:19	116.55191	40.08119
65	2008-02-04 10:08:26	116.54915	40.06492
65	2008-02-04 10:08:26	116.54915	40.06492
65	2008-02-04 10:13:28	116.52904	40.04387
65	2008-02-04 10:15:22	116.52466	40.03526
65	2008-02-04 10:18:29	116.51694	40.02381
65	2008-02-04 10:23:31	116.49887	40.00117
65	2008-02-04 10:25:26	116.50811	39.99955
65	2008-02-04 10:28:33	116.52722	40.00613
65	2008-02-04 10:33:34	116.56067	39.99905
65	2008-02-04 10:35:29	116.56544	39.9802
65	2008-02-04 10:38:36	116.57874	39.97748
65	2008-02-04 10:43:38	116.58789	39.97458
65	2008-02-04 10:45:32	116.58807	39.97463
65	2008-02-04 10:48:39	116.57603	39.97745
65	2008-02-04 10:53:41	116.55682	39.97176
65	2008-02-04 10:55:35	116.54781	39.96964
65	2008-02-04 10:58:43	116.53645	39.96472
65	2008-02-04 11:03:44	116.50662	39.95606
65	2008-02-04 11:05:39	116.50048	39.95779
65	2008-02-04 11:08:46	116.4971	39.96708
65	2008-02-04 11:13:47	116.51449	39.97296
65	2008-02-04 11:15:42	116.50987	39.97525
65	2008-02-04 11:18:49	116.49261	39.9707
65	2008-02-04 11:23:51	116.47377	39.97046
65	2008-02-04 11:25:45	116.46952	39.96747
65	2008-02-04 11:25:45	116.46952	39.96747
65	2008-02-04 11:28:52	116.46026	39.95925
65	2008-02-04 11:33:54	116.44744	39.95824
65	2008-02-04 11:35:48	116.43927	39.95053
65	2008-02-04 11:38:56	116.44071	39.95515
65	2008-02-04 11:43:57	116.45003	39.95016
65	2008-02-04 11:45:52	116.44895	39.94968
65	2008-02-04 11:48:59	116.45192	39.95349
65	2008-02-04 11:54:01	116.44439	39.94631
65	2008-02-04 11:55:55	116.43842	39.94226
65	2008-02-04 11:59:02	116.43295	39.94242
65	2008-02-04 12:04:04	116.43539	39.95358
65	2008-02-04 12:05:58	116.43345	39.95483
65	2008-02-04 12:09:06	116.44063	39.96112
65	2008-02-04 12:14:07	116.45237	39.95324
65	2008-02-04 12:14:07	116.45237	39.95324
65	2008-02-04 12:16:02	116.45291	39.95276
65	2008-02-04 12:19:09	116.46135	39.95676
65	2008-02-04 12:24:10	116.45805	39.94255
65	2008-02-04 12:26:05	116.45605	39.94645
65	2008-02-04 12:29:12	116.45599	39.94642
65	2008-02-04 12:34:14	116.45609	39.94655
65	2008-02-04 12:36:08	116.45614	39.94653
65	2008-02-04 12:39:15	116.44815	39.95654
65	2008-02-04 12:44:17	116.41863	39.971
65	2008-02-04 12:46:11	116.41818	39.97878
65	2008-02-04 12:49:18	116.42262	39.98741
65	2008-02-04 12:54:19	116.42838	39.98207
65	2008-02-04 12:56:14	116.42838	39.9821
65	2008-02-04 12:59:21	116.41692	39.98208
65	2008-02-04 13:29:15	116.38444	39.97822
65	2008-02-04 13:31:09	116.38439	39.97847
65	2008-02-04 13:34:16	116.38831	39.96727
65	2008-02-04 13:39:17	116.37895	39.96488
65	2008-02-04 13:41:11	116.38947	39.96699
65	2008-02-04 13:41:11	116.38947	39.96699
65	2008-02-04 13:44:19	116.40939	39.96756
65	2008-02-04 13:49:20	116.42946	39.96641
65	2008-02-04 13:51:15	116.43055	39.96179
65	2008-02-04 13:54:22	116.43337	39.95763
65	2008-02-04 13:59:24	116.43905	39.95467
65	2008-02-04 14:01:18	116.44273	39.95805
65	2008-02-04 14:04:33	116.45549	39.93875
65	2008-02-04 14:09:27	116.45546	39.90966
65	2008-02-04 14:11:21	116.45909	39.90684
65	2008-02-04 14:14:28	116.46738	39.9066
65	2008-02-04 14:19:30	116.48352	39.88918
65	2008-02-04 14:21:25	116.48336	39.87735
65	2008-02-04 14:24:32	116.48913	39.87452
65	2008-02-04 14:29:33	116.48504	39.88116
65	2008-02-04 14:29:33	116.48504	39.88116
65	2008-02-04 14:31:28	116.4714	39.88868
65	2008-02-04 14:49:40	116.48339	39.89045
65	2008-02-04 14:51:34	116.48355	39.88025
65	2008-02-04 14:54:42	116.49727	39.86942
65	2008-02-04 15:01:47	116.50793	39.86248
65	2008-02-04 15:19:01	116.50799	39.86247
65	2008-02-04 15:24:02	116.53123	39.8682
65	2008-02-04 15:34:06	116.51996	39.96538
65	2008-02-04 15:38:55	116.4684	40.01396
65	2008-02-04 15:39:07	116.466	40.01434
65	2008-02-04 15:44:09	116.46897	40.00743
65	2008-02-04 15:48:58	116.47224	40.00376
65	2008-02-04 15:49:11	116.47235	40.00209
65	2008-02-04 15:54:12	116.46621	39.98786
65	2008-02-04 15:59:02	116.46474	39.98657
65	2008-02-04 16:04:16	116.47145	39.97341
65	2008-02-04 16:09:05	116.48819	39.96221
65	2008-02-04 16:09:17	116.48882	39.96173
65	2008-02-04 16:14:19	116.47622	39.96655
65	2008-02-04 16:46:41	116.48393	39.97256
65	2008-02-04 16:48:33	116.48394	39.97493
65	2008-02-04 16:56:44	116.48239	39.96979
65	2008-02-04 16:58:36	116.47332	39.97061
65	2008-02-04 17:02:08	116.46183	39.96043
65	2008-02-04 17:08:40	116.44991	39.95017
65	2008-02-04 17:11:49	116.44917	39.94272
65	2008-02-04 17:16:51	116.44908	39.93346
65	2008-02-04 17:18:43	116.44891	39.93235
65	2008-02-04 17:18:43	116.44891	39.93235
65	2008-02-04 17:21:52	116.45504	39.92357
65	2008-02-04 17:26:54	116.45565	39.93674
65	2008-02-04 17:28:46	116.4557	39.94684
65	2008-02-04 17:31:56	116.44428	39.95984
65	2008-02-04 17:36:57	116.43392	39.95852
65	2008-02-04 17:38:50	116.42584	39.95833
65	2008-02-04 17:41:59	116.42059	39.94794
65	2008-02-04 17:47:01	116.42262	39.94325
65	2008-02-04 17:48:53	116.41944	39.94517
65	2008-02-04 17:57:04	116.41268	39.95801
65	2008-02-04 17:58:56	116.40759	39.9579
65	2008-02-04 18:02:05	116.40253	39.95802
65	2008-02-04 18:02:05	116.40253	39.95802
65	2008-02-04 18:07:07	116.3916	39.95424
65	2008-02-04 18:08:59	116.38911	39.95497
65	2008-02-04 18:12:09	116.3983	39.96082
65	2008-02-04 18:17:10	116.40761	39.96064
65	2008-02-04 18:19:03	116.41153	39.96058
65	2008-02-04 18:22:12	116.41884	39.96701
65	2008-02-04 18:27:14	116.41836	39.97588
65	2008-02-04 18:29:06	116.41531	39.97719
65	2008-02-04 18:32:15	116.41551	39.97733
65	2008-02-04 18:37:17	116.41552	39.97793
65	2008-02-04 18:39:09	116.4113	39.98002
65	2008-02-04 18:42:19	116.41098	39.99301
65	2008-02-04 18:47:20	116.40171	40.00217
65	2008-02-04 18:49:13	116.40442	40.00542
65	2008-02-04 18:52:22	116.40422	40.00487
65	2008-02-04 18:57:23	116.4001	39.98676
65	2008-02-04 18:59:16	116.40571	39.98451
65	2008-02-04 19:02:25	116.40398	39.98201
65	2008-02-04 19:07:27	116.41164	39.96877
65	2008-02-04 19:09:19	116.41169	39.96883
65	2008-02-04 19:12:28	116.4186	39.96408
65	2008-02-04 19:19:22	116.41169	39.9578
65	2008-02-04 19:22:31	116.41894	39.95367
65	2008-02-04 19:27:32	116.40441	39.94788
65	2008-02-04 19:29:25	116.38927	39.94887
65	2008-02-04 19:32:34	116.38891	39.9608
65	2008-02-04 19:37:36	116.38823	39.98064
65	2008-02-04 19:42:37	116.36322	39.98723
65	2008-02-04 19:47:39	116.35867	39.99892
65	2008-02-04 19:49:31	116.34795	39.99996
65	2008-02-04 19:52:41	116.34704	39.99976
65	2008-02-04 19:57:42	116.32749	39.98504
65	2008-02-04 19:59:34	116.32139	39.98483
65	2008-02-04 20:02:44	116.31886	39.98035
65	2008-02-04 20:07:45	116.31902	39.97522
65	2008-02-04 20:07:45	116.31902	39.97522
65	2008-02-04 20:09:38	116.3273	39.97518
65	2008-02-04 20:12:47	116.33293	39.96651
65	2008-02-04 20:17:49	116.33209	39.9739
65	2008-02-04 20:19:41	116.33922	39.97511
65	2008-02-04 20:22:50	116.3414	39.97178
65	2008-02-04 20:27:52	116.33966	39.97479
65	2008-02-04 20:29:44	116.34354	39.97502
65	2008-02-04 20:32:54	116.34174	39.96659
65	2008-02-04 20:58:57	116.35714	39.91328
65	2008-02-04 21:02:05	116.37099	39.91317
65	2008-02-04 21:07:06	116.37549	39.91185
65	2008-02-04 21:09:00	116.37553	39.91152
65	2008-02-04 21:12:08	116.37601	39.9084
65	2008-02-04 21:17:10	116.37131	39.90921
65	2008-02-04 21:19:04	116.37161	39.91174
65	2008-02-04 21:22:11	116.37628	39.90758
65	2008-02-04 21:29:07	116.37088	39.89874
65	2008-02-04 21:32:14	116.36801	39.90551
65	2008-02-04 21:37:16	116.3654	39.91326
65	2008-02-04 21:39:10	116.35859	39.91498
65	2008-02-04 21:42:18	116.36192	39.93049
65	2008-02-04 21:47:19	116.36509	39.93938
65	2008-02-04 21:49:14	116.36595	39.93935
65	2008-02-04 21:49:14	116.36595	39.93935
65	2008-02-04 21:52:21	116.36617	39.94462
65	2008-02-04 21:57:23	116.36955	39.94719
65	2008-02-04 21:59:17	116.37867	39.95003
65	2008-02-04 22:07:26	116.38441	39.9523
65	2008-02-04 22:12:28	116.38891	39.95993
65	2008-02-04 22:19:23	116.38812	39.97441
65	2008-02-04 22:27:32	116.44797	39.97986
65	2008-02-04 22:29:27	116.45117	39.98271
65	2008-02-04 22:32:34	116.46448	39.99161
65	2008-02-04 22:37:36	116.46404	39.98602
65	2008-02-04 22:37:36	116.46404	39.98602
65	2008-02-04 22:39:30	116.4661	39.9827
65	2008-02-04 22:42:37	116.47427	39.97577
65	2008-02-04 22:47:39	116.49313	39.97068
65	2008-02-04 22:49:33	116.50679	39.97332
65	2008-02-04 22:52:41	116.52791	39.97654
65	2008-02-04 22:57:42	116.56425	39.97138
65	2008-02-04 22:59:36	116.56942	39.95838
65	2008-02-04 23:02:44	116.57991	39.94598
65	2008-02-04 23:07:46	116.5868	39.92939
65	2008-02-04 23:09:40	116.5856	39.92786
65	2008-02-04 23:12:47	116.58511	39.91742
65	2008-02-04 23:17:49	116.59502	39.9079
65	2008-02-04 23:19:43	116.61152	39.90424
65	2008-02-04 23:22:50	116.62572	39.90516
65	2008-02-04 23:27:52	116.65154	39.90669
65	2008-02-04 23:29:46	116.65188	39.89999
65	2008-02-04 23:32:54	116.65152	39.90685
65	2008-02-04 23:37:55	116.61494	39.9057
65	2008-02-04 23:39:50	116.60059	39.90818
65	2008-02-04 23:42:57	116.58437	39.91136
65	2008-02-04 23:47:59	116.55663	39.9151
65	2008-02-04 23:49:53	116.5448	39.91492
65	2008-02-04 23:53:00	116.52812	39.91557
65	2008-02-04 23:59:56	116.48509	39.9143
65	2008-02-05 00:03:04	116.46666	39.91469
65	2008-02-05 00:08:04	116.45581	39.93035
65	2008-02-05 00:08:04	116.45581	39.93035
65	2008-02-05 00:09:58	116.45144	39.92721
65	2008-02-05 00:18:07	116.44445	39.93968
65	2008-02-05 00:20:02	116.45532	39.93479
65	2008-02-05 00:23:09	116.46432	39.93234
65	2008-02-05 00:28:11	116.46863	39.93797
65	2008-02-05 00:30:05	116.46608	39.94378
65	2008-02-05 00:33:12	116.45527	39.94265
65	2008-02-05 00:38:14	116.42727	39.93527
65	2008-02-05 00:40:08	116.42825	39.9184
65	2008-02-05 00:43:16	116.42062	39.91084
65	2008-02-05 00:43:16	116.42062	39.91084
65	2008-02-05 00:48:17	116.42319	39.90686
65	2008-02-05 00:50:12	116.42843	39.90701
65	2008-02-05 00:53:19	116.42854	39.9223
65	2008-02-05 00:58:21	116.43497	39.94734
65	2008-02-05 01:22:32	116.56013	40.11451
65	2008-02-05 01:24:26	116.58161	40.11677
65	2008-02-05 01:27:33	116.61207	40.11591
65	2008-02-05 01:32:35	116.61232	40.11571
65	2008-02-05 01:34:29	116.61221	40.11577
65	2008-02-05 01:37:37	116.6122	40.11583
65	2008-02-05 01:52:42	116.63391	40.11627
65	2008-02-05 01:54:36	116.65983	40.11538
65	2008-02-05 01:57:43	116.69244	40.12351
65	2008-02-05 07:33:50	116.73643	40.1284
65	2008-02-05 07:38:52	116.70786	40.12314
65	2008-02-05 07:43:54	116.6629	40.1152
65	2008-02-05 07:48:55	116.60637	40.11671
65	2008-02-05 07:51:44	116.56792	40.11656
65	2008-02-05 07:53:57	116.55596	40.10587
65	2008-02-05 07:58:59	116.54879	40.0643
65	2008-02-05 08:01:47	116.53529	40.05384
65	2008-02-05 08:04:00	116.5263	40.03842
65	2008-02-05 08:09:02	116.50107	40.00578
65	2008-02-05 08:11:50	116.48562	39.99129
65	2008-02-05 08:14:03	116.47679	39.98338
65	2008-02-05 08:19:05	116.47239	39.98568
65	2008-02-05 08:21:54	116.4905	39.99438
65	2008-02-05 08:24:07	116.5122	40.01385
65	2008-02-05 08:31:57	116.55788	40.0309
65	2008-02-05 08:34:10	116.57726	40.04526
65	2008-02-05 08:39:12	116.58429	40.05624
65	2008-02-05 08:42:00	116.58341	40.06113
65	2008-02-05 08:44:13	116.58277	40.06536
65	2008-02-05 08:49:15	116.5823	40.07427
65	2008-02-05 08:52:04	116.5867	40.07859
65	2008-02-05 08:54:17	116.58432	40.07965
65	2008-02-05 08:59:18	116.58134	40.07925
65	2008-02-05 09:02:07	116.58389	40.0765
65	2008-02-05 09:04:20	116.58381	40.0693
65	2008-02-05 09:09:22	116.58593	40.04769
65	2008-02-05 09:12:10	116.57274	40.03786
65	2008-02-05 09:14:23	116.56636	40.03278
65	2008-02-05 09:19:25	116.55048	40.02255
65	2008-02-05 09:22:13	116.56012	40.0009
65	2008-02-05 09:24:26	116.5652	39.9826
65	2008-02-05 09:29:28	116.54977	39.95178
65	2008-02-05 09:31:16	116.54114	39.94469
65	2008-02-05 09:32:17	116.53907	39.94041
65	2008-02-05 09:34:30	116.53684	39.9266
65	2008-02-05 09:34:30	116.53684	39.9266
65	2008-02-05 09:46:18	116.50639	39.81263
65	2008-02-05 09:47:41	116.51385	39.80392
65	2008-02-05 09:52:43	116.53959	39.77608
65	2008-02-05 09:55:24	116.53212	39.76645
65	2008-02-05 09:57:44	116.52767	39.76766
65	2008-02-05 10:02:46	116.53228	39.77142
65	2008-02-05 10:05:28	116.53232	39.77146
65	2008-02-05 10:12:49	116.52025	39.78351
65	2008-02-05 10:15:31	116.51345	39.79193
65	2008-02-05 10:17:51	116.50535	39.80179
65	2008-02-05 10:22:52	116.49665	39.80155
65	2008-02-05 10:25:34	116.48391	39.81578
65	2008-02-05 10:27:54	116.47028	39.8302
65	2008-02-05 10:32:56	116.45173	39.83695
65	2008-02-05 10:32:56	116.45173	39.83695
65	2008-02-05 10:35:37	116.44826	39.84774
65	2008-02-05 10:37:57	116.4524	39.83482
65	2008-02-05 10:42:58	116.42758	39.83563
65	2008-02-05 10:45:40	116.42253	39.83812
65	2008-02-05 10:48:00	116.4222	39.84374
65	2008-02-05 10:53:01	116.42466	39.85685
65	2008-02-05 10:55:43	116.42447	39.86218
65	2008-02-05 10:58:03	116.43036	39.86912
65	2008-02-05 11:05:46	116.43393	39.89018
65	2008-02-05 11:08:06	116.43853	39.89494
65	2008-02-05 11:13:08	116.43055	39.90611
65	2008-02-05 11:15:50	116.42897	39.91457
65	2008-02-05 11:18:09	116.43008	39.92884
65	2008-02-05 11:23:11	116.43774	39.93517
65	2008-02-05 11:25:53	116.43848	39.93785
65	2008-02-05 11:33:14	116.45734	39.94439
65	2008-02-05 11:35:56	116.45306	39.9535
65	2008-02-05 11:43:18	116.41931	39.95808
65	2008-02-05 11:45:59	116.41892	39.95293
65	2008-02-05 11:48:19	116.41594	39.95273
65	2008-02-05 11:53:21	116.41905	39.95616
65	2008-02-05 11:58:23	116.4343	39.94784
65	2008-02-05 12:03:24	116.43315	39.94584
65	2008-02-05 12:06:06	116.43253	39.94612
65	2008-02-05 12:13:27	116.4555	39.93554
65	2008-02-05 12:16:09	116.45557	39.91151
65	2008-02-05 12:23:31	116.46786	39.89937
65	2008-02-05 12:46:36	116.46511	39.89914
65	2008-02-05 12:54:27	116.44177	39.90257
65	2008-02-05 12:56:40	116.42999	39.90439
65	2008-02-05 13:01:41	116.42871	39.92118
65	2008-02-05 13:04:30	116.42889	39.92173
65	2008-02-05 13:06:43	116.42869	39.92254
65	2008-02-05 13:11:44	116.41127	39.92573
65	2008-02-05 13:14:33	116.41115	39.93047
65	2008-02-05 13:16:46	116.41724	39.93213
65	2008-02-05 13:21:48	116.42579	39.93128
65	2008-02-05 13:24:36	116.42739	39.9317
65	2008-02-05 13:26:49	116.42841	39.91568
65	2008-02-05 13:31:50	116.43102	39.91022
65	2008-02-05 13:31:50	116.43102	39.91022
65	2008-02-05 13:34:39	116.43486	39.91518
65	2008-02-05 13:36:52	116.43633	39.92212
65	2008-02-05 13:41:53	116.43722	39.93684
65	2008-02-05 13:44:42	116.43579	39.93994
65	2008-02-05 13:46:55	116.43846	39.94261
65	2008-02-05 13:51:57	116.44908	39.93318
65	2008-02-05 13:54:45	116.44413	39.9363
65	2008-02-05 13:56:58	116.4408	39.93989
65	2008-02-05 14:02:00	116.43649	39.94546
65	2008-02-05 14:04:48	116.43322	39.94608
65	2008-02-05 14:07:01	116.43332	39.94614
65	2008-02-05 14:12:03	116.433	39.94617
65	2008-02-05 14:14:52	116.43282	39.94616
65	2008-02-05 14:17:05	116.43312	39.9461
65	2008-02-05 14:22:06	116.43295	39.94601
65	2008-02-05 14:24:55	116.43294	39.94583
65	2008-02-05 14:24:55	116.43294	39.94583
65	2008-02-05 14:27:08	116.43348	39.94622
65	2008-02-05 14:32:10	116.43298	39.94594
65	2008-02-05 14:34:58	116.43269	39.94596
65	2008-02-05 14:37:11	116.43283	39.94594
65	2008-02-05 14:42:13	116.4327	39.94623
65	2008-02-05 14:45:02	116.43019	39.94359
65	2008-02-05 14:47:15	116.4263	39.95369
65	2008-02-05 14:52:16	116.43203	39.95341
65	2008-02-05 14:55:05	116.43768	39.94961
65	2008-02-05 14:57:18	116.43399	39.94916
65	2008-02-05 15:02:20	116.43278	39.94592
65	2008-02-05 15:05:08	116.43264	39.94577
65	2008-02-05 15:07:21	116.43451	39.94715
65	2008-02-05 15:12:23	116.4493	39.94518
65	2008-02-05 15:15:11	116.44931	39.94338
65	2008-02-05 15:17:24	116.4407	39.94868
65	2008-02-05 15:22:26	116.43283	39.94603
65	2008-02-05 15:25:15	116.4329	39.94608
65	2008-02-05 15:27:28	116.43258	39.9462
65	2008-02-05 15:32:29	116.43757	39.94951
65	2008-02-05 15:35:18	116.44422	39.94398
65	2008-02-05 15:37:31	116.44413	39.93465
65	2008-02-05 15:37:31	116.44413	39.93465
65	2008-02-05 15:42:33	116.4457	39.93229
65	2008-02-05 15:45:21	116.50604	39.92761
65	2008-02-05 15:45:21	116.50604	39.92761
65	2008-02-05 15:47:34	116.44424	39.92667
65	2008-02-05 15:52:36	116.43857	39.93925
65	2008-02-05 15:55:25	116.44092	39.94513
65	2008-02-05 15:57:38	116.43401	39.94988
65	2008-02-05 16:26:04	116.41616	39.93242
65	2008-02-05 16:27:58	116.41084	39.93486
65	2008-02-05 16:31:06	116.41076	39.93707
65	2008-02-05 16:36:07	116.41063	39.94228
65	2008-02-05 16:38:01	116.41041	39.94588
65	2008-02-05 16:41:09	116.42727	39.94173
65	2008-02-05 16:46:11	116.42745	39.93319
65	2008-02-05 16:48:05	116.43372	39.93227
65	2008-02-05 16:48:05	116.43372	39.93227
65	2008-02-05 16:48:05	116.43372	39.93227
65	2008-02-05 16:51:12	116.43991	39.92507
65	2008-02-05 16:56:14	116.44409	39.91229
65	2008-02-05 16:58:08	116.44401	39.90768
65	2008-02-05 17:01:16	116.44422	39.90677
65	2008-02-05 17:06:17	116.51261	39.90658
65	2008-02-05 17:08:11	116.52072	39.9084
65	2008-02-05 17:16:20	116.51385	39.91561
65	2008-02-05 17:18:15	116.50422	39.91491
65	2008-02-05 17:21:22	116.49132	39.91464
65	2008-02-05 17:26:24	116.48406	39.92684
65	2008-02-05 17:28:18	116.49477	39.93447
65	2008-02-05 17:31:25	116.48998	39.92977
65	2008-02-05 17:36:27	116.49477	39.93462
65	2008-02-05 17:38:21	116.48553	39.93436
65	2008-02-05 17:38:21	116.48553	39.93436
65	2008-02-05 17:41:29	116.48382	39.95197
65	2008-02-05 17:46:30	116.47011	39.95273
65	2008-02-05 17:48:24	116.46217	39.95094
65	2008-02-05 17:51:32	116.45783	39.94875
65	2008-02-05 17:56:34	116.45079	39.94728
65	2008-02-05 17:58:28	116.44507	39.94653
65	2008-02-05 18:01:35	116.44415	39.94046
65	2008-02-05 18:06:37	116.45546	39.93199
65	2008-02-05 18:08:31	116.45516	39.92637
65	2008-02-05 18:16:40	116.4615	39.89189
65	2008-02-05 18:18:34	116.46387	39.89191
65	2008-02-05 18:21:42	116.47016	39.89191
65	2008-02-05 18:26:43	116.47035	39.89225
65	2008-02-05 18:26:43	116.47035	39.89225
65	2008-02-05 18:28:37	116.47024	39.89228
65	2008-02-05 18:31:45	116.46956	39.89383
65	2008-02-05 18:36:47	116.45837	39.89236
65	2008-02-05 18:38:41	116.45575	39.89439
65	2008-02-05 18:46:50	116.44214	39.90309
65	2008-02-05 18:48:44	116.43889	39.9058
65	2008-02-05 18:51:52	116.43765	39.90673
65	2008-02-05 18:56:53	116.44187	39.92167
65	2008-02-05 18:58:47	116.44428	39.92978
65	2008-02-05 19:02:12	116.44438	39.93071
65	2008-02-05 19:06:57	116.44435	39.93962
65	2008-02-05 19:08:51	116.4444	39.94437
65	2008-02-05 19:11:58	116.4415	39.95217
65	2008-02-05 19:17:00	116.44022	39.95758
65	2008-02-05 19:18:54	116.43679	39.95363
65	2008-02-05 19:22:01	116.43469	39.94766
65	2008-02-05 19:27:03	116.4326	39.9461
65	2008-02-05 19:28:57	116.43273	39.94641
65	2008-02-05 19:32:04	116.43276	39.94639
65	2008-02-05 19:37:05	116.4286	39.94356
65	2008-02-05 19:38:59	116.41822	39.94832
65	2008-02-05 19:42:07	116.38752	39.94802
65	2008-02-05 19:47:09	116.38748	39.95327
65	2008-02-05 19:49:03	116.38281	39.95554
65	2008-02-05 19:52:10	116.37481	39.95217
65	2008-02-05 19:57:12	116.37335	39.98529
65	2008-02-05 19:59:06	116.3953	39.98676
65	2008-02-05 20:02:14	116.40176	39.99166
65	2008-02-05 20:07:15	116.40182	39.99363
65	2008-02-05 20:12:27	116.43557	39.98647
65	2008-02-05 20:17:18	116.43464	39.96561
65	2008-02-05 20:22:20	116.41444	39.96811
65	2008-02-05 20:27:22	116.41123	39.98125
65	2008-02-05 20:29:16	116.41096	39.99334
65	2008-02-05 20:32:23	116.40832	39.99471
65	2008-02-05 20:32:23	116.40832	39.99471
65	2008-02-05 20:37:25	116.40123	39.98948
65	2008-02-05 20:39:19	116.40702	39.98697
65	2008-02-05 20:42:27	116.41065	39.98514
65	2008-02-05 20:47:28	116.40774	39.96792
65	2008-02-05 20:49:22	116.39556	39.9676
65	2008-02-05 20:52:30	116.3953	39.96765
65	2008-02-05 20:57:32	116.39501	39.96762
65	2008-02-05 20:59:26	116.39491	39.96764
65	2008-02-05 21:02:33	116.39474	39.96765
65	2008-02-05 21:07:35	116.37293	39.95826
65	2008-02-05 21:09:29	116.37283	39.95413
65	2008-02-05 21:12:39	116.36517	39.95411
65	2008-02-05 21:17:38	116.34027	39.95691
65	2008-02-05 21:19:32	116.33291	39.95657
65	2008-02-05 21:22:40	116.31662	39.96099
65	2008-02-05 21:27:41	116.32423	39.96586
65	2008-02-05 21:29:36	116.32431	39.96577
65	2008-02-05 21:32:43	116.32438	39.96581
65	2008-02-05 21:37:45	116.3243	39.96584
65	2008-02-05 21:39:39	116.32435	39.96581
65	2008-02-05 21:42:46	116.35284	39.96632
65	2008-02-05 21:47:48	116.37939	39.9863
65	2008-02-05 21:49:42	116.4007	39.98682
65	2008-02-05 21:49:42	116.4007	39.98682
65	2008-02-05 21:52:50	116.40618	39.99302
65	2008-02-05 21:57:51	116.4081	39.98703
65	2008-02-05 21:59:45	116.41347	39.98718
65	2008-02-05 22:02:53	116.41451	39.98706
65	2008-02-05 22:07:55	116.41535	39.98721
65	2008-02-05 22:09:49	116.42246	39.98748
65	2008-02-05 22:13:20	116.45914	39.97265
65	2008-02-05 22:17:58	116.48365	39.93031
65	2008-02-05 22:19:52	116.47886	39.92182
65	2008-02-05 22:22:59	116.47217	39.92163
65	2008-02-05 22:28:01	116.45694	39.91758
65	2008-02-05 22:29:55	116.45569	39.92185
65	2008-02-05 22:33:03	116.44436	39.92265
65	2008-02-05 22:33:03	116.44436	39.92265
65	2008-02-05 22:38:04	116.43787	39.93481
65	2008-02-05 22:39:58	116.43617	39.93993
65	2008-02-05 22:43:06	116.43314	39.94029
65	2008-02-05 22:48:08	116.43527	39.94741
65	2008-02-05 22:50:02	116.43265	39.94599
65	2008-02-05 22:53:09	116.43321	39.9459
65	2008-02-05 22:58:11	116.43282	39.94594
65	2008-02-05 23:00:05	116.43288	39.94584
65	2008-02-05 23:03:13	116.43278	39.94597
65	2008-02-05 23:08:14	116.43268	39.94597
65	2008-02-05 23:10:08	116.42786	39.94429
65	2008-02-05 23:13:16	116.4275	39.93827
65	2008-02-05 23:18:17	116.42765	39.91124
65	2008-02-05 23:23:19	116.42834	39.92405
65	2008-02-05 23:28:21	116.45105	39.93994
65	2008-02-05 23:30:15	116.45591	39.9503
65	2008-02-05 23:33:22	116.45479	39.95112
65	2008-02-05 23:38:24	116.4411	39.94527
65	2008-02-05 23:40:18	116.44433	39.94286
65	2008-02-05 23:43:26	116.44696	39.94307
65	2008-02-05 23:48:27	116.43839	39.94003
65	2008-02-05 23:50:21	116.42865	39.93979
65	2008-02-05 23:53:29	116.43944	39.94829
65	2008-02-05 23:58:31	116.48302	39.98765
65	2008-02-06 00:00:25	116.50328	40.00602
65	2008-02-06 00:03:32	116.54853	40.02743
65	2008-02-06 00:10:27	116.58556	40.07683
65	2008-02-06 00:13:35	116.58255	40.07944
65	2008-02-06 00:18:36	116.58252	40.08925
65	2008-02-06 00:20:30	116.58068	40.10031
65	2008-02-06 00:23:38	116.59001	40.11678
65	2008-02-06 00:33:41	116.63176	40.1163
65	2008-02-06 00:38:43	116.68824	40.12062
65	2008-02-06 00:38:43	116.68824	40.12062
65	2008-02-06 00:40:37	116.71606	40.12146
65	2008-02-06 00:43:44	116.73593	40.12833
65	2008-02-06 08:54:15	116.73589	40.12837
65	2008-02-06 10:06:14	116.73687	40.12847
65	2008-02-06 10:08:02	116.73083	40.12245
65	2008-02-06 10:15:05	116.64105	40.11637
65	2008-02-06 10:21:19	116.58309	40.11721
65	2008-02-06 10:25:08	116.55563	40.10395
65	2008-02-06 10:26:21	116.55348	40.09116
65	2008-02-06 10:31:22	116.54107	40.05709
65	2008-02-06 10:35:11	116.52019	40.02861
65	2008-02-06 10:41:26	116.49023	39.99598
65	2008-02-06 10:45:15	116.48181	39.98783
65	2008-02-06 10:46:27	116.48353	39.98309
65	2008-02-06 10:51:29	116.47355	39.978
65	2008-02-06 10:55:18	116.46376	39.98567
65	2008-02-06 10:56:30	116.46628	39.98772
65	2008-02-06 11:01:32	116.46561	39.9755
65	2008-02-06 11:05:21	116.46855	39.98364
65	2008-02-06 11:06:34	116.46966	39.98043
65	2008-02-06 11:11:35	116.46308	39.99223
65	2008-02-06 11:16:37	116.46428	39.99167
65	2008-02-06 11:21:39	116.46378	39.9842
65	2008-02-06 11:21:39	116.46378	39.9842
65	2008-02-06 11:25:28	116.46219	39.98422
65	2008-02-06 11:26:40	116.46214	39.98434
65	2008-02-06 11:31:41	116.45796	39.9855
65	2008-02-06 11:35:30	116.47514	39.97661
65	2008-02-06 11:36:43	116.47184	39.97147
65	2008-02-06 11:41:44	116.48592	39.96384
65	2008-02-06 11:45:33	116.48516	39.96218
65	2008-02-06 11:46:46	116.48625	39.96319
65	2008-02-06 11:51:48	116.47631	39.96969
65	2008-02-06 11:56:49	116.47607	39.98351
65	2008-02-06 12:05:40	116.47385	39.97782
65	2008-02-06 12:06:52	116.46877	39.98111
65	2008-02-06 12:11:54	116.45829	39.98791
65	2008-02-06 12:15:43	116.45663	39.99477
65	2008-02-06 12:16:56	116.4651	39.99822
65	2008-02-06 12:48:14	116.47444	39.97719
65	2008-02-06 12:50:08	116.47291	39.97078
65	2008-02-06 12:50:08	116.47291	39.97078
65	2008-02-06 12:53:15	116.48435	39.96471
65	2008-02-06 12:58:17	116.50046	39.95799
65	2008-02-06 12:58:17	116.50046	39.95799
65	2008-02-06 13:00:11	116.49999	39.96031
65	2008-02-06 13:03:19	116.49764	39.96305
65	2008-02-06 13:08:20	116.4856	39.97079
65	2008-02-06 13:10:15	116.47869	39.97467
65	2008-02-06 13:13:22	116.46675	39.98236
65	2008-02-06 13:18:24	116.46531	39.98328
65	2008-02-06 13:20:18	116.45749	39.98844
65	2008-02-06 13:23:25	116.45679	39.99444
65	2008-02-06 13:28:26	116.4645	40.00069
65	2008-02-06 13:30:20	116.46373	39.99107
65	2008-02-06 13:33:28	116.46383	39.98413
65	2008-02-06 13:38:29	116.46332	39.97712
65	2008-02-06 13:40:24	116.4701	39.97994
65	2008-02-06 13:48:33	116.46219	39.95031
65	2008-02-06 13:50:27	116.4629	39.94356
65	2008-02-06 13:53:34	116.45596	39.94664
65	2008-02-06 13:58:36	116.43855	39.93985
65	2008-02-06 13:58:36	116.43855	39.93985
65	2008-02-06 14:00:30	116.43323	39.93983
65	2008-02-06 14:03:37	116.4277	39.925
65	2008-02-06 14:08:39	116.42037	39.91196
65	2008-02-06 14:10:33	116.42072	39.91052
65	2008-02-06 14:13:41	116.4227	39.92297
65	2008-02-06 14:18:42	116.44372	39.92141
65	2008-02-06 14:20:37	116.44631	39.92552
65	2008-02-06 14:23:44	116.45623	39.9218
65	2008-02-06 14:28:46	116.47025	39.91435
65	2008-02-06 14:33:47	116.49825	39.91435
65	2008-02-06 14:38:49	116.49503	39.9147
65	2008-02-06 14:40:43	116.48545	39.91414
65	2008-02-06 14:43:51	116.47149	39.90502
65	2008-02-06 15:15:13	116.46499	39.89907
65	2008-02-06 15:20:15	116.43441	39.90209
65	2008-02-06 15:24:03	116.41915	39.90713
65	2008-02-06 15:25:16	116.42072	39.90752
65	2008-02-06 15:30:18	116.42474	39.90687
65	2008-02-06 15:34:06	116.43484	39.91415
65	2008-02-06 15:35:20	116.43485	39.91896
65	2008-02-06 15:40:21	116.44368	39.92146
65	2008-02-06 15:44:09	116.4513	39.92188
65	2008-02-06 15:45:23	116.45126	39.922
65	2008-02-06 15:50:25	116.46337	39.92091
65	2008-02-06 15:54:13	116.45598	39.92126
65	2008-02-06 15:55:26	116.4558	39.92228
65	2008-02-06 16:00:28	116.456	39.92755
65	2008-02-06 16:05:30	116.45611	39.94661
65	2008-02-06 16:10:31	116.45614	39.94659
65	2008-02-06 16:14:19	116.44399	39.93902
65	2008-02-06 16:15:33	116.44033	39.93521
65	2008-02-06 16:20:34	116.41402	39.93234
65	2008-02-06 16:24:22	116.41116	39.92263
65	2008-02-06 16:30:38	116.41203	39.9004
65	2008-02-06 16:34:26	116.41354	39.88499
65	2008-02-06 16:35:39	116.41438	39.88339
65	2008-02-06 16:40:41	116.3776	39.86969
65	2008-02-06 16:40:41	116.3776	39.86969
65	2008-02-06 16:44:29	116.35835	39.86177
65	2008-02-06 16:45:43	116.3582	39.85999
65	2008-02-06 16:50:44	116.36105	39.86795
65	2008-02-06 16:54:32	116.39632	39.87038
65	2008-02-06 17:00:48	116.43236	39.86319
65	2008-02-06 17:04:36	116.43923	39.85063
65	2008-02-06 17:05:49	116.43953	39.84811
65	2008-02-06 17:14:39	116.4552	39.876
65	2008-02-06 17:15:53	116.4557	39.88289
65	2008-02-06 17:20:54	116.45465	39.87501
65	2008-02-06 17:24:42	116.4394	39.87513
65	2008-02-06 17:25:56	116.44216	39.88034
65	2008-02-06 17:30:57	116.45002	39.88222
65	2008-02-06 17:34:45	116.45536	39.8937
65	2008-02-06 17:35:59	116.45566	39.90414
65	2008-02-06 17:41:01	116.44444	39.91523
65	2008-02-06 17:44:49	116.44432	39.9251
65	2008-02-06 17:46:02	116.44905	39.92581
65	2008-02-06 17:51:04	116.45589	39.93086
65	2008-02-06 17:54:52	116.45588	39.92854
65	2008-02-06 17:56:06	116.45589	39.93202
65	2008-02-06 18:01:07	116.45603	39.94671
65	2008-02-06 18:04:55	116.45591	39.94661
65	2008-02-06 18:06:09	116.45591	39.94657
65	2008-02-06 18:11:11	116.45567	39.94668
65	2008-02-06 18:14:58	116.44382	39.93244
65	2008-02-06 18:16:12	116.43173	39.9325
65	2008-02-06 18:21:14	116.4328	39.94009
65	2008-02-06 18:25:02	116.44428	39.94616
65	2008-02-06 18:26:15	116.44935	39.94732
65	2008-02-06 18:31:17	116.44964	39.94716
65	2008-02-06 18:35:05	116.45195	39.95358
65	2008-02-06 18:36:19	116.4533	39.95285
65	2008-02-06 18:41:20	116.45467	39.91233
65	2008-02-06 18:45:08	116.46545	39.9122
65	2008-02-06 18:46:22	116.46906	39.91226
65	2008-02-06 18:46:22	116.46906	39.91226
65	2008-02-06 18:51:24	116.45494	39.90839
65	2008-02-06 18:55:12	116.43687	39.89327
65	2008-02-06 18:56:25	116.43888	39.88453
65	2008-02-06 19:01:26	116.43256	39.86511
65	2008-02-06 19:05:14	116.42713	39.86444
65	2008-02-06 19:06:28	116.42853	39.86091
65	2008-02-06 19:11:29	116.44501	39.85864
65	2008-02-06 19:15:17	116.44186	39.85753
65	2008-02-06 19:16:31	116.451	39.86327
65	2008-02-06 19:21:32	116.45526	39.87621
65	2008-02-06 19:25:20	116.46151	39.87705
65	2008-02-06 19:26:34	116.46169	39.87803
65	2008-02-06 19:31:36	116.45571	39.91371
65	2008-02-06 19:35:24	116.4541	39.95264
65	2008-02-06 19:36:37	116.44187	39.96079
65	2008-02-06 19:41:39	116.42448	39.9892
65	2008-02-06 19:45:27	116.41788	39.99123
65	2008-02-06 19:46:41	116.41789	39.99134
65	2008-02-06 19:51:42	116.41815	39.99137
65	2008-02-06 19:55:30	116.41824	39.99549
65	2008-02-06 19:56:44	116.41906	40.00087
65	2008-02-06 20:01:46	116.40983	39.98761
65	2008-02-06 20:05:34	116.40666	39.98696
65	2008-02-06 20:06:47	116.40451	39.98169
65	2008-02-06 20:15:37	116.41808	39.98463
65	2008-02-06 20:16:51	116.42511	39.98748
65	2008-02-06 20:21:52	116.44591	40.01617
65	2008-02-06 20:25:40	116.43122	40.03113
65	2008-02-06 20:26:54	116.43419	40.03087
65	2008-02-06 20:31:55	116.45362	40.01917
65	2008-02-06 20:35:43	116.46112	40.0097
65	2008-02-06 20:36:57	116.46149	40.0002
65	2008-02-06 20:41:59	116.47265	39.99986
65	2008-02-06 20:45:47	116.4706	39.99717
65	2008-02-06 20:47:00	116.46647	39.99361
65	2008-02-06 20:52:02	116.47342	39.97508
65	2008-02-06 20:52:02	116.47342	39.97508
65	2008-02-06 20:55:50	116.46861	39.96666
65	2008-02-06 20:57:04	116.45906	39.95792
65	2008-02-06 21:02:05	116.44409	39.94293
65	2008-02-06 21:05:53	116.42731	39.94001
65	2008-02-06 21:12:09	116.41138	39.93964
65	2008-02-06 21:15:57	116.4191	39.94587
65	2008-02-06 21:17:10	116.41921	39.93977
65	2008-02-06 21:22:12	116.43874	39.93507
65	2008-02-06 21:26:00	116.42987	39.93979
65	2008-02-06 21:27:13	116.42741	39.93513
65	2008-02-06 21:32:15	116.43722	39.8911
65	2008-02-06 21:36:03	116.4549	39.89188
65	2008-02-06 21:37:17	116.45917	39.8919
65	2008-02-06 21:42:18	116.45889	39.88835
65	2008-02-06 21:46:06	116.45562	39.89267
65	2008-02-06 21:47:20	116.45534	39.89981
65	2008-02-06 21:56:10	116.45506	39.88647
65	2008-02-06 21:57:23	116.45478	39.8731
65	2008-02-06 22:02:25	116.40366	39.85595
65	2008-02-06 22:07:27	116.39457	39.83497
65	2008-02-06 22:12:28	116.3941	39.81596
65	2008-02-06 22:16:16	116.39438	39.81592
65	2008-02-06 22:17:30	116.39589	39.81609
65	2008-02-06 22:22:31	116.4009	39.83869
65	2008-02-06 22:26:19	116.39429	39.85444
65	2008-02-06 22:27:33	116.38904	39.85591
65	2008-02-06 22:32:35	116.32783	39.84792
65	2008-02-06 22:36:23	116.33964	39.84119
65	2008-02-06 22:37:36	116.33956	39.82658
65	2008-02-06 22:42:38	116.33721	39.78242
65	2008-02-06 22:46:26	116.33912	39.7814
65	2008-02-06 22:47:40	116.34259	39.78953
65	2008-02-06 22:56:29	116.36488	39.85504
65	2008-02-06 22:57:43	116.37681	39.8555
65	2008-02-06 22:57:43	116.37681	39.8555
65	2008-02-06 23:02:45	116.41448	39.85565
65	2008-02-06 23:07:58	116.42534	39.86449
65	2008-02-06 23:32:33	116.46932	39.97638
65	2008-02-06 23:34:25	116.48175	39.98759
65	2008-02-06 23:37:34	116.49237	39.99799
65	2008-02-06 23:42:36	116.52703	40.03945
65	2008-02-06 23:44:28	116.53484	40.05314
65	2008-02-06 23:47:38	116.55141	40.07743
65	2008-02-06 23:52:39	116.56054	40.11495
65	2008-02-06 23:54:32	116.58804	40.11686
65	2008-02-07 00:04:35	116.61265	40.11572
65	2008-02-07 00:07:44	116.61273	40.11595
65	2008-02-07 00:12:46	116.63043	40.11628
65	2008-02-07 00:14:38	116.66021	40.11539
65	2008-02-07 00:17:47	116.68963	40.12184
65	2008-02-07 00:22:49	116.73592	40.1283
65	2008-02-07 00:27:43	116.73568	40.12882
65	2008-02-07 09:01:56	116.73589	40.13348
65	2008-02-07 09:06:46	116.69074	40.13129
65	2008-02-07 09:06:58	116.69073	40.13127
65	2008-02-07 09:12:00	116.66319	40.117
65	2008-02-07 09:16:49	116.67452	40.10551
65	2008-02-07 09:22:03	116.66424	40.11506
65	2008-02-07 09:26:52	116.61304	40.11664
65	2008-02-07 09:27:04	116.61155	40.11667
65	2008-02-07 09:32:06	116.57851	40.11692
65	2008-02-07 09:36:55	116.55224	40.0835
65	2008-02-07 09:37:08	116.55183	40.08112
65	2008-02-07 09:42:09	116.53195	40.04912
65	2008-02-07 09:46:59	116.50984	40.0135
65	2008-02-07 09:47:11	116.50794	40.01178
65	2008-02-07 09:52:13	116.47717	39.98367
65	2008-02-07 09:57:02	116.46302	39.98462
65	2008-02-07 09:57:14	116.46433	39.98374
65	2008-02-07 10:02:16	116.45079	39.95945
65	2008-02-07 10:07:05	116.43272	39.94569
65	2008-02-07 10:07:18	116.43175	39.94471
65	2008-02-07 10:12:19	116.42826	39.95095
65	2008-02-07 10:17:09	116.43716	39.94637
65	2008-02-07 10:17:21	116.43713	39.94641
65	2008-02-07 10:22:22	116.42686	39.93965
65	2008-02-07 10:27:12	116.43787	39.89256
65	2008-02-07 10:27:24	116.43812	39.89036
65	2008-02-07 10:38:45	116.40804	39.85377
65	2008-02-07 10:48:48	116.39942	39.85981
65	2008-02-07 10:53:50	116.39055	39.85588
65	2008-02-07 10:58:51	116.38191	39.86913
65	2008-02-07 11:03:53	116.41443	39.88386
65	2008-02-07 11:08:55	116.44172	39.89218
65	2008-02-07 11:13:56	116.45574	39.89432
65	2008-02-07 11:18:58	116.45591	39.9474
65	2008-02-07 11:24:00	116.44528	39.95572
65	2008-02-07 11:29:22	116.43597	39.96427
65	2008-02-07 11:34:03	116.4368	39.94628
65	2008-02-07 11:37:35	116.43005	39.93981
65	2008-02-07 11:44:06	116.43828	39.89214
65	2008-02-07 11:47:38	116.43997	39.89506
65	2008-02-07 11:49:08	116.43955	39.8925
65	2008-02-07 11:54:09	116.42802	39.93231
65	2008-02-07 11:57:41	116.40256	39.9477
65	2008-02-07 11:59:11	116.38276	39.94758
65	2008-02-07 12:07:45	116.33746	39.98529
65	2008-02-07 12:09:14	116.3151	39.98441
65	2008-02-07 12:14:16	116.28172	40.01013
65	2008-02-07 12:17:48	116.27091	40.02668
65	2008-02-07 12:19:18	116.27048	40.02722
65	2008-02-07 12:24:19	116.27982	40.01562
65	2008-02-07 12:27:51	116.27844	40.01149
65	2008-02-07 12:29:21	116.30084	40.01544
65	2008-02-07 13:03:25	116.33784	39.92549
65	2008-02-07 13:03:25	116.33784	39.92549
65	2008-02-07 13:06:32	116.33887	39.91477
65	2008-02-07 13:11:34	116.33613	39.89805
65	2008-02-07 13:13:28	116.33619	39.89676
65	2008-02-07 13:16:36	116.34191	39.89473
65	2008-02-07 13:21:37	116.31539	39.88816
65	2008-02-07 13:23:32	116.30525	39.88415
65	2008-02-07 13:26:46	116.30424	39.91328
65	2008-02-07 13:31:41	116.30677	39.96263
65	2008-02-07 13:33:35	116.31552	39.96869
65	2008-02-07 13:36:42	116.32305	39.96577
65	2008-02-07 13:41:44	116.33901	39.97512
65	2008-02-07 13:43:38	116.34805	39.97648
65	2008-02-07 13:46:45	116.35943	39.97868
65	2008-02-07 13:51:47	116.34647	39.96662
65	2008-02-07 13:51:47	116.34647	39.96662
65	2008-02-07 13:53:42	116.34716	39.95925
65	2008-02-07 13:56:57	116.3604	39.95652
65	2008-02-07 14:01:50	116.36753	39.94705
65	2008-02-07 14:03:45	116.38892	39.94747
65	2008-02-07 14:06:52	116.4024	39.94793
65	2008-02-07 14:13:48	116.40268	39.95771
65	2008-02-07 14:16:55	116.41976	39.95779
65	2008-02-07 14:21:57	116.43334	39.95306
65	2008-02-07 14:23:51	116.43563	39.94701
65	2008-02-07 14:40:16	116.44328	39.94536
65	2008-02-07 14:45:18	116.42787	39.9437
65	2008-02-07 14:46:04	116.42692	39.94826
65	2008-02-07 14:50:19	116.43491	39.96462
65	2008-02-07 14:55:21	116.44362	39.95923
65	2008-02-07 14:56:07	116.44357	39.95922
65	2008-02-07 15:00:23	116.46897	39.97493
65	2008-02-07 15:05:24	116.53187	40.02169
65	2008-02-07 15:06:10	116.54409	40.02601
65	2008-02-07 15:10:26	116.58348	40.06092
65	2008-02-07 15:15:27	116.58101	40.0778
65	2008-02-07 15:16:13	116.58393	40.07898
65	2008-02-07 15:20:29	116.58667	40.06255
65	2008-02-07 15:25:31	116.58208	40.04806
65	2008-02-07 15:26:17	116.57862	40.04472
65	2008-02-07 15:30:32	116.54362	40.02464
65	2008-02-07 15:35:34	116.50386	40.00575
65	2008-02-07 15:36:20	116.49823	40.00038
65	2008-02-07 15:40:36	116.51494	39.99673
65	2008-02-07 15:45:37	116.48883	39.99211
65	2008-02-07 15:46:23	116.49112	39.98704
65	2008-02-07 15:50:39	116.48136	39.98012
65	2008-02-07 16:06:34	116.44215	39.9475
65	2008-02-07 16:09:06	116.43764	39.93978
65	2008-02-07 16:14:08	116.42834	39.91547
65	2008-02-07 16:16:37	116.40813	39.91412
65	2008-02-07 16:19:09	116.40684	39.91331
65	2008-02-07 16:26:40	116.42902	39.92306
65	2008-02-07 16:29:12	116.4279	39.93807
65	2008-02-07 16:34:14	116.41917	39.94961
65	2008-02-07 16:36:44	116.41907	39.95194
65	2008-02-07 16:39:16	116.41904	39.95723
65	2008-02-07 16:44:17	116.43334	39.95333
65	2008-02-07 16:46:47	116.44045	39.95134
65	2008-02-07 16:49:19	116.45543	39.94852
65	2008-02-07 16:54:21	116.46044	39.93226
65	2008-02-07 16:56:50	116.47562	39.93228
65	2008-02-07 16:59:22	116.48936	39.93276
65	2008-02-07 17:04:24	116.49595	39.9342
65	2008-02-07 17:06:53	116.48604	39.9327
65	2008-02-07 17:09:26	116.48443	39.93286
65	2008-02-07 17:14:27	116.46733	39.9325
65	2008-02-07 17:16:57	116.45741	39.93255
65	2008-02-07 17:19:29	116.45633	39.9325
65	2008-02-07 17:24:31	116.45495	39.89085
65	2008-02-07 17:24:31	116.45495	39.89085
65	2008-02-07 17:27:00	116.45361	39.86612
65	2008-02-07 17:34:34	116.43777	39.87013
65	2008-02-07 17:37:03	116.44321	39.88034
65	2008-02-07 17:39:35	116.45402	39.88017
65	2008-02-07 17:44:37	116.44021	39.88216
65	2008-02-07 17:47:07	116.43254	39.8831
65	2008-02-07 17:49:39	116.41847	39.88268
65	2008-02-07 17:54:40	116.41699	39.87954
65	2008-02-07 17:57:10	116.42917	39.87993
65	2008-02-07 17:59:42	116.42799	39.8826
65	2008-02-07 18:04:44	116.42182	39.89221
65	2008-02-07 18:07:13	116.41985	39.89598
65	2008-02-07 18:09:45	116.42171	39.89919
65	2008-02-07 18:14:47	116.43382	39.88808
65	2008-02-07 18:17:16	116.42944	39.88286
65	2008-02-07 18:19:49	116.44798	39.88312
65	2008-02-07 18:24:50	116.4589	39.89113
65	2008-02-07 18:27:20	116.46584	39.89195
65	2008-02-07 18:27:20	116.46584	39.89195
65	2008-02-07 18:29:52	116.45928	39.89224
65	2008-02-07 18:34:53	116.45562	39.93296
65	2008-02-07 18:37:23	116.45026	39.95522
65	2008-02-07 18:44:57	116.35558	39.96647
65	2008-02-07 18:47:26	116.33294	39.96788
65	2008-02-07 18:49:58	116.3304	39.96643
65	2008-02-07 18:54:59	116.32433	39.96584
65	2008-02-07 18:59:30	116.32838	39.96131
65	2008-02-07 18:59:30	116.32838	39.96131
65	2008-02-07 19:21:27	116.34629	39.93853
65	2008-02-07 19:23:21	116.34136	39.94373
65	2008-02-07 19:26:28	116.33011	39.95081
65	2008-02-07 19:31:30	116.3362	39.9617
65	2008-02-07 19:33:24	116.34236	39.9661
65	2008-02-07 19:36:32	116.34404	39.96616
65	2008-02-07 19:41:33	116.35479	39.96185
65	2008-02-07 19:43:28	116.35521	39.9524
65	2008-02-07 19:46:34	116.34983	39.94681
65	2008-02-07 19:51:36	116.33007	39.95077
65	2008-02-07 19:53:30	116.32925	39.956
65	2008-02-07 19:56:37	116.31667	39.96124
65	2008-02-07 20:01:39	116.30266	39.95543
65	2008-02-07 20:03:33	116.30567	39.95567
65	2008-02-07 20:06:40	116.32652	39.95612
65	2008-02-07 20:11:42	116.32836	39.96586
65	2008-02-07 20:13:37	116.33995	39.96613
65	2008-02-07 20:13:37	116.33995	39.96613
65	2008-02-07 20:16:44	116.37371	39.96436
65	2008-02-07 20:21:45	116.38179	39.95223
65	2008-02-07 20:23:40	116.38976	39.95007
65	2008-02-07 20:26:47	116.40398	39.94739
65	2008-02-07 20:31:49	116.42988	39.94803
65	2008-02-07 20:33:43	116.44853	39.95519
65	2008-02-07 20:36:50	116.44095	39.95495
65	2008-02-07 20:41:52	116.44704	39.95681
65	2008-02-07 20:43:46	116.45495	39.95419
65	2008-02-07 20:46:54	116.46137	39.96542
65	2008-02-07 20:51:55	116.4537	39.95388
65	2008-02-07 20:53:50	116.44966	39.94717
65	2008-02-07 20:56:57	116.44396	39.94612
65	2008-02-07 21:01:59	116.42755	39.93501
65	2008-02-07 21:01:59	116.42755	39.93501
65	2008-02-07 21:03:53	116.42848	39.91703
65	2008-02-07 21:07:00	116.41265	39.90697
65	2008-02-07 21:12:02	116.38961	39.90458
65	2008-02-07 21:13:56	116.38919	39.89756
65	2008-02-07 21:17:03	116.37835	39.88825
65	2008-02-07 21:22:05	116.3685	39.89795
65	2008-02-07 21:24:00	116.37761	39.8986
65	2008-02-07 21:27:07	116.39214	39.89879
65	2008-02-07 21:32:08	116.39343	39.90085
65	2008-02-07 21:34:03	116.39621	39.90632
65	2008-02-07 21:37:10	116.41046	39.90675
65	2008-02-07 21:42:12	116.42469	39.90813
65	2008-02-07 21:44:06	116.42466	39.91069
65	2008-02-07 21:47:13	116.42026	39.9214
65	2008-02-07 21:52:15	116.42815	39.93346
65	2008-02-07 21:54:09	116.43072	39.94349
65	2008-02-07 21:57:17	116.44129	39.94417
65	2008-02-07 22:02:18	116.42813	39.94338
65	2008-02-07 22:04:13	116.43765	39.94954
65	2008-02-07 22:07:20	116.45468	39.95135
65	2008-02-07 22:12:21	116.4388	39.94985
65	2008-02-07 22:14:16	116.43246	39.94573
65	2008-02-07 22:17:23	116.41666	39.94829
65	2008-02-07 22:22:25	116.40235	39.95786
65	2008-02-07 22:24:19	116.40182	39.94868
65	2008-02-07 22:27:26	116.42746	39.94121
65	2008-02-07 22:32:28	116.43763	39.89633
65	2008-02-07 22:34:22	116.44	39.87716
65	2008-02-07 22:37:30	116.41551	39.86996
65	2008-02-07 22:42:31	116.3937	39.8534
65	2008-02-07 22:44:26	116.39189	39.85136
65	2008-02-07 22:47:33	116.38885	39.85273
65	2008-02-07 22:52:35	116.40761	39.85542
65	2008-02-07 22:54:29	116.41473	39.85567
65	2008-02-07 22:57:36	116.4155	39.8641
65	2008-02-07 23:02:38	116.37407	39.86938
65	2008-02-07 23:04:32	116.34979	39.86714
65	2008-02-07 23:07:40	116.34135	39.8679
65	2008-02-07 23:07:40	116.34135	39.8679
65	2008-02-07 23:12:41	116.34692	39.86724
65	2008-02-07 23:14:36	116.34275	39.8857
65	2008-02-07 23:17:43	116.35093	39.90708
65	2008-02-07 23:22:44	116.34985	39.91258
65	2008-02-07 23:24:39	116.35076	39.91314
65	2008-02-07 23:27:46	116.35019	39.93057
65	2008-02-07 23:32:48	116.3686	39.94715
65	2008-02-07 23:34:42	116.38723	39.94739
65	2008-02-07 23:37:49	116.38987	39.9474
65	2008-02-07 23:42:51	116.4272	39.9433
65	2008-02-07 23:44:45	116.43773	39.93976
65	2008-02-07 23:47:53	116.44436	39.94596
65	2008-02-08 00:18:59	116.5684	40.11649
65	2008-02-08 00:22:17	116.59521	40.11668
65	2008-02-08 00:29:02	116.62273	40.11631
65	2008-02-08 00:32:20	116.66465	40.11481
65	2008-02-08 00:37:22	116.72687	40.12162
65	2008-02-08 00:39:06	116.73767	40.12643
65	2008-02-08 00:42:23	116.73577	40.12841
65	2008-02-08 11:28:12	116.73632	40.12813
65	2008-02-08 11:33:14	116.7347	40.13336
65	2008-02-08 11:36:50	116.71022	40.13276
65	2008-02-08 11:53:24	116.71459	40.13261
65	2008-02-08 11:58:26	116.74931	40.15089
65	2008-02-08 12:02:15	116.75508	40.16161
65	2008-02-08 12:03:27	116.75531	40.16164
65	2008-02-08 12:05:50	116.75538	40.16157
