# Supplementary material for: An adaptive map-matching algorithm based on hierarchical fuzzy system from vehicular GPS data
Source: PLoS One. 2017 Dec 5;12(12):e0188796. doi: 10.1371/journal.pone.0188796 (PMC5716534; doi:10.1371/journal.pone.0188796)
Supplement: S1 Data — (ZIP) [file pone.0188796.s001.zip › data samples/66.txt]

66	2008-02-02 13:33:34	116.42831	39.94
66	2008-02-02 13:36:49	116.41245	39.94802
66	2008-02-02 13:38:36	116.39654	39.94775
66	2008-02-02 13:41:50	116.38782	39.94778
66	2008-02-02 13:43:38	116.37803	39.94774
66	2008-02-02 13:46:52	116.37299	39.95657
66	2008-02-02 13:48:39	116.36608	39.95666
66	2008-02-02 13:51:54	116.3508	39.95688
66	2008-02-02 13:53:41	116.34881	39.96325
66	2008-02-02 13:56:55	116.3578	39.9663
66	2008-02-02 13:58:43	116.36346	39.96585
66	2008-02-02 14:01:57	116.36153	39.9754
66	2008-02-02 14:06:59	116.35908	39.9765
66	2008-02-02 14:08:46	116.36048	39.98043
66	2008-02-02 14:12:00	116.36803	39.98574
66	2008-02-02 14:13:48	116.37047	39.99157
66	2008-02-02 14:18:49	116.33758	40.03466
66	2008-02-02 14:22:04	116.31434	40.06548
66	2008-02-02 14:23:51	116.32272	40.06699
66	2008-02-02 14:27:20	116.33507	40.06558
66	2008-02-02 14:28:53	116.33528	40.06558
66	2008-02-02 14:28:53	116.33528	40.06558
66	2008-02-02 14:33:54	116.33001	40.06414
66	2008-02-02 14:37:09	116.32366	40.07709
66	2008-02-02 14:38:56	116.31733	40.07555
66	2008-02-02 14:42:10	116.32725	40.07845
66	2008-02-02 14:43:58	116.32816	40.07372
66	2008-02-02 14:47:12	116.33914	40.06674
66	2008-02-02 14:48:59	116.33175	40.06703
66	2008-02-02 14:52:14	116.32691	40.08077
66	2008-02-02 14:54:01	116.32167	40.08035
66	2008-02-02 14:57:15	116.31649	40.07464
66	2008-02-02 14:59:02	116.32191	40.07628
66	2008-02-02 15:02:17	116.33121	40.06381
66	2008-02-02 15:07:18	116.34612	40.05997
66	2008-02-02 15:09:06	116.36044	40.05947
66	2008-02-02 15:12:20	116.3681	40.06026
66	2008-02-02 15:14:07	116.37932	40.06298
66	2008-02-02 15:17:23	116.40173	40.06656
66	2008-02-02 15:19:09	116.40489	40.06668
66	2008-02-02 15:22:22	116.41988	40.07285
66	2008-02-02 15:24:10	116.43116	40.07408
66	2008-02-02 15:27:24	116.44561	40.08519
66	2008-02-02 15:29:11	116.44926	40.08518
66	2008-02-02 15:32:26	116.47562	40.09236
66	2008-02-02 15:34:13	116.48597	40.09385
66	2008-02-02 15:37:27	116.49244	40.12592
66	2008-02-02 15:39:15	116.49043	40.12783
66	2008-02-03 09:46:15	116.4904	40.12783
66	2008-02-03 09:49:04	116.49037	40.12781
66	2008-02-03 09:51:17	116.49	40.12085
66	2008-02-03 09:54:05	116.48587	40.09358
66	2008-02-03 09:56:18	116.47394	40.09109
66	2008-02-03 09:59:07	116.4483	40.08135
66	2008-02-03 10:04:09	116.43042	40.07002
66	2008-02-03 10:09:10	116.41528	40.0728
66	2008-02-03 10:11:23	116.40781	40.07786
66	2008-02-03 10:14:12	116.40779	40.08416
66	2008-02-03 10:19:14	116.4078	40.07807
66	2008-02-03 10:24:15	116.39192	40.07814
66	2008-02-03 10:26:28	116.37605	40.07856
66	2008-02-03 10:29:17	116.35884	40.07976
66	2008-02-03 10:31:30	116.33887	40.07913
66	2008-02-03 10:34:19	116.31944	40.0758
66	2008-02-03 10:36:32	116.30686	40.0731
66	2008-02-03 10:39:20	116.29402	40.07205
66	2008-02-03 10:44:22	116.30498	40.07545
66	2008-02-03 10:46:35	116.31706	40.07488
66	2008-02-03 10:51:37	116.31713	40.0757
66	2008-02-03 10:51:37	116.31713	40.0757
66	2008-02-03 10:54:25	116.30388	40.07923
66	2008-02-03 10:56:38	116.29013	40.097
66	2008-02-03 10:59:26	116.26574	40.11913
66	2008-02-03 11:01:44	116.26259	40.12857
66	2008-02-03 11:04:28	116.25467	40.1427
66	2008-02-03 11:06:41	116.24014	40.16323
66	2008-02-03 11:09:29	116.23149	40.18346
66	2008-02-03 11:11:42	116.22248	40.20148
66	2008-02-03 11:14:31	116.22992	40.21151
66	2008-02-03 11:16:44	116.2382	40.21202
66	2008-02-03 11:19:33	116.23702	40.2119
66	2008-02-03 11:21:46	116.22791	40.21155
66	2008-02-03 11:24:34	116.21718	40.21086
66	2008-02-03 11:26:47	116.22232	40.19926
66	2008-02-03 11:31:49	116.23821	40.16438
66	2008-02-03 11:34:37	116.25292	40.14327
66	2008-02-03 11:36:50	116.26186	40.13169
66	2008-02-03 11:39:39	116.26218	40.12348
66	2008-02-03 11:41:52	116.26885	40.11561
66	2008-02-03 11:44:41	116.28789	40.09812
66	2008-02-03 11:49:42	116.29974	40.08179
66	2008-02-03 11:49:42	116.29974	40.08179
66	2008-02-03 11:51:56	116.30094	40.08128
66	2008-02-03 11:56:57	116.31716	40.07495
66	2008-02-03 11:59:46	116.31667	40.07708
66	2008-02-03 12:02:13	116.31675	40.07706
66	2008-02-03 12:04:47	116.3073	40.07571
66	2008-02-03 12:07:00	116.30495	40.07842
66	2008-02-03 12:09:49	116.31165	40.07362
66	2008-02-03 12:12:02	116.30682	40.07413
66	2008-02-03 12:14:51	116.32223	40.05456
66	2008-02-03 12:19:52	116.35528	40.01161
66	2008-02-03 12:22:05	116.35824	40.00762
66	2008-02-03 12:24:54	116.36402	39.9998
66	2008-02-03 12:29:56	116.37483	39.97287
66	2008-02-03 12:29:56	116.37483	39.97287
66	2008-02-03 12:32:09	116.37439	39.96983
66	2008-02-03 12:34:57	116.37408	39.96806
66	2008-02-03 12:37:10	116.37234	39.96733
66	2008-02-03 12:39:59	116.36528	39.96688
66	2008-02-03 12:42:26	116.35841	39.96666
66	2008-02-03 12:45:01	116.35843	39.9666
66	2008-02-03 12:47:14	116.35244	39.9667
66	2008-02-03 12:50:02	116.35097	39.96659
66	2008-02-03 12:52:15	116.34808	39.97495
66	2008-02-03 12:57:17	116.32883	39.97528
66	2008-02-03 12:57:17	116.32883	39.97528
66	2008-02-03 13:00:06	116.31993	39.97501
66	2008-02-03 13:02:19	116.31222	39.97472
66	2008-02-03 13:05:07	116.30743	39.97471
66	2008-02-03 13:07:20	116.30591	39.97925
66	2008-02-03 13:10:09	116.30541	39.9811
66	2008-02-03 13:15:10	116.33404	39.98503
66	2008-02-03 13:17:24	116.36007	39.98587
66	2008-02-03 13:20:12	116.39841	39.98695
66	2008-02-03 13:22:25	116.42259	39.98761
66	2008-02-03 13:25:14	116.45575	39.9748
66	2008-02-03 13:27:27	116.47084	39.97673
66	2008-02-03 13:30:15	116.49982	40.00295
66	2008-02-03 13:32:28	116.52802	40.02039
66	2008-02-03 13:35:17	116.56996	40.03748
66	2008-02-03 13:37:30	116.58048	40.04795
66	2008-02-03 13:40:19	116.58569	40.07686
66	2008-02-03 13:42:32	116.58643	40.07919
66	2008-02-03 13:45:20	116.58294	40.07957
66	2008-02-03 13:47:33	116.58426	40.07785
66	2008-02-03 13:50:22	116.58342	40.06417
66	2008-02-03 13:52:35	116.58589	40.05685
66	2008-02-03 13:55:24	116.58533	40.06045
66	2008-02-03 13:57:37	116.58775	40.05538
66	2008-02-03 14:00:25	116.58803	40.05399
66	2008-02-03 14:02:38	116.58862	40.04852
66	2008-02-03 14:05:27	116.58659	40.04325
66	2008-02-03 14:07:40	116.59228	40.04436
66	2008-02-03 14:10:29	116.59663	40.04496
66	2008-02-03 14:12:42	116.58979	40.04576
66	2008-02-03 14:15:30	116.5835	40.04764
66	2008-02-03 14:17:43	116.58406	40.05634
66	2008-02-03 14:20:32	116.56934	40.06079
66	2008-02-03 14:22:45	116.56391	40.06298
66	2008-02-03 14:25:34	116.56189	40.07795
66	2008-02-03 14:27:47	116.56238	40.08948
66	2008-02-03 14:30:35	116.55451	40.09589
66	2008-02-03 14:32:48	116.55515	40.10046
66	2008-02-03 14:35:37	116.53759	40.09922
66	2008-02-03 14:37:50	116.50884	40.09479
66	2008-02-03 14:40:39	116.47685	40.09304
66	2008-02-03 14:42:52	116.47142	40.08915
66	2008-02-03 14:45:40	116.44866	40.0814
66	2008-02-03 14:47:53	116.43633	40.07796
66	2008-02-03 14:50:42	116.42822	40.07181
66	2008-02-03 14:52:55	116.42717	40.06781
66	2008-02-03 14:55:43	116.41861	40.06591
66	2008-02-03 14:55:43	116.41861	40.06591
66	2008-02-03 14:57:57	116.4173	40.06059
66	2008-02-03 15:00:45	116.41551	40.0593
66	2008-02-03 15:02:59	116.40868	40.05658
66	2008-02-03 15:02:59	116.40868	40.05658
66	2008-02-03 15:05:47	116.40772	40.05649
66	2008-02-03 15:08:00	116.40687	40.05185
66	2008-02-03 15:10:48	116.40455	40.04646
66	2008-02-03 15:13:01	116.40907	40.05419
66	2008-02-03 15:15:50	116.41295	40.06032
66	2008-02-03 15:18:03	116.42099	40.06266
66	2008-02-03 15:20:52	116.42681	40.06356
66	2008-02-03 15:23:05	116.42376	40.06515
66	2008-02-03 15:25:53	116.42421	40.0728
66	2008-02-03 15:28:06	116.40742	40.07279
66	2008-02-03 15:30:55	116.41869	40.07275
66	2008-02-03 15:33:08	116.43022	40.07049
66	2008-02-03 15:35:57	116.42508	40.06831
66	2008-02-03 15:38:09	116.43316	40.06715
66	2008-02-03 15:40:57	116.42572	40.06817
66	2008-02-03 15:43:10	116.41195	40.06652
66	2008-02-03 15:45:59	116.41054	40.05691
66	2008-02-03 15:48:12	116.40878	40.05663
66	2008-02-03 15:51:01	116.40548	40.04864
66	2008-02-03 15:53:33	116.40406	40.03172
66	2008-02-03 15:56:02	116.40152	40.00952
66	2008-02-03 15:58:15	116.4016	40.00345
66	2008-02-03 16:01:04	116.40141	39.99833
66	2008-02-03 16:03:17	116.40139	39.99638
66	2008-02-03 16:06:06	116.40126	39.98949
66	2008-02-03 16:08:19	116.40111	39.97686
66	2008-02-03 16:11:07	116.40141	39.96465
66	2008-02-03 16:13:20	116.40778	39.95885
66	2008-02-03 16:16:09	116.40264	39.95784
66	2008-02-03 16:18:22	116.4018	39.96258
66	2008-02-03 16:21:11	116.40138	39.97146
66	2008-02-03 16:23:24	116.40125	39.98131
66	2008-02-03 16:26:12	116.39353	39.98686
66	2008-02-03 16:28:25	116.37244	39.9861
66	2008-02-03 16:31:14	116.33562	39.9852
66	2008-02-03 16:33:27	116.32666	39.99119
66	2008-02-03 16:36:16	116.32696	39.98828
66	2008-02-03 16:38:29	116.33165	39.99149
66	2008-02-03 16:41:17	116.33735	39.99165
66	2008-02-03 16:46:19	116.36157	39.99235
66	2008-02-03 16:48:32	116.36315	39.98669
66	2008-02-03 16:51:21	116.36349	39.97699
66	2008-02-03 16:53:33	116.36535	39.97529
66	2008-02-03 16:56:22	116.37452	39.97542
66	2008-02-03 16:58:35	116.37532	39.97609
66	2008-02-03 17:01:24	116.37878	39.98604
66	2008-02-03 17:03:37	116.39954	39.98679
66	2008-02-03 17:06:25	116.40161	39.99066
66	2008-02-03 17:08:38	116.40721	39.99354
66	2008-02-03 17:08:38	116.40721	39.99354
66	2008-02-03 17:11:27	116.41118	39.99717
66	2008-02-03 17:13:40	116.41061	40.00635
66	2008-02-03 17:16:29	116.41164	40.02423
66	2008-02-03 17:18:42	116.41142	40.03302
66	2008-02-03 17:21:30	116.41595	40.03985
66	2008-02-03 17:23:43	116.40888	40.03972
66	2008-02-03 17:26:32	116.40729	40.0521
66	2008-02-03 17:28:45	116.40815	40.05961
66	2008-02-03 17:31:34	116.41086	40.06651
66	2008-02-03 17:33:47	116.42668	40.07051
66	2008-02-03 17:36:35	116.43866	40.0797
66	2008-02-03 17:38:48	116.45038	40.08165
66	2008-02-03 17:41:37	116.47624	40.09269
66	2008-02-03 17:43:50	116.48833	40.10441
66	2008-02-03 17:46:39	116.49051	40.12753
66	2008-02-03 17:48:52	116.49048	40.12787
66	2008-02-03 19:21:29	116.4904	40.12785
66	2008-02-03 19:22:16	116.4904	40.12783
66	2008-02-03 19:26:30	116.4904	40.12789
66	2008-02-03 19:27:17	116.49048	40.12782
66	2008-02-03 19:31:32	116.49041	40.12781
66	2008-02-03 19:32:19	116.49062	40.1278
66	2008-02-03 19:36:34	116.49042	40.12778
66	2008-02-04 10:01:32	116.49101	40.12751
66	2008-02-04 10:04:46	116.48989	40.12059
66	2008-02-04 10:06:34	116.48771	40.10261
66	2008-02-04 10:09:48	116.47327	40.09057
66	2008-02-04 10:11:35	116.46599	40.08495
66	2008-02-04 10:14:47	116.36301	39.96646
66	2008-02-04 10:14:47	116.36301	39.96646
66	2008-02-04 10:16:37	116.43615	40.07781
66	2008-02-04 10:19:51	116.42795	40.06767
66	2008-02-04 10:21:39	116.42324	40.0652
66	2008-02-04 10:24:53	116.42143	40.0621
66	2008-02-04 10:26:40	116.41544	40.05519
66	2008-02-04 10:29:55	116.40456	40.04525
66	2008-02-04 10:31:42	116.4051	40.03803
66	2008-02-04 10:34:56	116.40153	40.00976
66	2008-02-04 10:36:44	116.40133	40.00215
66	2008-02-04 10:39:58	116.39879	39.99353
66	2008-02-04 10:41:45	116.40118	39.9911
66	2008-02-04 10:45:00	116.3871	39.98428
66	2008-02-04 10:46:47	116.3879	39.97573
66	2008-02-04 10:50:01	116.3796	39.97112
66	2008-02-04 10:55:03	116.37662	39.9716
66	2008-02-04 10:56:50	116.37917	39.97091
66	2008-02-04 10:56:50	116.37917	39.97091
66	2008-02-04 11:00:05	116.37375	39.96433
66	2008-02-04 11:01:52	116.37301	39.9506
66	2008-02-04 11:05:06	116.37282	39.93983
66	2008-02-04 11:06:54	116.37334	39.93532
66	2008-02-04 11:10:08	116.37083	39.93143
66	2008-02-04 11:11:55	116.37091	39.92989
66	2008-02-04 11:15:09	116.37108	39.92318
66	2008-02-04 11:16:57	116.37112	39.92226
66	2008-02-04 11:20:11	116.38472	39.92103
66	2008-02-04 11:21:58	116.39025	39.92184
66	2008-02-04 11:27:00	116.40515	39.92284
66	2008-02-04 11:30:14	116.40928	39.91741
66	2008-02-04 11:32:02	116.4047	39.92248
66	2008-02-04 11:35:16	116.40886	39.92287
66	2008-02-04 11:37:03	116.41348	39.92279
66	2008-02-04 11:40:18	116.42709	39.92308
66	2008-02-04 11:40:18	116.42709	39.92308
66	2008-02-04 11:42:05	116.43429	39.92284
66	2008-02-04 11:45:19	116.43478	39.92177
66	2008-02-04 11:47:07	116.43441	39.92224
66	2008-02-04 11:50:21	116.4329	39.92319
66	2008-02-04 11:52:08	116.43276	39.9231
66	2008-02-04 11:55:23	116.43016	39.92323
66	2008-02-04 11:57:10	116.42778	39.92336
66	2008-02-04 12:00:24	116.42316	39.92832
66	2008-02-04 12:02:12	116.42247	39.93107
66	2008-02-04 12:05:26	116.42801	39.92547
66	2008-02-04 12:07:13	116.42848	39.9133
66	2008-02-04 12:10:27	116.43568	39.89752
66	2008-02-04 12:12:14	116.4388	39.88547
66	2008-02-04 12:15:28	116.42305	39.86984
66	2008-02-04 12:38:56	116.3855	39.85945
66	2008-02-04 12:42:04	116.38748	39.85928
66	2008-02-04 12:43:58	116.38179	39.85589
66	2008-02-04 12:47:05	116.3917	39.85554
66	2008-02-04 12:49:00	116.40037	39.85547
66	2008-02-04 12:52:07	116.403	39.85545
66	2008-02-04 12:54:01	116.40386	39.85534
66	2008-02-04 12:57:33	116.4077	39.85553
66	2008-02-04 12:57:33	116.4077	39.85553
66	2008-02-04 12:59:03	116.40276	39.85578
66	2008-02-04 13:02:10	116.39378	39.85337
66	2008-02-04 13:04:05	116.39666	39.85098
66	2008-02-04 13:07:12	116.39992	39.85549
66	2008-02-04 13:09:06	116.40841	39.85567
66	2008-02-04 13:12:13	116.44712	39.86033
66	2008-02-04 13:12:13	116.44712	39.86033
66	2008-02-04 13:14:08	116.4551	39.87642
66	2008-02-04 13:14:08	116.4551	39.87642
66	2008-02-04 13:17:15	116.45561	39.90367
66	2008-02-04 13:19:10	116.45583	39.90591
66	2008-02-04 13:22:17	116.45629	39.90835
66	2008-02-04 13:22:17	116.45629	39.90835
66	2008-02-04 13:24:11	116.45625	39.90738
66	2008-02-04 13:27:18	116.45209	39.90731
66	2008-02-04 13:29:13	116.45019	39.90721
66	2008-02-04 13:32:20	116.44428	39.91132
66	2008-02-04 13:34:15	116.4442	39.91683
66	2008-02-04 13:37:22	116.44432	39.92205
66	2008-02-04 13:39:16	116.44414	39.92211
66	2008-02-04 13:42:23	116.44425	39.9314
66	2008-02-04 13:44:18	116.44423	39.93877
66	2008-02-04 13:47:25	116.44174	39.9502
66	2008-02-04 13:49:20	116.44799	39.95676
66	2008-02-04 13:52:27	116.41542	39.96798
66	2008-02-04 13:54:21	116.39271	39.96746
66	2008-02-04 13:57:28	116.3546	39.96649
66	2008-02-04 13:59:23	116.34781	39.97682
66	2008-02-04 14:02:30	116.34749	39.98507
66	2008-02-04 14:04:24	116.34338	39.99202
66	2008-02-04 14:07:32	116.33396	39.99286
66	2008-02-04 14:09:26	116.33402	39.99208
66	2008-02-04 14:12:33	116.34221	39.99174
66	2008-02-04 14:14:28	116.34718	39.98617
66	2008-02-04 14:17:35	116.34704	39.96932
66	2008-02-04 14:19:29	116.35623	39.96633
66	2008-02-04 14:22:37	116.3884	39.9646
66	2008-02-04 14:24:31	116.38917	39.9485
66	2008-02-04 14:27:38	116.40585	39.94775
66	2008-02-04 14:29:33	116.41828	39.94767
66	2008-02-04 14:29:33	116.41828	39.94767
66	2008-02-04 14:32:40	116.42721	39.94467
66	2008-02-04 14:34:34	116.42242	39.94032
66	2008-02-04 14:37:42	116.41923	39.94757
66	2008-02-04 14:39:36	116.42719	39.94597
66	2008-02-04 14:42:43	116.42827	39.92039
66	2008-02-04 14:44:38	116.42876	39.90791
66	2008-02-04 14:47:45	116.43397	39.91196
66	2008-02-04 14:49:39	116.44051	39.91206
66	2008-02-04 14:52:46	116.44868	39.91329
66	2008-02-04 14:54:41	116.45127	39.91249
66	2008-02-04 14:57:48	116.44422	39.91943
66	2008-02-04 14:59:43	116.44425	39.92069
66	2008-02-04 15:02:50	116.44429	39.92212
66	2008-02-04 15:04:44	116.44434	39.92226
66	2008-02-04 15:07:51	116.44414	39.9221
66	2008-02-04 15:09:46	116.44419	39.92187
66	2008-02-04 15:12:53	116.44894	39.92546
66	2008-02-04 15:12:53	116.44894	39.92546
66	2008-02-04 15:14:48	116.44893	39.92316
66	2008-02-04 15:17:55	116.45481	39.92194
66	2008-02-04 15:19:49	116.45693	39.92199
66	2008-02-04 15:22:56	116.46656	39.92167
66	2008-02-04 15:32:59	116.50691	39.92779
66	2008-02-04 15:34:53	116.50913	39.93009
66	2008-02-04 15:38:00	116.50874	39.9385
66	2008-02-04 15:39:55	116.49664	39.93505
66	2008-02-04 15:43:02	116.48469	39.93256
66	2008-02-04 15:44:57	116.48297	39.93252
66	2008-02-04 15:48:04	116.46682	39.93248
66	2008-02-04 15:49:58	116.45606	39.93262
66	2008-02-04 15:55:00	116.44494	39.94447
66	2008-02-04 15:58:07	116.43965	39.94193
66	2008-02-04 16:00:01	116.43597	39.93981
66	2008-02-04 16:03:09	116.42743	39.93632
66	2008-02-04 16:05:03	116.42792	39.93017
66	2008-02-04 16:08:10	116.42845	39.91823
66	2008-02-04 16:10:05	116.42863	39.9129
66	2008-02-04 16:15:06	116.44377	39.90232
66	2008-02-04 16:18:14	116.43716	39.90317
66	2008-02-04 16:20:08	116.43704	39.90322
66	2008-02-04 16:23:15	116.43765	39.90527
66	2008-02-04 16:25:10	116.43777	39.90576
66	2008-02-04 16:28:17	116.43772	39.90674
66	2008-02-04 16:30:11	116.43439	39.90719
66	2008-02-04 16:33:19	116.42835	39.92286
66	2008-02-04 16:35:13	116.42819	39.92956
66	2008-02-04 16:35:13	116.42819	39.92956
66	2008-02-04 16:38:20	116.42763	39.94385
66	2008-02-04 16:40:15	116.44047	39.94926
66	2008-02-04 16:43:22	116.46531	39.96994
66	2008-02-04 16:45:16	116.44729	39.98053
66	2008-02-04 16:48:23	116.40885	39.98721
66	2008-02-04 16:50:18	116.38857	39.98672
66	2008-02-04 16:53:25	116.36792	39.99483
66	2008-02-04 16:55:20	116.35608	40.01121
66	2008-02-04 16:58:27	116.36205	40.02147
66	2008-02-04 17:03:28	116.44633	40.01584
66	2008-02-04 17:05:23	116.47558	40.01325
66	2008-02-04 17:08:30	116.50156	40.00438
66	2008-02-04 17:10:25	116.52538	40.0194
66	2008-02-04 17:13:32	116.56876	40.03637
66	2008-02-04 17:15:26	116.58007	40.04761
66	2008-02-04 17:18:33	116.58394	40.07815
66	2008-02-04 17:18:33	116.58394	40.07815
66	2008-02-04 17:20:28	116.58258	40.07948
66	2008-02-04 17:23:35	116.58134	40.06963
66	2008-02-04 17:25:30	116.5827	40.06123
66	2008-02-04 17:28:37	116.55772	40.06189
66	2008-02-04 17:30:31	116.54962	40.06432
66	2008-02-04 17:33:38	116.52944	40.07752
66	2008-02-04 17:35:33	116.51592	40.07794
66	2008-02-04 17:38:40	116.51033	40.07971
66	2008-02-04 17:40:35	116.49746	40.09358
66	2008-02-04 17:43:42	116.48637	40.09837
66	2008-02-04 17:45:36	116.48916	40.11908
66	2008-02-04 17:48:43	116.49042	40.12781
66	2008-02-05 09:39:27	116.49028	40.12779
66	2008-02-05 09:40:14	116.49036	40.12775
66	2008-02-05 09:44:29	116.48893	40.10783
66	2008-02-05 09:45:16	116.48676	40.09981
66	2008-02-05 09:49:30	116.46748	40.0865
66	2008-02-05 09:49:30	116.46748	40.0865
66	2008-02-05 09:50:17	116.46731	40.08653
66	2008-02-05 09:54:32	116.44479	40.08096
66	2008-02-05 09:55:19	116.44174	40.08034
66	2008-02-05 09:59:34	116.43037	40.06721
66	2008-02-05 10:04:35	116.42235	40.06237
66	2008-02-05 10:05:22	116.41856	40.06286
66	2008-02-05 10:09:37	116.41071	40.06036
66	2008-02-05 10:10:24	116.41494	40.06045
66	2008-02-05 10:14:39	116.42597	40.06472
66	2008-02-05 10:15:26	116.42272	40.0654
66	2008-02-05 10:19:40	116.40884	40.05694
66	2008-02-05 10:20:27	116.40886	40.05684
66	2008-02-05 10:24:42	116.40418	40.03252
66	2008-02-05 10:25:29	116.40377	40.03031
66	2008-02-05 10:29:44	116.40152	40.00323
66	2008-02-05 10:30:30	116.40133	40.00147
66	2008-02-05 10:34:45	116.4011	39.97683
66	2008-02-05 10:35:32	116.40131	39.97116
66	2008-02-05 10:39:47	116.40135	39.95782
66	2008-02-05 10:40:34	116.40153	39.95616
66	2008-02-05 10:49:50	116.41037	39.93946
66	2008-02-05 10:50:37	116.41323	39.93954
66	2008-02-05 10:54:52	116.42945	39.93234
66	2008-02-05 10:55:39	116.43069	39.92894
66	2008-02-05 10:59:53	116.43237	39.92312
66	2008-02-05 11:00:40	116.42984	39.92319
66	2008-02-05 11:04:55	116.42278	39.92712
66	2008-02-05 11:05:42	116.42286	39.92829
66	2008-02-05 11:09:57	116.43678	39.93227
66	2008-02-05 11:10:44	116.43999	39.93226
66	2008-02-05 11:14:58	116.44923	39.92783
66	2008-02-05 11:15:45	116.44907	39.92643
66	2008-02-05 11:20:00	116.44535	39.92568
66	2008-02-05 11:20:47	116.44481	39.92567
66	2008-02-05 11:25:02	116.44419	39.91543
66	2008-02-05 11:25:49	116.44417	39.91222
66	2008-02-05 11:30:03	116.43736	39.90732
66	2008-02-05 11:30:50	116.43489	39.90827
66	2008-02-05 11:35:05	116.43056	39.91071
66	2008-02-05 11:35:52	116.43038	39.91343
66	2008-02-05 11:35:52	116.43038	39.91343
66	2008-02-05 11:40:54	116.42885	39.91614
66	2008-02-05 11:45:08	116.42755	39.9418
66	2008-02-05 11:45:55	116.42747	39.94685
66	2008-02-05 11:50:10	116.46951	39.97542
66	2008-02-05 11:50:57	116.47664	39.98183
66	2008-02-05 11:55:12	116.49335	39.97907
66	2008-02-05 11:55:12	116.49335	39.97907
66	2008-02-05 11:55:59	116.49338	39.97569
66	2008-02-05 12:00:13	116.49341	39.97396
66	2008-02-05 12:01:00	116.49343	39.97073
66	2008-02-05 12:05:15	116.47469	39.97719
66	2008-02-05 12:06:02	116.47468	39.97717
66	2008-02-05 12:27:21	116.43108	39.93974
66	2008-02-05 12:30:36	116.42113	39.9434
66	2008-02-05 12:32:23	116.42246	39.94121
66	2008-02-05 12:35:37	116.42717	39.93892
66	2008-02-05 12:37:25	116.42743	39.93301
66	2008-02-05 12:40:39	116.43416	39.92738
66	2008-02-05 12:42:26	116.43498	39.92824
66	2008-02-05 12:45:41	116.43676	39.92557
66	2008-02-05 12:47:28	116.43428	39.9229
66	2008-02-05 12:50:42	116.43001	39.92339
66	2008-02-05 12:52:30	116.42009	39.92395
66	2008-02-05 12:55:44	116.42247	39.93112
66	2008-02-05 12:57:31	116.42255	39.93182
66	2008-02-05 13:00:46	116.42269	39.93214
66	2008-02-05 13:02:33	116.42585	39.92599
66	2008-02-05 13:05:47	116.42244	39.92911
66	2008-02-05 13:07:35	116.42627	39.93226
66	2008-02-05 13:07:35	116.42627	39.93226
66	2008-02-05 13:10:49	116.42682	39.93252
66	2008-02-05 13:12:36	116.41962	39.93552
66	2008-02-05 13:15:51	116.42699	39.93948
66	2008-02-05 13:17:38	116.43479	39.93979
66	2008-02-05 13:20:52	116.45463	39.94
66	2008-02-05 13:22:40	116.45591	39.9477
66	2008-02-05 13:25:54	116.46186	39.95524
66	2008-02-05 13:27:41	116.46103	39.95789
66	2008-02-05 13:30:56	116.45628	39.95558
66	2008-02-05 13:32:43	116.45073	39.95545
66	2008-02-05 13:35:57	116.45088	39.95541
66	2008-02-05 13:37:45	116.45085	39.95535
66	2008-02-05 13:40:59	116.451	39.95557
66	2008-02-05 13:42:46	116.44777	39.95691
66	2008-02-05 14:10:00	116.43878	39.95957
66	2008-02-05 14:14:53	116.4341	39.96599
66	2008-02-05 14:15:01	116.43353	39.96638
66	2008-02-05 14:19:55	116.41856	39.97193
66	2008-02-05 14:20:03	116.41855	39.97195
66	2008-02-05 14:20:03	116.41855	39.97195
66	2008-02-05 14:25:22	116.43832	39.9887
66	2008-02-05 14:27:25	116.44868	40.01075
66	2008-02-05 14:29:58	116.48363	40.00831
66	2008-02-05 14:32:27	116.49893	40.00206
66	2008-02-05 14:35:00	116.53073	40.02138
66	2008-02-05 14:37:28	116.56827	40.03609
66	2008-02-05 14:40:01	116.58329	40.05102
66	2008-02-05 14:42:30	116.58466	40.07679
66	2008-02-05 14:45:03	116.58654	40.079
66	2008-02-05 14:47:32	116.58393	40.07939
66	2008-02-05 14:50:05	116.58302	40.06924
66	2008-02-05 14:52:33	116.58622	40.06541
66	2008-02-05 14:55:05	116.58553	40.05891
66	2008-02-05 14:57:34	116.58552	40.05474
66	2008-02-05 15:00:07	116.57469	40.06027
66	2008-02-05 15:02:36	116.55642	40.06227
66	2008-02-05 15:05:09	116.54368	40.06594
66	2008-02-05 15:07:37	116.53671	40.06146
66	2008-02-05 15:10:10	116.52752	40.06881
66	2008-02-05 15:12:39	116.5043	40.07274
66	2008-02-05 15:15:12	116.48612	40.09322
66	2008-02-05 15:17:41	116.48897	40.11486
66	2008-02-05 23:50:26	116.40772	39.85547
66	2008-02-05 23:50:26	116.40772	39.85547
66	2008-02-06 08:58:27	116.4903	40.1278
66	2008-02-06 08:58:39	116.49031	40.12758
66	2008-02-06 09:03:29	116.48894	40.1073
66	2008-02-06 09:03:41	116.48858	40.10524
66	2008-02-06 09:08:30	116.45048	40.08156
66	2008-02-06 09:08:43	116.44924	40.08151
66	2008-02-06 09:13:32	116.41882	40.06959
66	2008-02-06 09:13:44	116.41649	40.06964
66	2008-02-06 09:18:46	116.4186	40.06296
66	2008-02-06 09:23:35	116.42482	40.07284
66	2008-02-06 09:23:48	116.42261	40.07282
66	2008-02-06 09:28:37	116.42538	40.07275
66	2008-02-06 09:28:49	116.42652	40.07267
66	2008-02-06 09:33:39	116.43303	40.06708
66	2008-02-06 09:33:51	116.43301	40.06706
66	2008-02-06 09:38:40	116.42495	40.06827
66	2008-02-06 09:38:53	116.42465	40.06831
66	2008-02-06 09:43:54	116.42888	40.06745
66	2008-02-06 09:48:43	116.43055	40.0697
66	2008-02-06 09:48:56	116.43067	40.07034
66	2008-02-06 09:53:45	116.41528	40.07282
66	2008-02-06 09:53:58	116.41506	40.07354
66	2008-02-06 09:58:47	116.41512	40.0747
66	2008-02-06 10:03:48	116.42513	40.06942
66	2008-02-06 10:08:50	116.40895	40.07279
66	2008-02-06 10:09:02	116.41043	40.07275
66	2008-02-06 10:14:04	116.40755	40.05303
66	2008-02-06 10:18:53	116.41118	40.01722
66	2008-02-06 10:18:53	116.41118	40.01722
66	2008-02-06 10:19:06	116.41058	40.01457
66	2008-02-06 10:23:55	116.41738	39.99382
66	2008-02-06 10:24:07	116.41761	39.99336
66	2008-02-06 10:28:57	116.40131	39.99397
66	2008-02-06 10:29:09	116.40141	39.9951
66	2008-02-06 10:33:58	116.40641	39.99868
66	2008-02-06 10:34:11	116.40647	39.99824
66	2008-02-06 10:39:00	116.4103	39.99389
66	2008-02-06 10:39:12	116.40919	39.9938
66	2008-02-06 10:44:02	116.40759	39.98956
66	2008-02-06 10:44:14	116.40764	39.98954
66	2008-02-06 10:49:03	116.37138	39.98628
66	2008-02-06 10:54:05	116.34725	39.96436
66	2008-02-06 10:54:17	116.34715	39.96219
66	2008-02-06 10:59:07	116.3501	39.92225
66	2008-02-06 10:59:19	116.35213	39.9224
66	2008-02-06 11:04:21	116.35873	39.92213
66	2008-02-06 11:09:10	116.34725	39.92717
66	2008-02-06 11:09:22	116.34727	39.92796
66	2008-02-06 11:14:24	116.34916	39.95621
66	2008-02-06 11:19:13	116.33491	39.96091
66	2008-02-06 11:19:26	116.33493	39.96088
66	2008-02-06 11:24:15	116.33291	39.96062
66	2008-02-06 11:24:27	116.33293	39.96064
66	2008-02-06 11:34:18	116.344	39.96611
66	2008-02-06 11:34:31	116.34427	39.96615
66	2008-02-06 11:39:20	116.35727	39.95107
66	2008-02-06 11:39:32	116.35813	39.95112
66	2008-02-06 12:12:00	116.34665	39.89802
66	2008-02-06 12:16:05	116.34825	39.91257
66	2008-02-06 12:17:01	116.35	39.91251
66	2008-02-06 12:21:07	116.35021	39.92235
66	2008-02-06 12:26:08	116.3497	39.93995
66	2008-02-06 12:27:05	116.35537	39.94392
66	2008-02-06 12:31:10	116.40207	39.94724
66	2008-02-06 12:32:06	116.40206	39.94919
66	2008-02-06 12:36:11	116.40158	39.96257
66	2008-02-06 12:41:13	116.43563	39.9848
66	2008-02-06 12:42:09	116.44373	39.99723
66	2008-02-06 12:46:15	116.47276	40.03819
66	2008-02-06 12:47:11	116.47651	40.05166
66	2008-02-06 12:51:16	116.47962	40.09327
66	2008-02-06 12:52:13	116.48624	40.09694
66	2008-02-06 12:55:38	116.49034	40.12758
66	2008-02-06 12:57:19	116.49035	40.12756
66	2008-02-06 15:23:14	116.49031	40.12774
66	2008-02-06 15:23:14	116.49031	40.12774
66	2008-02-07 09:34:55	116.4905	40.12784
66	2008-02-07 09:36:43	116.49035	40.12778
66	2008-02-07 09:41:45	116.48592	40.09426
66	2008-02-07 09:44:58	116.46359	40.08316
66	2008-02-07 09:46:46	116.44625	40.08113
66	2008-02-07 09:50:00	116.4283	40.07164
66	2008-02-07 09:51:48	116.43296	40.06716
66	2008-02-07 09:55:01	116.42411	40.06844
66	2008-02-07 09:55:01	116.42411	40.06844
66	2008-02-07 09:56:50	116.4155	40.0729
66	2008-02-07 10:00:03	116.42432	40.0728
66	2008-02-07 10:01:51	116.43034	40.07348
66	2008-02-07 10:05:05	116.42727	40.1012
66	2008-02-07 10:06:53	116.4101	40.10278
66	2008-02-07 10:10:06	116.42624	40.10234
66	2008-02-07 10:13:43	116.4275	40.08761
66	2008-02-07 10:17:29	116.40772	40.08781
66	2008-02-07 10:17:57	116.40721	40.08707
66	2008-02-07 10:22:30	116.41496	40.07297
66	2008-02-07 10:22:58	116.41574	40.07272
66	2008-02-07 10:27:32	116.42454	40.0686
66	2008-02-07 10:28:00	116.42305	40.06609
66	2008-02-07 10:32:34	116.42259	40.06232
66	2008-02-07 10:33:02	116.4219	40.06252
66	2008-02-07 10:38:03	116.40813	40.05669
66	2008-02-07 10:42:37	116.40578	40.05212
66	2008-02-07 10:43:05	116.40576	40.05193
66	2008-02-07 10:47:39	116.39774	40.04606
66	2008-02-07 10:48:06	116.39559	40.04595
66	2008-02-07 10:48:06	116.39559	40.04595
66	2008-02-07 10:52:40	116.40832	40.03994
66	2008-02-07 10:53:08	116.40943	40.03668
66	2008-02-07 10:58:10	116.42116	40.04215
66	2008-02-07 11:02:44	116.41959	40.04022
66	2008-02-07 11:02:44	116.41959	40.04022
66	2008-02-07 11:03:11	116.4228	40.03996
66	2008-02-07 11:07:45	116.43765	40.01833
66	2008-02-07 11:08:13	116.44491	40.01627
66	2008-02-07 11:12:47	116.4668	40.0118
66	2008-02-07 11:13:15	116.46677	40.01179
66	2008-02-07 11:18:16	116.45667	40.00279
66	2008-02-07 11:22:50	116.46609	39.99628
66	2008-02-07 11:23:18	116.46704	39.99709
66	2008-02-07 11:27:52	116.45977	39.98678
66	2008-02-07 11:28:20	116.46109	39.98599
66	2008-02-07 11:32:53	116.46308	39.98505
66	2008-02-07 11:33:21	116.46478	39.98657
66	2008-02-07 11:37:55	116.47282	39.97826
66	2008-02-07 11:38:23	116.47508	39.9768
66	2008-02-07 11:42:57	116.50959	39.97508
66	2008-02-07 11:43:25	116.51174	39.97636
66	2008-02-07 11:47:58	116.53293	39.96922
66	2008-02-07 11:48:26	116.53091	39.96784
66	2008-02-07 11:53:00	116.52835	39.96424
66	2008-02-07 11:53:28	116.53304	39.96459
66	2008-02-07 11:58:02	116.54852	39.96466
66	2008-02-07 11:58:30	116.54691	39.96468
66	2008-02-07 12:03:31	116.5246	39.95865
66	2008-02-07 12:08:05	116.51093	39.93912
66	2008-02-07 12:08:33	116.50626	39.93784
66	2008-02-07 12:13:35	116.47912	39.93252
66	2008-02-07 12:18:08	116.46143	39.93252
66	2008-02-07 12:18:36	116.4576	39.93244
66	2008-02-07 12:23:10	116.44509	39.93242
66	2008-02-07 12:23:38	116.44457	39.93246
66	2008-02-07 12:28:12	116.4214	39.93235
66	2008-02-07 12:28:39	116.41739	39.93231
66	2008-02-07 12:33:13	116.39703	39.9321
66	2008-02-07 12:33:41	116.39594	39.93212
66	2008-02-07 12:38:15	116.39141	39.94251
66	2008-02-07 12:38:43	116.39148	39.94264
66	2008-02-07 12:43:17	116.39141	39.9427
66	2008-02-07 12:43:44	116.39143	39.94267
66	2008-02-07 12:48:18	116.39148	39.94263
66	2008-02-07 12:48:46	116.39128	39.94289
66	2008-02-07 12:53:20	116.39144	39.94266
66	2008-02-07 12:53:48	116.39046	39.9425
66	2008-02-07 12:53:48	116.39046	39.9425
66	2008-02-07 12:58:22	116.38976	39.93706
66	2008-02-07 12:58:49	116.38982	39.9369
66	2008-02-07 13:03:23	116.39328	39.92539
66	2008-02-07 13:03:51	116.39347	39.92389
66	2008-02-07 13:08:25	116.3969	39.91025
66	2008-02-07 13:08:53	116.39705	39.90777
66	2008-02-07 13:13:27	116.40438	39.89934
66	2008-02-07 13:13:54	116.40578	39.89749
66	2008-02-07 13:18:28	116.39437	39.88547
66	2008-02-07 13:18:56	116.39294	39.88516
66	2008-02-07 13:23:29	116.39307	39.86484
66	2008-02-07 13:23:57	116.39224	39.86402
66	2008-02-07 13:28:30	116.38106	39.86289
66	2008-02-07 13:28:58	116.38157	39.86404
66	2008-02-07 13:33:32	116.41473	39.86975
66	2008-02-07 13:34:00	116.41532	39.8692
66	2008-02-07 13:38:34	116.41353	39.89544
66	2008-02-07 13:39:02	116.41609	39.89557
66	2008-02-07 13:43:35	116.43391	39.88932
66	2008-02-07 13:44:03	116.43398	39.88816
66	2008-02-07 13:48:37	116.43324	39.89129
66	2008-02-07 13:49:05	116.43283	39.89198
66	2008-02-07 13:53:39	116.3957	39.8909
66	2008-02-07 13:54:07	116.39215	39.89005
66	2008-02-07 13:58:40	116.37855	39.88819
66	2008-02-07 13:59:08	116.37853	39.88817
66	2008-02-07 14:03:42	116.35199	39.88812
66	2008-02-07 14:04:10	116.347	39.8882
66	2008-02-07 14:09:11	116.30607	39.89595
66	2008-02-07 14:14:13	116.3033	39.9224
66	2008-02-07 14:19:15	116.30126	39.92295
66	2008-02-07 14:23:49	116.28202	39.91723
66	2008-02-07 14:24:16	116.28196	39.9152
66	2008-02-07 14:28:50	116.28889	39.90704
66	2008-02-07 14:29:18	116.28906	39.90683
66	2008-02-07 14:33:52	116.27155	39.9062
66	2008-02-07 14:34:20	116.26939	39.90626
66	2008-02-07 14:39:21	116.25857	39.89656
66	2008-02-07 14:43:55	116.25858	39.91123
66	2008-02-07 14:44:23	116.25857	39.91377
66	2008-02-07 14:48:57	116.24552	39.92525
66	2008-02-07 14:49:25	116.24118	39.92626
66	2008-02-07 14:53:58	116.19799	39.92349
66	2008-02-07 14:54:26	116.19309	39.92355
66	2008-02-07 14:59:00	116.18533	39.92357
66	2008-02-07 14:59:28	116.18154	39.92351
66	2008-02-07 14:59:28	116.18154	39.92351
66	2008-02-07 15:04:02	116.20081	39.9208
66	2008-02-07 15:04:30	116.20068	39.9176
66	2008-02-07 15:09:03	116.19347	39.91237
66	2008-02-07 15:09:03	116.19347	39.91237
66	2008-02-07 15:09:31	116.19304	39.91247
66	2008-02-07 15:14:05	116.19602	39.92344
66	2008-02-07 15:14:33	116.2018	39.92329
66	2008-02-07 15:19:07	116.23259	39.92436
66	2008-02-07 15:19:35	116.23601	39.92514
66	2008-02-07 15:24:08	116.26885	39.91826
66	2008-02-07 15:24:36	116.26819	39.91288
66	2008-02-07 15:29:10	116.27621	39.8655
66	2008-02-07 15:29:38	116.27439	39.86411
66	2008-02-07 15:34:12	116.28757	39.8647
66	2008-02-07 15:34:40	116.28761	39.86469
66	2008-02-07 15:39:13	116.33415	39.86668
66	2008-02-07 15:39:41	116.34098	39.86667
66	2008-02-07 15:44:15	116.3411	39.87238
66	2008-02-07 15:44:43	116.34063	39.87412
66	2008-02-07 15:49:17	116.3442	39.88995
66	2008-02-07 15:49:45	116.34274	39.89061
66	2008-02-07 15:54:18	116.35002	39.92671
66	2008-02-07 15:54:46	116.34987	39.93106
66	2008-02-07 15:59:20	116.31958	39.93806
66	2008-02-07 15:59:48	116.31916	39.94202
66	2008-02-07 16:04:22	116.31914	39.94112
66	2008-02-07 16:04:49	116.31946	39.93796
66	2008-02-07 16:09:23	116.35839	39.94467
66	2008-02-07 16:09:51	116.3644	39.94695
66	2008-02-07 16:14:25	116.40965	39.94777
66	2008-02-07 16:14:53	116.40974	39.94774
66	2008-02-07 16:19:27	116.42782	39.92733
66	2008-02-07 16:19:54	116.42787	39.924
66	2008-02-07 16:24:28	116.40774	39.92303
66	2008-02-07 16:24:56	116.4077	39.92305
66	2008-02-07 16:29:30	116.42003	39.92309
66	2008-02-07 16:29:58	116.42004	39.92575
66	2008-02-07 16:34:32	116.42968	39.93945
66	2008-02-07 16:34:59	116.43217	39.93947
66	2008-02-07 16:39:33	116.43675	39.94583
66	2008-02-07 16:40:01	116.43688	39.94604
66	2008-02-07 16:44:35	116.45654	39.96481
66	2008-02-07 16:45:03	116.46047	39.96835
66	2008-02-07 17:13:05	116.58508	40.05214
66	2008-02-07 17:15:12	116.58574	40.05434
66	2008-02-07 17:18:07	116.5663	40.06097
66	2008-02-07 17:20:14	116.54952	40.06433
66	2008-02-07 17:23:09	116.53306	40.0736
66	2008-02-07 17:25:15	116.51936	40.0918
66	2008-02-07 17:28:10	116.48653	40.09362
66	2008-02-07 17:30:17	116.49015	40.12116
66	2008-02-07 17:32:45	116.49028	40.12762
66	2008-02-07 17:59:38	116.49038	40.12769
66	2008-02-07 18:11:47	116.49028	40.12755
66	2008-02-07 18:15:33	116.49129	40.12568
66	2008-02-07 18:26:52	116.51947	40.13246
66	2008-02-07 18:31:44	116.57396	40.12662
66	2008-02-07 18:31:54	116.57573	40.12664
66	2008-02-07 18:36:46	116.62435	40.12792
66	2008-02-07 18:36:55	116.62631	40.12795
66	2008-02-07 18:36:55	116.62631	40.12795
66	2008-02-07 18:41:48	116.65368	40.12878
66	2008-02-07 18:41:48	116.65368	40.12878
66	2008-02-07 18:41:57	116.65504	40.12877
66	2008-02-07 18:46:49	116.66159	40.11914
66	2008-02-07 19:15:21	116.66113	40.11923
66	2008-02-07 19:16:09	116.66031	40.1206
66	2008-02-07 19:20:22	116.65089	40.12852
66	2008-02-07 19:20:22	116.65089	40.12852
66	2008-02-07 19:21:10	116.65088	40.1285
66	2008-02-07 19:25:24	116.63087	40.12979
66	2008-02-07 19:26:12	116.63013	40.12999
66	2008-02-07 19:30:05	116.6303	40.1301
66	2008-02-07 19:30:05	116.6303	40.1301
66	2008-02-07 21:42:22	116.61926	40.12797
66	2008-02-07 21:43:03	116.61157	40.1278
66	2008-02-07 21:47:23	116.55412	40.13016
66	2008-02-07 21:48:04	116.54399	40.13017
66	2008-02-07 21:52:25	116.49272	40.13185
66	2008-02-07 21:53:06	116.4927	40.13153
66	2008-02-07 21:57:27	116.49042	40.12781
66	2008-02-08 09:00:03	116.49055	40.12786
66	2008-02-08 09:04:18	116.49016	40.12773
66	2008-02-08 09:05:05	116.49024	40.12775
66	2008-02-08 09:09:19	116.48685	40.10006
66	2008-02-08 09:10:06	116.48449	40.09347
66	2008-02-08 09:14:21	116.46744	40.08654
66	2008-02-08 09:15:08	116.46598	40.08496
66	2008-02-08 09:19:23	116.43432	40.07647
66	2008-02-08 09:20:10	116.43082	40.07393
66	2008-02-08 09:24:24	116.40774	40.07278
66	2008-02-08 09:25:11	116.4076	40.07287
66	2008-02-08 09:29:26	116.4257	40.07274
66	2008-02-08 09:30:13	116.4304	40.07011
66	2008-02-08 09:34:28	116.41836	40.06123
66	2008-02-08 09:35:15	116.41855	40.06141
66	2008-02-08 09:39:29	116.41239	40.06652
66	2008-02-08 09:40:16	116.41503	40.06308
66	2008-02-08 09:44:31	116.42317	40.0621
66	2008-02-08 09:45:18	116.42427	40.06422
66	2008-02-08 09:49:33	116.41061	40.05702
66	2008-02-08 09:50:19	116.40829	40.05657
66	2008-02-08 09:54:34	116.40341	40.02839
66	2008-02-08 09:55:21	116.40242	40.02146
66	2008-02-08 09:59:36	116.38038	40.00857
66	2008-02-08 10:00:23	116.38017	40.00619
66	2008-02-08 10:04:37	116.35683	39.98592
66	2008-02-08 10:05:24	116.34754	39.98578
66	2008-02-08 10:34:27	116.40585	39.96762
66	2008-02-08 10:37:36	116.44102	39.96083
66	2008-02-08 10:39:29	116.44099	39.9608
66	2008-02-08 10:42:38	116.44094	39.95634
66	2008-02-08 10:44:31	116.44032	39.96109
66	2008-02-08 10:47:38	116.41047	39.96778
66	2008-02-08 10:49:31	116.38513	39.96712
66	2008-02-08 10:52:40	116.37022	39.99217
66	2008-02-08 10:54:33	116.37018	40.00032
66	2008-02-08 10:57:41	116.37429	39.99812
66	2008-02-08 10:59:35	116.37429	39.99915
66	2008-02-08 11:02:43	116.35678	40.00002
66	2008-02-08 11:04:36	116.34658	39.99676
66	2008-02-08 11:07:45	116.34247	39.98756
66	2008-02-08 11:07:45	116.34247	39.98756
66	2008-02-08 11:09:38	116.34741	39.981
66	2008-02-08 11:12:46	116.35251	39.98016
66	2008-02-08 11:19:41	116.30213	39.95931
66	2008-02-08 11:23:13	116.30335	39.92357
66	2008-02-08 11:24:43	116.2874	39.92287
66	2008-02-08 11:27:51	116.28916	39.9226
66	2008-02-08 11:29:45	116.29303	39.92079
66	2008-02-08 11:32:53	116.30116	39.92298
66	2008-02-08 11:34:46	116.29273	39.92286
66	2008-02-08 11:37:55	116.27898	39.92295
66	2008-02-08 11:39:48	116.27421	39.91854
66	2008-02-08 11:42:56	116.2687	39.91857
66	2008-02-08 11:44:50	116.2685	39.91623
66	2008-02-08 11:47:58	116.26844	39.88382
66	2008-02-08 11:49:51	116.27725	39.86445
66	2008-02-08 11:53:00	116.28036	39.84008
66	2008-02-08 11:54:53	116.28454	39.842
66	2008-02-08 11:58:01	116.28378	39.84191
66	2008-02-08 11:59:55	116.2818	39.84103
66	2008-02-08 12:03:03	116.28361	39.84161
66	2008-02-08 12:04:56	116.27989	39.84079
66	2008-02-08 12:08:05	116.27581	39.86769
66	2008-02-08 12:09:58	116.26813	39.88779
66	2008-02-08 12:13:06	116.26178	39.89903
66	2008-02-08 12:14:59	116.26691	39.89905
66	2008-02-08 12:18:08	116.26841	39.90557
66	2008-02-08 12:19:59	116.26838	39.90738
66	2008-02-08 12:19:59	116.26838	39.90738
66	2008-02-08 12:19:59	116.26838	39.90738
66	2008-02-08 12:23:10	116.27122	39.93139
66	2008-02-08 12:25:03	116.27956	39.93087
66	2008-02-08 12:25:03	116.27956	39.93087
66	2008-02-08 12:28:11	116.30421	39.93563
66	2008-02-08 12:30:04	116.30355	39.9511
66	2008-02-08 12:33:13	116.3232	39.96582
66	2008-02-08 12:35:06	116.31667	39.96588
66	2008-02-08 12:38:14	116.2955	39.97268
66	2008-02-08 12:40:08	116.29328	39.98909
66	2008-02-08 12:43:16	116.28115	40.01342
66	2008-02-08 12:45:09	116.27552	40.02106
66	2008-02-08 12:48:18	116.26744	40.03035
66	2008-02-08 12:50:11	116.26426	40.03083
66	2008-02-08 12:53:19	116.26488	40.02952
66	2008-02-08 12:55:13	116.26566	40.02784
66	2008-02-08 12:58:21	116.26883	40.02821
66	2008-02-08 13:00:14	116.27553	40.02073
66	2008-02-08 13:03:23	114.67936	40.00555
66	2008-02-08 13:03:23	114.67936	40.00555
66	2008-02-08 13:05:16	116.29085	39.99125
66	2008-02-08 13:08:24	116.31576	39.9843
66	2008-02-08 13:10:18	116.34339	39.98521
66	2008-02-08 13:13:26	116.34653	39.96601
66	2008-02-08 13:13:26	116.34653	39.96601
66	2008-02-08 13:15:19	116.36353	39.96613
66	2008-02-08 13:18:28	116.37066	39.96237
66	2008-02-08 13:20:21	116.37122	39.9603
66	2008-02-08 13:23:29	116.36938	39.95686
66	2008-02-08 13:25:23	116.36354	39.95661
66	2008-02-08 13:28:31	116.34667	39.9568
66	2008-02-08 13:30:24	116.33464	39.95666
66	2008-02-08 13:33:33	116.31786	39.95066
66	2008-02-08 13:35:26	116.31957	39.95033
66	2008-02-08 13:38:34	116.32378	39.95075
66	2008-02-08 13:40:28	116.32043	39.95563
66	2008-02-08 13:43:36	116.33582	39.9566
66	2008-02-08 13:45:29	116.34498	39.9567
66	2008-02-08 13:48:38	116.36218	39.95649
66	2008-02-08 13:50:31	116.37202	39.95653
66	2008-02-08 13:53:39	116.3729	39.94739
66	2008-02-08 13:55:32	116.38523	39.9474
66	2008-02-08 13:58:41	116.36891	39.94765
66	2008-02-08 14:00:34	116.36895	39.94959
66	2008-02-08 14:03:43	116.36648	39.93868
66	2008-02-08 14:05:36	116.36609	39.9313
66	2008-02-08 14:08:44	116.34962	39.9273
66	2008-02-08 14:10:37	116.34996	39.91687
66	2008-02-08 14:13:46	116.34743	39.91745
66	2008-02-08 14:15:39	116.34688	39.92175
66	2008-02-08 14:18:48	116.34736	39.9243
66	2008-02-08 14:20:41	116.34733	39.92992
66	2008-02-08 14:23:49	116.35211	39.93097
66	2008-02-08 14:25:42	116.35299	39.9315
66	2008-02-08 14:28:51	116.35244	39.93919
66	2008-02-08 14:30:44	116.3455	39.94178
66	2008-02-08 14:30:44	116.3455	39.94178
66	2008-02-08 14:33:52	116.33946	39.94786
66	2008-02-08 14:35:46	116.34003	39.9481
66	2008-02-08 14:38:54	116.34351	39.95676
66	2008-02-08 14:40:47	116.35145	39.9566
66	2008-02-08 14:43:56	116.35519	39.95621
66	2008-02-08 14:45:49	116.34434	39.95678
66	2008-02-08 14:48:57	116.34222	39.94911
66	2008-02-08 14:50:51	116.34244	39.94874
66	2008-02-08 14:53:59	116.34712	39.95674
66	2008-02-08 14:55:52	116.36131	39.95657
66	2008-02-08 14:59:01	116.36419	39.96614
66	2008-02-08 15:00:54	116.37825	39.96668
66	2008-02-08 15:04:02	116.40018	39.96726
66	2008-02-08 15:05:56	116.40138	39.9695
66	2008-02-08 15:09:04	116.40134	39.98199
66	2008-02-08 15:10:57	116.40163	39.99153
66	2008-02-08 15:14:06	116.40123	39.99226
66	2008-02-08 15:15:59	116.39905	39.98859
66	2008-02-08 15:19:07	116.39832	39.98844
66	2008-02-08 15:19:07	116.39832	39.98844
66	2008-02-08 15:21:01	116.39826	39.98855
66	2008-02-08 15:24:08	116.41067	39.98727
66	2008-02-08 15:26:01	116.43737	39.98582
66	2008-02-08 15:29:10	116.46619	39.97245
66	2008-02-08 15:31:03	116.48637	39.99065
66	2008-02-08 15:34:11	116.52429	40.01899
66	2008-02-08 15:36:04	116.55454	40.0294
66	2008-02-08 15:39:13	116.5807	40.04816
66	2008-02-08 15:41:06	116.58232	40.06832
66	2008-02-08 15:44:15	116.58663	40.07884
66	2008-02-08 15:46:08	116.58665	40.07892
66	2008-02-08 15:49:16	116.58089	40.07286
66	2008-02-08 15:51:09	116.58164	40.06734
66	2008-02-08 15:54:18	116.5817	40.06734
66	2008-02-08 15:56:11	116.57911	40.05982
66	2008-02-08 15:59:20	116.55565	40.06256
66	2008-02-08 16:01:13	116.54954	40.0643
66	2008-02-08 16:04:21	116.54187	40.06172
66	2008-02-08 16:06:14	116.54274	40.06521
66	2008-02-08 16:09:23	116.54853	40.06446
66	2008-02-08 16:11:16	116.55558	40.05643
66	2008-02-08 16:14:24	116.55926	40.04714
66	2008-02-08 16:16:18	116.55932	40.04711
66	2008-02-08 16:19:26	116.55583	40.0569
66	2008-02-08 16:21:19	116.55427	40.0629
66	2008-02-08 16:24:28	116.52231	40.08624
66	2008-02-08 16:26:21	116.5064	40.09448
66	2008-02-08 16:29:29	116.48898	40.11733
66	2008-02-08 16:32:24	116.49053	40.1276
66	2008-02-08 16:58:03	116.48666	40.12971
66	2008-02-08 17:00:38	116.48671	40.12973
66	2008-02-08 17:00:38	116.48671	40.12973
66	2008-02-08 17:03:55	116.48669	40.12972
66	2008-02-08 17:05:39	116.48672	40.12973
66	2008-02-08 17:08:27	116.48668	40.12971
66	2008-02-08 17:26:52	116.49247	40.13933
66	2008-02-08 17:36:55	116.48554	40.17185
