# Supplementary material for: An adaptive map-matching algorithm based on hierarchical fuzzy system from vehicular GPS data
Source: PLoS One. 2017 Dec 5;12(12):e0188796. doi: 10.1371/journal.pone.0188796 (PMC5716534; doi:10.1371/journal.pone.0188796)
Supplement: S1 Data — (ZIP) [file pone.0188796.s001.zip › data samples/70.txt]

70	2008-02-02 18:03:09	116.64122	40.13625
70	2008-02-02 18:06:00	116.65087	40.13568
70	2008-02-02 18:08:11	116.65104	40.13671
70	2008-02-02 18:18:17	116.65139	40.13426
70	2008-02-02 18:25:12	116.65135	40.13427
70	2008-02-02 18:25:12	116.65135	40.13427
70	2008-02-02 18:25:12	116.65135	40.13427
70	2008-02-02 18:25:12	116.65135	40.13427
70	2008-02-02 18:25:12	116.65135	40.13427
70	2008-02-02 18:25:12	116.65135	40.13427
70	2008-02-02 18:25:12	116.65135	40.13427
70	2008-02-02 18:25:12	116.65135	40.13427
70	2008-02-02 19:20:41	116.65009	40.1358
70	2008-02-02 19:25:42	116.64103	40.13403
70	2008-02-03 11:44:27	116.62319	40.12345
70	2008-02-03 11:46:36	116.60663	40.11665
70	2008-02-03 11:49:29	116.58285	40.11707
70	2008-02-03 11:56:39	116.54549	40.10274
70	2008-02-03 11:59:32	116.54553	40.0906
70	2008-02-03 12:04:34	116.54352	40.05885
70	2008-02-03 12:06:42	116.53497	40.05365
70	2008-02-03 12:09:35	116.51615	40.05662
70	2008-02-03 12:16:45	116.50505	40.02621
70	2008-02-03 12:19:39	116.49268	40.02162
70	2008-02-03 12:24:40	116.48665	40.00836
70	2008-02-03 12:26:49	116.48024	40.00597
70	2008-02-03 12:29:42	116.46746	40.00746
70	2008-02-03 12:34:44	116.46672	40.00673
70	2008-02-03 12:36:52	116.46723	40.00667
70	2008-02-03 12:39:45	116.4671	40.00664
70	2008-02-03 12:44:47	116.46695	40.00666
70	2008-02-03 12:46:55	116.46712	40.00659
70	2008-02-03 12:49:48	116.46702	40.00648
70	2008-02-03 12:54:50	116.46705	40.00389
70	2008-02-03 12:56:59	116.46325	39.99667
70	2008-02-03 12:59:52	116.47105	39.98646
70	2008-02-03 13:04:53	116.46041	39.9701
70	2008-02-03 13:07:02	116.47002	39.96254
70	2008-02-03 13:07:02	116.47002	39.96254
70	2008-02-03 13:09:55	116.46794	39.95201
70	2008-02-03 13:14:57	116.47285	39.95345
70	2008-02-03 13:17:05	116.48035	39.9584
70	2008-02-03 13:19:58	116.47546	39.96979
70	2008-02-03 13:25:00	116.4714	39.96495
70	2008-02-03 13:27:08	116.46968	39.95812
70	2008-02-03 13:30:02	116.47121	39.95154
70	2008-02-03 13:35:03	116.47124	39.95165
70	2008-02-03 13:37:12	116.47121	39.95156
70	2008-02-03 13:40:05	116.47121	39.95162
70	2008-02-03 13:45:07	116.47094	39.95153
70	2008-02-03 13:47:15	116.46841	39.95036
70	2008-02-03 13:50:08	116.47403	39.95384
70	2008-02-03 13:55:10	116.48352	39.91369
70	2008-02-03 13:57:18	116.46371	39.90376
70	2008-02-03 14:00:12	116.43749	39.90349
70	2008-02-03 14:00:12	116.43749	39.90349
70	2008-02-03 14:05:13	116.45135	39.90676
70	2008-02-03 14:10:15	116.45455	39.86966
70	2008-02-03 14:15:16	116.46157	39.86686
70	2008-02-03 14:17:25	116.45596	39.87007
70	2008-02-03 14:25:20	116.40635	39.85583
70	2008-02-03 14:27:28	116.39256	39.85616
70	2008-02-03 14:30:21	116.3939	39.84897
70	2008-02-03 14:35:23	116.39463	39.84364
70	2008-02-03 14:37:31	116.39456	39.84698
70	2008-02-03 14:40:25	116.3963	39.85137
70	2008-02-03 14:45:26	116.40303	39.85537
70	2008-02-03 14:47:35	116.40659	39.85549
70	2008-02-03 14:50:28	116.40781	39.85905
70	2008-02-03 14:55:29	116.40723	39.87066
70	2008-02-03 15:00:38	116.41528	39.87372
70	2008-02-03 15:05:32	116.41527	39.87371
70	2008-02-03 15:07:40	116.41476	39.88144
70	2008-02-03 15:10:33	116.43398	39.88294
70	2008-02-03 15:15:35	116.44926	39.88031
70	2008-02-03 15:17:44	116.45015	39.88236
70	2008-02-03 15:20:37	116.45611	39.88454
70	2008-02-03 15:25:38	116.4586	39.88558
70	2008-02-03 15:27:47	116.45543	39.88377
70	2008-02-03 15:30:40	116.45571	39.90911
70	2008-02-03 15:35:42	116.46615	39.93232
70	2008-02-03 15:37:50	116.47219	39.93126
70	2008-02-03 15:40:43	116.47776	39.93227
70	2008-02-03 15:45:45	116.46903	39.90378
70	2008-02-03 15:47:53	116.44829	39.90296
70	2008-02-03 15:50:49	116.44948	39.90473
70	2008-02-03 19:25:45	116.2977	39.95473
70	2008-02-03 20:26:06	116.28741	39.96327
70	2008-02-03 20:52:21	116.2886	39.96591
70	2008-02-03 20:57:22	116.28842	39.95716
70	2008-02-03 21:02:18	116.28268	39.95629
70	2008-02-03 21:02:24	116.28262	39.95627
70	2008-02-03 21:12:21	116.30109	39.93987
70	2008-02-03 21:12:27	116.30117	39.93978
70	2008-02-03 21:17:29	116.30221	39.93498
70	2008-02-03 21:22:25	116.30225	39.93498
70	2008-02-03 21:22:31	116.30231	39.93497
70	2008-02-03 21:32:28	116.30232	39.93487
70	2008-02-03 21:32:34	116.30227	39.93492
70	2008-02-03 21:37:36	116.3022	39.93495
70	2008-02-03 21:42:31	116.30203	39.9349
70	2008-02-03 21:42:37	116.30206	39.93491
70	2008-02-03 21:47:39	116.30358	39.95309
70	2008-02-03 21:52:34	116.30167	39.9651
70	2008-02-03 21:52:41	116.30149	39.96556
70	2008-02-03 21:57:41	116.31841	39.97484
70	2008-02-03 22:02:37	116.32865	39.97508
70	2008-02-03 22:02:43	116.32889	39.97509
70	2008-02-03 22:07:44	116.33095	39.97527
70	2008-02-03 22:12:40	116.31787	39.97962
70	2008-02-03 22:12:46	116.31816	39.97958
70	2008-02-03 22:17:48	116.32716	39.98436
70	2008-02-03 22:22:43	116.21282	40.09578
70	2008-02-03 22:22:43	116.33682	39.99573
70	2008-02-03 22:22:43	116.21282	40.09578
70	2008-02-03 22:22:43	116.33682	39.99573
70	2008-02-03 22:22:49	116.33663	39.99571
70	2008-02-03 22:22:49	116.33663	39.99571
70	2008-02-03 22:27:51	116.33634	39.99584
70	2008-02-03 22:32:47	116.35203	39.99218
70	2008-02-03 22:32:53	116.35273	39.9922
70	2008-02-03 22:37:54	116.36091	40.00002
70	2008-02-03 22:42:50	116.37009	39.99961
70	2008-02-03 22:42:56	116.37006	39.99968
70	2008-02-03 22:47:58	116.35513	40.0
70	2008-02-03 22:52:53	116.33397	39.9918
70	2008-02-03 22:52:59	116.33393	39.99171
70	2008-02-03 22:58:01	116.33432	39.98605
70	2008-02-03 23:02:56	116.32751	39.97449
70	2008-02-03 23:08:04	116.32891	39.95641
70	2008-02-03 23:13:00	116.33859	39.95455
70	2008-02-03 23:13:06	116.33874	39.95478
70	2008-02-03 23:18:07	116.35259	39.95666
70	2008-02-03 23:23:03	116.37254	39.94867
70	2008-02-03 23:23:09	116.37256	39.94824
70	2008-02-03 23:28:11	116.38769	39.94582
70	2008-02-03 23:33:06	116.38878	39.96029
70	2008-02-03 23:38:14	116.39383	39.98663
70	2008-02-03 23:43:10	116.4016	39.99725
70	2008-02-03 23:43:16	116.40162	39.99779
70	2008-02-03 23:48:17	116.41201	40.02683
70	2008-02-03 23:53:13	116.41659	40.04275
70	2008-02-03 23:58:21	116.41956	40.03646
70	2008-02-04 00:03:16	116.41139	40.02563
70	2008-02-04 00:03:22	116.41123	40.02526
70	2008-02-04 00:08:24	116.41073	40.02558
70	2008-02-04 00:13:26	116.41076	40.0254
70	2008-02-04 00:18:27	116.41122	40.02517
70	2008-02-04 00:23:23	116.41007	40.00632
70	2008-02-04 00:23:29	116.41012	40.00554
70	2008-02-04 00:28:30	116.40682	40.00122
70	2008-02-04 00:28:30	116.40682	40.00122
70	2008-02-04 00:33:26	116.41075	40.00144
70	2008-02-04 00:33:32	116.41074	40.00144
70	2008-02-04 00:38:34	116.41124	40.02528
70	2008-02-04 00:43:49	116.42669	40.03822
70	2008-02-04 00:48:37	116.42125	40.04222
70	2008-02-04 01:15:33	116.46117	40.00764
70	2008-02-04 01:19:00	116.45662	39.99307
70	2008-02-04 01:24:00	116.47301	39.97809
70	2008-02-04 01:25:36	116.47448	39.97879
70	2008-02-04 01:29:02	116.47282	39.97076
70	2008-02-04 01:34:04	116.4827	39.96981
70	2008-02-04 01:35:39	116.48265	39.96977
70	2008-02-04 01:39:05	116.48256	39.96984
70	2008-02-04 01:44:07	116.48269	39.96996
70	2008-02-04 01:45:42	116.48264	39.96975
70	2008-02-04 01:49:08	116.48372	39.96714
70	2008-02-04 01:54:10	116.4734	39.9706
70	2008-02-04 01:55:45	116.47527	39.97667
70	2008-02-04 01:59:12	116.4646	39.99127
70	2008-02-04 02:04:13	116.46123	40.01372
70	2008-02-04 02:15:52	116.50099	40.02224
70	2008-02-04 02:19:18	116.51037	40.0335
70	2008-02-04 02:24:20	116.51057	40.03695
70	2008-02-04 02:25:55	116.51289	40.03319
70	2008-02-04 02:29:22	116.515	40.02097
70	2008-02-04 02:29:22	116.515	40.02097
70	2008-02-04 02:34:23	116.46956	39.97569
70	2008-02-04 02:35:58	116.45042	39.9586
70	2008-02-04 02:39:25	116.45539	39.93113
70	2008-02-04 02:44:27	116.4397	39.92092
70	2008-02-04 02:46:02	116.44425	39.92192
70	2008-02-04 02:49:28	116.45093	39.93121
70	2008-02-04 02:54:30	116.45592	39.94188
70	2008-02-04 02:56:05	116.45751	39.94583
70	2008-02-04 02:59:32	116.46258	39.94715
70	2008-02-04 03:04:33	116.46248	39.94717
70	2008-02-04 03:06:08	116.46199	39.94955
70	2008-02-04 03:09:35	116.46283	39.94453
70	2008-02-04 03:14:36	116.46293	39.94208
70	2008-02-04 03:16:12	116.46657	39.94383
70	2008-02-04 03:19:38	116.46635	39.94378
70	2008-02-04 03:24:40	116.46647	39.93278
70	2008-02-04 03:26:15	116.47213	39.93013
70	2008-02-04 03:29:41	116.47169	39.91004
70	2008-02-04 03:34:43	116.47137	39.90652
70	2008-02-04 03:36:18	116.48393	39.90677
70	2008-02-04 03:39:45	116.48413	39.93896
70	2008-02-04 03:44:46	116.49045	39.94893
70	2008-02-04 03:46:21	116.49335	39.95552
70	2008-02-04 03:49:48	116.49083	39.97068
70	2008-02-04 03:53:25	116.49175	39.97068
70	2008-02-04 06:15:10	116.49026	39.97068
70	2008-02-04 06:20:12	116.48277	39.98727
70	2008-02-04 06:23:21	116.49929	40.00416
70	2008-02-04 06:25:13	116.5139	40.01913
70	2008-02-04 06:30:15	116.5493	40.0651
70	2008-02-04 06:33:24	116.55602	40.10541
70	2008-02-04 06:35:17	116.56749	40.11644
70	2008-02-04 06:40:18	116.61228	40.11552
70	2008-02-04 06:43:27	116.61225	40.11554
70	2008-02-04 06:45:20	116.61211	40.11554
70	2008-02-04 06:50:22	116.61228	40.11554
70	2008-02-04 06:53:30	116.613	40.11602
70	2008-02-04 07:00:25	116.62258	40.12729
70	2008-02-04 07:03:34	116.62694	40.12879
70	2008-02-04 11:51:33	116.62705	40.12862
70	2008-02-04 11:56:35	116.62699	40.12858
70	2008-02-04 12:01:37	116.61675	40.11964
70	2008-02-04 12:06:36	116.56461	40.11639
70	2008-02-04 12:06:38	116.56445	40.11637
70	2008-02-04 12:11:40	116.5648	40.09757
70	2008-02-04 12:16:39	116.5627	40.07001
70	2008-02-04 12:16:41	116.56282	40.07003
70	2008-02-04 12:21:43	116.5643	40.07079
70	2008-02-04 12:26:47	116.56471	40.07048
70	2008-02-04 12:30:43	116.56466	40.07048
70	2008-02-04 12:31:49	116.56472	40.0705
70	2008-02-04 12:36:50	116.56486	40.07138
70	2008-02-04 12:40:46	116.5671	40.07102
70	2008-02-04 12:41:52	116.5648	40.07094
70	2008-02-04 13:45:10	116.56439	40.07058
70	2008-02-04 13:50:12	116.56439	40.0707
70	2008-02-04 13:54:16	116.5644	40.07066
70	2008-02-04 13:55:13	116.56443	40.07066
70	2008-02-04 14:00:15	116.56427	40.07068
70	2008-02-04 14:04:20	116.56438	40.07071
70	2008-02-04 14:05:17	116.56441	40.07066
70	2008-02-04 14:05:17	116.56441	40.07066
70	2008-02-04 14:10:18	116.56442	40.07063
70	2008-02-04 14:14:23	116.56443	40.07065
70	2008-02-04 14:15:20	116.56441	40.07067
70	2008-02-04 14:20:22	116.56443	40.0707
70	2008-02-04 14:24:26	116.56413	40.07029
70	2008-02-04 14:25:23	116.56247	40.07004
70	2008-02-04 14:30:25	116.58141	40.06235
70	2008-02-04 14:34:29	116.58253	40.06361
70	2008-02-04 14:35:26	116.58265	40.06364
70	2008-02-04 14:40:28	116.58233	40.06348
70	2008-02-04 14:44:33	116.58241	40.06352
70	2008-02-04 14:45:30	116.58243	40.06352
70	2008-02-04 14:50:31	116.58242	40.06358
70	2008-02-04 14:54:36	116.58237	40.0651
70	2008-02-04 14:55:33	116.58218	40.06501
70	2008-02-04 15:00:35	116.58188	40.06741
70	2008-02-04 15:05:36	116.58168	40.06784
70	2008-02-04 15:10:38	116.58155	40.06905
70	2008-02-04 15:14:43	116.58145	40.06998
70	2008-02-04 15:15:40	116.5815	40.07002
70	2008-02-04 15:20:41	116.5811	40.07165
70	2008-02-04 15:24:46	116.58054	40.07457
70	2008-02-04 15:25:43	116.58043	40.07555
70	2008-02-04 15:34:49	116.58284	40.07477
70	2008-02-04 15:35:46	116.58494	40.07664
70	2008-02-04 15:50:50	116.57828	40.04649
70	2008-02-04 15:54:55	116.52625	40.01985
70	2008-02-04 15:55:52	116.51272	40.0143
70	2008-02-04 16:00:53	116.45799	39.96545
70	2008-02-04 16:04:58	116.43533	39.965
70	2008-02-04 16:05:55	116.42835	39.96823
70	2008-02-04 16:10:57	116.37512	39.96681
70	2008-02-04 16:10:57	116.37512	39.96681
70	2008-02-04 16:15:01	116.33493	39.96637
70	2008-02-04 16:15:58	116.33031	39.96627
70	2008-02-04 16:21:00	116.30329	39.96144
70	2008-02-04 16:25:05	116.30398	39.93152
70	2008-02-04 16:26:02	116.30401	39.92546
70	2008-02-04 16:31:03	116.30418	39.90745
70	2008-02-04 16:35:08	116.30421	39.88681
70	2008-02-04 16:35:08	116.30421	39.88681
70	2008-02-04 16:36:05	116.30437	39.88352
70	2008-02-04 19:05:08	116.50285	40.00791
70	2008-02-04 19:10:10	116.5028	40.00783
70	2008-02-04 19:12:36	116.50287	40.00779
70	2008-02-04 19:15:12	116.50283	40.00791
70	2008-02-04 19:20:13	116.50278	40.00789
70	2008-02-04 19:22:39	116.50278	40.00793
70	2008-02-04 19:25:15	116.5028	40.00778
70	2008-02-04 19:30:17	116.5028	40.00785
70	2008-02-04 19:32:42	116.50282	40.00785
70	2008-02-04 19:35:18	116.50286	40.00779
70	2008-02-04 19:40:20	116.50282	40.00768
70	2008-02-04 19:42:46	116.50284	40.00781
70	2008-02-04 19:50:23	116.50283	40.00779
70	2008-02-04 19:52:49	116.50273	40.00786
70	2008-02-04 19:55:25	116.50294	40.00785
70	2008-02-04 20:00:27	116.50281	40.00782
70	2008-02-04 20:05:28	116.50284	40.00783
70	2008-02-04 20:05:53	116.50285	40.00782
70	2008-02-04 20:10:30	116.50275	40.00781
70	2008-02-04 20:12:55	116.50288	40.0078
70	2008-02-04 20:15:31	116.50283	40.00778
70	2008-02-04 20:20:33	116.50281	40.00784
70	2008-02-04 20:22:59	116.50279	40.0078
70	2008-02-04 20:30:36	116.50284	40.00777
70	2008-02-04 20:33:02	116.50292	40.00784
70	2008-02-04 20:35:38	116.50294	40.00783
70	2008-02-04 20:40:40	116.5029	40.00777
70	2008-02-04 20:43:05	116.50298	40.00785
70	2008-02-04 20:45:41	116.50285	40.00789
70	2008-02-04 20:50:43	116.50285	40.00784
70	2008-02-04 20:53:09	116.50285	40.00775
70	2008-02-04 21:00:46	116.50293	40.00779
70	2008-02-04 21:03:12	116.50273	40.00787
70	2008-02-04 21:10:50	116.50282	40.00781
70	2008-02-04 21:13:15	116.50287	40.00778
70	2008-02-04 21:15:51	116.50285	40.00786
70	2008-02-04 21:20:53	116.50299	40.00782
70	2008-02-04 21:23:18	116.50284	40.00793
70	2008-02-04 21:25:54	116.5028	40.00792
70	2008-02-04 21:33:22	116.50269	40.00787
70	2008-02-04 21:35:58	116.50274	40.00786
70	2008-02-04 21:40:59	116.50268	40.00782
70	2008-02-04 21:43:25	116.50275	40.00791
70	2008-02-04 21:46:01	116.50283	40.00785
70	2008-02-04 21:53:28	116.50092	40.0058
70	2008-02-04 22:01:06	116.48347	39.97694
70	2008-02-04 22:05:32	116.49188	39.97065
70	2008-02-04 22:10:38	116.49187	39.97054
70	2008-02-04 22:10:38	116.49187	39.97054
70	2008-02-04 22:10:38	116.49187	39.97054
70	2008-02-04 22:10:38	116.49187	39.97054
70	2008-02-04 22:10:38	116.49187	39.97054
70	2008-02-04 22:10:38	116.49187	39.97054
70	2008-02-04 22:10:38	116.49187	39.97054
70	2008-02-04 22:10:38	116.49187	39.97054
70	2008-02-04 22:10:38	116.49187	39.97054
70	2008-02-04 22:10:38	116.49187	39.97054
70	2008-02-04 22:10:38	116.49187	39.97054
70	2008-02-04 22:10:38	116.49187	39.97054
70	2008-02-04 22:10:38	116.49187	39.97054
70	2008-02-04 23:21:14	116.49057	39.97073
70	2008-02-05 00:04:19	116.46488	39.929
70	2008-02-05 00:09:20	116.45632	39.93269
70	2008-02-05 00:13:53	116.43734	39.93243
70	2008-02-05 00:14:22	116.43367	39.93241
70	2008-02-05 00:14:22	116.43367	39.93241
70	2008-02-05 00:19:24	116.43835	39.93959
70	2008-02-05 00:23:56	116.43202	39.93239
70	2008-02-05 00:23:56	116.43202	39.93239
70	2008-02-05 00:24:25	116.42901	39.93238
70	2008-02-05 00:29:27	116.42207	39.90376
70	2008-02-05 00:34:00	116.43513	39.90503
70	2008-02-05 00:34:28	116.43502	39.90595
70	2008-02-05 00:39:30	116.42066	39.91212
70	2008-02-05 00:44:03	116.40554	39.91417
70	2008-02-05 00:44:32	116.40487	39.91609
70	2008-02-05 00:49:33	116.41119	39.92672
70	2008-02-05 00:54:06	116.41146	39.91536
70	2008-02-05 00:54:35	116.41159	39.91201
70	2008-02-05 00:59:37	116.41635	39.90687
70	2008-02-05 01:04:10	116.45522	39.90281
70	2008-02-05 01:04:38	116.45511	39.9003
70	2008-02-05 01:09:39	116.43826	39.89511
70	2008-02-05 01:14:41	116.43496	39.90441
70	2008-02-05 01:24:44	116.41244	39.90702
70	2008-02-05 01:29:46	116.37649	39.90633
70	2008-02-05 01:34:18	116.37014	39.90468
70	2008-02-05 01:34:47	116.37273	39.9057
70	2008-02-05 01:39:49	116.38428	39.92083
70	2008-02-05 01:44:22	116.39013	39.93909
70	2008-02-05 01:44:50	116.39403	39.93939
70	2008-02-05 01:49:52	116.42522	39.93965
70	2008-02-05 01:54:25	116.44643	39.95569
70	2008-02-05 01:54:54	116.44639	39.95567
70	2008-02-05 01:59:55	116.44648	39.95562
70	2008-02-05 02:04:28	116.44652	39.9557
70	2008-02-05 02:04:57	116.44652	39.95569
70	2008-02-05 02:30:05	116.30497	39.97782
70	2008-02-05 02:34:38	116.31331	39.96964
70	2008-02-05 02:44:41	116.44597	39.95694
70	2008-02-05 02:45:10	116.44319	39.95384
70	2008-02-05 02:50:12	116.44559	39.95536
70	2008-02-05 02:54:45	116.44555	39.95534
70	2008-02-05 02:55:13	116.44555	39.95536
70	2008-02-05 03:00:15	116.44558	39.95534
70	2008-02-05 03:04:48	116.44559	39.95535
70	2008-02-05 03:05:17	116.44561	39.95534
70	2008-02-05 03:10:18	116.4456	39.95536
70	2008-02-05 03:14:51	116.44562	39.9554
70	2008-02-05 03:15:20	116.44563	39.95529
70	2008-02-05 03:20:22	116.44559	39.95538
70	2008-02-05 03:25:23	116.44559	39.95537
70	2008-02-05 03:35:27	116.44554	39.95537
70	2008-02-05 03:40:28	116.44563	39.95538
70	2008-02-05 03:45:01	116.4455	39.95547
70	2008-02-05 03:45:01	116.4455	39.95547
70	2008-02-05 03:45:30	116.44565	39.95528
70	2008-02-05 03:50:32	116.44565	39.95545
70	2008-02-05 03:55:04	116.44573	39.95541
70	2008-02-05 03:55:33	116.4457	39.95544
70	2008-02-05 04:00:35	116.4461	39.95549
70	2008-02-05 04:05:36	116.446	39.95558
70	2008-02-05 04:10:38	116.44601	39.95547
70	2008-02-05 04:15:40	116.44596	39.95554
70	2008-02-05 04:20:41	116.44606	39.95544
70	2008-02-05 04:25:14	116.446	39.9555
70	2008-02-05 04:25:43	116.44606	39.9555
70	2008-02-05 04:25:43	116.44606	39.9555
70	2008-02-05 04:30:45	116.44605	39.95553
70	2008-02-05 04:35:17	116.44599	39.95543
70	2008-02-05 04:35:17	116.44599	39.95543
70	2008-02-05 04:35:46	116.44604	39.95543
70	2008-02-05 04:40:48	116.44602	39.95557
70	2008-02-05 04:45:21	116.44596	39.95551
70	2008-02-05 04:45:21	116.44596	39.95551
70	2008-02-05 04:45:50	116.44607	39.95545
70	2008-02-05 04:50:51	116.44643	39.95573
70	2008-02-05 04:55:24	116.44651	39.95568
70	2008-02-05 04:55:53	116.4465	39.95572
70	2008-02-05 05:00:55	116.44662	39.95571
70	2008-02-05 05:05:27	116.44659	39.95581
70	2008-02-05 05:05:56	116.4466	39.95578
70	2008-02-05 05:10:58	116.44656	39.95575
70	2008-02-05 05:15:31	116.44657	39.95573
70	2008-02-05 05:15:59	116.44656	39.95575
70	2008-02-05 05:21:01	116.44663	39.95575
70	2008-02-05 05:25:34	116.44671	39.95579
70	2008-02-05 05:26:03	116.4466	39.95574
70	2008-02-05 05:31:04	116.44659	39.95575
70	2008-02-05 05:35:37	116.4466	39.95575
70	2008-02-05 05:36:06	116.44656	39.95573
70	2008-02-05 05:41:08	116.44655	39.9558
70	2008-02-05 05:45:40	116.44658	39.95577
70	2008-02-05 05:46:09	116.44653	39.95575
70	2008-02-05 05:51:10	116.44655	39.95576
70	2008-02-05 05:55:43	116.44655	39.95577
70	2008-02-05 05:56:12	116.44656	39.95575
70	2008-02-05 06:01:13	116.44659	39.95575
70	2008-02-05 06:05:46	116.4466	39.95577
70	2008-02-05 06:11:17	116.44661	39.95579
70	2008-02-05 06:15:49	116.44651	39.95578
70	2008-02-05 06:16:18	116.44649	39.95577
70	2008-02-05 06:21:20	116.44656	39.95579
70	2008-02-05 06:25:53	116.45591	39.95501
70	2008-02-05 08:59:37	116.49153	39.97049
70	2008-02-05 09:06:07	116.49166	39.97046
70	2008-02-05 09:09:40	116.49171	39.97049
70	2008-02-05 09:14:42	116.48374	39.97516
70	2008-02-05 09:16:10	116.4835	39.9864
70	2008-02-05 09:24:45	116.52031	40.0286
70	2008-02-05 09:26:13	116.52702	40.03946
70	2008-02-05 09:29:47	116.5457	40.06049
70	2008-02-05 09:36:16	116.56324	40.11611
70	2008-02-05 09:39:50	116.61225	40.11566
70	2008-02-05 09:39:50	116.61225	40.11566
70	2008-02-05 09:49:56	116.61929	40.11629
70	2008-02-05 09:54:58	116.627	40.12844
70	2008-02-05 09:58:24	116.62694	40.12873
70	2008-02-05 10:00:00	116.62695	40.12853
70	2008-02-05 12:04:11	116.54551	40.10195
70	2008-02-05 12:49:24	116.45617	40.00813
70	2008-02-05 12:54:25	116.45646	40.00819
70	2008-02-05 12:58:29	116.4565	40.00823
70	2008-02-05 12:59:27	116.45671	40.00955
70	2008-02-05 13:04:28	116.46099	40.01902
70	2008-02-05 13:08:33	116.45771	40.01286
70	2008-02-05 13:09:30	116.45648	40.01157
70	2008-02-05 13:14:32	116.45489	40.0071
70	2008-02-05 13:19:33	116.44411	40.00678
70	2008-02-05 13:24:35	116.41728	40.00792
70	2008-02-05 13:28:39	116.41063	40.00339
70	2008-02-05 13:29:36	116.41124	39.99983
70	2008-02-05 13:34:38	116.39062	39.98692
70	2008-02-05 13:38:43	116.37408	39.96667
70	2008-02-05 13:39:40	116.3729	39.95594
70	2008-02-05 13:44:41	116.37245	39.94886
70	2008-02-05 13:48:46	116.38568	39.93998
70	2008-02-05 13:49:43	116.3878	39.94246
70	2008-02-05 13:54:45	116.40359	39.95533
70	2008-02-05 14:39:45	116.48376	39.97003
70	2008-02-05 14:43:23	116.49171	39.97047
70	2008-02-05 23:09:00	116.49172	39.97056
70	2008-02-05 23:14:02	116.49168	39.97059
70	2008-02-05 23:19:03	116.49181	39.97062
70	2008-02-05 23:28:42	116.45707	39.95618
70	2008-02-05 23:48:49	116.34256	39.88912
70	2008-02-05 23:49:21	116.34254	39.88434
70	2008-02-06 00:04:18	116.35053	39.89824
70	2008-02-06 00:25:44	116.49345	39.99788
70	2008-02-06 00:29:24	116.51682	40.02326
70	2008-02-06 00:35:47	116.54909	40.06452
70	2008-02-06 00:39:27	116.55496	40.09928
70	2008-02-06 00:44:28	116.59474	40.12687
70	2008-02-06 00:49:30	116.62709	40.12851
70	2008-02-06 09:33:28	116.62695	40.12838
70	2008-02-06 09:38:29	116.62144	40.12785
70	2008-02-06 09:40:58	116.62347	40.11693
70	2008-02-06 09:48:33	116.72198	40.12119
70	2008-02-06 09:51:01	116.76675	40.14099
70	2008-02-06 09:53:34	116.79503	40.14706
70	2008-02-06 09:58:36	116.80655	40.1586
70	2008-02-06 10:01:04	116.79763	40.201
70	2008-02-06 10:03:37	116.82205	40.20528
70	2008-02-06 10:08:39	116.87695	40.20277
70	2008-02-06 10:11:08	116.88035	40.20341
70	2008-02-06 10:13:08	116.87718	40.20126
70	2008-02-06 12:03:17	116.77172	40.14241
70	2008-02-06 12:08:18	116.69448	40.12434
70	2008-02-06 12:12:52	116.64588	40.11628
70	2008-02-06 12:13:19	116.63749	40.11636
70	2008-02-06 12:18:21	116.59909	40.11679
70	2008-02-06 12:22:56	116.58274	40.10647
70	2008-02-06 12:23:23	116.58229	40.10273
70	2008-02-06 12:28:24	116.58123	40.07747
70	2008-02-06 12:32:59	116.57322	40.0415
70	2008-02-06 12:33:26	116.56943	40.0372
70	2008-02-06 12:38:28	116.49777	40.00118
70	2008-02-06 12:43:02	116.48122	39.98827
70	2008-02-06 12:43:29	116.4802	39.98903
70	2008-02-06 12:48:31	116.47405	39.99713
70	2008-02-06 12:53:06	116.47252	40.00191
70	2008-02-06 12:53:32	116.47251	40.00194
70	2008-02-06 12:53:32	116.47251	40.00194
70	2008-02-06 12:58:34	116.47261	40.00196
70	2008-02-06 13:03:09	116.45968	39.9873
70	2008-02-06 13:03:09	116.45968	39.9873
70	2008-02-06 13:03:36	116.45968	39.98734
70	2008-02-06 13:08:37	116.45293	39.98769
70	2008-02-06 13:13:12	116.47462	39.9771
70	2008-02-06 13:13:39	116.475	39.97703
70	2008-02-06 13:18:41	116.48727	39.95998
70	2008-02-06 13:23:15	116.48369	39.93032
70	2008-02-06 13:28:44	116.49252	39.90649
70	2008-02-06 13:33:19	116.48512	39.90794
70	2008-02-06 13:33:46	116.48256	39.9083
70	2008-02-06 13:38:47	116.45588	39.91234
70	2008-02-06 13:43:22	116.44438	39.92549
70	2008-02-06 13:43:22	116.44438	39.92549
70	2008-02-06 13:43:49	116.44742	39.92549
70	2008-02-06 13:48:50	116.45496	39.93214
70	2008-02-06 13:53:25	116.46191	39.95511
70	2008-02-06 13:53:52	116.46183	39.95582
70	2008-02-06 13:58:54	116.46168	39.95703
70	2008-02-06 14:03:29	116.47528	39.96971
70	2008-02-06 14:08:57	116.45396	39.95341
70	2008-02-06 14:13:32	116.44955	39.94975
70	2008-02-06 14:13:59	116.44922	39.94928
70	2008-02-06 14:18:59	116.4415	39.9327
70	2008-02-06 14:23:34	116.43029	39.93244
70	2008-02-06 14:24:01	116.42811	39.93391
70	2008-02-06 14:29:03	116.42788	39.95348
70	2008-02-06 14:33:37	116.45295	39.95295
70	2008-02-06 14:34:04	116.45192	39.95188
70	2008-02-06 14:43:41	116.46792	39.96607
70	2008-02-06 14:44:08	116.46794	39.96611
70	2008-02-06 14:49:09	116.47403	39.96477
70	2008-02-06 14:49:09	116.47403	39.96477
70	2008-02-06 14:53:44	116.46797	39.9666
70	2008-02-06 14:54:11	116.46539	39.96452
70	2008-02-06 14:59:13	116.46699	39.9469
70	2008-02-06 14:59:13	116.46699	39.9469
70	2008-02-06 15:03:47	116.46653	39.93245
70	2008-02-06 15:04:14	116.47028	39.93231
70	2008-02-06 15:09:16	116.4895	39.92164
70	2008-02-06 15:13:51	116.5203	39.92251
70	2008-02-06 15:14:17	116.52204	39.92242
70	2008-02-06 15:19:19	116.55252	39.92139
70	2008-02-06 15:23:54	116.5354	39.92241
70	2008-02-06 15:24:21	116.5293	39.92252
70	2008-02-06 15:29:22	116.5114	39.93348
70	2008-02-06 15:33:57	116.50736	39.94632
70	2008-02-06 15:34:24	116.50686	39.94633
70	2008-02-06 15:39:26	116.50297	39.95495
70	2008-02-06 15:44:00	116.49402	39.97064
70	2008-02-06 15:44:27	116.49286	39.97065
70	2008-02-06 15:49:29	116.4667	39.98236
70	2008-02-06 15:54:04	116.45675	39.99526
70	2008-02-06 15:54:31	116.4592	39.99583
70	2008-02-06 15:59:32	116.46528	39.99251
70	2008-02-06 16:04:07	116.45707	39.98852
70	2008-02-06 16:04:34	116.46008	39.98655
70	2008-02-06 16:09:36	116.46376	39.99122
70	2008-02-06 16:14:10	116.46053	39.98023
70	2008-02-06 16:14:37	116.46138	39.98028
70	2008-02-06 16:19:39	116.4819	39.97228
70	2008-02-06 19:25:02	116.49171	39.9705
70	2008-02-06 19:25:02	116.49171	39.9705
70	2008-02-06 19:33:23	116.49609	39.98693
70	2008-02-06 19:35:05	116.48405	39.98668
70	2008-02-06 19:40:07	116.47165	39.99452
70	2008-02-06 19:43:26	116.45745	39.99599
70	2008-02-06 19:45:09	116.45348	39.99744
70	2008-02-06 19:50:10	116.45704	39.99985
70	2008-02-06 19:53:29	116.4601	39.99581
70	2008-02-06 20:00:14	116.48217	39.98788
70	2008-02-06 20:03:32	116.48214	39.98792
70	2008-02-06 20:05:15	116.48227	39.9879
70	2008-02-06 20:10:17	116.4832	39.98892
70	2008-02-06 20:13:36	116.50334	40.0075
70	2008-02-06 20:15:19	116.51367	40.01873
70	2008-02-06 20:20:20	116.52954	40.04466
70	2008-02-06 20:23:39	116.55067	40.07308
70	2008-02-06 20:25:22	116.55237	40.08343
70	2008-02-06 20:30:23	116.5494	40.10592
70	2008-02-06 20:33:41	116.55787	40.11076
70	2008-02-06 20:35:24	116.57167	40.11655
70	2008-02-06 20:43:45	116.64532	40.12433
70	2008-02-06 20:45:27	116.64782	40.12876
70	2008-02-06 20:50:29	116.64769	40.12868
70	2008-02-06 20:53:48	116.64778	40.12866
70	2008-02-06 20:55:31	116.64779	40.12867
70	2008-02-06 20:57:49	116.64778	40.12874
70	2008-02-06 21:00:32	116.64775	40.12872
70	2008-02-06 21:03:51	116.64776	40.12875
70	2008-02-06 21:05:34	116.64777	40.12871
70	2008-02-06 21:10:36	116.64767	40.12873
70	2008-02-06 21:15:41	116.64773	40.12869
70	2008-02-06 21:25:44	116.7136	40.13258
70	2008-02-06 21:28:00	116.75086	40.13669
70	2008-02-06 21:30:46	116.78943	40.14587
70	2008-02-06 21:35:48	116.79704	40.14679
70	2008-02-06 21:38:03	116.80658	40.16186
70	2008-02-06 21:40:49	116.79681	40.20475
70	2008-02-06 21:45:51	116.81734	40.20807
70	2008-02-06 21:48:06	116.85083	40.19819
70	2008-02-06 21:50:53	116.90028	40.19863
70	2008-02-06 21:55:53	116.87699	40.20274
70	2008-02-06 21:58:09	116.87715	40.20131
70	2008-02-06 22:00:55	116.87701	40.20136
70	2008-02-07 09:37:46	116.87696	40.20126
70	2008-02-07 09:47:49	116.87701	40.20127
70	2008-02-07 09:48:45	116.87701	40.20127
70	2008-02-07 10:02:54	116.87695	40.2013
70	2008-02-07 10:08:51	116.87702	40.20135
70	2008-02-07 10:12:57	116.877	40.20136
70	2008-02-07 10:23:00	116.87701	40.20123
70	2008-02-07 10:33:04	116.87702	40.20129
70	2008-02-07 10:39:00	116.87696	40.20123
70	2008-02-07 10:43:06	116.877	40.20123
70	2008-02-07 10:48:08	116.87714	40.20112
70	2008-02-07 10:48:08	116.87714	40.20112
70	2008-02-07 10:49:04	116.8771	40.20114
70	2008-02-07 10:53:09	116.87704	40.20124
70	2008-02-07 10:58:11	116.87704	40.20126
70	2008-02-07 10:59:07	116.87703	40.20123
70	2008-02-07 11:08:14	116.87698	40.20124
70	2008-02-07 11:09:10	116.87698	40.2012
70	2008-02-07 11:13:16	116.87701	40.20134
70	2008-02-07 11:19:13	116.87709	40.20127
70	2008-02-07 11:23:19	116.8658	40.20276
70	2008-02-07 11:28:21	116.85661	40.22411
70	2008-02-07 16:43:40	116.87703	40.20128
70	2008-02-07 16:48:42	116.87707	40.20126
70	2008-02-07 16:51:33	116.86993	40.20283
70	2008-02-07 16:53:43	116.86618	40.22189
70	2008-02-07 16:58:01	116.84832	40.22871
70	2008-02-07 20:00:53	116.82201	40.20128
70	2008-02-07 20:05:55	116.81509	40.15851
70	2008-02-07 20:06:51	116.81579	40.15205
70	2008-02-07 20:10:56	116.81291	40.17225
70	2008-02-07 20:15:58	116.83255	40.20154
70	2008-02-07 20:16:54	116.84604	40.19902
70	2008-02-07 20:21:00	116.8771	40.2013
70	2008-02-08 09:50:08	116.87699	40.20133
70	2008-02-08 09:55:09	116.87706	40.20127
70	2008-02-08 09:56:48	116.87703	40.20123
70	2008-02-08 10:00:11	116.87698	40.20121
70	2008-02-08 10:05:13	116.87699	40.2012
70	2008-02-08 10:06:50	116.87697	40.20123
70	2008-02-08 10:10:13	116.87697	40.20127
70	2008-02-08 10:15:15	116.87701	40.20122
70	2008-02-08 10:16:53	116.87704	40.20122
70	2008-02-08 10:20:17	116.87697	40.20123
70	2008-02-08 10:25:18	116.8769	40.20118
70	2008-02-08 10:26:57	116.87706	40.20123
70	2008-02-08 10:30:20	116.87701	40.20121
70	2008-02-08 10:35:22	116.84706	40.19871
70	2008-02-08 10:37:00	116.82727	40.20151
70	2008-02-08 10:40:23	116.81116	40.1887
70	2008-02-08 10:45:25	116.80276	40.14747
70	2008-02-08 10:47:03	116.7789	40.14428
70	2008-02-08 10:50:26	116.74631	40.13553
70	2008-02-08 10:55:28	116.69068	40.13133
70	2008-02-08 10:57:06	116.67485	40.13152
70	2008-02-08 11:00:30	116.65207	40.12889
70	2008-02-08 11:05:31	116.62324	40.12792
70	2008-02-08 11:07:10	116.61718	40.11994
70	2008-02-08 11:10:33	116.60608	40.11658
70	2008-02-08 11:15:35	116.55773	40.11105
70	2008-02-08 11:17:13	116.55525	40.10153
70	2008-02-08 11:20:36	116.55188	40.08176
70	2008-02-08 11:25:38	116.53548	40.05406
70	2008-02-08 11:27:16	116.53043	40.04668
70	2008-02-08 11:30:40	116.51371	40.01901
70	2008-02-08 11:35:41	116.48893	40.00443
70	2008-02-08 11:37:20	116.48417	40.00567
70	2008-02-08 11:40:43	116.47237	40.00047
70	2008-02-08 11:45:45	116.45934	39.98692
70	2008-02-08 11:47:23	116.4523	39.98368
70	2008-02-08 11:51:14	116.41291	39.98739
70	2008-02-08 11:51:14	116.41291	39.98739
70	2008-02-08 11:55:48	116.35615	39.98592
70	2008-02-08 11:57:26	116.34801	39.98577
70	2008-02-08 12:00:50	116.34446	39.96653
70	2008-02-08 12:00:50	116.34446	39.96653
70	2008-02-08 12:05:51	116.32974	39.97511
70	2008-02-08 12:07:29	116.3387	39.97501
70	2008-02-08 12:10:56	116.34742	39.96526
70	2008-02-08 12:15:54	116.34997	39.94311
70	2008-02-08 12:17:33	116.34922	39.94041
70	2008-02-08 12:20:56	116.3494	39.93408
70	2008-02-08 12:25:58	116.35021	39.91639
70	2008-02-08 12:27:36	116.34964	39.90754
70	2008-02-08 12:30:59	116.3469	39.91196
70	2008-02-08 12:36:01	116.34738	39.92174
70	2008-02-08 12:37:39	116.33794	39.92636
70	2008-02-08 12:41:03	116.33396	39.93732
70	2008-02-08 12:46:04	116.30658	39.94033
70	2008-02-08 12:47:43	116.30354	39.95176
70	2008-02-08 12:51:09	116.29469	39.97865
70	2008-02-08 12:56:08	116.29955	39.98443
70	2008-02-08 12:57:46	116.30415	39.98382
70	2008-02-08 13:01:09	116.3195	39.98422
70	2008-02-08 13:06:14	116.32161	39.97957
70	2008-02-08 13:10:50	116.31924	39.96851
70	2008-02-08 13:11:15	116.31933	39.9665
70	2008-02-08 13:16:17	116.29854	39.95948
70	2008-02-08 13:20:53	116.28375	39.95682
70	2008-02-08 13:21:19	116.28384	39.95732
70	2008-02-08 13:26:20	116.28211	39.95819
70	2008-02-08 13:30:57	116.29009	39.95757
70	2008-02-08 13:31:22	116.29432	39.95828
70	2008-02-08 13:36:24	116.33132	39.96615
70	2008-02-08 13:41:00	116.34928	39.94938
70	2008-02-08 13:41:25	116.34945	39.94882
70	2008-02-08 13:46:27	116.3492	39.9402
70	2008-02-08 13:51:03	116.35038	39.93083
70	2008-02-08 13:51:29	116.35512	39.93077
70	2008-02-08 13:56:30	116.37844	39.93166
70	2008-02-08 14:01:06	116.39905	39.93205
70	2008-02-08 14:01:32	116.39962	39.92978
70	2008-02-08 14:06:34	116.40036	39.9141
70	2008-02-08 14:06:34	116.40036	39.9141
70	2008-02-08 14:11:10	116.40595	39.91393
70	2008-02-08 14:11:35	116.40734	39.91399
70	2008-02-08 14:16:37	116.41099	39.92904
70	2008-02-08 14:21:13	116.43008	39.93945
70	2008-02-08 14:21:38	116.43019	39.93935
70	2008-02-08 14:26:40	116.43005	39.93949
70	2008-02-08 14:31:16	116.43648	39.93967
70	2008-02-08 14:31:42	116.44143	39.93985
70	2008-02-08 14:36:43	116.45964	39.95805
70	2008-02-08 14:41:20	116.48397	39.97016
70	2008-02-08 14:46:47	116.49087	39.97062
70	2008-02-08 14:51:23	116.49083	39.97056
70	2008-02-08 14:51:48	116.49084	39.97059
70	2008-02-08 14:56:50	116.49173	39.97042
70	2008-02-08 15:43:39	116.49388	39.97063
70	2008-02-08 15:48:41	116.50712	39.96414
70	2008-02-08 15:51:48	116.52488	39.96389
70	2008-02-08 15:53:43	116.52706	39.96513
70	2008-02-08 15:58:44	116.51256	39.94985
70	2008-02-08 16:01:51	116.51806	39.96905
70	2008-02-08 17:16:29	116.56628	40.07221
