# Supplementary material for: An adaptive map-matching algorithm based on hierarchical fuzzy system from vehicular GPS data
Source: PLoS One. 2017 Dec 5;12(12):e0188796. doi: 10.1371/journal.pone.0188796 (PMC5716534; doi:10.1371/journal.pone.0188796)
Supplement: S1 Data — (ZIP) [file pone.0188796.s001.zip › data samples/72.txt]

72	2008-02-02 13:34:08	116.39572	39.96221
72	2008-02-02 13:37:34	116.40183	39.95213
72	2008-02-02 13:39:10	116.3986	39.95018
72	2008-02-02 13:42:36	116.4055	39.94767
72	2008-02-02 13:44:11	116.4145	39.94801
72	2008-02-02 13:49:13	116.42768	39.93436
72	2008-02-02 13:52:39	116.42799	39.92829
72	2008-02-02 13:54:15	116.42823	39.9221
72	2008-02-02 13:57:41	116.4288	39.91245
72	2008-02-02 13:59:16	116.42951	39.90767
72	2008-02-02 14:04:18	116.43845	39.87373
72	2008-02-02 14:07:44	116.41845	39.8701
72	2008-02-02 14:12:46	116.41085	39.85604
72	2008-02-02 14:14:21	116.40924	39.85595
72	2008-02-02 14:17:47	116.40823	39.85595
72	2008-02-02 14:19:23	116.40832	39.84686
72	2008-02-02 14:22:49	116.40861	39.84463
72	2008-02-02 14:24:25	116.40798	39.85521
72	2008-02-02 14:27:51	116.43879	39.85743
72	2008-02-02 14:29:26	116.45466	39.86685
72	2008-02-02 14:32:52	116.45551	39.89169
72	2008-02-02 14:37:54	116.45508	39.8933
72	2008-02-02 14:39:30	116.45544	39.89822
72	2008-02-02 14:42:55	116.46062	39.89935
72	2008-02-02 14:46:58	116.46701	39.89926
72	2008-02-02 15:23:27	116.47178	39.89922
72	2008-02-02 15:28:28	116.46589	39.89208
72	2008-02-02 15:29:16	116.46027	39.89201
72	2008-02-02 15:33:30	116.45476	39.88332
72	2008-02-02 15:34:18	116.45074	39.88312
72	2008-02-02 15:38:32	116.4541	39.88026
72	2008-02-02 15:39:19	116.45476	39.87725
72	2008-02-02 15:43:33	116.46121	39.87489
72	2008-02-02 15:44:21	116.46166	39.8766
72	2008-02-02 15:48:35	116.45653	39.88567
72	2008-02-02 15:49:23	116.4562	39.88746
72	2008-02-02 15:53:36	116.45081	39.88314
72	2008-02-02 15:54:24	116.4507	39.88316
72	2008-02-02 15:58:38	116.44993	39.87754
72	2008-02-02 15:59:26	116.44983	39.87508
72	2008-02-02 16:08:41	116.45456	39.86897
72	2008-02-02 16:09:29	116.45453	39.8684
72	2008-02-02 16:13:43	116.45556	39.86295
72	2008-02-02 16:14:31	116.45455	39.86359
72	2008-02-02 16:18:45	116.46587	39.84689
72	2008-02-02 16:19:33	116.47426	39.83894
72	2008-02-02 16:23:46	116.50617	39.81038
72	2008-02-02 16:24:34	116.50075	39.80778
72	2008-02-02 16:28:48	116.50541	39.78974
72	2008-02-02 16:29:36	116.5087	39.78562
72	2008-02-02 16:29:36	116.5087	39.78562
72	2008-02-02 16:34:38	116.50789	39.76506
72	2008-02-02 16:38:51	116.49543	39.73688
72	2008-02-02 16:43:53	116.50726	39.73316
72	2008-02-02 16:44:41	116.50764	39.73308
72	2008-02-02 16:48:55	116.49399	39.74377
72	2008-02-02 16:48:55	116.49399	39.74377
72	2008-02-02 16:49:43	116.4904	39.75104
72	2008-02-02 16:53:56	116.48716	39.75938
72	2008-02-02 16:54:44	116.48771	39.76316
72	2008-02-02 16:58:58	116.51125	39.77292
72	2008-02-02 16:59:46	116.51391	39.77869
72	2008-02-02 17:04:00	116.51994	39.79939
72	2008-02-02 17:09:01	116.50812	39.81839
72	2008-02-02 17:09:49	116.50668	39.82078
72	2008-02-02 17:14:03	116.48425	39.84154
72	2008-02-02 17:14:51	116.48264	39.84307
72	2008-02-02 17:19:05	116.48216	39.86412
72	2008-02-02 17:19:53	116.48204	39.86649
72	2008-02-02 17:24:06	116.46372	39.8667
72	2008-02-02 17:24:54	116.46158	39.86887
72	2008-02-02 17:29:08	116.46162	39.88186
72	2008-02-02 17:34:58	116.43808	39.89133
72	2008-02-02 17:39:59	116.43016	39.90773
72	2008-02-02 17:44:13	116.41632	39.90701
72	2008-02-02 17:45:01	116.41327	39.90708
72	2008-02-02 17:49:15	116.41129	39.90912
72	2008-02-02 17:50:03	116.41164	39.91097
72	2008-02-02 17:54:16	116.42809	39.91413
72	2008-02-02 17:55:04	116.42822	39.91415
72	2008-02-02 17:59:18	116.43248	39.9063
72	2008-02-02 18:00:06	116.43347	39.90474
72	2008-02-02 18:04:20	116.44093	39.90693
72	2008-02-02 18:05:08	116.44356	39.90691
72	2008-02-02 18:10:09	116.45499	39.89462
72	2008-02-02 18:14:23	116.46047	39.89364
72	2008-02-02 18:43:39	116.45561	39.89494
72	2008-02-02 18:45:19	116.45504	39.89651
72	2008-02-02 18:48:41	116.45178	39.89599
72	2008-02-02 18:50:20	116.45477	39.89593
72	2008-02-02 18:55:22	116.45581	39.9012
72	2008-02-02 19:14:41	116.45489	39.88795
72	2008-02-02 19:17:50	116.44998	39.88642
72	2008-02-02 19:19:43	116.45006	39.8854
72	2008-02-02 19:22:51	116.44071	39.88337
72	2008-02-02 19:24:44	116.43619	39.88307
72	2008-02-02 19:27:53	116.43431	39.8979
72	2008-02-02 19:29:46	116.43022	39.89991
72	2008-02-02 19:32:55	116.42878	39.91273
72	2008-02-02 19:34:48	116.42834	39.92329
72	2008-02-02 19:37:56	116.42784	39.93365
72	2008-02-02 19:39:49	116.42755	39.94052
72	2008-02-02 19:43:21	116.41207	39.94815
72	2008-02-02 19:44:51	116.41269	39.9517
72	2008-02-02 19:53:01	116.41187	39.96717
72	2008-02-02 19:54:54	116.41187	39.96717
72	2008-02-02 19:58:03	116.41118	39.9797
72	2008-02-02 19:59:56	116.41112	39.98183
72	2008-02-02 20:05:09	116.41877	40.00032
72	2008-02-02 20:05:28	116.4193	40.00099
72	2008-02-02 20:09:59	116.423	40.0
72	2008-02-02 20:10:30	116.423	40.0
72	2008-02-02 20:15:01	116.42311	40.00004
72	2008-02-02 20:15:32	116.4213	40.00048
72	2008-02-02 20:20:03	116.41788	39.9915
72	2008-02-02 20:20:33	116.41788	39.9915
72	2008-02-02 20:25:04	116.41781	39.9887
72	2008-02-02 20:25:35	116.41781	39.9887
72	2008-02-02 20:30:06	116.44102	39.98436
72	2008-02-02 20:30:37	116.4467	39.98076
72	2008-02-02 20:30:37	116.4467	39.98076
72	2008-02-02 20:35:08	116.45867	39.97703
72	2008-02-02 20:35:38	116.45867	39.97702
72	2008-02-02 20:40:09	116.44928	39.97949
72	2008-02-02 20:40:40	116.44927	39.97949
72	2008-02-02 20:45:11	116.44335	39.98326
72	2008-02-02 20:45:42	116.43984	39.98513
72	2008-02-02 20:50:13	116.46468	40.03182
72	2008-02-02 20:50:43	116.46796	40.0337
72	2008-02-02 20:50:43	116.46796	40.0337
72	2008-02-02 20:55:14	116.476	40.08989
72	2008-02-02 20:55:45	116.47626	40.09097
72	2008-02-02 21:00:16	116.52574	40.09724
72	2008-02-02 21:00:16	116.52574	40.09724
72	2008-02-02 21:00:47	116.53345	40.09836
72	2008-02-02 21:05:48	116.54725	40.1054
72	2008-02-02 21:10:19	116.5367	40.11066
72	2008-02-02 21:10:50	116.53654	40.11294
72	2008-02-02 21:15:21	116.52005	40.12808
72	2008-02-02 21:15:52	116.51928	40.13326
72	2008-02-02 21:20:22	116.52471	40.17492
72	2008-02-02 21:20:52	116.52509	40.18134
72	2008-02-02 21:25:54	116.50887	40.20972
72	2008-02-02 21:28:25	116.50825	40.20925
72	2008-02-02 21:30:59	116.48044	40.208
72	2008-02-02 21:32:27	116.47989	40.20793
72	2008-02-02 21:32:48	116.47992	40.20793
72	2008-02-02 21:47:53	116.48587	40.21114
72	2008-02-03 04:00:36	116.48581	40.21116
72	2008-02-03 04:00:36	116.48581	40.21116
72	2008-02-03 09:32:36	116.48566	40.21121
72	2008-02-03 09:36:22	116.48592	40.2109
72	2008-02-03 09:37:37	116.48592	40.2109
72	2008-02-03 09:41:24	116.48957	40.212
72	2008-02-03 09:42:39	116.48617	40.20815
72	2008-02-03 09:46:26	116.44805	40.20659
72	2008-02-03 09:47:40	116.43502	40.20585
72	2008-02-03 09:52:42	116.39904	40.19534
72	2008-02-03 09:56:29	116.38614	40.1744
72	2008-02-03 09:57:44	116.38508	40.17607
72	2008-02-03 10:01:31	116.40124	40.17143
72	2008-02-03 10:02:45	116.40175	40.16307
72	2008-02-03 10:06:32	116.4039	40.13873
72	2008-02-03 10:07:47	116.40189	40.12751
72	2008-02-03 10:11:34	116.40582	40.1032
72	2008-02-03 10:12:49	116.40587	40.10137
72	2008-02-03 10:16:36	116.40781	40.07937
72	2008-02-03 10:17:50	116.40706	40.07467
72	2008-02-03 10:17:50	116.40706	40.07467
72	2008-02-03 10:21:37	116.40695	40.06246
72	2008-02-03 10:22:52	116.40732	40.05803
72	2008-02-03 10:26:39	116.40716	40.05214
72	2008-02-03 10:28:20	116.40548	40.04932
72	2008-02-03 10:37:31	116.4241	40.03102
72	2008-02-03 10:40:09	116.43111	40.03049
72	2008-02-03 10:41:44	116.42897	40.03723
72	2008-02-03 10:45:10	116.41944	40.03624
72	2008-02-03 11:11:53	116.4015	39.96093
72	2008-02-03 11:15:19	116.39889	39.95014
72	2008-02-03 11:20:25	116.39058	39.94992
72	2008-02-03 11:25:27	116.39647	39.96541
72	2008-02-03 11:25:27	116.39647	39.96541
72	2008-02-03 11:30:00	116.40187	39.95014
72	2008-02-03 11:30:28	116.4016	39.94819
72	2008-02-03 11:40:32	116.42869	39.91305
72	2008-02-03 11:45:04	116.44716	39.9025
72	2008-02-03 11:45:32	116.45194	39.90276
72	2008-02-03 11:50:06	116.45515	39.89988
72	2008-02-03 11:50:56	116.45534	39.89851
72	2008-02-03 12:00:37	116.44701	39.9072
72	2008-02-03 12:15:42	116.42001	39.92432
72	2008-02-03 12:20:16	116.41943	39.94033
72	2008-02-03 12:30:19	116.39669	39.94776
72	2008-02-03 12:30:47	116.39282	39.94774
72	2008-02-03 12:35:21	116.3686	39.9476
72	2008-02-03 12:35:49	116.36646	39.94749
72	2008-02-03 12:41:13	116.36091	39.94598
72	2008-02-03 12:45:24	116.35427	39.94389
72	2008-02-03 12:45:52	116.35292	39.94352
72	2008-02-03 12:50:54	116.35187	39.94482
72	2008-02-03 12:55:56	116.34891	39.94151
72	2008-02-03 13:00:29	116.34507	39.93897
72	2008-02-03 13:00:57	116.3407	39.93794
72	2008-02-03 13:05:31	116.29539	39.9441
72	2008-02-03 13:05:59	116.29197	39.94531
72	2008-02-03 13:10:32	116.2664	39.94573
72	2008-02-03 13:11:01	116.26455	39.94577
72	2008-02-03 13:16:06	116.2633	39.95379
72	2008-02-03 13:30:01	116.26777	39.95554
72	2008-02-03 13:32:44	116.26967	39.94973
72	2008-02-03 13:35:02	116.27291	39.95559
72	2008-02-03 13:37:46	116.28631	39.95667
72	2008-02-03 13:40:04	116.29698	39.95862
72	2008-02-03 13:42:48	116.29858	39.95234
72	2008-02-03 13:47:49	116.31119	39.93816
72	2008-02-03 13:50:07	116.31946	39.93756
72	2008-02-03 13:52:51	116.31809	39.94992
72	2008-02-03 13:55:09	116.31743	39.95516
72	2008-02-03 13:57:53	116.31551	39.96503
72	2008-02-03 14:00:11	116.3118	39.9739
72	2008-02-03 14:02:54	116.31895	39.9749
72	2008-02-03 14:05:12	116.32781	39.96671
72	2008-02-03 14:10:14	116.32264	39.9663
72	2008-02-03 14:12:58	116.32047	39.96611
72	2008-02-03 14:15:16	116.31328	39.9704
72	2008-02-03 14:17:59	116.31027	39.98324
72	2008-02-03 14:20:17	116.30001	39.98419
72	2008-02-03 14:23:01	116.29963	39.98083
72	2008-02-03 14:25:19	116.30546	39.98112
72	2008-02-03 14:28:03	116.30882	39.98128
72	2008-02-03 14:30:21	116.30942	39.98089
72	2008-02-03 14:33:04	116.31028	39.97952
72	2008-02-03 14:35:22	116.31287	39.98398
72	2008-02-03 14:38:06	116.32703	39.98469
72	2008-02-03 14:40:24	116.33024	39.99147
72	2008-02-03 14:43:08	116.33255	40.00036
72	2008-02-03 14:45:26	116.33875	40.00625
72	2008-02-03 14:48:09	116.34636	40.00014
72	2008-02-03 14:50:27	116.3468	39.99248
72	2008-02-03 14:53:11	116.35174	39.9854
72	2008-02-03 14:55:29	116.35431	39.98035
72	2008-02-03 15:00:31	116.34701	39.99279
72	2008-02-03 15:03:14	116.34622	40.00916
72	2008-02-03 15:05:32	116.34573	40.01601
72	2008-02-03 15:11:17	116.34578	40.01425
72	2008-02-03 15:15:39	116.34644	39.99869
72	2008-02-03 15:16:19	116.34664	39.99451
72	2008-02-03 15:20:41	116.34712	39.98625
72	2008-02-03 15:21:21	116.34742	39.9825
72	2008-02-03 15:25:42	116.34966	39.94934
72	2008-02-03 15:26:22	116.34997	39.94712
72	2008-02-03 15:30:44	116.35037	39.93868
72	2008-02-03 15:31:24	116.34994	39.9383
72	2008-02-03 15:35:46	116.35393	39.95111
72	2008-02-03 15:36:26	116.35534	39.95152
72	2008-02-03 15:40:47	116.36567	39.95651
72	2008-02-03 15:41:27	116.36899	39.95655
72	2008-02-03 15:45:49	116.38148	39.96168
72	2008-02-03 15:46:29	116.3844	39.96168
72	2008-02-03 15:46:29	116.3844	39.96168
72	2008-02-03 15:50:51	116.37612	39.95763
72	2008-02-03 15:55:52	116.35885	39.95663
72	2008-02-03 15:56:32	116.35509	39.95858
72	2008-02-03 16:00:53	116.35514	39.96616
72	2008-02-03 16:00:53	116.35514	39.96616
72	2008-02-03 16:01:33	116.35997	39.96622
72	2008-02-03 16:05:55	116.37728	39.96673
72	2008-02-03 16:06:35	116.38353	39.96682
72	2008-02-03 16:10:56	116.39559	39.96979
72	2008-02-03 16:11:36	116.39588	39.96869
72	2008-02-03 16:15:58	116.40115	39.9684
72	2008-02-03 16:16:38	116.40108	39.96699
72	2008-02-03 16:21:00	116.42766	39.97256
72	2008-02-03 16:21:39	116.431	39.97727
72	2008-02-03 16:26:01	116.42801	39.98655
72	2008-02-03 16:26:41	116.428	39.98704
72	2008-02-03 16:31:03	116.45604	39.97463
72	2008-02-03 16:31:43	116.46086	39.97146
72	2008-02-03 16:36:05	116.4948	39.99833
72	2008-02-03 16:36:44	116.5014	40.00426
72	2008-02-03 16:41:06	116.56	40.03194
72	2008-02-03 16:41:46	116.56614	40.0349
72	2008-02-03 16:46:08	116.58387	40.05219
72	2008-02-03 16:46:48	116.58354	40.06066
72	2008-02-03 16:51:49	116.58058	40.07471
72	2008-02-03 16:56:11	116.5818	40.06677
72	2008-02-03 16:56:51	116.58186	40.06619
72	2008-02-03 17:23:33	116.43667	40.07824
72	2008-02-03 17:26:41	116.4279	40.06766
72	2008-02-03 17:28:35	116.42374	40.06781
72	2008-02-03 17:31:42	116.43649	40.07805
72	2008-02-03 17:33:36	116.44729	40.08547
72	2008-02-03 17:36:44	116.44576	40.08524
72	2008-02-03 17:38:38	116.43404	40.08742
72	2008-02-03 17:41:46	116.43429	40.08246
72	2008-02-03 17:43:40	116.43429	40.08246
72	2008-02-03 17:46:47	116.43429	40.08246
72	2008-02-03 17:48:41	116.43429	40.08246
72	2008-02-03 17:51:49	116.43429	40.08246
72	2008-02-03 17:53:43	116.43429	40.08246
72	2008-02-03 17:56:50	116.43419	40.07639
72	2008-02-03 17:58:45	116.4317	40.07464
72	2008-02-03 18:01:52	116.43041	40.06305
72	2008-02-03 18:01:52	116.43041	40.06305
72	2008-02-03 18:03:46	116.42453	40.06173
72	2008-02-03 18:06:54	116.41091	40.06028
72	2008-02-03 18:11:55	116.40814	40.0567
72	2008-02-03 18:13:50	116.40538	40.05671
72	2008-02-03 18:16:57	116.39862	40.04954
72	2008-02-03 18:18:51	116.39436	40.04703
72	2008-02-03 18:22:23	116.40422	40.04622
72	2008-02-03 18:23:53	116.40509	40.04349
72	2008-02-03 18:50:05	116.34994	39.94271
72	2008-02-03 18:50:05	116.34994	39.94271
72	2008-02-03 18:55:07	116.34939	39.93417
72	2008-02-03 18:58:14	116.3496	39.92864
72	2008-02-03 19:00:08	116.34992	39.92533
72	2008-02-03 19:03:16	116.35009	39.92098
72	2008-02-03 19:05:10	116.35015	39.91717
72	2008-02-03 19:08:17	116.3504	39.90971
72	2008-02-03 19:10:12	116.35038	39.90442
72	2008-02-03 19:13:19	116.34416	39.89689
72	2008-02-03 19:15:13	116.34169	39.89674
72	2008-02-03 19:18:21	116.33665	39.89644
72	2008-02-03 19:20:15	116.33201	39.89622
72	2008-02-03 19:23:22	116.32712	39.89596
72	2008-02-03 19:25:17	116.32481	39.89596
72	2008-02-03 19:28:24	116.31994	39.89593
72	2008-02-03 19:30:18	116.31651	39.89598
72	2008-02-03 19:33:26	116.31521	39.90037
72	2008-02-03 19:35:20	116.31568	39.90604
72	2008-02-03 19:38:27	116.32947	39.907
72	2008-02-03 19:38:27	116.32947	39.907
72	2008-02-03 19:40:22	116.3293	39.91062
72	2008-02-03 19:43:29	116.33035	39.91266
72	2008-02-03 19:45:23	116.33229	39.91268
72	2008-02-03 19:48:31	116.3299	39.90841
72	2008-02-03 19:50:25	116.32537	39.9064
72	2008-02-03 19:53:32	116.32155	39.9062
72	2008-02-03 19:55:27	116.31765	39.90622
72	2008-02-03 19:58:34	116.31109	39.90627
72	2008-02-03 20:00:28	116.30187	39.90671
72	2008-02-03 20:05:30	116.3041	39.89348
72	2008-02-03 20:08:37	116.2967	39.88841
72	2008-02-03 20:10:32	116.29544	39.8871
72	2008-02-03 20:13:39	116.29749	39.89101
72	2008-02-03 20:15:33	116.29748	39.89102
72	2008-02-03 20:18:41	116.30164	39.88851
72	2008-02-03 20:20:35	116.30212	39.88276
72	2008-02-03 20:23:42	116.28901	39.88193
72	2008-02-03 20:25:37	116.28903	39.89039
72	2008-02-03 20:28:44	116.28897	39.89467
72	2008-02-03 20:30:38	116.28907	39.89589
72	2008-02-03 20:33:46	116.28909	39.89905
72	2008-02-03 20:35:40	116.28973	39.90618
72	2008-02-03 20:38:50	116.30437	39.912
72	2008-02-03 20:40:41	116.30352	39.91353
72	2008-02-03 20:43:49	116.30435	39.9216
72	2008-02-03 20:45:43	116.30444	39.92331
72	2008-02-03 20:50:45	116.29604	39.93206
72	2008-02-03 20:53:52	116.3001	39.94097
72	2008-02-03 20:55:46	116.31052	39.93844
72	2008-02-03 20:55:46	116.31052	39.93844
72	2008-02-03 20:59:03	116.34116	39.93785
72	2008-02-03 21:00:48	116.35204	39.93913
72	2008-02-03 21:02:50	116.35211	39.93926
72	2008-02-03 21:29:15	116.3438	39.94367
72	2008-02-03 21:30:03	116.34304	39.94661
72	2008-02-03 21:34:16	116.34342	39.94437
72	2008-02-03 21:35:04	116.34556	39.9413
72	2008-02-03 21:39:18	116.34941	39.93224
72	2008-02-03 21:39:18	116.34941	39.93224
72	2008-02-03 21:40:06	116.34943	39.93133
72	2008-02-03 21:44:20	116.34995	39.92347
72	2008-02-03 21:45:08	116.35006	39.92093
72	2008-02-03 21:49:21	116.35047	39.91038
72	2008-02-03 21:50:09	116.35032	39.90892
72	2008-02-03 21:54:23	116.34982	39.89779
72	2008-02-03 21:55:11	116.34626	39.897
72	2008-02-03 21:59:25	116.31599	39.89604
72	2008-02-03 22:00:13	116.31541	39.89605
72	2008-02-03 22:04:26	116.31917	39.90606
72	2008-02-03 22:05:14	116.32694	39.90595
72	2008-02-03 22:09:28	116.35015	39.90059
72	2008-02-03 22:14:30	116.35143	39.90886
72	2008-02-03 22:15:17	116.35154	39.90862
72	2008-02-03 22:19:31	116.35408	39.91062
72	2008-02-03 22:20:19	116.35689	39.91031
72	2008-02-03 22:25:21	116.34669	39.89665
72	2008-02-03 22:29:35	116.30191	39.89579
72	2008-02-03 22:30:22	116.293	39.8958
72	2008-02-03 22:34:36	116.23837	39.89598
72	2008-02-03 22:35:24	116.22999	39.89618
72	2008-02-03 22:39:38	116.24663	39.90267
72	2008-02-03 22:40:26	116.24663	39.90267
72	2008-02-03 22:44:39	116.25736	39.90618
72	2008-02-03 22:45:27	116.25941	39.9062
72	2008-02-03 22:49:41	116.26862	39.91427
72	2008-02-03 22:50:29	116.26922	39.92168
72	2008-02-03 22:54:43	116.28157	39.94543
72	2008-02-03 22:55:31	116.287	39.94641
72	2008-02-03 22:59:44	116.32695	39.93627
72	2008-02-03 23:00:32	116.32621	39.93593
72	2008-02-03 23:04:46	116.32758	39.93114
72	2008-02-03 23:09:48	116.35646	39.93098
72	2008-02-03 23:10:36	116.36142	39.93094
72	2008-02-03 23:14:49	116.37269	39.93148
72	2008-02-03 23:15:37	116.37418	39.93155
72	2008-02-03 23:19:51	116.39352	39.92912
72	2008-02-03 23:20:39	116.39541	39.92889
72	2008-02-03 23:24:53	116.39971	39.92734
72	2008-02-03 23:25:41	116.39995	39.924
72	2008-02-03 23:25:41	116.39995	39.924
72	2008-02-03 23:29:54	116.39993	39.92578
72	2008-02-03 23:30:42	116.39971	39.92936
72	2008-02-03 23:34:56	116.38966	39.93884
72	2008-02-03 23:35:44	116.38817	39.93928
72	2008-02-03 23:39:58	116.37329	39.95609
72	2008-02-03 23:44:59	116.3649	39.96259
72	2008-02-03 23:44:59	116.3649	39.96259
72	2008-02-03 23:50:01	116.39215	39.96707
72	2008-02-03 23:50:49	116.39665	39.96717
72	2008-02-03 23:55:03	116.40384	39.98145
72	2008-02-03 23:55:51	116.40388	39.98149
72	2008-02-04 00:00:04	116.40605	39.99743
72	2008-02-04 00:00:52	116.40921	39.99748
72	2008-02-04 00:05:06	116.40306	39.99735
72	2008-02-04 00:05:54	116.40299	39.99731
72	2008-02-04 00:10:08	116.41161	40.00006
72	2008-02-04 00:10:56	116.41077	40.00564
72	2008-02-04 00:15:09	116.41186	40.03107
72	2008-02-04 00:15:57	116.41174	40.03128
72	2008-02-04 00:20:11	116.41078	40.03135
72	2008-02-04 00:20:59	116.41125	40.03134
72	2008-02-04 00:25:13	116.40623	40.05049
72	2008-02-04 00:26:01	116.40992	40.05547
72	2008-02-04 00:30:14	116.41512	40.07434
72	2008-02-04 00:31:02	116.41512	40.07566
72	2008-02-04 00:35:16	116.40644	40.06893
72	2008-02-04 00:36:04	116.40663	40.07112
72	2008-02-04 00:40:18	116.40647	40.10233
72	2008-02-04 00:41:06	116.40613	40.10602
72	2008-02-04 00:45:19	116.40184	40.16455
72	2008-02-04 00:46:07	116.40133	40.17374
72	2008-02-04 00:50:21	116.45145	40.18057
72	2008-02-04 00:51:09	116.45255	40.19293
72	2008-02-04 00:55:23	116.45884	40.22932
72	2008-02-04 01:22:33	116.40984	40.00905
72	2008-02-04 03:18:15	116.45491	40.21674
72	2008-02-04 03:19:03	116.45434	40.21122
72	2008-02-04 03:23:17	116.45469	40.20661
72	2008-02-04 03:24:05	116.45469	40.20661
72	2008-02-04 03:28:19	116.47959	40.20795
72	2008-02-04 03:29:07	116.48411	40.20856
72	2008-02-04 03:33:20	116.48341	40.21355
72	2008-02-04 03:34:08	116.48341	40.21355
72	2008-02-04 03:38:22	116.48348	40.21356
72	2008-02-04 03:39:10	116.48437	40.21171
72	2008-02-04 03:42:11	116.48588	40.21114
72	2008-02-04 08:46:18	116.48576	40.21112
72	2008-02-04 08:46:18	116.48576	40.21112
72	2008-02-04 08:50:02	116.48615	40.21165
72	2008-02-04 08:51:19	116.48968	40.21064
72	2008-02-04 08:55:04	116.45033	40.20675
72	2008-02-04 08:56:21	116.43058	40.20557
72	2008-02-04 09:00:06	116.39995	40.18571
72	2008-02-04 09:01:22	116.40116	40.17222
72	2008-02-04 09:05:07	116.40398	40.13912
72	2008-02-04 09:06:24	116.4033	40.1224
72	2008-02-04 09:10:09	116.40657	40.09393
72	2008-02-04 09:11:26	116.40695	40.0841
72	2008-02-04 09:15:11	116.40491	40.07421
72	2008-02-04 09:16:27	116.40611	40.07273
72	2008-02-04 09:20:12	116.40657	40.06622
72	2008-02-04 09:20:12	116.40657	40.06622
72	2008-02-04 09:21:29	116.40715	40.05955
72	2008-02-04 09:25:14	116.40576	40.04474
72	2008-02-04 09:26:31	116.40468	40.03595
72	2008-02-04 09:30:16	116.43167	40.02007
72	2008-02-04 09:31:32	116.44708	40.01486
72	2008-02-04 09:35:17	116.4422	39.98366
72	2008-02-04 09:36:34	116.45587	39.97475
72	2008-02-04 09:40:19	116.44971	39.95895
72	2008-02-04 09:41:36	116.44425	39.95936
72	2008-02-04 09:45:21	116.44226	39.96063
72	2008-02-04 09:46:37	116.44077	39.96432
72	2008-02-04 09:51:43	116.44469	39.96516
72	2008-02-04 09:52:23	116.44629	39.96644
72	2008-02-04 09:56:44	116.44235	39.96328
72	2008-02-04 09:57:25	116.44191	39.96271
72	2008-02-04 10:01:46	116.42924	39.97504
72	2008-02-04 10:02:27	116.43419	39.98254
72	2008-02-04 10:06:47	116.4776	40.01255
72	2008-02-04 10:07:27	116.48531	40.00648
72	2008-02-04 10:11:48	116.5263	40.01974
72	2008-02-04 10:12:29	116.53784	40.02386
72	2008-02-04 10:16:50	116.58404	40.05266
72	2008-02-04 10:17:31	116.58319	40.06297
72	2008-02-04 10:21:52	116.58209	40.07703
72	2008-02-04 10:22:32	116.58397	40.07936
72	2008-02-04 10:26:53	116.58701	40.06033
72	2008-02-04 10:27:34	116.58775	40.05557
72	2008-02-04 10:31:55	116.58949	40.05268
72	2008-02-04 10:32:36	116.58862	40.05069
72	2008-02-04 10:32:36	116.58862	40.05069
72	2008-02-04 10:35:38	116.58857	40.04801
72	2008-02-04 10:47:56	116.58003	40.04636
72	2008-02-04 10:49:46	116.57141	40.03631
72	2008-02-04 10:52:58	116.57092	40.03575
72	2008-02-04 10:54:48	116.58162	40.04811
72	2008-02-04 10:57:59	116.57417	40.04758
72	2008-02-04 10:59:50	116.56777	40.04235
72	2008-02-04 11:03:01	116.56495	40.0322
72	2008-02-04 11:04:51	116.55825	40.02976
72	2008-02-04 11:08:03	116.54728	40.02585
72	2008-02-04 11:09:53	116.53124	40.02013
72	2008-02-04 11:13:04	116.5064	40.00807
72	2008-02-04 11:14:55	116.49821	40.00064
72	2008-02-04 11:18:06	116.48359	39.98716
72	2008-02-04 11:19:56	116.48318	39.97906
72	2008-02-04 11:24:58	116.47975	39.96976
72	2008-02-04 11:33:11	116.4627	39.95032
72	2008-02-04 11:35:01	116.44967	39.9471
72	2008-02-04 11:38:13	116.43886	39.94201
72	2008-02-04 11:40:03	116.43432	39.93988
72	2008-02-04 11:43:14	116.42236	39.93971
72	2008-02-04 11:45:05	116.40888	39.93956
72	2008-02-04 11:45:05	116.40888	39.93956
72	2008-02-04 11:50:06	116.39056	39.93936
72	2008-02-04 11:53:18	116.38896	39.94738
72	2008-02-04 11:55:08	116.3996	39.94757
72	2008-02-04 11:58:19	116.41777	39.9481
72	2008-02-04 12:00:10	116.42724	39.94304
72	2008-02-04 12:03:21	116.43295	39.93739
72	2008-02-04 12:05:11	116.43446	39.9352
72	2008-02-04 12:08:23	116.4442	39.93309
72	2008-02-04 12:10:13	116.44419	39.93266
72	2008-02-04 12:13:24	116.45517	39.93213
72	2008-02-04 12:15:15	116.45541	39.92247
72	2008-02-04 12:18:26	116.45526	39.90553
72	2008-02-04 12:20:16	116.46747	39.90676
72	2008-02-04 12:20:16	116.46747	39.90676
72	2008-02-04 12:23:28	116.47149	39.90321
72	2008-02-04 12:25:18	116.47145	39.90243
72	2008-02-04 12:28:29	116.47092	39.89914
72	2008-02-04 12:33:31	116.46699	39.89212
72	2008-02-04 12:33:31	116.46699	39.89212
72	2008-02-04 12:35:21	116.45757	39.89221
72	2008-02-04 12:38:33	116.45556	39.90433
72	2008-02-04 12:40:23	116.45583	39.9111
72	2008-02-04 12:43:34	116.4557	39.91733
72	2008-02-04 12:45:25	116.45517	39.91552
72	2008-02-04 12:48:26	116.45493	39.9151
72	2008-02-04 12:52:27	116.45166	39.91497
72	2008-02-04 12:53:41	116.45264	39.91325
72	2008-02-04 12:57:29	116.46343	39.91132
72	2008-02-04 12:58:43	116.46359	39.90831
72	2008-02-04 13:02:30	116.45598	39.91234
72	2008-02-04 13:02:30	116.45598	39.91234
72	2008-02-04 13:03:44	116.45944	39.91637
72	2008-02-04 13:07:32	116.46354	39.91857
72	2008-02-04 13:08:46	116.4609	39.92254
72	2008-02-04 13:12:34	116.45304	39.92205
72	2008-02-04 13:13:47	116.44578	39.92198
72	2008-02-04 13:17:35	116.44483	39.92569
72	2008-02-04 13:18:49	116.43809	39.92571
72	2008-02-04 13:22:37	116.43037	39.93302
72	2008-02-04 13:23:51	116.43013	39.93865
72	2008-02-04 13:27:39	116.43742	39.93513
72	2008-02-04 13:28:52	116.43833	39.93904
72	2008-02-04 13:32:40	116.42828	39.94008
72	2008-02-04 13:33:54	116.42792	39.94174
72	2008-02-04 13:37:42	116.42615	39.95203
72	2008-02-04 13:38:56	116.42574	39.95781
72	2008-02-04 14:14:27	116.38915	39.9479
72	2008-02-04 14:15:57	116.38267	39.94776
72	2008-02-04 14:19:29	116.36585	39.94553
72	2008-02-04 14:20:59	116.36625	39.94021
72	2008-02-04 14:24:30	116.35803	40.07188
72	2008-02-04 14:24:30	116.35803	40.07188
72	2008-02-04 14:26:00	116.35787	39.93867
72	2008-02-04 14:29:32	116.35002	39.94144
72	2008-02-04 14:29:32	116.35002	39.94144
72	2008-02-04 14:47:01	116.31465	39.96641
72	2008-02-04 14:50:08	116.31853	39.96577
72	2008-02-04 14:52:03	116.33804	39.96627
72	2008-02-04 14:55:09	116.37774	39.96682
72	2008-02-04 14:57:04	116.40252	39.96751
72	2008-02-04 15:00:11	116.44231	39.96024
72	2008-02-04 15:02:06	116.43877	39.9564
72	2008-02-04 15:05:13	116.44052	39.96272
72	2008-02-04 15:08:08	116.44117	39.96644
72	2008-02-04 15:08:08	116.44117	39.96644
72	2008-02-04 15:10:14	116.44062	39.9635
72	2008-02-04 15:13:10	116.42279	39.96816
72	2008-02-04 15:15:16	116.39716	39.96756
72	2008-02-04 15:18:11	116.39081	39.97075
72	2008-02-04 15:20:18	116.39013	39.9692
72	2008-02-04 17:19:15	116.35018	39.91443
72	2008-02-04 17:22:23	116.35486	39.91246
72	2008-02-04 17:24:17	116.35647	39.91254
72	2008-02-04 17:27:24	116.36753	39.91057
72	2008-02-04 17:29:18	116.36615	39.91004
72	2008-02-04 17:32:26	116.35983	39.91182
72	2008-02-04 17:34:20	116.35821	39.91594
72	2008-02-04 17:37:28	116.35016	39.92123
72	2008-02-04 17:39:22	116.34976	39.92913
72	2008-02-04 17:42:29	116.35812	39.94453
72	2008-02-04 17:44:23	116.36568	39.9468
72	2008-02-04 17:47:31	116.36574	39.94543
72	2008-02-04 17:49:25	116.36599	39.9421
72	2008-02-04 17:52:32	116.36449	39.93926
72	2008-02-04 17:52:32	116.36449	39.93926
72	2008-02-04 17:54:26	116.36318	39.93926
72	2008-02-04 17:57:34	116.35053	39.93959
72	2008-02-04 17:59:28	116.3505	39.93966
72	2008-02-04 18:02:36	116.35034	39.94126
72	2008-02-04 18:04:30	116.34988	39.93927
72	2008-02-04 18:07:37	116.34615	39.93927
72	2008-02-04 18:09:31	116.34575	39.94051
72	2008-02-04 18:12:39	116.33003	39.95057
72	2008-02-04 18:14:33	116.32514	39.95068
72	2008-02-04 18:17:41	116.31891	39.9556
72	2008-02-04 18:19:35	116.31731	39.95543
72	2008-02-04 18:22:42	116.31891	39.94245
72	2008-02-04 18:24:36	116.30868	39.93924
72	2008-02-04 18:27:44	116.298	39.94649
72	2008-02-04 18:29:38	116.29654	39.94381
72	2008-02-04 18:32:46	116.28226	39.95078
72	2008-02-04 18:34:39	116.27853	39.9533
72	2008-02-04 18:37:46	116.27549	39.9575
72	2008-02-04 18:44:42	116.28092	39.95653
72	2008-02-04 18:47:50	116.28886	39.94443
72	2008-02-04 18:49:44	116.29311	39.94465
72	2008-02-04 18:52:51	116.30012	39.94217
72	2008-02-04 18:57:57	116.31	39.9384
72	2008-02-04 19:01:49	116.3191	39.9428
72	2008-02-04 19:02:58	116.31945	39.9454
72	2008-02-04 19:06:50	116.30701	39.93994
72	2008-02-04 19:08:00	116.30303	39.94198
72	2008-02-04 19:11:52	116.30379	39.93153
72	2008-02-04 19:13:02	116.30378	39.93126
72	2008-02-04 19:16:54	116.30406	39.91869
72	2008-02-04 19:18:03	116.30402	39.91588
72	2008-02-04 19:21:55	116.30409	39.90793
72	2008-02-04 19:23:05	116.30217	39.9061
72	2008-02-04 19:26:57	116.31502	39.90032
72	2008-02-04 19:28:06	116.31523	39.89641
72	2008-02-04 19:31:57	116.31517	39.90043
72	2008-02-04 19:33:07	116.31514	39.90539
72	2008-02-04 19:36:59	116.31094	39.90628
72	2008-02-04 19:38:09	116.30752	39.90635
72	2008-02-04 19:42:01	116.30424	39.93686
72	2008-02-04 19:43:10	116.30393	39.94602
72	2008-02-04 19:47:02	116.32737	39.96617
72	2008-02-04 19:48:12	116.34007	39.96622
72	2008-02-04 19:52:04	116.36374	39.96627
72	2008-02-04 19:53:14	116.36388	39.97008
72	2008-02-04 19:53:14	116.36388	39.97008
72	2008-02-04 19:57:06	116.37001	39.97556
72	2008-02-04 19:58:15	116.36822	39.97558
72	2008-02-04 19:58:15	116.36822	39.97558
72	2008-02-04 20:02:07	116.3636	39.97995
72	2008-02-04 20:03:17	116.3634	39.98489
72	2008-02-04 20:07:09	116.37029	39.99215
72	2008-02-04 20:13:20	116.37779	39.99648
72	2008-02-04 20:17:12	116.3639	40.00023
72	2008-02-04 20:22:14	116.3428	40.00418
72	2008-02-04 20:22:14	116.3428	40.00418
72	2008-02-04 20:27:16	116.34569	40.01578
72	2008-02-04 20:28:25	116.34524	40.01522
72	2008-02-04 20:33:30	116.34526	40.0152
72	2008-02-04 20:35:18	116.34246	40.01388
72	2008-02-04 20:38:32	116.34293	40.00636
72	2008-02-04 20:41:20	116.33369	40.00374
72	2008-02-04 20:43:33	116.33178	40.00438
72	2008-02-04 20:46:22	116.3328	40.00426
72	2008-02-04 20:48:35	116.33683	40.00893
72	2008-02-04 20:51:24	116.34123	40.0188
72	2008-02-04 20:53:37	116.34569	40.01731
72	2008-02-04 20:58:38	116.36207	40.0021
72	2008-02-04 21:08:42	116.36311	39.98627
72	2008-02-04 21:45:56	116.34766	39.94702
72	2008-02-04 21:51:00	116.3477	39.94526
72	2008-02-04 21:55:59	116.34626	39.93924
72	2008-02-04 22:01:04	116.3453	39.9423
72	2008-02-04 22:05:51	116.33355	39.95238
72	2008-02-04 22:06:03	116.33367	39.95243
72	2008-02-04 22:10:53	116.34324	39.95672
72	2008-02-04 22:11:16	116.34627	39.95671
72	2008-02-04 22:16:06	116.34846	39.95677
72	2008-02-04 22:25:58	116.34617	39.93925
72	2008-02-04 22:26:09	116.34617	39.93925
72	2008-02-04 22:31:14	116.34617	39.93929
72	2008-02-04 22:36:01	116.33743	39.94509
72	2008-02-04 22:41:03	116.32326	39.95076
72	2008-02-04 22:41:17	116.32185	39.95066
72	2008-02-04 22:46:16	116.31887	39.96567
72	2008-02-04 22:51:23	116.31688	39.96312
72	2008-02-04 22:56:08	116.29718	39.95909
72	2008-02-04 23:06:23	116.28109	39.95839
72	2008-02-04 23:11:13	116.26859	39.96298
72	2008-02-04 23:11:27	116.26879	39.96119
72	2008-02-04 23:11:27	116.26879	39.96119
72	2008-02-04 23:16:15	116.268	39.91199
72	2008-02-04 23:16:15	116.268	39.91199
72	2008-02-04 23:16:26	116.26785	39.91007
72	2008-02-04 23:21:16	116.28211	39.90894
72	2008-02-04 23:21:43	116.28366	39.90892
72	2008-02-04 23:31:20	116.30421	39.89941
72	2008-02-04 23:31:57	116.30421	39.89427
72	2008-02-04 23:36:21	116.31257	39.85467
72	2008-02-04 23:41:38	116.31038	39.85041
72	2008-02-04 23:51:40	116.32019	39.84776
72	2008-02-04 23:56:39	116.30812	39.86442
72	2008-02-05 00:01:30	116.3049	39.88507
72	2008-02-05 00:01:51	116.3046	39.88647
72	2008-02-05 00:06:43	116.31348	39.8956
72	2008-02-05 00:11:34	116.31732	39.89643
72	2008-02-05 00:16:49	116.31727	39.89689
72	2008-02-05 00:19:35	116.31727	39.89689
72	2008-02-05 00:25:37	116.31673	39.89601
72	2008-02-05 00:30:39	116.30929	39.90629
72	2008-02-05 00:35:41	116.29289	39.91602
72	2008-02-05 00:36:55	116.29196	39.92143
72	2008-02-05 00:41:57	116.30121	39.92683
72	2008-02-05 00:45:44	116.29531	39.92869
72	2008-02-05 00:52:18	116.28226	39.9205
72	2008-02-05 01:04:54	116.29538	39.92246
72	2008-02-05 01:05:08	116.29726	39.92248
72	2008-02-05 01:09:56	116.30441	39.92615
72	2008-02-05 01:10:09	116.30441	39.92615
72	2008-02-05 01:14:58	116.31837	39.92683
72	2008-02-05 01:15:11	116.31926	39.92683
72	2008-02-05 01:19:59	116.33834	39.92164
72	2008-02-05 01:20:13	116.33848	39.91985
72	2008-02-05 01:25:14	116.33616	39.90082
72	2008-02-05 01:30:03	116.30249	39.89511
72	2008-02-05 01:30:16	116.3019	39.89556
72	2008-02-05 01:35:04	116.31392	39.89498
72	2008-02-05 01:40:06	116.31847	39.89593
72	2008-02-05 01:40:19	116.31778	39.89598
72	2008-02-05 01:45:08	116.31669	39.90604
72	2008-02-05 01:45:21	116.3182	39.90602
72	2008-02-05 01:50:09	116.34033	39.91852
72	2008-02-05 01:50:23	116.34036	39.92008
72	2008-02-05 01:55:11	116.35854	39.93339
72	2008-02-05 01:55:24	116.3579	39.9338
72	2008-02-05 02:00:26	116.36509	39.95641
72	2008-02-05 02:05:14	116.38368	39.9668
72	2008-02-05 02:05:28	116.38636	39.96692
72	2008-02-05 02:46:04	116.40196	40.16505
72	2008-02-05 02:50:52	116.40285	40.17653
72	2008-02-05 02:55:54	116.45212	40.18831
72	2008-02-05 02:56:07	116.45242	40.19149
72	2008-02-05 03:00:55	116.48589	40.21116
72	2008-02-05 03:01:09	116.48588	40.21116
72	2008-02-05 09:35:18	116.48424	40.21227
72	2008-02-05 09:40:20	116.48339	40.21355
72	2008-02-05 09:41:34	116.48339	40.21355
72	2008-02-05 09:45:22	116.48339	40.21355
72	2008-02-05 09:50:23	116.48339	40.21355
72	2008-02-05 09:55:25	116.48477	40.21449
72	2008-02-05 09:56:39	116.48961	40.21176
72	2008-02-05 10:00:27	116.45416	40.20922
72	2008-02-05 10:01:40	116.45549	40.22237
72	2008-02-05 10:05:28	116.45883	40.2293
72	2008-02-05 10:06:42	116.45883	40.2293
72	2008-02-05 10:10:30	116.45883	40.2293
72	2008-02-05 10:11:44	116.45883	40.2293
72	2008-02-05 10:15:32	116.45883	40.2293
72	2008-02-05 10:16:45	116.45883	40.2293
72	2008-02-05 10:20:33	116.45883	40.2293
72	2008-02-05 10:21:47	116.45883	40.2293
72	2008-02-05 10:25:35	116.45883	40.2293
72	2008-02-05 10:26:49	116.45883	40.2293
72	2008-02-05 10:30:37	116.45772	40.22987
72	2008-02-05 10:31:50	116.45771	40.2326
72	2008-02-05 10:35:38	116.42457	40.22388
72	2008-02-05 10:36:52	116.4105	40.22335
72	2008-02-05 10:40:40	116.37264	40.22673
72	2008-02-05 10:41:54	116.36022	40.22134
72	2008-02-05 10:45:42	116.32547	40.20213
72	2008-02-05 10:46:54	116.31161	40.20328
72	2008-02-05 10:50:42	116.27705	40.20838
72	2008-02-05 10:51:56	116.27702	40.21984
72	2008-02-05 10:55:44	116.24528	40.22006
72	2008-02-05 10:56:58	116.2358	40.21965
72	2008-02-05 11:01:08	116.22744	40.22019
72	2008-02-05 11:33:13	116.23347	40.21954
72	2008-02-05 11:34:01	116.23406	40.21586
72	2008-02-05 11:38:15	116.23648	40.21549
72	2008-02-05 11:39:03	116.23833	40.21555
72	2008-02-05 11:43:17	116.26214	40.22055
72	2008-02-05 11:44:05	116.27251	40.22061
72	2008-02-05 11:48:18	116.29394	40.20788
72	2008-02-05 11:49:06	116.29348	40.20603
72	2008-02-05 11:53:20	116.33876	40.20556
72	2008-02-05 11:54:08	116.3451	40.21009
72	2008-02-05 11:58:22	116.3788	40.2277
72	2008-02-05 11:59:10	116.38703	40.22939
72	2008-02-05 12:03:23	116.41665	40.22175
72	2008-02-05 12:04:11	116.42471	40.22387
72	2008-02-05 12:08:25	116.45669	40.23219
72	2008-02-05 12:13:27	116.45881	40.22929
72	2008-02-05 12:55:45	116.45483	40.21663
72	2008-02-05 12:57:33	116.45905	40.20742
72	2008-02-05 13:00:47	116.4895	40.21385
72	2008-02-05 13:02:35	116.4834	40.21354
72	2008-02-05 13:05:49	116.48537	40.21459
72	2008-02-05 13:07:37	116.48978	40.20847
72	2008-02-05 13:07:37	116.48978	40.20847
72	2008-02-05 13:10:50	116.49233	40.18963
72	2008-02-05 13:12:39	116.48737	40.17561
72	2008-02-05 13:15:52	116.45875	40.1738
72	2008-02-05 13:17:40	116.45892	40.16364
72	2008-02-05 13:20:53	116.45901	40.13789
72	2008-02-05 13:22:42	116.45577	40.12383
72	2008-02-05 13:25:55	116.42765	40.1171
72	2008-02-05 13:27:43	116.42729	40.10069
72	2008-02-05 13:30:57	116.43301	40.07562
72	2008-02-05 13:32:45	116.43041	40.07001
72	2008-02-05 13:35:58	116.42416	40.06188
72	2008-02-05 13:37:47	116.41855	40.06173
72	2008-02-05 13:41:00	116.40834	40.0567
72	2008-02-05 13:42:48	116.40834	40.0567
72	2008-02-05 13:46:02	116.40587	40.04652
72	2008-02-05 13:47:50	116.40427	40.03336
72	2008-02-05 13:51:03	116.40238	40.02128
72	2008-02-05 13:51:03	116.40238	40.02128
72	2008-02-05 13:52:52	116.40157	40.00846
72	2008-02-05 13:56:05	116.4014	39.99565
72	2008-02-05 13:57:53	116.40129	39.99389
72	2008-02-05 14:01:07	116.40127	39.99241
72	2008-02-05 14:02:55	116.39776	39.98728
72	2008-02-05 14:06:08	116.38192	39.98106
72	2008-02-05 14:07:57	116.37607	39.97557
72	2008-02-05 14:11:10	116.36492	39.9755
72	2008-02-05 14:12:58	116.36417	39.97548
72	2008-02-05 14:16:12	116.36141	39.97542
72	2008-02-05 14:21:13	116.34049	39.97509
72	2008-02-05 14:23:02	116.33091	39.97527
72	2008-02-05 14:26:15	116.32725	39.9794
72	2008-02-05 14:28:03	116.32573	39.97973
72	2008-02-05 14:31:17	116.31076	39.98009
72	2008-02-05 14:33:05	116.31032	39.98366
72	2008-02-05 14:36:18	116.31016	39.97954
72	2008-02-05 14:38:07	116.31159	39.97943
72	2008-02-05 14:41:20	116.32724	39.97964
72	2008-02-05 14:43:08	116.32766	39.97182
72	2008-02-05 14:46:22	116.33977	39.96613
72	2008-02-05 14:48:10	116.35847	39.96636
72	2008-02-05 14:51:23	116.37303	39.95072
72	2008-02-05 14:53:12	116.37502	39.94644
72	2008-02-05 14:56:25	116.38715	39.93939
72	2008-02-05 14:58:13	116.38928	39.93895
72	2008-02-05 15:01:27	116.38998	39.93236
72	2008-02-05 15:03:15	116.3968	39.93203
72	2008-02-05 15:06:28	116.39991	39.9243
72	2008-02-05 15:08:17	116.39998	39.92306
72	2008-02-05 15:11:30	116.40039	39.91405
72	2008-02-05 15:13:18	116.4072	39.91423
72	2008-02-05 15:13:18	116.4072	39.91423
72	2008-02-05 15:16:32	116.4244	39.91419
72	2008-02-05 15:18:20	116.42844	39.91323
72	2008-02-05 15:21:33	116.43249	39.90564
72	2008-02-05 15:23:22	116.43769	39.90646
72	2008-02-05 15:28:23	116.44862	39.90712
72	2008-02-05 15:31:37	116.45442	39.91239
72	2008-02-05 15:33:25	116.45557	39.91793
72	2008-02-05 15:36:38	116.45572	39.94423
72	2008-02-05 15:38:27	116.45544	39.95461
72	2008-02-05 15:41:40	116.4679	39.96609
72	2008-02-05 15:43:28	116.47273	39.97026
72	2008-02-05 15:46:42	116.47733	39.97439
72	2008-02-05 15:48:30	116.47746	39.97453
72	2008-02-05 15:51:42	116.47336	39.97802
72	2008-02-05 15:53:31	116.46925	39.98072
72	2008-02-05 15:56:44	116.4618	39.98557
72	2008-02-05 15:56:44	116.4618	39.98557
72	2008-02-05 15:58:32	116.46553	39.99256
72	2008-02-05 16:01:46	116.47084	40.00064
72	2008-02-05 16:03:34	116.47235	39.9974
72	2008-02-05 16:06:47	116.4618	40.00128
72	2008-02-05 16:08:36	116.45951	40.01021
72	2008-02-05 16:11:49	116.4601	40.01012
72	2008-02-05 16:13:37	116.46144	40.00282
72	2008-02-05 16:16:51	116.45865	39.99994
72	2008-02-05 16:18:39	116.45708	39.99969
72	2008-02-05 16:21:52	116.4461	39.99516
72	2008-02-05 16:23:40	116.43909	39.98883
72	2008-02-05 16:26:54	116.41613	39.98837
72	2008-02-05 16:28:42	116.39792	39.98756
72	2008-02-05 16:31:56	116.39659	39.99684
72	2008-02-05 16:33:44	116.3987	39.99603
72	2008-02-05 16:36:57	116.4014	39.99743
72	2008-02-05 16:38:45	116.4061	39.99731
72	2008-02-05 16:41:59	116.41057	39.99183
72	2008-02-05 16:43:47	116.41093	39.98271
72	2008-02-05 16:47:00	116.41162	39.96939
72	2008-02-05 16:48:49	116.41166	39.96839
72	2008-02-05 16:52:02	116.41659	39.96756
72	2008-02-05 16:53:50	116.42172	39.96766
72	2008-02-05 16:57:04	116.43892	39.96297
72	2008-02-05 16:58:52	116.43817	39.96344
72	2008-02-05 17:02:05	116.43595	39.96956
72	2008-02-05 17:03:54	116.43671	39.97403
72	2008-02-05 17:07:07	116.4251	39.97603
72	2008-02-05 17:08:55	116.42469	39.98175
72	2008-02-05 17:12:09	116.42355	39.98227
72	2008-02-05 17:13:57	116.4181	39.981
72	2008-02-05 17:17:10	116.41841	39.97214
72	2008-02-05 17:18:59	116.41858	39.96745
72	2008-02-05 17:18:59	116.41858	39.96745
72	2008-02-05 17:22:12	116.41948	39.95558
72	2008-02-05 17:24:00	116.41932	39.94996
72	2008-02-05 17:27:14	116.4193	39.9417
72	2008-02-05 17:29:02	116.41954	39.93549
72	2008-02-05 17:32:15	116.41994	39.92327
72	2008-02-05 17:34:04	116.42004	39.92015
72	2008-02-05 17:37:17	116.42058	39.9106
72	2008-02-05 17:39:05	116.42063	39.90748
72	2008-02-05 17:42:19	116.42079	39.90343
72	2008-02-05 17:44:07	116.42138	39.90342
72	2008-02-05 17:47:20	116.42142	39.90342
72	2008-02-05 17:49:09	116.42148	39.90343
72	2008-02-05 17:52:22	116.4215	39.90343
72	2008-02-05 17:54:10	116.42156	39.90343
72	2008-02-05 17:57:24	116.42159	39.90344
72	2008-02-05 17:59:12	116.42159	39.90344
72	2008-02-05 18:02:25	116.42165	39.90344
72	2008-02-05 18:02:25	116.42165	39.90344
72	2008-02-05 18:04:14	116.42165	39.90344
72	2008-02-05 18:07:27	116.42168	39.90344
72	2008-02-05 18:09:15	116.42175	39.90345
72	2008-02-05 18:12:29	116.42188	39.90346
72	2008-02-05 18:14:17	116.42188	39.90346
72	2008-02-05 18:17:30	116.42188	39.90346
72	2008-02-05 18:19:19	116.42188	39.90346
72	2008-02-05 18:22:32	116.4301	39.90179
72	2008-02-05 18:24:20	116.43791	39.89174
72	2008-02-05 18:27:34	116.42534	39.86971
72	2008-02-05 18:58:22	116.2885	39.8648
72	2008-02-05 19:00:10	116.30234	39.86558
72	2008-02-05 19:03:24	116.3102	39.857
72	2008-02-05 19:05:12	116.31268	39.85433
72	2008-02-05 19:08:28	116.32181	39.84781
72	2008-02-05 19:12:14	116.33939	39.83676
72	2008-02-05 19:17:16	116.32987	39.81815
72	2008-02-05 19:18:32	116.32974	39.8118
72	2008-02-05 19:22:18	116.32884	39.80703
72	2008-02-05 19:23:33	116.32869	39.80471
72	2008-02-05 19:27:19	116.32225	39.78988
72	2008-02-05 19:28:35	116.31786	39.7903
72	2008-02-05 19:32:21	116.31789	39.79051
72	2008-02-05 19:33:37	116.32229	39.78957
72	2008-02-05 19:37:23	116.3168	39.79455
72	2008-02-05 19:38:38	116.31702	39.79644
72	2008-02-05 19:42:24	116.31702	39.79644
72	2008-02-05 19:43:40	116.31702	39.79644
72	2008-02-05 19:47:26	116.32605	39.79917
72	2008-02-05 19:48:42	116.33268	39.80333
72	2008-02-05 19:52:28	116.33884	39.81926
72	2008-02-05 19:53:43	116.33974	39.83375
72	2008-02-05 19:57:29	116.34245	39.86666
72	2008-02-05 19:58:45	116.34289	39.8787
72	2008-02-05 20:02:31	116.35026	39.90791
72	2008-02-05 20:03:47	116.35024	39.91773
72	2008-02-05 20:07:33	116.35026	39.94229
72	2008-02-05 20:08:48	116.35996	39.94535
72	2008-02-05 20:13:50	116.37393	39.98076
72	2008-02-05 20:17:36	116.41065	39.98727
72	2008-02-05 20:18:52	116.42684	39.98768
72	2008-02-05 20:22:38	116.44961	40.01403
72	2008-02-05 20:22:38	116.44961	40.01403
72	2008-02-05 20:23:53	116.45816	40.02743
72	2008-02-05 20:27:39	116.47622	40.06111
72	2008-02-05 20:28:55	116.47572	40.07702
72	2008-02-05 20:32:41	116.48092	40.09327
72	2008-02-05 20:33:56	116.48662	40.09925
72	2008-02-05 20:38:57	116.49291	40.15162
72	2008-02-05 20:42:43	116.5067	40.17523
72	2008-02-05 20:43:59	116.50673	40.18428
72	2008-02-05 20:47:45	116.51633	40.20908
72	2008-02-05 20:49:01	116.52522	40.2153
72	2008-02-05 20:52:47	116.53537	40.25222
72	2008-02-05 20:57:48	116.53878	40.2719
72	2008-02-05 20:59:04	116.53878	40.2719
72	2008-02-05 23:58:16	116.53869	40.27192
72	2008-02-06 00:02:59	116.53767	40.26967
72	2008-02-06 00:03:18	116.53774	40.26928
72	2008-02-06 00:08:00	116.53531	40.2623
72	2008-02-06 00:08:20	116.53531	40.26157
72	2008-02-06 00:13:02	116.53532	40.25259
72	2008-02-06 00:13:21	116.53533	40.25192
72	2008-02-06 00:18:23	116.52581	40.24278
72	2008-02-06 00:20:04	116.52556	40.24238
72	2008-02-06 00:25:06	116.4889	40.22305
72	2008-02-06 00:28:29	116.48341	40.21357
72	2008-02-06 00:40:28	116.486	40.21559
72	2008-02-06 00:42:16	116.48614	40.21174
72	2008-02-06 00:45:17	116.48588	40.21111
72	2008-02-06 09:17:04	116.48589	40.21098
72	2008-02-06 09:20:20	116.48589	40.21098
72	2008-02-06 09:22:05	116.48585	40.21098
72	2008-02-06 09:25:22	116.48109	40.20798
72	2008-02-06 09:27:07	116.46236	40.20791
72	2008-02-06 09:30:24	116.42347	40.20528
72	2008-02-06 09:30:24	116.42347	40.20528
72	2008-02-06 09:32:09	116.40637	40.20332
72	2008-02-06 09:35:25	116.39544	40.18648
72	2008-02-06 09:37:10	116.38189	40.18589
72	2008-02-06 09:40:27	116.3766	40.20508
72	2008-02-06 09:42:12	116.34869	40.20517
72	2008-02-06 09:45:29	116.32769	40.20166
72	2008-02-06 09:47:14	116.30535	40.20104
72	2008-02-06 09:50:30	116.26289	40.19027
72	2008-02-06 09:52:15	116.24266	40.19064
72	2008-02-06 09:55:32	116.23476	40.20324
72	2008-02-06 10:00:34	116.22732	40.21725
72	2008-02-06 10:02:19	116.22731	40.2172
72	2008-02-06 10:10:41	116.22733	40.21719
72	2008-02-06 10:13:47	116.22523	40.21146
72	2008-02-06 10:15:43	116.21779	40.21115
72	2008-02-06 10:18:49	116.2279	40.18783
72	2008-02-06 10:20:44	116.2353	40.17082
72	2008-02-06 10:23:51	116.25348	40.14246
72	2008-02-06 10:25:46	116.2621	40.12684
72	2008-02-06 10:28:52	116.27438	40.11135
72	2008-02-06 10:30:48	116.2939	40.09027
72	2008-02-06 10:33:54	116.31499	40.06359
72	2008-02-06 10:35:49	116.32201	40.05433
72	2008-02-06 10:38:56	116.32069	40.04829
72	2008-02-06 10:40:51	116.32197	40.04549
72	2008-02-06 10:43:57	116.33404	40.03702
72	2008-02-06 10:45:53	116.34376	40.0345
72	2008-02-06 10:48:59	116.34326	40.02821
72	2008-02-06 10:50:54	116.34924	40.019
72	2008-02-06 10:54:01	116.36471	39.99879
72	2008-02-06 10:55:56	116.37468	39.97728
72	2008-02-06 11:00:58	116.36462	39.95734
72	2008-02-06 11:04:04	116.35536	39.95138
72	2008-02-06 11:05:59	116.35	39.95087
72	2008-02-06 11:09:06	116.34988	39.92519
72	2008-02-06 11:11:01	116.35024	39.90744
72	2008-02-06 11:14:07	116.33028	39.89612
72	2008-02-06 11:19:09	116.31522	39.89769
72	2008-02-06 11:21:04	116.31973	39.89841
72	2008-02-06 11:24:11	116.31973	39.89841
72	2008-02-06 11:26:06	116.31973	39.89841
72	2008-02-06 11:29:12	116.31514	39.90265
72	2008-02-06 11:31:08	116.31282	39.90632
72	2008-02-06 11:34:14	116.30416	39.92067
72	2008-02-06 11:36:09	116.30413	39.94173
72	2008-02-06 11:36:09	116.30413	39.94173
72	2008-02-06 11:39:16	116.31956	39.96589
72	2008-02-06 11:41:11	116.34854	39.96633
72	2008-02-06 11:44:17	116.37444	39.96822
72	2008-02-06 11:46:13	116.37256	39.986
72	2008-02-06 11:51:14	116.37757	39.99641
72	2008-02-06 11:54:21	116.38506	40.00849
72	2008-02-06 11:56:16	116.40135	40.00805
72	2008-02-06 12:01:18	116.41201	40.02781
72	2008-02-06 12:04:24	116.41966	40.03774
72	2008-02-06 12:06:19	116.42163	40.04009
72	2008-02-06 12:11:21	116.41417	40.04438
72	2008-02-06 12:16:22	116.40693	40.05155
72	2008-02-06 12:19:29	116.41023	40.05655
72	2008-02-06 12:24:30	116.40977	40.06657
72	2008-02-06 12:24:30	116.40977	40.06657
72	2008-02-06 12:26:26	116.42297	40.06526
72	2008-02-06 12:29:32	116.41923	40.06314
72	2008-02-06 12:31:27	116.41515	40.06053
72	2008-02-06 12:34:34	116.41152	40.06035
72	2008-02-06 12:36:29	116.40952	40.05666
72	2008-02-06 12:39:35	116.40585	40.04562
72	2008-02-06 12:41:31	116.40368	40.03013
72	2008-02-06 12:44:37	116.37843	40.02139
72	2008-02-06 12:46:32	116.35211	40.02178
72	2008-02-06 12:49:39	116.36015	40.00502
72	2008-02-06 12:51:34	116.3716	39.98818
72	2008-02-06 12:54:40	116.373	39.95675
72	2008-02-06 12:56:36	116.37243	39.94932
72	2008-02-06 12:59:42	116.3494	39.94208
72	2008-02-06 13:01:37	116.33457	39.93708
72	2008-02-06 13:06:39	116.3281	39.93435
72	2008-02-06 13:09:45	116.33891	39.93722
72	2008-02-06 13:11:41	116.35391	39.94353
72	2008-02-06 13:14:47	116.38125	39.94319
72	2008-02-06 13:16:42	116.38938	39.93893
72	2008-02-06 13:19:49	116.399	39.94038
72	2008-02-06 13:21:44	116.39887	39.94093
72	2008-02-06 13:24:50	116.40405	39.9395
72	2008-02-06 13:26:46	116.40242	39.94765
72	2008-02-06 13:29:52	116.41163	39.95589
72	2008-02-06 13:31:47	116.4189	39.95514
72	2008-02-06 13:34:54	116.40989	39.94822
72	2008-02-06 13:36:49	116.40254	39.94833
72	2008-02-06 13:39:54	116.40254	39.94833
72	2008-02-06 13:41:50	116.40254	39.94833
72	2008-02-06 13:41:50	116.40254	39.94833
72	2008-02-06 13:44:56	116.41075	39.95789
72	2008-02-06 13:46:51	116.4115	39.95589
72	2008-02-06 13:49:58	116.42864	39.95818
72	2008-02-06 13:51:53	116.42963	39.96338
72	2008-02-06 13:56:55	116.43822	39.95934
72	2008-02-06 14:00:01	116.41875	39.96057
72	2008-02-06 14:01:56	116.41863	39.96757
72	2008-02-06 14:06:58	116.41427	39.98293
72	2008-02-06 14:12:00	116.41419	39.98359
72	2008-02-06 14:15:06	116.41203	39.98198
72	2008-02-06 14:17:01	116.41126	39.97451
72	2008-02-06 14:20:08	116.4113	39.97394
72	2008-02-06 14:22:03	116.405	39.96809
72	2008-02-06 14:25:09	116.40751	39.97407
72	2008-02-06 14:27:05	116.41121	39.97389
72	2008-02-06 14:28:54	116.41124	39.97383
72	2008-02-06 14:28:56	116.41124	39.97383
72	2008-02-06 14:52:42	116.41132	39.97709
72	2008-02-06 14:54:30	116.41108	39.98308
72	2008-02-06 14:59:32	116.41428	39.98316
72	2008-02-06 15:02:45	116.41131	39.97504
72	2008-02-06 15:04:34	116.41167	39.96802
72	2008-02-06 15:07:47	116.41217	39.95663
72	2008-02-06 15:09:35	116.41221	39.95013
72	2008-02-06 15:12:49	116.41053	39.9409
72	2008-02-06 15:14:37	116.4107	39.93643
72	2008-02-06 15:17:50	116.39647	39.93213
72	2008-02-06 15:19:39	116.38987	39.9363
72	2008-02-06 15:22:52	116.40496	39.93951
72	2008-02-06 15:30:42	116.40924	39.95569
72	2008-02-06 15:32:43	116.4074	39.95567
72	2008-02-06 16:19:15	116.4106	39.95585
72	2008-02-06 16:21:03	116.41047	39.94981
72	2008-02-06 16:26:05	116.41222	39.96052
72	2008-02-06 16:29:18	116.41842	39.96767
72	2008-02-06 16:54:38	116.48814	39.98299
72	2008-02-06 16:57:47	116.47666	39.98331
72	2008-02-06 16:59:40	116.47244	39.98203
72	2008-02-06 17:02:49	116.46805	39.98173
72	2008-02-06 17:04:41	116.47695	39.97547
72	2008-02-06 17:07:51	116.49623	39.97058
72	2008-02-06 17:09:43	116.49225	39.9707
72	2008-02-06 17:12:52	116.48698	39.96318
72	2008-02-06 17:14:45	116.48635	39.96094
72	2008-02-06 17:17:54	116.48195	39.95695
72	2008-02-06 17:19:46	116.47176	39.95328
72	2008-02-06 17:22:56	116.46188	39.95388
72	2008-02-06 17:24:48	116.45619	39.94813
72	2008-02-06 17:27:57	116.45201	39.93997
72	2008-02-06 17:29:50	116.44918	39.93786
72	2008-02-06 17:33:01	116.43619	39.93511
72	2008-02-06 17:34:51	116.43468	39.93525
72	2008-02-06 17:38:01	116.43744	39.93964
72	2008-02-06 17:39:53	116.43825	39.93956
72	2008-02-06 17:43:02	116.4275	39.9323
72	2008-02-06 17:44:55	116.4259	39.9293
72	2008-02-06 17:48:04	116.43001	39.93889
72	2008-02-06 17:49:56	116.43256	39.93961
72	2008-02-06 17:53:05	116.44284	39.93513
72	2008-02-06 17:53:05	116.44284	39.93513
72	2008-02-06 17:54:58	116.4441	39.92551
72	2008-02-06 17:58:07	116.44407	39.90876
72	2008-02-06 18:00:00	116.44526	39.90662
72	2008-02-06 18:03:09	116.47148	39.90335
72	2008-02-06 18:05:01	116.47104	39.89918
72	2008-02-06 18:08:10	116.4717	39.90379
72	2008-02-06 18:10:03	116.47198	39.90762
72	2008-02-06 18:13:12	116.47193	39.90745
72	2008-02-06 18:15:05	116.47193	39.90745
72	2008-02-06 18:18:14	116.4753	39.9141
72	2008-02-06 18:20:06	116.48314	39.91423
72	2008-02-06 18:23:15	116.4959	39.92286
72	2008-02-06 18:25:08	116.49572	39.92698
72	2008-02-06 18:28:16	116.48028	39.92173
72	2008-02-06 18:30:09	116.47187	39.92164
72	2008-02-06 18:33:18	116.46753	39.92023
72	2008-02-06 18:35:10	116.46346	39.92107
72	2008-02-06 18:38:19	116.46088	39.92745
72	2008-02-06 18:40:12	116.45776	39.92751
72	2008-02-06 18:43:21	116.46074	39.92393
72	2008-02-06 18:45:13	116.46224	39.92186
72	2008-02-06 18:48:23	116.47713	39.92159
72	2008-02-06 18:50:15	116.49248	39.92173
72	2008-02-06 18:53:24	116.51151	39.92183
72	2008-02-06 18:55:17	116.51238	39.91571
72	2008-02-06 18:58:26	116.51936	39.91593
72	2008-02-06 19:00:18	116.52724	39.91553
72	2008-02-06 19:03:28	116.52939	39.91805
72	2008-02-06 19:05:20	116.52173	39.91598
72	2008-02-06 19:08:29	116.5093	39.91526
72	2008-02-06 19:10:22	116.49735	39.91478
72	2008-02-06 19:13:31	116.4898	39.92181
72	2008-02-06 19:15:23	116.47716	39.92263
72	2008-02-06 19:15:23	116.47716	39.92263
72	2008-02-06 19:18:33	116.47466	39.92467
72	2008-02-06 19:20:25	116.47191	39.92219
72	2008-02-06 19:23:34	116.46515	39.91489
72	2008-02-06 19:25:27	116.45613	39.9179
72	2008-02-06 19:28:36	116.45551	39.91054
72	2008-02-06 19:30:28	116.44459	39.9072
72	2008-02-06 19:33:38	116.42755	39.90378
72	2008-02-06 19:35:30	116.4206	39.90403
72	2008-02-06 19:38:39	116.42182	39.90374
72	2008-02-06 19:40:32	116.42286	39.90659
72	2008-02-06 19:59:42	116.43327	39.95831
72	2008-02-06 20:03:00	116.4401	39.95563
72	2008-02-06 20:08:02	116.42828	39.94514
72	2008-02-06 20:09:44	116.41929	39.94845
72	2008-02-06 20:13:04	116.41267	39.95593
72	2008-02-06 20:14:46	116.41242	39.95351
72	2008-02-06 20:18:05	116.39414	39.94767
72	2008-02-06 20:19:48	116.36826	39.94742
72	2008-02-06 20:23:07	116.34999	39.92119
72	2008-02-06 20:24:49	116.34726	39.91261
72	2008-02-06 20:28:09	116.33718	39.91454
72	2008-02-06 20:29:51	116.33606	39.91673
72	2008-02-06 20:33:10	116.34807	39.92104
72	2008-02-06 20:34:53	116.34729	39.92651
72	2008-02-06 20:38:12	116.3368	39.9268
72	2008-02-06 20:39:54	116.34	39.93102
72	2008-02-06 20:43:14	116.34607	39.93966
72	2008-02-06 20:44:56	116.34642	39.93729
72	2008-02-06 20:48:15	116.3495	39.93023
72	2008-02-06 20:49:58	116.35048	39.91211
72	2008-02-06 20:53:17	116.34236	39.88817
72	2008-02-06 20:54:59	116.35207	39.88787
72	2008-02-06 21:00:01	116.35081	39.90232
72	2008-02-06 21:03:20	116.35152	39.90745
72	2008-02-06 21:05:03	116.35311	39.90721
72	2008-02-06 21:08:22	116.34737	39.91674
72	2008-02-06 21:10:04	116.34715	39.92325
72	2008-02-06 21:13:24	116.34982	39.93371
72	2008-02-06 21:15:06	116.35774	39.94459
72	2008-02-06 21:18:25	116.37576	39.96729
72	2008-02-06 21:20:08	116.37276	39.96467
72	2008-02-06 21:23:27	116.37385	39.9623
72	2008-02-06 21:25:09	116.38503	39.96699
72	2008-02-06 21:28:29	116.43363	39.96594
72	2008-02-06 21:30:11	116.45316	39.95309
72	2008-02-06 21:33:30	116.46041	39.93228
72	2008-02-06 21:35:13	116.45978	39.92627
72	2008-02-06 21:38:32	116.46429	39.93239
72	2008-02-06 21:40:14	116.46122	39.93261
72	2008-02-06 21:40:14	116.46122	39.93261
72	2008-02-06 21:43:34	116.45242	39.94
72	2008-02-06 21:45:16	116.44456	39.93998
72	2008-02-06 21:48:35	116.42825	39.93995
72	2008-02-06 21:50:18	116.42774	39.94336
72	2008-02-06 21:53:37	116.43346	39.95398
72	2008-02-06 21:55:19	116.43389	39.95828
72	2008-02-06 21:58:39	116.44067	39.95607
72	2008-02-06 22:00:21	116.42928	39.95326
72	2008-02-06 22:08:42	116.37229	39.94755
72	2008-02-06 22:10:24	116.35286	39.94352
72	2008-02-06 22:15:26	116.35508	39.95671
72	2008-02-06 22:18:45	116.36358	39.96606
72	2008-02-06 22:20:27	116.36402	39.96802
72	2008-02-06 22:23:47	116.3745	39.97926
72	2008-02-06 22:25:29	116.38014	39.98618
72	2008-02-06 22:28:49	116.40205	39.99348
72	2008-02-06 22:30:31	116.41134	39.99776
72	2008-02-06 22:33:50	116.41485	40.02543
72	2008-02-06 22:35:32	116.41721	40.02584
72	2008-02-06 22:38:52	116.40926	40.03861
72	2008-02-06 22:40:34	116.40688	40.05135
72	2008-02-06 22:43:54	116.40706	40.0651
72	2008-02-06 22:45:36	116.40724	40.07269
72	2008-02-06 22:50:37	116.43019	40.0774
72	2008-02-06 22:53:57	116.44261	40.08051
72	2008-02-06 22:55:39	116.45777	40.08169
72	2008-02-06 22:58:58	116.48833	40.10447
72	2008-02-06 23:00:41	116.49277	40.13073
72	2008-02-06 23:04:00	116.50311	40.16619
72	2008-02-06 23:05:42	116.50671	40.18176
72	2008-02-06 23:09:02	116.50836	40.20936
72	2008-02-06 23:10:44	116.50878	40.20969
72	2008-02-06 23:14:03	116.50344	40.2088
72	2008-02-06 23:15:46	116.48613	40.21169
72	2008-02-06 23:17:47	116.48588	40.2111
72	2008-02-07 00:15:11	116.48589	40.21111
72	2008-02-07 10:06:42	116.48992	40.20563
72	2008-02-07 10:09:56	116.49335	40.18475
72	2008-02-07 10:11:42	116.48547	40.17275
72	2008-02-07 10:14:57	116.45827	40.17141
72	2008-02-07 10:16:44	116.45942	40.1616
72	2008-02-07 10:19:58	116.46167	40.13821
72	2008-02-07 10:21:46	116.45817	40.12898
72	2008-02-07 10:25:00	116.43594	40.11753
72	2008-02-07 10:26:47	116.42707	40.10995
72	2008-02-07 10:30:02	116.43123	40.08091
72	2008-02-07 10:31:49	116.42828	40.07195
72	2008-02-07 10:35:03	116.41503	40.0639
72	2008-02-07 10:35:03	116.41503	40.0639
72	2008-02-07 10:36:50	116.41638	40.05626
72	2008-02-07 10:40:05	116.40355	40.04411
72	2008-02-07 10:41:52	116.39311	40.03448
72	2008-02-07 10:46:54	116.37426	40.03036
72	2008-02-07 10:50:08	116.35241	40.02703
72	2008-02-07 10:51:55	116.34261	40.02856
72	2008-02-07 11:00:11	116.30464	40.03442
72	2008-02-07 11:01:59	116.30854	40.01794
72	2008-02-07 11:05:13	116.31275	40.00662
72	2008-02-07 11:07:00	116.30171	39.99716
72	2008-02-07 11:10:15	116.28926	39.99566
72	2008-02-07 11:15:16	116.30606	39.9622
72	2008-02-07 11:17:04	116.30763	39.96273
72	2008-02-07 11:20:18	116.31479	39.96539
72	2008-02-07 11:22:05	116.31495	39.96635
72	2008-02-07 11:25:20	116.31127	39.97588
72	2008-02-07 11:27:07	116.31187	39.99092
72	2008-02-07 11:30:21	116.32169	39.99123
72	2008-02-07 11:32:09	116.33261	39.99162
72	2008-02-07 11:37:10	116.33465	39.98546
72	2008-02-07 11:40:25	116.36681	39.9859
72	2008-02-07 11:42:12	116.3748	39.97285
72	2008-02-07 11:45:26	116.3773	39.97127
72	2008-02-07 11:47:14	116.3832	39.97149
72	2008-02-07 11:50:28	116.39697	39.96716
72	2008-02-07 11:52:15	116.4016	39.96214
72	2008-02-07 11:57:17	116.39043	39.94766
72	2008-02-07 12:00:31	116.36623	39.94745
72	2008-02-07 12:02:19	116.36604	39.94369
72	2008-02-07 12:05:33	116.36691	39.92919
72	2008-02-07 12:05:33	116.36691	39.92919
72	2008-02-07 12:07:20	116.36721	39.92283
72	2008-02-07 12:10:35	116.37023	39.91319
72	2008-02-07 12:12:22	116.37029	39.91019
72	2008-02-07 12:15:36	116.37424	39.90971
72	2008-02-07 12:17:24	116.37663	39.90447
72	2008-02-07 12:20:38	116.36865	39.89852
72	2008-02-07 12:22:25	116.35895	39.89821
72	2008-02-07 12:25:40	116.34242	39.89078
72	2008-02-07 12:30:41	116.3395	39.88824
72	2008-02-07 12:32:29	116.35564	39.88793
72	2008-02-07 12:35:43	116.36744	39.88774
72	2008-02-07 12:37:30	116.37643	39.88798
72	2008-02-07 12:40:45	116.37714	39.88796
72	2008-02-07 12:42:32	116.37819	39.88799
72	2008-02-07 12:45:46	116.39345	39.89015
72	2008-02-07 12:47:34	116.40238	39.89125
72	2008-02-07 12:50:48	116.42118	39.89144
72	2008-02-07 12:55:50	116.4493	39.89205
72	2008-02-07 12:57:37	116.45499	39.88762
72	2008-02-07 13:00:51	116.46112	39.88311
72	2008-02-07 13:02:39	116.46589	39.88289
72	2008-02-07 13:05:53	116.48905	39.87893
72	2008-02-07 13:07:40	116.50265	39.87196
72	2008-02-07 13:07:40	116.50265	39.87196
72	2008-02-07 13:10:55	116.50792	39.86653
72	2008-02-07 13:12:42	116.50757	39.86956
72	2008-02-07 13:15:56	116.48725	39.8799
72	2008-02-07 13:17:44	116.47245	39.88311
72	2008-02-07 13:20:58	116.46201	39.88312
72	2008-02-07 13:22:45	116.45066	39.88326
72	2008-02-07 13:22:45	116.45066	39.88326
72	2008-02-07 13:26:00	116.44055	39.88308
72	2008-02-07 13:31:01	116.45005	39.88266
72	2008-02-07 13:32:49	116.43654	39.88324
72	2008-02-07 13:36:03	116.42856	39.88313
72	2008-02-07 13:37:50	116.42074	39.88278
72	2008-02-07 13:41:05	116.41511	39.8826
72	2008-02-07 13:42:52	116.4151	39.86981
72	2008-02-07 14:10:59	116.36998	39.87734
72	2008-02-07 14:11:00	116.36998	39.87734
72	2008-02-07 14:13:29	116.36774	39.87721
72	2008-02-07 14:15:39	116.35714	39.87682
72	2008-02-07 14:18:31	116.34734	39.88024
72	2008-02-07 14:20:40	116.34705	39.88769
72	2008-02-07 14:25:42	116.3237	39.88867
72	2008-02-07 14:25:42	116.3237	39.88867
72	2008-02-07 14:28:34	116.32028	39.88374
72	2008-02-07 14:30:44	116.31901	39.88297
72	2008-02-07 14:33:36	116.31198	39.88674
72	2008-02-07 14:35:45	116.3054	39.87396
72	2008-02-07 14:38:38	116.30385	39.85673
72	2008-02-07 14:40:47	116.29275	39.8566
72	2008-02-07 14:43:39	116.2882	39.86413
72	2008-02-07 14:45:49	116.2884	39.8674
72	2008-02-07 14:48:41	116.29808	39.88026
72	2008-02-07 14:50:50	116.31447	39.88768
72	2008-02-07 14:53:43	116.34002	39.88821
72	2008-02-07 14:55:51	116.35604	39.88792
72	2008-02-07 14:58:43	116.36685	39.88774
72	2008-02-07 15:00:53	116.37806	39.88806
72	2008-02-07 15:03:45	116.36888	39.88803
72	2008-02-07 15:05:54	116.35358	39.88807
72	2008-02-07 15:08:47	116.34674	39.89599
72	2008-02-07 15:10:56	116.35077	39.90258
72	2008-02-07 15:13:48	116.3513	39.91654
72	2008-02-07 15:15:58	116.34877	39.91698
72	2008-02-07 15:18:50	116.34725	39.92862
72	2008-02-07 15:18:50	116.34725	39.92862
72	2008-02-07 15:21:21	116.34999	39.93822
72	2008-02-07 15:23:53	116.35075	39.93935
72	2008-02-07 15:40:15	116.3404	39.93792
72	2008-02-07 15:42:03	116.32721	39.9371
72	2008-02-07 15:45:17	116.31553	39.93116
72	2008-02-07 15:50:18	116.28344	39.923
72	2008-02-07 15:52:07	116.26561	39.92307
72	2008-02-07 15:55:20	116.24572	39.92517
72	2008-02-07 15:57:08	116.23524	39.92508
72	2008-02-07 16:00:22	116.2149	39.92372
72	2008-02-07 16:02:10	116.22573	39.9236
72	2008-02-07 16:05:23	116.24237	39.92574
72	2008-02-07 16:07:12	116.2469	39.91901
72	2008-02-07 16:07:12	116.2469	39.91901
72	2008-02-07 16:10:25	116.24698	39.91308
72	2008-02-07 16:13:14	116.25707	39.91164
72	2008-02-07 16:15:27	116.2587	39.90821
72	2008-02-07 16:20:28	116.25063	39.89901
72	2008-02-07 16:23:17	116.24351	39.90271
72	2008-02-07 16:25:30	116.22421	39.90266
72	2008-02-07 16:28:19	116.20554	39.90265
72	2008-02-07 16:30:32	116.19308	39.90569
72	2008-02-07 16:33:20	116.18082	39.90615
72	2008-02-07 16:35:33	116.17268	39.90623
72	2008-02-07 16:38:22	116.18054	39.90989
72	2008-02-07 16:40:35	116.18054	39.90918
72	2008-02-07 16:43:24	116.1927	39.90608
72	2008-02-07 16:45:37	116.20467	39.90584
72	2008-02-07 16:48:25	116.20455	39.89755
72	2008-02-07 16:50:38	116.20885	39.89448
72	2008-02-07 16:50:38	116.20885	39.89448
72	2008-02-07 16:53:27	116.24448	39.89565
72	2008-02-07 16:55:40	116.26787	39.8897
72	2008-02-07 16:58:28	116.27706	39.86077
72	2008-02-07 17:00:42	116.2812	39.83404
72	2008-02-07 17:03:30	116.32151	39.82919
72	2008-02-07 17:05:43	116.35657	39.82948
72	2008-02-07 17:08:32	116.37395	39.82993
72	2008-02-07 17:10:45	116.37264	39.8231
72	2008-02-07 17:13:34	116.38083	39.83003
72	2008-02-07 17:15:46	116.35948	39.82986
72	2008-02-07 17:18:34	116.33992	39.8442
72	2008-02-07 17:20:47	116.32879	39.84769
72	2008-02-07 17:23:36	116.30835	39.86471
72	2008-02-07 17:25:49	116.30424	39.86716
72	2008-02-07 17:30:38	116.30219	39.86665
72	2008-02-07 17:30:51	116.30191	39.86603
72	2008-02-07 17:35:40	116.24888	39.86352
72	2008-02-07 17:35:52	116.24685	39.8627
72	2008-02-07 17:40:41	116.23196	39.86546
72	2008-02-07 17:40:54	116.23199	39.86633
72	2008-02-07 17:45:43	116.22528	39.87973
72	2008-02-07 17:45:55	116.22527	39.8811
72	2008-02-07 17:50:45	116.21964	39.8959
72	2008-02-07 17:50:57	116.21754	39.89589
72	2008-02-07 17:55:46	116.16454	39.88984
72	2008-02-07 17:55:59	116.1639	39.88888
72	2008-02-07 18:00:48	116.16358	39.87413
72	2008-02-07 18:01:00	116.1644	39.87445
72	2008-02-07 18:05:50	116.19204	39.85094
72	2008-02-07 18:06:02	116.19306	39.85075
72	2008-02-07 18:10:51	116.18477	39.85745
72	2008-02-07 18:11:04	116.18418	39.85825
72	2008-02-07 18:15:53	116.18	39.87414
72	2008-02-07 18:16:05	116.1822	39.87278
72	2008-02-07 18:20:55	116.19935	39.86518
72	2008-02-07 18:21:07	116.19935	39.86518
72	2008-02-07 18:25:56	116.19935	39.86518
72	2008-02-07 18:26:09	116.19935	39.86518
72	2008-02-07 18:30:58	116.19935	39.86518
72	2008-02-07 18:31:10	116.19935	39.86518
72	2008-02-07 18:36:00	116.19935	39.86518
72	2008-02-07 18:36:12	116.19935	39.86518
72	2008-02-07 18:41:01	116.19935	39.86518
72	2008-02-07 18:41:14	116.19935	39.86518
72	2008-02-07 18:46:03	116.19935	39.86518
72	2008-02-07 18:46:15	116.19935	39.86518
72	2008-02-07 18:51:05	116.19935	39.86518
72	2008-02-07 18:51:17	116.19935	39.86518
72	2008-02-07 18:56:06	116.19935	39.86518
72	2008-02-07 18:56:19	116.19935	39.86518
72	2008-02-07 18:56:19	116.19935	39.86518
72	2008-02-07 19:01:08	116.19935	39.86518
72	2008-02-07 19:01:08	116.19935	39.86518
72	2008-02-07 19:01:20	116.19935	39.86518
72	2008-02-07 19:06:10	116.19935	39.86518
72	2008-02-07 19:06:22	116.19935	39.86518
72	2008-02-07 19:11:11	116.18417	39.8715
72	2008-02-07 19:11:24	116.18263	39.87256
72	2008-02-07 19:16:13	116.16321	39.88842
72	2008-02-07 19:16:25	116.16416	39.88899
72	2008-02-07 19:21:15	116.20262	39.88989
72	2008-02-07 19:21:27	116.2018	39.8908
72	2008-02-07 19:26:16	116.19311	39.90622
72	2008-02-07 19:26:29	116.19131	39.90625
72	2008-02-07 19:31:18	116.18045	39.91011
72	2008-02-07 19:36:35	116.18062	39.90626
72	2008-02-07 19:37:20	116.18734	39.90611
72	2008-02-07 19:41:36	116.19537	39.91765
72	2008-02-07 19:42:21	116.19494	39.91997
72	2008-02-07 19:46:38	116.22888	39.92377
72	2008-02-07 19:47:23	116.2327	39.92435
72	2008-02-07 19:51:40	116.24699	39.91726
72	2008-02-07 19:52:25	116.24698	39.91442
72	2008-02-07 19:56:41	116.23047	39.90624
72	2008-02-07 19:57:26	116.22656	39.90626
72	2008-02-07 20:01:43	116.204	39.90618
72	2008-02-07 20:02:28	116.19553	39.9062
72	2008-02-07 20:06:45	116.18298	39.91341
72	2008-02-07 20:07:29	116.18348	39.91393
72	2008-02-07 20:11:46	116.19088	39.91256
72	2008-02-07 20:12:31	116.18814	39.90995
72	2008-02-07 20:16:48	116.19199	39.90613
72	2008-02-07 20:17:33	116.19993	39.90612
72	2008-02-07 20:21:50	116.21133	39.90258
72	2008-02-07 20:22:34	116.21957	39.90258
72	2008-02-07 20:26:51	116.222	39.89038
72	2008-02-07 20:27:36	116.22202	39.89037
72	2008-02-07 20:31:53	116.24185	39.89566
72	2008-02-07 20:32:38	116.25252	39.89569
72	2008-02-07 20:37:08	116.27681	39.85851
72	2008-02-07 20:37:39	116.27714	39.8527
72	2008-02-07 20:41:56	116.32004	39.82928
72	2008-02-07 20:42:41	116.33246	39.82944
72	2008-02-07 20:42:41	116.33246	39.82944
72	2008-02-07 20:47:01	116.40086	39.83087
72	2008-02-07 20:47:43	116.41202	39.83085
72	2008-02-07 20:51:59	116.44846	39.82239
72	2008-02-07 20:52:44	116.4546	39.81762
72	2008-02-07 20:57:01	116.47489	39.7985
72	2008-02-07 20:57:46	116.4787	39.79234
72	2008-02-07 21:02:03	116.49597	39.76977
72	2008-02-07 21:02:48	116.49321	39.76313
72	2008-02-07 21:07:04	116.49376	39.75978
72	2008-02-07 21:07:49	116.49321	39.76248
72	2008-02-07 21:12:06	116.51178	39.77419
72	2008-02-07 21:12:51	116.51271	39.77651
72	2008-02-07 21:17:08	116.51753	39.79383
72	2008-02-07 21:17:53	116.51563	39.79614
72	2008-02-07 21:22:09	116.50488	39.80966
72	2008-02-07 21:22:54	116.50082	39.80784
72	2008-02-07 21:27:11	116.47444	39.82463
72	2008-02-07 21:27:56	116.47073	39.82916
72	2008-02-07 21:32:13	116.46136	39.83411
72	2008-02-07 21:32:58	116.45193	39.832
72	2008-02-07 21:37:14	116.39507	39.8348
72	2008-02-07 21:37:59	116.39482	39.84066
72	2008-02-07 21:42:16	116.39207	39.85588
72	2008-02-07 21:43:01	116.38804	39.8563
72	2008-02-07 21:47:18	116.38176	39.86503
72	2008-02-07 21:48:03	116.38212	39.87064
72	2008-02-07 21:52:19	116.36409	39.86834
72	2008-02-07 21:53:04	116.36607	39.86852
72	2008-02-07 21:57:21	116.36315	39.85741
72	2008-02-07 21:58:06	116.35867	39.85737
72	2008-02-07 22:02:23	116.35828	39.86727
72	2008-02-07 22:03:08	116.35803	39.86933
72	2008-02-07 22:07:24	116.35748	39.88493
72	2008-02-07 22:08:09	116.36137	39.88537
72	2008-02-07 22:12:26	116.36105	39.88396
72	2008-02-07 22:13:11	116.36099	39.88294
72	2008-02-07 22:17:28	116.36804	39.87205
72	2008-02-07 22:18:13	116.36802	39.87009
72	2008-02-07 22:22:29	116.36488	39.85397
72	2008-02-07 22:23:14	116.36968	39.85557
72	2008-02-07 22:27:31	116.3806	39.84871
72	2008-02-07 22:28:16	116.38068	39.85179
72	2008-02-07 22:32:33	116.35727	39.85339
72	2008-02-07 22:33:18	116.35013	39.85147
72	2008-02-07 22:37:34	116.35299	39.86687
72	2008-02-07 22:38:19	116.35812	39.8683
72	2008-02-07 22:42:36	116.35761	39.8824
72	2008-02-07 22:43:21	116.35756	39.88293
72	2008-02-07 22:43:21	116.35756	39.88293
72	2008-02-07 22:47:38	116.33546	39.88857
72	2008-02-07 22:48:23	116.33644	39.88833
72	2008-02-07 22:49:23	116.33372	39.88631
72	2008-02-07 22:52:39	116.32995	39.88741
72	2008-02-07 22:53:24	116.33178	39.88849
72	2008-02-07 22:57:41	116.36784	39.88786
72	2008-02-07 22:58:26	116.36784	39.88785
72	2008-02-07 23:02:43	116.36775	39.91024
72	2008-02-07 23:02:43	116.36775	39.91024
72	2008-02-07 23:03:28	116.36897	39.91326
72	2008-02-07 23:07:44	116.38601	39.92172
72	2008-02-07 23:08:29	116.39369	39.922
72	2008-02-07 23:12:46	116.41407	39.92294
72	2008-02-07 23:13:31	116.41941	39.92299
72	2008-02-07 23:17:48	116.41115	39.9265
72	2008-02-07 23:18:33	116.41099	39.93077
72	2008-02-07 23:22:48	116.41044	39.94505
72	2008-02-07 23:23:33	116.41036	39.94752
72	2008-02-07 23:27:50	116.40181	39.95799
72	2008-02-07 23:28:35	116.40175	39.96075
72	2008-02-07 23:32:52	116.40499	39.96947
72	2008-02-07 23:33:37	116.40497	39.96787
72	2008-02-07 23:37:53	116.40168	39.99298
72	2008-02-07 23:38:38	116.40163	39.99646
72	2008-02-07 23:42:55	116.40463	39.99377
72	2008-02-07 23:43:40	116.40183	39.99363
72	2008-02-07 23:47:57	116.40117	39.97246
72	2008-02-07 23:48:41	116.40102	39.96686
72	2008-02-07 23:52:58	116.4016	39.94773
72	2008-02-07 23:53:43	116.40219	39.94837
72	2008-02-07 23:58:00	116.40164	39.96361
72	2008-02-07 23:58:45	116.40121	39.96843
72	2008-02-08 00:03:02	116.4015	39.99546
72	2008-02-08 00:03:46	116.40159	39.99702
72	2008-02-08 00:08:03	116.41016	40.00892
72	2008-02-08 00:08:48	116.41129	40.01636
72	2008-02-08 00:13:05	116.40908	40.03926
72	2008-02-08 00:13:50	116.40604	40.04434
72	2008-02-08 00:18:06	116.41164	40.06023
72	2008-02-08 00:18:51	116.41638	40.06059
72	2008-02-08 00:23:08	116.42314	40.06535
72	2008-02-08 00:23:53	116.42275	40.06557
72	2008-02-08 00:28:10	116.40816	40.0567
72	2008-02-08 00:28:55	116.40816	40.0567
72	2008-02-08 00:33:11	116.39863	40.04924
72	2008-02-08 00:33:56	116.39865	40.04838
72	2008-02-08 00:38:13	116.40561	40.04632
72	2008-02-08 00:38:58	116.40576	40.04634
72	2008-02-08 00:43:15	116.41006	40.06627
72	2008-02-08 00:44:00	116.41049	40.06901
72	2008-02-08 00:48:16	116.42178	40.07811
72	2008-02-08 00:49:01	116.42582	40.07811
72	2008-02-08 00:49:01	116.42582	40.07811
72	2008-02-08 00:53:18	116.42837	40.08917
72	2008-02-08 00:54:03	116.42809	40.09202
72	2008-02-08 00:58:20	116.42711	40.11336
72	2008-02-08 00:59:05	116.42937	40.11719
72	2008-02-08 01:03:21	116.46241	40.14107
72	2008-02-08 01:04:06	116.46134	40.15211
72	2008-02-08 01:08:23	116.4838	40.17315
72	2008-02-08 01:08:23	116.4838	40.17315
72	2008-02-08 01:09:08	116.48395	40.17319
72	2008-02-08 01:13:25	116.48798	40.17621
72	2008-02-08 01:14:10	116.49364	40.18398
72	2008-02-08 01:18:26	116.48585	40.21113
72	2008-02-08 01:25:19	116.48591	40.21111
72	2008-02-08 01:25:19	116.48591	40.21111
72	2008-02-08 01:25:19	116.48591	40.21111
72	2008-02-08 01:25:19	116.48591	40.21111
72	2008-02-08 01:25:19	116.48591	40.21111
72	2008-02-08 01:25:19	116.48591	40.21111
72	2008-02-08 01:25:19	116.48591	40.21111
72	2008-02-08 01:25:19	116.48591	40.21111
72	2008-02-08 01:25:19	116.48591	40.21111
72	2008-02-08 01:25:19	116.48591	40.21111
72	2008-02-08 01:25:19	116.48591	40.21111
72	2008-02-08 01:25:19	116.48591	40.21111
72	2008-02-08 01:25:19	116.48591	40.21111
72	2008-02-08 01:25:19	116.48591	40.21111
72	2008-02-08 01:25:19	116.48591	40.21111
72	2008-02-08 01:25:19	116.48591	40.21111
72	2008-02-08 01:25:19	116.48591	40.21111
72	2008-02-08 01:25:19	116.48591	40.21111
72	2008-02-08 01:25:19	116.48591	40.21111
72	2008-02-08 01:25:19	116.48591	40.21111
72	2008-02-08 01:25:19	116.48591	40.21111
72	2008-02-08 01:25:19	116.48591	40.21111
72	2008-02-08 01:25:19	116.48591	40.21111
72	2008-02-08 12:12:13	116.4857	40.21128
72	2008-02-08 12:22:25	116.48596	40.2109
72	2008-02-08 12:23:16	116.48596	40.2109
72	2008-02-08 12:27:26	116.48596	40.2109
72	2008-02-08 12:28:17	116.48596	40.2109
72	2008-02-08 12:32:28	116.48621	40.21157
72	2008-02-08 12:33:19	116.48689	40.21181
72	2008-02-08 12:37:30	116.52362	40.2092
72	2008-02-08 12:38:21	116.52794	40.20916
72	2008-02-08 12:42:31	116.53789	40.2227
72	2008-02-08 12:43:22	116.53819	40.22737
72	2008-02-08 12:47:33	116.53706	40.2292
72	2008-02-08 12:48:24	116.53706	40.2292
72	2008-02-08 12:50:25	116.53706	40.2292
72	2008-02-08 13:16:50	116.53708	40.22928
72	2008-02-08 13:19:38	116.53535	40.229
72	2008-02-08 13:21:51	116.53491	40.22905
72	2008-02-08 13:24:40	116.52521	40.23405
72	2008-02-08 13:26:53	116.52534	40.24228
72	2008-02-08 13:29:42	116.52598	40.25122
72	2008-02-08 13:31:55	116.52627	40.25449
72	2008-02-08 13:34:43	116.52381	40.25397
72	2008-02-08 13:36:56	116.52336	40.265
72	2008-02-08 13:39:45	116.52149	40.26776
72	2008-02-08 13:41:58	116.52054	40.26769
72	2008-02-08 14:03:03	116.50309	40.26233
72	2008-02-08 14:07:58	116.52066	40.26755
72	2008-02-08 14:08:05	116.52066	40.26755
72	2008-02-08 14:26:09	116.49627	40.26792
72	2008-02-08 14:26:21	116.49474	40.26885
72	2008-02-08 14:31:10	116.49428	40.27652
72	2008-02-08 14:31:23	116.49428	40.27652
72	2008-02-08 14:35:48	116.49423	40.27641
