# Supplementary material for: An adaptive map-matching algorithm based on hierarchical fuzzy system from vehicular GPS data
Source: PLoS One. 2017 Dec 5;12(12):e0188796. doi: 10.1371/journal.pone.0188796 (PMC5716534; doi:10.1371/journal.pone.0188796)
Supplement: S1 Data — (ZIP) [file pone.0188796.s001.zip › data samples/73.txt]

73	2008-02-02 13:37:47	116.43275	39.84481
73	2008-02-02 13:38:32	116.42893	39.8452
73	2008-02-02 13:43:33	116.42629	39.85589
73	2008-02-02 13:47:51	116.41862	39.85676
73	2008-02-02 13:48:35	116.41738	39.85652
73	2008-02-02 13:53:37	116.37795	39.8558
73	2008-02-02 13:57:54	116.32704	39.84773
73	2008-02-02 13:58:38	116.31909	39.84898
73	2008-02-02 14:03:40	116.30392	39.88436
73	2008-02-02 14:07:57	116.30157	39.87866
73	2008-02-02 14:13:43	116.30166	39.87748
73	2008-02-02 14:18:00	116.32258	39.8478
73	2008-02-02 14:18:45	116.33219	39.84759
73	2008-02-02 14:23:47	116.38902	39.85549
73	2008-02-02 14:28:04	116.3865	39.85583
73	2008-02-02 14:28:48	116.38175	39.85588
73	2008-02-02 14:33:50	116.37784	39.84403
73	2008-02-02 14:38:07	116.37366	39.84729
73	2008-02-02 14:38:52	116.37432	39.84896
73	2008-02-02 14:43:53	116.39318	39.85551
73	2008-02-02 14:48:10	116.39377	39.86912
73	2008-02-02 14:48:55	116.39982	39.87056
73	2008-02-02 14:53:57	116.43956	39.88109
73	2008-02-02 14:58:14	116.45709	39.88291
73	2008-02-02 14:58:58	116.45709	39.88294
73	2008-02-02 15:04:00	116.45679	39.87492
73	2008-02-02 15:08:17	116.45575	39.91132
73	2008-02-02 15:09:02	116.45546	39.91795
73	2008-02-02 15:14:03	116.45731	39.94426
73	2008-02-02 15:18:20	116.44732	39.95075
73	2008-02-02 15:19:05	116.44681	39.95113
73	2008-02-02 15:23:56	116.4463	39.9513
73	2008-02-02 15:50:50	116.43977	39.94919
73	2008-02-02 15:55:52	116.42866	39.95326
73	2008-02-02 15:55:52	116.42866	39.95326
73	2008-02-02 16:07:58	116.41834	39.95804
73	2008-02-02 16:13:00	116.41519	39.96696
73	2008-02-03 02:44:49	116.41535	39.9673
73	2008-02-03 02:44:49	116.41535	39.9673
73	2008-02-03 02:44:49	116.41535	39.9673
73	2008-02-03 02:44:49	116.41535	39.9673
73	2008-02-03 02:44:49	116.41535	39.9673
73	2008-02-03 02:44:49	116.41535	39.9673
73	2008-02-03 02:44:49	116.41535	39.9673
73	2008-02-03 02:44:49	116.41535	39.9673
73	2008-02-03 02:44:49	116.41535	39.9673
73	2008-02-03 02:44:49	116.41535	39.9673
73	2008-02-03 02:44:49	116.41535	39.9673
73	2008-02-03 02:44:49	116.41535	39.9673
73	2008-02-03 02:44:49	116.41535	39.9673
73	2008-02-03 02:44:49	116.41535	39.9673
73	2008-02-03 02:44:49	116.41535	39.9673
73	2008-02-03 02:44:49	116.41535	39.9673
73	2008-02-03 02:44:49	116.41535	39.9673
73	2008-02-03 02:44:49	116.41535	39.9673
73	2008-02-03 02:44:49	116.41535	39.9673
73	2008-02-03 02:44:49	116.41535	39.9673
73	2008-02-03 02:44:49	116.41535	39.9673
73	2008-02-03 07:35:52	116.47468	39.98018
73	2008-02-03 07:40:53	116.54427	40.02606
73	2008-02-03 07:55:58	116.5961	40.11675
73	2008-02-03 08:06:04	116.64713	40.1157
73	2008-02-03 08:17:38	116.65932	40.10845
73	2008-02-03 09:11:35	116.62356	40.11643
73	2008-02-03 09:13:23	116.61088	40.11654
73	2008-02-03 09:16:37	116.57203	40.11666
73	2008-02-03 09:21:39	116.55346	40.09052
73	2008-02-03 09:33:52	116.54883	40.07099
73	2008-02-03 10:41:09	116.54909	40.07071
73	2008-02-03 10:45:59	116.54005	40.05656
73	2008-02-03 10:46:11	116.53872	40.05596
73	2008-02-03 11:03:28	116.52053	40.02915
73	2008-02-03 11:08:29	116.5023	40.00436
73	2008-02-03 11:18:33	116.46903	39.96702
73	2008-02-03 11:20:14	116.46347	39.96211
73	2008-02-03 11:23:34	116.46272	39.95019
73	2008-02-03 11:28:36	116.46776	39.94468
73	2008-02-03 11:30:17	116.46776	39.94468
73	2008-02-03 11:30:17	116.46776	39.94468
73	2008-02-03 11:33:38	116.46781	39.94469
73	2008-02-03 11:38:39	116.46788	39.94458
73	2008-02-03 11:40:21	116.45944	39.94263
73	2008-02-03 11:43:41	116.45483	39.95412
73	2008-02-03 11:48:43	116.45816	39.95731
73	2008-02-03 11:50:24	116.45683	39.95601
73	2008-02-03 11:53:44	116.45539	39.93602
73	2008-02-03 11:58:46	116.43799	39.93239
73	2008-02-03 12:00:27	116.43755	39.92869
73	2008-02-03 12:03:48	116.43506	39.92727
73	2008-02-03 12:13:51	116.43505	39.92725
73	2008-02-03 12:13:51	116.43505	39.92725
73	2008-02-03 12:18:53	116.44431	39.94271
73	2008-02-03 12:23:54	116.45584	39.94888
73	2008-02-03 12:28:56	116.45467	39.95391
73	2008-02-03 12:33:58	116.4582	39.95737
73	2008-02-03 12:38:59	116.45823	39.95737
73	2008-02-03 12:40:41	116.45823	39.95737
73	2008-02-03 12:49:02	116.45831	39.95736
73	2008-02-03 12:50:44	116.4542	39.95363
73	2008-02-03 12:54:04	116.45518	39.93392
73	2008-02-03 12:59:06	116.43849	39.93242
73	2008-02-03 13:00:47	116.42985	39.9324
73	2008-02-03 13:04:07	116.42278	39.93236
73	2008-02-03 13:09:09	116.43044	39.9349
73	2008-02-03 13:10:50	116.43015	39.93813
73	2008-02-03 13:14:11	116.45101	39.93987
73	2008-02-03 13:20:54	116.46553	39.94967
73	2008-02-03 13:24:14	116.46637	39.93275
73	2008-02-03 13:29:16	116.44939	39.92212
73	2008-02-03 13:30:57	116.44451	39.92162
73	2008-02-03 13:34:17	116.44154	39.92085
73	2008-02-03 13:39:19	116.44005	39.92152
73	2008-02-03 13:41:00	116.43487	39.92291
73	2008-02-03 13:44:21	116.4309	39.92809
73	2008-02-03 13:49:26	116.43722	39.93239
73	2008-02-03 13:54:05	116.43837	39.93503
73	2008-02-03 13:54:27	116.43717	39.93509
73	2008-02-03 13:59:29	116.42017	39.93244
73	2008-02-03 14:04:08	116.40254	39.93026
73	2008-02-03 14:04:31	116.40256	39.93021
73	2008-02-03 14:09:31	116.41966	39.92288
73	2008-02-03 14:14:10	116.42051	39.90504
73	2008-02-03 14:14:33	116.42049	39.90469
73	2008-02-03 14:14:33	116.42049	39.90469
73	2008-02-03 14:19:35	116.41188	39.90645
73	2008-02-03 14:24:14	116.41121	39.92175
73	2008-02-03 14:24:14	116.41121	39.92175
73	2008-02-03 14:24:36	116.41196	39.92283
73	2008-02-03 14:29:38	116.42896	39.92297
73	2008-02-03 14:34:17	116.42932	39.93935
73	2008-02-03 14:34:40	116.43005	39.93931
73	2008-02-03 14:39:41	116.43024	39.93398
73	2008-02-03 14:44:20	116.41952	39.93137
73	2008-02-03 14:44:43	116.41956	39.92992
73	2008-02-03 14:49:44	116.4222	39.92294
73	2008-02-03 14:54:24	116.43536	39.92123
73	2008-02-03 14:54:46	116.43516	39.92117
73	2008-02-03 14:59:48	116.42854	39.92888
73	2008-02-03 15:04:27	116.43008	39.93927
73	2008-02-03 15:04:49	116.43008	39.93927
73	2008-02-03 15:09:51	116.45525	39.93732
73	2008-02-03 15:14:30	116.46091	39.92985
73	2008-02-03 15:14:53	116.46089	39.92917
73	2008-02-03 15:19:54	116.45524	39.93037
73	2008-02-03 15:24:34	116.44961	39.92215
73	2008-02-03 15:24:56	116.44917	39.92218
73	2008-02-03 15:29:58	116.44334	39.9256
73	2008-02-03 15:34:37	116.42998	39.92323
73	2008-02-03 15:34:59	116.42973	39.92322
73	2008-02-03 15:40:01	116.43012	39.90105
73	2008-02-03 15:44:40	116.43203	39.88301
73	2008-02-03 15:45:03	116.43007	39.88299
73	2008-02-03 15:50:04	116.41349	39.88556
73	2008-02-03 15:54:44	116.41261	39.89792
73	2008-02-03 15:55:06	116.41261	39.89792
73	2008-02-03 16:00:08	116.41216	39.90485
73	2008-02-03 16:04:47	116.42589	39.90691
73	2008-02-03 16:05:09	116.42852	39.90711
73	2008-02-03 16:10:11	116.43766	39.90618
73	2008-02-03 16:15:13	116.43585	39.90722
73	2008-02-03 16:20:14	116.42842	39.92276
73	2008-02-03 16:20:14	116.42842	39.92276
73	2008-02-03 16:24:54	116.42771	39.94318
73	2008-02-03 16:25:16	116.42769	39.9461
73	2008-02-03 16:30:18	116.40156	39.95639
73	2008-02-03 16:34:57	116.39934	39.95864
73	2008-02-03 16:40:21	116.42099	39.96795
73	2008-02-03 16:45:00	116.4451	39.95592
73	2008-02-03 16:45:23	116.44416	39.95498
73	2008-02-03 16:50:24	116.44459	39.95857
73	2008-02-03 16:55:03	116.4553	39.94926
73	2008-02-03 16:55:26	116.45529	39.94926
73	2008-02-03 17:00:28	116.46653	39.94384
73	2008-02-03 17:05:07	116.46014	39.94946
73	2008-02-03 17:05:29	116.45892	39.94908
73	2008-02-03 17:10:31	116.45578	39.94814
73	2008-02-03 17:15:10	116.44012	39.93987
73	2008-02-03 17:15:33	116.43856	39.93985
73	2008-02-03 17:25:13	116.44352	39.93978
73	2008-02-03 17:25:36	116.37371	39.98211
73	2008-02-03 17:25:36	116.37371	39.98211
73	2008-02-03 17:25:36	116.37371	39.98211
73	2008-02-03 17:30:38	116.4503	39.95799
73	2008-02-03 17:35:17	116.49897	40.00214
73	2008-02-03 17:35:39	116.50276	40.00547
73	2008-02-03 17:40:41	116.57037	40.03795
73	2008-02-03 17:45:20	116.58331	40.06202
73	2008-02-03 17:45:42	116.58265	40.0663
73	2008-02-03 17:50:44	116.58107	40.07766
73	2008-02-03 17:55:23	116.57767	40.08792
73	2008-02-03 17:55:46	116.58131	40.08826
73	2008-02-03 18:00:47	116.58226	40.11422
73	2008-02-03 18:05:27	116.62746	40.11633
73	2008-02-03 18:05:49	116.63306	40.11628
73	2008-02-03 18:33:32	116.65876	40.10647
73	2008-02-03 18:36:37	116.65957	40.10519
73	2008-02-03 19:02:43	116.65923	40.10522
73	2008-02-03 19:12:46	116.70913	40.08588
73	2008-02-03 19:34:16	116.7672	40.06621
73	2008-02-03 19:39:18	116.76154	40.07198
73	2008-02-03 19:40:06	116.76154	40.07198
73	2008-02-03 19:55:40	116.76162	40.07174
73	2008-02-03 19:58:32	116.76126	40.06848
73	2008-02-03 20:00:42	116.76354	40.06259
73	2008-02-03 20:23:56	116.76704	40.06116
73	2008-02-03 20:27:45	116.76119	40.05883
73	2008-02-03 22:39:49	116.76118	40.05881
73	2008-02-03 22:44:51	116.76605	40.06243
73	2008-02-03 22:59:38	116.76133	40.07204
73	2008-02-04 00:06:25	116.76622	40.06316
73	2008-02-04 00:11:27	116.76123	40.05894
73	2008-02-04 00:43:42	116.76124	40.05895
73	2008-02-04 00:48:44	116.74166	40.06307
73	2008-02-04 00:52:33	116.71424	40.07574
73	2008-02-04 00:52:33	116.71424	40.07574
73	2008-02-04 00:53:45	116.7077	40.08005
73	2008-02-04 00:58:47	116.68678	40.09439
73	2008-02-04 01:02:36	116.66599	40.10244
73	2008-02-04 01:03:49	116.65895	40.10407
73	2008-02-04 01:08:50	116.65497	40.11103
73	2008-02-04 01:12:39	116.65243	40.11704
73	2008-02-04 01:13:52	116.64778	40.11637
73	2008-02-04 01:27:00	116.64686	40.11656
73	2008-02-04 01:32:05	116.64865	40.11598
73	2008-02-04 01:36:51	116.66081	40.10889
73	2008-02-04 01:37:07	116.66081	40.10889
73	2008-02-04 01:45:00	116.66089	40.10891
73	2008-02-04 01:45:00	116.66089	40.10891
73	2008-02-04 10:06:36	116.65551	40.10534
73	2008-02-04 10:19:46	116.6514	40.12304
73	2008-02-04 10:24:34	116.65034	40.14627
73	2008-02-04 10:24:48	116.65073	40.14771
73	2008-02-04 10:29:50	116.64627	40.16988
73	2008-02-04 10:33:37	116.64754	40.17183
73	2008-02-04 10:44:59	116.63537	40.16999
73	2008-02-04 10:49:59	116.58765	40.13862
73	2008-02-04 10:51:46	116.57493	40.12792
73	2008-02-04 10:55:01	116.55013	40.11633
73	2008-02-04 11:00:03	116.5337	40.11737
73	2008-02-04 11:01:49	116.53611	40.11715
73	2008-02-04 11:05:04	116.53332	40.11734
73	2008-02-04 11:10:06	116.517	40.11381
73	2008-02-04 11:11:52	116.51794	40.09716
73	2008-02-04 11:15:08	116.47688	40.09309
73	2008-02-04 11:20:09	116.44179	40.08036
73	2008-02-04 11:21:56	116.43379	40.07617
73	2008-02-04 11:25:11	116.4154	40.07287
73	2008-02-04 11:30:13	116.41408	40.07275
73	2008-02-04 11:31:59	116.41505	40.07303
73	2008-02-04 11:35:14	116.41638	40.05633
73	2008-02-04 11:40:16	116.40571	40.04525
73	2008-02-04 11:40:16	116.40571	40.04525
73	2008-02-04 11:42:02	116.40418	40.03277
73	2008-02-04 11:45:18	116.42248	40.02063
73	2008-02-04 11:50:19	116.49321	39.99854
73	2008-02-04 11:52:06	116.50933	39.98032
73	2008-02-04 11:55:21	116.53177	39.94548
73	2008-02-04 12:00:23	116.51643	39.93864
73	2008-02-04 12:02:09	116.51465	39.93844
73	2008-02-04 12:05:24	116.51118	39.93829
73	2008-02-04 12:10:26	116.49708	39.92186
73	2008-02-04 12:12:12	116.49463	39.92178
73	2008-02-04 12:15:28	116.48397	39.94252
73	2008-02-04 12:20:29	116.47476	39.98012
73	2008-02-04 12:22:15	116.49444	39.99795
73	2008-02-04 12:25:31	116.53258	40.02191
73	2008-02-04 12:30:33	116.5813	40.04861
73	2008-02-04 12:32:19	116.58211	40.07024
73	2008-02-04 12:35:34	116.58093	40.07789
73	2008-02-04 12:40:36	116.5803	40.07618
73	2008-02-04 12:42:22	116.58121	40.07026
73	2008-02-04 12:45:37	116.57596	40.06287
73	2008-02-04 12:50:39	116.55669	40.06671
73	2008-02-04 12:52:25	116.5554	40.06275
73	2008-02-04 12:55:41	116.56253	40.04761
73	2008-02-04 13:00:42	116.5657	40.03249
73	2008-02-04 13:02:29	116.55555	40.02885
73	2008-02-04 13:02:29	116.55555	40.02885
73	2008-02-04 13:05:44	116.54863	40.02477
73	2008-02-04 13:10:46	116.5312	40.00686
73	2008-02-04 13:12:32	116.52063	40.00232
73	2008-02-04 13:15:47	116.50613	39.99129
73	2008-02-04 13:20:49	116.49041	39.97527
73	2008-02-04 13:22:35	116.48431	39.97528
73	2008-02-04 13:25:51	116.47901	39.97183
73	2008-02-04 13:30:52	116.4602	39.95907
73	2008-02-04 13:32:39	116.45389	39.95346
73	2008-02-04 13:35:54	116.4522	39.95206
73	2008-02-04 13:40:56	116.44625	39.9514
73	2008-02-04 13:43:42	116.44573	39.95169
73	2008-02-04 14:15:21	116.44551	39.94887
73	2008-02-04 14:20:23	116.43343	39.95298
73	2008-02-04 14:23:00	116.42579	39.95818
73	2008-02-04 14:25:25	116.41895	39.95797
73	2008-02-04 14:30:26	116.41513	39.96697
73	2008-02-05 02:47:36	116.44023	39.96145
73	2008-02-05 02:48:24	116.44322	39.95944
73	2008-02-05 02:52:37	116.46887	39.97597
73	2008-02-05 02:57:39	116.48074	39.98659
73	2008-02-05 02:58:27	116.48074	39.98659
73	2008-02-05 03:02:41	116.48074	39.9866
73	2008-02-05 03:07:42	116.48071	39.98657
73	2008-02-05 03:08:30	116.48088	39.98674
73	2008-02-05 03:12:44	116.50314	40.00737
73	2008-02-05 03:17:46	116.52848	40.04251
73	2008-02-05 03:18:34	116.53243	40.04962
73	2008-02-05 03:22:47	116.5639	40.06112
73	2008-02-05 03:22:47	116.5639	40.06112
73	2008-02-05 03:27:49	116.58131	40.07036
73	2008-02-05 03:32:51	116.58148	40.09516
73	2008-02-05 03:38:40	116.61024	40.11651
73	2008-02-05 03:42:54	116.64403	40.11609
73	2008-02-05 03:46:43	116.64696	40.11661
73	2008-02-05 03:57:52	116.65902	40.10834
73	2008-02-05 08:17:38	116.65984	40.10767
73	2008-02-05 08:17:38	116.65984	40.10767
73	2008-02-05 08:22:40	116.632	40.11655
73	2008-02-05 08:23:28	116.62536	40.1165
73	2008-02-05 08:27:41	116.58827	40.11696
73	2008-02-05 08:32:43	116.55302	40.08798
73	2008-02-05 08:33:31	116.55179	40.08083
73	2008-02-05 08:37:45	116.53703	40.05513
73	2008-02-05 08:42:30	116.52766	40.04167
73	2008-02-05 08:53:49	116.50925	40.01065
73	2008-02-05 08:56:43	116.49537	39.99735
73	2008-02-05 08:58:51	116.48353	39.98705
73	2008-02-05 09:26:24	116.45082	39.94726
73	2008-02-05 09:31:25	116.43417	39.93996
73	2008-02-05 09:35:49	116.42775	39.92991
73	2008-02-05 09:36:27	116.42783	39.92488
73	2008-02-05 09:41:29	116.40458	39.92566
73	2008-02-05 09:45:52	116.4112	39.92356
73	2008-02-05 09:46:30	116.41125	39.92299
73	2008-02-05 09:51:32	116.42525	39.91315
73	2008-02-05 09:55:55	116.42138	39.92054
73	2008-02-05 10:01:35	116.41156	39.92309
73	2008-02-05 10:11:39	116.37086	39.92723
73	2008-02-05 10:16:02	116.38356	39.92077
73	2008-02-05 10:16:40	116.38356	39.92077
73	2008-02-05 10:21:42	116.38541	39.89938
73	2008-02-05 10:26:05	116.40278	39.8994
73	2008-02-05 10:26:43	116.40536	39.89949
73	2008-02-05 10:31:45	116.42142	39.89293
73	2008-02-05 10:36:08	116.43885	39.89498
73	2008-02-05 10:36:47	116.43925	39.89372
73	2008-02-05 10:41:48	116.43923	39.89361
73	2008-02-05 10:46:12	116.44562	39.90238
73	2008-02-05 10:46:50	116.45324	39.90286
73	2008-02-05 10:51:52	116.49046	39.9066
73	2008-02-05 10:56:14	116.47869	39.9164
73	2008-02-05 10:56:52	116.4787	39.91641
73	2008-02-05 11:01:54	116.47181	39.91407
73	2008-02-05 11:01:54	116.47181	39.91407
73	2008-02-05 11:06:17	116.45859	39.90711
73	2008-02-05 11:06:56	116.45081	39.90715
73	2008-02-05 11:11:57	116.42336	39.90714
73	2008-02-05 11:16:21	116.39769	39.90655
73	2008-02-05 11:16:59	116.39329	39.9064
73	2008-02-05 11:22:01	116.36881	39.90587
73	2008-02-05 11:26:24	116.34752	39.89708
73	2008-02-05 11:27:02	116.34265	39.89681
73	2008-02-05 11:32:04	116.30622	39.89604
73	2008-02-05 11:36:27	116.31616	39.89509
73	2008-02-05 11:37:06	116.31859	39.89569
73	2008-02-05 11:42:07	116.31653	39.90612
73	2008-02-05 11:46:31	116.33311	39.90579
73	2008-02-05 11:47:09	116.33367	39.90517
73	2008-02-05 11:52:11	116.33371	39.90478
73	2008-02-05 11:56:34	116.33599	39.90587
73	2008-02-05 11:57:12	116.33744	39.90555
73	2008-02-05 12:02:14	116.33622	39.89686
73	2008-02-05 12:06:37	116.34271	39.88004
73	2008-02-05 12:07:16	116.34308	39.87397
73	2008-02-05 12:12:17	116.36205	39.86544
73	2008-02-05 12:16:41	116.37343	39.86805
73	2008-02-05 12:17:19	116.37343	39.86819
73	2008-02-05 12:22:21	116.38132	39.87804
73	2008-02-05 12:27:26	116.38674	39.88209
73	2008-02-05 12:28:45	116.3838	39.88457
73	2008-02-05 12:32:28	116.37856	39.88744
73	2008-02-05 12:37:29	116.36815	39.89044
73	2008-02-05 12:38:48	116.36358	39.88791
73	2008-02-05 12:47:32	116.39283	39.88998
73	2008-02-05 12:48:51	116.40584	39.89134
73	2008-02-05 12:52:33	116.42635	39.89228
73	2008-02-05 12:57:35	116.45133	39.89599
73	2008-02-05 12:58:54	116.45511	39.893
73	2008-02-05 13:02:37	116.4556	39.92302
73	2008-02-05 13:07:38	116.45469	39.93221
73	2008-02-05 13:07:38	116.45469	39.93221
73	2008-02-05 13:08:57	116.45285	39.92725
73	2008-02-05 13:12:40	116.44462	39.9257
73	2008-02-05 13:17:42	116.43058	39.92877
73	2008-02-05 13:19:01	116.4305	39.9287
73	2008-02-05 13:22:43	116.42838	39.93144
73	2008-02-05 13:27:45	116.42887	39.91178
73	2008-02-05 13:29:04	116.4296	39.90526
73	2008-02-05 13:32:47	116.43991	39.87834
73	2008-02-05 13:37:48	116.41568	39.85801
73	2008-02-05 13:39:07	116.41368	39.85606
73	2008-02-05 13:42:50	116.40857	39.85598
73	2008-02-05 13:47:52	116.35854	39.85402
73	2008-02-05 13:49:11	116.35624	39.84901
73	2008-02-05 13:52:53	116.35039	39.84531
73	2008-02-05 14:02:57	116.38286	39.85932
73	2008-02-05 14:07:58	116.38097	39.8628
73	2008-02-05 14:09:17	116.38163	39.87045
73	2008-02-05 14:13:00	116.38119	39.87966
73	2008-02-05 14:18:05	116.37853	39.89201
73	2008-02-05 14:19:21	116.37806	39.89682
73	2008-02-05 14:23:03	116.36951	39.90284
73	2008-02-05 14:28:05	116.36789	39.90716
73	2008-02-05 14:29:24	116.36806	39.90734
73	2008-02-05 14:33:06	116.35802	39.90605
73	2008-02-05 14:38:08	116.35032	39.91703
73	2008-02-05 14:43:10	116.34937	39.93845
73	2008-02-05 14:48:11	116.36856	39.96667
73	2008-02-05 14:49:31	116.38559	39.96704
73	2008-02-05 14:53:13	116.41182	39.96812
73	2008-02-05 14:59:34	116.426	39.97834
73	2008-02-05 14:59:38	116.42591	39.97835
73	2008-02-05 15:09:37	116.4186	39.96842
73	2008-02-05 15:09:42	116.41844	39.96814
73	2008-02-05 15:46:06	116.42898	39.9303
73	2008-02-05 15:51:08	116.42939	39.93244
73	2008-02-05 15:51:56	116.4288	39.93243
73	2008-02-05 15:51:56	116.4288	39.93243
73	2008-02-05 15:56:09	116.4308	39.92787
73	2008-02-05 16:01:11	116.4342	39.92565
73	2008-02-05 16:01:59	116.4341	39.92546
73	2008-02-05 16:06:13	116.44941	39.92688
73	2008-02-05 16:11:14	116.46432	39.92891
73	2008-02-05 16:11:14	116.46432	39.92891
73	2008-02-05 16:12:02	116.46647	39.92946
73	2008-02-05 16:16:16	116.47073	39.92945
73	2008-02-05 16:21:18	116.46399	39.92878
73	2008-02-05 16:22:06	116.46312	39.92856
73	2008-02-05 16:26:19	116.46236	39.92838
73	2008-02-05 16:31:21	116.45138	39.94005
73	2008-02-05 16:32:09	116.44936	39.94228
73	2008-02-05 16:36:23	116.45525	39.94548
73	2008-02-05 16:41:24	116.45549	39.92635
73	2008-02-05 16:42:12	116.45544	39.92475
73	2008-02-05 16:46:26	116.45767	39.90698
73	2008-02-05 16:51:28	116.47157	39.89942
73	2008-02-05 16:52:16	116.47157	39.8994
73	2008-02-05 16:56:29	116.48333	39.89919
73	2008-02-05 17:01:31	116.50403	39.89878
73	2008-02-05 17:02:19	116.50317	39.89841
73	2008-02-05 17:06:33	116.4932	39.8996
73	2008-02-05 17:11:34	116.47378	39.89921
73	2008-02-05 17:12:22	116.4744	39.89923
73	2008-02-05 17:16:36	116.46735	39.8959
73	2008-02-05 17:21:38	116.46092	39.89534
73	2008-02-05 17:22:26	116.46092	39.89534
73	2008-02-05 17:26:39	116.46087	39.89525
73	2008-02-05 17:31:41	116.4609	39.89523
73	2008-02-05 17:32:29	116.4609	39.89523
73	2008-02-05 17:36:43	116.4609	39.89523
73	2008-02-05 17:41:44	116.4609	39.89523
73	2008-02-05 17:42:32	116.4609	39.89523
73	2008-02-05 17:46:46	116.4609	39.89523
73	2008-02-05 17:51:48	116.4609	39.89523
73	2008-02-05 17:52:36	116.4609	39.89523
73	2008-02-05 17:56:49	116.4609	39.89523
73	2008-02-05 18:01:51	116.4609	39.89523
73	2008-02-05 18:02:39	116.4609	39.89523
73	2008-02-05 18:06:53	116.45617	39.89597
73	2008-02-05 18:11:54	116.45602	39.90403
73	2008-02-05 18:12:42	116.45718	39.90411
73	2008-02-05 18:16:56	116.45546	39.90548
73	2008-02-05 18:16:56	116.45546	39.90548
73	2008-02-05 18:21:57	116.43408	39.89242
73	2008-02-05 18:22:45	116.43128	39.89243
73	2008-02-05 18:26:59	116.42385	39.8936
73	2008-02-05 18:32:01	116.43384	39.89214
73	2008-02-05 18:37:02	116.43373	39.90474
73	2008-02-05 18:42:04	116.43944	39.91906
73	2008-02-05 18:42:52	116.43782	39.92109
73	2008-02-05 18:47:06	116.44392	39.92061
73	2008-02-05 18:52:07	116.44392	39.9076
73	2008-02-05 18:52:55	116.4442	39.90712
73	2008-02-05 18:57:09	116.45507	39.89572
73	2008-02-05 19:02:11	116.46492	39.8919
73	2008-02-05 19:02:59	116.46493	39.89191
73	2008-02-05 19:07:12	116.46623	39.89194
73	2008-02-05 19:12:14	116.4559	39.89939
73	2008-02-05 19:13:02	116.45614	39.90386
73	2008-02-05 19:17:16	116.45604	39.9114
73	2008-02-05 19:22:17	116.45586	39.92159
73	2008-02-05 19:23:05	116.45587	39.92159
73	2008-02-05 19:27:19	116.46418	39.92884
73	2008-02-05 19:32:21	116.47576	39.93231
73	2008-02-05 19:33:09	116.4827	39.93236
73	2008-02-05 19:37:21	116.48905	39.93693
73	2008-02-05 19:42:23	116.48911	39.93775
73	2008-02-05 19:43:11	116.48911	39.93775
73	2008-02-05 19:47:25	116.47949	39.9325
73	2008-02-05 19:52:26	116.46122	39.93257
73	2008-02-05 19:53:14	116.45658	39.9327
73	2008-02-05 19:57:28	116.44058	39.96157
73	2008-02-05 20:02:30	116.38564	39.9671
73	2008-02-05 20:03:18	116.37717	39.96694
73	2008-02-05 20:03:18	116.37717	39.96694
73	2008-02-05 20:07:31	116.32948	39.9663
73	2008-02-05 20:13:21	116.31907	39.97458
73	2008-02-05 20:17:35	116.31425	39.97505
73	2008-02-05 20:22:36	116.31191	39.9749
73	2008-02-05 20:22:36	116.31191	39.9749
73	2008-02-05 20:23:24	116.31191	39.9749
73	2008-02-05 20:27:38	116.31764	39.98422
73	2008-02-05 20:32:40	116.35131	39.99209
73	2008-02-05 20:33:28	116.35459	39.99218
73	2008-02-05 20:42:43	116.44383	39.98256
73	2008-02-05 20:43:31	116.44948	39.98014
73	2008-02-05 20:47:45	116.45525	39.99187
73	2008-02-05 20:52:46	116.45669	39.99438
73	2008-02-05 20:54:35	116.46209	39.99286
73	2008-02-05 20:57:48	116.46357	39.98429
73	2008-02-05 21:02:50	116.46419	39.98428
73	2008-02-05 21:04:38	116.46419	39.98428
73	2008-02-05 21:07:51	116.46926	39.98065
73	2008-02-05 21:12:53	116.48371	39.97117
73	2008-02-05 21:14:41	116.49544	39.97062
73	2008-02-05 21:17:55	116.49788	39.9753
73	2008-02-05 21:22:56	116.48383	39.97745
73	2008-02-05 21:24:45	116.48409	39.97903
73	2008-02-05 21:28:05	116.48586	39.96375
73	2008-02-05 21:28:05	116.48586	39.96375
73	2008-02-05 21:32:59	116.48364	39.94225
73	2008-02-05 21:34:48	116.48369	39.92351
73	2008-02-05 21:38:01	116.48357	39.88851
73	2008-02-05 21:43:03	116.46761	39.83799
73	2008-02-05 21:44:51	116.44522	39.83131
73	2008-02-05 21:44:51	116.44522	39.83131
73	2008-02-05 21:48:04	116.44836	39.81779
73	2008-02-05 21:53:06	116.43206	39.80343
73	2008-02-05 21:54:54	116.41863	39.8023
73	2008-02-05 21:58:11	116.41789	39.80226
73	2008-02-05 22:03:13	116.39669	39.80445
73	2008-02-05 22:06:59	116.396	39.81852
73	2008-02-05 22:08:14	116.401	39.82086
73	2008-02-05 22:13:16	116.40252	39.82062
73	2008-02-05 22:17:02	116.39597	39.80956
73	2008-02-05 22:18:18	116.39394	39.80595
73	2008-02-05 22:23:19	116.39363	39.80601
73	2008-02-05 22:27:05	116.39633	39.81218
73	2008-02-05 22:28:21	116.3996	39.81242
73	2008-02-05 22:28:21	116.3996	39.81242
73	2008-02-05 22:33:23	116.40254	39.82062
73	2008-02-05 22:37:08	116.39537	39.83227
73	2008-02-05 22:38:23	116.39903	39.83496
73	2008-02-05 22:43:25	116.40878	39.84111
73	2008-02-05 22:47:11	116.40833	39.8459
73	2008-02-05 22:48:27	116.40839	39.84479
73	2008-02-05 22:53:28	116.40066	39.83706
73	2008-02-05 22:57:14	116.41038	39.8445
73	2008-02-05 22:57:14	116.41038	39.8445
73	2008-02-05 22:58:30	116.40875	39.84102
73	2008-02-05 23:03:32	116.39458	39.83182
73	2008-02-05 23:20:41	116.33906	39.81887
73	2008-02-05 23:22:35	116.34236	39.8291
73	2008-02-05 23:25:42	116.34868	39.84447
73	2008-02-05 23:30:44	116.35323	39.85014
73	2008-02-05 23:32:39	116.35323	39.85014
73	2008-02-05 23:35:46	116.35323	39.85014
73	2008-02-05 23:40:47	116.35323	39.85013
73	2008-02-05 23:40:47	116.35323	39.85013
73	2008-02-05 23:42:42	116.35314	39.84998
73	2008-02-05 23:45:49	116.34771	39.84463
73	2008-02-05 23:50:51	116.33861	39.81615
73	2008-02-05 23:52:45	116.33211	39.80302
73	2008-02-05 23:55:52	116.33318	39.79316
73	2008-02-06 00:00:54	116.33328	39.79351
73	2008-02-06 00:02:48	116.33138	39.80086
73	2008-02-06 00:05:56	116.33912	39.81429
73	2008-02-06 00:10:57	116.34009	39.84396
73	2008-02-06 00:12:52	116.34113	39.85508
73	2008-02-06 00:15:59	116.3427	39.88897
73	2008-02-06 00:21:01	116.36758	39.89839
73	2008-02-06 00:22:55	116.37275	39.90443
73	2008-02-06 00:26:02	116.37782	39.90065
73	2008-02-06 00:31:04	116.38114	39.88115
73	2008-02-06 00:32:58	116.38159	39.86932
73	2008-02-06 00:36:06	116.38058	39.85465
73	2008-02-06 00:41:07	116.39022	39.85561
73	2008-02-06 00:43:02	116.4168	39.85626
73	2008-02-06 00:46:09	116.45476	39.86739
73	2008-02-06 00:51:10	116.45553	39.92154
73	2008-02-06 00:53:05	116.45513	39.92789
73	2008-02-06 00:56:12	116.4512	39.92475
73	2008-02-06 00:59:32	116.44291	39.92548
73	2008-02-06 00:59:36	116.44291	39.92548
73	2008-02-06 01:28:31	116.44324	39.92556
73	2008-02-06 01:33:33	116.42758	39.94005
73	2008-02-06 01:37:21	116.38604	39.94761
73	2008-02-06 01:38:34	116.37071	39.94763
73	2008-02-06 01:43:36	116.36858	39.94714
73	2008-02-06 01:47:24	116.3851	39.9453
73	2008-02-06 01:48:38	116.38767	39.94457
73	2008-02-06 01:53:39	116.40619	39.9404
73	2008-02-06 01:57:27	116.4019	39.9543
73	2008-02-06 01:58:41	116.40753	39.95779
73	2008-02-06 02:03:43	116.43663	39.95843
73	2008-02-06 02:13:45	116.48779	39.96049
73	2008-02-06 02:18:47	116.49689	39.96894
73	2008-02-06 02:48:45	116.49334	39.99885
73	2008-02-06 02:50:39	116.50606	40.00989
73	2008-02-06 02:53:46	116.5177	40.02463
73	2008-02-06 02:58:48	116.54179	40.05731
73	2008-02-06 03:00:42	116.55062	40.07267
73	2008-02-06 03:03:50	116.55573	40.10345
73	2008-02-06 03:03:50	116.55573	40.10345
73	2008-02-06 03:08:51	116.60315	40.11655
73	2008-02-06 03:10:46	116.61208	40.11606
73	2008-02-06 03:13:53	116.61208	40.11606
73	2008-02-06 03:18:55	116.61208	40.11606
73	2008-02-06 03:20:49	116.61218	40.11591
73	2008-02-06 03:23:56	116.61218	40.11591
73	2008-02-06 03:30:52	116.61218	40.11591
73	2008-02-06 03:34:00	116.61225	40.11573
73	2008-02-06 03:39:01	116.61225	40.11573
73	2008-02-06 04:10:21	116.6608	40.10885
73	2008-02-06 04:10:50	116.66082	40.10902
73	2008-02-06 09:16:13	116.65505	40.10542
73	2008-02-06 09:21:03	116.65505	40.10542
73	2008-02-06 09:21:15	116.65505	40.10542
73	2008-02-06 09:26:17	116.65201	40.111
73	2008-02-06 09:31:06	116.63484	40.13162
73	2008-02-06 09:31:18	116.63437	40.13337
73	2008-02-06 09:36:20	116.59024	40.14279
73	2008-02-06 09:41:09	116.5519	40.17102
73	2008-02-06 09:41:22	116.55365	40.17326
73	2008-02-06 09:46:11	116.55003	40.18881
73	2008-02-06 09:59:19	116.54848	40.11617
73	2008-02-06 10:07:28	116.48649	40.09358
73	2008-02-06 10:09:22	116.47286	40.09031
73	2008-02-06 10:12:30	116.44356	40.08077
73	2008-02-06 10:19:26	116.41068	40.07292
73	2008-02-06 10:22:33	116.41068	40.07292
73	2008-02-06 10:27:35	116.41491	40.07477
73	2008-02-06 10:29:29	116.41491	40.07477
73	2008-02-06 10:32:36	116.41491	40.07477
73	2008-02-06 10:37:38	116.41491	40.07477
73	2008-02-06 10:39:32	116.41491	40.07477
73	2008-02-06 10:42:40	116.41491	40.07477
73	2008-02-06 10:47:41	116.41488	40.07477
73	2008-02-06 10:49:36	116.41488	40.07477
73	2008-02-06 10:52:43	116.41493	40.07446
73	2008-02-06 10:52:43	116.41493	40.07446
73	2008-02-06 11:02:46	116.415	40.07629
73	2008-02-06 11:07:48	116.415	40.07629
73	2008-02-06 11:09:42	116.415	40.07629
73	2008-02-06 11:12:50	116.41086	40.07153
73	2008-02-06 11:17:51	116.41021	40.06568
73	2008-02-06 11:22:53	116.40721	40.07476
73	2008-02-06 11:27:55	116.40738	40.05811
73	2008-02-06 11:29:49	116.40752	40.05725
73	2008-02-06 11:32:56	116.4097	40.05663
73	2008-02-06 11:37:58	116.41021	40.06753
73	2008-02-06 11:48:01	116.4286	40.07148
73	2008-02-06 11:49:56	116.42229	40.07284
73	2008-02-06 11:53:03	116.41229	40.07275
73	2008-02-06 11:58:05	116.43043	40.06389
73	2008-02-06 11:59:59	116.42443	40.06179
73	2008-02-06 12:08:08	116.4101	40.06616
73	2008-02-06 12:10:02	116.41463	40.07275
73	2008-02-06 12:10:02	116.41463	40.07275
73	2008-02-06 12:18:11	116.41497	40.07486
73	2008-02-06 12:20:06	116.41497	40.07486
73	2008-02-06 12:23:13	116.41311	40.07813
73	2008-02-06 12:28:14	116.40632	40.06976
73	2008-02-06 12:30:09	116.40662	40.0672
73	2008-02-06 12:33:16	116.40733	40.0589
73	2008-02-06 12:38:18	116.4031	40.02646
73	2008-02-06 12:40:12	116.40157	40.00873
73	2008-02-06 12:48:21	116.39868	39.97392
73	2008-02-06 12:50:15	116.39571	39.9683
73	2008-02-06 12:53:23	116.37398	39.96668
73	2008-02-06 12:53:23	116.37398	39.96668
73	2008-02-06 12:58:24	116.37205	39.96033
73	2008-02-06 13:00:19	116.37108	39.96072
73	2008-02-06 13:03:26	116.3732	39.95722
73	2008-02-06 13:08:28	116.37771	39.95949
73	2008-02-06 13:10:22	116.37444	39.96693
73	2008-02-06 13:13:29	116.37305	39.95043
73	2008-02-06 13:18:31	116.37129	39.93158
73	2008-02-06 13:20:25	116.37046	39.93131
73	2008-02-06 13:23:33	116.37372	39.9308
73	2008-02-06 13:28:34	116.40178	39.93192
73	2008-02-06 13:30:29	116.41078	39.93216
73	2008-02-06 13:33:36	116.42533	39.9321
73	2008-02-06 13:38:38	116.42225	39.9262
73	2008-02-06 13:40:32	116.41959	39.93059
73	2008-02-06 13:43:39	116.42784	39.93548
73	2008-02-06 13:48:41	116.4646	39.97065
73	2008-02-06 13:50:35	116.47184	39.9787
73	2008-02-06 13:53:43	116.47619	39.98344
73	2008-02-06 13:58:43	116.46131	40.00719
73	2008-02-06 14:00:38	116.45827	40.01002
73	2008-02-06 14:03:45	116.46154	39.99634
73	2008-02-06 14:08:47	116.47436	39.97707
73	2008-02-06 14:18:50	116.47676	39.96976
73	2008-02-06 14:20:44	116.4837	39.97069
73	2008-02-06 14:33:19	116.46837	39.98123
73	2008-02-06 14:35:12	116.47449	39.9892
73	2008-02-06 14:38:21	116.47006	40.00083
73	2008-02-06 14:43:22	116.46688	40.00647
73	2008-02-06 14:45:16	116.46688	40.00647
73	2008-02-06 14:48:25	116.46688	40.00647
73	2008-02-06 14:53:26	116.46704	40.0059
73	2008-02-06 14:55:19	116.46704	40.0059
73	2008-02-06 15:03:29	116.46788	40.00066
73	2008-02-06 15:05:22	116.45661	39.99941
73	2008-02-06 15:08:31	116.45529	39.98813
73	2008-02-06 15:13:32	116.44834	39.98006
73	2008-02-06 15:15:25	116.42705	39.98799
73	2008-02-06 15:18:34	116.41827	39.97648
73	2008-02-06 15:23:36	116.41098	39.96065
73	2008-02-06 15:25:29	116.40196	39.96073
73	2008-02-06 15:28:37	116.39767	39.9614
73	2008-02-06 15:33:39	116.40342	39.9673
73	2008-02-06 15:35:32	116.41166	39.97219
73	2008-02-06 15:38:41	116.41768	39.98209
73	2008-02-06 15:43:42	116.45084	39.978
73	2008-02-06 16:07:53	116.62706	40.08143
73	2008-02-06 16:09:47	116.63445	40.09157
73	2008-02-06 16:12:55	116.65495	40.10222
73	2008-02-06 16:16:51	116.66101	40.1088
73	2008-02-06 17:13:26	116.65575	40.10773
73	2008-02-06 17:17:03	116.6557	40.10784
73	2008-02-06 17:53:44	116.64954	40.11097
73	2008-02-06 17:58:45	116.63133	40.13694
73	2008-02-06 18:00:34	116.62365	40.13816
73	2008-02-06 18:03:47	116.60226	40.14936
73	2008-02-06 18:08:49	116.60689	40.15754
73	2008-02-06 18:13:50	116.60689	40.15754
73	2008-02-06 18:18:52	116.60689	40.15754
73	2008-02-06 18:20:40	116.60689	40.15754
73	2008-02-06 18:23:54	116.60689	40.15754
73	2008-02-06 18:28:55	116.60689	40.15754
73	2008-02-06 18:30:44	116.60689	40.15754
73	2008-02-06 18:33:57	116.60689	40.15754
73	2008-02-06 18:38:59	116.60689	40.15754
73	2008-02-06 18:40:47	116.60689	40.15754
73	2008-02-06 18:49:02	116.58102	40.1331
73	2008-02-06 18:50:50	116.58116	40.1268
73	2008-02-06 18:54:04	116.59007	40.12678
73	2008-02-06 18:59:05	116.62287	40.11636
73	2008-02-06 19:00:54	116.62778	40.11632
73	2008-02-06 19:00:54	116.62778	40.11632
73	2008-02-06 19:04:07	116.65742	40.11101
73	2008-02-06 19:09:09	116.66083	40.1089
73	2008-02-06 19:19:12	116.65914	40.11078
73	2008-02-06 19:22:00	116.65914	40.11078
73	2008-02-06 19:29:15	116.6683	40.09531
73	2008-02-06 19:32:04	116.66826	40.09034
73	2008-02-06 19:34:17	116.66825	40.08545
73	2008-02-06 19:39:18	116.66829	40.08711
73	2008-02-06 19:42:07	116.66828	40.09309
73	2008-02-06 19:44:20	116.66824	40.08544
73	2008-02-06 19:44:20	116.66824	40.08544
73	2008-02-06 19:49:22	116.66999	40.08532
73	2008-02-06 19:52:10	116.66832	40.09021
73	2008-02-06 19:54:23	116.66836	40.09443
73	2008-02-06 19:59:25	116.66963	40.0854
73	2008-02-06 20:02:14	116.66836	40.09422
73	2008-02-06 20:04:27	116.66824	40.0859
73	2008-02-06 20:09:27	116.67126	40.08532
73	2008-02-06 20:13:16	116.6713	40.08532
73	2008-02-06 20:13:16	116.6713	40.08532
73	2008-02-06 20:14:29	116.6713	40.08541
73	2008-02-06 20:19:31	116.66827	40.08962
73	2008-02-06 20:23:20	116.66832	40.08922
73	2008-02-06 20:24:32	116.66838	40.09401
73	2008-02-06 20:29:34	116.66829	40.08654
73	2008-02-06 20:33:23	116.66823	40.08811
73	2008-02-06 20:34:36	116.67112	40.08531
73	2008-02-06 20:39:37	116.66837	40.0997
73	2008-02-06 20:43:26	116.66809	40.10759
73	2008-02-06 20:49:41	116.65532	40.10531
73	2008-02-06 21:21:56	116.66133	40.10649
73	2008-02-06 21:26:58	116.64823	40.12082
73	2008-02-06 21:27:46	116.64531	40.12271
73	2008-02-06 21:31:59	116.62664	40.1377
73	2008-02-06 21:37:01	116.60731	40.15482
73	2008-02-06 21:37:49	116.60676	40.15741
73	2008-02-06 21:39:20	116.60672	40.15761
73	2008-02-06 21:51:08	116.59384	40.14293
73	2008-02-06 21:55:59	116.62722	40.12799
73	2008-02-06 21:56:10	116.62971	40.12822
73	2008-02-06 22:01:12	116.64682	40.11654
73	2008-02-06 22:06:02	116.65274	40.11193
73	2008-02-06 22:06:13	116.65321	40.11099
73	2008-02-06 22:11:15	116.66084	40.1089
73	2008-02-06 22:16:05	116.66084	40.1089
73	2008-02-06 22:16:17	116.66084	40.1089
73	2008-02-06 22:21:18	116.66121	40.10852
73	2008-02-06 22:26:09	116.65919	40.10848
73	2008-02-06 22:26:20	116.65918	40.10848
73	2008-02-07 00:41:15	116.66322	40.10952
73	2008-02-07 00:46:03	116.6814	40.1007
73	2008-02-07 00:46:17	116.6814	40.10012
73	2008-02-07 00:51:19	116.65625	40.07677
73	2008-02-07 00:56:05	116.65909	40.06673
73	2008-02-07 00:56:19	116.65909	40.06673
73	2008-02-07 01:01:21	116.65527	40.09484
73	2008-02-07 01:06:08	116.65652	40.11345
73	2008-02-07 01:06:23	116.65649	40.11429
73	2008-02-07 01:11:24	116.6683	40.09591
73	2008-02-07 01:16:12	116.70499	40.09638
73	2008-02-07 01:16:26	116.70596	40.09703
73	2008-02-07 01:21:28	116.73367	40.06297
73	2008-02-07 01:26:29	116.76294	40.07193
73	2008-02-07 04:09:28	116.75715	40.081
73	2008-02-07 04:14:17	116.71357	40.10147
73	2008-02-07 04:14:30	116.71035	40.10033
73	2008-02-07 04:19:32	116.66834	40.10212
73	2008-02-07 04:24:33	116.65938	40.10856
73	2008-02-07 09:23:21	116.66118	40.1083
73	2008-02-07 09:28:23	116.67948	40.10201
73	2008-02-07 09:31:12	116.68134	40.10097
73	2008-02-07 09:33:25	116.68146	40.10011
73	2008-02-07 09:38:26	116.66018	40.10834
73	2008-02-07 10:31:50	116.65303	40.11057
73	2008-02-07 10:36:52	116.62983	40.11655
73	2008-02-07 10:37:39	116.6197	40.11652
73	2008-02-07 10:46:55	116.5532	40.08911
73	2008-02-07 10:47:42	116.55151	40.07862
73	2008-02-07 10:51:57	116.52985	40.04556
73	2008-02-07 10:57:45	116.51836	40.01555
73	2008-02-07 11:02:00	116.48857	39.99188
73	2008-02-07 11:07:02	116.44398	39.9527
73	2008-02-07 11:07:48	116.43733	39.94827
73	2008-02-07 11:12:03	116.37691	39.94762
73	2008-02-07 11:17:05	116.34327	39.94567
73	2008-02-07 11:17:05	116.34327	39.94567
73	2008-02-07 11:22:06	116.34937	39.93177
73	2008-02-07 11:32:10	116.33872	39.84776
73	2008-02-07 11:37:11	116.35284	39.83624
73	2008-02-07 11:37:58	116.35193	39.83
73	2008-02-07 11:42:13	116.29105	39.82942
73	2008-02-07 11:47:15	116.27305	39.84785
73	2008-02-07 11:48:02	116.27053	39.84536
73	2008-02-07 11:52:16	116.24699	39.84191
73	2008-02-07 11:57:18	116.24622	39.84475
73	2008-02-07 11:58:05	116.24504	39.84751
73	2008-02-07 12:02:20	116.26078	39.85115
73	2008-02-07 12:07:21	116.27605	39.84511
73	2008-02-07 12:08:08	116.27796	39.84575
73	2008-02-07 12:12:23	116.30545	39.85672
73	2008-02-07 12:17:24	116.36407	39.855
73	2008-02-07 12:18:11	116.37491	39.85567
73	2008-02-07 12:22:25	116.40752	39.85549
73	2008-02-07 12:27:41	116.41398	39.86403
73	2008-02-07 12:28:14	116.41551	39.86454
73	2008-02-07 12:32:29	116.4128	39.89107
73	2008-02-07 12:37:30	116.42123	39.89416
73	2008-02-07 12:42:19	116.41354	39.89176
73	2008-02-07 12:42:35	116.41178	39.89171
73	2008-02-07 12:47:37	116.38232	39.88822
73	2008-02-07 12:52:22	116.37935	39.88818
73	2008-02-07 12:52:39	116.37916	39.88817
73	2008-02-07 12:57:40	116.37032	39.89211
73	2008-02-07 13:02:26	116.36824	39.88853
73	2008-02-07 13:02:42	116.36824	39.88853
73	2008-02-07 13:12:29	116.40442	39.88681
73	2008-02-07 13:12:45	116.4049	39.8868
73	2008-02-07 13:22:32	116.41466	39.87978
73	2008-02-07 13:22:49	116.41466	39.87978
73	2008-02-07 13:22:49	116.41466	39.87978
73	2008-02-07 13:27:50	116.41979	39.87369
73	2008-02-07 13:32:36	116.43624	39.86919
73	2008-02-07 13:32:52	116.43768	39.87001
73	2008-02-07 13:37:54	116.42965	39.90661
73	2008-02-07 13:42:39	116.42764	39.94466
73	2008-02-07 13:42:55	116.42769	39.9449
73	2008-02-07 13:47:57	116.41501	39.94811
73	2008-02-07 13:52:42	116.37313	39.95344
73	2008-02-07 13:52:59	116.37306	39.95654
73	2008-02-07 13:58:00	116.36439	39.99989
73	2008-02-07 14:02:46	116.36221	40.0044
73	2008-02-07 14:03:02	116.36119	40.00421
73	2008-02-07 14:08:04	116.3684	40.01587
73	2008-02-07 14:12:49	116.37724	39.99635
73	2008-02-07 14:13:05	116.37675	39.99636
73	2008-02-07 14:18:07	116.35037	40.02101
73	2008-02-07 14:23:09	116.33507	40.03739
73	2008-02-07 14:28:10	116.31849	40.04942
73	2008-02-07 14:32:55	116.32741	40.05719
73	2008-02-07 14:33:12	116.32795	40.05749
73	2008-02-07 14:38:13	116.3272	40.03899
73	2008-02-07 14:42:59	116.30554	40.03529
73	2008-02-07 14:43:15	116.30554	40.03529
73	2008-02-07 14:48:17	116.27256	40.03222
73	2008-02-07 14:53:02	116.26888	40.02812
73	2008-02-07 14:53:18	116.26946	40.02756
73	2008-02-07 14:58:20	116.29049	39.99157
73	2008-02-07 15:03:05	116.33476	39.98501
73	2008-02-07 15:03:21	116.33841	39.98514
73	2008-02-07 15:08:22	116.35951	39.9723
73	2008-02-07 15:13:08	116.35956	39.97328
73	2008-02-07 15:13:24	116.35956	39.97328
73	2008-02-07 15:18:26	116.36388	39.96668
73	2008-02-07 15:23:11	116.37107	39.96035
73	2008-02-07 15:23:27	116.37165	39.96028
73	2008-02-07 15:28:29	116.37294	39.95716
73	2008-02-07 15:28:29	116.37294	39.95716
73	2008-02-07 15:33:14	116.36773	39.97258
73	2008-02-07 15:33:14	116.36773	39.97258
73	2008-02-07 15:33:31	116.36779	39.97321
73	2008-02-07 15:38:32	116.38665	39.98641
73	2008-02-07 15:43:18	116.39465	39.9885
73	2008-02-07 15:43:34	116.39457	39.98843
73	2008-02-07 15:48:36	116.4087	39.98706
73	2008-02-07 15:53:21	116.40098	39.975
73	2008-02-07 15:53:37	116.40073	39.97401
73	2008-02-07 15:58:39	116.39575	39.96877
73	2008-02-07 16:03:24	116.39574	39.96876
73	2008-02-07 16:03:41	116.39574	39.96876
73	2008-02-07 16:08:42	116.34769	39.96637
73	2008-02-07 16:13:28	116.3026	39.96137
73	2008-02-07 16:13:44	116.3026	39.96137
73	2008-02-07 16:18:46	116.29101	39.95757
73	2008-02-07 16:23:31	116.27194	39.95995
73	2008-02-07 16:23:47	116.27094	39.95998
73	2008-02-07 16:28:49	116.2785	39.95644
73	2008-02-07 16:33:34	116.29326	39.94474
73	2008-02-07 16:33:51	116.29325	39.94474
73	2008-02-07 16:38:52	116.30411	39.90886
73	2008-02-07 16:43:37	116.30677	39.86276
73	2008-02-07 16:43:54	116.30794	39.86
73	2008-02-07 16:48:56	116.36526	39.85524
73	2008-02-07 16:53:41	116.3806	39.84793
73	2008-02-07 16:53:57	116.38053	39.84723
73	2008-02-07 16:58:59	116.37906	39.83539
73	2008-02-07 17:02:03	116.37901	39.83551
73	2008-02-07 17:59:20	116.38057	39.83664
73	2008-02-07 18:04:22	116.38066	39.85257
73	2008-02-07 18:05:10	116.38065	39.85391
73	2008-02-07 18:09:24	116.38066	39.85511
73	2008-02-07 18:14:25	116.37103	39.86981
73	2008-02-07 18:15:13	116.36828	39.8732
73	2008-02-07 18:19:27	116.36117	39.88393
73	2008-02-07 18:24:29	116.35254	39.89899
73	2008-02-07 18:25:17	116.35061	39.90459
73	2008-02-07 18:50:44	116.40767	39.9478
73	2008-02-07 18:53:39	116.43799	39.94813
73	2008-02-07 18:55:46	116.45787	39.96501
73	2008-02-07 19:00:48	116.48063	39.98656
73	2008-02-07 19:03:42	116.50038	40.00506
73	2008-02-07 19:05:49	116.51558	40.02154
73	2008-02-07 19:10:51	116.54296	40.05819
73	2008-02-07 19:10:51	116.54296	40.05819
73	2008-02-07 19:13:46	116.55132	40.07704
73	2008-02-07 19:15:53	116.55454	40.09635
73	2008-02-07 19:20:54	116.59153	40.11678
73	2008-02-07 19:23:49	116.62303	40.11628
73	2008-02-07 19:25:56	116.62872	40.11632
73	2008-02-07 19:30:58	116.65901	40.1076
73	2008-02-07 19:36:03	116.6632	40.104
73	2008-02-07 19:36:54	116.66322	40.10268
73	2008-02-07 19:41:04	116.69843	40.09393
73	2008-02-07 19:46:06	116.72406	40.06617
73	2008-02-07 19:46:57	116.73335	40.06296
73	2008-02-07 19:51:08	116.76579	40.06239
73	2008-02-07 19:58:05	116.76571	40.0627
73	2008-02-07 19:58:05	116.76571	40.0627
73	2008-02-07 19:58:05	116.76571	40.0627
73	2008-02-07 19:58:05	116.76571	40.0627
73	2008-02-07 19:58:05	116.76571	40.0627
73	2008-02-07 19:58:05	116.76571	40.0627
73	2008-02-07 19:58:05	116.76571	40.0627
73	2008-02-07 19:58:05	116.76571	40.0627
73	2008-02-07 19:58:05	116.76571	40.0627
73	2008-02-07 19:58:05	116.76571	40.0627
73	2008-02-07 19:58:05	116.76571	40.0627
73	2008-02-07 19:58:05	116.76571	40.0627
73	2008-02-07 19:58:05	116.76571	40.0627
73	2008-02-07 19:58:05	116.76571	40.0627
73	2008-02-07 19:58:05	116.76571	40.0627
73	2008-02-07 19:58:05	116.76571	40.0627
73	2008-02-07 19:58:05	116.76571	40.0627
73	2008-02-07 19:58:05	116.76571	40.0627
73	2008-02-07 19:58:05	116.76571	40.0627
73	2008-02-07 19:58:05	116.76571	40.0627
73	2008-02-07 19:58:05	116.76571	40.0627
73	2008-02-07 19:58:05	116.76571	40.0627
73	2008-02-07 19:58:05	116.76571	40.0627
73	2008-02-07 23:34:30	116.75091	40.06287
73	2008-02-07 23:38:22	116.71467	40.0726
73	2008-02-07 23:39:31	116.70827	40.07889
73	2008-02-07 23:44:33	116.68382	40.09451
73	2008-02-07 23:48:25	116.66727	40.1024
73	2008-02-07 23:49:35	116.66325	40.10656
73	2008-02-07 23:54:35	116.64968	40.1165
73	2008-02-08 00:12:53	116.63575	40.13396
73	2008-02-08 00:15:38	116.63908	40.13609
73	2008-02-08 00:17:55	116.65091	40.1357
73	2008-02-08 00:22:56	116.66326	40.11912
73	2008-02-08 00:25:41	116.6632	40.11275
73	2008-02-08 00:27:58	116.66084	40.11048
73	2008-02-08 00:30:43	116.66085	40.10892
73	2008-02-08 10:30:28	116.65408	40.10777
73	2008-02-08 10:35:17	116.63438	40.09288
73	2008-02-08 10:35:30	116.6343	40.09052
73	2008-02-08 10:40:31	116.6336	40.04501
73	2008-02-08 10:45:21	116.59426	40.03533
73	2008-02-08 10:45:33	116.59181	40.0354
73	2008-02-08 10:50:35	116.54815	40.02621
73	2008-02-08 10:55:24	116.53131	40.00686
73	2008-02-08 10:55:36	116.52958	40.00651
73	2008-02-08 11:00:37	116.50217	39.98698
73	2008-02-08 11:05:26	116.48406	39.97102
73	2008-02-08 11:05:39	116.48406	39.97102
73	2008-02-08 11:10:40	116.48367	39.94887
73	2008-02-08 11:15:30	116.48358	39.89449
73	2008-02-08 11:15:42	116.48357	39.89223
73	2008-02-08 11:20:44	116.47132	39.87845
73	2008-02-08 11:25:33	116.45823	39.89223
73	2008-02-08 11:25:45	116.45655	39.8923
73	2008-02-08 11:30:47	116.45549	39.91804
73	2008-02-08 11:35:36	116.44746	39.91793
73	2008-02-08 11:35:49	116.44764	39.9168
73	2008-02-08 11:40:50	116.44431	39.90805
73	2008-02-08 11:45:40	116.4443	39.90821
73	2008-02-08 11:45:52	116.4443	39.90821
73	2008-02-08 11:50:54	116.44424	39.92356
73	2008-02-08 11:55:43	116.44431	39.9457
73	2008-02-08 11:55:55	116.44422	39.94602
73	2008-02-08 12:00:57	116.44059	39.95608
73	2008-02-08 12:00:57	116.44059	39.95608
73	2008-02-08 12:05:46	116.43339	39.96001
73	2008-02-08 12:05:46	116.43339	39.96001
73	2008-02-08 12:05:59	116.43341	39.95962
73	2008-02-08 12:11:00	116.44092	39.94501
73	2008-02-08 12:15:50	116.43761	39.93261
73	2008-02-08 12:16:02	116.43761	39.93261
73	2008-02-08 12:21:04	116.43457	39.91889
73	2008-02-08 12:25:53	116.43751	39.90739
73	2008-02-08 12:26:05	116.43751	39.90739
73	2008-02-08 12:31:07	116.43857	39.90587
73	2008-02-08 12:35:56	116.42953	39.90974
73	2008-02-08 12:36:09	116.42907	39.91169
73	2008-02-08 12:41:10	116.42543	39.94828
73	2008-02-08 12:46:00	116.4188	39.9637
73	2008-02-08 12:46:12	116.41878	39.96531
73	2008-02-08 12:51:14	116.41315	39.97865
73	2008-02-08 12:56:03	116.39104	39.96734
73	2008-02-08 13:01:17	116.36026	39.96646
73	2008-02-08 13:06:06	116.31833	39.966
73	2008-02-08 13:06:19	116.31534	39.96581
73	2008-02-08 13:11:20	116.30405	39.92287
73	2008-02-08 13:16:09	116.28521	39.90907
73	2008-02-08 13:16:22	116.28493	39.90903
73	2008-02-08 13:21:23	116.28931	39.92276
73	2008-02-08 13:26:13	116.32924	39.92165
73	2008-02-08 13:26:25	116.33159	39.92174
73	2008-02-08 13:31:27	116.35309	39.93095
73	2008-02-08 13:36:16	116.38266	39.93193
73	2008-02-08 13:36:28	116.3828	39.93195
73	2008-02-08 13:41:30	116.36639	39.93142
73	2008-02-08 13:46:19	116.35595	39.93926
73	2008-02-08 13:46:32	116.3541	39.93924
73	2008-02-08 13:51:33	116.35512	39.95469
73	2008-02-08 14:14:24	116.38721	39.93931
73	2008-02-08 14:18:42	116.40201	39.93948
73	2008-02-08 14:23:44	116.4106	39.93982
73	2008-02-08 14:33:47	116.43024	39.93957
73	2008-02-08 14:38:49	116.44915	39.94694
73	2008-02-08 15:34:50	116.44931	39.94868
73	2008-02-08 15:39:51	116.44502	39.95515
73	2008-02-08 15:44:35	116.4643	39.93241
73	2008-02-08 15:44:52	116.46742	39.93243
73	2008-02-08 15:49:54	116.48288	39.93234
73	2008-02-08 15:54:54	116.52347	39.94033
73	2008-02-08 15:59:56	116.5468	39.94941
73	2008-02-08 16:04:40	116.54262	39.94436
73	2008-02-08 16:04:58	116.5416	39.94374
73	2008-02-08 16:09:59	116.5267	39.96412
73	2008-02-08 16:14:44	116.51021	39.95579
73	2008-02-08 16:15:01	116.50967	39.95732
73	2008-02-08 16:20:03	116.49723	39.96525
73	2008-02-08 16:24:47	116.51318	39.97456
73	2008-02-08 16:25:04	116.51259	39.9754
73	2008-02-08 16:30:06	116.49727	39.96328
73	2008-02-08 16:34:50	116.48371	39.95776
73	2008-02-08 16:35:08	116.48225	39.95715
73	2008-02-08 16:40:09	116.43145	39.98788
73	2008-02-08 16:44:54	116.40186	39.99322
73	2008-02-08 16:45:11	116.40181	39.99353
73	2008-02-08 16:50:13	116.4017	40.00146
73	2008-02-08 16:54:57	116.37083	40.00866
73	2008-02-08 16:55:14	116.36947	40.00862
73	2008-02-08 17:26:12	116.37426	39.9315
73	2008-02-08 17:31:13	116.38982	39.93675
73	2008-02-08 17:36:04	116.37401	39.94966
73	2008-02-08 17:36:17	116.37389	39.94981
