# Supplementary material for: An adaptive map-matching algorithm based on hierarchical fuzzy system from vehicular GPS data
Source: PLoS One. 2017 Dec 5;12(12):e0188796. doi: 10.1371/journal.pone.0188796 (PMC5716534; doi:10.1371/journal.pone.0188796)
Supplement: S1 Data — (ZIP) [file pone.0188796.s001.zip › data samples/74.txt]

74	2008-02-02 13:39:48	116.41843	39.97084
74	2008-02-02 13:48:01	116.42635	39.95013
74	2008-02-02 13:51:29	116.41905	39.95489
74	2008-02-02 13:54:24	116.41881	39.95776
74	2008-02-02 13:59:24	116.41908	39.9485
74	2008-02-02 14:09:24	116.4284	39.92128
74	2008-02-02 14:09:24	116.4284	39.92128
74	2008-02-02 14:14:24	116.42946	39.90896
74	2008-02-02 14:21:19	116.41372	39.89595
74	2008-02-02 14:24:24	116.41085	39.8961
74	2008-02-02 14:26:19	116.40899	39.89481
74	2008-02-02 14:29:24	116.41293	39.88622
74	2008-02-02 14:44:24	116.44776	39.82313
74	2008-02-02 14:54:07	116.50471	39.81098
74	2008-02-02 14:59:07	116.48216	39.80413
74	2008-02-02 15:07:56	116.44094	39.83325
74	2008-02-02 15:14:30	116.44712	39.85186
74	2008-02-02 15:17:56	116.44527	39.85706
74	2008-02-02 15:22:56	116.43245	39.86311
74	2008-02-02 15:27:56	116.43314	39.86378
74	2008-02-02 15:40:17	116.43114	39.8575
74	2008-02-02 15:45:17	116.43896	39.84027
74	2008-02-02 15:49:30	116.43703	39.83551
74	2008-02-02 15:54:30	116.43703	39.83559
74	2008-02-02 15:59:30	116.44097	39.83278
74	2008-02-02 16:12:50	116.4492	39.8833
74	2008-02-02 16:17:50	116.42689	39.89247
74	2008-02-02 16:22:50	116.41123	39.89176
74	2008-02-02 16:27:50	116.39251	39.88984
74	2008-02-02 16:32:50	116.37334	39.88794
74	2008-02-02 16:37:50	116.35881	39.88781
74	2008-02-02 16:42:50	116.34329	39.89022
74	2008-02-02 16:47:50	116.32247	39.89545
74	2008-02-02 16:51:11	116.31532	39.89609
74	2008-02-02 16:56:11	116.31703	39.89703
74	2008-02-02 17:01:11	116.31708	39.89647
74	2008-02-02 17:06:11	116.31533	39.90522
74	2008-02-02 17:11:11	116.3285	39.90962
74	2008-02-02 17:16:11	116.32852	39.91706
74	2008-02-02 17:22:17	116.32861	39.92218
74	2008-02-02 17:26:11	116.32735	39.93379
74	2008-02-02 17:31:11	116.34853	39.93841
74	2008-02-02 17:36:11	116.35012	39.9453
74	2008-02-02 17:41:11	116.34904	39.94285
74	2008-02-02 17:46:12	116.3489	39.9429
74	2008-02-02 17:51:12	116.34895	39.94284
74	2008-02-02 17:57:37	116.34614	39.93941
74	2008-02-02 18:02:01	116.35274	39.93647
74	2008-02-02 18:09:07	116.34994	39.93096
74	2008-02-02 18:14:07	116.35023	39.91811
74	2008-02-02 18:24:07	116.33613	39.8885
74	2008-02-02 18:28:39	116.32853	39.8942
74	2008-02-02 18:33:39	116.32049	39.88893
74	2008-02-02 18:38:39	116.32293	39.90006
74	2008-02-02 18:43:39	116.32852	39.90584
74	2008-02-02 18:48:39	116.32854	39.91621
74	2008-02-02 18:53:39	116.3383	39.92352
74	2008-02-02 18:53:46	116.33821	39.92416
74	2008-02-02 18:58:46	116.34043	39.93092
74	2008-02-02 19:03:46	116.34419	39.93097
74	2008-02-02 19:06:32	116.34704	39.9309
74	2008-02-02 19:08:46	116.34788	39.93112
74	2008-02-02 19:13:46	116.36043	39.93091
74	2008-02-02 19:18:46	116.37209	39.93133
74	2008-02-02 19:18:46	116.37209	39.93133
74	2008-02-02 19:23:46	116.38773	39.93184
74	2008-02-02 19:28:46	116.41077	39.93204
74	2008-02-02 19:30:29	116.4161	39.93198
74	2008-02-02 19:35:29	116.41932	39.93216
74	2008-02-02 19:40:29	116.41931	39.94498
74	2008-02-02 19:54:57	116.45201	39.9536
74	2008-02-02 19:59:56	116.45548	39.9443
74	2008-02-02 20:04:56	116.45529	39.92392
74	2008-02-02 20:09:37	116.46687	39.92221
74	2008-02-02 20:14:37	116.47234	39.9276
74	2008-02-02 20:27:26	116.46627	39.97346
74	2008-02-02 20:29:37	116.47435	39.981
74	2008-02-02 20:34:37	116.48169	39.98746
74	2008-02-02 20:39:37	116.50065	40.00518
74	2008-02-02 20:44:37	116.49522	40.00791
74	2008-02-02 21:06:49	116.49674	40.00776
74	2008-02-02 21:09:05	116.49603	40.00196
74	2008-02-02 21:14:05	116.4322	40.02011
74	2008-02-02 21:19:05	116.36797	40.021
74	2008-02-02 21:22:03	116.35583	40.0162
74	2008-02-02 21:37:54	116.39344	39.96715
74	2008-02-02 21:42:54	116.4462	39.95755
74	2008-02-02 21:46:04	116.43948	39.95088
74	2008-02-02 21:50:07	116.44106	39.9452
74	2008-02-02 21:55:07	116.45606	39.94195
74	2008-02-02 22:26:50	116.43538	39.9652
74	2008-02-02 22:28:21	116.4224	39.96833
74	2008-02-02 22:29:39	116.42145	39.96756
74	2008-02-02 22:34:39	116.43343	39.96039
74	2008-02-02 22:39:39	116.44105	39.96593
74	2008-02-02 22:44:39	116.44525	39.96565
74	2008-02-02 22:52:46	116.44225	39.97227
74	2008-02-02 22:56:15	116.45087	39.98658
74	2008-02-02 22:56:15	116.45087	39.98658
74	2008-02-02 23:03:54	116.45665	39.98869
74	2008-02-02 23:08:06	116.45998	39.9963
74	2008-02-02 23:11:41	116.45099	39.99572
74	2008-02-02 23:16:41	116.47593	39.98807
74	2008-02-02 23:27:17	116.46005	39.98686
74	2008-02-02 23:32:17	116.45305	39.99645
74	2008-02-02 23:37:16	116.44265	39.99433
74	2008-02-02 23:42:16	116.4417	39.99309
74	2008-02-02 23:43:50	116.44235	39.99411
74	2008-02-02 23:48:50	116.46254	39.98505
74	2008-02-02 23:53:50	116.48306	39.97158
74	2008-02-02 23:55:38	116.48209	39.96896
74	2008-02-02 23:58:50	116.48389	39.97548
74	2008-02-03 00:03:50	116.50446	39.9882
74	2008-02-03 00:08:50	116.52997	40.00655
74	2008-02-03 00:09:38	116.53007	40.00656
74	2008-02-03 00:14:38	116.49837	40.00042
74	2008-02-03 00:19:38	116.48381	39.98662
74	2008-02-03 00:24:38	116.47558	39.98216
74	2008-02-03 00:26:06	116.46745	39.98198
74	2008-02-03 00:30:47	116.44976	39.98082
74	2008-02-03 00:35:47	116.39653	39.9872
74	2008-02-03 00:39:28	116.39459	39.99458
74	2008-02-03 00:41:07	116.3945	39.99212
74	2008-02-03 00:45:56	116.40021	40.0057
74	2008-02-03 00:47:59	116.40015	40.00387
74	2008-02-03 00:52:59	116.40805	39.99574
74	2008-02-03 00:53:41	116.40814	39.99584
74	2008-02-03 00:55:26	116.40657	39.99723
74	2008-02-03 00:55:32	116.40657	39.99723
74	2008-02-03 00:58:19	116.40137	39.99125
74	2008-02-03 00:58:21	116.40136	39.99103
74	2008-02-03 00:58:23	116.40135	39.99081
74	2008-02-03 00:58:25	116.40133	39.99059
74	2008-02-03 00:58:33	116.40131	39.98967
74	2008-02-03 01:02:59	116.35043	39.98581
74	2008-02-03 01:43:26	116.32033	39.97189
74	2008-02-03 02:17:40	116.31373	39.89581
74	2008-02-03 02:32:13	116.34204	39.86899
74	2008-02-03 02:37:13	116.3538	39.86658
74	2008-02-03 02:41:39	116.36731	39.86882
74	2008-02-03 02:46:39	116.32277	39.86688
74	2008-02-03 02:52:19	116.29578	39.86049
74	2008-02-03 02:56:39	116.30036	39.85668
74	2008-02-03 03:05:06	116.31167	39.87807
74	2008-02-03 03:07:44	116.30863	39.88122
74	2008-02-03 03:12:44	116.31175	39.87639
74	2008-02-03 03:17:20	116.32057	39.88226
74	2008-02-03 03:17:20	116.32057	39.88226
74	2008-02-03 03:28:58	116.37687	39.888
74	2008-02-03 03:35:58	116.36805	39.88375
74	2008-02-03 03:40:58	116.36813	39.88073
74	2008-02-03 03:49:48	116.36215	39.86407
74	2008-02-03 03:54:48	116.40704	39.87043
74	2008-02-03 04:02:37	116.41758	39.89568
74	2008-02-03 04:12:37	116.42448	39.89579
74	2008-02-03 04:22:45	116.42586	39.9237
74	2008-02-03 04:24:25	116.42576	39.9269
74	2008-02-03 04:29:25	116.41897	39.90773
74	2008-02-03 04:34:25	116.42162	39.90433
74	2008-02-03 04:37:31	116.42115	39.90375
74	2008-02-03 04:42:31	116.43784	39.87108
74	2008-02-03 04:52:57	116.32382	39.86681
74	2008-02-03 04:57:31	116.29523	39.86271
74	2008-02-03 05:02:31	116.30389	39.85683
74	2008-02-03 05:07:31	116.36125	39.85423
74	2008-02-03 05:12:31	116.4096	39.85553
74	2008-02-03 05:13:02	116.40969	39.85552
74	2008-02-03 05:18:02	116.40822	39.85383
74	2008-02-03 05:23:02	116.40879	39.85545
74	2008-02-03 05:23:02	116.40879	39.85545
74	2008-02-03 05:28:02	116.40881	39.85547
74	2008-02-03 05:33:03	116.4088	39.85548
74	2008-02-03 05:33:25	116.41021	39.85549
74	2008-02-03 05:38:25	116.45506	39.87695
74	2008-02-03 05:48:08	116.4671	39.90682
74	2008-02-03 05:51:23	116.45491	39.90719
74	2008-02-03 05:51:23	116.45491	39.90719
74	2008-02-03 05:56:23	116.48371	39.89952
74	2008-02-03 05:58:41	116.49152	39.89177
74	2008-02-03 06:03:42	116.48728	39.90688
74	2008-02-03 06:06:16	116.48251	39.91443
74	2008-02-03 06:14:50	116.4557	39.9317
74	2008-02-03 06:19:50	116.45398	39.95331
74	2008-02-03 06:24:50	116.4627	39.96185
74	2008-02-03 06:32:39	116.47653	39.98288
74	2008-02-03 06:37:39	116.49967	40.00652
74	2008-02-03 06:42:39	116.49964	40.00654
74	2008-02-03 06:47:39	116.49965	40.00654
74	2008-02-03 06:52:40	116.49965	40.00654
74	2008-02-03 06:57:40	116.49966	40.00653
74	2008-02-03 07:02:40	116.49966	40.00652
74	2008-02-03 07:07:40	116.49966	40.00652
74	2008-02-03 07:12:40	116.49967	40.00652
74	2008-02-03 07:17:40	116.49967	40.00652
74	2008-02-03 07:22:40	116.49967	40.00652
74	2008-02-03 07:27:40	116.49883	40.00703
74	2008-02-03 07:37:39	116.49855	40.00704
74	2008-02-03 07:47:39	116.49519	40.00836
74	2008-02-03 07:52:39	116.49525	40.00802
74	2008-02-03 07:57:39	116.49524	40.00805
74	2008-02-03 07:57:39	116.49524	40.00805
74	2008-02-03 08:02:39	116.49523	40.00804
74	2008-02-03 08:12:40	116.49524	40.00806
74	2008-02-03 08:17:40	116.49523	40.00806
74	2008-02-03 08:27:40	116.49523	40.00805
74	2008-02-03 08:37:39	116.49523	40.00804
74	2008-02-03 08:42:39	116.49523	40.00803
74	2008-02-03 08:47:39	116.49524	40.00803
74	2008-02-03 08:52:39	116.49524	40.00802
74	2008-02-03 09:02:39	116.49524	40.00802
74	2008-02-03 09:07:39	116.49525	40.00801
74	2008-02-03 09:17:39	116.49525	40.00801
74	2008-02-03 09:37:39	116.49525	40.008
74	2008-02-03 09:42:39	116.49525	40.008
74	2008-02-03 09:47:39	116.49525	40.008
74	2008-02-03 09:52:39	116.49525	40.008
74	2008-02-03 09:57:39	116.4952	40.00794
74	2008-02-03 10:07:39	116.49521	40.00795
74	2008-02-03 10:12:39	116.49536	40.00803
74	2008-02-03 10:17:39	116.49536	40.00803
74	2008-02-03 10:22:39	116.49105	40.00322
74	2008-02-03 10:22:39	116.49105	40.00322
74	2008-02-03 10:27:39	116.47732	39.9838
74	2008-02-03 10:32:39	116.45057	39.95935
74	2008-02-03 10:37:39	116.43119	39.96147
74	2008-02-03 10:42:39	116.42897	39.95861
74	2008-02-03 10:47:39	116.42612	39.94981
74	2008-02-03 10:48:03	116.42616	39.9491
74	2008-02-03 10:53:02	116.42792	39.92583
74	2008-02-03 10:57:45	116.41426	39.91425
74	2008-02-03 11:07:16	116.41194	39.90484
74	2008-02-03 11:12:16	116.39739	39.90663
74	2008-02-03 11:22:16	116.36751	39.91428
74	2008-02-03 12:05:16	116.30401	39.93024
74	2008-02-03 12:07:09	116.29857	39.92293
74	2008-02-03 12:18:51	116.28225	39.92196
74	2008-02-03 12:19:01	116.28226	39.92267
74	2008-02-03 12:24:01	116.30409	39.91064
74	2008-02-03 12:29:01	116.30401	39.89617
74	2008-02-03 12:56:25	116.31883	39.89562
74	2008-02-03 13:00:45	116.35531	39.89796
74	2008-02-03 13:10:45	116.37846	39.88968
74	2008-02-03 13:15:45	116.39254	39.88287
74	2008-02-03 13:22:29	116.4107	39.86989
74	2008-02-03 13:25:45	116.4158	39.85687
74	2008-02-03 13:30:45	116.43148	39.85732
74	2008-02-03 13:45:16	116.46855	39.85699
74	2008-02-03 13:50:16	116.46596	39.85778
74	2008-02-03 13:55:16	116.46597	39.85782
74	2008-02-03 13:55:16	116.46597	39.85782
74	2008-02-03 14:00:16	116.46596	39.85781
74	2008-02-03 14:10:16	116.46576	39.85728
74	2008-02-03 14:15:16	116.46581	39.8574
74	2008-02-03 14:20:16	116.46601	39.85786
74	2008-02-03 14:25:16	116.46601	39.85786
74	2008-02-03 14:30:16	116.46601	39.85785
74	2008-02-03 14:35:16	116.46611	39.85792
74	2008-02-03 14:40:16	116.46596	39.85787
74	2008-02-03 14:45:16	116.46596	39.8578
74	2008-02-03 14:50:16	116.46618	39.85787
74	2008-02-03 14:55:16	116.4553	39.87452
74	2008-02-03 14:58:27	116.46158	39.88148
74	2008-02-03 15:03:27	116.47138	39.88744
74	2008-02-03 15:08:27	116.47079	39.90541
74	2008-02-03 15:10:41	116.47094	39.90918
74	2008-02-03 15:15:41	116.45598	39.91216
74	2008-02-03 15:20:41	116.45554	39.90751
74	2008-02-03 15:25:41	116.44435	39.90779
74	2008-02-03 15:26:43	116.44437	39.90921
74	2008-02-03 15:30:41	116.44431	39.91935
74	2008-02-03 15:34:41	116.4444	39.92384
74	2008-02-03 15:39:41	116.44433	39.93938
74	2008-02-03 15:44:41	116.43868	39.95017
74	2008-02-03 15:49:41	116.4695	39.97667
74	2008-02-03 15:59:27	116.46162	40.00505
74	2008-02-03 15:59:49	116.46154	40.00667
74	2008-02-03 16:04:49	116.46648	39.99292
74	2008-02-03 16:10:54	116.46724	40.00229
74	2008-02-03 16:13:17	116.4672	40.00114
74	2008-02-03 16:18:17	116.44312	39.99431
74	2008-02-03 16:19:33	116.44205	39.99411
74	2008-02-03 16:24:33	116.45639	39.99556
74	2008-02-03 16:29:33	116.45672	39.9938
74	2008-02-03 16:32:57	116.45665	39.99228
74	2008-02-03 16:37:57	116.46585	39.98287
74	2008-02-03 16:40:25	116.47294	39.98217
74	2008-02-03 16:44:09	116.4607	39.98319
74	2008-02-03 16:49:09	116.43134	39.98779
74	2008-02-03 16:59:10	116.40231	39.9935
74	2008-02-03 17:02:44	116.40354	39.99336
74	2008-02-03 17:07:44	116.407	39.99715
74	2008-02-03 17:10:01	116.40307	39.99706
74	2008-02-03 17:15:01	116.41089	39.97994
74	2008-02-03 17:25:01	116.42257	39.96782
74	2008-02-03 17:30:01	116.45348	39.95318
74	2008-02-03 17:35:01	116.45551	39.93407
74	2008-02-03 17:40:01	116.45529	39.91942
74	2008-02-03 17:45:01	116.45486	39.88669
74	2008-02-03 17:55:00	116.4448	39.87771
74	2008-02-03 18:07:37	116.45399	39.8959
74	2008-02-03 18:15:51	116.4703	39.89915
74	2008-02-03 18:19:55	116.47176	39.90248
74	2008-02-03 18:24:55	116.47229	39.91415
74	2008-02-03 18:26:20	116.47796	39.91401
74	2008-02-03 18:31:20	116.48513	39.91466
74	2008-02-03 18:32:21	116.48404	39.91968
74	2008-02-03 18:36:21	116.49539	39.93461
74	2008-02-03 18:37:50	116.49053	39.93343
74	2008-02-03 18:42:50	116.49397	39.95376
74	2008-02-03 18:45:00	116.4899	39.96118
74	2008-02-03 18:50:00	116.48381	39.96656
74	2008-02-03 18:55:00	116.48359	39.98452
74	2008-02-03 19:00:00	116.48389	39.98968
74	2008-02-03 19:05:00	116.49535	40.00817
74	2008-02-03 19:34:46	116.49531	40.00821
74	2008-02-03 19:35:00	116.49531	40.00821
74	2008-02-03 19:39:59	116.49531	40.00821
74	2008-02-03 19:51:34	116.49532	40.00819
74	2008-02-03 19:55:00	116.49532	40.00819
74	2008-02-03 20:32:01	116.50069	40.0056
74	2008-02-03 20:34:59	116.48709	40.00623
74	2008-02-03 20:36:29	116.48228	40.00443
74	2008-02-03 20:36:29	116.48228	40.00443
74	2008-02-03 20:41:29	116.46722	40.00094
74	2008-02-03 20:46:29	116.46382	39.99124
74	2008-02-03 20:49:44	116.45672	39.99012
74	2008-02-03 20:54:44	116.45703	39.99599
74	2008-02-03 20:59:44	116.45533	39.99582
74	2008-02-03 21:04:44	116.44147	39.99293
74	2008-02-03 21:06:14	116.44187	39.99359
74	2008-02-03 21:11:14	116.45774	39.9854
74	2008-02-03 21:14:50	116.4628	39.97979
74	2008-02-03 21:17:45	116.45829	39.98408
74	2008-02-03 21:22:45	116.47012	39.98039
74	2008-02-03 21:23:14	116.4686	39.98115
74	2008-02-03 21:28:14	116.46248	39.98982
74	2008-02-03 21:33:15	116.45278	39.99578
74	2008-02-03 21:38:15	116.45663	39.99952
74	2008-02-03 21:38:31	116.45794	39.99982
74	2008-02-03 21:43:31	116.48242	40.00956
74	2008-02-03 21:48:31	116.49892	40.00397
74	2008-02-03 21:53:31	116.49202	40.00165
74	2008-02-03 22:01:25	116.49503	40.00785
74	2008-02-03 22:11:25	116.49091	40.00377
74	2008-02-03 22:16:25	116.47146	40.0074
74	2008-02-03 22:21:25	116.46403	40.01136
74	2008-02-03 22:26:25	116.45757	40.01025
74	2008-02-03 22:28:07	116.4632	40.01023
74	2008-02-03 22:33:07	116.46359	39.99171
74	2008-02-03 22:34:11	116.46196	39.99422
74	2008-02-03 22:39:11	116.45682	39.99987
74	2008-02-03 22:39:49	116.45734	39.99966
74	2008-02-03 22:44:49	116.46003	39.98288
74	2008-02-03 22:49:49	116.45603	39.96444
74	2008-02-03 22:54:49	116.45553	39.9473
74	2008-02-03 22:59:49	116.45547	39.89989
74	2008-02-03 23:04:49	116.44343	39.85825
74	2008-02-03 23:09:49	116.40958	39.86115
74	2008-02-03 23:14:49	116.39689	39.85578
74	2008-02-03 23:24:49	116.36871	39.83868
74	2008-02-03 23:33:14	116.37987	39.84377
74	2008-02-03 23:36:02	116.38064	39.85399
74	2008-02-03 23:41:02	116.38359	39.8707
74	2008-02-03 23:44:22	116.36856	39.87231
74	2008-02-03 23:49:22	116.36846	39.88747
74	2008-02-03 23:53:15	116.3684	39.89164
74	2008-02-03 23:58:15	116.36556	39.90332
74	2008-02-04 00:00:33	116.36662	39.90365
74	2008-02-04 00:03:15	116.36788	39.90185
74	2008-02-04 00:08:15	116.36828	39.89551
74	2008-02-04 00:13:15	116.36818	39.88829
74	2008-02-04 00:18:15	116.39253	39.88245
74	2008-02-04 00:23:15	116.38781	39.8639
74	2008-02-04 00:28:15	116.41388	39.85558
74	2008-02-04 00:29:12	116.41506	39.85568
74	2008-02-04 00:33:15	116.44399	39.85716
74	2008-02-04 00:33:15	116.44399	39.85716
74	2008-02-04 00:38:15	116.45016	39.8367
74	2008-02-04 00:43:23	116.45139	39.83793
74	2008-02-04 00:51:26	116.45526	39.88558
74	2008-02-04 00:53:23	116.45583	39.8917
74	2008-02-04 00:58:23	116.41781	39.89924
74	2008-02-04 01:00:57	116.42032	39.9036
74	2008-02-04 01:05:57	116.42077	39.91038
74	2008-02-04 01:10:39	116.40646	39.91409
74	2008-02-04 01:15:39	116.44164	39.90698
74	2008-02-04 01:20:39	116.48364	39.88355
74	2008-02-04 01:25:39	116.49762	39.85968
74	2008-02-04 01:30:39	116.49415	39.86899
74	2008-02-04 01:35:39	116.46775	39.86656
74	2008-02-04 01:36:10	116.46775	39.86656
74	2008-02-04 01:36:10	116.46775	39.86656
74	2008-02-04 01:41:10	116.47413	39.86656
74	2008-02-04 01:46:10	116.46161	39.87227
74	2008-02-04 01:46:18	116.46161	39.8713
74	2008-02-04 01:51:18	116.49913	39.86646
74	2008-02-04 01:58:29	116.49942	39.86275
74	2008-02-04 02:03:29	116.50796	39.86237
74	2008-02-04 02:04:24	116.50782	39.86103
74	2008-02-04 02:04:24	116.50782	39.86103
74	2008-02-04 02:14:24	116.56144	39.80477
74	2008-02-04 02:15:30	116.56277	39.80346
74	2008-02-04 02:20:30	116.54321	39.8164
74	2008-02-04 02:25:30	116.53093	39.84793
74	2008-02-04 02:28:28	116.5135	39.85707
74	2008-02-04 02:33:28	116.54286	39.8492
74	2008-02-04 02:38:28	116.54549	39.90789
74	2008-02-04 02:43:28	116.58189	39.912
74	2008-02-04 02:46:16	116.58438	39.9114
74	2008-02-04 02:50:39	116.5573	39.91521
74	2008-02-04 02:54:17	116.5451	39.91488
74	2008-02-04 02:59:17	116.5121	39.91541
74	2008-02-04 03:02:05	116.50025	39.91523
74	2008-02-04 03:07:05	116.49568	39.92164
74	2008-02-04 03:12:05	116.47872	39.92448
74	2008-02-04 03:17:05	116.48062	39.92157
74	2008-02-04 03:22:05	116.47201	39.91966
74	2008-02-04 03:27:05	116.47869	39.92109
74	2008-02-04 03:32:05	116.47873	39.93213
74	2008-02-04 03:32:05	116.47873	39.93213
74	2008-02-04 03:37:05	116.45832	39.93078
74	2008-02-04 03:42:05	116.45588	39.93104
74	2008-02-04 03:47:05	116.45121	39.91891
74	2008-02-04 03:50:56	116.44421	39.91812
74	2008-02-04 03:55:56	116.46316	39.92183
74	2008-02-04 04:00:56	116.47202	39.91788
74	2008-02-04 04:01:01	116.47208	39.91825
74	2008-02-04 04:06:01	116.47857	39.92117
74	2008-02-04 04:06:01	116.47857	39.92117
74	2008-02-04 04:07:11	116.47782	39.92171
74	2008-02-04 04:12:11	116.45583	39.91787
74	2008-02-04 04:17:11	116.45506	39.89307
74	2008-02-04 04:19:05	116.45181	39.8921
74	2008-02-04 04:22:57	116.44976	39.88642
74	2008-02-04 04:25:17	116.44982	39.89577
74	2008-02-04 04:25:17	116.44982	39.89577
74	2008-02-04 04:30:17	116.44542	39.89766
74	2008-02-04 04:35:17	116.43264	39.89278
74	2008-02-04 04:40:17	116.41905	39.90344
74	2008-02-04 04:45:17	116.42309	39.90474
74	2008-02-04 04:50:17	116.42132	39.90257
74	2008-02-04 04:55:17	116.4217	39.90123
74	2008-02-04 04:59:03	116.41944	39.90358
74	2008-02-04 04:59:03	116.41944	39.90358
74	2008-02-04 05:06:45	116.43564	39.92403
74	2008-02-04 05:09:17	116.43746	39.92878
74	2008-02-04 05:14:17	116.40809	39.94789
74	2008-02-04 05:19:17	116.40528	39.97101
74	2008-02-04 05:19:59	116.40529	39.97101
74	2008-02-04 05:24:17	116.40124	39.97568
74	2008-02-04 05:27:48	116.40303	39.9855
74	2008-02-04 05:32:48	116.40863	39.98187
74	2008-02-04 05:37:48	116.41808	39.98058
74	2008-02-04 05:37:48	116.41808	39.98058
74	2008-02-04 05:37:48	116.41808	39.98058
74	2008-02-04 05:37:48	116.41808	39.98058
74	2008-02-04 05:47:48	116.46081	39.98813
74	2008-02-04 05:50:24	116.46182	39.99952
74	2008-02-04 05:55:24	116.45828	39.98605
74	2008-02-04 06:00:24	116.45662	39.99549
74	2008-02-04 06:02:00	116.45309	39.99623
74	2008-02-04 06:02:00	116.45309	39.99623
74	2008-02-04 06:07:00	116.46336	40.01292
74	2008-02-04 06:12:00	116.47662	40.01267
74	2008-02-04 06:17:00	116.47659	40.01265
74	2008-02-04 06:22:01	116.47654	40.01263
74	2008-02-04 08:05:12	116.47666	40.00435
74	2008-02-04 08:07:00	116.46938	40.00401
74	2008-02-04 08:12:00	116.46725	40.00325
74	2008-02-04 08:13:26	116.46714	40.00311
74	2008-02-04 08:18:26	116.46123	39.9783
74	2008-02-04 08:23:26	116.4497	39.95884
74	2008-02-04 08:28:26	116.45531	39.92727
74	2008-02-04 08:33:26	116.47032	39.91231
74	2008-02-04 08:34:03	116.47032	39.91231
74	2008-02-04 08:39:03	116.45649	39.90896
74	2008-02-04 08:42:52	116.45161	39.90719
74	2008-02-04 08:47:52	116.41168	39.91027
74	2008-02-04 08:48:36	116.41168	39.9107
74	2008-02-04 08:53:36	116.42127	39.905
74	2008-02-04 09:03:37	116.41173	39.8958
74	2008-02-04 09:07:57	116.42486	39.89284
74	2008-02-04 09:12:57	116.42794	39.87994
74	2008-02-04 09:17:05	116.43435	39.86438
74	2008-02-04 09:20:21	116.43376	39.86454
74	2008-02-04 09:33:34	116.37704	39.86813
74	2008-02-04 09:37:49	116.38374	39.86938
74	2008-02-04 09:42:49	116.38174	39.87176
74	2008-02-04 09:47:49	116.38142	39.87424
74	2008-02-04 09:52:49	116.36907	39.87726
74	2008-02-04 09:56:06	116.36718	39.87711
74	2008-02-04 10:01:06	116.36242	39.88792
74	2008-02-04 10:06:06	116.34415	39.88978
74	2008-02-04 10:11:06	116.33752	39.90489
74	2008-02-04 10:31:08	116.33156	39.93672
74	2008-02-04 10:34:33	116.34458	39.93843
74	2008-02-04 10:39:33	116.34654	39.93876
74	2008-02-04 10:43:09	116.34599	39.93983
74	2008-02-04 10:48:09	116.34657	39.93634
74	2008-02-04 10:53:09	116.34958	39.93141
74	2008-02-04 11:04:25	116.31527	39.89615
74	2008-02-04 11:09:23	116.31531	39.8986
74	2008-02-04 11:09:24	116.31531	39.89865
74	2008-02-04 11:19:23	116.35712	39.90155
74	2008-02-04 11:30:37	116.3499	39.94944
74	2008-02-04 11:30:37	116.3499	39.94944
74	2008-02-04 11:34:23	116.34662	39.95712
74	2008-02-04 11:42:58	116.33879	39.95945
74	2008-02-04 11:44:23	116.33542	39.96088
74	2008-02-04 11:55:41	116.33693	39.94527
74	2008-02-04 12:00:41	116.34092	39.94382
74	2008-02-04 12:05:47	116.34502	39.93898
74	2008-02-04 12:07:13	116.3394	39.93726
74	2008-02-04 12:12:13	116.34962	39.93944
74	2008-02-04 12:19:11	116.33322	39.96647
74	2008-02-04 12:22:13	116.33203	39.97356
74	2008-02-04 12:22:41	116.33217	39.97364
74	2008-02-04 12:27:41	116.33169	39.97373
74	2008-02-04 12:30:41	116.33187	39.9746
74	2008-02-04 12:35:41	116.34776	39.9862
74	2008-02-04 12:40:42	116.35875	39.9966
74	2008-02-04 12:42:16	116.35844	39.99843
74	2008-02-04 12:45:42	116.35893	39.99054
74	2008-02-04 12:50:42	116.34365	39.97523
74	2008-02-04 12:54:00	116.33959	39.97414
74	2008-02-04 12:59:00	116.33966	39.97401
74	2008-02-04 13:04:00	116.3397	39.97378
74	2008-02-04 13:09:00	116.33977	39.97415
74	2008-02-04 13:14:00	116.33952	39.97399
74	2008-02-04 13:19:00	116.34197	39.97424
74	2008-02-04 13:21:11	116.3358	39.97517
74	2008-02-04 13:26:11	116.31159	39.97415
74	2008-02-04 13:31:11	116.2967	39.97238
74	2008-02-04 13:36:11	116.29178	39.96337
74	2008-02-04 13:41:11	116.28163	39.95834
74	2008-02-04 13:41:11	116.28163	39.95834
74	2008-02-04 13:41:59	116.28158	39.95868
74	2008-02-04 13:46:59	116.28205	39.95763
74	2008-02-04 13:51:59	116.28205	39.95763
74	2008-02-04 13:56:25	116.28215	39.95668
74	2008-02-04 14:01:25	116.30977	39.96372
74	2008-02-04 14:06:25	116.31896	39.97158
74	2008-02-04 14:10:30	116.31898	39.97623
74	2008-02-04 14:15:30	116.32347	39.97979
74	2008-02-04 14:20:30	116.33187	39.97353
74	2008-02-04 14:25:00	116.33213	39.97468
74	2008-02-04 14:30:00	116.35109	39.9752
74	2008-02-04 14:35:00	116.37529	39.97539
74	2008-02-04 14:43:26	116.3756	39.97131
74	2008-02-04 14:46:18	116.37547	39.97423
74	2008-02-04 14:51:18	116.36465	39.98632
74	2008-02-04 14:56:18	116.3159	39.9845
74	2008-02-04 15:12:42	116.25778	39.92269
74	2008-02-04 15:16:46	116.27858	39.92286
74	2008-02-04 15:18:47	116.28217	39.92236
74	2008-02-04 15:23:47	116.26671	39.91648
74	2008-02-04 15:26:50	116.25581	39.91595
74	2008-02-04 15:34:04	116.25858	39.9087
74	2008-02-04 15:39:04	116.27561	39.90604
74	2008-02-04 15:44:04	116.28895	39.89832
74	2008-02-04 16:23:43	116.29953	39.8956
74	2008-02-04 16:28:43	116.30423	39.92321
74	2008-02-04 16:33:43	116.30377	39.96145
74	2008-02-04 16:38:43	116.36468	39.96657
74	2008-02-04 16:43:43	116.41651	39.96784
74	2008-02-04 16:48:43	116.44839	40.00993
74	2008-02-04 16:53:43	116.48585	40.00658
74	2008-02-04 16:58:43	116.49512	40.00798
74	2008-02-04 17:03:43	116.49861	40.00706
74	2008-02-04 20:06:09	116.49504	40.00796
74	2008-02-04 20:08:43	116.49504	40.00796
74	2008-02-04 20:13:43	116.49504	40.00796
74	2008-02-04 20:20:43	116.48333	40.00481
74	2008-02-04 20:28:43	116.47454	40.00765
74	2008-02-04 20:34:33	116.49164	39.99638
74	2008-02-04 20:39:29	116.55123	40.02827
74	2008-02-04 20:44:29	116.58327	40.06244
74	2008-02-04 20:46:53	116.58684	40.07771
74	2008-02-04 20:51:53	116.58357	40.07636
74	2008-02-04 21:01:53	116.58271	40.04772
74	2008-02-04 21:21:53	116.48952	40.01086
74	2008-02-04 21:26:53	116.4957	40.00197
74	2008-02-04 21:31:53	116.48162	40.00483
74	2008-02-04 21:37:18	116.46411	40.01125
74	2008-02-04 21:40:15	116.46377	40.0102
74	2008-02-04 21:45:15	116.41641	40.02102
74	2008-02-04 22:11:43	116.3609	40.00395
74	2008-02-04 22:12:03	116.36326	40.00072
74	2008-02-04 22:17:03	116.37289	39.95005
74	2008-02-04 22:22:03	116.41451	39.94801
74	2008-02-04 22:27:03	116.42883	39.91209
74	2008-02-04 22:32:03	116.42104	39.9047
74	2008-02-04 22:37:03	116.42051	39.90435
74	2008-02-04 22:37:49	116.4204	39.90434
74	2008-02-04 22:42:50	116.41181	39.90752
74	2008-02-04 22:45:12	116.41156	39.91441
74	2008-02-04 22:50:12	116.42725	39.92343
74	2008-02-04 22:55:12	116.44211	39.93968
74	2008-02-04 23:00:12	116.46481	39.95089
74	2008-02-04 23:02:18	116.46965	39.95279
74	2008-02-04 23:15:21	116.44401	39.95499
74	2008-02-04 23:20:21	116.45561	39.94182
74	2008-02-04 23:25:21	116.45521	39.89555
74	2008-02-04 23:32:48	116.44977	39.89765
74	2008-02-04 23:37:48	116.45586	39.90639
74	2008-02-04 23:39:23	116.45446	39.90736
74	2008-02-04 23:42:49	116.44718	39.90707
74	2008-02-04 23:47:49	116.43942	39.90715
74	2008-02-04 23:57:49	116.41363	39.86404
74	2008-02-05 00:06:45	116.41746	39.84951
74	2008-02-05 00:15:47	116.40478	39.8525
74	2008-02-05 00:18:12	116.40074	39.85095
74	2008-02-05 00:21:45	116.4055	39.85549
74	2008-02-05 00:26:45	116.42576	39.85956
74	2008-02-05 00:28:05	116.42824	39.86112
74	2008-02-05 00:31:45	116.43234	39.86451
74	2008-02-05 00:36:45	116.43795	39.89239
74	2008-02-05 00:41:45	116.41865	39.90338
74	2008-02-05 00:42:37	116.41879	39.90342
74	2008-02-05 00:46:45	116.43773	39.89529
74	2008-02-05 00:56:44	116.3682	39.87674
74	2008-02-05 01:01:45	116.36086	39.88214
74	2008-02-05 01:06:45	116.37547	39.87925
74	2008-02-05 01:11:45	116.38672	39.87946
74	2008-02-05 01:21:45	116.39076	39.88222
74	2008-02-05 01:26:45	116.39075	39.88222
74	2008-02-05 01:26:45	116.39075	39.88222
74	2008-02-05 01:31:45	116.39075	39.88222
74	2008-02-05 01:36:44	116.41238	39.89164
74	2008-02-05 01:41:05	116.41901	39.90347
74	2008-02-05 01:53:11	116.35755	39.906
74	2008-02-05 02:34:44	116.32191	39.88719
74	2008-02-05 02:44:43	116.38063	39.86076
74	2008-02-05 02:45:37	116.38075	39.85986
74	2008-02-05 02:50:11	116.37987	39.86322
74	2008-02-05 02:55:11	116.36685	39.88192
74	2008-02-05 02:56:26	116.36388	39.882
74	2008-02-05 03:00:12	116.36613	39.88525
74	2008-02-05 03:05:11	116.39462	39.89038
74	2008-02-05 03:09:38	116.4174	39.89521
74	2008-02-05 03:17:56	116.41404	39.88568
74	2008-02-05 03:22:56	116.41868	39.87195
74	2008-02-05 03:27:56	116.43744	39.86445
74	2008-02-05 03:32:56	116.42759	39.86487
74	2008-02-05 03:37:56	116.42693	39.85701
74	2008-02-05 03:42:55	116.43296	39.85223
74	2008-02-05 03:47:56	116.43294	39.85224
74	2008-02-05 03:52:56	116.43293	39.85224
74	2008-02-05 03:57:56	116.43293	39.85226
74	2008-02-05 04:07:39	116.4327	39.84883
74	2008-02-05 04:12:20	116.42627	39.85012
74	2008-02-05 04:13:06	116.42738	39.85017
74	2008-02-05 04:18:06	116.40753	39.86379
74	2008-02-05 04:23:06	116.3926	39.88243
74	2008-02-05 04:28:05	116.36092	39.90024
74	2008-02-05 04:28:06	116.40819	39.89146
74	2008-02-05 04:30:28	116.41697	39.89532
74	2008-02-05 04:30:28	116.41697	39.89532
74	2008-02-05 04:33:54	116.42888	39.89234
74	2008-02-05 04:43:54	116.45354	39.96125
74	2008-02-05 04:48:54	116.4911	39.98895
74	2008-02-05 04:53:54	116.51129	40.00164
74	2008-02-05 04:56:32	116.51159	40.00016
74	2008-02-05 05:01:32	116.49038	39.99047
74	2008-02-05 05:06:32	116.48066	39.97749
74	2008-02-05 05:11:32	116.46735	39.98197
74	2008-02-05 05:21:32	116.46211	39.99285
74	2008-02-05 05:26:32	116.46142	40.00851
74	2008-02-05 05:31:32	116.47615	40.0126
74	2008-02-05 05:36:32	116.47909	40.01182
74	2008-02-05 05:41:32	116.49984	40.00628
74	2008-02-05 05:51:32	116.49958	40.00666
74	2008-02-05 05:56:32	116.49958	40.00666
74	2008-02-05 06:04:21	116.4996	40.00665
74	2008-02-05 06:06:32	116.4996	40.00665
74	2008-02-05 06:11:32	116.4996	40.00665
74	2008-02-05 06:16:32	116.4996	40.00665
74	2008-02-05 06:21:32	116.4996	40.00665
74	2008-02-05 08:03:09	116.47765	40.00412
74	2008-02-05 08:03:09	116.47765	40.00412
74	2008-02-05 08:06:31	116.46707	40.00324
74	2008-02-05 08:11:31	116.46714	40.00325
74	2008-02-05 08:16:31	116.46716	40.00326
74	2008-02-05 08:21:31	116.46716	40.00327
74	2008-02-05 08:21:42	116.46716	40.00326
74	2008-02-05 08:26:42	116.46229	39.98981
74	2008-02-05 08:31:42	116.4563	39.96466
74	2008-02-05 08:41:41	116.4613	39.91226
74	2008-02-05 08:44:41	116.47025	39.9123
74	2008-02-05 08:49:41	116.46328	39.90781
74	2008-02-05 08:54:41	116.44425	39.91194
74	2008-02-05 08:59:41	116.46748	39.9072
74	2008-02-05 09:04:41	116.45471	39.89814
74	2008-02-05 09:09:41	116.43918	39.8995
74	2008-02-05 09:14:41	116.43287	39.89543
74	2008-02-05 09:16:05	116.42943	39.89625
74	2008-02-05 09:21:05	116.42117	39.89902
74	2008-02-05 09:25:48	116.40969	39.901
74	2008-02-05 09:29:56	116.40981	39.90328
74	2008-02-05 09:34:56	116.42875	39.91284
74	2008-02-05 09:34:56	116.42875	39.91284
74	2008-02-05 09:39:56	116.43716	39.94811
74	2008-02-05 09:44:56	116.44055	39.95595
74	2008-02-05 09:45:52	116.44191	39.95721
74	2008-02-05 09:50:52	116.43407	39.9535
74	2008-02-05 09:55:52	116.42876	39.95328
74	2008-02-05 10:01:29	116.42643	39.95136
74	2008-02-05 10:06:29	116.41947	39.93875
74	2008-02-05 10:11:29	116.41959	39.93259
74	2008-02-05 10:12:46	116.4223	39.9306
74	2008-02-05 10:17:46	116.42071	39.92318
74	2008-02-05 10:17:46	116.42071	39.92318
74	2008-02-05 10:22:46	116.42059	39.90574
74	2008-02-05 10:27:45	116.42107	39.9046
74	2008-02-05 10:32:45	116.41331	39.9
74	2008-02-05 10:37:45	116.42065	39.90546
74	2008-02-05 10:37:45	116.42065	39.90546
74	2008-02-05 10:42:45	116.4192	39.90255
74	2008-02-05 10:47:45	116.42051	39.90473
74	2008-02-05 10:52:45	116.42055	39.90486
74	2008-02-05 10:57:46	116.42052	39.90448
74	2008-02-05 11:02:46	116.42055	39.90439
74	2008-02-05 11:07:46	116.42076	39.90468
74	2008-02-05 11:12:46	116.41943	39.90377
74	2008-02-05 11:12:54	116.41863	39.90367
74	2008-02-05 11:17:54	116.4359	39.89753
74	2008-02-05 11:22:54	116.41649	39.86995
74	2008-02-05 11:29:35	116.3414	39.86755
74	2008-02-05 11:32:54	116.33367	39.8478
74	2008-02-05 11:35:20	116.32216	39.84822
74	2008-02-05 11:40:20	116.30935	39.86606
74	2008-02-05 11:44:53	116.30572	39.87454
74	2008-02-05 11:49:53	116.30439	39.90684
74	2008-02-05 11:51:59	116.29753	39.90653
74	2008-02-05 12:03:06	116.29622	39.90641
74	2008-02-05 12:03:06	116.29622	39.90641
74	2008-02-05 12:06:59	116.2961	39.90672
74	2008-02-05 12:11:59	116.30559	39.91058
74	2008-02-05 12:12:37	116.30646	39.91021
74	2008-02-05 12:17:37	116.32579	39.90956
74	2008-02-05 12:22:37	116.32833	39.92384
74	2008-02-05 12:23:39	116.32826	39.92542
74	2008-02-05 12:27:37	116.3277	39.93086
74	2008-02-05 13:21:57	116.3222	39.90019
74	2008-02-05 13:22:41	116.32193	39.9002
74	2008-02-05 13:25:19	116.32004	39.89601
74	2008-02-05 13:30:19	116.2665	39.89622
74	2008-02-05 13:37:59	116.28012	39.85704
74	2008-02-05 13:38:07	116.28016	39.85652
74	2008-02-05 13:40:19	116.27872	39.85801
74	2008-02-05 13:45:19	116.29693	39.86531
74	2008-02-05 13:45:30	116.29692	39.86531
74	2008-02-05 13:50:30	116.30899	39.86695
74	2008-02-05 13:55:30	116.30536	39.8722
74	2008-02-05 14:05:29	116.30705	39.87365
74	2008-02-05 14:10:29	116.30706	39.87364
74	2008-02-05 14:20:30	116.30704	39.87364
74	2008-02-05 14:25:30	116.30703	39.87365
74	2008-02-05 14:30:30	116.31169	39.87679
74	2008-02-05 14:35:30	116.31495	39.88697
74	2008-02-05 14:36:42	116.31658	39.88824
74	2008-02-05 14:41:42	116.31992	39.88867
74	2008-02-05 14:45:30	116.32356	39.89785
74	2008-02-05 14:50:30	116.32882	39.9094
74	2008-02-05 14:53:48	116.33517	39.91267
74	2008-02-05 14:58:45	116.3474	39.91644
74	2008-02-05 14:58:45	116.3474	39.91644
74	2008-02-05 15:03:45	116.34724	39.92841
74	2008-02-05 15:08:45	116.36149	39.93096
74	2008-02-05 15:10:53	116.36689	39.92885
74	2008-02-05 15:15:53	116.36913	39.92263
74	2008-02-05 15:16:17	116.36934	39.92271
74	2008-02-05 15:21:17	116.37368	39.9301
74	2008-02-05 15:25:10	116.37375	39.93104
74	2008-02-05 15:30:09	116.34393	39.93101
74	2008-02-05 15:31:30	116.33803	39.93107
74	2008-02-05 15:36:30	116.3581	39.93101
74	2008-02-05 15:39:51	116.35852	39.93072
74	2008-02-05 15:44:51	116.35754	39.94164
74	2008-02-05 15:49:51	116.37755	39.95216
74	2008-02-05 15:50:27	116.37748	39.95227
74	2008-02-05 15:55:27	116.38717	39.95492
74	2008-02-05 15:59:23	116.38906	39.95051
74	2008-02-05 16:04:23	116.40151	39.93977
74	2008-02-05 16:05:04	116.40058	39.93952
74	2008-02-05 16:09:24	116.39787	39.93935
74	2008-02-05 16:14:24	116.41064	39.93953
74	2008-02-05 16:19:23	116.41913	39.94903
74	2008-02-05 16:24:23	116.41893	39.95984
74	2008-02-05 16:29:23	116.41808	39.98244
74	2008-02-05 16:38:05	116.44491	39.98177
74	2008-02-05 16:39:53	116.45207	39.98328
74	2008-02-05 16:44:25	116.45683	39.99091
74	2008-02-05 16:49:25	116.46719	40.0001
74	2008-02-05 16:53:23	116.46997	40.00503
74	2008-02-05 16:58:16	116.4609	39.99919
74	2008-02-05 17:03:16	116.48074	40.0039
74	2008-02-05 17:08:16	116.49506	40.00787
74	2008-02-05 18:09:17	116.49499	40.00794
74	2008-02-05 18:13:16	116.495	40.00794
74	2008-02-05 18:18:16	116.49501	40.00792
74	2008-02-05 18:23:16	116.48639	40.00692
74	2008-02-05 18:23:41	116.48485	40.00612
74	2008-02-05 18:28:41	116.46273	40.0104
74	2008-02-05 18:32:08	116.45816	40.01601
74	2008-02-05 18:37:08	116.45892	40.01288
74	2008-02-05 18:40:58	116.46311	40.01011
74	2008-02-05 18:45:58	116.47218	40.0016
74	2008-02-05 18:45:58	116.47218	40.0016
74	2008-02-05 18:50:58	116.48098	39.98832
74	2008-02-05 18:55:58	116.48027	39.98542
74	2008-02-05 19:00:58	116.42683	39.94719
74	2008-02-05 19:05:46	116.42844	39.91935
74	2008-02-05 19:05:58	116.42847	39.91934
74	2008-02-05 19:14:39	116.42292	39.90649
74	2008-02-05 19:19:39	116.43484	39.90674
74	2008-02-05 19:23:25	116.43489	39.90781
74	2008-02-05 19:27:23	116.43586	39.9211
74	2008-02-05 19:30:30	116.44063	39.92168
74	2008-02-05 19:35:30	116.45404	39.92162
74	2008-02-05 19:39:40	116.46408	39.92462
74	2008-02-05 19:44:41	116.46081	39.92871
74	2008-02-05 19:49:41	116.45587	39.93763
74	2008-02-05 19:51:07	116.45703	39.94248
74	2008-02-05 19:56:07	116.46723	39.94658
74	2008-02-05 20:01:07	116.46587	39.94867
74	2008-02-05 20:06:07	116.45524	39.94397
74	2008-02-05 20:11:07	116.44232	39.9362
74	2008-02-05 20:16:07	116.4441	39.92733
74	2008-02-05 20:21:07	116.44029	39.91454
74	2008-02-05 20:25:35	116.43624	39.90899
74	2008-02-05 20:30:35	116.43689	39.91197
74	2008-02-05 20:34:01	116.44429	39.92113
74	2008-02-05 20:39:01	116.44894	39.93236
74	2008-02-05 20:40:31	116.45191	39.93227
74	2008-02-05 20:44:01	116.45564	39.93229
74	2008-02-05 20:49:01	116.48254	39.93229
74	2008-02-05 20:52:21	116.49319	39.93287
74	2008-02-05 20:57:21	116.49206	39.9269
74	2008-02-05 21:02:21	116.49012	39.92696
74	2008-02-05 21:04:11	116.49003	39.92793
74	2008-02-05 21:08:20	116.4975	39.93492
74	2008-02-05 21:11:15	116.49936	39.93576
74	2008-02-05 21:16:15	116.47659	39.92165
74	2008-02-05 21:21:15	116.45645	39.92197
74	2008-02-05 21:26:15	116.44417	39.91659
74	2008-02-05 21:33:42	116.44086	39.92163
74	2008-02-05 21:37:20	116.43901	39.922
74	2008-02-05 21:42:20	116.42756	39.94199
74	2008-02-05 21:47:20	116.38755	39.9481
74	2008-02-05 21:49:24	116.38718	39.95419
74	2008-02-05 21:54:24	116.38693	39.9501
74	2008-02-05 21:54:24	116.38693	39.9501
74	2008-02-05 21:59:24	116.38841	39.9501
74	2008-02-05 22:04:24	116.40218	39.9484
74	2008-02-05 22:09:24	116.40206	39.95118
74	2008-02-05 22:14:24	116.41882	39.95584
74	2008-02-05 22:16:21	116.4192	39.95588
74	2008-02-05 22:21:21	116.41117	39.94822
74	2008-02-05 22:26:43	116.41598	39.95582
74	2008-02-05 22:31:49	116.39705	39.94776
74	2008-02-05 22:36:49	116.34954	39.9318
74	2008-02-05 22:41:49	116.33321	39.9159
74	2008-02-05 22:42:23	116.33321	39.91589
74	2008-02-05 22:46:49	116.32887	39.9128
74	2008-02-05 22:51:49	116.31548	39.90629
74	2008-02-05 22:55:13	116.31689	39.89834
74	2008-02-05 23:00:13	116.32389	39.89606
74	2008-02-05 23:05:14	116.33621	39.89881
74	2008-02-05 23:10:14	116.35111	39.90435
74	2008-02-05 23:15:14	116.35339	39.91029
74	2008-02-05 23:19:02	116.34659	39.90958
74	2008-02-05 23:24:02	116.35064	39.91675
74	2008-02-05 23:29:02	116.34894	39.9545
74	2008-02-05 23:45:53	116.35681	39.98043
74	2008-02-05 23:50:53	116.35876	39.98808
74	2008-02-05 23:57:37	116.35939	39.99241
74	2008-02-06 00:05:31	116.3425	39.98548
74	2008-02-06 00:08:17	116.30182	39.98398
74	2008-02-06 00:18:16	116.2539	39.92851
74	2008-02-06 00:23:17	116.25862	39.92537
74	2008-02-06 00:28:17	116.28298	39.92275
74	2008-02-06 00:32:01	116.31049	39.92315
74	2008-02-06 00:33:43	116.30488	39.92354
74	2008-02-06 00:38:43	116.3201	39.96587
74	2008-02-06 00:38:43	116.3201	39.96587
74	2008-02-06 00:45:01	116.37191	39.98723
74	2008-02-06 00:48:27	116.37	39.9989
74	2008-02-06 00:48:27	116.37	39.9989
74	2008-02-06 00:53:27	116.38059	40.00463
74	2008-02-06 00:58:27	116.41082	40.00153
74	2008-02-06 00:59:59	116.41045	40.0076
74	2008-02-06 01:04:25	116.40495	40.02541
74	2008-02-06 01:12:24	116.40458	40.04522
74	2008-02-06 01:15:49	116.39681	40.04203
74	2008-02-06 01:20:49	116.41146	40.03972
74	2008-02-06 01:26:27	116.43716	40.03097
74	2008-02-06 01:30:49	116.45175	40.01923
74	2008-02-06 01:35:49	116.47139	40.01372
74	2008-02-06 01:40:49	116.47798	40.01143
74	2008-02-06 01:45:49	116.49517	40.00814
74	2008-02-06 01:50:49	116.4952	40.00829
74	2008-02-06 01:55:49	116.49522	40.00831
74	2008-02-06 02:23:27	116.49517	40.00827
74	2008-02-06 02:25:49	116.49518	40.00828
74	2008-02-06 02:36:08	116.49518	40.00829
74	2008-02-06 02:40:48	116.49518	40.0083
74	2008-02-06 02:45:48	116.49518	40.00829
74	2008-02-06 02:50:48	116.49518	40.00829
74	2008-02-06 03:00:48	116.49518	40.0083
74	2008-02-06 03:05:48	116.49518	40.0083
74	2008-02-06 03:10:48	116.49518	40.0083
74	2008-02-06 03:15:48	116.49518	40.00831
74	2008-02-06 03:20:48	116.49518	40.00831
74	2008-02-06 03:25:48	116.49518	40.00831
74	2008-02-06 03:30:49	116.49518	40.00831
74	2008-02-06 03:35:49	116.49518	40.00831
74	2008-02-06 03:40:49	116.49517	40.00831
74	2008-02-06 03:45:49	116.49517	40.00831
74	2008-02-06 03:52:03	116.49517	40.00831
74	2008-02-06 03:52:03	116.49517	40.00831
74	2008-02-06 03:55:49	116.49517	40.00831
74	2008-02-06 04:00:49	116.4957	40.00821
74	2008-02-06 04:05:49	116.49519	40.00817
74	2008-02-06 04:10:49	116.49517	40.0081
74	2008-02-06 04:15:48	116.49519	40.0084
74	2008-02-06 04:25:48	116.49531	40.00847
74	2008-02-06 04:30:48	116.49525	40.00855
74	2008-02-06 04:30:48	116.49525	40.00855
74	2008-02-06 04:35:48	116.49526	40.00856
74	2008-02-06 04:40:48	116.49524	40.00854
74	2008-02-06 04:45:48	116.49524	40.00852
74	2008-02-06 04:50:48	116.49508	40.00836
74	2008-02-06 04:55:49	116.49511	40.00831
74	2008-02-06 05:00:49	116.49514	40.00832
74	2008-02-06 05:05:49	116.49514	40.00832
74	2008-02-06 05:10:49	116.49514	40.00831
74	2008-02-06 05:15:48	116.49514	40.00832
74	2008-02-06 05:20:48	116.49515	40.00833
74	2008-02-06 05:25:48	116.49523	40.00847
74	2008-02-06 05:35:48	116.49522	40.00846
74	2008-02-06 05:40:48	116.49522	40.00845
74	2008-02-06 05:50:48	116.49521	40.00841
74	2008-02-06 05:55:48	116.49521	40.0084
74	2008-02-06 06:05:48	116.4952	40.00838
74	2008-02-06 06:10:48	116.49519	40.00838
74	2008-02-06 06:16:02	116.49518	40.00837
74	2008-02-06 06:20:48	116.49518	40.00838
74	2008-02-06 06:25:48	116.49518	40.00836
74	2008-02-06 06:30:48	116.49517	40.00835
74	2008-02-06 06:35:48	116.49517	40.00835
74	2008-02-06 06:40:48	116.49517	40.00834
74	2008-02-06 06:45:48	116.49517	40.00834
74	2008-02-06 06:50:48	116.49517	40.00834
74	2008-02-06 06:55:48	116.49517	40.00834
74	2008-02-06 06:55:48	116.49517	40.00834
74	2008-02-06 07:00:48	116.49517	40.00834
74	2008-02-06 07:05:48	116.49517	40.00834
74	2008-02-06 07:10:48	116.49517	40.00834
74	2008-02-06 07:15:48	116.49517	40.00835
74	2008-02-06 07:20:48	116.49517	40.00835
74	2008-02-06 07:25:48	116.49525	40.0086
74	2008-02-06 07:30:48	116.49524	40.00854
74	2008-02-06 07:35:48	116.49508	40.00857
74	2008-02-06 07:40:47	116.4952	40.00855
74	2008-02-06 07:45:47	116.4952	40.00852
74	2008-02-06 07:50:47	116.49514	40.00855
74	2008-02-06 07:55:47	116.49511	40.00842
74	2008-02-06 08:05:48	116.49519	40.00825
74	2008-02-06 08:10:48	116.49518	40.00857
74	2008-02-06 08:15:48	116.49518	40.00857
74	2008-02-06 08:20:48	116.49518	40.00839
74	2008-02-06 08:25:48	116.49526	40.00851
74	2008-02-06 08:30:48	116.49525	40.00848
74	2008-02-06 08:35:48	116.49524	40.00847
74	2008-02-06 08:46:34	116.49522	40.00846
74	2008-02-06 09:01:15	116.49518	40.00848
74	2008-02-06 09:05:47	116.49521	40.00835
74	2008-02-06 09:10:47	116.4952	40.00831
74	2008-02-06 09:15:47	116.49517	40.00803
74	2008-02-06 09:20:47	116.49505	40.00834
74	2008-02-06 09:25:47	116.49507	40.00832
74	2008-02-06 09:30:47	116.49508	40.00829
74	2008-02-06 09:35:47	116.49509	40.00828
74	2008-02-06 09:40:47	116.49513	40.00835
74	2008-02-06 09:45:47	116.49514	40.00831
74	2008-02-06 09:50:47	116.49513	40.00828
74	2008-02-06 09:55:48	116.49514	40.00826
74	2008-02-06 10:00:48	116.49526	40.00829
74	2008-02-06 10:05:48	116.49508	40.00815
74	2008-02-06 10:10:48	116.49512	40.00819
74	2008-02-06 10:15:47	116.49513	40.00824
74	2008-02-06 10:20:47	116.49513	40.00824
74	2008-02-06 10:25:47	116.49514	40.00824
74	2008-02-06 10:30:47	116.49515	40.00822
74	2008-02-06 10:35:47	116.49515	40.00821
74	2008-02-06 10:40:47	116.49514	40.00816
74	2008-02-06 10:55:47	116.49413	40.01029
74	2008-02-06 11:00:47	116.4941	40.01028
74	2008-02-06 11:05:47	116.49409	40.0103
74	2008-02-06 11:10:47	116.49407	40.01028
74	2008-02-06 11:20:47	116.4941	40.01027
74	2008-02-06 11:25:47	116.49409	40.01026
74	2008-02-06 11:30:47	116.49409	40.01027
74	2008-02-06 11:40:47	116.49496	40.00857
74	2008-02-06 11:45:47	116.4951	40.00819
74	2008-02-06 11:50:47	116.49511	40.00818
74	2008-02-06 12:01:38	116.49578	40.0083
74	2008-02-06 12:05:47	116.50266	40.00696
74	2008-02-06 12:10:47	116.53498	40.0216
74	2008-02-06 12:15:47	116.56892	40.03376
74	2008-02-06 12:20:46	116.6142	40.03338
74	2008-02-06 12:25:47	116.63537	40.05685
74	2008-02-06 12:30:47	116.68775	40.06115
74	2008-02-06 12:35:46	116.75171	40.06318
74	2008-02-06 12:41:34	116.82458	40.07032
74	2008-02-06 12:45:46	116.86945	40.07442
74	2008-02-06 15:48:03	116.91513	40.08558
74	2008-02-06 15:50:47	116.91531	40.08585
74	2008-02-06 15:55:47	116.91532	40.08584
74	2008-02-06 16:00:47	116.91565	40.09049
74	2008-02-06 16:10:46	116.93614	40.14634
74	2008-02-06 16:15:46	116.93615	40.14606
74	2008-02-06 16:20:46	116.9361	40.14624
74	2008-02-06 16:25:46	116.93615	40.14619
74	2008-02-06 16:30:46	116.9361	40.14623
74	2008-02-06 16:35:46	116.93608	40.1463
74	2008-02-06 16:35:46	116.93608	40.1463
74	2008-02-06 16:40:46	116.9361	40.14631
74	2008-02-06 17:55:05	116.93603	40.14597
74	2008-02-06 17:55:45	116.93603	40.14598
74	2008-02-06 18:00:45	116.93603	40.14601
74	2008-02-06 18:25:11	116.93594	40.14636
74	2008-02-06 18:25:45	116.93594	40.14636
74	2008-02-06 19:13:48	116.93602	40.14613
74	2008-02-06 19:13:49	116.93602	40.14613
74	2008-02-06 19:15:45	116.93674	40.14518
74	2008-02-06 19:20:45	116.92104	40.10589
74	2008-02-06 19:25:45	116.91102	40.07806
74	2008-02-07 01:13:09	116.91342	40.07507
74	2008-02-07 01:14:08	116.9104	40.07904
74	2008-02-07 01:19:08	116.91032	40.07908
74	2008-02-07 01:25:31	116.91758	40.06819
74	2008-02-07 01:29:08	116.91314	40.08586
74	2008-02-07 01:34:08	116.93171	40.11372
74	2008-02-07 01:39:08	116.9365	40.14534
74	2008-02-07 01:49:08	116.93605	40.14612
74	2008-02-07 01:59:08	116.93612	40.14647
74	2008-02-07 02:14:08	116.93614	40.14654
74	2008-02-07 02:19:08	116.93596	40.14637
74	2008-02-07 02:24:08	116.93642	40.14651
74	2008-02-07 02:29:08	116.93637	40.14649
74	2008-02-07 02:34:08	116.93615	40.14644
74	2008-02-07 02:39:08	116.93622	40.1467
74	2008-02-07 02:44:07	116.93614	40.14662
74	2008-02-07 02:49:08	116.936	40.14633
74	2008-02-07 02:54:08	116.93603	40.14636
74	2008-02-07 02:59:08	116.93604	40.14636
74	2008-02-07 03:09:08	116.93603	40.14637
74	2008-02-07 03:14:08	116.93603	40.14636
74	2008-02-07 03:19:08	116.93602	40.14635
74	2008-02-07 03:24:08	116.93602	40.14635
74	2008-02-07 03:29:07	116.93602	40.14635
74	2008-02-07 03:34:07	116.93602	40.14636
74	2008-02-07 03:39:07	116.93603	40.14635
74	2008-02-07 03:44:07	116.93603	40.14635
74	2008-02-07 03:49:07	116.93603	40.14635
74	2008-02-07 03:54:07	116.93603	40.14634
74	2008-02-07 03:59:07	116.93603	40.14634
74	2008-02-07 04:04:07	116.93604	40.14634
74	2008-02-07 04:09:08	116.93604	40.14634
74	2008-02-07 04:14:08	116.93604	40.14635
74	2008-02-07 04:19:07	116.93604	40.14636
74	2008-02-07 04:24:07	116.93604	40.14636
74	2008-02-07 04:39:08	116.9359	40.14574
74	2008-02-07 04:44:08	116.93613	40.14641
74	2008-02-07 04:44:08	116.93613	40.14641
74	2008-02-07 04:49:07	116.93614	40.14646
74	2008-02-07 04:54:07	116.93614	40.14622
74	2008-02-07 04:59:07	116.93606	40.14614
74	2008-02-07 05:04:07	116.93622	40.14654
74	2008-02-07 05:09:07	116.93621	40.14636
74	2008-02-07 05:14:07	116.93621	40.14633
74	2008-02-07 05:19:07	116.9362	40.14633
74	2008-02-07 05:29:07	116.93602	40.14644
74	2008-02-07 05:29:07	116.93602	40.14644
74	2008-02-07 05:34:07	116.93604	40.14646
74	2008-02-07 05:39:07	116.936	40.14647
74	2008-02-07 05:44:07	116.936	40.14646
74	2008-02-07 05:49:07	116.93599	40.14646
74	2008-02-07 05:54:07	116.93599	40.14646
74	2008-02-07 05:59:08	116.93602	40.14644
74	2008-02-07 06:04:08	116.93603	40.14644
74	2008-02-07 06:09:07	116.93595	40.14648
74	2008-02-07 06:14:07	116.936	40.14648
74	2008-02-07 06:19:07	116.93601	40.14646
74	2008-02-07 06:24:07	116.93602	40.14645
74	2008-02-07 06:29:07	116.93603	40.14645
74	2008-02-07 06:34:07	116.93603	40.14643
74	2008-02-07 06:39:07	116.93604	40.14643
74	2008-02-07 06:44:07	116.93604	40.14629
74	2008-02-07 06:49:07	116.93606	40.14641
74	2008-02-07 06:54:07	116.93606	40.14641
74	2008-02-07 06:59:07	116.93607	40.14641
74	2008-02-07 07:04:07	116.93607	40.1464
74	2008-02-07 07:09:07	116.93607	40.14637
74	2008-02-07 07:14:07	116.93607	40.14654
74	2008-02-07 07:19:07	116.93607	40.14647
74	2008-02-07 07:24:07	116.93607	40.14644
74	2008-02-07 07:29:07	116.93608	40.14642
74	2008-02-07 07:34:07	116.93608	40.1464
74	2008-02-07 07:39:06	116.93609	40.14639
74	2008-02-07 07:44:06	116.93609	40.14639
74	2008-02-07 07:49:06	116.93609	40.14639
74	2008-02-07 07:54:06	116.93609	40.14639
74	2008-02-07 07:54:06	116.93609	40.14639
74	2008-02-07 07:59:06	116.93609	40.1464
74	2008-02-07 08:04:06	116.93608	40.1464
74	2008-02-07 08:09:06	116.93608	40.14639
74	2008-02-07 08:14:06	116.93608	40.14639
74	2008-02-07 08:19:07	116.93608	40.14639
74	2008-02-07 08:24:07	116.93608	40.14639
74	2008-02-07 08:34:07	116.93604	40.14634
74	2008-02-07 08:39:07	116.93602	40.14638
74	2008-02-07 08:44:07	116.93603	40.14637
74	2008-02-07 08:49:07	116.93604	40.14636
74	2008-02-07 08:54:07	116.93604	40.14635
74	2008-02-07 08:59:06	116.93603	40.14635
74	2008-02-07 09:04:06	116.93621	40.14612
74	2008-02-07 09:09:06	116.93598	40.14667
74	2008-02-07 09:14:06	116.93612	40.14658
74	2008-02-07 09:14:06	116.93612	40.14658
74	2008-02-07 09:14:06	116.93612	40.14658
74	2008-02-07 09:24:06	116.93627	40.14618
74	2008-02-07 09:29:06	116.93596	40.14652
74	2008-02-07 09:34:06	116.93597	40.14648
74	2008-02-07 09:44:06	116.93628	40.14654
74	2008-02-07 09:49:06	116.93625	40.14647
74	2008-02-07 09:54:06	116.93623	40.14643
74	2008-02-07 10:04:07	116.93621	40.14639
74	2008-02-07 10:14:07	116.93619	40.14639
74	2008-02-07 10:19:06	116.93618	40.14639
74	2008-02-07 10:19:06	116.93618	40.14639
74	2008-02-07 10:24:06	116.93617	40.14638
74	2008-02-07 10:29:06	116.93616	40.14639
74	2008-02-07 10:34:06	116.93605	40.1458
74	2008-02-07 10:39:06	116.93608	40.14633
74	2008-02-07 10:44:06	116.93609	40.14674
74	2008-02-07 10:49:06	116.93612	40.14675
74	2008-02-07 10:54:06	116.93605	40.14675
74	2008-02-07 10:59:06	116.93605	40.14674
74	2008-02-07 11:09:06	116.93611	40.14679
74	2008-02-07 11:14:06	116.93615	40.14675
74	2008-02-07 11:19:06	116.93615	40.14669
74	2008-02-07 11:24:06	116.93618	40.14657
74	2008-02-07 11:29:06	116.93625	40.14662
74	2008-02-07 11:34:06	116.93619	40.1466
74	2008-02-07 11:39:06	116.93593	40.14639
74	2008-02-07 11:44:06	116.9361	40.14651
74	2008-02-07 11:49:06	116.9361	40.14651
74	2008-02-07 11:54:06	116.9397	40.14782
74	2008-02-07 12:06:18	116.93855	40.13425
74	2008-02-07 12:09:06	116.93947	40.14484
74	2008-02-07 12:14:06	116.9361	40.14654
74	2008-02-07 12:19:06	116.93418	40.12602
74	2008-02-07 12:24:06	116.91526	40.08558
74	2008-02-07 12:29:06	116.9154	40.08566
74	2008-02-07 12:34:06	116.91541	40.08566
74	2008-02-07 12:39:05	116.91602	40.08363
74	2008-02-07 12:44:05	116.91599	40.08363
74	2008-02-07 12:44:05	116.91599	40.08363
74	2008-02-07 12:49:05	116.91523	40.08565
74	2008-02-07 12:54:05	116.91525	40.08565
74	2008-02-07 12:59:05	116.91595	40.0838
74	2008-02-07 13:04:05	116.91502	40.08435
74	2008-02-07 13:09:05	116.91592	40.08379
74	2008-02-07 13:14:05	116.9274	40.07481
74	2008-02-07 13:19:06	116.93225	40.05758
74	2008-02-07 13:24:06	116.9322	40.05759
74	2008-02-07 13:42:19	116.93228	40.05769
74	2008-02-07 13:44:05	116.93228	40.05769
74	2008-02-07 13:49:05	116.93229	40.05771
74	2008-02-07 13:58:38	116.93228	40.05772
74	2008-02-07 13:59:05	116.93228	40.05772
74	2008-02-07 14:04:05	116.93227	40.05773
74	2008-02-07 14:09:05	116.93227	40.05772
74	2008-02-07 14:14:05	116.93227	40.05773
74	2008-02-07 14:19:29	116.93227	40.05774
74	2008-02-07 14:24:05	116.93227	40.05775
74	2008-02-07 14:29:05	116.93227	40.05775
74	2008-02-07 14:34:05	116.93226	40.05775
74	2008-02-07 14:39:05	116.93225	40.05775
74	2008-02-07 14:44:05	116.93225	40.05775
74	2008-02-07 14:49:05	116.93224	40.05775
74	2008-02-07 14:54:05	116.93224	40.05775
74	2008-02-07 14:59:05	116.93224	40.05775
74	2008-02-07 15:04:05	116.93223	40.05775
74	2008-02-07 15:09:05	116.93223	40.05775
74	2008-02-07 15:09:05	116.93223	40.05775
74	2008-02-07 15:14:05	116.93223	40.05775
74	2008-02-07 15:19:05	116.93223	40.05775
74	2008-02-07 15:24:05	116.93223	40.05775
74	2008-02-07 15:29:05	116.93223	40.05775
74	2008-02-07 15:34:05	116.92737	40.074
74	2008-02-07 15:39:05	116.90578	40.09491
74	2008-02-07 15:45:03	116.84894	40.1026
74	2008-02-07 15:49:05	116.80465	40.0996
74	2008-02-07 15:54:05	116.75817	40.09919
74	2008-02-07 15:59:05	116.70573	40.09843
74	2008-02-07 16:04:05	116.67609	40.11468
74	2008-02-07 16:09:05	116.66742	40.11368
74	2008-02-07 16:14:05	116.66739	40.11361
74	2008-02-07 16:19:05	116.66736	40.11369
74	2008-02-07 16:24:05	116.66747	40.11352
74	2008-02-07 16:29:47	116.66718	40.11412
74	2008-02-07 16:34:05	116.66793	40.11924
74	2008-02-07 16:39:05	116.65112	40.1253
74	2008-02-07 16:44:05	116.64523	40.13082
74	2008-02-07 16:49:05	116.64318	40.13088
74	2008-02-07 16:54:05	116.64316	40.13089
74	2008-02-07 16:59:05	116.64316	40.1309
74	2008-02-07 17:04:05	116.64312	40.13091
74	2008-02-07 17:09:05	116.64312	40.13091
74	2008-02-07 17:14:05	116.64312	40.13091
74	2008-02-07 17:19:05	116.64312	40.13091
74	2008-02-07 17:24:05	116.64335	40.13112
74	2008-02-07 17:29:05	116.64337	40.13116
74	2008-02-07 17:34:04	116.64362	40.13133
74	2008-02-07 17:34:04	116.64362	40.13133
74	2008-02-07 17:39:04	116.64311	40.13113
74	2008-02-07 17:44:04	116.64299	40.13112
74	2008-02-07 17:49:04	116.64348	40.13122
74	2008-02-07 17:54:04	116.6433	40.13114
74	2008-02-07 17:59:04	116.64334	40.13114
74	2008-02-07 18:04:04	116.64334	40.13114
74	2008-02-07 18:09:04	116.64335	40.13114
74	2008-02-07 18:14:05	116.64335	40.13114
74	2008-02-07 18:19:05	116.64335	40.13113
74	2008-02-07 18:24:04	116.64336	40.13113
74	2008-02-07 18:29:04	116.64336	40.13113
74	2008-02-07 18:34:04	116.64336	40.13113
74	2008-02-07 18:39:04	116.64335	40.13113
74	2008-02-07 18:44:04	116.64334	40.13112
74	2008-02-07 18:49:04	116.64333	40.13112
74	2008-02-07 18:54:04	116.64332	40.13112
74	2008-02-07 18:59:04	116.64545	40.13063
74	2008-02-07 19:02:59	116.6618	40.12824
74	2008-02-07 19:04:05	116.66787	40.12496
74	2008-02-07 19:09:05	116.70584	40.09769
74	2008-02-07 19:14:04	116.75455	40.09939
74	2008-02-07 19:19:04	116.8041	40.09941
74	2008-02-07 19:24:04	116.86311	40.10483
74	2008-02-07 19:29:04	116.90611	40.09364
74	2008-02-07 19:34:20	116.92728	40.07666
74	2008-02-07 19:39:04	116.93227	40.05755
74	2008-02-07 20:59:48	116.93226	40.05777
74	2008-02-07 21:04:04	116.93226	40.05777
74	2008-02-07 21:09:04	116.92177	40.06147
74	2008-02-07 21:14:04	116.90994	40.06733
74	2008-02-07 21:56:16	116.90829	40.08472
74	2008-02-07 21:59:04	116.91504	40.08396
74	2008-02-07 22:04:04	116.92906	40.11031
74	2008-02-07 22:09:04	116.93948	40.14489
74	2008-02-07 22:14:04	116.93627	40.14628
74	2008-02-07 22:19:04	116.93626	40.14622
74	2008-02-07 22:24:04	116.93623	40.14623
74	2008-02-07 22:24:04	116.93623	40.14623
74	2008-02-07 22:29:04	116.93623	40.14623
74	2008-02-07 22:34:04	116.93624	40.14627
74	2008-02-07 22:39:03	116.93624	40.14628
74	2008-02-07 22:44:03	116.93624	40.14633
74	2008-02-07 22:49:03	116.93623	40.14634
74	2008-02-07 22:54:03	116.93623	40.14635
74	2008-02-07 22:59:03	116.93622	40.14641
74	2008-02-07 23:04:03	116.93621	40.14641
74	2008-02-07 23:09:03	116.93621	40.14641
74	2008-02-07 23:14:03	116.93621	40.14641
74	2008-02-07 23:19:04	116.93658	40.14643
74	2008-02-07 23:24:04	116.93625	40.14655
74	2008-02-07 23:29:04	116.93627	40.14645
74	2008-02-07 23:34:04	116.93628	40.14637
74	2008-02-07 23:39:03	116.93639	40.14659
74	2008-02-07 23:44:03	116.93634	40.14651
74	2008-02-07 23:49:03	116.93636	40.14656
74	2008-02-07 23:54:03	116.9364	40.14658
74	2008-02-07 23:59:03	116.93638	40.14658
74	2008-02-08 00:04:03	116.93639	40.14658
74	2008-02-08 00:09:03	116.93638	40.14657
74	2008-02-08 00:14:03	116.93638	40.14656
74	2008-02-08 00:19:04	116.93638	40.14654
74	2008-02-08 00:24:04	116.93637	40.14653
74	2008-02-08 00:29:04	116.93624	40.14633
74	2008-02-08 00:34:04	116.93624	40.14637
74	2008-02-08 00:39:07	116.93625	40.1464
74	2008-02-08 00:44:03	116.93618	40.14659
74	2008-02-08 00:49:03	116.93625	40.14643
74	2008-02-08 00:49:03	116.93625	40.14643
74	2008-02-08 00:54:03	116.93625	40.14643
74	2008-02-08 00:59:03	116.93625	40.14641
74	2008-02-08 01:04:03	116.93626	40.14624
74	2008-02-08 01:09:03	116.93616	40.14633
74	2008-02-08 01:14:03	116.93615	40.14634
74	2008-02-08 01:19:03	116.93623	40.14671
74	2008-02-08 01:24:03	116.93618	40.1464
74	2008-02-08 01:29:03	116.93621	40.14646
74	2008-02-08 01:34:03	116.93622	40.1465
74	2008-02-08 01:39:03	116.9362	40.14656
74	2008-02-08 01:44:03	116.93631	40.14653
74	2008-02-08 01:49:03	116.93633	40.14657
74	2008-02-08 01:54:03	116.93651	40.14691
74	2008-02-08 01:59:03	116.93638	40.14666
74	2008-02-08 02:24:03	116.93679	40.14656
74	2008-02-08 02:49:02	116.93629	40.14645
74	2008-02-08 02:54:03	116.93604	40.14642
74	2008-02-08 02:59:03	116.93622	40.14632
74	2008-02-08 03:04:03	116.93624	40.14632
74	2008-02-08 03:09:03	116.93626	40.14635
74	2008-02-08 03:14:03	116.93627	40.14636
74	2008-02-08 03:14:03	116.93627	40.14636
74	2008-02-08 03:19:03	116.93615	40.14655
74	2008-02-08 03:24:03	116.93615	40.14655
74	2008-02-08 09:59:26	116.93623	40.1464
74	2008-02-08 10:03:49	116.93623	40.1464
74	2008-02-08 10:08:49	116.93623	40.14639
74	2008-02-08 10:13:49	116.93623	40.14639
74	2008-02-08 10:18:49	116.93623	40.14639
74	2008-02-08 10:23:49	116.93623	40.14639
74	2008-02-08 10:28:49	116.93623	40.1464
74	2008-02-08 10:33:49	116.93615	40.14642
74	2008-02-08 10:33:49	116.93615	40.14642
74	2008-02-08 10:38:49	116.93615	40.14642
74	2008-02-08 10:38:49	116.93615	40.14642
74	2008-02-08 10:43:49	116.93615	40.14642
74	2008-02-08 10:48:49	116.93615	40.14642
74	2008-02-08 10:53:49	116.93615	40.14642
74	2008-02-08 10:58:49	116.93624	40.14651
74	2008-02-08 11:03:48	116.93625	40.14651
74	2008-02-08 11:08:48	116.93626	40.14652
74	2008-02-08 11:13:48	116.93625	40.1465
74	2008-02-08 11:18:48	116.93626	40.1465
74	2008-02-08 11:23:48	116.93625	40.14649
74	2008-02-08 11:28:48	116.93625	40.14648
74	2008-02-08 11:33:48	116.93626	40.14648
74	2008-02-08 11:38:48	116.93627	40.14648
74	2008-02-08 11:43:49	116.93628	40.14649
74	2008-02-08 11:48:49	116.93628	40.14649
74	2008-02-08 11:53:49	116.93631	40.14648
74	2008-02-08 11:58:49	116.93083	40.11242
74	2008-02-08 12:03:48	116.90855	40.08337
74	2008-02-08 12:08:48	116.90952	40.06784
74	2008-02-08 12:35:42	116.91131	40.07781
74	2008-02-08 12:38:48	116.88338	40.07557
74	2008-02-08 12:41:40	116.85425	40.07308
74	2008-02-08 12:46:40	116.7927	40.06622
74	2008-02-08 12:51:40	116.72879	40.06384
74	2008-02-08 12:54:05	116.71397	40.07643
74	2008-02-08 12:54:05	116.71397	40.07643
74	2008-02-08 13:04:01	116.62986	40.05606
74	2008-02-08 13:04:05	116.62963	40.05581
74	2008-02-08 13:09:05	116.60652	40.03439
74	2008-02-08 13:14:05	116.56796	40.0333
74	2008-02-08 13:19:05	116.54314	40.02436
74	2008-02-08 13:24:15	116.50903	40.01272
74	2008-02-08 13:43:13	116.46769	39.99709
74	2008-02-08 13:44:19	116.46385	39.99125
74	2008-02-08 13:48:26	116.46103	39.97861
74	2008-02-08 13:56:49	116.43741	39.94609
74	2008-02-08 13:56:49	116.43741	39.94609
74	2008-02-08 13:58:27	116.43872	39.94274
74	2008-02-08 14:03:27	116.42878	39.91434
74	2008-02-08 14:08:27	116.43817	39.8728
74	2008-02-08 14:18:26	116.39374	39.84847
74	2008-02-08 14:23:26	116.39441	39.84061
74	2008-02-08 14:32:21	116.39435	39.83552
74	2008-02-08 14:37:21	116.39441	39.8528
74	2008-02-08 14:42:21	116.39755	39.84958
74	2008-02-08 14:47:21	116.39596	39.8526
74	2008-02-08 14:50:00	116.39437	39.86098
74	2008-02-08 14:50:00	116.39437	39.86098
74	2008-02-08 14:55:00	116.41549	39.86427
74	2008-02-08 15:00:01	116.43244	39.86449
74	2008-02-08 15:00:43	116.43529	39.86443
74	2008-02-08 15:05:43	116.43731	39.86449
74	2008-02-08 15:07:42	116.43907	39.86304
74	2008-02-08 15:12:41	116.38287	39.85575
74	2008-02-08 15:17:41	116.33959	39.83475
74	2008-02-08 15:22:41	116.31051	39.82584
74	2008-02-08 15:23:46	116.31194	39.8262
74	2008-02-08 15:29:50	116.35191	39.82964
74	2008-02-08 15:33:46	116.3592	39.83893
74	2008-02-08 15:38:46	116.35325	39.84541
74	2008-02-08 15:41:42	116.34656	39.84432
74	2008-02-08 15:46:42	116.35865	39.85916
74	2008-02-08 15:51:42	116.35784	39.87771
74	2008-02-08 15:56:42	116.35741	39.89733
74	2008-02-08 16:01:42	116.36792	39.90679
74	2008-02-08 16:02:45	116.36821	39.90816
74	2008-02-08 16:07:44	116.3703	39.90843
74	2008-02-08 16:09:23	116.37011	39.9061
74	2008-02-08 16:14:23	116.368	39.89913
74	2008-02-08 16:19:23	116.36826	39.88864
74	2008-02-08 16:24:22	116.38795	39.88893
74	2008-02-08 16:29:22	116.40571	39.89193
74	2008-02-08 16:34:22	116.43219	39.89217
74	2008-02-08 16:39:22	116.45581	39.88439
74	2008-02-08 16:44:23	116.47052	39.8829
74	2008-02-08 16:49:23	116.49963	39.87325
74	2008-02-08 17:02:38	116.5019	39.87616
74	2008-02-08 17:07:16	116.4837	39.88179
74	2008-02-08 17:12:16	116.45611	39.88368
74	2008-02-08 17:17:16	116.43432	39.88263
74	2008-02-08 17:18:32	116.43433	39.88035
74	2008-02-08 17:22:15	116.42537	39.88289
74	2008-02-08 17:27:15	116.41372	39.87203
74	2008-02-08 17:32:15	116.38001	39.86986
74	2008-02-08 17:37:16	116.34291	39.87424
74	2008-02-08 17:37:16	116.34291	39.87424
