# Supplementary material for: An adaptive map-matching algorithm based on hierarchical fuzzy system from vehicular GPS data
Source: PLoS One. 2017 Dec 5;12(12):e0188796. doi: 10.1371/journal.pone.0188796 (PMC5716534; doi:10.1371/journal.pone.0188796)
Supplement: S1 Data — (ZIP) [file pone.0188796.s001.zip › data samples/75.txt]

75	2008-02-02 13:37:52	116.32863	39.90629
75	2008-02-02 13:39:40	116.3174	39.90648
75	2008-02-02 13:42:52	116.31491	39.90902
75	2008-02-02 13:47:52	116.31494	39.90683
75	2008-02-02 13:52:52	116.32293	39.89883
75	2008-02-02 13:57:29	116.32198	39.89225
75	2008-02-02 14:02:29	116.33518	39.89611
75	2008-02-02 14:09:39	116.33649	39.88682
75	2008-02-02 14:14:39	116.33597	39.89761
75	2008-02-02 14:19:39	116.34609	39.90437
75	2008-02-02 14:19:58	116.34625	39.90515
75	2008-02-02 14:24:58	116.35027	39.9111
75	2008-02-02 14:28:16	116.3502	39.90967
75	2008-02-02 14:33:16	116.34257	39.88493
75	2008-02-02 14:38:16	116.34088	39.84864
75	2008-02-02 14:43:16	116.39566	39.85568
75	2008-02-02 14:43:16	116.39566	39.85568
75	2008-02-02 14:48:16	116.42227	39.8552
75	2008-02-02 14:53:16	116.4254	39.8415
75	2008-02-02 14:54:33	116.42611	39.84214
75	2008-02-02 14:58:21	116.42224	39.84375
75	2008-02-02 15:03:21	116.42468	39.85697
75	2008-02-02 15:07:35	116.40393	39.85625
75	2008-02-02 15:09:12	116.39999	39.85909
75	2008-02-02 15:14:12	116.39374	39.85135
75	2008-02-02 15:14:44	116.39383	39.85042
75	2008-02-02 15:24:12	116.44135	39.83091
75	2008-02-02 15:29:12	116.48174	39.8624
75	2008-02-02 15:32:31	116.48414	39.8857
75	2008-02-02 15:34:31	116.48433	39.89167
75	2008-02-02 15:38:51	116.49446	39.89944
75	2008-02-02 15:48:51	116.48786	39.89946
75	2008-02-02 15:53:51	116.48786	39.89944
75	2008-02-02 15:58:51	116.48787	39.89944
75	2008-02-02 16:03:51	116.48786	39.89946
75	2008-02-02 16:08:51	116.48786	39.89947
75	2008-02-02 16:13:51	116.48786	39.89945
75	2008-02-02 16:18:51	116.48787	39.89942
75	2008-02-02 16:23:51	116.48788	39.8994
75	2008-02-02 16:38:51	116.48796	39.89928
75	2008-02-02 16:43:51	116.48796	39.89928
75	2008-02-02 16:53:51	116.48793	39.89936
75	2008-02-02 16:53:51	116.48793	39.89936
75	2008-02-02 16:58:51	116.48793	39.89937
75	2008-02-02 17:03:51	116.48791	39.89935
75	2008-02-02 17:08:51	116.4879	39.89933
75	2008-02-02 17:13:50	116.48789	39.89933
75	2008-02-02 17:18:50	116.48788	39.89932
75	2008-02-02 17:23:50	116.48788	39.89932
75	2008-02-02 17:28:50	116.48789	39.89933
75	2008-02-02 17:33:51	116.48789	39.89934
75	2008-02-02 17:38:51	116.48789	39.89935
75	2008-02-02 17:43:51	116.4879	39.89936
75	2008-02-02 17:48:51	116.4879	39.89937
75	2008-02-02 17:53:51	116.4879	39.89937
75	2008-02-02 17:58:51	116.48791	39.89938
75	2008-02-02 18:03:51	116.4879	39.89938
75	2008-02-02 18:08:51	116.4844	39.89951
75	2008-02-02 18:13:30	116.47511	39.89927
75	2008-02-02 18:18:29	116.46894	39.90395
75	2008-02-02 18:23:29	116.42973	39.9076
75	2008-02-02 18:28:29	116.42795	39.93251
75	2008-02-02 18:33:30	116.40577	39.94777
75	2008-02-02 18:38:30	116.38832	39.9476
75	2008-02-02 18:43:30	116.37102	39.94751
75	2008-02-02 18:48:30	116.35829	39.9447
75	2008-02-02 18:53:29	116.35087	39.94277
75	2008-02-02 18:58:29	116.32302	39.93734
75	2008-02-02 19:07:29	116.32253	39.93546
75	2008-02-02 19:07:57	116.32106	39.93572
75	2008-02-02 19:11:09	116.32368	39.93682
75	2008-02-02 19:16:09	116.32742	39.9315
75	2008-02-02 19:21:09	116.32854	39.92193
75	2008-02-02 19:26:09	116.34655	39.92189
75	2008-02-02 19:31:09	116.35376	39.91763
75	2008-02-02 19:36:09	116.35354	39.90835
75	2008-02-02 19:41:09	116.35698	39.90707
75	2008-02-02 19:46:09	116.35705	39.9013
75	2008-02-02 19:51:09	116.35709	39.8993
75	2008-02-02 19:56:09	116.35717	39.89518
75	2008-02-02 20:01:09	116.3574	39.88929
75	2008-02-02 20:06:09	116.36048	39.88788
75	2008-02-02 20:08:33	116.36618	39.88756
75	2008-02-02 20:11:09	116.36808	39.88209
75	2008-02-02 20:18:49	116.35314	39.86405
75	2008-02-02 20:23:49	116.35691	39.868
75	2008-02-02 20:24:15	116.35326	39.86775
75	2008-02-02 20:29:15	116.34296	39.88107
75	2008-02-02 20:34:15	116.34275	39.89549
75	2008-02-02 20:39:15	116.35068	39.90218
75	2008-02-02 20:44:16	116.35682	39.91266
75	2008-02-02 20:48:17	116.35879	39.91732
75	2008-02-02 20:53:17	116.35339	39.91552
75	2008-02-02 20:54:47	116.35443	39.91423
75	2008-02-02 20:59:47	116.35119	39.91259
75	2008-02-02 21:04:47	116.35068	39.89942
75	2008-02-02 21:09:47	116.34282	39.87247
75	2008-02-02 21:14:47	116.33681	39.85661
75	2008-02-02 21:14:47	116.33681	39.85661
75	2008-02-02 21:18:19	116.33262	39.85497
75	2008-02-02 21:23:19	116.31945	39.85742
75	2008-02-02 21:23:49	116.32068	39.85757
75	2008-02-02 21:28:19	116.33882	39.8562
75	2008-02-02 21:31:39	116.33799	39.8566
75	2008-02-02 21:36:39	116.3174	39.85006
75	2008-02-02 21:41:39	116.30437	39.89477
75	2008-02-02 21:46:30	116.30463	39.91728
75	2008-02-02 21:51:30	116.30661	39.93094
75	2008-02-02 21:52:52	116.31203	39.93098
75	2008-02-02 21:57:52	116.33124	39.93683
75	2008-02-02 22:02:51	116.37974	39.94754
75	2008-02-02 22:07:51	116.41921	39.94964
75	2008-02-02 22:08:50	116.41964	39.94982
75	2008-02-02 22:13:50	116.41375	39.95784
75	2008-02-02 22:17:14	116.4019	39.96005
75	2008-02-02 22:22:09	116.40637	39.95551
75	2008-02-02 22:27:09	116.40249	39.95543
75	2008-02-02 22:32:09	116.40266	39.95548
75	2008-02-02 22:32:09	116.40266	39.95548
75	2008-02-02 22:33:13	116.40228	39.95553
75	2008-02-02 22:38:13	116.40548	39.94792
75	2008-02-02 22:43:05	116.36982	39.94776
75	2008-02-02 22:48:04	116.36582	39.94784
75	2008-02-02 22:51:04	116.36576	39.9482
75	2008-02-02 22:56:04	116.37433	39.96746
75	2008-02-02 23:01:04	116.36252	40.00198
75	2008-02-02 23:01:04	116.36252	40.00198
75	2008-02-02 23:08:56	116.35396	40.01399
75	2008-02-02 23:13:56	116.36764	40.01237
75	2008-02-02 23:15:20	116.36761	40.01231
75	2008-02-02 23:20:20	116.35859	39.99875
75	2008-02-02 23:21:01	116.35862	39.99825
75	2008-02-02 23:25:20	116.37181	39.98739
75	2008-02-02 23:35:20	116.40628	39.94781
75	2008-02-02 23:40:20	116.4282	39.92547
75	2008-02-02 23:45:20	116.42108	39.91433
75	2008-02-02 23:48:35	116.42074	39.90417
75	2008-02-02 23:56:50	116.45636	39.90614
75	2008-02-03 00:01:16	116.45609	39.93977
75	2008-02-03 00:06:16	116.45731	39.94416
75	2008-02-03 00:10:00	116.45671	39.94426
75	2008-02-03 00:15:00	116.44931	39.93381
75	2008-02-03 00:15:15	116.44921	39.93319
75	2008-02-03 00:20:15	116.44632	39.94433
75	2008-02-03 00:20:18	116.44635	39.9445
75	2008-02-03 00:25:43	116.45449	39.9321
75	2008-02-03 00:30:19	116.46199	39.92819
75	2008-02-03 00:35:18	116.45599	39.93187
75	2008-02-03 00:40:18	116.46927	39.93621
75	2008-02-03 00:40:44	116.46923	39.93617
75	2008-02-03 00:45:44	116.46295	39.94164
75	2008-02-03 00:50:44	116.45617	39.94418
75	2008-02-03 00:53:16	116.45592	39.94711
75	2008-02-03 00:57:27	116.43329	39.96717
75	2008-02-03 01:02:27	116.42392	39.96779
75	2008-02-03 01:04:15	116.42961	39.96671
75	2008-02-03 01:09:15	116.42968	39.96677
75	2008-02-03 01:12:31	116.4332	39.96601
75	2008-02-03 01:15:38	116.44133	39.9566
75	2008-02-03 01:20:38	116.43153	39.93971
75	2008-02-03 01:25:38	116.41812	39.92297
75	2008-02-03 01:30:38	116.41174	39.91193
75	2008-02-03 01:35:38	116.4125	39.89488
75	2008-02-03 01:40:38	116.42836	39.87935
75	2008-02-03 01:40:38	116.42836	39.87935
75	2008-02-03 01:44:18	116.43255	39.86374
75	2008-02-03 01:45:38	116.4315	39.85776
75	2008-02-03 01:50:38	116.39402	39.84689
75	2008-02-03 01:52:40	116.38761	39.84391
75	2008-02-03 01:57:40	116.39437	39.85263
75	2008-02-03 01:57:57	116.39445	39.85274
75	2008-02-03 02:02:57	116.35174	39.85172
75	2008-02-03 02:18:24	116.32475	39.90609
75	2008-02-03 02:23:24	116.34604	39.91262
75	2008-02-03 02:33:24	116.35116	39.93916
75	2008-02-03 02:38:24	116.35115	39.93915
75	2008-02-03 02:43:24	116.35114	39.93915
75	2008-02-03 02:43:24	116.35114	39.93915
75	2008-02-03 02:48:24	116.35039	39.94726
75	2008-02-03 02:53:24	116.36891	39.95655
75	2008-02-03 02:58:24	116.39391	39.96189
75	2008-02-03 03:03:24	116.40204	39.97776
75	2008-02-03 03:08:27	116.42312	39.98748
75	2008-02-03 03:13:23	116.45755	40.01373
75	2008-02-03 03:18:23	116.50114	40.00556
75	2008-02-03 06:33:46	116.67706	40.11752
75	2008-02-03 06:38:46	116.67691	40.11748
75	2008-02-03 06:43:46	116.67701	40.11748
75	2008-02-03 06:48:46	116.67701	40.11745
75	2008-02-03 06:53:46	116.67752	40.11753
75	2008-02-03 06:58:46	116.677	40.11753
75	2008-02-03 07:03:46	116.67706	40.11753
75	2008-02-03 07:08:46	116.67705	40.11751
75	2008-02-03 07:13:46	116.67704	40.1175
75	2008-02-03 07:18:46	116.6769	40.11732
75	2008-02-03 07:23:46	116.67689	40.11724
75	2008-02-03 07:28:46	116.677	40.11734
75	2008-02-03 07:38:46	116.67701	40.11735
75	2008-02-03 07:43:46	116.67701	40.11736
75	2008-02-03 07:48:46	116.67701	40.11738
75	2008-02-03 07:58:46	116.67705	40.11737
75	2008-02-03 08:03:46	116.67709	40.11741
75	2008-02-03 08:08:46	116.6771	40.1174
75	2008-02-03 08:18:46	116.6771	40.1174
75	2008-02-03 08:38:46	116.67709	40.11736
75	2008-02-03 08:43:46	116.67709	40.11736
75	2008-02-03 08:48:46	116.67708	40.11736
75	2008-02-03 08:53:46	116.67707	40.11737
75	2008-02-03 08:58:46	116.67708	40.11738
75	2008-02-03 09:03:46	116.67708	40.11738
75	2008-02-03 09:08:46	116.67708	40.11739
75	2008-02-03 09:13:45	116.67708	40.1174
75	2008-02-03 09:28:45	116.67707	40.1174
75	2008-02-03 09:33:45	116.67679	40.11731
75	2008-02-03 09:38:45	116.6769	40.11738
75	2008-02-03 09:43:45	116.67691	40.11737
75	2008-02-03 09:48:45	116.67689	40.11736
75	2008-02-03 09:48:45	116.67689	40.11736
75	2008-02-03 09:53:46	116.67722	40.11735
75	2008-02-03 09:58:46	116.67702	40.1173
75	2008-02-03 10:03:45	116.67726	40.11746
75	2008-02-03 10:08:45	116.67713	40.11743
75	2008-02-03 10:13:45	116.67713	40.11747
75	2008-02-03 10:18:45	116.67721	40.11762
75	2008-02-03 10:28:45	116.67712	40.11755
75	2008-02-03 10:33:45	116.67711	40.11755
75	2008-02-03 10:43:45	116.67708	40.11737
75	2008-02-03 10:48:45	116.67722	40.11768
75	2008-02-03 10:58:45	116.67704	40.11757
75	2008-02-03 11:03:45	116.67261	40.11581
75	2008-02-03 11:08:45	116.64337	40.11633
75	2008-02-03 11:13:45	116.60536	40.11673
75	2008-02-03 11:18:45	116.55615	40.11701
75	2008-02-03 11:23:45	116.54041	40.09992
75	2008-02-03 11:28:45	116.48782	40.09373
75	2008-02-03 11:33:45	116.46229	40.07932
75	2008-02-03 11:33:57	116.46242	40.07894
75	2008-02-03 11:43:57	116.45656	40.04667
75	2008-02-03 11:45:53	116.45669	40.04322
75	2008-02-03 11:53:57	116.43574	40.03379
75	2008-02-03 11:58:57	116.42704	40.04261
75	2008-02-03 12:03:57	116.43952	40.03617
75	2008-02-03 12:12:38	116.43808	40.03944
75	2008-02-03 12:14:40	116.43847	40.03518
75	2008-02-03 12:19:40	116.41623	40.04005
75	2008-02-03 12:20:07	116.41598	40.04088
75	2008-02-03 12:29:40	116.43986	40.01995
75	2008-02-03 12:34:40	116.45931	40.01929
75	2008-02-03 12:39:40	116.46103	40.01311
75	2008-02-03 12:45:18	116.4504	40.00085
75	2008-02-03 12:50:18	116.44407	39.99446
75	2008-02-03 12:55:18	116.42999	39.98816
75	2008-02-03 13:00:19	116.4138	39.9925
75	2008-02-03 13:05:18	116.41525	39.99196
75	2008-02-03 13:10:18	116.41386	39.99249
75	2008-02-03 13:20:18	116.41669	39.99736
75	2008-02-03 13:20:23	116.41717	39.99736
75	2008-02-03 13:25:18	116.41985	39.99242
75	2008-02-03 13:25:33	116.41856	39.9924
75	2008-02-03 13:30:33	116.4012	39.99338
75	2008-02-03 13:31:17	116.40111	39.99274
75	2008-02-03 13:36:17	116.39707	39.99171
75	2008-02-03 13:41:40	116.39721	39.99186
75	2008-02-03 13:46:18	116.39711	39.99209
75	2008-02-03 13:51:18	116.39718	39.9921
75	2008-02-03 13:54:36	116.39709	39.99201
75	2008-02-03 13:59:36	116.40107	39.97243
75	2008-02-03 14:04:36	116.42561	39.96815
75	2008-02-03 14:09:35	116.45477	39.95013
75	2008-02-03 14:14:36	116.46194	39.95461
75	2008-02-03 14:14:36	116.46194	39.95461
75	2008-02-03 14:15:33	116.46196	39.95492
75	2008-02-03 14:20:33	116.45367	39.9549
75	2008-02-03 14:25:33	116.45253	39.95461
75	2008-02-03 14:30:33	116.45323	39.95538
75	2008-02-03 14:35:33	116.45325	39.95541
75	2008-02-03 14:40:33	116.45287	39.95579
75	2008-02-03 14:45:33	116.45316	39.95543
75	2008-02-03 14:46:25	116.45316	39.95504
75	2008-02-03 14:51:25	116.44243	39.9645
75	2008-02-03 14:56:24	116.4493	39.98011
75	2008-02-03 15:00:20	116.46413	39.98363
75	2008-02-03 15:05:20	116.47689	39.99106
75	2008-02-03 15:09:30	116.4807	39.99429
75	2008-02-03 15:14:30	116.46683	39.98858
75	2008-02-03 15:18:44	116.46468	39.9914
75	2008-02-03 15:19:30	116.46648	39.99279
75	2008-02-03 15:24:30	116.47235	40.00457
75	2008-02-03 15:29:30	116.46192	40.00037
75	2008-02-03 15:34:30	116.45438	39.98793
75	2008-02-03 15:34:33	116.45438	39.98793
75	2008-02-03 15:39:33	116.45705	39.99951
75	2008-02-03 15:40:31	116.45712	39.99976
75	2008-02-03 15:44:33	116.4413	39.99282
75	2008-02-03 15:49:33	116.44927	39.99579
75	2008-02-03 15:50:05	116.44938	39.99567
75	2008-02-03 15:55:05	116.47105	39.99472
75	2008-02-03 15:57:17	116.47884	39.98961
75	2008-02-03 16:00:05	116.48059	39.98838
75	2008-02-03 16:05:06	116.48359	39.9826
75	2008-02-03 16:08:10	116.48394	39.97209
75	2008-02-03 16:10:06	116.47659	39.9738
75	2008-02-03 16:15:06	116.46055	39.95891
75	2008-02-03 16:18:50	116.45516	39.95722
75	2008-02-03 16:23:50	116.45405	39.95567
75	2008-02-03 16:25:56	116.45241	39.95641
75	2008-02-03 16:30:56	116.45187	39.95396
75	2008-02-03 16:35:56	116.4553	39.93814
75	2008-02-03 16:40:56	116.4539	39.9316
75	2008-02-03 16:41:48	116.45382	39.93187
75	2008-02-03 16:46:49	116.45621	39.9479
75	2008-02-03 16:51:49	116.45258	39.95428
75	2008-02-03 16:53:07	116.45249	39.95569
75	2008-02-03 16:58:07	116.446	39.95695
75	2008-02-03 17:05:21	116.47633	39.9761
75	2008-02-03 17:08:07	116.48363	39.97139
75	2008-02-03 17:09:07	116.48383	39.97247
75	2008-02-03 17:13:07	116.48376	39.97296
75	2008-02-03 17:18:07	116.47809	39.97548
75	2008-02-03 17:23:07	116.47708	39.96075
75	2008-02-03 17:23:07	116.47708	39.96075
75	2008-02-03 17:28:07	116.48361	39.91797
75	2008-02-03 17:35:41	116.47138	39.90286
75	2008-02-03 17:40:03	116.46224	39.89911
75	2008-02-03 17:45:03	116.47611	39.89926
75	2008-02-03 17:50:04	116.48406	39.89922
75	2008-02-03 17:55:03	116.48509	39.9138
75	2008-02-03 18:00:03	116.49931	39.91457
75	2008-02-03 18:03:52	116.4986	39.91477
75	2008-02-03 18:08:52	116.48406	39.92854
75	2008-02-03 18:13:52	116.4853	39.93935
75	2008-02-03 18:18:52	116.48473	39.93937
75	2008-02-03 18:21:42	116.48414	39.94006
75	2008-02-03 18:26:39	116.4816	39.95921
75	2008-02-03 18:31:39	116.47846	39.9698
75	2008-02-03 18:36:39	116.48426	39.97522
75	2008-02-03 18:41:39	116.4851	39.9707
75	2008-02-03 18:46:39	116.47125	39.97316
75	2008-02-03 18:51:39	116.47394	39.97766
75	2008-02-03 18:57:59	116.46184	39.97861
75	2008-02-03 18:59:45	116.45662	39.97466
75	2008-02-03 18:59:45	116.45662	39.97466
75	2008-02-03 18:59:46	116.45654	39.97468
75	2008-02-03 18:59:46	116.45654	39.97468
75	2008-02-03 19:04:43	116.41051	39.98743
75	2008-02-03 19:04:43	116.41051	39.98743
75	2008-02-03 19:09:43	116.38719	39.98188
75	2008-02-03 19:12:14	116.38878	39.97539
75	2008-02-03 19:14:43	116.39561	39.9705
75	2008-02-03 19:19:43	116.4011	39.97347
75	2008-02-03 19:22:45	116.40021	39.97064
75	2008-02-03 19:26:43	116.39569	39.96983
75	2008-02-03 19:31:43	116.40135	39.96381
75	2008-02-03 19:35:24	116.39981	39.96066
75	2008-02-03 19:40:00	116.39911	39.95802
75	2008-02-03 19:45:00	116.38981	39.94792
75	2008-02-03 19:50:00	116.38177	39.94771
75	2008-02-03 19:55:00	116.37853	39.9477
75	2008-02-03 20:00:00	116.37085	39.94764
75	2008-02-03 20:05:00	116.36684	39.94804
75	2008-02-03 20:10:00	116.35645	39.94465
75	2008-02-03 20:15:00	116.34897	39.94076
75	2008-02-03 20:20:00	116.32208	39.93659
75	2008-02-03 20:20:51	116.32182	39.9366
75	2008-02-03 20:25:51	116.32487	39.9349
75	2008-02-03 20:31:15	116.32728	39.93222
75	2008-02-03 20:33:49	116.32046	39.93127
75	2008-02-03 20:38:49	116.3213	39.93368
75	2008-02-03 20:43:49	116.32239	39.93409
75	2008-02-03 20:48:49	116.31414	39.93126
75	2008-02-03 20:53:49	116.30887	39.93112
75	2008-02-03 20:58:49	116.30378	39.91913
75	2008-02-03 21:03:49	116.3039	39.90819
75	2008-02-03 21:05:03	116.30444	39.90861
75	2008-02-03 21:10:03	116.30441	39.92172
75	2008-02-03 21:14:25	116.30442	39.93748
75	2008-02-03 21:19:25	116.29631	39.97174
75	2008-02-03 21:24:25	116.28268	40.00184
75	2008-02-03 21:28:09	116.27937	40.00975
75	2008-02-03 21:33:09	116.29242	39.98982
75	2008-02-03 21:38:10	116.29967	39.98494
75	2008-02-03 21:43:10	116.31054	39.98399
75	2008-02-03 21:48:10	116.32683	39.98905
75	2008-02-03 21:48:10	116.32683	39.98905
75	2008-02-03 21:53:10	116.3333	39.9992
75	2008-02-03 21:58:09	116.35752	39.99995
75	2008-02-03 22:03:09	116.37931	39.99593
75	2008-02-03 22:08:09	116.37932	39.99352
75	2008-02-03 22:13:09	116.37931	39.99352
75	2008-02-03 22:13:09	116.37931	39.99352
75	2008-02-03 22:23:09	116.37936	39.99346
75	2008-02-03 22:28:09	116.37936	39.99391
75	2008-02-03 22:31:07	116.38061	39.99484
75	2008-02-03 22:36:07	116.36638	39.99699
75	2008-02-03 22:41:07	116.35064	40.02176
75	2008-02-03 22:45:45	116.36031	40.02885
75	2008-02-03 22:50:46	116.34604	40.02876
75	2008-02-03 22:55:46	116.35649	40.00973
75	2008-02-03 23:00:46	116.37445	39.9962
75	2008-02-03 23:05:46	116.38166	39.98221
75	2008-02-03 23:10:46	116.40719	39.98679
75	2008-02-03 23:25:49	116.41678	39.98725
75	2008-02-03 23:30:45	116.4343	39.98628
75	2008-02-03 23:35:45	116.45686	40.01006
75	2008-02-03 23:42:35	116.43657	40.00692
75	2008-02-03 23:47:35	116.39565	40.00835
75	2008-02-03 23:52:35	116.36596	40.00026
75	2008-02-03 23:56:19	116.36141	39.99819
75	2008-02-04 00:07:37	116.37855	39.9863
75	2008-02-04 00:11:19	116.37856	39.9863
75	2008-02-04 00:16:19	116.37859	39.98632
75	2008-02-04 00:21:19	116.37861	39.98636
75	2008-02-04 00:30:50	116.44928	39.97992
75	2008-02-04 00:35:50	116.46616	39.99306
75	2008-02-04 00:42:28	116.47255	40.00277
75	2008-02-04 00:47:28	116.47801	40.00846
75	2008-02-04 00:52:28	116.49693	40.00192
75	2008-02-04 00:54:46	116.50726	40.01099
75	2008-02-04 00:59:46	116.50489	40.02793
75	2008-02-04 01:03:05	116.50285	40.03428
75	2008-02-04 01:08:05	116.52338	40.03372
75	2008-02-04 01:13:05	116.54449	40.0593
75	2008-02-04 01:18:05	116.56417	40.07014
75	2008-02-04 01:23:05	116.56732	40.07091
75	2008-02-04 01:28:05	116.56731	40.0709
75	2008-02-04 01:33:05	116.56731	40.0709
75	2008-02-04 01:38:05	116.56731	40.07089
75	2008-02-04 01:48:05	116.56442	40.07063
75	2008-02-04 01:53:05	116.57091	40.06327
75	2008-02-04 01:58:05	116.57664	40.0628
75	2008-02-04 02:03:05	116.57663	40.06278
75	2008-02-04 02:13:05	116.57598	40.08423
75	2008-02-04 02:18:05	116.5825	40.1027
75	2008-02-04 02:23:05	116.61154	40.11643
75	2008-02-04 02:28:05	116.63552	40.11629
75	2008-02-04 02:33:05	116.64698	40.11659
75	2008-02-04 02:38:05	116.64713	40.11668
75	2008-02-04 02:43:05	116.64712	40.11669
75	2008-02-04 02:48:05	116.66328	40.11463
75	2008-02-04 02:53:05	116.67441	40.11715
75	2008-02-04 02:58:05	116.6744	40.11714
75	2008-02-04 03:03:05	116.67438	40.11715
75	2008-02-04 03:03:05	116.67438	40.11715
75	2008-02-04 03:08:05	116.67438	40.11714
75	2008-02-04 03:13:05	116.67438	40.11715
75	2008-02-04 03:18:05	116.67438	40.11715
75	2008-02-04 03:23:05	116.6744	40.11715
75	2008-02-04 03:28:05	116.6744	40.11715
75	2008-02-04 03:33:05	116.6744	40.11715
75	2008-02-04 03:38:05	116.6744	40.11715
75	2008-02-04 03:43:04	116.6744	40.11715
75	2008-02-04 03:48:04	116.6744	40.11715
75	2008-02-04 03:53:04	116.6744	40.11715
75	2008-02-04 03:58:04	116.6744	40.11714
75	2008-02-04 04:03:04	116.67436	40.11718
75	2008-02-04 04:08:04	116.67434	40.11719
75	2008-02-04 04:13:04	116.67436	40.11717
75	2008-02-04 04:23:05	116.67439	40.11715
75	2008-02-04 04:28:05	116.6744	40.11714
75	2008-02-04 04:33:05	116.67441	40.11713
75	2008-02-04 04:38:05	116.67442	40.11712
75	2008-02-04 04:43:04	116.67442	40.11712
75	2008-02-04 04:48:04	116.67443	40.11711
75	2008-02-04 04:53:04	116.67443	40.11711
75	2008-02-04 04:58:04	116.67443	40.11711
75	2008-02-04 05:03:04	116.67444	40.11725
75	2008-02-04 05:08:04	116.67443	40.11722
75	2008-02-04 05:13:04	116.67443	40.1172
75	2008-02-04 05:18:04	116.67444	40.11719
75	2008-02-04 05:23:05	116.67446	40.11718
75	2008-02-04 05:28:05	116.67446	40.11717
75	2008-02-04 05:28:05	116.67446	40.11717
75	2008-02-04 05:33:05	116.67446	40.11716
75	2008-02-04 05:38:05	116.67446	40.11715
75	2008-02-04 05:43:04	116.67446	40.11715
75	2008-02-04 05:43:04	116.67446	40.11715
75	2008-02-04 05:48:04	116.67446	40.11714
75	2008-02-04 05:53:04	116.67446	40.11713
75	2008-02-04 05:58:04	116.67446	40.11713
75	2008-02-04 06:03:04	116.67446	40.11712
75	2008-02-04 06:08:04	116.67446	40.11709
75	2008-02-04 06:13:04	116.67446	40.11706
75	2008-02-04 06:18:04	116.67446	40.11706
75	2008-02-04 06:23:04	116.67446	40.11706
75	2008-02-04 06:28:04	116.67447	40.11706
75	2008-02-04 06:33:04	116.67447	40.11706
75	2008-02-04 06:38:04	116.67419	40.11732
75	2008-02-04 06:43:04	116.67432	40.11719
75	2008-02-04 06:48:04	116.67444	40.11702
75	2008-02-04 06:53:04	116.67444	40.11711
75	2008-02-04 06:58:04	116.67445	40.11709
75	2008-02-04 07:03:04	116.67438	40.11713
75	2008-02-04 07:08:04	116.6744	40.11706
75	2008-02-04 07:13:04	116.67439	40.11706
75	2008-02-04 07:18:04	116.67439	40.11706
75	2008-02-04 07:23:04	116.67438	40.11707
75	2008-02-04 07:28:04	116.67428	40.11759
75	2008-02-04 07:38:04	116.67435	40.11723
75	2008-02-04 07:43:03	116.67438	40.11714
75	2008-02-04 07:48:03	116.6744	40.11703
75	2008-02-04 07:53:03	116.67443	40.11704
75	2008-02-04 07:53:03	116.67443	40.11704
75	2008-02-04 07:58:03	116.67441	40.11707
75	2008-02-04 07:58:03	116.67441	40.11707
75	2008-02-04 08:03:03	116.67441	40.11709
75	2008-02-04 08:08:03	116.67439	40.11711
75	2008-02-04 08:13:03	116.67439	40.11711
75	2008-02-04 08:18:03	116.67441	40.1171
75	2008-02-04 08:23:04	116.6744	40.1171
75	2008-02-04 08:28:04	116.67476	40.11689
75	2008-02-04 08:33:04	116.67433	40.11702
75	2008-02-04 08:38:04	116.67466	40.11681
75	2008-02-04 08:43:03	116.67453	40.11713
75	2008-02-04 08:53:03	116.67438	40.11715
75	2008-02-04 08:58:03	116.67459	40.11708
75	2008-02-04 09:03:03	116.67419	40.11715
75	2008-02-04 09:08:03	116.67422	40.11716
75	2008-02-04 09:13:03	116.67427	40.11715
75	2008-02-04 09:18:03	116.67429	40.11713
75	2008-02-04 09:23:03	116.6743	40.11713
75	2008-02-04 09:28:03	116.6738	40.11698
75	2008-02-04 09:33:03	116.66311	40.11609
75	2008-02-04 09:38:03	116.66308	40.11585
75	2008-02-04 09:43:03	116.66308	40.11557
75	2008-02-04 09:48:03	116.66308	40.11557
75	2008-02-04 09:53:03	116.66307	40.11558
75	2008-02-04 09:58:03	116.66312	40.11526
75	2008-02-04 10:03:03	116.66125	40.11533
75	2008-02-04 10:08:03	116.61652	40.1164
75	2008-02-04 10:13:03	116.58267	40.11691
75	2008-02-04 10:18:03	116.58137	40.08838
75	2008-02-04 10:18:03	116.58137	40.08838
75	2008-02-04 10:29:09	116.5167	40.01639
75	2008-02-04 10:34:09	116.46156	39.96862
75	2008-02-04 10:39:09	116.42727	39.94287
75	2008-02-04 10:44:08	116.41934	39.93941
75	2008-02-04 10:47:18	116.41946	39.93821
75	2008-02-04 10:52:18	116.42008	39.92332
75	2008-02-04 10:57:18	116.42078	39.90757
75	2008-02-04 11:00:38	116.42052	39.90382
75	2008-02-04 11:05:38	116.4141	39.90044
75	2008-02-04 11:10:38	116.40295	39.89965
75	2008-02-04 11:15:39	116.40072	39.90116
75	2008-02-04 11:20:39	116.4006	39.90853
75	2008-02-04 11:22:45	116.40277	39.91322
75	2008-02-04 11:27:45	116.42053	39.91435
75	2008-02-04 11:32:45	116.43126	39.89866
75	2008-02-04 11:37:45	116.43664	39.86939
75	2008-02-04 11:39:04	116.43853	39.87222
75	2008-02-04 11:44:04	116.45153	39.87235
75	2008-02-04 11:45:28	116.45214	39.87231
75	2008-02-04 11:50:28	116.44046	39.87059
75	2008-02-04 11:55:28	116.43909	39.87535
75	2008-02-04 12:00:28	116.39384	39.87035
75	2008-02-04 12:05:28	116.34398	39.86772
75	2008-02-04 12:10:28	116.3429	39.89575
75	2008-02-04 12:15:28	116.35084	39.90372
75	2008-02-04 12:19:10	116.35144	39.90892
75	2008-02-04 12:21:08	116.35183	39.90721
75	2008-02-04 12:26:09	116.35497	39.9143
75	2008-02-04 12:26:29	116.35497	39.9143
75	2008-02-04 12:31:29	116.35521	39.91564
75	2008-02-04 12:34:18	116.35769	39.91698
75	2008-02-04 12:39:18	116.3676	39.91435
75	2008-02-04 12:44:18	116.37572	39.91028
75	2008-02-04 12:49:18	116.37662	39.90633
75	2008-02-04 12:54:18	116.3883	39.90606
75	2008-02-04 12:59:18	116.40411	39.90658
75	2008-02-04 13:04:18	116.41968	39.90696
75	2008-02-04 13:09:18	116.45251	39.90689
75	2008-02-04 13:14:18	116.45581	39.90965
75	2008-02-04 13:19:18	116.45528	39.91199
75	2008-02-04 13:24:18	116.45564	39.91641
75	2008-02-04 13:29:18	116.45632	39.9139
75	2008-02-04 13:29:59	116.45835	39.91324
75	2008-02-04 13:34:18	116.45508	39.90805
75	2008-02-04 13:39:18	116.44316	39.90276
75	2008-02-04 13:44:18	116.43253	39.905
75	2008-02-04 13:44:22	116.43252	39.90503
75	2008-02-04 13:49:22	116.42916	39.91088
75	2008-02-04 13:50:50	116.42863	39.91861
75	2008-02-04 13:50:50	116.42863	39.91861
75	2008-02-04 13:55:50	116.43867	39.94822
75	2008-02-04 14:00:50	116.44568	39.96625
75	2008-02-04 14:01:48	116.44708	39.96732
75	2008-02-04 14:06:48	116.44322	39.96457
75	2008-02-04 14:07:14	116.44263	39.96356
75	2008-02-04 14:12:14	116.45737	39.9656
75	2008-02-04 14:17:15	116.48365	39.93057
75	2008-02-04 14:21:19	116.49644	39.91438
75	2008-02-04 14:22:19	116.49941	39.91461
75	2008-02-04 14:27:19	116.52367	39.91578
75	2008-02-04 14:32:19	116.54769	39.91594
75	2008-02-04 14:35:40	116.55251	39.92153
75	2008-02-04 14:37:20	116.54812	39.92151
75	2008-02-04 14:42:20	116.54533	39.90849
75	2008-02-04 14:47:20	116.50153	39.90695
75	2008-02-04 18:00:01	116.45554	39.90081
75	2008-02-04 18:00:18	116.45581	39.90254
75	2008-02-04 18:05:19	116.45557	39.91709
75	2008-02-04 18:15:24	116.43449	39.93998
75	2008-02-04 18:20:18	116.42944	39.93981
75	2008-02-04 18:21:11	116.42867	39.93868
75	2008-02-04 18:26:11	116.43029	39.93817
75	2008-02-04 18:28:55	116.43002	39.93922
75	2008-02-04 18:33:55	116.44061	39.94873
75	2008-02-04 18:50:00	116.44415	39.94549
75	2008-02-04 18:52:52	116.43622	39.94
75	2008-02-04 18:55:51	116.43277	39.94095
75	2008-02-04 19:00:51	116.41648	39.94803
75	2008-02-04 19:05:51	116.38768	39.94345
75	2008-02-04 19:08:51	116.38778	39.9396
75	2008-02-04 19:10:51	116.38869	39.93921
75	2008-02-04 19:15:22	116.38987	39.93376
75	2008-02-04 19:21:50	116.37571	39.93171
75	2008-02-04 19:26:50	116.36725	39.93132
75	2008-02-04 19:31:50	116.3621	39.93323
75	2008-02-04 19:36:50	116.36236	39.93912
75	2008-02-04 19:41:50	116.35072	39.9393
75	2008-02-04 19:43:17	116.34613	39.94001
75	2008-02-04 19:48:17	116.34122	39.95306
75	2008-02-04 19:48:49	116.34088	39.95462
75	2008-02-04 19:53:49	116.3414	39.96614
75	2008-02-04 19:58:49	116.36344	39.96605
75	2008-02-04 20:01:07	116.36497	39.96623
75	2008-02-04 20:03:49	116.38057	39.96676
75	2008-02-04 20:08:49	116.38927	39.94762
75	2008-02-04 20:13:49	116.42652	39.94741
75	2008-02-04 20:17:51	116.43283	39.93954
75	2008-02-04 20:22:10	116.43763	39.93552
75	2008-02-04 20:27:10	116.44851	39.9323
75	2008-02-04 20:32:10	116.45525	39.92601
75	2008-02-04 20:37:10	116.45559	39.90974
75	2008-02-04 20:47:10	116.45117	39.87491
75	2008-02-04 20:49:32	116.44988	39.87845
75	2008-02-04 20:54:32	116.45121	39.87251
75	2008-02-04 20:59:32	116.45131	39.87251
75	2008-02-04 21:04:32	116.45146	39.87227
75	2008-02-04 21:07:57	116.45404	39.87249
75	2008-02-04 21:12:57	116.45577	39.90277
75	2008-02-04 21:17:57	116.4558	39.91348
75	2008-02-04 21:22:57	116.45415	39.95259
75	2008-02-04 21:32:57	116.45874	39.98625
75	2008-02-04 21:32:57	116.45874	39.98625
75	2008-02-04 21:39:47	116.46742	39.9941
75	2008-02-04 21:44:47	116.46743	39.99414
75	2008-02-04 21:45:56	116.46656	39.99357
75	2008-02-04 21:54:47	116.46711	39.98944
75	2008-02-04 21:59:47	116.46626	39.99361
75	2008-02-04 22:04:47	116.46626	39.99363
75	2008-02-04 22:14:47	116.46769	39.99488
75	2008-02-04 22:21:34	116.47101	39.97817
75	2008-02-04 22:44:38	116.49336	39.97912
75	2008-02-04 22:46:15	116.48792	39.97535
75	2008-02-04 22:54:56	116.48424	39.97898
75	2008-02-04 22:59:56	116.46155	39.98912
75	2008-02-04 23:04:57	116.44831	39.99103
75	2008-02-04 23:05:10	116.44804	39.99135
75	2008-02-04 23:10:10	116.45958	39.99588
75	2008-02-04 23:15:10	116.46675	40.00747
75	2008-02-04 23:20:10	116.4935	39.99801
75	2008-02-04 23:25:10	116.52122	40.02994
75	2008-02-04 23:30:10	116.53844	40.05565
75	2008-02-04 23:35:10	116.55194	40.07162
75	2008-02-04 23:40:10	116.55267	40.073
75	2008-02-04 23:45:11	116.55266	40.073
75	2008-02-04 23:50:11	116.55266	40.07301
75	2008-02-04 23:50:11	116.55266	40.07301
75	2008-02-04 23:55:11	116.55266	40.07301
75	2008-02-05 00:05:10	116.55268	40.073
75	2008-02-05 00:10:10	116.55268	40.073
75	2008-02-05 00:15:10	116.55268	40.073
75	2008-02-05 00:20:10	116.56311	40.07002
75	2008-02-05 00:25:10	116.56425	40.0713
75	2008-02-05 00:30:10	116.55281	40.073
75	2008-02-05 00:35:10	116.55283	40.07299
75	2008-02-05 00:40:10	116.55282	40.07298
75	2008-02-05 00:45:10	116.55281	40.07296
75	2008-02-05 00:50:10	116.55452	40.09585
75	2008-02-05 00:55:10	116.5864	40.11687
75	2008-02-05 01:05:10	116.66836	40.115
75	2008-02-05 01:10:10	116.67702	40.11749
75	2008-02-05 01:15:09	116.677	40.11744
75	2008-02-05 01:20:09	116.677	40.11743
75	2008-02-05 01:25:09	116.67701	40.11742
75	2008-02-05 01:30:09	116.67707	40.11737
75	2008-02-05 01:35:09	116.67706	40.11736
75	2008-02-05 01:40:09	116.67706	40.11737
75	2008-02-05 01:45:09	116.67706	40.11738
75	2008-02-05 01:50:09	116.67706	40.11738
75	2008-02-05 01:55:10	116.67705	40.11738
75	2008-02-05 02:00:10	116.67705	40.11738
75	2008-02-05 02:05:10	116.67704	40.11739
75	2008-02-05 02:30:09	116.67704	40.11738
75	2008-02-05 02:35:09	116.67705	40.11738
75	2008-02-05 02:45:09	116.67712	40.11738
75	2008-02-05 02:50:09	116.67712	40.11739
75	2008-02-05 02:55:09	116.67715	40.11743
75	2008-02-05 03:00:09	116.67714	40.11743
75	2008-02-05 03:05:09	116.67712	40.11742
75	2008-02-05 03:10:10	116.67711	40.11742
75	2008-02-05 03:15:09	116.67711	40.11741
75	2008-02-05 03:20:09	116.67711	40.11741
75	2008-02-05 03:25:09	116.6771	40.11742
75	2008-02-05 03:30:09	116.67711	40.11742
75	2008-02-05 03:35:09	116.6771	40.11741
75	2008-02-05 03:40:09	116.67709	40.11741
75	2008-02-05 03:45:09	116.67709	40.1174
75	2008-02-05 03:50:09	116.67709	40.1174
75	2008-02-05 03:55:09	116.67709	40.11741
75	2008-02-05 04:00:09	116.67709	40.11741
75	2008-02-05 04:05:09	116.67708	40.11741
75	2008-02-05 04:10:09	116.67707	40.11741
75	2008-02-05 04:15:09	116.67707	40.11741
75	2008-02-05 04:20:09	116.67707	40.11741
75	2008-02-05 04:25:09	116.67707	40.11741
75	2008-02-05 04:30:09	116.67706	40.11742
75	2008-02-05 04:35:09	116.67706	40.11742
75	2008-02-05 04:40:08	116.67706	40.11742
75	2008-02-05 04:40:08	116.67706	40.11742
75	2008-02-05 04:45:08	116.67705	40.11742
75	2008-02-05 04:45:08	116.67705	40.11742
75	2008-02-05 04:50:09	116.67705	40.11742
75	2008-02-05 04:55:09	116.67697	40.11745
75	2008-02-05 05:00:09	116.67687	40.11742
75	2008-02-05 05:05:08	116.67691	40.11735
75	2008-02-05 05:10:09	116.67697	40.11736
75	2008-02-05 05:15:09	116.67698	40.11738
75	2008-02-05 05:20:09	116.67698	40.11738
75	2008-02-05 05:25:09	116.67698	40.11739
75	2008-02-05 05:35:08	116.67701	40.1174
75	2008-02-05 05:40:08	116.67702	40.1174
75	2008-02-05 05:45:08	116.67702	40.11739
75	2008-02-05 05:50:08	116.67702	40.11739
75	2008-02-05 05:55:08	116.67701	40.11739
75	2008-02-05 06:00:08	116.67701	40.1174
75	2008-02-05 06:05:08	116.67701	40.11744
75	2008-02-05 06:10:09	116.67694	40.11747
75	2008-02-05 06:15:09	116.67693	40.11747
75	2008-02-05 06:20:09	116.67691	40.11747
75	2008-02-05 06:25:09	116.67686	40.11747
75	2008-02-05 06:30:08	116.67684	40.11752
75	2008-02-05 06:35:08	116.67688	40.11759
75	2008-02-05 06:40:08	116.67692	40.11756
75	2008-02-05 06:45:08	116.67695	40.11745
75	2008-02-05 06:50:08	116.67698	40.11749
75	2008-02-05 06:55:08	116.67698	40.11751
75	2008-02-05 07:00:08	116.67698	40.11751
75	2008-02-05 07:05:08	116.67699	40.11752
75	2008-02-05 07:15:08	116.67698	40.11751
75	2008-02-05 07:20:08	116.67698	40.11744
75	2008-02-05 07:25:08	116.67707	40.11766
75	2008-02-05 07:30:08	116.67715	40.11752
75	2008-02-05 07:35:08	116.67717	40.11753
75	2008-02-05 07:40:08	116.67715	40.11753
75	2008-02-05 07:45:08	116.67715	40.11752
75	2008-02-05 07:50:08	116.67714	40.1175
75	2008-02-05 07:55:08	116.67714	40.11748
75	2008-02-05 08:00:08	116.67712	40.11747
75	2008-02-05 08:05:08	116.67711	40.11747
75	2008-02-05 08:10:08	116.6771	40.11746
75	2008-02-05 08:15:08	116.67709	40.11746
75	2008-02-05 08:20:08	116.67708	40.11745
75	2008-02-05 08:25:08	116.6769	40.11749
75	2008-02-05 08:30:07	116.67693	40.11746
75	2008-02-05 08:35:07	116.67697	40.11743
75	2008-02-05 08:40:07	116.67698	40.11742
75	2008-02-05 08:45:07	116.67697	40.11742
75	2008-02-05 08:50:07	116.67697	40.11742
75	2008-02-05 08:55:07	116.67698	40.11742
75	2008-02-05 09:00:07	116.67698	40.11742
75	2008-02-05 09:05:07	116.67698	40.11743
75	2008-02-05 09:10:08	116.67698	40.11743
75	2008-02-05 09:15:08	116.67693	40.11768
75	2008-02-05 09:20:08	116.67695	40.11764
75	2008-02-05 09:25:08	116.67704	40.11748
75	2008-02-05 09:30:07	116.67693	40.11754
75	2008-02-05 09:30:07	116.67693	40.11754
75	2008-02-05 09:35:07	116.67695	40.11753
75	2008-02-05 09:40:07	116.67698	40.1174
75	2008-02-05 09:45:07	116.67692	40.11742
75	2008-02-05 09:50:07	116.6769	40.11741
75	2008-02-05 09:55:07	116.67688	40.1174
75	2008-02-05 10:00:07	116.67685	40.11738
75	2008-02-05 10:10:08	116.67705	40.11743
75	2008-02-05 10:15:08	116.677	40.1174
75	2008-02-05 10:20:08	116.67699	40.11739
75	2008-02-05 10:25:08	116.67712	40.11746
75	2008-02-05 10:30:07	116.67711	40.11747
75	2008-02-05 10:35:07	116.67715	40.11758
75	2008-02-05 10:40:07	116.677	40.11731
75	2008-02-05 10:45:07	116.67724	40.11772
75	2008-02-05 10:50:07	116.67724	40.11772
75	2008-02-05 10:55:07	116.67735	40.11791
75	2008-02-05 11:00:07	116.67684	40.11708
75	2008-02-05 11:05:07	116.67368	40.11237
75	2008-02-05 11:10:07	116.67243	40.11126
75	2008-02-05 11:15:07	116.66321	40.11506
75	2008-02-05 11:20:07	116.615	40.11669
75	2008-02-05 11:25:07	116.58163	40.11715
75	2008-02-05 11:30:07	116.54619	40.10516
75	2008-02-05 11:35:07	116.5	40.09413
75	2008-02-05 11:40:07	116.46219	40.0801
75	2008-02-05 11:40:57	116.46239	40.07901
75	2008-02-05 11:45:57	116.45901	40.0588
75	2008-02-05 11:50:57	116.45585	40.04286
75	2008-02-05 11:55:57	116.45377	40.0304
75	2008-02-05 12:00:22	116.46069	40.01887
75	2008-02-05 12:05:22	116.46098	40.01036
75	2008-02-05 12:10:22	116.45949	40.0103
75	2008-02-05 12:15:22	116.46515	40.01008
75	2008-02-05 12:20:22	116.46689	40.01199
75	2008-02-05 12:25:22	116.46687	40.01189
75	2008-02-05 12:25:22	116.46687	40.01189
75	2008-02-05 12:30:22	116.46688	40.01187
75	2008-02-05 12:35:22	116.46685	40.01186
75	2008-02-05 12:40:22	116.46692	40.01164
75	2008-02-05 12:40:35	116.46687	40.01072
75	2008-02-05 12:45:35	116.45739	39.99585
75	2008-02-05 12:50:35	116.4512	39.98752
75	2008-02-05 13:06:18	116.45204	39.9537
75	2008-02-05 13:08:11	116.45301	39.95602
75	2008-02-05 13:13:11	116.45288	39.95615
75	2008-02-05 13:23:50	116.44829	39.95664
75	2008-02-05 13:27:26	116.43891	39.95034
75	2008-02-05 13:32:26	116.43512	39.94163
75	2008-02-05 13:37:26	116.42435	39.94007
75	2008-02-05 13:38:58	116.42252	39.94139
75	2008-02-05 13:43:58	116.43264	39.93975
75	2008-02-05 13:48:58	116.43708	39.93712
75	2008-02-05 13:53:58	116.43708	39.93718
75	2008-02-05 13:54:14	116.43764	39.93666
75	2008-02-05 14:08:59	116.45299	39.95494
75	2008-02-05 14:13:59	116.45289	39.95503
75	2008-02-05 14:18:59	116.45225	39.95394
75	2008-02-05 14:22:53	116.4536	39.95471
75	2008-02-05 14:24:27	116.45237	39.95412
75	2008-02-05 14:29:27	116.45325	39.95528
75	2008-02-05 14:34:27	116.45221	39.95402
75	2008-02-05 14:39:27	116.45317	39.95519
75	2008-02-05 14:39:27	116.45317	39.95519
75	2008-02-05 14:44:27	116.45316	39.95539
75	2008-02-05 14:49:27	116.45303	39.95504
75	2008-02-05 14:54:27	116.45322	39.95535
75	2008-02-05 14:59:27	116.45298	39.95517
75	2008-02-05 15:03:59	116.45296	39.95472
75	2008-02-05 15:08:59	116.44192	39.97193
75	2008-02-05 15:13:59	116.45654	39.98461
75	2008-02-05 15:18:22	116.46889	39.99615
75	2008-02-05 15:23:21	116.47393	40.00452
75	2008-02-05 15:28:21	116.47191	40.01297
75	2008-02-05 15:33:21	116.46684	40.01193
75	2008-02-05 15:38:22	116.46689	40.01187
75	2008-02-05 15:43:22	116.46668	40.01183
75	2008-02-05 15:48:22	116.46679	40.01201
75	2008-02-05 15:53:22	116.46677	40.01195
75	2008-02-05 15:58:22	116.46666	40.01227
75	2008-02-05 16:03:22	116.46644	40.01257
75	2008-02-05 16:08:22	116.4665	40.0125
75	2008-02-05 16:13:22	116.46046	40.01925
75	2008-02-05 16:18:03	116.44443	40.01963
75	2008-02-05 16:23:03	116.4613	40.00619
75	2008-02-05 16:24:51	116.46349	40.00378
75	2008-02-05 16:28:03	116.46349	39.99166
75	2008-02-05 16:33:03	116.4679	39.9753
75	2008-02-05 16:38:03	116.44124	39.95217
75	2008-02-05 16:43:03	116.43866	39.94207
75	2008-02-05 16:48:03	116.43131	39.93247
75	2008-02-05 16:49:19	116.43043	39.93348
75	2008-02-05 16:54:19	116.43724	39.93703
75	2008-02-05 16:55:15	116.43789	39.93642
75	2008-02-05 17:00:15	116.43982	39.92536
75	2008-02-05 17:03:24	116.44631	39.92066
75	2008-02-05 17:08:24	116.4443	39.9319
75	2008-02-05 17:12:14	116.43725	39.93691
75	2008-02-05 17:18:28	116.45696	39.94394
75	2008-02-05 17:19:08	116.45573	39.94248
75	2008-02-05 17:22:14	116.46173	39.94981
75	2008-02-05 17:27:14	116.48362	39.94449
75	2008-02-05 17:32:14	116.48361	39.91266
75	2008-02-05 17:34:59	116.48369	39.91237
75	2008-02-05 17:37:14	116.48416	39.91914
75	2008-02-05 17:42:14	116.47224	39.9326
75	2008-02-05 17:47:14	116.45631	39.93249
75	2008-02-05 17:50:43	116.4492	39.93432
75	2008-02-05 17:55:43	116.43756	39.93474
75	2008-02-05 18:00:43	116.43697	39.93721
75	2008-02-05 18:05:43	116.43695	39.93721
75	2008-02-05 18:10:43	116.43698	39.93722
75	2008-02-05 18:12:40	116.4376	39.93668
75	2008-02-05 18:17:40	116.43432	39.92275
75	2008-02-05 18:21:45	116.43448	39.92199
75	2008-02-05 18:21:45	116.43448	39.92199
75	2008-02-05 18:22:41	116.4346	39.92507
75	2008-02-05 18:27:41	116.4279	39.94005
75	2008-02-05 18:32:41	116.40194	39.9552
75	2008-02-05 18:37:41	116.40156	39.96795
75	2008-02-05 18:39:14	116.40111	39.97053
75	2008-02-05 18:44:14	116.40366	39.98063
75	2008-02-05 18:49:14	116.41352	39.98209
75	2008-02-05 18:54:14	116.41813	39.98508
75	2008-02-05 18:59:14	116.41814	39.98497
75	2008-02-05 19:02:10	116.41806	39.98556
75	2008-02-05 19:07:10	116.41777	39.99288
75	2008-02-05 19:09:02	116.41113	39.99509
75	2008-02-05 19:09:29	116.41278	39.99508
75	2008-02-05 19:12:10	116.41061	39.99495
75	2008-02-05 19:17:10	116.40117	39.991
75	2008-02-05 19:18:36	116.39691	39.99209
75	2008-02-05 19:23:36	116.41069	39.98706
75	2008-02-05 19:28:36	116.44648	40.00497
75	2008-02-05 19:33:36	116.47636	40.05516
75	2008-02-05 19:38:36	116.48652	40.0935
75	2008-02-05 19:43:36	116.54541	40.10495
75	2008-02-05 19:48:36	116.58912	40.11681
75	2008-02-05 19:53:36	116.63371	40.11605
75	2008-02-05 19:53:36	116.63371	40.11605
75	2008-02-05 19:58:36	116.65206	40.11737
75	2008-02-05 20:03:36	116.64701	40.11653
75	2008-02-05 20:08:36	116.64681	40.11645
75	2008-02-05 20:13:36	116.65322	40.10947
75	2008-02-05 20:18:36	116.65623	40.10783
75	2008-02-05 20:23:36	116.65624	40.10786
75	2008-02-05 20:28:36	116.65624	40.10786
75	2008-02-05 20:33:36	116.65624	40.10787
75	2008-02-05 20:38:36	116.65624	40.10788
75	2008-02-05 20:43:36	116.65625	40.10788
75	2008-02-05 20:48:36	116.65625	40.10789
75	2008-02-05 20:53:36	116.65625	40.10789
75	2008-02-05 20:58:36	116.65625	40.10789
75	2008-02-05 21:03:36	116.65624	40.10789
75	2008-02-05 21:08:36	116.65624	40.10789
75	2008-02-05 21:13:36	116.65623	40.1079
75	2008-02-05 21:18:36	116.65623	40.1079
75	2008-02-05 21:23:35	116.65623	40.1079
75	2008-02-05 21:28:35	116.65623	40.1079
75	2008-02-05 21:33:35	116.65622	40.10791
75	2008-02-05 21:38:35	116.65616	40.10756
75	2008-02-05 21:43:35	116.67243	40.111
75	2008-02-05 21:48:35	116.6724	40.11118
75	2008-02-05 21:53:35	116.67468	40.11428
75	2008-02-05 21:58:35	116.67705	40.11733
75	2008-02-05 22:03:36	116.67705	40.11738
75	2008-02-05 22:08:36	116.67721	40.11763
75	2008-02-05 22:13:36	116.67696	40.11733
75	2008-02-05 22:18:36	116.67707	40.11747
75	2008-02-05 22:18:36	116.67707	40.11747
75	2008-02-05 22:23:35	116.67707	40.11748
75	2008-02-05 22:28:35	116.67724	40.11771
75	2008-02-05 22:33:35	116.67724	40.11771
75	2008-02-05 22:38:35	116.67712	40.11748
75	2008-02-05 22:43:35	116.6771	40.11748
75	2008-02-05 22:48:35	116.6771	40.11749
75	2008-02-05 22:53:35	116.6771	40.11746
75	2008-02-05 22:58:35	116.67709	40.11744
75	2008-02-05 23:03:35	116.67709	40.11744
75	2008-02-05 23:08:35	116.6771	40.11745
75	2008-02-05 23:13:35	116.67711	40.11745
75	2008-02-05 23:18:35	116.6771	40.11745
75	2008-02-05 23:23:35	116.6771	40.11744
75	2008-02-05 23:33:35	116.67723	40.11739
75	2008-02-05 23:38:35	116.67702	40.11745
75	2008-02-05 23:38:35	116.67702	40.11745
75	2008-02-05 23:43:35	116.67691	40.11737
75	2008-02-05 23:48:35	116.67788	40.11803
75	2008-02-05 23:53:35	116.67742	40.11769
75	2008-02-05 23:58:35	116.67702	40.11738
75	2008-02-06 00:03:35	116.67701	40.11739
75	2008-02-06 00:08:35	116.67703	40.1174
75	2008-02-06 00:13:35	116.67702	40.1174
75	2008-02-06 00:18:35	116.67703	40.1174
75	2008-02-06 00:23:35	116.67704	40.11741
75	2008-02-06 00:28:35	116.67704	40.11741
75	2008-02-06 00:33:35	116.67704	40.1174
75	2008-02-06 00:38:35	116.67703	40.11739
75	2008-02-06 00:43:34	116.67702	40.11739
75	2008-02-06 00:43:34	116.67702	40.11739
75	2008-02-06 00:48:34	116.67702	40.11739
75	2008-02-06 00:58:34	116.67704	40.11751
75	2008-02-06 01:03:35	116.67702	40.11747
75	2008-02-06 01:13:34	116.6769	40.11728
75	2008-02-06 01:18:34	116.677	40.11731
75	2008-02-06 01:23:35	116.67702	40.11733
75	2008-02-06 01:28:35	116.67703	40.11733
75	2008-02-06 01:33:35	116.67704	40.11735
75	2008-02-06 01:38:35	116.67705	40.11736
75	2008-02-06 01:43:35	116.67706	40.11736
75	2008-02-06 01:48:35	116.67707	40.11737
75	2008-02-06 01:53:35	116.67708	40.11737
75	2008-02-06 01:58:35	116.67707	40.11738
75	2008-02-06 02:03:34	116.67708	40.11738
75	2008-02-06 02:13:34	116.67708	40.11738
75	2008-02-06 02:18:34	116.67709	40.11738
75	2008-02-06 02:23:34	116.67711	40.11739
75	2008-02-06 02:28:34	116.67713	40.11739
75	2008-02-06 02:38:34	116.6772	40.11743
75	2008-02-06 02:43:35	116.67721	40.11747
75	2008-02-06 02:48:35	116.67719	40.11751
75	2008-02-06 02:53:35	116.67716	40.1175
75	2008-02-06 02:58:34	116.67715	40.11748
75	2008-02-06 03:03:34	116.67715	40.11747
75	2008-02-06 03:08:34	116.67713	40.11745
75	2008-02-06 03:08:34	116.67713	40.11745
75	2008-02-06 03:13:34	116.67713	40.11744
75	2008-02-06 03:18:34	116.67712	40.11743
75	2008-02-06 03:23:34	116.67712	40.11743
75	2008-02-06 03:28:34	116.67712	40.11742
75	2008-02-06 03:33:34	116.67711	40.11742
75	2008-02-06 03:38:34	116.67711	40.11741
75	2008-02-06 03:48:34	116.67711	40.11741
75	2008-02-06 04:03:34	116.6771	40.11741
75	2008-02-06 04:08:34	116.6771	40.11741
75	2008-02-06 04:13:34	116.6771	40.11741
75	2008-02-06 04:18:34	116.6771	40.11741
75	2008-02-06 04:23:34	116.67709	40.11742
75	2008-02-06 04:28:34	116.67709	40.11742
75	2008-02-06 04:33:33	116.67709	40.11742
75	2008-02-06 04:43:34	116.67707	40.11747
75	2008-02-06 04:48:34	116.67687	40.11736
75	2008-02-06 04:53:34	116.67716	40.11767
75	2008-02-06 04:58:34	116.67699	40.11738
75	2008-02-06 05:03:33	116.677	40.11738
75	2008-02-06 05:08:33	116.677	40.11738
75	2008-02-06 05:13:33	116.677	40.11738
75	2008-02-06 05:18:33	116.67699	40.11738
75	2008-02-06 05:23:33	116.67699	40.11739
75	2008-02-06 05:28:33	116.67699	40.11739
75	2008-02-06 05:33:33	116.6743	40.11698
75	2008-02-06 05:33:33	116.6743	40.11698
75	2008-02-06 05:38:33	116.6743	40.11695
75	2008-02-06 05:38:33	116.6743	40.11695
75	2008-02-06 05:43:34	116.64458	40.11628
75	2008-02-06 05:48:34	116.57172	40.11668
75	2008-02-06 05:53:34	116.54663	40.09554
75	2008-02-06 05:57:46	116.551	40.07609
75	2008-02-06 05:57:46	116.551	40.07609
75	2008-02-06 06:02:46	116.53018	40.04637
75	2008-02-06 09:25:28	116.43439	39.85739
75	2008-02-06 09:27:39	116.4442	39.85384
75	2008-02-06 09:30:28	116.44442	39.85845
75	2008-02-06 09:30:28	116.44442	39.85845
75	2008-02-06 09:34:04	116.41676	39.85599
75	2008-02-06 09:36:54	116.41625	39.85642
75	2008-02-06 09:41:54	116.39917	39.85609
75	2008-02-06 09:46:54	116.39914	39.85764
75	2008-02-06 09:51:54	116.39692	39.85034
75	2008-02-06 09:52:14	116.39705	39.85031
75	2008-02-06 09:57:14	116.4069	39.85522
75	2008-02-06 09:58:34	116.41225	39.85561
75	2008-02-06 10:02:55	116.42022	39.86406
75	2008-02-06 10:07:55	116.42748	39.86365
75	2008-02-06 10:12:55	116.42747	39.8636
75	2008-02-06 10:14:52	116.4276	39.86426
75	2008-02-06 10:19:52	116.41483	39.87923
75	2008-02-06 10:24:52	116.3948	39.89575
75	2008-02-06 10:26:48	116.38555	39.89993
75	2008-02-06 10:32:51	116.38704	39.89917
75	2008-02-06 10:36:48	116.38648	39.90706
75	2008-02-06 10:41:48	116.38806	39.92691
75	2008-02-06 10:43:35	116.39324	39.92681
75	2008-02-06 10:48:35	116.40863	39.93205
75	2008-02-06 10:53:36	116.42777	39.94323
75	2008-02-06 10:56:04	116.43393	39.94932
75	2008-02-06 11:09:04	116.44739	39.96726
75	2008-02-06 11:14:56	116.4278	39.97588
75	2008-02-06 11:19:04	116.43459	39.98688
75	2008-02-06 11:24:04	116.47504	39.97699
75	2008-02-06 11:29:04	116.5008	39.97062
75	2008-02-06 11:34:03	116.53792	39.97333
75	2008-02-06 11:35:23	116.54065	39.97367
75	2008-02-06 11:39:03	116.51988	39.97645
75	2008-02-06 11:44:03	116.48833	39.97073
75	2008-02-06 11:49:03	116.47963	39.96151
75	2008-02-06 11:49:39	116.47963	39.96151
75	2008-02-06 11:54:39	116.47404	39.96461
75	2008-02-06 11:59:39	116.48565	39.96404
75	2008-02-06 12:01:21	116.48393	39.96017
75	2008-02-06 12:06:21	116.48364	39.93081
75	2008-02-06 12:11:21	116.44933	39.90724
75	2008-02-06 12:12:33	116.44428	39.90812
75	2008-02-06 12:17:34	116.44436	39.90816
75	2008-02-06 12:21:02	116.4443	39.90993
75	2008-02-06 12:26:02	116.45554	39.92687
75	2008-02-06 12:31:02	116.11264	39.90649
75	2008-02-06 12:31:13	116.11322	39.91593
75	2008-02-06 12:36:14	116.44704	39.96061
75	2008-02-06 12:41:15	116.43809	39.96349
75	2008-02-06 12:46:14	116.44846	39.96619
75	2008-02-06 12:51:14	116.44362	39.96405
75	2008-02-06 12:56:14	116.44355	39.96408
75	2008-02-06 13:01:14	116.44363	39.96395
75	2008-02-06 13:06:15	116.44369	39.96407
75	2008-02-06 13:07:53	116.443	39.96382
75	2008-02-06 13:07:53	116.443	39.96382
75	2008-02-06 13:12:53	116.45425	39.95327
75	2008-02-06 13:12:53	116.45425	39.95327
75	2008-02-06 13:14:19	116.4618	39.95636
75	2008-02-06 13:17:54	116.46345	39.96193
75	2008-02-06 13:22:53	116.48836	39.97057
75	2008-02-06 13:26:00	116.49818	39.9752
75	2008-02-06 13:27:53	116.49401	39.97068
75	2008-02-06 13:32:53	116.47225	39.97862
75	2008-02-06 13:37:53	116.45675	39.99139
75	2008-02-06 13:42:07	116.44157	39.99303
75	2008-02-06 13:47:07	116.44166	39.99316
75	2008-02-06 13:52:07	116.44174	39.99336
75	2008-02-06 13:57:07	116.44176	39.99336
75	2008-02-06 14:02:07	116.44197	39.99352
75	2008-02-06 14:06:20	116.44356	39.99444
75	2008-02-06 14:11:20	116.47243	40.00424
75	2008-02-06 14:15:58	116.47233	40.00865
75	2008-02-06 14:19:52	116.47223	40.00193
75	2008-02-06 14:24:52	116.46207	39.99448
75	2008-02-06 14:29:52	116.47587	39.9762
75	2008-02-06 14:38:53	116.48994	39.97049
75	2008-02-06 14:43:53	116.48996	39.97049
75	2008-02-06 14:48:53	116.48997	39.9705
75	2008-02-06 14:53:53	116.48998	39.97052
75	2008-02-06 14:58:53	116.48371	39.98109
75	2008-02-06 15:03:53	116.48253	39.98814
75	2008-02-06 15:08:53	116.48253	39.98814
75	2008-02-06 15:08:53	116.48253	39.98814
75	2008-02-06 15:13:53	116.50733	40.01106
75	2008-02-06 15:18:53	116.52859	40.04255
75	2008-02-06 15:23:53	116.55116	40.07532
75	2008-02-06 15:28:52	116.57084	40.11649
75	2008-02-06 15:33:52	116.61232	40.11577
75	2008-02-06 15:48:52	116.61834	40.11645
75	2008-02-06 15:53:52	116.66451	40.11487
75	2008-02-06 15:58:52	116.67453	40.11687
75	2008-02-06 16:03:52	116.6745	40.11691
75	2008-02-06 16:14:04	116.67453	40.11679
75	2008-02-06 16:18:52	116.67414	40.1129
75	2008-02-06 16:23:52	116.67242	40.11124
75	2008-02-06 16:28:52	116.67446	40.1167
75	2008-02-06 16:33:52	116.66323	40.11233
75	2008-02-06 16:38:52	116.65599	40.10774
75	2008-02-06 16:43:52	116.65637	40.10797
75	2008-02-06 16:48:52	116.65614	40.10782
75	2008-02-06 16:53:52	116.64567	40.11624
75	2008-02-06 16:58:52	116.58354	40.1169
75	2008-02-06 17:03:52	116.58145	40.09514
75	2008-02-06 17:08:51	116.58163	40.07716
75	2008-02-06 17:18:51	116.48891	40.00326
75	2008-02-06 17:28:51	116.45524	39.99755
75	2008-02-06 17:33:51	116.45519	39.99652
75	2008-02-06 17:38:52	116.45526	39.99676
75	2008-02-06 17:43:52	116.45324	39.99846
75	2008-02-06 17:48:52	116.45354	39.99848
75	2008-02-06 17:53:52	116.45358	39.9985
75	2008-02-06 17:58:51	116.45298	39.99884
75	2008-02-06 18:03:51	116.47261	39.99844
75	2008-02-06 18:08:51	116.48535	39.99044
75	2008-02-06 18:13:51	116.45539	39.94967
75	2008-02-06 18:18:51	116.44417	39.91383
75	2008-02-06 18:23:51	116.4443	39.91691
75	2008-02-06 18:28:51	116.44432	39.9169
75	2008-02-06 18:33:51	116.44439	39.91689
75	2008-02-06 18:38:51	116.44433	39.91687
75	2008-02-06 18:43:51	116.44366	39.91704
75	2008-02-06 18:48:51	116.45487	39.92195
75	2008-02-06 18:53:51	116.45513	39.95157
75	2008-02-06 18:58:51	116.49787	40.0011
75	2008-02-06 19:03:51	116.57644	40.04455
75	2008-02-06 19:08:52	116.57612	40.08378
75	2008-02-06 19:09:18	116.57564	40.0867
75	2008-02-06 19:13:51	116.58296	40.10569
75	2008-02-06 19:18:51	116.61145	40.11625
75	2008-02-06 19:23:51	116.6661	40.11451
75	2008-02-06 19:28:51	116.69035	40.13084
75	2008-02-06 19:33:51	116.69717	40.16874
75	2008-02-06 19:38:51	116.70313	40.1712
75	2008-02-06 19:43:51	116.70309	40.17119
75	2008-02-06 19:48:51	116.70307	40.17121
75	2008-02-06 19:53:51	116.70308	40.17122
75	2008-02-06 19:58:51	116.70307	40.17123
75	2008-02-06 19:58:51	116.70307	40.17123
75	2008-02-06 20:03:51	116.70307	40.17123
75	2008-02-06 20:08:51	116.70305	40.17125
75	2008-02-06 20:18:51	116.70303	40.17126
75	2008-02-06 20:23:51	116.70303	40.17126
75	2008-02-06 20:28:51	116.70303	40.17127
75	2008-02-06 20:33:51	116.70302	40.17127
75	2008-02-06 20:38:51	116.70302	40.17127
75	2008-02-06 20:43:51	116.70302	40.17128
75	2008-02-06 20:48:51	116.70302	40.17128
75	2008-02-06 20:53:51	116.70302	40.17129
75	2008-02-06 20:58:50	116.70307	40.17132
75	2008-02-06 21:03:50	116.70302	40.17132
75	2008-02-06 21:08:51	116.70285	40.17137
75	2008-02-06 21:13:51	116.70288	40.17135
75	2008-02-06 21:18:51	116.70289	40.17135
75	2008-02-06 21:23:51	116.7029	40.17135
75	2008-02-06 21:28:50	116.70291	40.17135
75	2008-02-06 21:33:50	116.70293	40.17134
75	2008-02-06 21:38:50	116.70294	40.17134
75	2008-02-06 21:43:50	116.70293	40.17135
75	2008-02-06 21:48:50	116.70294	40.17135
75	2008-02-06 21:53:50	116.70294	40.17134
75	2008-02-06 21:58:50	116.70295	40.17134
75	2008-02-06 22:03:50	116.70295	40.17134
75	2008-02-06 22:08:51	116.70295	40.17133
75	2008-02-06 22:13:51	116.70296	40.17133
75	2008-02-06 22:18:50	116.70296	40.17132
75	2008-02-06 22:23:50	116.70297	40.17132
75	2008-02-06 22:23:50	116.70297	40.17132
75	2008-02-06 22:28:50	116.70297	40.17131
75	2008-02-06 22:33:50	116.70296	40.17131
75	2008-02-06 22:38:50	116.70297	40.17131
75	2008-02-06 22:43:50	116.70297	40.17132
75	2008-02-06 22:48:50	116.70297	40.17133
75	2008-02-06 22:53:50	116.70297	40.17133
75	2008-02-06 22:58:51	116.70297	40.17133
75	2008-02-06 23:03:50	116.70297	40.17134
75	2008-02-06 23:08:50	116.70297	40.17134
75	2008-02-06 23:13:50	116.70297	40.17134
75	2008-02-06 23:18:50	116.70297	40.17134
75	2008-02-06 23:23:50	116.70298	40.17135
75	2008-02-06 23:28:50	116.70298	40.17135
75	2008-02-06 23:33:50	116.70298	40.17135
75	2008-02-06 23:43:50	116.70299	40.17135
75	2008-02-06 23:48:50	116.70312	40.17118
75	2008-02-06 23:53:50	116.70314	40.17119
75	2008-02-06 23:58:50	116.69178	40.16683
75	2008-02-07 00:03:50	116.69018	40.13159
75	2008-02-07 00:08:50	116.67488	40.11458
75	2008-02-07 00:13:50	116.67241	40.11123
75	2008-02-07 00:18:50	116.6724	40.11098
75	2008-02-07 00:23:50	116.67681	40.11673
75	2008-02-07 00:28:50	116.67714	40.11735
75	2008-02-07 00:33:50	116.67697	40.11733
75	2008-02-07 00:38:50	116.67704	40.11728
75	2008-02-07 00:43:50	116.67707	40.11723
75	2008-02-07 00:48:50	116.67705	40.11724
75	2008-02-07 00:53:50	116.67708	40.11723
75	2008-02-07 00:58:50	116.67701	40.11726
75	2008-02-07 01:03:50	116.67695	40.11721
75	2008-02-07 01:13:49	116.67702	40.11726
75	2008-02-07 01:18:49	116.67702	40.11725
75	2008-02-07 01:23:49	116.67703	40.11724
75	2008-02-07 01:28:49	116.67711	40.11752
75	2008-02-07 01:33:49	116.67704	40.11716
75	2008-02-07 01:38:49	116.67712	40.11746
75	2008-02-07 01:43:49	116.6771	40.1174
75	2008-02-07 01:48:49	116.67712	40.11736
75	2008-02-07 01:53:49	116.6773	40.11754
75	2008-02-07 01:58:49	116.67723	40.11751
75	2008-02-07 02:18:50	116.67733	40.11761
75	2008-02-07 02:23:50	116.67725	40.11754
75	2008-02-07 02:28:49	116.67719	40.1175
75	2008-02-07 02:33:49	116.67717	40.11746
75	2008-02-07 02:38:49	116.67715	40.11744
75	2008-02-07 02:43:49	116.67714	40.11743
75	2008-02-07 02:48:49	116.67714	40.11742
75	2008-02-07 02:53:49	116.67714	40.1174
75	2008-02-07 02:58:49	116.67713	40.11739
75	2008-02-07 03:03:49	116.67713	40.11739
75	2008-02-07 03:08:49	116.67714	40.11738
75	2008-02-07 03:13:49	116.67713	40.11738
75	2008-02-07 03:13:49	116.67713	40.11738
75	2008-02-07 03:18:49	116.67713	40.11738
75	2008-02-07 03:23:49	116.67713	40.11738
75	2008-02-07 03:28:49	116.67713	40.11737
75	2008-02-07 03:33:49	116.67713	40.11737
75	2008-02-07 03:38:49	116.6771	40.11731
75	2008-02-07 03:43:49	116.67709	40.11726
75	2008-02-07 03:48:49	116.67711	40.11728
75	2008-02-07 03:53:49	116.67711	40.11726
75	2008-02-07 03:58:49	116.67712	40.11726
75	2008-02-07 04:03:49	116.677	40.11713
75	2008-02-07 04:08:49	116.67707	40.11715
75	2008-02-07 04:13:48	116.18051	39.91235
75	2008-02-07 04:13:48	116.18051	39.91235
75	2008-02-07 04:13:49	116.67719	40.11726
75	2008-02-07 04:18:49	116.6772	40.11729
75	2008-02-07 04:23:49	116.67721	40.1173
75	2008-02-07 04:28:48	116.6772	40.11734
75	2008-02-07 04:33:48	116.6772	40.11736
75	2008-02-07 04:38:48	116.67716	40.11761
75	2008-02-07 04:43:48	116.67738	40.11746
75	2008-02-07 04:48:48	116.67739	40.11748
75	2008-02-07 04:53:48	116.6773	40.11736
75	2008-02-07 04:58:48	116.67728	40.11736
75	2008-02-07 05:03:48	116.67726	40.11736
75	2008-02-07 05:08:49	116.67725	40.11736
75	2008-02-07 05:13:49	116.67725	40.11737
75	2008-02-07 05:18:49	116.67724	40.11737
75	2008-02-07 05:23:49	116.67724	40.11737
75	2008-02-07 05:28:48	116.67724	40.11737
75	2008-02-07 05:38:48	116.67722	40.11738
75	2008-02-07 05:38:48	116.67722	40.11738
75	2008-02-07 05:43:48	116.6772	40.11739
75	2008-02-07 05:48:48	116.67719	40.11739
75	2008-02-07 05:53:48	116.67718	40.11739
75	2008-02-07 05:58:48	116.67709	40.11733
75	2008-02-07 06:03:48	116.67704	40.11731
75	2008-02-07 06:08:49	116.67699	40.1173
75	2008-02-07 06:13:48	116.67712	40.11727
75	2008-02-07 06:18:48	116.67719	40.11723
75	2008-02-07 06:23:48	116.67723	40.11723
75	2008-02-07 06:28:48	116.67723	40.11725
75	2008-02-07 06:33:48	116.6778	40.11732
75	2008-02-07 06:38:48	116.6776	40.1173
75	2008-02-07 06:43:48	116.67761	40.11734
75	2008-02-07 06:48:48	116.67764	40.11729
75	2008-02-07 06:53:48	116.67721	40.11727
75	2008-02-07 06:58:48	116.67731	40.11726
75	2008-02-07 07:08:48	116.67715	40.11725
75	2008-02-07 07:13:48	116.67713	40.11726
75	2008-02-07 07:18:48	116.67712	40.11728
75	2008-02-07 07:23:48	116.67711	40.11729
75	2008-02-07 07:38:48	116.67721	40.11734
75	2008-02-07 07:43:48	116.67706	40.11717
75	2008-02-07 07:53:48	116.67714	40.11724
75	2008-02-07 07:58:48	116.67712	40.11723
75	2008-02-07 08:03:47	116.67715	40.11726
75	2008-02-07 08:03:47	116.67715	40.11726
75	2008-02-07 08:08:48	116.67716	40.11728
75	2008-02-07 08:13:48	116.67717	40.11729
75	2008-02-07 08:18:48	116.67719	40.11745
75	2008-02-07 08:23:48	116.67713	40.11743
75	2008-02-07 08:28:47	116.67713	40.11742
75	2008-02-07 08:33:47	116.67715	40.11736
75	2008-02-07 08:38:47	116.67717	40.11735
75	2008-02-07 08:43:47	116.67715	40.11735
75	2008-02-07 08:48:47	116.67638	40.11703
75	2008-02-07 08:53:47	116.67644	40.11704
75	2008-02-07 08:58:47	116.6765	40.11706
75	2008-02-07 09:03:47	116.67659	40.11709
75	2008-02-07 09:08:48	116.67664	40.11711
75	2008-02-07 09:13:48	116.67675	40.11717
75	2008-02-07 09:18:48	116.67687	40.1172
75	2008-02-07 09:23:48	116.67689	40.11721
75	2008-02-07 09:28:47	116.67691	40.11722
75	2008-02-07 09:33:47	116.67693	40.11723
75	2008-02-07 09:38:47	116.67678	40.11714
75	2008-02-07 09:43:47	116.67696	40.11712
75	2008-02-07 09:48:47	116.67782	40.11717
75	2008-02-07 09:53:47	116.67701	40.11729
75	2008-02-07 09:58:47	116.67769	40.11741
75	2008-02-07 10:08:47	116.67745	40.11731
75	2008-02-07 10:13:47	116.67746	40.11738
75	2008-02-07 10:18:47	116.67746	40.11729
75	2008-02-07 10:23:47	116.67709	40.11723
75	2008-02-07 10:28:47	116.67716	40.11739
75	2008-02-07 10:28:47	116.67716	40.11739
75	2008-02-07 10:33:47	116.67675	40.11685
75	2008-02-07 10:38:47	116.66736	40.11618
75	2008-02-07 10:43:47	116.62386	40.11654
75	2008-02-07 10:48:47	116.58275	40.11704
75	2008-02-07 10:53:47	116.55042	40.10777
75	2008-02-07 10:58:47	116.50649	40.09439
75	2008-02-07 11:03:47	116.46234	40.07746
75	2008-02-07 11:08:47	116.45702	40.05667
75	2008-02-07 11:18:47	116.43358	40.03124
75	2008-02-07 11:23:47	116.41626	40.04021
75	2008-02-07 11:28:47	116.41964	40.03961
75	2008-02-07 11:33:47	116.41965	40.03945
75	2008-02-07 11:38:47	116.41949	40.03951
75	2008-02-07 11:43:47	116.4195	40.03948
75	2008-02-07 11:48:46	116.41953	40.03945
75	2008-02-07 11:49:26	116.41972	40.0388
75	2008-02-07 11:54:26	116.41185	40.02412
75	2008-02-07 11:59:26	116.4115	40.00058
75	2008-02-07 12:03:59	116.41551	39.99158
75	2008-02-07 12:05:04	116.41553	39.9908
75	2008-02-07 12:10:03	116.36302	39.9862
75	2008-02-07 12:20:03	116.3434	39.93838
75	2008-02-07 12:20:03	116.3434	39.93838
75	2008-02-07 12:23:27	116.32316	39.93688
75	2008-02-07 12:26:26	116.32405	39.93696
75	2008-02-07 12:31:20	116.34575	39.94107
75	2008-02-07 12:33:24	116.3461	39.93925
75	2008-02-07 12:38:24	116.35859	39.9313
75	2008-02-07 12:42:23	116.37318	39.9263
75	2008-02-07 12:47:23	116.36227	39.93297
75	2008-02-07 12:52:03	116.35264	39.93899
75	2008-02-07 12:57:03	116.35162	39.93845
75	2008-02-07 13:02:03	116.35162	39.93845
75	2008-02-07 13:07:03	116.35162	39.93845
75	2008-02-07 13:12:03	116.32277	39.90095
75	2008-02-07 13:13:59	116.32277	39.90095
75	2008-02-07 13:17:20	116.32277	39.90095
75	2008-02-07 13:33:19	116.37406	39.93168
75	2008-02-07 13:37:20	116.39094	39.932
75	2008-02-07 13:37:20	116.39094	39.932
75	2008-02-07 13:42:02	116.4112	39.93961
75	2008-02-07 13:42:28	116.41248	39.93956
75	2008-02-07 13:47:28	116.42773	39.92792
75	2008-02-07 13:52:28	116.43434	39.92147
75	2008-02-07 13:56:59	116.43472	39.9142
75	2008-02-07 14:01:59	116.43437	39.92322
75	2008-02-07 14:06:59	116.43047	39.9289
75	2008-02-07 14:08:59	116.42772	39.93375
75	2008-02-07 14:13:59	116.41817	39.94824
75	2008-02-07 14:18:59	116.37688	39.94766
75	2008-02-07 14:23:59	116.37142	39.9865
75	2008-02-07 14:28:59	116.3113	39.98432
75	2008-02-07 14:33:19	116.28985	39.99554
75	2008-02-07 14:38:11	116.28939	39.99382
75	2008-02-07 14:43:11	116.28176	40.00739
75	2008-02-07 14:47:51	116.2725	40.01476
75	2008-02-07 14:52:51	116.28204	40.00538
75	2008-02-07 14:57:51	116.29834	39.9936
75	2008-02-07 15:02:51	116.29718	39.98919
75	2008-02-07 15:07:51	116.29718	39.98919
75	2008-02-07 15:12:51	116.30001	39.98584
75	2008-02-07 15:17:51	116.31386	39.98265
75	2008-02-07 15:18:55	116.315	39.984
75	2008-02-07 15:23:55	116.34685	39.96001
75	2008-02-07 15:28:55	116.35028	39.93781
75	2008-02-07 15:33:55	116.35758	39.88821
75	2008-02-07 15:38:55	116.36166	39.88629
75	2008-02-07 15:43:55	116.37412	39.88237
75	2008-02-07 15:47:35	116.38172	39.88467
75	2008-02-07 15:52:35	116.37907	39.88578
75	2008-02-07 15:52:35	116.37907	39.88578
75	2008-02-07 15:57:18	116.37401	39.88169
75	2008-02-07 16:02:18	116.38781	39.88914
75	2008-02-07 16:02:18	116.38781	39.88914
75	2008-02-07 16:07:18	116.4114	39.89168
75	2008-02-07 16:12:18	116.4219	39.89155
75	2008-02-07 16:17:18	116.42991	39.90502
75	2008-02-07 16:20:48	116.4316	39.91951
75	2008-02-07 16:25:48	116.43455	39.92524
75	2008-02-07 16:29:07	116.43544	39.93237
75	2008-02-07 16:34:07	116.44368	39.92081
75	2008-02-07 16:39:07	116.46275	39.91512
75	2008-02-07 16:44:07	116.48061	39.91414
75	2008-02-07 16:49:07	116.50615	39.91465
75	2008-02-07 16:54:07	116.51134	39.90942
75	2008-02-07 16:54:26	116.51134	39.90943
75	2008-02-07 16:59:27	116.5069	39.90713
75	2008-02-07 17:04:27	116.51154	39.91874
75	2008-02-07 17:09:25	116.49571	39.92243
75	2008-02-07 17:14:25	116.47377	39.92173
75	2008-02-07 17:19:25	116.45849	39.92207
75	2008-02-07 17:24:25	116.44119	39.96124
75	2008-02-07 17:24:25	116.44119	39.96124
75	2008-02-07 17:29:25	116.37784	39.96695
75	2008-02-07 17:34:25	116.30751	39.96317
75	2008-02-07 17:39:25	116.29574	39.96714
75	2008-02-07 17:42:12	116.29847	39.96972
75	2008-02-07 17:47:12	116.30038	39.9742
75	2008-02-07 17:52:12	116.31848	39.97481
75	2008-02-07 17:55:04	116.31887	39.98147
75	2008-02-07 18:00:04	116.3118	39.97473
75	2008-02-07 18:05:04	116.29647	39.96329
75	2008-02-07 18:06:05	116.29666	39.96144
75	2008-02-07 18:11:05	116.29528	39.96812
75	2008-02-07 18:18:23	116.31	39.97461
75	2008-02-07 18:21:05	116.31694	39.97486
75	2008-02-07 18:26:05	116.32637	39.98509
75	2008-02-07 18:31:05	116.32749	39.99464
75	2008-02-07 18:36:05	116.34301	39.99189
75	2008-02-07 18:39:17	116.34941	39.99979
75	2008-02-07 18:44:17	116.37102	40.00026
75	2008-02-07 18:44:29	116.37209	40.00036
75	2008-02-07 18:49:29	116.38135	39.98219
75	2008-02-07 18:54:29	116.38169	39.98388
75	2008-02-07 18:59:29	116.39091	39.98652
75	2008-02-07 19:04:29	116.39091	39.98652
75	2008-02-07 19:09:27	116.39091	39.98652
75	2008-02-07 19:09:29	116.39091	39.98652
75	2008-02-07 19:14:29	116.39091	39.98652
75	2008-02-07 19:15:05	116.39091	39.98652
75	2008-02-07 19:23:49	116.39091	39.98652
75	2008-02-07 19:28:49	116.41118	40.01735
75	2008-02-07 19:33:49	116.41113	40.03342
75	2008-02-07 19:40:30	116.40583	40.04553
75	2008-02-07 19:45:30	116.40583	40.04553
75	2008-02-07 19:48:31	116.40583	40.04553
75	2008-02-07 19:53:31	116.40583	40.04553
75	2008-02-07 19:53:49	116.40583	40.04553
75	2008-02-07 19:58:49	116.40583	40.04553
75	2008-02-07 20:00:36	116.40839	40.07284
75	2008-02-07 20:05:36	116.43054	40.06707
75	2008-02-07 20:08:16	116.43225	40.06227
75	2008-02-07 20:13:16	116.43304	40.07554
75	2008-02-07 20:18:16	116.46217	40.08264
75	2008-02-07 20:23:16	116.49754	40.09263
75	2008-02-07 20:23:16	116.49754	40.09263
75	2008-02-07 20:28:16	116.53177	40.07483
75	2008-02-07 20:33:17	116.55817	40.06177
75	2008-02-07 20:38:17	116.56353	40.07013
75	2008-02-07 20:43:16	116.58053	40.07569
75	2008-02-07 20:48:16	116.58054	40.07582
75	2008-02-07 20:53:17	116.58051	40.0758
75	2008-02-07 20:58:17	116.5805	40.07579
75	2008-02-07 21:03:17	116.58135	40.07649
75	2008-02-07 21:08:17	116.58214	40.07621
75	2008-02-07 21:13:16	116.58169	40.07646
75	2008-02-07 21:18:16	116.58174	40.07642
75	2008-02-07 21:23:16	116.58385	40.07551
75	2008-02-07 21:28:16	116.58358	40.0756
75	2008-02-07 21:33:16	116.58353	40.0756
75	2008-02-07 21:38:16	116.5871	40.07722
75	2008-02-07 21:43:16	116.5871	40.07722
75	2008-02-07 21:48:16	116.5871	40.07722
75	2008-02-07 21:53:16	116.5871	40.07722
75	2008-02-07 21:54:56	116.5871	40.07722
75	2008-02-07 21:59:56	116.57369	40.04212
75	2008-02-07 21:59:56	116.57369	40.04212
75	2008-02-07 22:04:56	116.49592	39.99948
75	2008-02-07 22:09:56	116.44025	39.94923
75	2008-02-07 22:14:56	116.42845	39.91987
75	2008-02-07 22:19:56	116.41171	39.91501
75	2008-02-07 22:21:57	116.41385	39.91514
75	2008-02-07 22:26:57	116.42005	39.92386
75	2008-02-07 22:28:30	116.42192	39.92789
75	2008-02-07 22:33:30	116.43026	39.93951
75	2008-02-07 22:38:30	116.42847	39.93204
75	2008-02-07 22:42:17	116.43257	39.9326
75	2008-02-07 22:47:17	116.43198	39.93252
75	2008-02-07 22:47:18	116.43192	39.93252
75	2008-02-07 22:52:18	116.42355	39.92617
75	2008-02-07 22:54:54	116.42086	39.92806
75	2008-02-07 22:59:54	116.43719	39.9324
75	2008-02-07 23:02:12	116.43207	39.93251
75	2008-02-07 23:06:33	116.41953	39.94002
75	2008-02-07 23:07:39	116.41946	39.94332
75	2008-02-07 23:07:39	116.41946	39.94332
75	2008-02-07 23:12:39	116.41901	39.95563
75	2008-02-07 23:17:27	116.43831	39.95662
75	2008-02-07 23:19:50	116.44075	39.95616
75	2008-02-07 23:24:50	116.4407	39.94386
75	2008-02-07 23:28:05	116.428	39.94009
75	2008-02-07 23:33:05	116.4106	39.94208
75	2008-02-07 23:38:05	116.42244	39.93985
75	2008-02-07 23:39:59	116.42588	39.93982
75	2008-02-07 23:44:59	116.4299	39.9001
75	2008-02-07 23:49:59	116.43365	39.8923
75	2008-02-07 23:54:59	116.43002	39.86713
75	2008-02-07 23:59:59	116.41906	39.86097
75	2008-02-08 00:00:30	116.41903	39.86096
75	2008-02-08 00:05:30	116.42615	39.8694
75	2008-02-08 00:10:30	116.45492	39.8748
75	2008-02-08 00:10:30	116.45492	39.8748
75	2008-02-08 00:11:16	116.45817	39.87482
75	2008-02-08 00:15:30	116.46716	39.87834
75	2008-02-08 00:18:28	116.46511	39.87928
75	2008-02-08 00:23:28	116.47134	39.89149
75	2008-02-08 00:24:34	116.47111	39.89015
75	2008-02-08 00:29:34	116.47119	39.88883
75	2008-02-08 00:31:08	116.47152	39.89148
75	2008-02-08 00:36:08	116.48592	39.90632
75	2008-02-08 00:41:08	116.4808	39.95775
75	2008-02-08 00:46:08	116.44209	39.99416
75	2008-02-08 00:51:08	116.42168	40.02097
75	2008-02-08 00:54:29	116.41495	40.02574
75	2008-02-08 00:56:49	116.41477	40.02524
75	2008-02-08 01:01:49	116.42023	40.00779
75	2008-02-08 01:06:49	116.45634	40.00691
75	2008-02-08 01:11:49	116.48108	39.98815
75	2008-02-08 01:15:59	116.482	39.98522
75	2008-02-08 01:18:34	116.48361	39.9799
75	2008-02-08 01:23:34	116.48191	39.96239
75	2008-02-08 01:23:57	116.48189	39.96234
75	2008-02-08 01:28:34	116.48355	39.97453
75	2008-02-08 01:33:34	116.4931	39.99541
75	2008-02-08 01:36:30	116.49795	39.99791
75	2008-02-08 01:41:30	116.49256	39.99106
75	2008-02-08 01:46:30	116.49198	39.99028
75	2008-02-08 01:46:32	116.4919	39.99033
75	2008-02-08 01:51:32	116.47327	39.97907
75	2008-02-08 01:56:32	116.41733	39.98764
75	2008-02-08 02:22:01	116.31581	39.93762
75	2008-02-08 02:48:10	116.41965	39.9349
75	2008-02-08 02:53:10	116.42046	39.9183
75	2008-02-08 02:55:32	116.42548	39.91775
75	2008-02-08 03:00:32	116.4204	39.91638
75	2008-02-08 03:04:48	116.41959	39.93016
75	2008-02-08 03:09:48	116.42681	39.94535
75	2008-02-08 03:14:48	116.43799	39.96329
75	2008-02-08 03:14:55	116.43799	39.9633
75	2008-02-08 03:19:55	116.44888	39.97939
75	2008-02-08 03:24:54	116.47187	39.97952
75	2008-02-08 03:29:54	116.49102	39.98691
75	2008-02-08 03:34:27	116.49428	39.99655
75	2008-02-08 03:39:27	116.47932	39.99027
75	2008-02-08 03:43:46	116.46528	39.99844
75	2008-02-08 03:48:46	116.48028	39.98904
75	2008-02-08 07:00:39	116.67437	40.11719
75	2008-02-08 07:05:38	116.67438	40.11716
75	2008-02-08 07:10:38	116.67444	40.11725
75	2008-02-08 07:15:38	116.67444	40.11709
75	2008-02-08 07:20:37	116.67426	40.11748
75	2008-02-08 07:20:37	116.67426	40.11748
75	2008-02-08 07:25:37	116.6743	40.11744
75	2008-02-08 07:30:37	116.67437	40.11714
75	2008-02-08 07:35:37	116.67443	40.11706
75	2008-02-08 07:45:37	116.67446	40.11697
75	2008-02-08 07:50:37	116.67442	40.11708
75	2008-02-08 07:55:37	116.67378	40.11762
75	2008-02-08 08:00:38	116.67464	40.11703
75	2008-02-08 08:05:38	116.6742	40.11734
75	2008-02-08 08:10:38	116.6743	40.11719
75	2008-02-08 08:15:38	116.67434	40.11717
75	2008-02-08 08:20:37	116.6747	40.11712
75	2008-02-08 08:25:37	116.67469	40.11704
75	2008-02-08 08:30:37	116.67465	40.11705
75	2008-02-08 08:35:37	116.67469	40.11709
75	2008-02-08 08:40:37	116.67437	40.11712
75	2008-02-08 08:45:37	116.67478	40.11698
75	2008-02-08 08:50:37	116.67466	40.11714
75	2008-02-08 08:55:37	116.67456	40.1171
75	2008-02-08 09:00:37	116.67422	40.11688
75	2008-02-08 09:05:37	116.67414	40.11698
75	2008-02-08 09:10:37	116.67438	40.11698
75	2008-02-08 09:15:37	116.67427	40.11697
75	2008-02-08 09:20:37	116.67434	40.11699
75	2008-02-08 09:25:37	116.67435	40.117
75	2008-02-08 09:30:37	116.67415	40.11679
75	2008-02-08 09:35:37	116.67423	40.11686
75	2008-02-08 09:40:37	116.67423	40.11687
75	2008-02-08 09:45:37	116.6741	40.11683
75	2008-02-08 09:45:37	116.6741	40.11683
75	2008-02-08 09:50:37	116.67439	40.11707
75	2008-02-08 09:55:37	116.67441	40.11701
75	2008-02-08 10:00:37	116.67439	40.11697
75	2008-02-08 10:05:37	116.67439	40.11698
75	2008-02-08 10:10:37	116.67439	40.11697
75	2008-02-08 10:15:37	116.67399	40.12013
75	2008-02-08 10:20:37	116.67655	40.11803
75	2008-02-08 10:25:37	116.6536	40.12876
75	2008-02-08 10:30:37	116.64408	40.12864
75	2008-02-08 10:35:37	116.64477	40.12925
75	2008-02-08 10:40:36	116.66147	40.12838
75	2008-02-08 10:45:36	116.69717	40.10871
75	2008-02-08 10:50:36	116.7403	40.10136
75	2008-02-08 10:55:36	116.78352	40.09691
75	2008-02-08 11:00:36	116.842	40.10033
75	2008-02-08 11:05:36	116.86885	40.07446
75	2008-02-08 11:10:36	116.90998	40.08284
75	2008-02-08 11:15:36	116.90998	40.08286
75	2008-02-08 11:20:36	116.91489	40.08566
75	2008-02-08 11:25:36	116.91701	40.10093
75	2008-02-08 11:30:36	116.93964	40.13924
75	2008-02-08 11:35:36	116.93703	40.14693
75	2008-02-08 11:40:37	116.9371	40.14688
75	2008-02-08 11:45:37	116.93713	40.14685
75	2008-02-08 11:50:37	116.93713	40.14685
75	2008-02-08 11:55:37	116.93714	40.14684
75	2008-02-08 12:00:36	116.93715	40.14687
75	2008-02-08 12:05:36	116.93718	40.14696
75	2008-02-08 12:10:36	116.93695	40.14694
75	2008-02-08 12:10:36	116.93695	40.14694
75	2008-02-08 12:15:36	116.93702	40.14699
75	2008-02-08 12:20:36	116.93707	40.14704
75	2008-02-08 12:25:36	116.92982	40.15129
75	2008-02-08 12:30:36	116.9064	40.15289
75	2008-02-08 12:35:36	116.91919	40.15178
75	2008-02-08 12:40:36	116.93674	40.14675
75	2008-02-08 12:45:36	116.92368	40.15149
75	2008-02-08 12:50:36	116.90638	40.15279
75	2008-02-08 12:55:36	116.90637	40.15275
75	2008-02-08 13:00:36	116.90637	40.15277
75	2008-02-08 13:05:36	116.90635	40.15279
75	2008-02-08 13:10:36	116.90634	40.15281
75	2008-02-08 13:15:36	116.90636	40.1528
75	2008-02-08 13:20:36	116.90637	40.15279
75	2008-02-08 13:25:36	116.90638	40.15279
75	2008-02-08 13:30:35	116.90638	40.15279
75	2008-02-08 13:35:35	116.90639	40.15279
75	2008-02-08 13:40:36	116.90639	40.1528
75	2008-02-08 13:45:36	116.90639	40.15281
75	2008-02-08 13:50:36	116.90639	40.15281
75	2008-02-08 13:55:36	116.9064	40.15281
75	2008-02-08 14:00:36	116.9064	40.15282
75	2008-02-08 14:05:36	116.9064	40.15282
75	2008-02-08 14:10:36	116.9064	40.15282
75	2008-02-08 14:15:36	116.9064	40.15282
75	2008-02-08 14:20:35	116.9064	40.15282
75	2008-02-08 14:25:35	116.9064	40.15282
75	2008-02-08 14:30:35	116.9064	40.15282
75	2008-02-08 14:35:35	116.9064	40.15281
75	2008-02-08 14:35:35	116.9064	40.15281
75	2008-02-08 14:40:35	116.90639	40.15281
75	2008-02-08 14:45:35	116.9064	40.15281
75	2008-02-08 14:50:35	116.9064	40.15281
75	2008-02-08 14:55:35	116.9064	40.15281
75	2008-02-08 15:00:35	116.9064	40.15282
75	2008-02-08 15:05:35	116.9064	40.15282
75	2008-02-08 15:10:35	116.9064	40.15282
75	2008-02-08 15:15:35	116.9064	40.15281
75	2008-02-08 15:20:35	116.9064	40.15281
75	2008-02-08 15:25:35	116.90648	40.15273
75	2008-02-08 15:30:35	116.90643	40.15282
75	2008-02-08 15:35:35	116.90643	40.15284
75	2008-02-08 15:40:35	116.90642	40.15286
75	2008-02-08 15:45:35	116.90642	40.15287
75	2008-02-08 15:50:35	116.90641	40.15288
75	2008-02-08 15:55:35	116.90642	40.15288
75	2008-02-08 16:00:35	116.90642	40.15287
75	2008-02-08 16:05:35	116.90643	40.15285
75	2008-02-08 16:10:35	116.90644	40.15284
75	2008-02-08 16:15:35	116.90644	40.15283
75	2008-02-08 16:20:35	116.90644	40.15283
75	2008-02-08 16:25:35	116.90644	40.15284
75	2008-02-08 16:30:35	116.90644	40.15284
75	2008-02-08 16:35:35	116.90643	40.15283
75	2008-02-08 16:40:35	116.91966	40.15178
75	2008-02-08 16:45:35	116.93679	40.14661
75	2008-02-08 16:50:35	116.93681	40.14662
75	2008-02-08 16:55:35	116.93683	40.14667
75	2008-02-08 17:00:35	116.93677	40.14628
75	2008-02-08 17:00:35	116.93677	40.14628
75	2008-02-08 17:05:35	116.93691	40.14679
75	2008-02-08 17:10:35	116.93695	40.14683
75	2008-02-08 17:15:35	116.93697	40.14688
75	2008-02-08 17:20:34	116.93697	40.1469
75	2008-02-08 17:25:34	116.93697	40.14693
75	2008-02-08 17:30:34	116.93697	40.14694
75	2008-02-08 17:35:34	116.93697	40.14694
