# Supplementary material for: An adaptive map-matching algorithm based on hierarchical fuzzy system from vehicular GPS data
Source: PLoS One. 2017 Dec 5;12(12):e0188796. doi: 10.1371/journal.pone.0188796 (PMC5716534; doi:10.1371/journal.pone.0188796)
Supplement: S1 Data — (ZIP) [file pone.0188796.s001.zip › data samples/76.txt]

76	2008-02-02 13:47:42	116.5059	40.01052
76	2008-02-02 13:57:42	116.46248	39.99611
76	2008-02-02 13:58:08	116.46094	39.99599
76	2008-02-02 14:07:41	116.43116	39.98903
76	2008-02-02 14:14:40	116.40533	39.98727
76	2008-02-02 14:24:40	116.41406	39.94806
76	2008-02-02 14:34:40	116.42073	39.91411
76	2008-02-02 14:38:52	116.42046	39.90422
76	2008-02-02 14:48:52	116.41134	39.92239
76	2008-02-02 14:58:52	116.41042	39.94403
76	2008-02-02 15:08:53	116.41109	39.92809
76	2008-02-02 15:16:09	116.40474	39.91732
76	2008-02-02 15:28:53	116.36811	39.92258
76	2008-02-02 15:34:46	116.34351	39.92391
76	2008-02-02 15:44:46	116.34971	39.93475
76	2008-02-02 15:45:02	116.34959	39.93501
76	2008-02-02 16:22:03	116.4113	39.99457
76	2008-02-02 16:27:43	116.40849	40.02316
76	2008-02-02 16:36:08	116.40631	40.00122
76	2008-02-02 16:46:09	116.42291	39.98739
76	2008-02-02 16:56:06	116.45707	39.95487
76	2008-02-02 17:06:06	116.41992	39.96785
76	2008-02-02 17:16:06	116.40161	39.99041
76	2008-02-02 17:19:05	116.40877	39.98963
76	2008-02-02 17:29:05	116.37295	39.95818
76	2008-02-02 17:39:05	116.36575	39.94773
76	2008-02-02 17:46:11	116.3528	39.93914
76	2008-02-02 17:56:12	116.36369	39.96641
76	2008-02-02 18:07:58	116.37561	39.98309
76	2008-02-02 18:16:28	116.39198	39.98655
76	2008-02-02 18:21:57	116.40266	40.00052
76	2008-02-02 18:31:57	116.41813	39.99708
76	2008-02-02 18:46:35	116.4091	39.98736
76	2008-02-02 18:56:34	116.3176	39.98455
76	2008-02-02 18:56:34	116.3176	39.98455
76	2008-02-02 19:00:16	116.30473	39.98161
76	2008-02-02 19:06:34	116.31357	39.9841
76	2008-02-02 19:11:43	116.33085	39.99128
76	2008-02-02 19:19:09	116.34826	39.98516
76	2008-02-02 19:29:09	116.43084	39.9875
76	2008-02-02 19:34:07	116.43283	39.96617
76	2008-02-02 19:52:51	116.40093	39.96059
76	2008-02-02 19:54:01	116.40368	39.96057
76	2008-02-02 20:02:51	116.41177	39.9672
76	2008-02-02 20:12:50	116.4024	39.98179
76	2008-02-02 20:18:28	116.3811	39.99003
76	2008-02-02 20:32:41	116.39668	39.98663
76	2008-02-02 20:42:42	116.40173	39.954
76	2008-02-02 20:43:11	116.40175	39.95179
76	2008-02-02 20:52:41	116.40129	39.97611
76	2008-02-02 20:57:15	116.4017	39.99232
76	2008-02-02 21:02:41	116.40982	39.99377
76	2008-02-02 21:12:42	116.4119	40.03091
76	2008-02-02 21:14:45	116.41454	40.03619
76	2008-02-02 21:22:41	116.41136	40.01756
76	2008-02-02 21:26:11	116.4003	40.00429
76	2008-02-02 21:36:11	116.4066	39.99651
76	2008-02-02 21:41:23	116.40651	39.99366
76	2008-02-02 21:54:46	116.4015	39.99353
76	2008-02-02 21:58:57	116.40037	40.00551
76	2008-02-02 22:04:47	116.40175	40.00156
76	2008-02-02 22:12:34	116.40418	39.96725
76	2008-02-02 22:18:38	116.40121	39.97164
76	2008-02-02 22:28:38	116.35921	39.98776
76	2008-02-02 22:30:24	116.35787	39.98923
76	2008-02-02 22:38:39	116.37152	39.98884
76	2008-02-02 22:48:39	116.34313	40.02793
76	2008-02-02 22:52:34	116.33219	40.03243
76	2008-02-02 23:02:34	116.36326	40.00043
76	2008-02-02 23:06:54	116.3744	39.99712
76	2008-02-02 23:13:55	116.39824	39.9989
76	2008-02-02 23:18:59	116.40642	39.99775
76	2008-02-02 23:28:59	116.40978	40.03634
76	2008-02-02 23:36:30	116.41101	40.07321
76	2008-02-02 23:46:30	116.40709	40.02979
76	2008-02-03 00:01:40	116.36968	39.99575
76	2008-02-03 00:01:46	116.36928	39.9957
76	2008-02-03 00:11:41	116.32396	39.96615
76	2008-02-03 00:17:37	116.31834	39.94774
76	2008-02-03 00:25:09	116.31957	39.96614
76	2008-02-03 00:35:09	116.27685	40.01971
76	2008-02-03 00:42:36	116.25088	40.05519
76	2008-02-03 00:42:36	116.25088	40.05519
76	2008-02-03 00:52:36	116.27514	40.02103
76	2008-02-03 01:02:36	116.29939	39.98512
76	2008-02-03 01:07:24	116.30994	39.98444
76	2008-02-03 01:32:36	116.30884	40.01933
76	2008-02-03 01:34:00	116.31185	40.01393
76	2008-02-03 01:42:36	116.29485	40.00146
76	2008-02-03 01:52:36	116.3187	39.98213
76	2008-02-03 02:02:36	116.38556	39.98649
76	2008-02-03 02:23:46	116.3476	39.97996
76	2008-02-03 02:38:23	116.39401	39.9671
76	2008-02-03 02:48:23	116.41672	39.95796
76	2008-02-03 02:48:23	116.41672	39.95796
76	2008-02-03 02:58:23	116.4167	39.95794
76	2008-02-03 03:08:23	116.40227	39.96787
76	2008-02-03 03:15:07	116.41119	39.98759
76	2008-02-03 03:23:00	116.34666	39.98762
76	2008-02-03 03:31:23	116.40497	39.98701
76	2008-02-03 03:41:23	116.46611	40.0227
76	2008-02-03 03:41:23	116.46611	40.0227
76	2008-02-03 03:58:47	116.47454	40.02017
76	2008-02-03 04:07:34	116.45144	39.9967
76	2008-02-03 04:11:58	116.4735	39.97786
76	2008-02-03 04:21:58	116.41965	39.98777
76	2008-02-03 04:31:58	116.41199	39.99345
76	2008-02-03 04:41:58	116.41146	39.99321
76	2008-02-03 04:51:58	116.41207	39.99374
76	2008-02-03 05:01:57	116.41226	39.99335
76	2008-02-03 05:11:57	116.4121	39.99371
76	2008-02-03 05:21:57	116.41209	39.99369
76	2008-02-03 05:31:57	116.41227	39.99383
76	2008-02-03 05:41:58	116.41217	39.99369
76	2008-02-03 05:51:58	116.41223	39.9937
76	2008-02-03 05:51:58	116.41223	39.9937
76	2008-02-03 06:01:57	116.41242	39.99399
76	2008-02-03 06:11:57	116.41215	39.99339
76	2008-02-03 06:21:57	116.41196	39.99357
76	2008-02-03 06:31:57	116.41151	39.99317
76	2008-02-03 06:41:57	116.41152	39.99336
76	2008-02-03 06:51:57	116.41255	39.99371
76	2008-02-03 07:01:57	116.41175	39.99347
76	2008-02-03 07:11:57	116.41205	39.99355
76	2008-02-03 07:21:57	116.41196	39.99352
76	2008-02-03 07:41:57	116.41133	39.99288
76	2008-02-03 07:51:57	116.41128	39.9931
76	2008-02-03 08:11:02	116.31121	39.96443
76	2008-02-03 08:21:02	116.31237	39.89565
76	2008-02-03 08:42:54	116.31952	39.93996
76	2008-02-03 08:59:55	116.3561	39.98034
76	2008-02-03 09:09:55	116.30399	39.9427
76	2008-02-03 09:19:55	116.31401	39.89509
76	2008-02-03 09:23:21	116.31499	39.89496
76	2008-02-03 09:43:21	116.32816	39.92548
76	2008-02-03 09:53:21	116.34271	39.9476
76	2008-02-03 10:03:21	116.35952	39.96766
76	2008-02-03 10:03:21	116.35952	39.96766
76	2008-02-03 10:08:52	116.36777	39.98075
76	2008-02-03 10:23:20	116.32888	39.97535
76	2008-02-03 10:29:35	116.30564	39.97465
76	2008-02-03 10:33:20	116.30019	39.97388
76	2008-02-03 10:39:34	116.30495	39.97687
76	2008-02-03 10:43:21	116.30879	39.982
76	2008-02-03 10:53:43	116.33064	39.97526
76	2008-02-03 11:03:21	116.36311	39.98583
76	2008-02-03 11:07:55	116.36327	39.98327
76	2008-02-03 11:13:48	116.40922	39.98714
76	2008-02-03 11:17:55	116.41534	39.98725
76	2008-02-03 11:24:18	116.38109	39.99076
76	2008-02-03 11:34:36	116.40784	39.98701
76	2008-02-03 11:44:24	116.4763	40.00721
76	2008-02-03 12:34:23	116.50585	40.01067
76	2008-02-03 12:44:23	116.50583	40.01069
76	2008-02-03 12:54:23	116.50582	40.01071
76	2008-02-03 13:02:15	116.50582	40.0107
76	2008-02-03 13:04:22	116.50582	40.0107
76	2008-02-03 13:14:22	116.50582	40.01069
76	2008-02-03 13:24:23	116.50583	40.01069
76	2008-02-03 13:34:23	116.50583	40.01069
76	2008-02-03 13:44:23	116.48443	39.99001
76	2008-02-03 13:54:23	116.49327	39.97797
76	2008-02-03 13:54:37	116.49327	39.97792
76	2008-02-03 14:14:22	116.43111	39.95815
76	2008-02-03 14:24:22	116.41202	39.93958
76	2008-02-03 14:24:22	116.41202	39.93958
76	2008-02-03 14:34:22	116.39613	39.9658
76	2008-02-03 14:44:23	116.36414	39.96319
76	2008-02-03 14:54:22	116.34749	39.93929
76	2008-02-03 15:01:56	116.32356	39.93746
76	2008-02-03 15:07:20	116.30399	39.94793
76	2008-02-03 15:21:56	116.30433	39.88306
76	2008-02-03 15:35:18	116.36062	39.88166
76	2008-02-03 15:41:55	116.3781	39.88792
76	2008-02-03 15:45:38	116.39441	39.89041
76	2008-02-03 15:51:56	116.41333	39.88544
76	2008-02-03 15:55:55	116.41539	39.86514
76	2008-02-03 16:02:36	116.40775	39.86043
76	2008-02-03 16:12:36	116.39399	39.84711
76	2008-02-03 16:22:37	116.40555	39.84082
76	2008-02-03 16:32:37	116.40855	39.84431
76	2008-02-03 16:42:37	116.43832	39.85331
76	2008-02-03 16:42:43	116.4381	39.85313
76	2008-02-03 16:52:36	116.44344	39.85803
76	2008-02-03 17:01:32	116.50304	39.80884
76	2008-02-03 17:11:32	116.4665	39.83707
76	2008-02-03 17:21:32	116.45511	39.86925
76	2008-02-03 17:31:33	116.46729	39.87477
76	2008-02-03 17:41:32	116.46992	39.88311
76	2008-02-03 17:51:32	116.4714	39.89747
76	2008-02-03 17:59:30	116.47142	39.90429
76	2008-02-03 18:05:18	116.46855	39.91462
76	2008-02-03 18:10:11	116.46337	39.92054
76	2008-02-03 18:18:07	116.45508	39.90747
76	2008-02-03 18:26:11	116.45135	39.91835
76	2008-02-03 18:35:55	116.47224	39.92663
76	2008-02-03 18:45:56	116.47653	39.96795
76	2008-02-03 18:55:56	116.48899	39.97067
76	2008-02-03 19:05:55	116.48898	39.97067
76	2008-02-03 19:25:55	116.47716	39.96966
76	2008-02-03 19:35:55	116.45129	39.95518
76	2008-02-03 19:43:23	116.41877	39.96896
76	2008-02-03 19:43:23	116.41877	39.96896
76	2008-02-03 19:53:23	116.41119	39.99687
76	2008-02-03 19:57:54	116.40367	39.99754
76	2008-02-03 20:08:34	116.38132	39.9906
76	2008-02-03 20:13:23	116.37455	39.99804
76	2008-02-03 20:20:06	116.39771	40.00801
76	2008-02-03 20:30:06	116.40136	39.99205
76	2008-02-03 20:32:22	116.4013	39.99177
76	2008-02-03 20:42:22	116.40177	39.98171
76	2008-02-03 20:49:26	116.4128	39.98442
76	2008-02-03 20:59:26	116.40125	39.99311
76	2008-02-03 21:03:29	116.40128	39.9918
76	2008-02-03 21:13:29	116.48029	39.95758
76	2008-02-03 21:19:30	116.48798	39.95805
76	2008-02-03 21:23:29	116.49004	39.96095
76	2008-02-03 21:33:29	116.48376	39.97854
76	2008-02-03 21:41:23	116.46618	39.99792
76	2008-02-03 22:00:39	116.38097	39.99177
76	2008-02-03 22:10:38	116.46602	39.97322
76	2008-02-03 22:13:00	116.47346	39.97528
76	2008-02-03 22:23:00	116.44987	39.94993
76	2008-02-03 22:29:31	116.4328	39.94003
76	2008-02-03 22:39:30	116.40753	39.90949
76	2008-02-03 22:39:37	116.40748	39.9093
76	2008-02-03 22:49:37	116.40489	39.9188
76	2008-02-03 22:54:57	116.40844	39.91415
76	2008-02-03 23:04:57	116.43862	39.90215
76	2008-02-03 23:09:07	116.46113	39.89672
76	2008-02-03 23:11:19	116.45778	39.89942
76	2008-02-03 23:24:30	116.44584	39.92499
76	2008-02-03 23:28:54	116.45539	39.92555
76	2008-02-03 23:38:54	116.4877	39.86965
76	2008-02-03 23:41:22	116.49684	39.86278
76	2008-02-03 23:51:22	116.47116	39.88123
76	2008-02-03 23:53:18	116.46467	39.87482
76	2008-02-04 00:01:22	116.46356	39.87493
76	2008-02-04 00:11:22	116.44998	39.88258
76	2008-02-04 00:12:40	116.45297	39.88299
76	2008-02-04 00:21:23	116.45452	39.9074
76	2008-02-04 00:22:41	116.45178	39.91041
76	2008-02-04 00:32:40	116.47159	39.96918
76	2008-02-04 00:33:09	116.47387	39.97035
76	2008-02-04 00:42:41	116.46134	39.94968
76	2008-02-04 00:43:39	116.46268	39.94501
76	2008-02-04 00:53:39	116.44387	39.94642
76	2008-02-04 00:59:10	116.44926	39.93575
76	2008-02-04 01:07:24	116.46988	39.97284
76	2008-02-04 01:09:10	116.47283	39.9709
76	2008-02-04 01:17:24	116.49124	39.96309
76	2008-02-04 01:27:24	116.44979	39.9499
76	2008-02-04 01:37:25	116.45368	39.94836
76	2008-02-04 01:47:25	116.45375	39.94845
76	2008-02-04 01:57:24	116.45403	39.94834
76	2008-02-04 02:14:32	116.40284	39.97965
76	2008-02-04 02:20:28	116.41777	39.98587
76	2008-02-04 02:30:28	116.49357	39.93201
76	2008-02-04 02:31:05	116.4952	39.93151
76	2008-02-04 02:40:28	116.48348	39.93056
76	2008-02-04 02:44:52	116.49628	39.91285
76	2008-02-04 02:51:59	116.48222	39.91416
76	2008-02-04 02:58:03	116.52809	39.91723
76	2008-02-04 03:08:03	116.4689	39.91236
76	2008-02-04 03:08:03	116.4689	39.91236
76	2008-02-04 03:18:03	116.46807	39.94384
76	2008-02-04 03:25:17	116.44809	39.93512
76	2008-02-04 03:32:22	116.41324	39.93957
76	2008-02-04 03:38:12	116.41075	39.93586
76	2008-02-04 03:48:12	116.44478	39.87948
76	2008-02-04 03:49:24	116.44644	39.87486
76	2008-02-04 03:59:24	116.45566	39.8954
76	2008-02-04 04:09:25	116.45578	39.89923
76	2008-02-04 04:18:02	116.46087	39.92273
76	2008-02-04 04:25:41	116.45129	39.87802
76	2008-02-04 04:35:40	116.45542	39.88293
76	2008-02-04 04:45:40	116.45602	39.90202
76	2008-02-04 04:55:40	116.45589	39.91724
76	2008-02-04 05:05:40	116.45009	39.92715
76	2008-02-04 05:10:45	116.44926	39.9349
76	2008-02-04 05:15:40	116.43905	39.9257
76	2008-02-04 05:25:40	116.44061	39.93231
76	2008-02-04 05:35:40	116.41224	39.96124
76	2008-02-04 05:55:40	116.41195	39.96105
76	2008-02-04 06:15:40	116.41187	39.96131
76	2008-02-04 06:25:40	116.41212	39.96146
76	2008-02-04 06:35:40	116.41197	39.96134
76	2008-02-04 06:45:40	116.41229	39.96126
76	2008-02-04 06:55:40	116.41228	39.96127
76	2008-02-04 07:05:40	116.41229	39.96123
76	2008-02-04 07:15:39	116.41225	39.96124
76	2008-02-04 07:25:39	116.41223	39.96125
76	2008-02-04 07:35:39	116.41193	39.96112
76	2008-02-04 07:45:40	116.41194	39.96118
76	2008-02-04 07:55:40	116.41233	39.9613
76	2008-02-04 08:01:24	116.41126	39.96074
76	2008-02-04 08:11:24	116.49666	40.00007
76	2008-02-04 08:21:24	116.57855	40.04639
76	2008-02-04 08:31:24	116.58299	40.07611
76	2008-02-04 08:35:35	116.58661	40.07865
76	2008-02-04 08:45:35	116.58679	40.06122
76	2008-02-04 08:55:35	116.54626	40.02554
76	2008-02-04 09:05:35	116.50576	40.01056
76	2008-02-04 09:05:35	116.50576	40.01056
76	2008-02-04 09:15:35	116.50604	40.01084
76	2008-02-04 09:25:35	116.50605	40.01084
76	2008-02-04 09:35:34	116.50606	40.01083
76	2008-02-04 09:45:34	116.50587	40.01076
76	2008-02-04 09:55:34	116.50593	40.01077
76	2008-02-04 10:05:34	116.50595	40.01078
76	2008-02-04 10:15:35	116.50596	40.01077
76	2008-02-04 10:25:35	116.50597	40.01078
76	2008-02-04 10:35:35	116.50597	40.01079
76	2008-02-04 10:45:35	116.50598	40.01079
76	2008-02-04 10:55:34	116.50601	40.01077
76	2008-02-04 11:05:34	116.50611	40.01065
76	2008-02-04 11:15:34	116.50615	40.01089
76	2008-02-04 11:25:34	116.50614	40.01088
76	2008-02-04 11:35:34	116.50614	40.01087
76	2008-02-04 11:45:34	116.50613	40.01087
76	2008-02-04 11:55:35	116.50601	40.01073
76	2008-02-04 12:05:34	116.50604	40.01077
76	2008-02-04 12:15:34	116.50587	40.01075
76	2008-02-04 12:25:34	116.50605	40.01084
76	2008-02-04 12:35:34	116.50605	40.01079
76	2008-02-04 12:45:34	116.50605	40.01079
76	2008-02-04 12:55:34	116.50605	40.0108
76	2008-02-04 13:04:30	116.50604	40.01079
76	2008-02-04 13:05:34	116.50604	40.0108
76	2008-02-04 13:15:34	116.50605	40.0108
76	2008-02-04 13:25:33	116.50604	40.0108
76	2008-02-04 13:35:33	116.50603	40.0108
76	2008-02-04 13:45:33	116.5051	40.01031
76	2008-02-04 13:55:33	116.46228	39.996
76	2008-02-04 13:55:33	116.46228	39.996
76	2008-02-04 13:58:40	116.44931	39.99578
76	2008-02-04 14:05:34	116.45375	39.99572
76	2008-02-04 14:15:34	116.41242	39.98768
76	2008-02-04 14:25:34	116.41767	39.98844
76	2008-02-04 14:35:33	116.40692	39.98756
76	2008-02-04 14:45:33	116.40147	39.99608
76	2008-02-04 14:55:07	116.40764	39.98807
76	2008-02-04 14:56:22	116.40148	39.99085
76	2008-02-04 15:06:22	116.40769	39.99753
76	2008-02-04 15:06:24	116.40793	39.99756
76	2008-02-04 15:16:24	116.45062	39.97817
76	2008-02-04 15:21:16	116.45907	39.96006
76	2008-02-04 15:46:27	116.40836	39.98911
76	2008-02-04 15:51:16	116.40083	39.99089
76	2008-02-04 16:01:16	116.4155	39.99739
76	2008-02-04 16:01:16	116.4155	39.99739
76	2008-02-04 16:11:16	116.39876	39.99271
76	2008-02-04 16:12:58	116.39934	39.99261
76	2008-02-04 16:21:16	116.424	39.99697
76	2008-02-04 16:22:58	116.41801	39.99537
76	2008-02-04 16:32:58	116.48034	39.98501
76	2008-02-04 16:35:01	116.48357	39.97603
76	2008-02-04 16:42:58	116.46569	39.98188
76	2008-02-04 16:52:58	116.36348	39.98607
76	2008-02-04 17:01:03	116.31021	39.983
76	2008-02-04 17:11:04	116.32791	39.98447
76	2008-02-04 17:17:53	116.37834	39.98604
76	2008-02-04 17:24:33	116.39598	39.96398
76	2008-02-04 17:34:33	116.40338	39.98074
76	2008-02-04 17:43:50	116.41781	39.98632
76	2008-02-04 17:50:27	116.41873	39.9591
76	2008-02-04 18:00:27	116.41191	39.96832
76	2008-02-04 18:10:27	116.4116	39.98695
76	2008-02-04 18:13:18	116.41165	39.98701
76	2008-02-04 18:23:18	116.4509	39.99095
76	2008-02-04 18:24:38	116.44892	39.99129
76	2008-02-04 18:34:38	116.42536	39.99235
76	2008-02-04 18:44:38	116.40002	39.98723
76	2008-02-04 18:49:40	116.39823	39.99334
76	2008-02-04 19:04:27	116.34278	39.95677
76	2008-02-04 19:09:40	116.32979	39.96065
76	2008-02-04 19:14:26	116.32777	39.97347
76	2008-02-04 19:24:26	116.35658	39.98029
76	2008-02-04 19:27:44	116.36344	39.9834
76	2008-02-04 19:37:45	116.3502	40.02057
76	2008-02-04 19:47:45	116.33882	40.02951
76	2008-02-04 19:51:07	116.33121	40.03019
76	2008-02-04 19:57:45	116.33522	40.03689
76	2008-02-04 19:57:45	116.33522	40.03689
76	2008-02-04 20:07:45	116.34645	40.00007
76	2008-02-04 20:07:45	116.34645	40.00007
76	2008-02-04 20:17:44	116.49064	40.0
76	2008-02-04 20:17:44	116.49064	40.0
76	2008-02-04 20:27:44	116.30412	39.9277
76	2008-02-04 20:37:44	116.30425	39.90614
76	2008-02-04 20:47:18	116.3147	39.89507
76	2008-02-04 20:57:19	116.30445	39.90828
76	2008-02-04 21:07:18	116.3044	39.92712
76	2008-02-04 21:17:18	116.31978	39.95044
76	2008-02-04 21:27:18	116.34629	39.97518
76	2008-02-04 21:37:18	116.37928	39.98607
76	2008-02-04 21:55:57	116.46357	39.97692
76	2008-02-04 22:00:45	116.44101	39.99229
76	2008-02-04 22:06:34	116.41152	39.98766
76	2008-02-04 22:21:09	116.40717	39.99374
76	2008-02-04 22:26:17	116.3998	39.99387
76	2008-02-04 22:31:09	116.41168	40.00055
76	2008-02-04 22:36:17	116.40829	40.00162
76	2008-02-04 22:41:09	116.4004	39.99098
76	2008-02-04 22:51:09	116.38863	39.96034
76	2008-02-04 23:03:42	116.40103	39.9671
76	2008-02-04 23:10:46	116.41492	39.98765
76	2008-02-04 23:16:36	116.42179	40.00069
76	2008-02-04 23:20:46	116.41124	40.00294
76	2008-02-04 23:20:46	116.41124	40.00294
76	2008-02-04 23:30:46	116.34022	40.02183
76	2008-02-04 23:30:46	116.34022	40.02183
76	2008-02-04 23:36:27	116.27619	40.02053
76	2008-02-04 23:46:27	116.28589	39.99656
76	2008-02-04 23:56:27	116.31115	39.98397
76	2008-02-05 00:01:51	116.31333	39.98397
76	2008-02-05 00:10:37	116.41742	39.98729
76	2008-02-05 00:20:37	116.40456	39.9874
76	2008-02-05 00:30:37	116.40675	39.98189
76	2008-02-05 00:31:53	116.40564	39.98447
76	2008-02-05 00:41:53	116.41856	39.96575
76	2008-02-05 00:46:46	116.41451	39.94781
76	2008-02-05 00:56:46	116.4115	39.97499
76	2008-02-05 01:02:57	116.41532	39.98725
76	2008-02-05 01:11:03	116.45937	40.01147
76	2008-02-05 01:19:24	116.44961	39.99549
76	2008-02-05 01:37:42	116.45889	39.89215
76	2008-02-05 01:57:42	116.45545	39.93992
76	2008-02-05 02:47:41	116.43242	39.96647
76	2008-02-05 02:51:00	116.4235	39.96827
76	2008-02-05 02:57:41	116.41186	39.96578
76	2008-02-05 03:07:42	116.41097	39.99289
76	2008-02-05 03:09:10	116.41531	39.99168
76	2008-02-05 03:19:10	116.40751	40.05874
76	2008-02-05 03:23:30	116.40563	40.06963
76	2008-02-05 03:33:29	116.40687	40.03139
76	2008-02-05 03:43:29	116.41069	39.99763
76	2008-02-05 04:03:29	116.4119	39.99328
76	2008-02-05 04:13:29	116.41165	39.99332
76	2008-02-05 04:33:29	116.41203	39.99385
76	2008-02-05 04:43:29	116.41195	39.99363
76	2008-02-05 04:53:29	116.41198	39.99364
76	2008-02-05 05:03:28	116.41201	39.9936
76	2008-02-05 05:13:28	116.41191	39.99359
76	2008-02-05 05:23:28	116.41204	39.99358
76	2008-02-05 05:33:29	116.41202	39.99359
76	2008-02-05 05:43:29	116.41194	39.99387
76	2008-02-05 05:53:29	116.41191	39.99363
76	2008-02-05 06:03:29	116.41231	39.994
76	2008-02-05 06:13:28	116.41195	39.99357
76	2008-02-05 06:23:28	116.41175	39.99371
76	2008-02-05 06:33:28	116.41158	39.99328
76	2008-02-05 06:43:28	116.41798	39.99576
76	2008-02-05 06:53:28	116.41056	39.98764
76	2008-02-05 07:03:28	116.40666	39.99675
76	2008-02-05 07:13:29	116.40671	39.99673
76	2008-02-05 07:22:47	116.40661	39.99705
76	2008-02-05 07:42:47	116.3735	39.86923
76	2008-02-05 07:44:32	116.3786	39.8693
76	2008-02-05 07:54:32	116.37808	39.89746
76	2008-02-05 08:04:32	116.37322	39.93751
76	2008-02-05 08:14:32	116.39323	39.96195
76	2008-02-05 08:17:44	116.40154	39.9705
76	2008-02-05 08:27:44	116.41151	40.03231
76	2008-02-05 08:30:51	116.4101	40.05596
76	2008-02-05 08:40:51	116.41128	40.02364
76	2008-02-05 08:50:51	116.41758	39.98818
76	2008-02-05 08:53:27	116.41469	39.98211
76	2008-02-05 09:13:27	116.30578	39.89575
76	2008-02-05 09:13:56	116.30868	39.89564
76	2008-02-05 09:35:10	116.35007	39.94903
76	2008-02-05 09:56:24	116.40648	39.98698
76	2008-02-05 10:06:04	116.4838	39.97214
76	2008-02-05 10:16:04	116.45606	39.98458
76	2008-02-05 10:26:04	116.40788	39.98751
76	2008-02-05 10:26:28	116.40694	39.98749
76	2008-02-05 10:38:21	116.25612	39.97218
76	2008-02-05 10:40:29	116.24878	39.97153
76	2008-02-05 10:46:28	116.26873	39.96876
76	2008-02-05 10:56:28	116.58817	39.62679
76	2008-02-05 10:56:28	116.58817	39.62679
76	2008-02-05 11:00:48	116.3944	39.96757
76	2008-02-05 11:10:48	116.40913	39.98709
76	2008-02-05 11:20:16	116.41185	39.98713
76	2008-02-05 11:27:10	116.45877	39.98372
76	2008-02-05 11:30:17	116.46859	39.98817
76	2008-02-05 11:37:10	116.47241	40.00135
76	2008-02-05 11:47:10	116.47588	40.01268
76	2008-02-05 11:57:10	116.49349	39.99794
76	2008-02-05 12:17:10	116.5052	40.00998
76	2008-02-05 12:27:10	116.5052	40.00998
76	2008-02-05 12:37:10	116.5052	40.00999
76	2008-02-05 12:47:10	116.5052	40.01
76	2008-02-05 12:57:10	116.50519	40.01001
76	2008-02-05 13:04:48	116.50518	40.01001
76	2008-02-05 13:07:10	116.50518	40.01001
76	2008-02-05 13:17:09	116.50518	40.01002
76	2008-02-05 13:27:09	116.50517	40.01002
76	2008-02-05 13:37:09	116.50517	40.01002
76	2008-02-05 13:47:09	116.50517	40.01002
76	2008-02-05 13:57:10	116.50517	40.01002
76	2008-02-05 14:07:10	116.50517	40.01003
76	2008-02-05 14:17:09	116.50517	40.01003
76	2008-02-05 14:27:09	116.50516	40.01003
76	2008-02-05 14:37:09	116.50516	40.01003
76	2008-02-05 14:47:09	116.50516	40.01003
76	2008-02-05 14:57:09	116.50516	40.01003
76	2008-02-05 15:07:09	116.50516	40.01003
76	2008-02-05 15:07:10	116.27483	40.02204
76	2008-02-05 15:17:09	116.50516	40.01003
76	2008-02-05 15:27:09	116.50516	40.01003
76	2008-02-05 15:27:09	116.50516	40.01003
76	2008-02-05 15:27:09	116.50516	40.01003
76	2008-02-05 15:37:09	116.50516	40.01003
76	2008-02-05 15:47:09	116.50516	40.01003
76	2008-02-05 15:47:09	116.50516	40.01003
76	2008-02-05 15:57:09	116.50516	40.01003
76	2008-02-05 16:07:09	116.50516	40.01003
76	2008-02-05 16:17:09	116.50516	40.01003
76	2008-02-05 16:27:09	116.50516	40.01003
76	2008-02-05 16:37:09	116.50516	40.01004
76	2008-02-05 16:37:09	116.50516	40.01004
76	2008-02-05 16:47:09	116.50516	40.01004
76	2008-02-05 16:57:08	116.50515	40.01004
76	2008-02-05 17:07:08	116.50515	40.01005
76	2008-02-05 17:17:09	116.50515	40.01005
76	2008-02-05 17:27:09	116.50515	40.01005
76	2008-02-05 17:37:08	116.50515	40.01005
76	2008-02-05 17:47:08	116.50515	40.01005
76	2008-02-05 17:57:08	116.50505	40.01004
76	2008-02-05 18:07:08	116.50507	40.01003
76	2008-02-05 18:17:09	116.50508	40.01004
76	2008-02-05 18:27:09	116.50509	40.01004
76	2008-02-05 18:37:08	116.5051	40.01004
76	2008-02-05 18:47:08	116.50511	40.01004
76	2008-02-05 18:57:08	116.50511	40.01005
76	2008-02-05 19:07:08	116.50511	40.01005
76	2008-02-05 19:17:09	116.50512	40.01005
76	2008-02-05 19:27:08	116.50512	40.01005
76	2008-02-05 19:37:08	116.50512	40.01005
76	2008-02-05 19:47:08	116.50512	40.01005
76	2008-02-05 19:57:08	116.50512	40.01005
76	2008-02-05 20:07:08	116.50512	40.01005
76	2008-02-05 20:17:08	116.50512	40.01005
76	2008-02-05 20:27:08	116.50512	40.01004
76	2008-02-05 20:37:08	116.50512	40.01004
76	2008-02-05 20:37:08	116.50512	40.01004
76	2008-02-05 20:47:08	116.50512	40.01004
76	2008-02-05 20:57:07	116.50509	40.01001
76	2008-02-05 21:07:08	116.5051	40.01001
76	2008-02-05 21:17:08	116.5051	40.01001
76	2008-02-05 21:27:07	116.50511	40.01002
76	2008-02-05 21:37:07	116.50511	40.01002
76	2008-02-05 21:47:07	116.50511	40.01002
76	2008-02-05 21:57:07	116.50514	40.01001
76	2008-02-05 22:07:07	116.50514	40.01003
76	2008-02-05 22:17:07	116.50508	40.01029
76	2008-02-05 22:27:07	116.50509	40.01023
76	2008-02-05 22:37:08	116.50511	40.01017
76	2008-02-05 22:47:08	116.50514	40.01014
76	2008-02-05 22:57:07	116.50514	40.01017
76	2008-02-05 23:07:12	116.50514	40.01015
76	2008-02-05 23:17:07	116.50515	40.01013
76	2008-02-05 23:27:07	116.50521	40.01005
76	2008-02-05 23:37:07	116.50521	40.01005
76	2008-02-05 23:47:07	116.50521	40.01005
76	2008-02-05 23:57:07	116.50521	40.01005
76	2008-02-06 00:07:07	116.5052	40.01005
76	2008-02-06 00:17:07	116.5052	40.01005
76	2008-02-06 00:27:07	116.5052	40.01004
76	2008-02-06 00:37:08	116.50512	40.01
76	2008-02-06 00:57:07	116.50513	40.01003
76	2008-02-06 01:07:07	116.50513	40.01003
76	2008-02-06 01:17:07	116.50512	40.01003
76	2008-02-06 01:27:07	116.50512	40.01003
76	2008-02-06 01:27:07	116.50512	40.01003
76	2008-02-06 01:37:06	116.50512	40.01003
76	2008-02-06 01:47:06	116.50512	40.01003
76	2008-02-06 01:57:06	116.50512	40.01003
76	2008-02-06 02:17:07	116.50513	40.01004
76	2008-02-06 02:27:07	116.50513	40.01004
76	2008-02-06 02:37:06	116.50513	40.01004
76	2008-02-06 02:47:06	116.50514	40.01004
76	2008-02-06 02:57:06	116.50514	40.01004
76	2008-02-06 06:27:30	116.50513	40.00999
76	2008-02-06 06:37:29	116.50513	40.00999
76	2008-02-06 06:47:30	116.50513	40.00999
76	2008-02-06 06:57:30	116.50513	40.01
76	2008-02-06 07:07:30	116.50512	40.01
76	2008-02-06 07:17:30	116.50512	40.01001
76	2008-02-06 07:27:29	116.50513	40.01001
76	2008-02-06 07:37:29	116.50512	40.01002
76	2008-02-06 07:47:29	116.50512	40.01002
76	2008-02-06 07:57:29	116.50511	40.01002
76	2008-02-06 08:07:29	116.50511	40.01002
76	2008-02-06 08:17:29	116.50511	40.01002
76	2008-02-06 08:27:29	116.50513	40.01001
76	2008-02-06 08:37:29	116.50514	40.01001
76	2008-02-06 08:47:29	116.50518	40.01005
76	2008-02-06 08:57:29	116.50517	40.01005
76	2008-02-06 09:07:28	116.50531	40.01019
76	2008-02-06 09:17:29	116.50532	40.01019
76	2008-02-06 09:27:29	116.50531	40.01018
76	2008-02-06 09:37:29	116.50522	40.01008
76	2008-02-06 09:47:29	116.50521	40.01004
76	2008-02-06 09:57:29	116.50521	40.01004
76	2008-02-06 10:07:28	116.5052	40.01004
76	2008-02-06 10:17:28	116.5052	40.01004
76	2008-02-06 10:27:28	116.5052	40.01004
76	2008-02-06 10:37:28	116.5052	40.01004
76	2008-02-06 10:47:29	116.50516	40.01021
76	2008-02-06 10:57:28	116.50506	40.01007
76	2008-02-06 10:57:28	116.50506	40.01007
76	2008-02-06 11:07:28	116.50506	40.01005
76	2008-02-06 11:17:28	116.50507	40.01005
76	2008-02-06 11:27:28	116.50517	40.01013
76	2008-02-06 11:37:28	116.50516	40.01012
76	2008-02-06 11:47:28	116.50517	40.01011
76	2008-02-06 11:57:28	116.50517	40.01011
76	2008-02-06 12:07:29	116.50517	40.01011
76	2008-02-06 12:17:29	116.50518	40.01012
76	2008-02-06 12:27:28	116.50519	40.01011
76	2008-02-06 12:47:28	116.50519	40.01008
76	2008-02-06 12:57:28	116.50519	40.01007
76	2008-02-06 13:01:25	116.50518	40.01007
76	2008-02-06 13:07:28	116.50518	40.01006
76	2008-02-06 13:17:28	116.50518	40.01006
76	2008-02-06 13:27:27	116.50516	40.01007
76	2008-02-06 13:37:28	116.46122	39.99605
76	2008-02-06 13:47:27	116.41789	39.99148
76	2008-02-06 14:01:17	116.40649	40.02916
76	2008-02-06 14:11:18	116.41101	39.99724
76	2008-02-06 14:15:36	116.40827	39.99733
76	2008-02-06 14:15:36	116.40827	39.99733
76	2008-02-06 14:24:20	116.39939	39.96989
76	2008-02-06 14:28:14	116.3955	39.97352
76	2008-02-06 14:35:55	116.31471	39.96714
76	2008-02-06 14:45:55	116.35185	39.98528
76	2008-02-06 14:46:06	116.35214	39.98526
76	2008-02-06 14:56:06	116.26816	39.94169
76	2008-02-06 15:06:06	116.23914	39.90619
76	2008-02-06 15:09:22	116.23018	39.90245
76	2008-02-06 15:16:06	116.25873	39.90955
76	2008-02-06 15:19:57	116.2744	39.92278
76	2008-02-06 15:26:06	116.28663	39.93098
76	2008-02-06 15:29:57	116.30048	39.9417
76	2008-02-06 15:36:06	116.33372	39.93705
76	2008-02-06 15:40:04	116.37264	39.94785
76	2008-02-06 15:49:02	116.35969	39.97188
76	2008-02-06 15:52:54	116.36526	39.98421
76	2008-02-06 16:02:54	116.38393	39.98636
76	2008-02-06 16:12:54	116.40159	39.99098
76	2008-02-06 16:14:43	116.40956	39.99373
76	2008-02-06 16:22:54	116.4107	40.02904
76	2008-02-06 16:32:55	116.40668	39.99701
76	2008-02-06 16:35:28	116.41787	39.99422
76	2008-02-06 16:45:28	116.3469	39.97282
76	2008-02-06 16:45:28	116.3469	39.97282
76	2008-02-06 16:55:28	116.35072	39.90801
76	2008-02-06 17:00:50	116.3404	39.88152
76	2008-02-06 17:05:28	116.34198	39.88788
76	2008-02-06 17:15:27	116.34883	39.95625
76	2008-02-06 17:18:16	116.35107	39.97341
76	2008-02-06 17:34:55	116.41202	39.98716
76	2008-02-06 17:44:55	116.4576	39.98826
76	2008-02-06 17:45:20	116.46044	39.98638
76	2008-02-06 17:55:21	116.41612	39.99241
76	2008-02-06 18:05:20	116.38092	39.98911
76	2008-02-06 18:25:21	116.4116	39.98709
76	2008-02-06 18:28:50	116.4121	39.98716
76	2008-02-06 18:35:20	116.41155	39.99749
76	2008-02-06 18:38:50	116.41079	39.98574
76	2008-02-06 18:48:50	116.41102	39.99348
76	2008-02-06 18:54:06	116.39655	39.98997
76	2008-02-06 18:58:50	116.39452	39.99445
76	2008-02-06 19:07:49	116.35772	40.00518
76	2008-02-06 19:17:49	116.38063	39.98927
76	2008-02-06 19:20:38	116.37654	39.98587
76	2008-02-06 19:27:49	116.37	39.99879
76	2008-02-06 19:37:49	116.4094	39.98691
76	2008-02-06 19:43:21	116.4046	39.99362
76	2008-02-06 19:53:21	116.41144	40.0333
76	2008-02-06 20:03:00	116.42577	40.06744
76	2008-02-06 20:10:19	116.41077	40.05763
76	2008-02-06 20:20:19	116.38068	40.00863
76	2008-02-06 20:25:39	116.34641	40.01002
76	2008-02-06 20:35:39	116.35899	39.99249
76	2008-02-06 20:45:39	116.37933	39.98611
76	2008-02-06 20:55:14	116.40596	39.99371
76	2008-02-06 21:05:14	116.36933	39.94758
76	2008-02-06 21:09:02	116.36784	39.9377
76	2008-02-06 21:15:14	116.36718	39.92411
76	2008-02-06 21:22:40	116.36014	39.90244
76	2008-02-06 21:32:40	116.3624	39.9343
76	2008-02-06 21:39:20	116.36578	39.94816
76	2008-02-06 21:46:53	116.36266	39.98041
76	2008-02-06 21:49:21	116.36356	39.97568
76	2008-02-06 21:59:21	116.29093	39.94589
76	2008-02-06 22:01:41	116.28947	39.93958
76	2008-02-06 22:09:52	116.28743	39.93094
76	2008-02-06 22:19:09	116.32941	39.9451
76	2008-02-06 22:21:52	116.33041	39.94995
76	2008-02-06 22:40:43	116.32749	39.96598
76	2008-02-06 22:48:30	116.33962	39.96618
76	2008-02-06 23:06:28	116.38056	39.85624
76	2008-02-06 23:09:42	116.3782	39.85434
76	2008-02-06 23:17:14	116.38069	39.85409
76	2008-02-06 23:27:13	116.36381	39.88805
76	2008-02-06 23:31:48	116.34874	39.89488
76	2008-02-06 23:37:14	116.3393	39.90183
76	2008-02-06 23:48:00	116.27753	39.90669
76	2008-02-06 23:49:36	116.27742	39.91408
76	2008-02-06 23:57:29	116.29529	39.92554
76	2008-02-07 00:01:17	116.30212	39.92009
76	2008-02-07 00:11:17	116.31857	39.94617
76	2008-02-07 00:24:24	116.29355	39.94059
76	2008-02-07 00:29:28	116.31615	39.93762
76	2008-02-07 00:29:28	116.31615	39.93762
76	2008-02-07 00:35:15	116.33392	39.91698
76	2008-02-07 00:39:28	116.3499	39.91696
76	2008-02-07 00:45:15	116.35015	39.94235
76	2008-02-07 00:54:30	116.37377	39.96541
76	2008-02-07 01:02:48	116.42796	39.92971
76	2008-02-07 01:05:17	116.42095	39.91434
76	2008-02-07 01:12:49	116.42806	39.93177
76	2008-02-07 01:17:29	116.44088	39.95167
76	2008-02-07 01:27:29	116.42321	39.96832
76	2008-02-07 01:27:29	116.42321	39.96832
76	2008-02-07 01:28:38	116.41855	39.96869
76	2008-02-07 01:38:38	116.46194	39.9499
76	2008-02-07 01:48:38	116.39147	39.96722
76	2008-02-07 01:58:38	116.29398	39.95818
76	2008-02-07 02:24:05	116.35303	39.93598
76	2008-02-07 02:27:25	116.35008	39.93661
76	2008-02-07 02:35:18	116.37065	39.96071
76	2008-02-07 02:39:54	116.38003	39.96669
76	2008-02-07 02:39:54	116.38003	39.96669
76	2008-02-07 02:47:28	116.42282	39.95472
76	2008-02-07 02:50:36	116.41915	39.95555
76	2008-02-07 03:00:36	116.45525	39.90081
76	2008-02-07 03:07:56	116.46722	39.87905
76	2008-02-07 03:17:56	116.45714	39.89405
76	2008-02-07 03:27:56	116.45587	39.92672
76	2008-02-07 03:29:00	116.45594	39.93096
76	2008-02-07 03:38:05	116.41596	39.93961
76	2008-02-07 03:48:05	116.39703	39.92627
76	2008-02-07 03:50:33	116.39378	39.92201
76	2008-02-07 04:00:33	116.37358	39.98203
76	2008-02-07 04:00:33	116.37358	39.98203
76	2008-02-07 04:00:33	116.37358	39.98203
76	2008-02-07 04:25:48	116.36354	39.98291
76	2008-02-07 04:35:47	116.40212	39.98813
76	2008-02-07 04:45:48	116.41835	39.99541
76	2008-02-07 04:55:48	116.41064	39.98545
76	2008-02-07 05:01:45	116.41298	39.96068
76	2008-02-07 05:05:47	116.41931	39.95798
76	2008-02-07 05:15:48	116.41037	39.94548
76	2008-02-07 05:25:48	116.40703	39.96785
76	2008-02-07 05:31:32	116.40159	39.99169
76	2008-02-07 05:38:50	116.37916	39.99386
76	2008-02-07 05:38:50	116.37916	39.99386
76	2008-02-07 05:48:49	116.40165	39.99447
76	2008-02-07 05:58:49	116.41124	40.00052
76	2008-02-07 06:08:50	116.41122	40.0005
76	2008-02-07 06:18:50	116.41168	39.99353
76	2008-02-07 06:28:49	116.41156	39.99337
76	2008-02-07 06:38:49	116.41225	39.99356
76	2008-02-07 06:48:49	116.41216	39.99361
76	2008-02-07 06:49:43	116.41204	39.99364
76	2008-02-07 06:59:43	116.41127	40.06015
76	2008-02-07 07:05:02	116.43384	40.0626
76	2008-02-07 07:15:02	116.408	40.05674
76	2008-02-07 07:21:12	116.40918	40.03619
76	2008-02-07 07:31:12	116.40805	39.96059
76	2008-02-07 07:35:19	116.39834	39.96665
76	2008-02-07 07:41:12	116.41172	39.97003
76	2008-02-07 07:46:18	116.41789	39.98743
76	2008-02-07 07:54:36	116.40192	39.99339
76	2008-02-07 07:57:48	116.41126	40.00242
76	2008-02-07 08:07:48	116.41014	39.99376
76	2008-02-07 08:17:48	116.41185	39.99358
76	2008-02-07 08:27:48	116.41186	39.99359
76	2008-02-07 08:32:53	116.41773	39.99751
76	2008-02-07 08:32:53	116.41773	39.99751
76	2008-02-07 08:37:48	116.40309	39.99061
76	2008-02-07 08:42:53	116.41056	40.01345
76	2008-02-07 08:48:00	116.41624	40.04259
76	2008-02-07 08:52:53	116.41016	40.03636
76	2008-02-07 08:58:00	116.40997	40.01121
76	2008-02-07 09:06:04	116.4182	39.9956
76	2008-02-07 09:25:50	116.40734	40.0014
76	2008-02-07 09:26:46	116.40648	39.999
76	2008-02-07 09:35:50	116.38157	39.98116
76	2008-02-07 09:40:59	116.41162	39.98704
76	2008-02-07 09:57:11	116.58666	40.07854
76	2008-02-07 10:07:11	116.54968	40.06421
76	2008-02-07 10:17:11	116.52011	40.03356
76	2008-02-07 10:27:11	116.47882	40.02047
76	2008-02-07 10:36:58	116.45145	39.99861
76	2008-02-07 10:38:08	116.45639	39.99471
76	2008-02-07 10:48:08	116.4172	39.99451
76	2008-02-07 10:48:08	116.4172	39.99451
76	2008-02-07 10:51:26	116.41062	39.99063
76	2008-02-07 10:59:54	116.43804	39.9633
76	2008-02-07 11:01:27	116.43413	39.96576
76	2008-02-07 11:09:54	116.41168	39.98703
76	2008-02-07 11:11:50	116.4119	39.98706
76	2008-02-07 11:20:40	116.47909	39.96991
76	2008-02-07 11:23:54	116.474	39.97036
76	2008-02-07 11:33:54	116.44221	39.90623
76	2008-02-07 11:41:03	116.43492	39.90977
76	2008-02-07 11:50:02	116.43492	39.90977
76	2008-02-07 11:57:14	116.43492	39.90977
76	2008-02-07 12:00:24	116.3752	39.97264
76	2008-02-07 12:10:23	116.34976	39.92519
76	2008-02-07 12:10:23	116.34976	39.92519
76	2008-02-07 12:13:27	116.33591	39.9222
76	2008-02-07 12:23:27	116.35037	39.94279
76	2008-02-07 12:27:55	116.34889	39.96355
76	2008-02-07 12:37:55	116.28797	39.94095
76	2008-02-07 12:38:18	116.28527	39.9409
76	2008-02-07 12:48:18	116.26831	39.94599
76	2008-02-07 12:48:56	116.26949	39.94654
76	2008-02-07 12:48:56	116.26949	39.94654
76	2008-02-07 12:58:18	116.25554	39.9731
76	2008-02-07 12:59:08	116.25582	39.97276
76	2008-02-07 13:01:46	116.2698	39.96512
76	2008-02-07 13:08:18	116.28019	39.95673
76	2008-02-07 13:08:18	116.28019	39.95673
76	2008-02-07 13:18:18	116.31707	39.96575
76	2008-02-07 13:21:20	116.33289	39.96867
76	2008-02-07 16:46:23	116.50608	40.01049
76	2008-02-07 16:56:23	116.50609	40.01048
76	2008-02-07 17:06:23	116.5061	40.0105
76	2008-02-07 17:16:24	116.50609	40.0105
76	2008-02-07 17:26:24	116.50609	40.01052
76	2008-02-07 17:36:23	116.50609	40.01053
76	2008-02-07 17:46:23	116.50608	40.01053
76	2008-02-07 17:56:23	116.50608	40.01054
76	2008-02-07 18:06:23	116.50608	40.01054
76	2008-02-07 18:16:24	116.50607	40.01054
76	2008-02-07 18:26:23	116.50607	40.01054
76	2008-02-07 18:36:23	116.50607	40.01054
76	2008-02-07 18:46:23	116.50607	40.01054
76	2008-02-07 18:56:23	116.50606	40.01054
76	2008-02-07 19:06:23	116.50605	40.01055
76	2008-02-07 19:16:23	116.50605	40.01055
76	2008-02-07 19:26:23	116.50604	40.01055
76	2008-02-07 19:36:23	116.50605	40.01055
76	2008-02-07 19:46:23	116.50606	40.01054
76	2008-02-07 19:56:23	116.50606	40.01054
76	2008-02-07 20:06:23	116.50606	40.01055
76	2008-02-07 20:16:23	116.50607	40.01055
76	2008-02-07 20:26:23	116.50606	40.01056
76	2008-02-07 20:36:22	116.50607	40.01059
76	2008-02-07 20:46:22	116.50607	40.0106
76	2008-02-07 20:56:22	116.50597	40.01069
76	2008-02-07 21:06:22	116.50594	40.01068
76	2008-02-07 21:16:23	116.50586	40.01068
76	2008-02-07 21:16:23	116.50586	40.01068
76	2008-02-07 21:26:23	116.50589	40.01067
76	2008-02-07 21:36:22	116.50631	40.01052
76	2008-02-07 21:46:22	116.50616	40.01059
76	2008-02-07 21:56:22	116.50615	40.01056
76	2008-02-07 22:06:22	116.50614	40.01056
76	2008-02-07 22:16:23	116.50612	40.01056
76	2008-02-07 22:26:23	116.5061	40.01055
76	2008-02-07 22:36:23	116.50608	40.01055
76	2008-02-07 22:46:23	116.50606	40.01054
76	2008-02-07 22:56:22	116.50606	40.01055
76	2008-02-07 23:06:22	116.50606	40.01055
76	2008-02-07 23:16:22	116.50605	40.01056
76	2008-02-07 23:26:22	116.50605	40.01056
76	2008-02-07 23:36:22	116.50604	40.01056
76	2008-02-07 23:46:22	116.50604	40.01056
76	2008-02-07 23:56:22	116.50604	40.01057
76	2008-02-08 00:06:22	116.50604	40.01057
76	2008-02-08 00:16:22	116.50604	40.01057
76	2008-02-08 00:26:22	116.50604	40.01057
76	2008-02-08 00:36:22	116.50604	40.01057
76	2008-02-08 00:46:22	116.50604	40.01057
76	2008-02-08 00:56:22	116.50604	40.01057
76	2008-02-08 01:06:21	116.50604	40.01057
76	2008-02-08 01:16:21	116.50603	40.01057
76	2008-02-08 01:26:21	116.50603	40.01057
76	2008-02-08 01:36:21	116.50603	40.01057
76	2008-02-08 01:46:22	116.50603	40.01057
76	2008-02-08 01:56:22	116.50603	40.01057
76	2008-02-08 02:46:21	116.50603	40.01058
76	2008-02-08 02:56:21	116.50604	40.01059
76	2008-02-08 03:06:21	116.50604	40.01058
76	2008-02-08 03:16:21	116.50584	40.01055
76	2008-02-08 03:26:21	116.50594	40.01053
76	2008-02-08 03:36:21	116.50599	40.01054
76	2008-02-08 03:46:21	116.50601	40.01055
76	2008-02-08 03:56:21	116.50601	40.01055
76	2008-02-08 04:06:20	116.50601	40.01055
76	2008-02-08 04:16:21	116.50603	40.01055
76	2008-02-08 04:26:21	116.50604	40.01055
76	2008-02-08 04:36:21	116.50605	40.01055
76	2008-02-08 04:36:21	116.50605	40.01055
76	2008-02-08 04:46:21	116.50606	40.01055
76	2008-02-08 04:56:20	116.50606	40.01055
76	2008-02-08 05:06:20	116.50607	40.01055
76	2008-02-08 05:16:20	116.50607	40.01055
76	2008-02-08 05:26:20	116.50608	40.01055
76	2008-02-08 05:36:21	116.50608	40.01055
76	2008-02-08 05:46:20	116.50608	40.01056
76	2008-02-08 05:56:20	116.50607	40.01056
76	2008-02-08 06:06:20	116.50607	40.01056
76	2008-02-08 06:16:20	116.50607	40.01057
76	2008-02-08 06:26:20	116.50607	40.01057
76	2008-02-08 06:36:20	116.50606	40.01057
76	2008-02-08 06:46:20	116.50606	40.01057
76	2008-02-08 06:56:21	116.50606	40.01057
76	2008-02-08 06:56:21	116.50606	40.01057
76	2008-02-08 07:06:21	116.50606	40.01057
76	2008-02-08 07:16:20	116.50606	40.01057
76	2008-02-08 07:26:20	116.50606	40.01058
76	2008-02-08 07:36:20	116.50606	40.01058
76	2008-02-08 07:46:20	116.50606	40.01058
76	2008-02-08 07:56:20	116.50605	40.01059
76	2008-02-08 08:06:20	116.50604	40.01059
76	2008-02-08 08:16:20	116.50599	40.01059
76	2008-02-08 08:26:20	116.506	40.01059
76	2008-02-08 08:36:19	116.506	40.01059
76	2008-02-08 08:46:19	116.506	40.01059
76	2008-02-08 08:56:19	116.506	40.01059
76	2008-02-08 09:06:19	116.506	40.01059
76	2008-02-08 09:16:19	116.50599	40.0106
76	2008-02-08 09:26:19	116.50599	40.01059
76	2008-02-08 09:26:19	116.50599	40.01059
76	2008-02-08 09:36:20	116.50599	40.01059
76	2008-02-08 09:46:20	116.50599	40.01059
76	2008-02-08 09:56:19	116.50599	40.01059
76	2008-02-08 10:06:19	116.506	40.01059
76	2008-02-08 10:16:19	116.506	40.01058
76	2008-02-08 10:26:19	116.506	40.01058
76	2008-02-08 10:36:19	116.506	40.01058
76	2008-02-08 10:46:19	116.506	40.01058
76	2008-02-08 10:56:19	116.506	40.01058
76	2008-02-08 11:06:19	116.50599	40.01058
76	2008-02-08 11:16:19	116.50594	40.01061
76	2008-02-08 11:26:19	116.50594	40.01062
76	2008-02-08 11:36:19	116.50595	40.01064
76	2008-02-08 11:46:18	116.50597	40.01065
76	2008-02-08 11:56:19	116.50608	40.0106
76	2008-02-08 12:06:19	116.50607	40.01063
76	2008-02-08 12:16:19	116.50607	40.01061
76	2008-02-08 12:26:19	116.50143	40.00596
76	2008-02-08 12:34:42	116.46211	39.99595
76	2008-02-08 12:34:42	116.46211	39.99595
76	2008-02-08 12:43:42	116.40422	39.99343
76	2008-02-08 12:44:42	116.40494	39.99412
76	2008-02-08 12:54:42	116.41788	39.99243
76	2008-02-08 12:57:54	116.42143	40.00282
76	2008-02-08 13:04:42	116.41019	40.00764
76	2008-02-08 13:05:31	116.40192	40.00808
76	2008-02-08 13:12:52	116.34684	39.99993
76	2008-02-08 13:21:19	116.36672	40.00023
76	2008-02-08 13:26:43	116.33748	40.00576
76	2008-02-08 13:31:19	116.35332	40.00678
76	2008-02-08 13:41:19	116.45102	39.98727
76	2008-02-08 13:45:43	116.45514	39.9955
76	2008-02-08 13:55:43	116.41229	39.98762
76	2008-02-08 13:57:51	116.40117	39.99079
76	2008-02-08 14:05:44	116.41737	39.99262
76	2008-02-08 14:10:32	116.41417	39.99222
76	2008-02-08 14:20:32	116.43894	39.94943
76	2008-02-08 14:22:34	116.44144	39.94507
76	2008-02-08 14:32:33	116.42823	39.95571
76	2008-02-08 14:35:47	116.41321	39.96068
76	2008-02-08 14:45:47	116.41261	39.95171
76	2008-02-08 14:55:47	116.40993	39.94891
76	2008-02-08 15:05:47	116.37382	39.93181
76	2008-02-08 15:09:37	116.37128	39.91754
76	2008-02-08 15:19:37	116.36623	39.94688
76	2008-02-08 15:29:37	116.40054	39.9869
76	2008-02-08 15:32:14	116.41524	39.98816
76	2008-02-08 15:32:14	116.41524	39.98816
76	2008-02-08 15:41:09	116.35612	39.99525
76	2008-02-08 15:54:33	116.39936	39.94767
76	2008-02-08 15:57:31	116.4105	39.94435
76	2008-02-08 16:07:31	116.39326	39.96188
76	2008-02-08 16:15:41	116.4027	39.97875
76	2008-02-08 16:19:39	116.41032	39.99344
76	2008-02-08 16:25:42	116.37047	39.9863
76	2008-02-08 16:32:38	116.3025	39.98157
76	2008-02-08 16:42:38	116.32706	39.97946
76	2008-02-08 16:52:38	116.36368	39.98564
76	2008-02-08 17:00:09	116.41152	39.98769
76	2008-02-08 17:02:38	116.40109	39.98206
76	2008-02-08 17:10:09	116.4236	39.96801
76	2008-02-08 17:10:09	116.4236	39.96801
76	2008-02-08 17:13:43	116.45549	39.9478
76	2008-02-08 17:21:36	116.4423	39.96049
76	2008-02-08 17:31:36	116.34752	39.98375
76	2008-02-08 17:38:38	116.33904	39.99577
