# Supplementary material for: An adaptive map-matching algorithm based on hierarchical fuzzy system from vehicular GPS data
Source: PLoS One. 2017 Dec 5;12(12):e0188796. doi: 10.1371/journal.pone.0188796 (PMC5716534; doi:10.1371/journal.pone.0188796)
Supplement: S1 Data — (ZIP) [file pone.0188796.s001.zip › data samples/77.txt]

77	2008-02-02 13:39:38	116.34487	39.89676
77	2008-02-02 13:44:38	116.3505	39.90327
77	2008-02-02 13:49:38	116.3504	39.91501
77	2008-02-02 13:54:38	116.34975	39.93032
77	2008-02-02 13:59:38	116.39006	39.94755
77	2008-02-02 14:04:38	116.4127	39.95244
77	2008-02-02 14:04:38	116.4127	39.95244
77	2008-02-02 14:09:38	116.41182	39.96718
77	2008-02-02 14:14:38	116.4105	39.96792
77	2008-02-02 14:19:38	116.40496	39.97007
77	2008-02-02 14:24:38	116.37657	39.96687
77	2008-02-02 14:29:38	116.32828	39.96626
77	2008-02-02 14:34:38	116.29507	39.97416
77	2008-02-02 14:39:38	116.28002	40.01587
77	2008-02-02 14:44:38	116.26648	40.02418
77	2008-02-02 14:49:38	116.27136	40.02526
77	2008-02-02 14:59:38	116.31213	40.01168
77	2008-02-02 15:04:38	116.31208	40.01493
77	2008-02-02 15:09:38	116.31446	40.01166
77	2008-02-02 15:14:38	116.33104	39.99777
77	2008-02-02 15:19:38	116.33052	39.98646
77	2008-02-02 15:24:38	116.33042	39.9864
77	2008-02-02 15:29:38	116.33044	39.9864
77	2008-02-02 15:34:38	116.33048	39.98641
77	2008-02-02 15:39:38	116.33049	39.9864
77	2008-02-02 15:44:38	116.33041	39.98641
77	2008-02-02 15:49:38	116.33147	39.98672
77	2008-02-02 15:54:38	116.33713	39.99188
77	2008-02-02 15:59:38	116.34735	39.98123
77	2008-02-02 16:09:38	116.36515	39.95326
77	2008-02-02 16:14:37	116.3657	39.94763
77	2008-02-02 16:19:37	116.37375	39.94795
77	2008-02-02 16:24:37	116.37422	39.98005
77	2008-02-02 16:29:37	116.38153	39.98139
77	2008-02-02 16:34:37	116.38802	39.96943
77	2008-02-02 16:39:37	116.38904	39.95162
77	2008-02-02 16:44:37	116.38178	39.9476
77	2008-02-02 16:49:37	116.36461	39.94716
77	2008-02-02 16:54:37	116.34924	39.93971
77	2008-02-02 16:59:37	116.34977	39.92779
77	2008-02-02 17:04:37	116.35032	39.91552
77	2008-02-02 17:19:37	116.3323	39.8779
77	2008-02-02 17:24:37	116.32113	39.8758
77	2008-02-02 17:29:37	116.32177	39.86695
77	2008-02-02 17:39:37	116.28677	39.87673
77	2008-02-02 17:44:37	116.30148	39.88194
77	2008-02-02 17:49:37	116.30343	39.88293
77	2008-02-02 17:54:37	116.31322	39.8871
77	2008-02-02 17:59:37	116.31988	39.88857
77	2008-02-02 18:04:37	116.35725	39.88767
77	2008-02-02 18:09:37	116.36652	39.88779
77	2008-02-02 18:19:37	116.40599	39.89145
77	2008-02-02 18:24:37	116.41149	39.89961
77	2008-02-02 18:29:37	116.43398	39.9019
77	2008-02-02 18:34:37	116.48386	39.91299
77	2008-02-02 18:39:37	116.48119	39.95714
77	2008-02-02 18:44:37	116.49183	39.99569
77	2008-02-02 18:49:37	116.55782	40.03085
77	2008-02-02 18:54:37	116.58279	40.06541
77	2008-02-02 18:54:37	116.58279	40.06541
77	2008-02-02 18:59:37	116.58099	40.07891
77	2008-02-02 19:04:37	116.58421	40.06112
77	2008-02-02 19:09:37	116.58708	40.04773
77	2008-02-02 19:14:37	116.56803	40.03329
77	2008-02-02 19:19:37	116.54948	40.02372
77	2008-02-02 19:29:37	116.50796	39.99324
77	2008-02-02 19:34:37	116.48451	39.97901
77	2008-02-02 19:39:37	116.48379	39.97311
77	2008-02-02 19:44:37	116.48373	39.97787
77	2008-02-02 19:49:37	116.47802	39.98219
77	2008-02-02 19:54:37	116.4798	39.98901
77	2008-02-02 19:59:36	116.48352	39.97983
77	2008-02-02 20:04:36	116.48707	39.96294
77	2008-02-02 20:09:36	116.49104	39.96032
77	2008-02-02 20:14:36	116.49253	39.95776
77	2008-02-02 20:19:36	116.499	39.953
77	2008-02-02 20:24:36	116.49928	39.95312
77	2008-02-02 20:34:36	116.49741	39.95193
77	2008-02-02 20:39:36	116.49742	39.95197
77	2008-02-02 20:44:36	116.49183	39.95974
77	2008-02-02 20:49:36	116.48715	39.96294
77	2008-02-02 20:54:36	116.47791	39.97502
77	2008-02-02 20:59:36	116.47376	39.97122
77	2008-02-02 21:04:36	116.47589	39.97356
77	2008-02-02 21:09:36	116.47653	39.96798
77	2008-02-02 21:19:36	116.50411	40.0068
77	2008-02-02 21:24:36	116.57645	40.04456
77	2008-02-02 21:29:36	116.58676	40.07767
77	2008-02-02 21:34:36	116.58158	40.06811
77	2008-02-02 21:39:36	116.5774	40.04334
77	2008-02-02 21:44:36	116.54788	40.02615
77	2008-02-02 21:49:36	116.51692	40.01509
77	2008-02-02 21:59:36	116.48347	39.97995
77	2008-02-02 22:09:36	116.44367	39.95425
77	2008-02-02 22:14:36	116.43059	39.9435
77	2008-02-02 22:19:36	116.38838	39.94764
77	2008-02-02 22:24:36	116.34057	39.93787
77	2008-02-02 22:29:35	116.30373	39.94124
77	2008-02-02 22:34:36	116.29251	39.9405
77	2008-02-02 22:39:36	116.30421	39.94073
77	2008-02-02 22:44:36	116.32742	39.93164
77	2008-02-02 22:49:36	116.32203	39.92559
77	2008-02-02 22:54:36	116.3277	39.9268
77	2008-02-02 22:59:36	116.33868	39.91728
77	2008-02-02 23:04:36	116.34727	39.91665
77	2008-02-02 23:09:36	116.33775	39.90648
77	2008-02-02 23:14:36	116.33606	39.8999
77	2008-02-02 23:19:36	116.27926	39.89583
77	2008-02-02 23:39:35	116.26871	39.96606
77	2008-02-02 23:49:35	116.29913	39.9858
77	2008-02-03 00:14:35	116.27779	39.9615
77	2008-02-03 00:19:35	116.28218	39.95679
77	2008-02-03 00:24:35	116.29843	39.95925
77	2008-02-03 00:34:35	116.36249	39.98576
77	2008-02-03 00:39:35	116.3566	39.98985
77	2008-02-03 00:44:35	116.35834	39.98606
77	2008-02-03 00:49:35	116.32515	39.96621
77	2008-02-03 00:55:24	116.34965	39.96626
77	2008-02-03 00:59:35	116.37385	39.9811
77	2008-02-03 01:04:35	116.40171	39.99478
77	2008-02-03 01:09:35	116.38134	39.98666
77	2008-02-03 01:14:35	116.36744	39.9688
77	2008-02-03 01:19:35	116.36362	39.95652
77	2008-02-03 01:24:35	116.37288	39.95694
77	2008-02-03 01:29:35	116.40242	39.94759
77	2008-02-03 01:34:35	116.42876	39.91288
77	2008-02-03 01:39:35	116.44473	39.88223
77	2008-02-03 01:44:35	116.45002	39.88364
77	2008-02-03 01:54:35	116.38059	39.8608
77	2008-02-03 01:59:35	116.37686	39.84857
77	2008-02-03 02:04:35	116.38063	39.85567
77	2008-02-03 02:14:35	116.36911	39.89648
77	2008-02-03 02:19:35	116.36917	39.89643
77	2008-02-03 02:29:35	116.36921	39.89645
77	2008-02-03 02:34:35	116.37026	39.89666
77	2008-02-03 02:39:35	116.36156	39.88711
77	2008-02-03 02:49:33	116.31801	39.89591
77	2008-02-03 02:55:29	116.30323	39.9549
77	2008-02-03 03:06:34	116.26335	40.02117
77	2008-02-03 03:09:35	116.2669	40.01948
77	2008-02-03 03:14:35	116.28271	40.0011
77	2008-02-03 03:19:35	116.29914	39.98521
77	2008-02-03 03:24:34	116.31166	39.97387
77	2008-02-03 03:29:34	116.3186	39.9441
77	2008-02-03 03:34:34	116.33775	39.9263
77	2008-02-03 03:42:22	116.34729	39.89656
77	2008-02-03 03:44:34	116.36607	39.8983
77	2008-02-03 03:49:34	116.39496	39.89904
77	2008-02-03 03:54:34	116.43028	39.90044
77	2008-02-03 03:59:34	116.49899	39.9067
77	2008-02-03 04:04:34	116.57949	39.90853
77	2008-02-03 04:09:34	116.63774	39.90559
77	2008-02-03 04:14:34	116.62622	39.90569
77	2008-02-03 04:19:34	116.61709	39.90569
77	2008-02-03 04:24:34	116.58482	39.91133
77	2008-02-03 04:29:34	116.55596	39.91506
77	2008-02-03 04:34:34	116.5203	39.91607
77	2008-02-03 04:39:34	116.48477	39.91429
77	2008-02-03 04:44:34	116.48893	39.90712
77	2008-02-03 04:56:17	116.51784	39.90782
77	2008-02-03 05:01:17	116.49655	39.9148
77	2008-02-03 05:06:03	116.46331	39.91526
77	2008-02-03 05:11:03	116.43744	39.92747
77	2008-02-03 05:16:03	116.43321	39.92288
77	2008-02-03 05:21:03	116.4072	39.92434
77	2008-02-03 05:26:02	116.41121	39.92392
77	2008-02-03 05:36:02	116.3899	39.8988
77	2008-02-03 05:41:02	116.36904	39.89657
77	2008-02-03 05:51:02	116.36953	39.89648
77	2008-02-03 06:01:02	116.36865	39.89728
77	2008-02-03 06:06:02	116.36958	39.89663
77	2008-02-03 06:16:02	116.36953	39.89664
77	2008-02-03 06:21:02	116.36929	39.89689
77	2008-02-03 06:21:02	116.36929	39.89689
77	2008-02-03 06:26:02	116.36939	39.89672
77	2008-02-03 06:31:02	116.3754	39.88809
77	2008-02-03 06:36:02	116.36821	39.89808
77	2008-02-03 06:41:02	116.34654	39.90152
77	2008-02-03 06:46:02	116.34716	39.92209
77	2008-02-03 06:51:02	116.3676	39.91156
77	2008-02-03 06:56:02	116.36993	39.89379
77	2008-02-03 07:01:02	116.3784	39.89135
77	2008-02-03 07:06:02	116.3572	39.89444
77	2008-02-03 07:11:02	116.34643	39.90455
77	2008-02-03 07:16:02	116.34693	39.9212
77	2008-02-03 07:31:02	116.35385	39.92239
77	2008-02-03 07:36:02	116.3537	39.9224
77	2008-02-03 07:41:02	116.34319	39.91557
77	2008-02-03 07:46:02	116.36711	39.92567
77	2008-02-03 07:51:02	116.39156	39.9394
77	2008-02-03 08:01:02	116.4444	39.93227
77	2008-02-03 08:06:02	116.46609	39.93236
77	2008-02-03 08:16:02	116.4924	39.9581
77	2008-02-03 08:21:02	116.49902	39.95301
77	2008-02-03 08:31:02	116.49757	39.95269
77	2008-02-03 08:41:02	116.4973	39.9517
77	2008-02-03 08:56:02	116.48538	39.95679
77	2008-02-03 09:01:02	116.48539	39.95676
77	2008-02-03 09:06:02	116.48533	39.95681
77	2008-02-03 09:16:01	116.48476	39.95665
77	2008-02-03 09:31:01	116.442	39.92077
77	2008-02-03 09:36:01	116.43123	39.92687
77	2008-02-03 09:41:01	116.43304	39.92294
77	2008-02-03 09:46:01	116.41853	39.92305
77	2008-02-03 09:51:01	116.41924	39.93222
77	2008-02-03 10:01:01	116.43343	39.95948
77	2008-02-03 10:06:01	116.44194	39.95725
77	2008-02-03 10:11:01	116.42818	39.95395
77	2008-02-03 10:16:01	116.42881	39.95749
77	2008-02-03 10:21:01	116.43362	39.96633
77	2008-02-03 10:26:01	116.41813	39.97979
77	2008-02-03 10:36:01	116.40842	39.98022
77	2008-02-03 10:41:01	116.39608	39.98869
77	2008-02-03 10:51:01	116.3919	39.98697
77	2008-02-03 10:56:01	116.33592	39.98548
77	2008-02-03 11:01:01	116.33083	39.99092
77	2008-02-03 11:06:01	116.33449	39.98528
77	2008-02-03 11:11:01	116.34927	39.98021
77	2008-02-03 11:16:01	116.35395	39.98034
77	2008-02-03 11:21:01	116.36354	39.97552
77	2008-02-03 11:26:01	116.36479	39.95693
77	2008-02-03 11:31:01	116.36555	39.94861
77	2008-02-03 11:36:01	116.37088	39.94721
77	2008-02-03 11:41:01	116.3626	39.93928
77	2008-02-03 11:51:01	116.34926	39.93407
77	2008-02-03 12:01:01	116.33681	39.94525
77	2008-02-03 12:05:42	116.34117	39.94853
77	2008-02-03 12:05:52	116.34117	39.94853
77	2008-02-03 12:11:01	116.3456	39.94105
77	2008-02-03 12:16:01	116.34598	39.9391
77	2008-02-03 12:31:01	116.34936	39.92271
77	2008-02-03 12:36:01	116.35038	39.90212
77	2008-02-03 12:40:58	116.31765	39.89586
77	2008-02-03 12:46:01	116.30048	39.88873
77	2008-02-03 12:51:01	116.30419	39.88514
77	2008-02-03 12:56:00	116.30522	39.88352
77	2008-02-03 13:01:00	116.30433	39.89309
77	2008-02-03 13:06:00	116.30019	39.90635
77	2008-02-03 13:11:00	116.29612	39.90983
77	2008-02-03 13:21:00	116.31445	39.92232
77	2008-02-03 13:26:00	116.33508	39.92179
77	2008-02-03 13:31:00	116.35373	39.92238
77	2008-02-03 13:36:00	116.35764	39.91349
77	2008-02-03 13:36:00	116.35764	39.91349
77	2008-02-03 13:41:00	116.35911	39.915
77	2008-02-03 13:51:00	116.34693	39.92257
77	2008-02-03 13:56:00	116.33183	39.92682
77	2008-02-03 14:01:00	116.32707	39.92573
77	2008-02-03 14:06:00	116.3271	39.92564
77	2008-02-03 14:11:00	116.3275	39.92588
77	2008-02-03 14:11:00	116.3275	39.92588
77	2008-02-03 14:16:00	116.32704	39.92559
77	2008-02-03 14:21:00	116.32707	39.92564
77	2008-02-03 14:26:00	116.32707	39.92555
77	2008-02-03 14:31:00	116.32708	39.92549
77	2008-02-03 14:36:00	116.32693	39.92525
77	2008-02-03 14:41:00	116.3271	39.92544
77	2008-02-03 14:46:00	116.32577	39.92545
77	2008-02-03 14:51:00	116.32356	39.9261
77	2008-02-03 14:56:00	116.3353	39.92675
77	2008-02-03 15:01:00	116.33506	39.92705
77	2008-02-03 15:06:00	116.33514	39.92708
77	2008-02-03 15:11:00	116.33508	39.92709
77	2008-02-03 15:16:00	116.33808	39.93411
77	2008-02-03 15:26:00	116.35533	39.95105
77	2008-02-03 15:31:00	116.36567	39.94799
77	2008-02-03 15:36:00	116.40385	39.94765
77	2008-02-03 15:41:00	116.42535	39.94322
77	2008-02-03 15:46:00	116.42535	39.9352
77	2008-02-03 15:51:00	116.41953	39.93257
77	2008-02-03 15:56:03	116.42018	39.91811
77	2008-02-03 16:01:00	116.42073	39.90813
77	2008-02-03 16:01:00	116.42073	39.90813
77	2008-02-03 16:06:00	116.41854	39.90361
77	2008-02-03 16:11:00	116.44023	39.90703
77	2008-02-03 16:16:00	116.47118	39.90668
77	2008-02-03 16:21:00	116.48061	39.91406
77	2008-02-03 16:30:59	116.46872	39.91459
77	2008-02-03 16:40:59	116.44512	39.92155
77	2008-02-03 16:45:59	116.43949	39.92009
77	2008-02-03 16:50:59	116.43966	39.92009
77	2008-02-03 16:55:59	116.43858	39.92104
77	2008-02-03 17:00:59	116.43609	39.92268
77	2008-02-03 17:05:59	116.42089	39.92301
77	2008-02-03 17:10:59	116.41132	39.92079
77	2008-02-03 17:15:59	116.40459	39.9256
77	2008-02-03 17:20:59	116.41046	39.93211
77	2008-02-03 17:25:59	116.42447	39.93161
77	2008-02-03 17:30:59	116.42653	39.93223
77	2008-02-03 17:35:59	116.43753	39.93137
77	2008-02-03 17:40:59	116.43486	39.92562
77	2008-02-03 17:45:59	116.42875	39.92356
77	2008-02-03 17:50:59	116.42682	39.94757
77	2008-02-03 17:55:59	116.39917	39.94772
77	2008-02-03 18:00:59	116.38206	39.94755
77	2008-02-03 18:05:59	116.37081	39.94748
77	2008-02-03 18:10:59	116.35666	39.94431
77	2008-02-03 18:15:59	116.34255	39.93835
77	2008-02-03 18:20:59	116.31816	39.94916
77	2008-02-03 18:25:59	116.3167	39.96129
77	2008-02-03 18:25:59	116.3167	39.96129
77	2008-02-03 18:30:59	116.31664	39.96554
77	2008-02-03 18:35:59	116.31691	39.96553
77	2008-02-03 18:40:59	116.31945	39.96574
77	2008-02-03 18:45:59	116.35165	39.96632
77	2008-02-03 18:50:59	116.37515	39.97597
77	2008-02-03 18:55:59	116.40164	39.98702
77	2008-02-03 19:00:59	116.45666	39.97427
77	2008-02-03 19:05:59	116.49893	40.00209
77	2008-02-03 19:10:59	116.57005	40.03762
77	2008-02-03 19:20:59	116.58432	40.07695
77	2008-02-03 19:25:59	116.58749	40.05717
77	2008-02-03 19:30:59	116.58224	40.04889
77	2008-02-03 19:35:59	116.56731	40.03308
77	2008-02-03 19:40:59	116.55525	40.01747
77	2008-02-03 19:45:59	116.52394	40.00468
77	2008-02-03 19:50:59	116.50445	39.9872
77	2008-02-03 19:55:59	116.50155	39.97088
77	2008-02-03 20:00:59	116.49882	39.95954
77	2008-02-03 20:05:59	116.49922	39.95302
77	2008-02-03 20:10:58	116.49857	39.95331
77	2008-02-03 20:15:58	116.49727	39.95294
77	2008-02-03 20:20:58	116.49746	39.95196
77	2008-02-03 20:25:58	116.49747	39.95198
77	2008-02-03 20:30:58	116.49735	39.95283
77	2008-02-03 20:35:58	116.48416	39.9527
77	2008-02-03 20:40:58	116.48175	39.95574
77	2008-02-03 20:45:58	116.48352	39.91014
77	2008-02-03 20:50:58	116.45692	39.90706
77	2008-02-03 20:50:58	116.45692	39.90706
77	2008-02-03 20:55:58	116.45529	39.90709
77	2008-02-03 21:00:58	116.44458	39.90715
77	2008-02-03 21:05:58	116.43521	39.90735
77	2008-02-03 21:10:58	116.42737	39.90376
77	2008-02-03 21:15:58	116.42058	39.91272
77	2008-02-03 21:20:58	116.41122	39.92475
77	2008-02-03 21:25:58	116.41985	39.92667
77	2008-02-03 21:30:58	116.41111	39.92583
77	2008-02-03 21:35:58	116.4027	39.93055
77	2008-02-03 21:40:58	116.41924	39.93229
77	2008-02-03 21:45:58	116.42985	39.9034
77	2008-02-03 21:50:58	116.44747	39.88307
77	2008-02-03 21:55:58	116.42719	39.88292
77	2008-02-03 22:00:58	116.41244	39.89549
77	2008-02-03 22:05:58	116.40805	39.89809
77	2008-02-03 22:10:58	116.41219	39.89588
77	2008-02-03 22:15:58	116.41215	39.89567
77	2008-02-03 22:20:58	116.41433	39.8833
77	2008-02-03 22:25:58	116.43901	39.86828
77	2008-02-03 22:30:58	116.43346	39.87428
77	2008-02-03 22:35:58	116.41664	39.88264
77	2008-02-03 22:40:58	116.41746	39.89588
77	2008-02-03 22:45:58	116.43781	39.89235
77	2008-02-03 22:50:58	116.44216	39.89589
77	2008-02-03 22:55:58	116.45586	39.90238
77	2008-02-03 23:00:58	116.46364	39.91223
77	2008-02-03 23:05:58	116.44422	39.91773
77	2008-02-03 23:10:58	116.43473	39.9229
77	2008-02-03 23:15:58	116.41183	39.92307
77	2008-02-03 23:15:58	116.41183	39.92307
77	2008-02-03 23:20:58	116.39498	39.92408
77	2008-02-03 23:25:58	116.38977	39.93683
77	2008-02-03 23:30:58	116.39964	39.92288
77	2008-02-03 23:40:58	116.41158	39.91229
77	2008-02-03 23:45:58	116.40717	39.9092
77	2008-02-03 23:50:58	116.41218	39.90095
77	2008-02-03 23:55:57	116.42079	39.89927
77	2008-02-04 00:00:57	116.4388	39.88311
77	2008-02-04 00:05:57	116.45295	39.86467
77	2008-02-04 00:10:57	116.44983	39.8718
77	2008-02-04 00:15:57	116.45464	39.88304
77	2008-02-04 00:20:57	116.48277	39.88216
77	2008-02-04 00:25:57	116.50784	39.86838
77	2008-02-04 00:30:57	116.50024	39.87324
77	2008-02-04 00:35:57	116.47714	39.87812
77	2008-02-04 00:40:57	116.44994	39.8763
77	2008-02-04 00:45:57	116.43977	39.87852
77	2008-02-04 00:51:10	116.42029	39.86459
77	2008-02-04 00:55:57	116.41489	39.87868
77	2008-02-04 01:00:57	116.43418	39.88438
77	2008-02-04 01:05:57	116.41741	39.88476
77	2008-02-04 01:10:57	116.41463	39.87976
77	2008-02-04 01:15:57	116.42239	39.85567
77	2008-02-04 01:20:57	116.42351	39.83751
77	2008-02-04 01:25:57	116.42251	39.85659
77	2008-02-04 01:30:57	116.41511	39.87395
77	2008-02-04 01:35:57	116.41797	39.88402
77	2008-02-04 01:40:57	116.42436	39.8993
77	2008-02-04 01:40:57	116.42436	39.8993
77	2008-02-04 01:45:57	116.4352	39.92256
77	2008-02-04 01:50:57	116.44326	39.92563
77	2008-02-04 01:55:57	116.41507	39.92307
77	2008-02-04 02:00:57	116.41118	39.92334
77	2008-02-04 02:10:57	116.39385	39.89894
77	2008-02-04 02:15:57	116.36924	39.89633
77	2008-02-04 02:20:57	116.36962	39.89667
77	2008-02-04 02:25:57	116.3787	39.88214
77	2008-02-04 02:30:57	116.40791	39.87076
77	2008-02-04 02:35:57	116.44976	39.87315
77	2008-02-04 02:40:57	116.43514	39.88314
77	2008-02-04 02:45:57	116.40662	39.88696
77	2008-02-04 02:50:57	116.37428	39.88803
77	2008-02-04 02:55:57	116.37336	39.89708
77	2008-02-04 03:00:57	116.34878	39.90008
77	2008-02-04 03:05:57	116.34648	39.90356
77	2008-02-04 03:10:57	116.34653	39.90355
77	2008-02-04 03:15:57	116.34651	39.90355
77	2008-02-04 03:20:57	116.34647	39.90357
77	2008-02-04 03:25:57	116.3478	39.88795
77	2008-02-04 03:50:56	116.29608	39.90721
77	2008-02-04 03:55:56	116.2957	39.93585
77	2008-02-04 04:00:56	116.29983	39.94033
77	2008-02-04 04:05:56	116.3264	39.93673
77	2008-02-04 04:05:56	116.3264	39.93673
77	2008-02-04 04:15:56	116.30312	39.94138
77	2008-02-04 04:20:56	116.2786	39.95331
77	2008-02-04 04:25:56	116.28719	39.95685
77	2008-02-04 04:30:56	116.30374	39.94396
77	2008-02-04 04:35:56	116.31232	39.93805
77	2008-02-04 04:40:56	116.37359	39.94746
77	2008-02-04 04:45:56	116.41912	39.9515
77	2008-02-04 04:50:56	116.43325	39.95879
77	2008-02-04 04:55:56	116.43832	39.94178
77	2008-02-04 05:00:56	116.4208	39.95199
77	2008-02-04 05:05:56	116.41038	39.94415
77	2008-02-04 05:10:56	116.40066	39.93949
77	2008-02-04 05:15:56	116.37841	39.93183
77	2008-02-04 05:20:56	116.35266	39.9365
77	2008-02-04 05:25:56	116.35019	39.93114
77	2008-02-04 05:30:56	116.3381	39.92681
77	2008-02-04 05:35:56	116.36532	39.92253
77	2008-02-04 05:40:56	116.3681	39.89689
77	2008-02-04 05:45:56	116.3691	39.89648
77	2008-02-04 05:50:56	116.36914	39.89661
77	2008-02-04 06:00:56	116.36861	39.89671
77	2008-02-04 06:05:56	116.36908	39.89662
77	2008-02-04 06:10:56	116.36891	39.89658
77	2008-02-04 06:15:56	116.36896	39.89665
77	2008-02-04 06:20:56	116.36899	39.89661
77	2008-02-04 06:25:56	116.369	39.89671
77	2008-02-04 06:30:56	116.36999	39.89694
77	2008-02-04 06:30:56	116.36999	39.89694
77	2008-02-04 06:35:56	116.34136	39.89656
77	2008-02-04 06:40:56	116.32733	39.89564
77	2008-02-04 06:46:39	116.34649	39.90834
77	2008-02-04 06:50:56	116.36552	39.89825
77	2008-02-04 06:55:56	116.37839	39.89186
77	2008-02-04 07:00:56	116.3734	39.89383
77	2008-02-04 07:05:56	116.37813	39.89627
77	2008-02-04 07:10:56	116.38481	39.92049
77	2008-02-04 07:15:56	116.40413	39.92294
77	2008-02-04 07:20:55	116.40746	39.92311
77	2008-02-04 07:25:55	116.40739	39.9231
77	2008-02-04 07:30:55	116.40567	39.92304
77	2008-02-04 07:35:55	116.40969	39.91484
77	2008-02-04 07:40:55	116.40569	39.92293
77	2008-02-04 07:40:55	116.40569	39.92293
77	2008-02-04 07:45:55	116.41253	39.93954
77	2008-02-04 07:50:55	116.43333	39.93227
77	2008-02-04 07:55:55	116.45508	39.93229
77	2008-02-04 08:00:55	116.47215	39.92938
77	2008-02-04 08:05:55	116.47231	39.93044
77	2008-02-04 08:10:55	116.48399	39.94425
77	2008-02-04 08:15:55	116.49914	39.95317
77	2008-02-04 08:25:55	116.49757	39.9526
77	2008-02-04 08:30:55	116.49761	39.95262
77	2008-02-04 08:35:55	116.49554	39.95249
77	2008-02-04 08:40:55	116.48599	39.95706
77	2008-02-04 08:45:55	116.48597	39.95708
77	2008-02-04 08:50:55	116.48584	39.95701
77	2008-02-04 08:55:55	116.48568	39.95694
77	2008-02-04 08:55:55	116.48568	39.95694
77	2008-02-04 09:00:55	116.48541	39.95686
77	2008-02-04 09:05:55	116.48543	39.95685
77	2008-02-04 09:10:55	116.4854	39.95686
77	2008-02-04 09:15:55	116.48528	39.95668
77	2008-02-04 09:20:55	116.48523	39.95676
77	2008-02-04 09:25:55	116.4852	39.95676
77	2008-02-04 09:30:55	116.48503	39.95672
77	2008-02-04 09:35:55	116.48488	39.95666
77	2008-02-04 09:40:55	116.48361	39.94929
77	2008-02-04 09:45:53	116.48452	39.90932
77	2008-02-04 09:50:55	116.48784	39.90798
77	2008-02-04 09:55:55	116.48486	39.91081
77	2008-02-04 10:05:55	116.47438	39.9144
77	2008-02-04 10:10:55	116.46316	39.922
77	2008-02-04 10:15:55	116.45571	39.94698
77	2008-02-04 10:20:55	116.45525	39.94496
77	2008-02-04 10:25:55	116.44422	39.95942
77	2008-02-04 10:30:55	116.44304	39.95835
77	2008-02-04 10:35:55	116.44061	39.95581
77	2008-02-04 10:40:55	116.45288	39.96153
77	2008-02-04 10:45:55	116.49358	39.99587
77	2008-02-04 10:50:55	116.53416	39.94287
77	2008-02-04 10:55:55	116.55997	39.90818
77	2008-02-04 11:00:55	116.63002	39.91644
77	2008-02-04 11:05:54	116.6475	39.92133
77	2008-02-04 11:10:54	116.63385	39.91986
77	2008-02-04 11:15:54	116.60241	39.91174
77	2008-02-04 11:20:54	116.57592	39.91326
77	2008-02-04 11:20:54	116.57592	39.91326
77	2008-02-04 11:25:54	116.55498	39.91508
77	2008-02-04 11:35:54	116.52115	39.91604
77	2008-02-04 11:40:54	116.51223	39.90676
77	2008-02-04 11:45:54	116.48311	39.90369
77	2008-02-04 11:50:54	116.49019	39.89956
77	2008-02-04 11:55:54	116.48171	39.90496
77	2008-02-04 12:00:54	116.43762	39.90265
77	2008-02-04 12:05:45	116.4379	39.90677
77	2008-02-04 12:05:48	116.4379	39.90677
77	2008-02-04 12:10:54	116.42876	39.90721
77	2008-02-04 12:15:54	116.42633	39.91075
77	2008-02-04 12:20:54	116.42034	39.91762
77	2008-02-04 12:25:54	116.41973	39.93194
77	2008-02-04 12:30:54	116.42537	39.93646
77	2008-02-04 12:35:54	116.42005	39.93506
77	2008-02-04 12:40:57	116.41997	39.92376
77	2008-02-04 12:45:54	116.42005	39.92266
77	2008-02-04 12:50:54	116.41948	39.94135
77	2008-02-04 12:55:54	116.41936	39.9453
77	2008-02-04 13:00:54	116.41917	39.94568
77	2008-02-04 13:05:54	116.42255	39.94013
77	2008-02-04 13:10:54	116.42842	39.93933
77	2008-02-04 13:15:54	116.42708	39.9322
77	2008-02-04 13:20:54	116.42873	39.90729
77	2008-02-04 13:25:54	116.40624	39.90751
77	2008-02-04 13:25:54	116.40624	39.90751
77	2008-02-04 13:30:54	116.40767	39.91201
77	2008-02-04 13:35:54	116.41948	39.91425
77	2008-02-04 13:40:54	116.42866	39.9239
77	2008-02-04 13:45:54	116.44262	39.93975
77	2008-02-04 13:45:54	116.44262	39.93975
77	2008-02-04 13:50:54	116.44973	39.95553
77	2008-02-04 13:55:54	116.44477	39.95689
77	2008-02-04 14:00:54	116.45536	39.94878
77	2008-02-04 14:05:54	116.46655	39.95128
77	2008-02-04 14:10:54	116.45996	39.95749
77	2008-02-04 14:16:39	116.46221	39.95033
77	2008-02-04 14:20:54	116.46565	39.94373
77	2008-02-04 14:25:54	116.44699	39.93993
77	2008-02-04 14:30:54	116.43343	39.93977
77	2008-02-04 14:35:54	116.42781	39.92445
77	2008-02-04 14:40:54	116.42024	39.9231
77	2008-02-04 14:45:54	116.41118	39.93085
77	2008-02-04 14:50:53	116.41399	39.9309
77	2008-02-04 14:55:53	116.41962	39.93201
77	2008-02-04 15:00:53	116.40142	39.93211
77	2008-02-04 15:05:53	116.38909	39.93917
77	2008-02-04 15:10:53	116.3874	39.95219
77	2008-02-04 15:15:53	116.37903	39.94996
77	2008-02-04 15:25:53	116.35469	39.94596
77	2008-02-04 15:35:53	116.35468	39.94581
77	2008-02-04 15:40:53	116.35462	39.94583
77	2008-02-04 15:45:53	116.34888	39.941
77	2008-02-04 15:50:53	116.34976	39.94032
77	2008-02-04 15:55:53	116.34979	39.94034
77	2008-02-04 16:00:53	116.34477	39.93847
77	2008-02-04 16:05:53	116.3491	39.93612
77	2008-02-04 16:10:53	116.34913	39.93606
77	2008-02-04 16:10:53	116.34913	39.93606
77	2008-02-04 16:15:53	116.34911	39.93586
77	2008-02-04 16:20:53	116.34911	39.93568
77	2008-02-04 16:25:53	116.34938	39.93162
77	2008-02-04 16:30:53	116.34682	39.9218
77	2008-02-04 16:35:53	116.34712	39.91351
77	2008-02-04 16:45:53	116.35952	39.91239
77	2008-02-04 16:50:53	116.3637	39.91035
77	2008-02-04 17:00:53	116.34557	39.92226
77	2008-02-04 17:05:53	116.32094	39.92224
77	2008-02-04 17:10:53	116.31981	39.93316
77	2008-02-04 17:15:53	116.30844	39.93957
77	2008-02-04 17:20:53	116.32253	39.93711
77	2008-02-04 17:25:53	116.34965	39.93869
77	2008-02-04 17:30:53	116.33762	39.94498
77	2008-02-04 17:40:53	116.31595	39.96252
77	2008-02-04 17:45:53	116.31809	39.94803
77	2008-02-04 17:50:53	116.31739	39.95531
77	2008-02-04 18:00:53	116.32048	39.97492
77	2008-02-04 18:10:53	116.33376	39.99887
77	2008-02-04 18:15:53	116.34654	39.99509
77	2008-02-04 18:20:53	116.34447	39.98757
77	2008-02-04 18:25:53	116.34757	39.9788
77	2008-02-04 18:30:52	116.3587	39.98041
77	2008-02-04 18:40:52	116.3601	39.96157
77	2008-02-04 18:40:52	116.3601	39.96157
77	2008-02-04 18:50:52	116.36022	39.96615
77	2008-02-04 18:55:52	116.36154	39.96619
77	2008-02-04 19:00:52	116.36518	39.95248
77	2008-02-04 19:16:57	116.38669	39.93946
77	2008-02-04 19:20:52	116.38899	39.94743
77	2008-02-04 19:25:52	116.41687	39.94795
77	2008-02-04 19:30:52	116.42327	39.93961
77	2008-02-04 19:35:52	116.4376	39.93542
77	2008-02-04 19:45:52	116.44915	39.9267
77	2008-02-04 19:50:52	116.45181	39.93241
77	2008-02-04 19:55:52	116.45626	39.93228
77	2008-02-04 20:00:52	116.48236	39.93247
77	2008-02-04 20:05:52	116.47385	39.9632
77	2008-02-04 20:10:52	116.45	39.98108
77	2008-02-04 20:15:52	116.45907	39.98728
77	2008-02-04 20:20:52	116.45988	39.98686
77	2008-02-04 20:25:52	116.47161	39.97914
77	2008-02-04 20:30:52	116.47908	39.96979
77	2008-02-04 20:35:52	116.49196	39.95926
77	2008-02-04 20:40:52	116.49904	39.95302
77	2008-02-04 20:45:52	116.49754	39.95182
77	2008-02-04 20:50:52	116.49745	39.95184
77	2008-02-04 20:55:52	116.49751	39.9518
77	2008-02-04 21:00:52	116.49599	39.95267
77	2008-02-04 21:05:52	116.48979	39.96123
77	2008-02-04 21:05:52	116.48979	39.96123
77	2008-02-04 21:15:52	116.47602	39.9736
77	2008-02-04 21:20:52	116.47457	39.96514
77	2008-02-04 21:25:52	116.44094	39.98457
77	2008-02-04 21:35:52	116.4013	39.964
77	2008-02-04 21:45:52	116.34959	39.93097
77	2008-02-04 21:50:52	116.33588	39.91282
77	2008-02-04 21:55:52	116.33893	39.91276
77	2008-02-04 22:00:52	116.33292	39.91272
77	2008-02-04 22:05:52	116.3401	39.90798
77	2008-02-04 22:15:51	116.33908	39.91284
77	2008-02-04 22:20:51	116.32858	39.92175
77	2008-02-04 22:25:51	116.32047	39.92078
77	2008-02-04 22:30:51	116.33331	39.92695
77	2008-02-04 22:35:51	116.34716	39.9198
77	2008-02-04 22:40:51	116.32841	39.91624
77	2008-02-04 22:50:51	116.29668	39.91292
77	2008-02-04 22:55:51	116.31487	39.90931
77	2008-02-04 23:00:51	116.33887	39.90583
77	2008-02-04 23:05:51	116.32929	39.90557
77	2008-02-04 23:12:10	116.29031	39.90637
77	2008-02-04 23:15:51	116.29107	39.9117
77	2008-02-04 23:35:51	116.36172	39.94602
77	2008-02-04 23:40:51	116.38181	39.97152
77	2008-02-04 23:45:51	116.38982	39.96182
77	2008-02-04 23:50:51	116.40201	39.94421
77	2008-02-04 23:55:51	116.40292	39.92605
77	2008-02-05 00:00:51	116.40241	39.93754
77	2008-02-05 00:05:51	116.38239	39.93196
77	2008-02-05 00:10:51	116.36848	39.92111
77	2008-02-05 00:15:51	116.35955	39.91237
77	2008-02-05 00:20:51	116.33088	39.9218
77	2008-02-05 00:25:51	116.26777	39.92309
77	2008-02-05 00:35:51	116.20087	39.92373
77	2008-02-05 00:40:51	116.19422	39.9264
77	2008-02-05 00:45:51	116.2327	39.92433
77	2008-02-05 00:50:51	116.25864	39.91747
77	2008-02-05 00:55:51	116.26848	39.93857
77	2008-02-05 01:00:51	116.29384	39.94435
77	2008-02-05 01:05:51	116.31965	39.92685
77	2008-02-05 01:10:52	116.34691	39.92294
77	2008-02-05 01:15:51	116.36008	39.91713
77	2008-02-05 01:20:51	116.36776	39.90609
77	2008-02-05 01:25:51	116.34011	39.89655
77	2008-02-05 01:30:51	116.31753	39.89831
77	2008-02-05 01:35:51	116.33645	39.901
77	2008-02-05 01:40:51	116.36447	39.89819
77	2008-02-05 01:45:51	116.36865	39.89546
77	2008-02-05 01:50:51	116.36852	39.89571
77	2008-02-05 01:55:50	116.36918	39.89657
77	2008-02-05 01:55:50	116.36918	39.89657
77	2008-02-05 02:30:50	116.09898	39.93385
77	2008-02-05 02:35:50	116.1355	39.92662
77	2008-02-05 02:50:50	116.24679	39.92419
77	2008-02-05 03:00:50	116.32692	39.92556
77	2008-02-05 03:05:50	116.3292	39.90471
77	2008-02-05 03:10:50	116.32941	39.90804
77	2008-02-05 03:15:50	116.3468	39.91274
77	2008-02-05 03:20:49	116.34674	39.89681
77	2008-02-05 03:35:50	116.36044	39.86801
77	2008-02-05 03:40:50	116.37297	39.8607
77	2008-02-05 03:45:50	116.38057	39.85618
77	2008-02-05 03:55:50	116.43939	39.8749
77	2008-02-05 04:00:50	116.45466	39.88307
77	2008-02-05 04:10:50	116.41718	39.8851
77	2008-02-05 04:15:50	116.41027	39.86416
77	2008-02-05 04:20:50	116.41825	39.88367
77	2008-02-05 04:25:50	116.38695	39.87947
77	2008-02-05 04:30:48	116.39397	39.86784
77	2008-02-05 04:35:50	116.38399	39.88496
77	2008-02-05 04:45:50	116.36916	39.8963
77	2008-02-05 04:50:50	116.36912	39.89655
77	2008-02-05 04:55:50	116.36915	39.89651
77	2008-02-05 05:00:50	116.3692	39.89654
77	2008-02-05 05:05:50	116.36908	39.89654
77	2008-02-05 05:10:50	116.36916	39.89615
77	2008-02-05 05:15:50	116.3693	39.89605
77	2008-02-05 05:20:50	116.36928	39.89617
77	2008-02-05 05:25:50	116.37958	39.8987
77	2008-02-05 05:30:49	116.41916	39.90346
77	2008-02-05 05:35:49	116.39383	39.89893
77	2008-02-05 05:40:49	116.37645	39.88811
77	2008-02-05 05:45:49	116.36832	39.898
77	2008-02-05 05:50:49	116.3707	39.90442
77	2008-02-05 05:55:49	116.36795	39.90044
77	2008-02-05 06:00:49	116.37342	39.89349
77	2008-02-05 06:15:49	116.36858	39.89852
77	2008-02-05 06:20:49	116.35001	39.92616
77	2008-02-05 06:25:49	116.33896	39.94773
77	2008-02-05 06:30:49	116.34644	39.93765
77	2008-02-05 06:35:49	116.367	39.92717
77	2008-02-05 06:40:49	116.36797	39.89873
77	2008-02-05 06:45:49	116.36782	39.86464
77	2008-02-05 06:45:49	116.36782	39.86464
77	2008-02-05 06:50:49	116.40267	39.8555
77	2008-02-05 06:55:49	116.40328	39.86378
77	2008-02-05 07:00:49	116.40829	39.84633
77	2008-02-05 07:05:49	116.4077	39.85595
77	2008-02-05 07:15:49	116.35285	39.88163
77	2008-02-05 07:20:49	116.36586	39.88784
77	2008-02-05 07:25:53	116.36783	39.90846
77	2008-02-05 07:30:49	116.38749	39.92387
77	2008-02-05 07:35:49	116.39707	39.90676
77	2008-02-05 07:45:49	116.42048	39.9152
77	2008-02-05 07:50:49	116.43938	39.92181
77	2008-02-05 07:55:49	116.46632	39.93228
77	2008-02-05 08:00:49	116.48412	39.94824
77	2008-02-05 08:05:49	116.49917	39.9531
77	2008-02-05 08:10:49	116.49914	39.95307
77	2008-02-05 08:20:49	116.49931	39.95317
77	2008-02-05 08:25:49	116.49761	39.95247
77	2008-02-05 08:30:49	116.49764	39.9525
77	2008-02-05 08:40:49	116.49745	39.95291
77	2008-02-05 08:45:49	116.49241	39.9586
77	2008-02-05 08:50:49	116.49245	39.95862
77	2008-02-05 08:55:49	116.4923	39.9587
77	2008-02-05 09:00:49	116.49225	39.95875
77	2008-02-05 09:05:49	116.49224	39.95873
77	2008-02-05 09:10:49	116.49227	39.95873
77	2008-02-05 09:10:49	116.49227	39.95873
77	2008-02-05 09:15:49	116.4922	39.95885
77	2008-02-05 09:20:48	116.48987	39.96118
77	2008-02-05 09:25:48	116.48364	39.92817
77	2008-02-05 09:30:48	116.44708	39.90263
77	2008-02-05 09:35:48	116.43533	39.90718
77	2008-02-05 09:40:48	116.42298	39.90474
77	2008-02-05 09:45:48	116.42879	39.90705
77	2008-02-05 09:50:48	116.48487	39.9085
77	2008-02-05 09:55:48	116.49064	39.94714
77	2008-02-05 10:00:48	116.48934	39.95265
77	2008-02-05 10:10:48	116.48499	39.95666
77	2008-02-05 10:15:48	116.48281	39.95731
77	2008-02-05 10:20:48	116.45641	39.94819
77	2008-02-05 10:25:48	116.44484	39.93992
77	2008-02-05 10:30:48	116.43738	39.92895
77	2008-02-05 10:35:48	116.4344	39.92449
77	2008-02-05 10:40:48	116.43733	39.93236
77	2008-02-05 10:50:48	116.43697	39.93749
77	2008-02-05 10:55:48	116.44399	39.9399
77	2008-02-05 11:00:48	116.43791	39.93648
77	2008-02-05 11:05:48	116.43706	39.93742
77	2008-02-05 11:10:48	116.44367	39.93991
77	2008-02-05 11:15:48	116.44691	39.95743
77	2008-02-05 11:20:48	116.43388	39.98769
77	2008-02-05 11:25:48	116.39532	39.98859
77	2008-02-05 11:30:48	116.40093	39.99101
77	2008-02-05 11:35:48	116.40097	39.99083
77	2008-02-05 11:35:48	116.40097	39.99083
77	2008-02-05 11:35:48	116.40097	39.99083
77	2008-02-05 11:35:48	116.40097	39.99083
77	2008-02-05 11:40:48	116.40099	39.99086
77	2008-02-05 11:45:48	116.42818	39.98771
77	2008-02-05 11:50:48	116.43101	39.96744
77	2008-02-05 11:55:48	116.43914	39.95487
77	2008-02-05 12:00:48	116.44082	39.95473
77	2008-02-05 12:05:47	116.44422	39.94056
77	2008-02-05 12:05:50	116.44422	39.94056
77	2008-02-05 12:10:48	116.45597	39.91463
77	2008-02-05 12:10:48	116.45597	39.91463
77	2008-02-05 12:15:48	116.47085	39.90672
77	2008-02-05 12:20:48	116.47197	39.90763
77	2008-02-05 12:25:48	116.47194	39.90857
77	2008-02-05 12:30:48	116.48404	39.92361
77	2008-02-05 12:35:48	116.48639	39.95916
77	2008-02-05 12:40:48	116.4838	39.9689
77	2008-02-05 12:45:48	116.48372	39.96929
77	2008-02-05 12:50:48	116.48905	39.96175
77	2008-02-05 12:55:48	116.49916	39.95313
77	2008-02-05 13:00:48	116.49743	39.95186
77	2008-02-05 13:05:47	116.49743	39.95194
77	2008-02-05 13:10:47	116.49743	39.95191
77	2008-02-05 13:15:47	116.49736	39.95189
77	2008-02-05 13:20:47	116.4974	39.95189
77	2008-02-05 13:25:47	116.49737	39.95185
77	2008-02-05 13:30:47	116.49737	39.95184
77	2008-02-05 13:35:47	116.49745	39.95188
77	2008-02-05 13:40:47	116.49739	39.95186
77	2008-02-05 13:45:47	116.49738	39.95186
77	2008-02-05 13:50:47	116.49738	39.95183
77	2008-02-05 13:55:47	116.49736	39.9518
77	2008-02-05 14:00:47	116.49739	39.95182
77	2008-02-05 14:00:47	116.49739	39.95182
77	2008-02-05 14:05:47	116.49741	39.95185
77	2008-02-05 14:10:47	116.49743	39.95186
77	2008-02-05 14:15:47	116.49735	39.95179
77	2008-02-05 14:20:47	116.49721	39.95174
77	2008-02-05 14:25:47	116.49723	39.95181
77	2008-02-05 14:30:47	116.49733	39.95181
77	2008-02-05 14:35:47	116.49738	39.95182
77	2008-02-05 14:40:47	116.49728	39.95187
77	2008-02-05 14:45:47	116.49732	39.95184
77	2008-02-05 14:50:47	116.49734	39.95185
77	2008-02-05 14:55:47	116.49731	39.95184
77	2008-02-05 15:00:47	116.49733	39.95184
77	2008-02-05 15:05:47	116.49737	39.95188
77	2008-02-05 15:10:47	116.49738	39.95186
77	2008-02-05 15:15:47	116.49738	39.95188
77	2008-02-05 15:20:47	116.4974	39.95187
77	2008-02-05 15:25:47	116.49742	39.9519
77	2008-02-05 15:30:47	116.49741	39.95192
77	2008-02-05 15:35:47	116.49438	39.95262
77	2008-02-05 15:40:47	116.48498	39.96442
77	2008-02-05 15:45:47	116.47417	39.97753
77	2008-02-05 15:50:47	116.47651	39.99115
77	2008-02-05 15:55:47	116.46768	39.99255
77	2008-02-05 16:00:47	116.46795	39.99277
77	2008-02-05 16:05:47	116.46774	39.99263
77	2008-02-05 16:10:47	116.47104	39.98674
77	2008-02-05 16:15:47	116.45496	39.96356
77	2008-02-05 16:20:42	116.4393	39.9495
77	2008-02-05 16:25:47	116.43025	39.93979
77	2008-02-05 16:25:47	116.43025	39.93979
77	2008-02-05 16:30:45	116.42846	39.92225
77	2008-02-05 16:35:47	116.4292	39.91058
77	2008-02-05 16:40:46	116.42469	39.89236
77	2008-02-05 16:45:46	116.39563	39.89078
77	2008-02-05 16:50:46	116.37915	39.88831
77	2008-02-05 16:55:46	116.36275	39.88794
77	2008-02-05 17:00:46	116.35343	39.88836
77	2008-02-05 17:05:46	116.35049	39.89225
77	2008-02-05 17:10:46	116.34703	39.89026
77	2008-02-05 17:15:46	116.35121	39.89506
77	2008-02-05 17:20:46	116.33572	39.88806
77	2008-02-05 17:25:46	116.33321	39.88726
77	2008-02-05 17:30:46	116.33173	39.88706
77	2008-02-05 17:35:46	116.3463	39.888
77	2008-02-05 17:40:46	116.34664	39.89877
77	2008-02-05 17:45:46	116.34648	39.90599
77	2008-02-05 17:50:46	116.34331	39.91451
77	2008-02-05 17:55:46	116.34544	39.92039
77	2008-02-05 18:00:46	116.3502	39.92426
77	2008-02-05 18:10:46	116.41871	39.94808
77	2008-02-05 18:15:46	116.42509	39.95801
77	2008-02-05 20:22:48	117.10857	40.15187
77	2008-02-05 20:25:45	117.10855	40.15178
77	2008-02-05 20:30:45	117.10852	40.15211
77	2008-02-05 20:35:45	117.10847	40.15204
77	2008-02-05 20:40:45	117.10847	40.15203
77	2008-02-05 20:45:45	117.10848	40.15205
77	2008-02-05 20:50:45	117.10835	40.15205
77	2008-02-05 20:55:45	117.10838	40.15215
77	2008-02-05 21:00:45	117.1084	40.15208
77	2008-02-05 21:05:45	117.1085	40.15215
77	2008-02-05 21:10:45	117.10862	40.1521
77	2008-02-05 21:15:45	117.10846	40.15209
77	2008-02-05 21:15:45	117.10846	40.15209
77	2008-02-05 21:20:45	117.10859	40.15211
77	2008-02-05 21:25:45	117.1086	40.1521
77	2008-02-05 21:35:45	117.10862	40.15212
77	2008-02-05 21:40:45	117.10859	40.152
77	2008-02-05 21:45:45	117.10859	40.15207
77	2008-02-05 21:50:45	117.10862	40.15214
77	2008-02-05 22:00:45	117.10849	40.15196
77	2008-02-05 22:10:45	117.1086	40.15184
77	2008-02-05 22:15:45	117.10854	40.15207
77	2008-02-05 22:25:45	117.10852	40.15213
77	2008-02-05 22:30:45	117.10855	40.15187
77	2008-02-05 22:35:45	117.10855	40.15217
77	2008-02-05 22:40:45	117.10858	40.15197
77	2008-02-05 22:45:45	117.10856	40.15214
77	2008-02-05 22:50:45	117.10859	40.15214
77	2008-02-05 22:55:45	117.10858	40.15204
77	2008-02-05 23:00:45	117.10853	40.15203
77	2008-02-05 23:05:45	117.1086	40.1521
77	2008-02-05 23:10:45	117.1086	40.15199
77	2008-02-05 23:15:45	117.10858	40.15216
77	2008-02-05 23:20:45	117.1086	40.15186
77	2008-02-05 23:25:45	117.10861	40.15187
77	2008-02-05 23:35:45	117.10861	40.15178
77	2008-02-05 23:40:45	117.10855	40.15193
77	2008-02-05 23:40:45	117.10855	40.15193
77	2008-02-05 23:45:45	117.10861	40.152
77	2008-02-05 23:50:45	117.1087	40.1519
77	2008-02-05 23:55:45	117.10865	40.15205
77	2008-02-06 00:00:45	117.10868	40.15203
77	2008-02-06 00:05:45	117.10869	40.15215
77	2008-02-06 00:10:44	117.10884	40.15214
77	2008-02-06 00:15:44	117.10881	40.15209
77	2008-02-06 00:20:44	117.10874	40.15212
77	2008-02-06 00:25:44	117.10879	40.1521
77	2008-02-06 00:30:44	117.10873	40.15215
77	2008-02-06 00:35:44	117.10862	40.1519
77	2008-02-06 00:40:44	117.10859	40.15188
77	2008-02-06 00:45:44	117.10863	40.15179
77	2008-02-06 00:50:44	117.10862	40.15184
77	2008-02-06 00:55:44	117.10859	40.15181
77	2008-02-06 01:00:44	117.10855	40.15177
77	2008-02-06 01:05:44	117.10856	40.15174
77	2008-02-06 01:10:44	117.10856	40.15174
77	2008-02-06 01:15:44	117.10857	40.15185
77	2008-02-06 01:20:44	117.10851	40.15176
77	2008-02-06 01:25:44	117.10862	40.15161
77	2008-02-06 01:30:44	117.1086	40.15163
77	2008-02-06 01:35:44	117.10856	40.15181
77	2008-02-06 01:40:44	117.10858	40.15198
77	2008-02-06 01:45:44	117.10861	40.15202
77	2008-02-06 01:50:44	117.10864	40.15194
77	2008-02-06 01:55:44	117.10865	40.15202
77	2008-02-06 02:00:44	117.10867	40.15197
77	2008-02-06 02:05:44	117.10865	40.15189
77	2008-02-06 02:10:44	117.1087	40.15196
77	2008-02-06 02:15:44	117.10862	40.15176
77	2008-02-06 02:20:44	117.1086	40.15183
77	2008-02-06 02:25:44	117.10832	40.15165
77	2008-02-06 02:30:44	117.10879	40.15196
77	2008-02-06 02:35:44	117.1088	40.15192
77	2008-02-06 02:40:44	117.10874	40.15198
77	2008-02-06 02:50:44	117.10861	40.15186
77	2008-02-06 02:55:44	117.10876	40.15193
77	2008-02-06 03:00:44	117.10864	40.15185
77	2008-02-06 03:05:44	117.1086	40.15189
77	2008-02-06 03:10:44	117.1086	40.15189
77	2008-02-06 03:15:44	117.1086	40.15184
77	2008-02-06 03:20:44	117.10869	40.15174
77	2008-02-06 03:25:44	117.10864	40.1521
77	2008-02-06 03:30:44	117.10861	40.15194
77	2008-02-06 03:35:44	117.10862	40.15187
77	2008-02-06 03:40:44	117.10859	40.15188
77	2008-02-06 03:45:47	117.10855	40.15188
77	2008-02-06 03:50:43	117.10857	40.15196
77	2008-02-06 03:55:43	117.10856	40.15189
77	2008-02-06 04:00:43	116.65634	39.63232
77	2008-02-06 04:00:43	116.65634	39.63232
77	2008-02-06 04:05:43	117.10855	40.15201
77	2008-02-06 04:10:43	117.10859	40.15192
77	2008-02-06 04:15:43	117.10857	40.15204
77	2008-02-06 04:20:43	117.10864	40.15205
77	2008-02-06 04:25:43	117.10861	40.152
77	2008-02-06 04:30:43	117.10864	40.15201
77	2008-02-06 04:30:43	117.10864	40.15201
77	2008-02-06 04:35:43	117.10865	40.15204
77	2008-02-06 04:40:43	117.10863	40.15203
77	2008-02-06 04:45:43	117.10868	40.1522
77	2008-02-06 04:50:43	117.10869	40.15205
77	2008-02-06 04:55:43	117.10855	40.15181
77	2008-02-06 05:00:43	117.10842	40.15191
77	2008-02-06 05:05:43	117.10851	40.15164
77	2008-02-06 05:10:43	117.10853	40.15166
77	2008-02-06 05:15:43	117.10857	40.15179
77	2008-02-06 05:20:43	117.10844	40.15186
77	2008-02-06 05:25:43	117.10842	40.15177
77	2008-02-06 05:30:43	117.1085	40.15177
77	2008-02-06 05:35:43	117.10842	40.15183
77	2008-02-06 05:40:43	117.10822	40.15196
77	2008-02-06 05:45:43	117.10804	40.15184
77	2008-02-06 05:50:43	117.10854	40.15206
77	2008-02-06 05:55:43	117.1085	40.15194
77	2008-02-06 06:00:43	117.10846	40.15189
77	2008-02-06 06:05:43	117.10842	40.15208
77	2008-02-06 06:10:43	117.10852	40.15183
77	2008-02-06 06:15:43	117.10848	40.15205
77	2008-02-06 06:20:43	117.10846	40.15195
77	2008-02-06 06:25:43	117.10856	40.15158
77	2008-02-06 06:30:43	117.10859	40.15179
77	2008-02-06 06:35:43	117.10856	40.15172
77	2008-02-06 06:40:43	117.10833	40.15183
77	2008-02-06 06:45:43	117.10852	40.15181
77	2008-02-06 06:50:43	117.10861	40.15171
77	2008-02-06 06:55:43	117.10857	40.15187
77	2008-02-06 07:00:43	117.10857	40.15181
77	2008-02-06 07:00:43	117.10857	40.15181
77	2008-02-06 07:05:43	117.10862	40.15199
77	2008-02-06 07:10:43	117.10865	40.15211
77	2008-02-06 07:15:43	117.10864	40.15194
77	2008-02-06 07:20:43	117.10864	40.15206
77	2008-02-06 07:25:43	117.10865	40.152
77	2008-02-06 07:30:43	117.10853	40.1516
77	2008-02-06 07:35:42	117.10855	40.15195
77	2008-02-06 07:40:42	117.10851	40.15213
77	2008-02-06 07:45:42	117.1086	40.15193
77	2008-02-06 07:50:42	117.10859	40.15194
77	2008-02-06 07:55:42	117.10852	40.15194
77	2008-02-06 08:00:42	117.10854	40.15201
77	2008-02-06 08:05:42	117.10853	40.15205
77	2008-02-06 08:10:42	117.10851	40.15204
77	2008-02-06 08:15:42	117.10857	40.15206
77	2008-02-06 08:20:42	117.10854	40.15202
77	2008-02-06 08:25:42	117.10854	40.15203
77	2008-02-06 08:30:42	117.10858	40.15171
77	2008-02-06 08:35:42	117.10859	40.15192
77	2008-02-06 08:40:42	117.10872	40.15162
77	2008-02-06 08:55:42	117.10858	40.15184
77	2008-02-06 09:10:42	117.10864	40.15174
77	2008-02-06 09:15:42	117.10855	40.15206
77	2008-02-06 09:20:42	117.10845	40.15219
77	2008-02-06 09:25:42	117.10855	40.15198
77	2008-02-06 09:25:42	117.10855	40.15198
77	2008-02-06 09:30:42	117.10859	40.15202
77	2008-02-06 09:35:42	117.10857	40.15207
77	2008-02-06 09:40:42	117.10861	40.15208
77	2008-02-06 09:45:42	117.10855	40.15189
77	2008-02-06 09:50:42	117.10844	40.1521
77	2008-02-06 09:55:42	117.10856	40.15198
77	2008-02-06 10:00:42	117.10858	40.15201
77	2008-02-06 10:05:42	117.10851	40.15215
77	2008-02-06 10:10:42	117.10858	40.15188
77	2008-02-06 10:15:42	117.10856	40.15187
77	2008-02-06 10:20:42	117.10854	40.15187
77	2008-02-06 10:25:42	117.10856	40.15208
77	2008-02-06 10:30:42	117.10855	40.15212
77	2008-02-06 10:35:42	117.10856	40.15212
77	2008-02-06 10:40:42	117.10854	40.15218
77	2008-02-06 10:45:42	117.10856	40.15213
77	2008-02-06 10:50:42	117.1086	40.15194
77	2008-02-06 10:55:42	117.10863	40.15227
77	2008-02-06 11:00:42	117.10853	40.15206
77	2008-02-06 11:05:42	117.10858	40.15217
77	2008-02-06 11:10:42	117.10859	40.15211
77	2008-02-06 11:15:42	117.10848	40.15206
77	2008-02-06 11:20:41	117.10864	40.15203
77	2008-02-06 11:25:41	117.10862	40.15196
77	2008-02-06 11:40:41	117.11222	40.15239
77	2008-02-06 11:50:41	117.13871	40.13148
77	2008-02-06 11:50:41	117.13871	40.13148
77	2008-02-06 11:55:41	117.16186	40.11909
77	2008-02-06 12:00:41	117.15931	40.11874
77	2008-02-06 12:05:41	117.15928	40.11876
77	2008-02-06 12:05:56	117.15927	40.11875
77	2008-02-06 12:10:41	117.15934	40.11877
77	2008-02-06 12:15:41	117.15924	40.11872
77	2008-02-06 12:20:41	117.15923	40.11875
77	2008-02-06 12:25:41	117.15926	40.11876
77	2008-02-06 12:30:41	117.15926	40.11882
77	2008-02-06 12:35:41	117.15926	40.11881
77	2008-02-06 12:40:41	117.15919	40.11882
77	2008-02-06 12:45:41	117.15931	40.1187
77	2008-02-06 12:50:41	117.15933	40.11873
77	2008-02-06 12:55:41	117.15932	40.11876
77	2008-02-06 13:00:41	117.1593	40.11875
77	2008-02-06 13:05:41	117.15926	40.11885
77	2008-02-06 13:10:41	117.15938	40.11852
77	2008-02-06 13:15:41	117.15934	40.11857
77	2008-02-06 13:20:41	117.15934	40.11855
77	2008-02-06 13:25:41	117.15937	40.11853
77	2008-02-06 13:30:41	117.15936	40.11869
77	2008-02-06 13:35:41	117.15931	40.11868
77	2008-02-06 13:40:41	117.15933	40.11864
77	2008-02-06 13:45:41	117.15926	40.11862
77	2008-02-06 13:50:41	117.15927	40.11862
77	2008-02-06 13:55:41	117.15927	40.1186
77	2008-02-06 14:00:41	117.15932	40.11866
77	2008-02-06 14:05:41	117.15931	40.11865
77	2008-02-06 14:10:41	117.15937	40.1186
77	2008-02-06 14:15:41	117.15932	40.11869
77	2008-02-06 14:15:41	117.15932	40.11869
77	2008-02-06 14:25:41	117.15935	40.11853
77	2008-02-06 14:35:41	117.15932	40.11864
77	2008-02-06 14:40:41	117.15932	40.11872
77	2008-02-06 14:45:41	117.15926	40.11868
77	2008-02-06 14:50:41	117.1593	40.11877
77	2008-02-06 14:55:41	117.1593	40.11872
77	2008-02-06 15:00:40	117.1593	40.11877
77	2008-02-06 15:05:40	117.15932	40.11872
77	2008-02-06 15:10:40	117.15932	40.11871
77	2008-02-06 15:25:40	117.15928	40.11873
77	2008-02-06 15:30:40	117.1593	40.11877
77	2008-02-06 15:35:40	117.15929	40.11879
77	2008-02-06 15:40:40	117.1637	40.12374
77	2008-02-06 15:45:40	117.17433	40.12907
77	2008-02-06 15:50:40	117.17435	40.12909
77	2008-02-06 15:55:40	117.17428	40.12909
77	2008-02-06 16:00:40	117.17425	40.12914
77	2008-02-06 16:10:40	117.17427	40.12919
77	2008-02-06 16:15:40	117.17432	40.12908
77	2008-02-06 16:20:40	117.17429	40.12911
77	2008-02-06 16:30:40	117.17432	40.1292
77	2008-02-06 16:35:40	117.17434	40.12918
77	2008-02-06 16:40:40	117.17431	40.12915
77	2008-02-06 16:40:40	117.17431	40.12915
77	2008-02-06 16:45:40	117.17431	40.12917
77	2008-02-06 16:50:40	117.1743	40.12911
77	2008-02-06 16:55:40	117.1743	40.12912
77	2008-02-06 17:00:40	117.17432	40.1291
77	2008-02-06 17:05:40	117.17431	40.12909
77	2008-02-06 17:10:42	117.17429	40.12907
77	2008-02-06 17:15:40	117.17431	40.1291
77	2008-02-06 17:20:40	117.17429	40.12908
77	2008-02-06 17:25:40	117.17428	40.1291
77	2008-02-06 17:30:40	117.17425	40.12908
77	2008-02-06 17:35:40	117.17428	40.12907
77	2008-02-06 17:40:40	117.17429	40.12909
77	2008-02-06 17:45:40	117.1743	40.12909
77	2008-02-06 17:50:40	117.17428	40.12907
77	2008-02-06 17:55:40	117.1743	40.12908
77	2008-02-06 18:00:40	117.1743	40.12911
77	2008-02-06 18:10:40	117.1743	40.12908
77	2008-02-06 18:15:40	117.17429	40.12909
77	2008-02-06 18:20:40	117.17426	40.12908
77	2008-02-06 18:25:40	117.17429	40.12906
77	2008-02-06 18:30:40	117.17427	40.12907
77	2008-02-06 18:35:39	117.17425	40.12904
77	2008-02-06 18:40:39	117.16791	40.12499
77	2008-02-06 18:40:39	117.16791	40.12499
77	2008-02-06 18:45:39	117.15947	40.11872
77	2008-02-06 18:50:39	117.15948	40.11874
77	2008-02-06 18:55:39	117.15945	40.11874
77	2008-02-06 19:00:39	117.15946	40.11873
77	2008-02-06 19:05:39	117.15944	40.11875
77	2008-02-06 19:05:39	117.15944	40.11875
77	2008-02-06 19:15:39	117.14363	40.11592
77	2008-02-06 19:20:39	117.13682	40.13112
77	2008-02-06 19:25:39	117.10689	40.13884
77	2008-02-06 19:30:39	117.10797	40.15184
77	2008-02-06 19:35:39	117.10725	40.14886
77	2008-02-06 19:40:39	117.10483	40.14778
77	2008-02-06 19:45:39	117.10853	40.1519
77	2008-02-06 19:50:39	117.10856	40.15202
77	2008-02-06 19:55:39	117.10852	40.15211
77	2008-02-06 20:00:39	117.10863	40.15214
77	2008-02-06 20:05:39	117.10866	40.15225
77	2008-02-06 20:10:39	117.10842	40.15207
77	2008-02-06 20:15:39	117.10843	40.15205
77	2008-02-06 20:20:39	117.10854	40.15195
77	2008-02-06 20:25:39	117.10862	40.15204
77	2008-02-06 20:30:39	117.10856	40.15193
77	2008-02-06 20:35:39	117.10851	40.15186
77	2008-02-06 20:40:39	117.10849	40.15199
77	2008-02-06 20:45:39	117.10844	40.1521
77	2008-02-06 20:50:39	117.10856	40.15195
77	2008-02-06 20:55:39	117.10856	40.15208
77	2008-02-06 21:00:39	117.10852	40.15208
77	2008-02-06 21:05:39	117.1086	40.15206
77	2008-02-06 21:10:39	117.10858	40.1521
77	2008-02-06 21:15:39	117.10851	40.15205
77	2008-02-06 21:20:39	117.10853	40.15205
77	2008-02-06 21:25:39	117.10854	40.15212
77	2008-02-06 21:30:39	117.10861	40.15206
77	2008-02-06 21:30:39	117.10861	40.15206
77	2008-02-06 21:35:39	117.10855	40.15214
77	2008-02-06 21:40:39	117.10862	40.15212
77	2008-02-06 21:45:39	117.10858	40.15197
77	2008-02-06 21:50:39	117.10855	40.15195
77	2008-02-06 21:55:39	117.10859	40.15193
77	2008-02-06 22:00:39	117.10854	40.15193
77	2008-02-06 22:05:39	117.10859	40.15179
77	2008-02-06 22:10:39	117.10856	40.15187
77	2008-02-06 22:15:39	117.10845	40.15197
77	2008-02-06 22:25:38	117.10853	40.15203
77	2008-02-06 22:30:38	117.10856	40.15203
77	2008-02-06 22:35:38	117.10859	40.15209
77	2008-02-06 22:40:38	117.10855	40.15192
77	2008-02-06 22:45:38	117.10856	40.15212
77	2008-02-06 22:50:38	117.10853	40.15186
77	2008-02-06 22:55:38	117.10854	40.15195
77	2008-02-06 23:00:38	117.10857	40.15212
77	2008-02-06 23:05:38	117.1085	40.15193
77	2008-02-06 23:10:38	117.10857	40.15189
77	2008-02-06 23:20:38	117.10857	40.15184
77	2008-02-06 23:25:38	117.10855	40.15191
77	2008-02-06 23:30:38	117.10876	40.15227
77	2008-02-06 23:35:38	117.10868	40.15208
77	2008-02-06 23:40:38	117.10864	40.15191
77	2008-02-06 23:45:38	117.10864	40.1519
77	2008-02-06 23:50:38	117.10866	40.1519
77	2008-02-06 23:55:38	117.10863	40.15191
77	2008-02-06 23:55:38	117.10863	40.15191
77	2008-02-07 00:00:38	117.10882	40.15189
77	2008-02-07 00:05:38	117.10873	40.15193
77	2008-02-07 00:10:38	117.10871	40.15199
77	2008-02-07 00:15:38	117.10871	40.15205
77	2008-02-07 00:20:38	117.10867	40.15198
77	2008-02-07 00:25:38	117.10871	40.15187
77	2008-02-07 00:30:38	117.10871	40.15199
77	2008-02-07 00:35:38	117.10864	40.15182
77	2008-02-07 00:40:38	117.10857	40.15196
77	2008-02-07 00:50:38	117.10863	40.15178
77	2008-02-07 00:55:38	117.10858	40.15181
77	2008-02-07 01:00:38	117.10853	40.15178
77	2008-02-07 01:05:38	117.10857	40.15179
77	2008-02-07 01:10:38	117.10862	40.15165
77	2008-02-07 01:15:38	117.10863	40.15168
77	2008-02-07 01:20:38	117.10861	40.15159
77	2008-02-07 01:25:38	117.10859	40.15173
77	2008-02-07 01:35:38	117.10857	40.15141
77	2008-02-07 01:40:38	117.10865	40.15202
77	2008-02-07 01:45:38	117.10862	40.15202
77	2008-02-07 01:50:38	117.1087	40.152
77	2008-02-07 01:55:38	117.10863	40.15193
77	2008-02-07 02:00:38	117.10869	40.15198
77	2008-02-07 02:15:37	117.10881	40.15188
77	2008-02-07 02:20:37	117.10863	40.152
77	2008-02-07 02:20:37	117.10863	40.152
77	2008-02-07 02:25:37	117.10858	40.15189
77	2008-02-07 02:30:37	117.10867	40.15186
77	2008-02-07 02:35:37	117.10863	40.1519
77	2008-02-07 02:40:37	117.1086	40.15185
77	2008-02-07 02:45:37	117.10872	40.1519
77	2008-02-07 02:50:37	117.10867	40.15189
77	2008-02-07 02:55:37	117.10861	40.15189
77	2008-02-07 03:10:37	117.10861	40.15195
77	2008-02-07 03:15:37	117.10861	40.15205
77	2008-02-07 03:20:37	117.10857	40.15193
77	2008-02-07 03:25:37	117.10861	40.15204
77	2008-02-07 03:30:37	117.10861	40.152
77	2008-02-07 03:35:37	117.10854	40.15199
77	2008-02-07 03:40:37	117.10859	40.1519
77	2008-02-07 03:45:37	117.10859	40.15196
77	2008-02-07 03:50:37	117.10856	40.15181
77	2008-02-07 03:55:37	117.10851	40.15199
77	2008-02-07 04:00:37	117.10853	40.15181
77	2008-02-07 04:05:37	117.10858	40.15202
77	2008-02-07 04:10:37	117.10865	40.15209
77	2008-02-07 04:20:37	117.10861	40.15201
77	2008-02-07 04:25:37	117.10876	40.15198
77	2008-02-07 04:30:37	117.10867	40.15193
77	2008-02-07 04:35:37	117.10869	40.15201
77	2008-02-07 04:40:37	117.10875	40.15205
77	2008-02-07 04:45:37	117.10873	40.15202
77	2008-02-07 04:45:37	117.10873	40.15202
77	2008-02-07 04:50:37	117.1087	40.15194
77	2008-02-07 04:55:37	117.10861	40.15198
77	2008-02-07 05:00:37	117.10881	40.15212
77	2008-02-07 05:05:37	117.1086	40.1517
77	2008-02-07 05:10:37	117.10856	40.15188
77	2008-02-07 05:15:37	117.10826	40.15193
77	2008-02-07 05:20:37	117.10848	40.15174
77	2008-02-07 05:25:37	117.1085	40.1518
77	2008-02-07 05:30:37	117.10855	40.1519
77	2008-02-07 05:35:37	117.10838	40.15196
77	2008-02-07 05:40:37	117.10855	40.15201
77	2008-02-07 05:45:37	117.1085	40.15205
77	2008-02-07 05:55:37	117.1082	40.15196
77	2008-02-07 06:00:36	117.10835	40.15204
77	2008-02-07 06:05:36	117.10834	40.15213
77	2008-02-07 06:10:36	117.10845	40.15215
77	2008-02-07 06:15:36	117.10851	40.15196
77	2008-02-07 06:20:36	117.1085	40.15193
77	2008-02-07 06:25:36	117.10845	40.15192
77	2008-02-07 06:30:36	117.10843	40.15191
77	2008-02-07 06:35:36	117.10849	40.15195
77	2008-02-07 06:40:36	117.10835	40.15197
77	2008-02-07 06:45:36	117.10842	40.15186
77	2008-02-07 06:50:36	117.10852	40.15201
77	2008-02-07 06:55:36	117.10863	40.15191
77	2008-02-07 07:00:36	117.10859	40.15202
77	2008-02-07 07:05:36	117.10865	40.15205
77	2008-02-07 07:10:36	117.10862	40.15205
77	2008-02-07 07:10:36	117.10862	40.15205
77	2008-02-07 07:15:36	117.10853	40.15219
77	2008-02-07 07:20:36	117.10864	40.15211
77	2008-02-07 07:25:36	117.10856	40.15166
77	2008-02-07 07:30:36	117.10849	40.15161
77	2008-02-07 07:35:36	117.10851	40.15161
77	2008-02-07 07:40:36	117.1085	40.15199
77	2008-02-07 07:45:36	117.10852	40.15203
77	2008-02-07 07:50:36	117.1085	40.15196
77	2008-02-07 07:55:36	117.1085	40.15204
77	2008-02-07 08:00:36	117.10857	40.15198
77	2008-02-07 08:05:36	117.10864	40.15203
77	2008-02-07 08:10:36	117.10855	40.15186
77	2008-02-07 08:15:36	117.10858	40.15204
77	2008-02-07 08:20:36	117.10859	40.15199
77	2008-02-07 08:25:36	117.10854	40.15201
77	2008-02-07 08:30:36	117.10853	40.1517
77	2008-02-07 08:35:36	117.10854	40.15209
77	2008-02-07 08:40:36	117.1086	40.15168
77	2008-02-07 08:45:36	117.1086	40.15178
77	2008-02-07 08:50:36	117.10855	40.15204
77	2008-02-07 08:55:36	117.10859	40.15193
77	2008-02-07 09:00:36	117.1086	40.15195
77	2008-02-07 09:05:36	117.10856	40.15213
77	2008-02-07 09:10:36	117.10858	40.15201
77	2008-02-07 09:20:36	117.10859	40.15195
77	2008-02-07 09:35:35	117.10856	40.15195
77	2008-02-07 09:35:35	117.10856	40.15195
77	2008-02-07 09:40:35	117.10843	40.15199
77	2008-02-07 09:45:35	117.10854	40.15203
77	2008-02-07 09:50:35	117.10864	40.15205
77	2008-02-07 09:55:35	117.10849	40.15209
77	2008-02-07 10:00:35	117.1086	40.15185
77	2008-02-07 10:05:35	117.10853	40.15179
77	2008-02-07 10:10:35	117.10854	40.15196
77	2008-02-07 10:15:35	117.10848	40.15194
77	2008-02-07 10:20:35	117.10856	40.15205
77	2008-02-07 10:25:35	117.1086	40.15215
77	2008-02-07 10:30:35	117.10857	40.1521
77	2008-02-07 10:35:35	117.10859	40.15211
77	2008-02-07 10:40:35	117.10858	40.15211
77	2008-02-07 10:45:35	117.10861	40.15206
77	2008-02-07 10:50:35	117.10861	40.15214
77	2008-02-07 10:55:35	117.10859	40.15223
77	2008-02-07 11:00:35	117.10862	40.15201
77	2008-02-07 11:05:35	117.10854	40.15218
77	2008-02-07 11:10:35	117.10858	40.15213
77	2008-02-07 11:15:35	117.10855	40.15205
77	2008-02-07 11:20:35	117.10862	40.1521
77	2008-02-07 11:25:35	117.10777	40.15199
77	2008-02-07 11:40:35	117.15835	40.12323
77	2008-02-07 11:50:35	117.159	40.11877
77	2008-02-07 11:55:35	117.15895	40.11882
77	2008-02-07 12:00:35	117.15892	40.11873
77	2008-02-07 12:00:35	117.15892	40.11873
77	2008-02-07 12:05:35	117.15893	40.11874
77	2008-02-07 12:10:35	117.15893	40.11876
77	2008-02-07 12:15:35	117.15896	40.11872
77	2008-02-07 12:20:35	117.15899	40.1187
77	2008-02-07 12:25:35	117.15895	40.11871
77	2008-02-07 12:35:35	117.15895	40.11868
77	2008-02-07 12:40:35	117.15899	40.11868
77	2008-02-07 12:45:35	117.15898	40.11867
77	2008-02-07 12:50:35	117.15898	40.11868
77	2008-02-07 12:55:35	117.15899	40.1187
77	2008-02-07 13:00:35	117.159	40.11869
77	2008-02-07 13:05:35	117.15897	40.11867
77	2008-02-07 13:10:34	117.15896	40.11866
77	2008-02-07 13:15:34	117.15898	40.11866
77	2008-02-07 13:20:34	117.15894	40.11865
77	2008-02-07 13:25:34	117.15897	40.11866
77	2008-02-07 13:30:34	117.15897	40.11866
77	2008-02-07 13:35:34	117.15897	40.1187
77	2008-02-07 13:40:34	117.15898	40.11866
77	2008-02-07 13:45:34	117.15896	40.1187
77	2008-02-07 13:50:34	117.15899	40.11865
77	2008-02-07 13:55:34	117.15899	40.1186
77	2008-02-07 14:00:34	117.15898	40.11862
77	2008-02-07 14:05:34	117.15895	40.11875
77	2008-02-07 14:10:34	117.15898	40.11863
77	2008-02-07 14:15:34	117.15898	40.11868
77	2008-02-07 14:20:34	117.15897	40.11867
77	2008-02-07 14:25:34	117.15897	40.11869
77	2008-02-07 14:25:34	117.15897	40.11869
77	2008-02-07 14:30:34	117.15896	40.11868
77	2008-02-07 14:35:34	117.15895	40.11867
77	2008-02-07 14:40:34	117.15899	40.11871
77	2008-02-07 14:45:34	117.15898	40.11869
77	2008-02-07 14:50:34	117.15899	40.11872
77	2008-02-07 14:55:34	117.15898	40.11871
77	2008-02-07 15:00:34	117.159	40.11868
77	2008-02-07 15:05:34	117.15901	40.11874
77	2008-02-07 15:10:34	117.16072	40.11899
77	2008-02-07 15:15:34	117.17331	40.12816
77	2008-02-07 15:20:34	117.17436	40.12915
77	2008-02-07 15:25:34	117.17434	40.12912
77	2008-02-07 15:30:34	117.17432	40.12914
77	2008-02-07 15:35:34	117.17431	40.12914
77	2008-02-07 15:40:34	117.17433	40.12913
77	2008-02-07 15:45:34	117.17427	40.12913
77	2008-02-07 15:50:34	117.16881	40.12526
77	2008-02-07 15:55:34	117.15261	40.14465
77	2008-02-07 16:00:34	117.10776	40.15012
77	2008-02-07 16:05:34	117.10788	40.15366
77	2008-02-07 16:10:34	117.11199	40.15232
77	2008-02-07 16:15:34	117.16338	40.14425
77	2008-02-07 16:20:34	117.17428	40.12907
77	2008-02-07 16:25:34	117.17428	40.12908
77	2008-02-07 16:30:34	117.17435	40.12919
77	2008-02-07 16:35:34	117.17434	40.12912
77	2008-02-07 16:40:34	117.17433	40.12915
77	2008-02-07 16:45:33	117.17436	40.12917
77	2008-02-07 16:50:33	117.17435	40.12913
77	2008-02-07 16:50:33	117.17435	40.12913
77	2008-02-07 16:55:33	117.17435	40.12911
77	2008-02-07 17:00:33	117.17434	40.12911
77	2008-02-07 17:05:33	117.17436	40.1291
77	2008-02-07 17:10:33	117.17434	40.12913
77	2008-02-07 17:15:33	117.17434	40.12913
77	2008-02-07 17:20:33	117.17435	40.12913
77	2008-02-07 17:25:33	117.17435	40.1291
77	2008-02-07 17:30:33	117.17436	40.12912
77	2008-02-07 17:35:33	117.17435	40.12911
77	2008-02-07 17:40:33	117.17432	40.12905
77	2008-02-07 17:45:33	117.17434	40.12912
77	2008-02-07 17:50:33	117.17433	40.12911
77	2008-02-07 17:55:33	117.17435	40.12912
77	2008-02-07 18:00:33	117.17434	40.12912
77	2008-02-07 18:05:33	117.17436	40.12912
77	2008-02-07 18:10:33	117.17436	40.12911
77	2008-02-07 18:15:33	117.17433	40.1291
77	2008-02-07 18:20:33	117.17435	40.12911
77	2008-02-07 18:25:33	117.17435	40.1291
77	2008-02-07 18:30:33	117.17432	40.12908
77	2008-02-07 18:35:33	117.17431	40.12908
77	2008-02-07 18:40:33	117.17435	40.12909
77	2008-02-07 18:45:33	117.17433	40.12912
77	2008-02-07 18:50:33	117.17435	40.12911
77	2008-02-07 18:55:33	117.16423	40.12336
77	2008-02-07 19:00:33	117.17432	40.12908
77	2008-02-07 19:05:33	117.17434	40.12914
77	2008-02-07 19:10:33	117.17434	40.12915
77	2008-02-07 19:15:33	117.17432	40.12914
77	2008-02-07 19:15:33	117.17432	40.12914
77	2008-02-07 19:20:35	117.17433	40.12915
77	2008-02-07 19:25:33	117.17434	40.12913
77	2008-02-07 19:30:33	117.17434	40.12918
77	2008-02-07 19:35:33	117.17431	40.12914
77	2008-02-07 19:40:33	117.17435	40.12915
77	2008-02-07 19:45:33	117.17435	40.12919
77	2008-02-07 19:50:33	117.17432	40.12916
77	2008-02-07 19:55:33	117.17436	40.12915
77	2008-02-07 20:00:33	117.17434	40.12914
77	2008-02-07 20:05:33	117.1743	40.12915
77	2008-02-07 20:10:33	117.1743	40.12917
77	2008-02-07 20:15:33	117.17437	40.12918
77	2008-02-07 20:20:33	117.17431	40.12917
77	2008-02-07 20:25:33	117.17433	40.12919
77	2008-02-07 20:30:32	117.17432	40.12916
77	2008-02-07 20:35:32	117.17433	40.12916
77	2008-02-07 20:40:32	117.17432	40.12916
77	2008-02-07 20:45:32	117.17433	40.12914
77	2008-02-07 20:50:32	117.17434	40.12915
77	2008-02-07 20:55:32	117.1743	40.12918
77	2008-02-07 21:00:32	117.17431	40.12916
77	2008-02-07 21:05:32	117.17434	40.12915
77	2008-02-07 21:10:32	117.17434	40.12913
77	2008-02-07 21:15:32	117.17432	40.12917
77	2008-02-07 21:20:32	117.17432	40.12914
77	2008-02-07 21:25:32	117.17429	40.12915
77	2008-02-07 21:30:32	117.17428	40.12915
77	2008-02-07 21:35:32	117.17432	40.12915
77	2008-02-07 21:40:32	117.17432	40.12915
77	2008-02-07 21:40:32	117.17432	40.12915
77	2008-02-07 21:45:32	117.17431	40.12916
77	2008-02-07 21:45:32	117.17431	40.12916
77	2008-02-07 21:50:32	117.17431	40.12914
77	2008-02-07 21:55:32	117.17433	40.12915
77	2008-02-07 22:00:32	117.1743	40.12917
77	2008-02-07 22:05:32	117.17431	40.12915
77	2008-02-07 22:10:32	117.17435	40.12914
77	2008-02-07 22:15:32	117.17431	40.12913
77	2008-02-07 22:20:32	117.17919	40.12904
77	2008-02-07 22:25:32	117.18068	40.12923
77	2008-02-07 22:30:32	117.17959	40.13358
77	2008-02-07 22:35:32	117.11652	40.14487
77	2008-02-07 22:40:32	117.10926	40.15361
77	2008-02-07 22:45:32	117.1596	40.1435
77	2008-02-07 22:50:32	117.16203	40.11913
77	2008-02-07 22:55:32	117.17425	40.12907
77	2008-02-07 23:00:32	117.16208	40.11912
77	2008-02-07 23:05:32	117.15932	40.1228
77	2008-02-07 23:10:32	117.11676	40.14316
77	2008-02-07 23:15:32	117.10812	40.15355
77	2008-02-07 23:20:32	117.10826	40.15374
77	2008-02-07 23:25:32	117.10825	40.15373
77	2008-02-07 23:30:32	117.10808	40.15376
77	2008-02-07 23:35:32	117.10837	40.15378
77	2008-02-07 23:40:32	117.10851	40.15375
77	2008-02-07 23:45:32	117.10849	40.15355
77	2008-02-07 23:50:32	117.10831	40.1536
77	2008-02-07 23:55:32	117.10832	40.15357
77	2008-02-08 00:00:32	117.10851	40.15379
77	2008-02-08 00:05:32	117.10825	40.15378
77	2008-02-08 00:05:32	117.10825	40.15378
77	2008-02-08 00:10:32	117.10835	40.15374
77	2008-02-08 00:15:32	117.10833	40.15372
77	2008-02-08 00:20:32	117.10838	40.15377
77	2008-02-08 00:25:31	117.10848	40.1537
77	2008-02-08 00:30:31	117.10833	40.15378
77	2008-02-08 00:35:31	117.10826	40.15355
77	2008-02-08 00:40:31	117.10828	40.15359
77	2008-02-08 00:45:31	117.10825	40.15361
77	2008-02-08 00:50:31	117.10831	40.15353
77	2008-02-08 00:55:31	117.10824	40.15352
77	2008-02-08 01:00:31	117.10821	40.15342
77	2008-02-08 01:05:31	117.10825	40.1535
77	2008-02-08 01:10:31	117.10829	40.1534
77	2008-02-08 01:15:31	117.10825	40.15361
77	2008-02-08 01:20:31	117.10827	40.15348
77	2008-02-08 01:25:31	117.10823	40.15359
77	2008-02-08 01:30:31	117.10826	40.15381
77	2008-02-08 01:35:31	117.10822	40.15357
77	2008-02-08 01:40:31	117.10835	40.15367
77	2008-02-08 01:45:31	117.10825	40.15369
77	2008-02-08 01:50:31	117.10829	40.15365
77	2008-02-08 01:55:31	117.10839	40.15366
77	2008-02-08 02:00:31	117.10825	40.1537
77	2008-02-08 02:25:31	117.10822	40.15358
77	2008-02-08 02:45:31	117.10833	40.15353
77	2008-02-08 02:50:31	117.10828	40.15367
77	2008-02-08 02:55:31	117.10839	40.1535
77	2008-02-08 03:00:31	117.10834	40.15383
77	2008-02-08 03:05:31	117.10836	40.15381
77	2008-02-08 03:10:31	117.10843	40.15394
77	2008-02-08 03:15:31	117.10831	40.1537
77	2008-02-08 03:20:31	117.1084	40.15378
77	2008-02-08 03:25:31	117.10837	40.15357
77	2008-02-08 03:30:31	117.10843	40.15385
77	2008-02-08 03:35:31	117.10837	40.15377
77	2008-02-08 03:40:31	117.10837	40.15375
77	2008-02-08 03:45:30	117.10828	40.15382
77	2008-02-08 03:50:31	117.10831	40.15375
77	2008-02-08 03:55:31	117.10837	40.15379
77	2008-02-08 04:00:31	117.10826	40.1538
77	2008-02-08 04:05:30	117.10835	40.15379
77	2008-02-08 04:05:30	117.10835	40.15379
77	2008-02-08 04:10:30	117.10835	40.15385
77	2008-02-08 04:20:30	117.10829	40.15377
77	2008-02-08 04:25:30	117.10837	40.1538
77	2008-02-08 04:30:30	117.10828	40.15343
77	2008-02-08 04:35:30	117.10838	40.1538
77	2008-02-08 04:40:30	117.10827	40.15377
77	2008-02-08 04:45:30	117.10825	40.15376
77	2008-02-08 04:50:30	117.10817	40.1538
77	2008-02-08 04:55:30	117.10835	40.15359
77	2008-02-08 04:55:30	117.10835	40.15359
77	2008-02-08 05:00:30	117.10826	40.15345
77	2008-02-08 05:00:30	117.10826	40.15345
77	2008-02-08 05:05:30	117.10823	40.15339
77	2008-02-08 05:10:30	117.10825	40.15347
77	2008-02-08 05:15:30	117.10823	40.15336
77	2008-02-08 05:20:30	117.10841	40.15383
77	2008-02-08 05:25:30	117.1084	40.15383
77	2008-02-08 05:30:30	117.10813	40.15344
77	2008-02-08 05:35:30	117.10823	40.15355
77	2008-02-08 05:40:30	117.10824	40.15378
77	2008-02-08 05:45:30	117.10817	40.15381
77	2008-02-08 05:50:30	117.10822	40.15377
77	2008-02-08 05:55:30	117.10825	40.15367
77	2008-02-08 06:00:30	117.10826	40.15363
77	2008-02-08 06:05:30	117.10816	40.15363
77	2008-02-08 06:10:30	117.10824	40.1536
77	2008-02-08 06:15:30	117.10826	40.1536
77	2008-02-08 06:20:30	117.1081	40.15372
77	2008-02-08 06:25:30	117.10829	40.15354
77	2008-02-08 06:30:30	117.10826	40.15348
77	2008-02-08 06:35:30	117.10812	40.15354
77	2008-02-08 06:40:30	117.10831	40.15358
77	2008-02-08 06:45:30	117.10827	40.15348
77	2008-02-08 06:50:30	117.10834	40.15366
77	2008-02-08 06:55:30	117.10834	40.15379
77	2008-02-08 07:00:30	117.10832	40.15382
77	2008-02-08 07:05:30	117.10831	40.15375
77	2008-02-08 07:10:30	117.10827	40.15379
77	2008-02-08 07:15:30	117.10831	40.15353
77	2008-02-08 07:20:30	117.1082	40.15341
77	2008-02-08 07:20:30	117.1082	40.15341
77	2008-02-08 07:25:30	117.10825	40.15368
77	2008-02-08 07:25:30	117.10825	40.15368
77	2008-02-08 07:30:30	117.1084	40.15376
77	2008-02-08 07:35:30	117.10818	40.15336
77	2008-02-08 07:40:30	117.10831	40.15342
77	2008-02-08 07:45:29	117.10826	40.15342
77	2008-02-08 07:50:29	117.10831	40.15344
77	2008-02-08 07:55:29	117.10816	40.1537
77	2008-02-08 08:00:29	117.10823	40.15364
77	2008-02-08 08:05:29	117.10823	40.15371
77	2008-02-08 08:10:29	117.10825	40.15376
77	2008-02-08 08:15:29	117.10824	40.15375
77	2008-02-08 08:20:29	117.10819	40.15374
77	2008-02-08 08:25:29	117.10831	40.15375
77	2008-02-08 08:30:29	117.1083	40.1536
77	2008-02-08 08:35:31	117.10822	40.15364
77	2008-02-08 08:40:29	117.10824	40.15356
77	2008-02-08 08:45:29	117.10831	40.15357
77	2008-02-08 08:50:29	117.10825	40.15373
77	2008-02-08 08:55:29	117.10825	40.15371
77	2008-02-08 09:00:29	117.1083	40.15339
77	2008-02-08 09:05:29	117.10819	40.15368
77	2008-02-08 09:10:29	117.10829	40.15389
77	2008-02-08 09:15:29	117.10826	40.15366
77	2008-02-08 09:20:29	117.1083	40.15351
77	2008-02-08 09:25:29	117.10831	40.15353
77	2008-02-08 09:30:29	117.1083	40.1536
77	2008-02-08 09:35:29	117.1083	40.15359
77	2008-02-08 09:40:29	117.10831	40.1538
77	2008-02-08 09:45:29	117.1085	40.15371
77	2008-02-08 09:50:29	117.10845	40.15373
77	2008-02-08 09:50:29	117.10845	40.15373
77	2008-02-08 09:55:29	117.10833	40.15362
77	2008-02-08 10:00:29	117.10842	40.15376
77	2008-02-08 10:05:29	117.10839	40.15378
77	2008-02-08 10:10:29	117.10843	40.15379
77	2008-02-08 10:15:29	117.10829	40.15368
77	2008-02-08 10:20:29	117.10839	40.15376
77	2008-02-08 10:25:29	117.10838	40.1538
77	2008-02-08 10:30:29	117.10832	40.1538
77	2008-02-08 10:35:29	117.10827	40.15381
77	2008-02-08 10:40:29	117.10837	40.15401
77	2008-02-08 10:45:29	117.10832	40.15393
77	2008-02-08 10:50:21	117.10826	40.15375
77	2008-02-08 10:55:29	117.10837	40.15354
77	2008-02-08 11:00:29	117.10827	40.15367
77	2008-02-08 11:05:29	117.10824	40.15371
77	2008-02-08 11:10:29	117.10821	40.15387
77	2008-02-08 11:15:29	117.10821	40.1538
77	2008-02-08 11:20:29	117.10823	40.1537
77	2008-02-08 11:25:29	117.10825	40.15374
77	2008-02-08 11:30:28	117.10821	40.15371
77	2008-02-08 11:35:28	117.11297	40.15238
77	2008-02-08 11:40:28	117.11728	40.13932
77	2008-02-08 11:45:28	117.12481	40.13179
77	2008-02-08 11:50:23	117.12492	40.13173
77	2008-02-08 11:55:28	117.12459	40.1321
77	2008-02-08 12:00:28	117.12496	40.13169
77	2008-02-08 12:05:28	117.12476	40.13178
77	2008-02-08 12:06:03	117.12477	40.13184
77	2008-02-08 12:10:28	117.12516	40.13179
77	2008-02-08 12:15:28	117.11876	40.13486
77	2008-02-08 12:15:28	117.11876	40.13486
77	2008-02-08 12:20:28	117.11659	40.14432
77	2008-02-08 12:25:28	117.10528	40.15354
77	2008-02-08 12:30:28	117.10818	40.15179
77	2008-02-08 12:35:28	117.1086	40.1519
77	2008-02-08 12:40:28	117.10884	40.15132
77	2008-02-08 12:45:28	117.10837	40.15211
77	2008-02-08 12:50:28	117.10821	40.15229
77	2008-02-08 12:55:28	117.10838	40.15202
77	2008-02-08 13:00:28	117.1085	40.1518
77	2008-02-08 13:05:28	117.10844	40.15208
77	2008-02-08 13:15:28	117.10855	40.15218
77	2008-02-08 13:20:28	117.10854	40.15223
77	2008-02-08 13:25:28	117.1086	40.15206
77	2008-02-08 13:30:28	117.1085	40.15172
77	2008-02-08 13:35:28	117.10852	40.15167
77	2008-02-08 13:40:28	117.10848	40.15166
77	2008-02-08 13:45:28	117.10848	40.15166
77	2008-02-08 13:50:28	117.10844	40.15186
77	2008-02-08 13:55:28	117.10844	40.15174
77	2008-02-08 14:00:28	117.10847	40.15183
77	2008-02-08 14:05:28	117.10849	40.15173
77	2008-02-08 14:10:28	117.10847	40.15175
77	2008-02-08 14:15:28	117.10847	40.15158
77	2008-02-08 14:20:28	117.10849	40.15178
77	2008-02-08 14:25:28	117.10835	40.15223
77	2008-02-08 14:30:28	117.10845	40.15191
77	2008-02-08 14:35:28	117.10851	40.15211
77	2008-02-08 14:40:28	117.10846	40.15219
77	2008-02-08 14:40:28	117.10846	40.15219
77	2008-02-08 14:45:28	117.10857	40.15189
77	2008-02-08 14:50:28	117.10848	40.15158
77	2008-02-08 14:55:28	117.10847	40.15161
77	2008-02-08 15:00:28	117.10852	40.15179
77	2008-02-08 15:05:28	117.10846	40.15204
77	2008-02-08 15:10:27	117.10849	40.15188
77	2008-02-08 15:15:27	117.10847	40.15207
77	2008-02-08 15:20:27	117.10853	40.15213
77	2008-02-08 15:25:27	117.1085	40.15182
77	2008-02-08 15:30:27	117.10856	40.15172
77	2008-02-08 15:35:27	117.10833	40.15185
77	2008-02-08 15:40:27	117.10848	40.15172
77	2008-02-08 15:45:27	117.10853	40.15162
77	2008-02-08 15:50:27	117.10854	40.15188
77	2008-02-08 15:55:27	117.10844	40.15177
77	2008-02-08 16:00:27	117.10849	40.15184
77	2008-02-08 16:05:27	117.1085	40.15183
77	2008-02-08 16:10:27	117.10855	40.15194
77	2008-02-08 16:15:27	117.10855	40.15179
77	2008-02-08 16:20:27	117.10855	40.15167
77	2008-02-08 16:25:27	117.10853	40.15176
77	2008-02-08 16:30:27	117.10856	40.15174
77	2008-02-08 16:35:27	117.10779	40.15183
77	2008-02-08 16:40:27	117.11239	40.14589
77	2008-02-08 16:45:27	117.10996	40.14465
77	2008-02-08 16:50:27	117.11041	40.14422
77	2008-02-08 16:55:27	117.10939	40.14126
77	2008-02-08 17:00:27	117.10939	40.14124
77	2008-02-08 17:05:27	117.10941	40.14143
77	2008-02-08 17:05:27	117.10941	40.14143
77	2008-02-08 17:10:27	117.10929	40.14112
77	2008-02-08 17:15:27	117.10934	40.14123
77	2008-02-08 17:20:27	117.10939	40.14132
77	2008-02-08 17:25:27	117.10932	40.14124
77	2008-02-08 17:30:27	117.11051	40.14145
77	2008-02-08 17:35:27	117.12477	40.14541
