# Supplementary material for: An adaptive map-matching algorithm based on hierarchical fuzzy system from vehicular GPS data
Source: PLoS One. 2017 Dec 5;12(12):e0188796. doi: 10.1371/journal.pone.0188796 (PMC5716534; doi:10.1371/journal.pone.0188796)
Supplement: S1 Data — (ZIP) [file pone.0188796.s001.zip › data samples/78.txt]

78	2008-02-02 14:01:59	116.36275	40.00424
78	2008-02-02 14:01:59	116.36275	40.00424
78	2008-02-02 14:01:59	116.36275	40.00424
78	2008-02-02 14:01:59	116.36275	40.00424
78	2008-02-02 14:01:59	116.36275	40.00424
78	2008-02-02 14:01:59	116.36275	40.00424
78	2008-02-02 14:01:59	116.36275	40.00424
78	2008-02-02 14:01:59	116.36275	40.00424
78	2008-02-02 14:01:59	116.36275	40.00424
78	2008-02-02 14:01:59	116.36275	40.00424
78	2008-02-02 14:01:59	116.36275	40.00424
78	2008-02-02 14:01:59	116.36275	40.00424
78	2008-02-02 14:01:59	116.36275	40.00424
78	2008-02-02 14:01:59	116.36275	40.00424
78	2008-02-02 14:01:59	116.36275	40.00424
78	2008-02-02 14:01:59	116.36275	40.00424
78	2008-02-02 15:45:38	116.36276	40.00411
78	2008-02-02 15:45:38	116.36276	40.00411
78	2008-02-02 15:45:38	116.36276	40.00411
78	2008-02-02 15:45:38	116.36276	40.00411
78	2008-02-02 15:45:38	116.36276	40.00411
78	2008-02-02 15:45:38	116.36276	40.00411
78	2008-02-02 15:45:38	116.36276	40.00411
78	2008-02-02 15:45:38	116.36276	40.00411
78	2008-02-02 15:45:38	116.36276	40.00411
78	2008-02-02 15:45:38	116.36276	40.00411
78	2008-02-02 15:45:38	116.36276	40.00411
78	2008-02-02 17:00:36	116.36313	40.0082
78	2008-02-02 17:02:17	116.36181	40.00277
78	2008-02-02 17:05:37	116.36034	39.98605
78	2008-02-02 17:07:18	116.34726	39.98388
78	2008-02-02 17:10:38	116.34708	39.96286
78	2008-02-02 17:15:40	116.34871	39.95458
78	2008-02-02 17:17:21	116.34877	39.9531
78	2008-02-02 17:25:43	116.34922	39.93945
78	2008-02-02 17:27:25	116.34931	39.93609
78	2008-02-02 17:30:45	116.34954	39.92675
78	2008-02-02 17:32:26	116.34916	39.92241
78	2008-02-02 17:32:26	116.34916	39.92241
78	2008-02-02 17:35:47	116.33731	39.92235
78	2008-02-02 17:37:28	116.33627	39.92222
78	2008-02-02 17:39:10	116.335	39.92225
78	2008-02-02 17:42:30	116.32794	39.92718
78	2008-02-02 17:44:12	116.32716	39.93471
78	2008-02-02 17:47:31	116.33857	39.93718
78	2008-02-02 17:49:13	116.34956	39.93956
78	2008-02-02 17:52:33	116.36443	39.94702
78	2008-02-02 17:54:15	116.38145	39.94753
78	2008-02-02 17:57:35	116.39297	39.94754
78	2008-02-02 17:59:16	116.40221	39.94754
78	2008-02-02 18:04:18	116.40986	39.94777
78	2008-02-02 18:07:38	116.41226	39.95742
78	2008-02-02 18:09:20	116.41204	39.96036
78	2008-02-02 18:12:40	116.4055	39.96061
78	2008-02-02 18:14:21	116.40216	39.96069
78	2008-02-02 18:17:41	116.3991	39.95642
78	2008-02-02 18:19:23	116.3928	39.95579
78	2008-02-02 18:22:43	116.3885	39.96572
78	2008-02-02 18:24:25	116.38808	39.97468
78	2008-02-02 18:29:26	116.38102	39.99422
78	2008-02-02 18:45:55	116.38129	39.98541
78	2008-02-02 18:50:56	116.38824	39.96847
78	2008-02-02 19:01:00	116.40207	39.94309
78	2008-02-02 19:01:29	116.40209	39.94293
78	2008-02-02 19:06:01	116.3995	39.93947
78	2008-02-02 19:06:31	116.39944	39.93947
78	2008-02-02 19:11:03	116.39636	39.93943
78	2008-02-02 19:16:05	116.3934	39.93941
78	2008-02-02 19:16:34	116.39214	39.9394
78	2008-02-02 19:21:06	116.38761	39.94686
78	2008-02-02 19:21:36	116.38586	39.94775
78	2008-02-02 19:26:08	116.37668	39.94771
78	2008-02-02 19:26:38	116.37417	39.94817
78	2008-02-02 19:30:44	116.37971	39.95223
78	2008-02-02 19:34:11	116.37903	39.95004
78	2008-02-02 19:36:44	116.37335	39.95477
78	2008-02-02 19:39:13	116.37456	39.96769
78	2008-02-02 19:41:46	116.37534	39.97324
78	2008-02-02 19:44:14	116.37564	39.97486
78	2008-02-02 19:46:47	116.37545	39.97661
78	2008-02-02 19:49:16	116.37545	39.97668
78	2008-02-02 19:54:18	116.37733	39.98609
78	2008-02-02 19:59:19	116.40061	39.98683
78	2008-02-02 20:04:21	116.40167	39.99323
78	2008-02-02 20:09:10	116.40442	39.99917
78	2008-02-02 20:09:23	116.40451	39.99927
78	2008-02-02 20:14:24	116.41112	40.0011
78	2008-02-02 20:19:26	116.40164	39.98728
78	2008-02-02 20:24:28	116.38783	39.97636
78	2008-02-02 20:28:55	116.3818	39.96929
78	2008-02-02 20:29:29	116.38194	39.96953
78	2008-02-02 20:33:57	116.3774	39.97541
78	2008-02-02 20:34:31	116.38121	39.97545
78	2008-02-02 20:36:10	116.38168	39.98058
78	2008-02-02 20:36:10	116.38168	39.98058
78	2008-02-02 20:39:33	116.38108	39.99291
78	2008-02-02 20:41:11	116.38066	40.00329
78	2008-02-02 20:44:34	116.40339	40.00792
78	2008-02-02 20:46:13	116.40979	40.00788
78	2008-02-02 20:49:36	116.42545	40.00746
78	2008-02-02 20:51:15	116.43272	40.01091
78	2008-02-02 20:54:37	116.44381	40.01625
78	2008-02-02 20:56:16	116.44603	40.0196
78	2008-02-02 20:59:39	116.4647	40.02125
78	2008-02-02 21:01:18	116.47134	40.02168
78	2008-02-02 21:04:41	116.49524	40.02177
78	2008-02-02 21:06:20	116.50444	40.02197
78	2008-02-02 21:08:43	116.50457	40.02202
78	2008-02-02 21:13:49	116.5045	40.02217
78	2008-02-02 21:13:49	116.5045	40.02217
78	2008-02-02 21:28:54	116.4777	40.02045
78	2008-02-02 21:29:05	116.47611	40.02033
78	2008-02-02 21:33:55	116.46469	40.02053
78	2008-02-02 21:34:07	116.46471	40.02007
78	2008-02-02 21:34:07	116.46471	40.02007
78	2008-02-02 21:38:57	116.43749	40.01859
78	2008-02-02 21:38:57	116.43749	40.01859
78	2008-02-02 21:43:59	116.37642	40.02223
78	2008-02-02 21:49:00	116.36953	40.00036
78	2008-02-02 21:49:12	116.36815	40.00038
78	2008-02-02 21:53:50	116.36269	40.00392
78	2008-02-02 21:59:08	116.36247	40.00372
78	2008-02-02 21:59:08	116.36247	40.00372
78	2008-02-02 21:59:08	116.36247	40.00372
78	2008-02-02 21:59:08	116.36247	40.00372
78	2008-02-02 21:59:08	116.36247	40.00372
78	2008-02-02 21:59:08	116.36247	40.00372
78	2008-02-02 21:59:08	116.36247	40.00372
78	2008-02-02 21:59:08	116.36247	40.00372
78	2008-02-02 21:59:08	116.36247	40.00372
78	2008-02-02 21:59:08	116.36247	40.00372
78	2008-02-02 21:59:08	116.36247	40.00372
78	2008-02-02 21:59:08	116.36247	40.00372
78	2008-02-02 21:59:08	116.36247	40.00372
78	2008-02-02 21:59:08	116.36247	40.00372
78	2008-02-02 21:59:08	116.36247	40.00372
78	2008-02-02 21:59:08	116.36247	40.00372
78	2008-02-02 21:59:08	116.36247	40.00372
78	2008-02-02 21:59:08	116.36247	40.00372
78	2008-02-02 21:59:08	116.36247	40.00372
78	2008-02-02 21:59:08	116.36247	40.00372
78	2008-02-02 21:59:08	116.36247	40.00372
78	2008-02-02 21:59:08	116.36247	40.00372
78	2008-02-02 21:59:08	116.36247	40.00372
78	2008-02-03 00:43:49	116.36282	40.00356
78	2008-02-03 00:43:49	116.36282	40.00356
78	2008-02-03 00:43:49	116.36282	40.00356
78	2008-02-03 00:43:49	116.36282	40.00356
78	2008-02-03 01:27:07	116.36259	40.00385
78	2008-02-03 01:27:07	116.36259	40.00385
78	2008-02-03 01:27:07	116.36259	40.00385
78	2008-02-03 01:27:07	116.36259	40.00385
78	2008-02-03 01:27:07	116.36259	40.00385
78	2008-02-03 01:27:07	116.36259	40.00385
78	2008-02-03 01:27:07	116.36259	40.00385
78	2008-02-03 01:27:07	116.36259	40.00385
78	2008-02-03 01:27:07	116.36259	40.00385
78	2008-02-03 01:27:07	116.36259	40.00385
78	2008-02-03 02:40:47	116.36286	40.00409
78	2008-02-03 02:40:47	116.36286	40.00409
78	2008-02-03 02:40:47	116.36286	40.00409
78	2008-02-03 02:40:47	116.36286	40.00409
78	2008-02-03 02:40:47	116.36286	40.00409
78	2008-02-03 02:40:47	116.36286	40.00409
78	2008-02-03 02:40:47	116.36286	40.00409
78	2008-02-03 02:40:47	116.36286	40.00409
78	2008-02-03 02:40:47	116.36286	40.00409
78	2008-02-03 02:40:47	116.36286	40.00409
78	2008-02-03 02:40:47	116.36286	40.00409
78	2008-02-03 02:40:47	116.36286	40.00409
78	2008-02-03 02:40:47	116.36286	40.00409
78	2008-02-03 02:40:47	116.36286	40.00409
78	2008-02-03 02:40:47	116.36286	40.00409
78	2008-02-03 02:40:47	116.36286	40.00409
78	2008-02-03 02:40:47	116.36286	40.00409
78	2008-02-03 02:40:47	116.36286	40.00409
78	2008-02-03 02:40:47	116.36286	40.00409
78	2008-02-03 06:15:04	116.36243	40.00407
78	2008-02-03 06:15:04	116.36243	40.00407
78	2008-02-03 06:15:04	116.36243	40.00407
78	2008-02-03 06:45:25	116.52727	40.00407
78	2008-02-03 09:01:16	116.35232	40.01594
78	2008-02-03 09:11:19	116.36495	39.9983
78	2008-02-03 09:12:05	116.3676	39.99471
78	2008-02-03 09:16:21	116.35958	39.99997
78	2008-02-03 09:17:07	116.36329	40.00001
78	2008-02-03 09:21:23	116.37612	39.99634
78	2008-02-03 09:22:09	116.37934	39.99636
78	2008-02-03 09:25:37	116.38057	39.99635
78	2008-02-03 09:27:10	116.38117	39.98712
78	2008-02-03 09:30:39	116.34064	39.98549
78	2008-02-03 09:32:12	116.32773	39.98508
78	2008-02-03 09:35:40	116.32096	39.98918
78	2008-02-03 09:37:14	116.32845	39.99146
78	2008-02-03 09:40:42	116.34629	39.99199
78	2008-02-03 09:42:15	116.34698	39.99367
78	2008-02-03 09:45:44	116.36409	39.99933
78	2008-02-03 09:47:17	116.37053	39.99086
78	2008-02-03 10:12:39	116.26632	40.00419
78	2008-02-03 10:17:40	116.28904	39.99415
78	2008-02-03 10:22:42	116.3019	39.96092
78	2008-02-03 10:22:42	116.3019	39.96092
78	2008-02-03 10:27:43	116.30376	39.94596
78	2008-02-03 10:32:45	116.30412	39.90758
78	2008-02-03 10:42:48	116.30961	39.88559
78	2008-02-03 10:44:16	116.31131	39.88289
78	2008-02-03 10:47:50	116.30524	39.88427
78	2008-02-03 10:52:52	116.30419	39.91493
78	2008-02-03 10:57:53	116.30346	39.95099
78	2008-02-03 11:02:55	116.32793	39.9678
78	2008-02-03 11:06:45	116.33906	39.97515
78	2008-02-03 11:07:57	116.33934	39.9766
78	2008-02-03 11:11:46	116.34293	39.98519
78	2008-02-03 11:12:58	116.34902	39.9853
78	2008-02-03 11:16:48	116.37349	39.98586
78	2008-02-03 11:18:00	116.37115	39.99067
78	2008-02-03 11:23:02	116.38014	39.99649
78	2008-02-03 11:28:03	116.38167	39.97593
78	2008-02-03 11:33:05	116.40313	39.96755
78	2008-02-03 11:41:35	116.42374	39.95512
78	2008-02-03 11:43:08	116.42039	39.95598
78	2008-02-03 11:46:37	116.41203	39.96261
78	2008-02-03 11:51:38	116.41191	39.96707
78	2008-02-03 11:53:12	116.40844	39.96792
78	2008-02-03 11:56:39	116.38829	39.96996
78	2008-02-03 11:58:12	116.38803	39.97512
78	2008-02-03 12:01:41	116.38133	39.9884
78	2008-02-03 12:03:14	116.38085	39.99635
78	2008-02-03 12:06:42	116.37107	40.00043
78	2008-02-03 12:08:57	116.3666	40.00044
78	2008-02-03 12:08:57	116.3666	40.00044
78	2008-02-03 12:18:16	116.36256	40.00397
78	2008-02-03 12:23:33	116.36242	40.00399
78	2008-02-03 12:23:33	116.36242	40.00399
78	2008-02-03 12:23:33	116.36242	40.00399
78	2008-02-03 12:23:33	116.36242	40.00399
78	2008-02-03 12:23:33	116.36242	40.00399
78	2008-02-03 12:23:33	116.36242	40.00399
78	2008-02-03 12:23:33	116.36242	40.00399
78	2008-02-03 12:23:33	116.36242	40.00399
78	2008-02-03 13:08:50	116.36262	40.00405
78	2008-02-03 13:08:50	116.36262	40.00405
78	2008-02-03 13:08:50	116.36262	40.00405
78	2008-02-03 13:08:50	116.36262	40.00405
78	2008-02-03 13:08:50	116.36262	40.00405
78	2008-02-03 13:08:50	116.36262	40.00405
78	2008-02-03 13:08:50	116.36262	40.00405
78	2008-02-03 13:08:50	116.36262	40.00405
78	2008-02-03 13:08:50	116.36262	40.00405
78	2008-02-03 13:08:50	116.36262	40.00405
78	2008-02-03 13:08:50	116.36262	40.00405
78	2008-02-03 13:08:50	116.36262	40.00405
78	2008-02-03 13:08:50	116.36262	40.00405
78	2008-02-03 13:08:50	116.36262	40.00405
78	2008-02-03 13:08:50	116.36262	40.00405
78	2008-02-03 13:08:50	116.36262	40.00405
78	2008-02-03 13:08:50	116.36262	40.00405
78	2008-02-03 13:08:50	116.36262	40.00405
78	2008-02-03 13:08:50	116.36262	40.00405
78	2008-02-03 13:08:50	116.36262	40.00405
78	2008-02-03 15:02:33	116.3628	40.00409
78	2008-02-03 15:02:33	116.3628	40.00409
78	2008-02-03 15:02:33	116.3628	40.00409
78	2008-02-03 15:02:33	116.3628	40.00409
78	2008-02-03 15:02:33	116.3628	40.00409
78	2008-02-03 15:02:33	116.3628	40.00409
78	2008-02-03 15:02:33	116.3628	40.00409
78	2008-02-03 15:02:33	116.3628	40.00409
78	2008-02-03 15:02:33	116.3628	40.00409
78	2008-02-03 15:02:33	116.3628	40.00409
78	2008-02-03 15:02:33	116.3628	40.00409
78	2008-02-03 15:02:33	116.3628	40.00409
78	2008-02-03 15:02:33	116.3628	40.00409
78	2008-02-03 15:02:33	116.3628	40.00409
78	2008-02-03 15:02:33	116.3628	40.00409
78	2008-02-03 15:02:33	116.3628	40.00409
78	2008-02-03 17:09:23	116.36253	40.00354
78	2008-02-03 17:09:23	116.36253	40.00354
78	2008-02-03 17:09:23	116.36253	40.00354
78	2008-02-03 17:09:23	116.36253	40.00354
78	2008-02-03 17:09:23	116.36253	40.00354
78	2008-02-03 17:09:23	116.36253	40.00354
78	2008-02-03 17:09:23	116.36253	40.00354
78	2008-02-03 17:09:23	116.36253	40.00354
78	2008-02-03 17:09:23	116.36253	40.00354
78	2008-02-03 17:09:23	116.36253	40.00354
78	2008-02-03 18:04:54	116.35435	40.01331
78	2008-02-03 18:06:43	116.36146	40.01623
78	2008-02-03 18:06:43	116.36146	40.01623
78	2008-02-03 18:09:55	116.36886	40.0074
78	2008-02-03 18:11:45	116.37221	40.00036
78	2008-02-03 18:14:57	116.3726	39.99603
78	2008-02-03 18:16:46	116.36448	40.00011
78	2008-02-03 18:19:59	116.36901	40.00821
78	2008-02-03 18:21:48	116.358	40.00845
78	2008-02-03 18:25:00	116.34737	40.02378
78	2008-02-03 18:26:50	116.34484	40.02851
78	2008-02-03 18:30:02	116.35138	40.03017
78	2008-02-03 18:52:34	116.34915	40.03435
78	2008-02-03 18:55:03	116.34797	40.02893
78	2008-02-03 18:55:03	116.34797	40.02893
78	2008-02-03 19:00:05	116.34337	40.02822
78	2008-02-03 19:05:06	116.34749	40.02013
78	2008-02-03 19:10:08	116.37084	39.988
78	2008-02-03 19:15:10	116.38784	39.97573
78	2008-02-03 19:20:11	116.38909	39.95072
78	2008-02-03 19:25:13	116.41409	39.94802
78	2008-02-03 19:30:15	116.42788	39.93193
78	2008-02-03 19:35:16	116.42826	39.92291
78	2008-02-03 19:40:18	116.42888	39.91164
78	2008-02-03 19:44:14	116.42313	39.90383
78	2008-02-03 19:49:16	116.42062	39.91293
78	2008-02-03 19:50:21	116.42058	39.91346
78	2008-02-03 19:54:18	116.42015	39.91991
78	2008-02-03 19:55:23	116.41998	39.9221
78	2008-02-03 19:58:47	116.41965	39.93029
78	2008-02-03 20:00:24	116.41976	39.93273
78	2008-02-03 20:03:49	116.4186	39.94192
78	2008-02-03 20:05:26	116.41544	39.94191
78	2008-02-03 20:08:51	116.41158	39.94274
78	2008-02-03 20:10:28	116.41071	39.94332
78	2008-02-03 20:13:52	116.40471	39.94795
78	2008-02-03 20:15:29	116.40192	39.95371
78	2008-02-03 20:18:54	116.40175	39.96059
78	2008-02-03 20:20:31	116.39931	39.9608
78	2008-02-03 20:23:55	116.39392	39.96211
78	2008-02-03 20:25:33	116.39252	39.96198
78	2008-02-03 20:28:57	116.39107	39.96197
78	2008-02-03 20:30:34	116.38847	39.96664
78	2008-02-03 20:33:59	116.38795	39.98505
78	2008-02-03 20:35:36	116.38142	39.98771
78	2008-02-03 20:51:47	116.36241	40.00414
78	2008-02-03 20:51:47	116.36241	40.00414
78	2008-02-03 20:51:47	116.36241	40.00414
78	2008-02-03 20:51:47	116.36241	40.00414
78	2008-02-03 20:51:47	116.36241	40.00414
78	2008-02-03 20:51:47	116.36241	40.00414
78	2008-02-03 20:51:47	116.36241	40.00414
78	2008-02-03 21:44:27	116.3626	40.00384
78	2008-02-03 21:44:27	116.3626	40.00384
78	2008-02-03 21:44:27	116.3626	40.00384
78	2008-02-03 21:44:27	116.3626	40.00384
78	2008-02-03 21:44:27	116.3626	40.00384
78	2008-02-03 21:44:27	116.3626	40.00384
78	2008-02-03 21:44:27	116.3626	40.00384
78	2008-02-03 21:44:27	116.3626	40.00384
78	2008-02-03 21:44:27	116.3626	40.00384
78	2008-02-03 21:44:27	116.3626	40.00384
78	2008-02-03 21:44:27	116.3626	40.00384
78	2008-02-03 22:58:06	116.36246	40.00397
78	2008-02-03 22:58:06	116.36246	40.00397
78	2008-02-04 00:21:38	116.3626	40.00401
78	2008-02-04 00:44:49	116.36259	40.00374
78	2008-02-04 00:44:49	116.36259	40.00374
78	2008-02-04 00:44:49	116.36259	40.00374
78	2008-02-04 00:44:49	116.36259	40.00374
78	2008-02-04 00:44:49	116.36259	40.00374
78	2008-02-04 00:44:49	116.36259	40.00374
78	2008-02-04 00:44:49	116.36259	40.00374
78	2008-02-04 00:44:49	116.36259	40.00374
78	2008-02-04 00:44:49	116.36259	40.00374
78	2008-02-04 00:44:49	116.36259	40.00374
78	2008-02-04 00:44:49	116.36259	40.00374
78	2008-02-04 00:44:49	116.36259	40.00374
78	2008-02-04 02:21:39	116.36287	40.00408
78	2008-02-04 02:21:39	116.36287	40.00408
78	2008-02-04 02:21:39	116.36287	40.00408
78	2008-02-04 02:21:39	116.36287	40.00408
78	2008-02-04 02:21:39	116.36287	40.00408
78	2008-02-04 02:21:39	116.36287	40.00408
78	2008-02-04 02:21:39	116.36287	40.00408
78	2008-02-04 02:21:39	116.36287	40.00408
78	2008-02-04 02:21:39	116.36287	40.00408
78	2008-02-04 02:21:39	116.36287	40.00408
78	2008-02-04 02:21:39	116.36287	40.00408
78	2008-02-04 02:21:39	116.36287	40.00408
78	2008-02-04 02:21:39	116.36287	40.00408
78	2008-02-04 02:21:39	116.36287	40.00408
78	2008-02-04 02:21:39	116.36287	40.00408
78	2008-02-04 02:21:39	116.36287	40.00408
78	2008-02-04 02:21:39	116.36287	40.00408
78	2008-02-04 02:21:39	116.36287	40.00408
78	2008-02-04 02:21:39	116.36287	40.00408
78	2008-02-04 02:21:39	116.36287	40.00408
78	2008-02-04 02:21:39	116.36287	40.00408
78	2008-02-04 02:21:39	116.36287	40.00408
78	2008-02-04 02:21:39	116.36287	40.00408
78	2008-02-04 07:33:38	116.3535	40.01443
78	2008-02-04 07:35:28	116.36018	40.01625
78	2008-02-04 07:36:37	116.36147	40.0163
78	2008-02-04 07:40:30	116.36077	40.00416
78	2008-02-04 07:41:38	116.3686	39.9938
78	2008-02-04 07:45:31	116.37241	39.94918
78	2008-02-04 07:46:40	116.36698	39.94757
78	2008-02-04 07:50:33	116.38153	39.95009
78	2008-02-04 07:51:42	116.38397	39.95343
78	2008-02-04 07:55:35	116.37373	39.96114
78	2008-02-04 08:00:36	116.38198	39.96893
78	2008-02-04 08:05:38	116.39399	39.94751
78	2008-02-04 08:10:40	116.42842	39.91897
78	2008-02-04 08:14:10	116.42318	39.90384
78	2008-02-04 08:15:41	116.42093	39.90665
78	2008-02-04 08:39:52	116.45477	39.91801
78	2008-02-04 08:44:54	116.47108	39.91426
78	2008-02-04 08:49:56	116.46729	39.93255
78	2008-02-04 08:54:47	116.46629	39.94786
78	2008-02-04 09:05:01	116.45551	39.91382
78	2008-02-04 09:10:02	116.42917	39.90376
78	2008-02-04 09:12:02	116.42311	39.9038
78	2008-02-04 09:15:04	116.42074	39.91073
78	2008-02-04 09:17:04	116.42005	39.92171
78	2008-02-04 09:20:06	116.41964	39.93729
78	2008-02-04 09:20:06	116.41964	39.93729
78	2008-02-04 09:22:06	116.4194	39.9436
78	2008-02-04 09:25:07	116.41606	39.95273
78	2008-02-04 09:27:07	116.40973	39.95788
78	2008-02-04 09:30:09	116.4016	39.96061
78	2008-02-04 09:32:09	116.39615	39.96454
78	2008-02-04 09:35:11	116.39589	39.96419
78	2008-02-04 09:37:11	116.39589	39.96419
78	2008-02-04 09:40:12	116.40131	39.95768
78	2008-02-04 09:44:36	116.40557	39.95222
78	2008-02-04 09:45:14	116.40453	39.95231
78	2008-02-04 09:49:37	116.3965	39.96183
78	2008-02-04 09:50:15	116.39608	39.96501
78	2008-02-04 09:55:16	116.40175	39.9546
78	2008-02-04 09:57:15	116.40146	39.94819
78	2008-02-04 10:00:18	116.3886	39.94778
78	2008-02-04 10:02:17	116.38748	39.94997
78	2008-02-04 10:05:20	116.37513	39.95008
78	2008-02-04 10:10:21	116.36946	39.94966
78	2008-02-04 10:15:23	116.36048	39.9458
78	2008-02-04 10:20:25	116.34945	39.93637
78	2008-02-04 10:25:26	116.3503	39.91698
78	2008-02-04 10:30:28	116.34415	39.8969
78	2008-02-04 10:35:30	116.30422	39.88738
78	2008-02-04 10:40:31	116.30134	39.87949
78	2008-02-04 10:42:35	116.30094	39.88005
78	2008-02-04 10:48:04	116.29675	39.88499
78	2008-02-04 10:50:35	116.30132	39.89118
78	2008-02-04 10:52:39	116.29128	39.88998
78	2008-02-04 10:55:36	116.28015	39.896
78	2008-02-04 10:57:40	116.27733	39.90094
78	2008-02-04 11:00:38	116.27736	39.90794
78	2008-02-04 11:02:42	116.27564	39.91845
78	2008-02-04 11:05:39	116.26963	39.92632
78	2008-02-04 11:07:43	116.26852	39.93647
78	2008-02-04 11:10:41	116.26817	39.9347
78	2008-02-04 11:15:43	116.2744	39.8957
78	2008-02-04 11:20:02	116.31333	39.8955
78	2008-02-04 11:20:44	116.31705	39.89561
78	2008-02-04 11:25:03	116.32297	39.90045
78	2008-02-04 11:25:46	116.32295	39.9009
78	2008-02-04 11:25:46	116.32295	39.9009
78	2008-02-04 11:30:05	116.32862	39.9059
78	2008-02-04 11:30:48	116.3293	39.90587
78	2008-02-04 11:35:06	116.33289	39.91274
78	2008-02-04 11:40:08	116.34044	39.92058
78	2008-02-04 11:40:51	116.34433	39.92213
78	2008-02-04 11:45:10	116.34735	39.92548
78	2008-02-04 11:45:10	116.34735	39.92548
78	2008-02-04 11:45:53	116.34729	39.92738
78	2008-02-04 11:50:11	116.35412	39.93097
78	2008-02-04 11:50:54	116.35743	39.931
78	2008-02-04 11:55:13	116.35788	39.93486
78	2008-02-04 12:00:15	116.36538	39.94696
78	2008-02-04 12:00:58	116.36544	39.94697
78	2008-02-04 12:05:16	116.37851	39.95004
78	2008-02-04 12:05:59	116.3787	39.95192
78	2008-02-04 12:27:19	116.39122	39.95011
78	2008-02-04 12:28:10	116.39063	39.95011
78	2008-02-04 12:32:21	116.38858	39.96419
78	2008-02-04 12:33:12	116.38815	39.97259
78	2008-02-04 12:37:22	116.38128	39.98938
78	2008-02-04 12:38:13	116.381	39.99458
78	2008-02-04 12:38:13	116.381	39.99458
78	2008-02-04 12:43:15	116.36416	40.00017
78	2008-02-04 12:47:36	116.37378	39.97983
78	2008-02-04 12:48:17	116.37432	39.97821
78	2008-02-04 12:53:18	116.38108	39.98638
78	2008-02-04 12:58:20	116.40585	39.99746
78	2008-02-04 13:00:00	116.40952	39.99751
78	2008-02-04 13:03:21	116.40165	40.00259
78	2008-02-04 13:05:01	116.39413	40.00844
78	2008-02-04 13:08:23	116.3689	40.00759
78	2008-02-04 13:10:03	116.36532	40.00028
78	2008-02-04 13:13:25	116.36249	40.00413
78	2008-02-04 13:18:31	116.36232	40.00438
78	2008-02-04 13:18:31	116.36232	40.00438
78	2008-02-04 13:18:31	116.36232	40.00438
78	2008-02-04 13:18:31	116.36232	40.00438
78	2008-02-04 13:18:31	116.36232	40.00438
78	2008-02-04 13:18:31	116.36232	40.00438
78	2008-02-04 13:18:31	116.36232	40.00438
78	2008-02-04 17:43:40	116.36264	40.00395
78	2008-02-04 17:43:40	116.36264	40.00395
78	2008-02-04 17:43:40	116.36264	40.00395
78	2008-02-04 17:43:40	116.36264	40.00395
78	2008-02-04 17:43:40	116.36264	40.00395
78	2008-02-04 17:43:40	116.36264	40.00395
78	2008-02-04 17:43:40	116.36264	40.00395
78	2008-02-04 17:43:40	116.36264	40.00395
78	2008-02-04 17:43:40	116.36264	40.00395
78	2008-02-04 18:47:05	116.36251	40.00376
78	2008-02-04 18:47:05	116.36251	40.00376
78	2008-02-04 18:47:05	116.36251	40.00376
78	2008-02-04 18:47:05	116.36251	40.00376
78	2008-02-04 18:47:05	116.36251	40.00376
78	2008-02-04 18:47:05	116.36251	40.00376
78	2008-02-04 18:47:05	116.36251	40.00376
78	2008-02-04 18:47:05	116.36251	40.00376
78	2008-02-04 18:47:05	116.36251	40.00376
78	2008-02-04 18:47:05	116.36251	40.00376
78	2008-02-04 18:47:05	116.36251	40.00376
78	2008-02-04 18:47:05	116.36251	40.00376
78	2008-02-04 19:52:38	116.35712	40.00965
78	2008-02-04 19:54:28	116.35581	40.01622
78	2008-02-04 19:57:43	116.36929	40.00421
78	2008-02-04 20:02:42	116.36333	39.99952
78	2008-02-04 20:04:31	116.36374	39.99957
78	2008-02-04 20:07:43	116.36168	39.99255
78	2008-02-04 20:09:33	116.35874	39.99586
78	2008-02-04 20:12:24	116.347	39.99978
78	2008-02-04 20:14:34	116.36613	39.99665
78	2008-02-04 20:17:26	116.38297	39.98649
78	2008-02-04 20:17:26	116.38297	39.98649
78	2008-02-04 20:19:36	116.40701	39.98723
78	2008-02-04 20:22:27	116.44151	39.98408
78	2008-02-04 20:29:39	116.47888	39.9744
78	2008-02-04 20:32:31	116.47824	39.97481
78	2008-02-04 20:43:48	116.43939	39.98955
78	2008-02-04 20:46:55	116.41769	39.98776
78	2008-02-04 20:48:49	116.411	39.99028
78	2008-02-04 20:51:56	116.41126	39.99748
78	2008-02-04 20:58:52	116.4106	40.0077
78	2008-02-04 21:02:54	116.40856	40.02697
78	2008-02-04 21:07:56	116.3823	40.0216
78	2008-02-04 21:13:57	116.36293	40.00825
78	2008-02-04 21:18:59	116.37471	39.97146
78	2008-02-04 21:22:58	116.3744	39.9651
78	2008-02-04 21:24:00	116.37444	39.96691
78	2008-02-04 21:33:00	116.34977	40.01935
78	2008-02-04 21:34:03	116.34743	40.0237
78	2008-02-04 21:38:02	116.34023	40.02526
78	2008-02-04 21:39:05	116.33872	40.0269
78	2008-02-04 21:43:03	116.33734	40.0294
78	2008-02-04 21:44:06	116.34087	40.02983
78	2008-02-04 21:48:05	116.35746	40.00917
78	2008-02-04 21:49:08	116.36185	40.00337
78	2008-02-04 21:53:07	116.36327	40.00353
78	2008-02-04 21:59:17	116.36288	40.0035
78	2008-02-04 21:59:17	116.36288	40.0035
78	2008-02-04 21:59:17	116.36288	40.0035
78	2008-02-04 21:59:17	116.36288	40.0035
78	2008-02-04 21:59:17	116.36288	40.0035
78	2008-02-04 21:59:17	116.36288	40.0035
78	2008-02-04 21:59:17	116.36288	40.0035
78	2008-02-04 21:59:17	116.36288	40.0035
78	2008-02-04 21:59:17	116.36288	40.0035
78	2008-02-04 21:59:17	116.36288	40.0035
78	2008-02-04 21:59:17	116.36288	40.0035
78	2008-02-04 21:59:17	116.36288	40.0035
78	2008-02-04 21:59:17	116.36288	40.0035
78	2008-02-04 21:59:17	116.36288	40.0035
78	2008-02-04 21:59:17	116.36288	40.0035
78	2008-02-04 21:59:17	116.36288	40.0035
78	2008-02-04 21:59:17	116.36288	40.0035
78	2008-02-04 21:59:17	116.36288	40.0035
78	2008-02-04 21:59:17	116.36288	40.0035
78	2008-02-04 21:59:17	116.36288	40.0035
78	2008-02-04 21:59:17	116.36288	40.0035
78	2008-02-04 21:59:17	116.36288	40.0035
78	2008-02-05 00:17:29	116.36269	40.0032
78	2008-02-05 00:17:29	116.36269	40.0032
78	2008-02-05 00:17:29	116.36269	40.0032
78	2008-02-05 00:17:29	116.36269	40.0032
78	2008-02-05 00:17:29	116.36269	40.0032
78	2008-02-05 00:17:29	116.36269	40.0032
78	2008-02-05 00:17:29	116.36269	40.0032
78	2008-02-05 00:17:29	116.36269	40.0032
78	2008-02-05 00:17:29	116.36269	40.0032
78	2008-02-05 00:17:29	116.36269	40.0032
78	2008-02-05 00:17:29	116.36269	40.0032
78	2008-02-05 00:17:29	116.36269	40.0032
78	2008-02-05 00:17:29	116.36269	40.0032
78	2008-02-05 00:17:29	116.36269	40.0032
78	2008-02-05 00:17:29	116.36269	40.0032
78	2008-02-05 00:17:29	116.36269	40.0032
78	2008-02-05 00:17:29	116.36269	40.0032
78	2008-02-05 00:17:29	116.36269	40.0032
78	2008-02-05 00:17:29	116.36269	40.0032
78	2008-02-05 04:02:08	118.72025	34.92356
78	2008-02-05 04:02:08	118.72025	34.92356
78	2008-02-05 08:26:36	116.36255	40.00376
78	2008-02-05 08:26:36	116.36255	40.00376
78	2008-02-05 08:26:36	116.36255	40.00376
78	2008-02-05 08:26:36	116.36255	40.00376
78	2008-02-05 08:26:36	116.36255	40.00376
78	2008-02-05 08:26:36	116.36255	40.00376
78	2008-02-05 08:26:36	116.36255	40.00376
78	2008-02-05 08:26:36	116.36255	40.00376
78	2008-02-05 08:26:36	116.36255	40.00376
78	2008-02-05 08:26:36	116.36255	40.00376
78	2008-02-05 08:26:36	116.36255	40.00376
78	2008-02-05 08:26:36	116.36255	40.00376
78	2008-02-05 08:26:36	116.36255	40.00376
78	2008-02-05 08:26:36	116.36255	40.00376
78	2008-02-05 08:26:36	116.36255	40.00376
78	2008-02-05 08:26:36	116.36255	40.00376
78	2008-02-05 08:26:36	116.36255	40.00376
78	2008-02-05 08:26:36	116.36255	40.00376
78	2008-02-05 08:26:36	116.36255	40.00376
78	2008-02-05 08:26:36	116.36255	40.00376
78	2008-02-05 08:26:36	116.36255	40.00376
78	2008-02-05 08:26:36	116.36255	40.00376
78	2008-02-05 08:26:36	116.36255	40.00376
78	2008-02-05 15:19:10	116.36223	40.00365
78	2008-02-05 15:22:37	116.36031	40.00531
78	2008-02-05 15:22:37	116.36031	40.00531
78	2008-02-05 15:24:12	116.35374	40.0141
78	2008-02-05 15:29:13	116.36956	40.00224
78	2008-02-05 15:32:40	116.36859	39.99371
78	2008-02-05 15:32:40	116.36859	39.99371
78	2008-02-05 15:37:42	116.373	39.95019
78	2008-02-05 15:42:43	116.34971	39.93781
78	2008-02-05 15:47:45	116.34974	39.92982
78	2008-02-05 15:52:47	116.35035	39.91512
78	2008-02-05 16:17:35	116.34738	39.92552
78	2008-02-05 16:20:29	116.34861	39.93094
78	2008-02-05 16:22:16	116.34981	39.93631
78	2008-02-05 16:25:31	116.36379	39.94667
78	2008-02-05 16:27:18	116.37338	39.9529
78	2008-02-05 16:30:32	116.37315	39.98343
78	2008-02-05 16:32:19	116.36413	39.99987
78	2008-02-05 16:35:34	116.34369	40.02691
78	2008-02-05 16:37:21	116.33058	40.04403
78	2008-02-05 16:40:36	116.31383	40.06644
78	2008-02-05 16:42:23	116.31602	40.07459
78	2008-02-05 16:45:37	116.31605	40.07864
78	2008-02-05 16:47:24	116.3151	40.08074
78	2008-02-05 16:50:39	116.32319	40.07416
78	2008-02-05 16:52:26	116.32831	40.07297
78	2008-02-05 16:53:10	116.32848	40.07121
78	2008-02-05 16:55:41	116.3151	40.06567
78	2008-02-05 16:57:58	116.31864	40.05854
78	2008-02-05 17:00:42	116.32325	40.05289
78	2008-02-05 17:02:59	116.33069	40.04266
78	2008-02-05 17:08:01	116.33429	40.03825
78	2008-02-05 17:10:46	116.33925	40.03184
78	2008-02-05 17:13:03	116.34516	40.02441
78	2008-02-05 17:13:03	116.34516	40.02441
78	2008-02-05 17:15:47	116.35445	40.01192
78	2008-02-05 17:18:04	116.36764	39.99502
78	2008-02-05 17:20:49	116.37489	39.97572
78	2008-02-05 17:23:06	116.3769	39.97541
78	2008-02-05 17:25:51	116.37532	39.97623
78	2008-02-05 17:28:08	116.37262	39.98586
78	2008-02-05 17:30:52	116.36438	39.9998
78	2008-02-05 17:33:09	116.36659	40.00042
78	2008-02-05 17:39:00	116.36663	40.0005
78	2008-02-05 17:49:15	116.36554	40.00034
78	2008-02-05 17:53:05	116.36269	40.00469
78	2008-02-05 17:54:17	116.36269	40.00469
78	2008-02-05 17:58:07	116.3543	40.01333
78	2008-02-05 17:59:18	116.35649	40.01618
78	2008-02-05 18:03:08	116.36883	40.00825
78	2008-02-05 18:04:20	116.36878	40.00033
78	2008-02-05 18:09:10	116.3633	39.99949
78	2008-02-05 18:14:16	116.36326	39.99947
78	2008-02-05 18:14:16	116.36326	39.99947
78	2008-02-05 18:35:23	116.37441	39.97023
78	2008-02-05 18:40:25	116.33091	39.9663
78	2008-02-05 18:44:59	116.31312	39.97077
78	2008-02-05 18:45:26	116.31307	39.97093
78	2008-02-05 18:50:01	116.32665	39.97502
78	2008-02-05 18:50:28	116.32678	39.97502
78	2008-02-05 18:55:03	116.34902	39.97515
78	2008-02-05 18:55:30	116.34925	39.97514
78	2008-02-05 19:00:04	116.37346	39.97537
78	2008-02-05 19:00:31	116.37346	39.97537
78	2008-02-05 19:05:33	116.37535	39.97666
78	2008-02-05 19:10:08	116.37165	39.98956
78	2008-02-05 19:10:08	116.37165	39.98956
78	2008-02-05 19:10:35	116.36991	39.99267
78	2008-02-05 19:15:09	116.36456	40.00026
78	2008-02-05 19:15:36	116.36246	40.00238
78	2008-02-05 19:20:11	116.36846	40.01511
78	2008-02-05 19:20:38	116.36852	40.01242
78	2008-02-05 19:25:13	116.4016	40.00799
78	2008-02-05 19:25:40	116.40477	40.00794
78	2008-02-05 19:30:14	116.41214	40.00792
78	2008-02-05 19:30:41	116.41214	40.00792
78	2008-02-05 19:35:16	116.41214	40.00792
78	2008-02-05 19:35:43	116.41214	40.00792
78	2008-02-05 19:40:17	116.41214	40.00792
78	2008-02-05 19:40:43	116.41214	40.00792
78	2008-02-05 19:45:18	116.41214	40.00792
78	2008-02-05 19:45:45	116.41214	40.00792
78	2008-02-05 19:50:20	116.41214	40.00792
78	2008-02-05 19:50:47	116.41214	40.00792
78	2008-02-05 19:55:22	116.43143	40.00707
78	2008-02-05 19:55:48	116.4327	40.00841
78	2008-02-05 20:00:23	116.44626	40.0196
78	2008-02-05 20:00:50	116.45011	40.01938
78	2008-02-05 20:05:25	116.46506	40.02274
78	2008-02-05 20:05:52	116.46694	40.0228
78	2008-02-06 07:28:52	116.50421	40.02205
78	2008-02-06 07:31:58	116.49336	40.02167
78	2008-02-06 07:33:54	116.48108	40.02075
78	2008-02-06 07:36:59	116.46469	40.02054
78	2008-02-06 07:38:55	116.46094	40.01331
78	2008-02-06 07:42:01	116.46118	40.00743
78	2008-02-06 07:47:03	116.50459	39.98625
78	2008-02-06 07:52:04	116.53672	39.92949
78	2008-02-06 08:20:06	116.46091	39.87015
78	2008-02-06 08:25:08	116.41897	39.85677
78	2008-02-06 08:30:10	116.39707	39.85007
78	2008-02-06 08:35:11	116.40763	39.86281
78	2008-02-06 08:35:17	116.4076	39.8633
78	2008-02-06 08:54:21	116.45592	39.90327
78	2008-02-06 08:56:30	116.45693	39.91215
78	2008-02-06 08:59:23	116.47202	39.91399
78	2008-02-06 09:01:32	116.47224	39.92123
78	2008-02-06 09:01:32	116.47224	39.92123
78	2008-02-06 09:04:25	116.47224	39.9271
78	2008-02-06 09:06:34	116.46701	39.93257
78	2008-02-06 09:09:26	116.46552	39.94973
78	2008-02-06 09:11:35	116.47682	39.95471
78	2008-02-06 09:16:37	116.48382	39.97113
78	2008-02-06 09:19:30	116.48358	39.98628
78	2008-02-06 09:21:39	116.47691	39.99107
78	2008-02-06 09:24:31	116.47385	40.00455
78	2008-02-06 09:26:40	116.48235	40.00443
78	2008-02-06 09:29:33	116.48883	40.00852
78	2008-02-06 09:34:35	116.46448	40.00384
78	2008-02-06 09:38:50	116.44161	39.9932
78	2008-02-06 09:39:36	116.43952	39.98991
78	2008-02-06 09:43:52	116.4178	39.9928
78	2008-02-06 09:44:38	116.41762	39.99749
78	2008-02-06 09:48:54	116.40173	40.00525
78	2008-02-06 09:49:40	116.39824	40.00827
78	2008-02-06 09:53:55	116.36268	40.01482
78	2008-02-06 09:54:41	116.3657	40.01629
78	2008-02-06 09:54:41	116.3657	40.01629
78	2008-02-06 09:59:43	116.36453	40.0004
78	2008-02-06 10:03:59	116.36329	39.99951
78	2008-02-06 10:04:45	116.36329	39.99951
78	2008-02-06 10:09:00	116.36329	39.99951
78	2008-02-06 10:09:46	116.36329	39.99951
78	2008-02-06 10:14:02	116.36329	39.99951
78	2008-02-06 10:14:02	116.36329	39.99951
78	2008-02-06 10:14:48	116.36329	39.99951
78	2008-02-06 10:19:04	116.36329	39.99951
78	2008-02-06 10:19:50	116.36329	39.99951
78	2008-02-06 10:24:05	116.36329	39.99951
78	2008-02-06 10:24:51	116.36329	39.99951
78	2008-02-06 10:29:07	116.36329	39.99951
78	2008-02-06 10:29:53	116.36329	39.99951
78	2008-02-06 10:34:09	116.36199	39.99255
78	2008-02-06 10:34:55	116.35878	39.99376
78	2008-02-06 10:39:10	116.35588	40.01178
78	2008-02-06 10:39:56	116.35291	40.01614
78	2008-02-06 10:44:12	116.37892	40.00846
78	2008-02-06 10:44:58	116.38004	40.00842
78	2008-02-06 10:49:13	116.41146	40.00798
78	2008-02-06 10:54:14	116.45117	40.00633
78	2008-02-06 10:55:00	116.45615	40.00713
78	2008-02-06 10:59:16	116.46466	40.02096
78	2008-02-06 11:00:37	116.4664	40.0228
78	2008-02-06 11:05:04	116.49626	40.0211
78	2008-02-06 11:05:39	116.49629	40.01739
78	2008-02-06 11:10:05	116.50026	40.02124
78	2008-02-06 11:15:07	116.50533	40.02263
78	2008-02-06 11:20:09	116.53863	40.03899
78	2008-02-06 11:26:16	116.5421	40.03272
78	2008-02-06 11:30:12	116.53919	40.03902
78	2008-02-06 11:31:17	116.5336	40.03855
78	2008-02-06 11:31:17	116.5336	40.03855
78	2008-02-06 11:35:13	116.51258	40.03324
78	2008-02-06 11:40:48	116.50453	40.02207
78	2008-02-06 11:46:23	116.50452	40.02225
78	2008-02-06 11:46:23	116.50452	40.02225
78	2008-02-06 11:46:23	116.50452	40.02225
78	2008-02-06 11:46:23	116.50452	40.02225
78	2008-02-06 11:46:23	116.50452	40.02225
78	2008-02-06 11:46:23	116.50452	40.02225
78	2008-02-06 11:46:23	116.50452	40.02225
78	2008-02-06 11:46:23	116.50452	40.02225
78	2008-02-06 11:46:23	116.50452	40.02225
78	2008-02-06 11:46:23	116.50452	40.02225
78	2008-02-06 11:46:23	116.50452	40.02225
78	2008-02-06 11:46:23	116.50452	40.02225
78	2008-02-06 11:46:23	116.50452	40.02225
78	2008-02-06 11:46:23	116.50452	40.02225
78	2008-02-06 11:46:23	116.50452	40.02225
78	2008-02-06 11:46:23	116.50452	40.02225
78	2008-02-06 11:46:23	116.50452	40.02225
78	2008-02-06 11:46:23	116.50452	40.02225
78	2008-02-06 11:46:23	116.50452	40.02225
78	2008-02-06 11:46:23	116.50452	40.02225
78	2008-02-06 11:46:23	116.50452	40.02225
78	2008-02-06 11:46:23	116.50452	40.02225
78	2008-02-06 11:46:23	116.50452	40.02225
78	2008-02-06 11:46:23	116.50452	40.02225
78	2008-02-07 03:18:01	116.50416	40.02193
78	2008-02-07 03:21:49	116.4815	40.02078
78	2008-02-07 03:23:03	116.4723	40.02107
78	2008-02-07 03:26:51	116.45712	40.01402
78	2008-02-07 03:28:04	116.44175	40.01739
78	2008-02-07 03:31:52	116.38211	40.02146
78	2008-02-07 03:33:06	116.37219	40.02167
78	2008-02-07 03:33:06	116.37219	40.02167
78	2008-02-07 03:36:54	116.3687	40.00957
78	2008-02-07 03:38:08	116.36897	40.00722
78	2008-02-07 03:42:56	116.36271	40.00398
78	2008-02-07 03:48:02	116.36263	40.00411
78	2008-02-07 03:48:02	116.36263	40.00411
78	2008-02-07 03:48:02	116.36263	40.00411
78	2008-02-07 03:48:02	116.36263	40.00411
78	2008-02-07 03:48:02	116.36263	40.00411
78	2008-02-07 03:48:02	116.36263	40.00411
78	2008-02-07 03:48:02	116.36263	40.00411
78	2008-02-07 03:48:02	116.36263	40.00411
78	2008-02-07 03:48:02	116.36263	40.00411
78	2008-02-07 03:48:02	116.36263	40.00411
78	2008-02-07 03:48:02	116.36263	40.00411
78	2008-02-07 03:48:02	116.36263	40.00411
78	2008-02-07 03:48:02	116.36263	40.00411
78	2008-02-07 03:48:02	116.36263	40.00411
78	2008-02-07 03:48:02	116.36263	40.00411
78	2008-02-07 03:48:02	116.36263	40.00411
78	2008-02-07 03:48:02	116.36263	40.00411
78	2008-02-07 03:48:02	116.36263	40.00411
78	2008-02-07 03:48:02	116.36263	40.00411
78	2008-02-07 03:48:02	116.36263	40.00411
78	2008-02-07 03:48:02	116.36263	40.00411
78	2008-02-08 04:20:50	120.31241	30.85111
78	2008-02-08 04:20:50	120.31241	30.85111
78	2008-02-08 10:17:43	116.36161	40.00436
78	2008-02-08 10:17:57	116.3611	40.00426
78	2008-02-08 10:22:45	116.34622	40.02106
78	2008-02-08 10:27:46	116.37031	39.98738
78	2008-02-08 10:32:48	116.32134	39.98476
78	2008-02-08 10:36:04	116.31686	39.97979
78	2008-02-08 10:37:49	116.31125	39.98392
78	2008-02-08 10:41:06	116.32629	39.99145
78	2008-02-08 10:42:51	116.32684	39.99298
78	2008-02-08 10:46:08	116.33353	39.99928
78	2008-02-08 10:47:53	116.34283	40.00307
78	2008-02-08 10:51:09	116.34582	40.00633
78	2008-02-08 10:52:54	116.36364	40.00817
78	2008-02-08 10:57:56	116.38136	39.98331
78	2008-02-08 11:02:58	116.3891	39.94991
78	2008-02-08 11:02:58	116.3891	39.94991
78	2008-02-08 11:07:59	116.42748	39.93781
78	2008-02-08 11:13:01	116.43964	39.9167
78	2008-02-08 11:15:34	116.43464	39.91433
78	2008-02-08 11:18:03	116.42838	39.92678
78	2008-02-08 11:20:36	116.42797	39.9451
78	2008-02-08 11:23:04	116.41966	39.94841
78	2008-02-08 11:25:38	116.41244	39.95516
78	2008-02-08 11:28:06	116.40791	39.95982
78	2008-02-08 11:33:08	116.41166	39.95783
78	2008-02-08 11:35:58	116.42	39.9602
78	2008-02-08 11:38:09	116.41667	39.96814
78	2008-02-08 11:43:11	116.42489	39.97611
78	2008-02-08 11:46:26	116.43075	39.98675
78	2008-02-08 11:46:26	116.43075	39.98675
78	2008-02-08 11:48:13	116.43099	39.98424
78	2008-02-08 11:48:13	116.43099	39.98424
78	2008-02-08 11:48:26	116.43103	39.98322
78	2008-02-08 11:53:14	116.39988	39.96751
78	2008-02-08 11:53:28	116.39747	39.96744
78	2008-02-08 11:58:16	116.34652	39.96691
78	2008-02-08 11:58:29	116.34722	39.96719
78	2008-02-08 12:03:18	116.34938	39.93704
78	2008-02-08 12:03:31	116.34939	39.9367
78	2008-02-08 12:08:19	116.35002	39.92186
78	2008-02-08 12:08:33	116.35006	39.92129
78	2008-02-08 12:13:21	116.34263	39.89679
78	2008-02-08 12:13:34	116.34044	39.89666
78	2008-02-08 12:18:23	116.30453	39.90032
78	2008-02-08 12:18:36	116.30451	39.90146
78	2008-02-08 12:23:24	116.30418	39.93214
78	2008-02-08 12:28:26	116.32396	39.96605
78	2008-02-08 12:33:27	116.37476	39.96963
78	2008-02-08 12:38:28	116.36816	39.99456
78	2008-02-08 12:41:50	116.35821	40.0083
78	2008-02-08 12:42:37	116.35739	40.00927
78	2008-02-08 12:43:30	116.35356	40.01437
78	2008-02-08 12:47:39	116.36161	40.01077
78	2008-02-08 12:48:32	116.36422	40.01254
78	2008-02-08 12:53:33	116.34665	40.00648
78	2008-02-08 12:58:35	116.33005	39.99661
78	2008-02-08 13:03:36	116.30995	39.98484
78	2008-02-08 13:08:31	116.29839	39.99313
78	2008-02-08 13:08:31	116.29839	39.99313
78	2008-02-08 13:08:38	116.29839	39.99313
78	2008-02-08 13:08:38	116.29839	39.99313
78	2008-02-08 13:13:33	116.31535	39.99098
78	2008-02-08 13:13:40	116.31535	39.99098
78	2008-02-08 13:18:41	116.33441	39.98998
78	2008-02-08 13:23:43	116.38948	39.9867
78	2008-02-08 13:28:45	116.4556	39.97491
78	2008-02-08 13:33:46	116.49986	40.00296
78	2008-02-08 13:38:48	116.5789	40.04648
78	2008-02-08 13:43:25	116.58677	40.07806
78	2008-02-08 13:43:50	116.58653	40.07921
78	2008-02-08 13:48:27	116.58258	40.06195
78	2008-02-08 13:48:51	116.58241	40.05938
78	2008-02-08 13:51:13	116.5708	40.06062
78	2008-02-08 13:53:53	116.55217	40.06351
78	2008-02-08 13:56:15	116.53456	40.05314
78	2008-02-08 13:58:55	116.52495	40.03576
78	2008-02-08 14:01:17	116.51524	40.02133
78	2008-02-08 14:03:56	116.49891	40.0039
78	2008-02-08 14:06:18	116.48243	39.98844
78	2008-02-08 14:08:58	116.46797	39.99491
78	2008-02-08 14:11:20	116.46	39.98762
78	2008-02-08 14:11:20	116.46	39.98762
78	2008-02-08 14:14:00	116.44902	39.97988
78	2008-02-08 14:16:22	116.44481	39.97518
78	2008-02-08 14:19:01	116.43024	39.96809
78	2008-02-08 14:21:23	116.40621	39.96779
78	2008-02-08 14:24:03	116.39556	39.97536
78	2008-02-08 14:26:25	116.3883	39.97547
78	2008-02-08 14:29:05	116.37562	39.97685
78	2008-02-08 14:31:27	116.37994	39.98093
78	2008-02-08 14:33:45	116.38111	39.99295
78	2008-02-08 14:34:06	116.38093	39.99587
78	2008-02-08 14:38:47	116.38792	39.97567
78	2008-02-08 14:39:08	116.38797	39.97436
78	2008-02-08 14:43:49	116.40174	39.95483
78	2008-02-08 14:44:10	116.40183	39.9538
78	2008-02-08 14:48:50	116.39383	39.95226
78	2008-02-08 14:49:11	116.39237	39.95238
78	2008-02-08 14:50:58	116.39234	39.95237
78	2008-02-08 15:04:26	116.39408	39.95092
78	2008-02-08 15:04:26	116.39408	39.95092
78	2008-02-08 15:19:30	116.38406	39.95217
78	2008-02-08 15:24:32	116.39092	39.97073
78	2008-02-08 15:27:15	116.39841	39.96872
78	2008-02-08 15:29:33	116.39847	39.96874
78	2008-02-08 15:34:35	116.38893	39.97548
78	2008-02-08 15:39:37	116.37776	39.98397
78	2008-02-08 15:39:43	116.37776	39.98397
78	2008-02-08 15:44:38	116.36625	39.99741
78	2008-02-08 15:44:45	116.36551	39.99836
78	2008-02-08 15:47:39	116.36264	40.00394
78	2008-02-08 15:56:47	116.3505	40.02197
78	2008-02-08 15:57:54	116.34371	40.02705
78	2008-02-08 16:01:48	116.33496	40.02665
78	2008-02-08 16:02:56	116.33125	40.02657
78	2008-02-08 16:06:01	116.33731	40.02931
78	2008-02-08 16:06:50	116.33182	40.02952
78	2008-02-08 16:11:03	116.32008	40.02986
78	2008-02-08 16:11:52	116.31231	40.02873
78	2008-02-08 16:16:04	116.29321	40.02358
78	2008-02-08 16:16:53	116.29017	40.02317
78	2008-02-08 16:21:06	116.29218	40.02291
78	2008-02-08 16:21:55	116.29218	40.02291
78	2008-02-08 16:21:55	116.29218	40.02291
78	2008-02-08 16:26:08	116.30635	40.0248
78	2008-02-08 16:26:57	116.30749	40.02499
78	2008-02-08 16:31:58	116.29685	40.02415
78	2008-02-08 16:37:00	116.28268	40.00298
78	2008-02-08 16:42:02	116.30121	39.96457
78	2008-02-08 16:42:51	116.30144	39.96383
78	2008-02-08 16:47:03	116.305	39.9618
78	2008-02-08 16:50:40	116.31896	39.9656
78	2008-02-08 16:52:05	116.32802	39.96546
78	2008-02-08 16:55:41	116.3306	39.94935
78	2008-02-08 16:55:41	116.3306	39.94935
78	2008-02-08 16:57:07	116.33483	39.94604
78	2008-02-08 17:00:43	116.34169	39.95083
78	2008-02-08 17:02:08	116.34183	39.95675
78	2008-02-08 17:05:45	116.36669	39.95653
78	2008-02-08 17:07:10	116.3724	39.9566
78	2008-02-08 17:10:45	116.3798	39.95228
78	2008-02-08 17:21:19	116.38309	39.94776
78	2008-02-08 17:22:26	116.3743	39.94788
78	2008-02-08 17:26:20	116.37323	39.94284
78	2008-02-08 17:27:27	116.37304	39.93778
78	2008-02-08 17:31:22	116.38286	39.93186
78	2008-02-08 17:36:24	116.40574	39.93196
