# Supplementary material for: An adaptive map-matching algorithm based on hierarchical fuzzy system from vehicular GPS data
Source: PLoS One. 2017 Dec 5;12(12):e0188796. doi: 10.1371/journal.pone.0188796 (PMC5716534; doi:10.1371/journal.pone.0188796)
Supplement: S1 Data — (ZIP) [file pone.0188796.s001.zip › data samples/79.txt]

79	2008-02-02 17:45:38	116.40653	40.09515
79	2008-02-02 17:48:59	116.40775	40.07954
79	2008-02-02 17:52:19	116.40636	40.06931
79	2008-02-02 18:00:02	116.36065	40.05954
79	2008-02-02 18:08:45	116.32685	40.04769
79	2008-02-02 18:13:37	116.32163	40.03918
79	2008-02-02 18:19:59	116.30003	40.04274
79	2008-02-02 18:22:10	116.30409	40.03574
79	2008-02-02 18:23:30	116.30358	40.03486
79	2008-02-02 18:27:11	116.30355	40.03486
79	2008-02-02 18:29:32	116.30132	40.03425
79	2008-02-02 18:31:57	116.30617	40.02802
79	2008-02-02 18:34:44	116.30225	40.03919
79	2008-02-02 18:37:35	116.29331	40.0474
79	2008-02-02 18:40:57	116.28431	40.06073
79	2008-02-02 18:48:09	116.29919	40.04391
79	2008-02-02 18:52:00	116.29919	40.04391
79	2008-02-02 18:56:21	116.29927	40.04386
79	2008-02-02 19:00:43	116.30407	40.03577
79	2008-02-02 19:05:35	116.30803	40.01938
79	2008-02-02 19:10:26	116.31212	40.01189
79	2008-02-02 19:11:57	116.31227	40.01194
79	2008-02-02 19:14:08	116.30805	40.02098
79	2008-02-02 19:15:28	116.30719	40.02759
79	2008-02-02 19:17:19	116.30435	40.03544
79	2008-02-02 19:19:09	116.30346	40.03487
79	2008-02-02 19:21:30	116.30065	40.03483
79	2008-02-02 19:23:57	116.29508	40.04293
79	2008-02-02 19:26:42	116.28798	40.04804
79	2008-02-02 19:29:33	116.29407	40.04593
79	2008-02-02 19:32:57	116.30415	40.03568
79	2008-02-02 19:36:15	116.30674	40.02868
79	2008-02-02 19:40:07	116.30505	40.03491
79	2008-02-02 19:43:58	116.29327	40.04207
79	2008-02-02 19:52:41	116.30669	40.02866
79	2008-02-02 19:57:33	116.28723	40.02276
79	2008-02-02 19:57:33	116.28723	40.02276
79	2008-02-02 20:02:24	116.27662	40.01998
79	2008-02-02 20:03:57	116.28157	40.0102
79	2008-02-02 20:06:06	116.28933	39.99325
79	2008-02-02 20:07:26	116.2935	39.98649
79	2008-02-02 20:09:17	116.28452	39.97908
79	2008-02-02 20:11:07	116.26987	39.96902
79	2008-02-02 20:13:28	116.26868	39.96312
79	2008-02-02 20:15:57	116.26928	39.95175
79	2008-02-02 20:18:40	116.27214	39.95073
79	2008-02-02 20:21:31	116.26988	39.95161
79	2008-02-02 20:24:57	116.2691	39.96277
79	2008-02-02 20:32:05	116.26011	39.95161
79	2008-02-02 20:35:57	116.26017	39.95159
79	2008-02-02 20:40:18	116.26017	39.95159
79	2008-02-02 20:44:39	116.26017	39.95159
79	2008-02-02 20:49:31	116.26017	39.95159
79	2008-02-02 20:54:22	116.26017	39.95159
79	2008-02-02 20:55:57	116.26017	39.95159
79	2008-02-02 20:58:04	116.26017	39.95159
79	2008-02-02 20:59:24	116.26017	39.95159
79	2008-02-02 21:01:16	116.26043	39.95525
79	2008-02-02 21:03:05	116.26942	39.95495
79	2008-02-02 21:07:57	116.27034	39.95318
79	2008-02-02 21:13:29	116.28915	39.94225
79	2008-02-02 21:16:57	116.28648	39.93957
79	2008-02-02 21:20:11	116.29021	39.93069
79	2008-02-02 21:24:03	116.27928	39.92309
79	2008-02-02 21:32:16	116.26846	39.93712
79	2008-02-02 21:36:37	116.28217	39.94507
79	2008-02-02 21:41:59	116.28731	39.94634
79	2008-02-02 21:46:20	116.30431	39.94204
79	2008-02-02 21:47:57	116.30376	39.94981
79	2008-02-02 21:51:22	116.31179	39.96437
79	2008-02-02 21:55:04	116.30966	39.96403
79	2008-02-02 21:57:24	116.30882	39.9637
79	2008-02-02 21:59:57	116.30121	39.9667
79	2008-02-02 22:05:27	116.30611	39.98399
79	2008-02-02 22:08:56	116.34525	39.98514
79	2008-02-02 22:12:08	116.34714	39.99191
79	2008-02-02 22:16:00	116.35862	39.99837
79	2008-02-02 22:24:13	116.37463	39.97728
79	2008-02-02 22:28:34	116.37897	39.9811
79	2008-02-02 22:33:26	116.36597	39.99767
79	2008-02-02 22:38:18	116.37385	39.97988
79	2008-02-02 22:39:56	116.3731	39.97522
79	2008-02-02 22:41:59	116.37278	39.96775
79	2008-02-02 22:43:19	116.37179	39.96713
79	2008-02-02 22:45:10	116.36457	39.96687
79	2008-02-02 22:47:01	116.36382	39.97491
79	2008-02-02 22:49:21	116.3678	39.98067
79	2008-02-02 22:51:42	116.37476	39.97535
79	2008-02-02 22:54:33	116.37306	39.96039
79	2008-02-02 22:57:24	116.36459	39.95996
79	2008-02-02 23:01:26	116.35945	39.96982
79	2008-02-02 23:04:06	116.35947	39.97667
79	2008-02-02 23:11:56	116.32674	39.99116
79	2008-02-02 23:16:11	116.30909	39.99867
79	2008-02-02 23:20:32	116.30824	40.01911
79	2008-02-02 23:20:32	116.30824	40.01911
79	2008-02-02 23:30:16	116.31146	40.01496
79	2008-02-02 23:35:17	116.32963	40.00792
79	2008-02-02 23:37:08	116.33106	39.99772
79	2008-02-02 23:38:59	116.33086	39.99188
79	2008-02-02 23:41:19	116.33458	39.9847
79	2008-02-02 23:43:40	116.35772	39.98578
79	2008-02-02 23:46:31	116.37462	39.97075
79	2008-02-02 23:49:22	116.3725	39.94919
79	2008-02-02 23:56:05	116.41472	39.94788
79	2008-02-02 23:59:56	116.40126	39.9477
79	2008-02-03 00:03:56	116.36143	39.94603
79	2008-02-03 00:03:56	116.36143	39.94603
79	2008-02-03 00:08:09	116.32557	39.93714
79	2008-02-03 00:12:30	116.31767	39.95284
79	2008-02-03 00:22:14	116.30094	39.96804
79	2008-02-03 00:23:56	116.29456	39.97966
79	2008-02-03 00:25:56	116.28896	39.99541
79	2008-02-03 00:27:15	116.28232	40.00542
79	2008-02-03 00:30:57	116.27126	40.02586
79	2008-02-03 00:35:38	116.25965	40.03509
79	2008-02-03 00:38:29	116.24015	40.04524
79	2008-02-03 00:41:20	116.23447	40.05228
79	2008-02-03 00:44:41	116.24918	40.05171
79	2008-02-03 00:48:03	116.25649	40.04052
79	2008-02-03 00:51:56	116.27289	40.03224
79	2008-02-03 00:55:58	116.30053	40.03393
79	2008-02-03 01:00:07	116.30493	40.03427
79	2008-02-03 01:04:28	116.32972	40.03525
79	2008-02-03 01:09:20	116.32552	40.05565
79	2008-02-03 01:14:12	116.34904	40.06046
79	2008-02-03 01:15:42	116.36044	40.05943
79	2008-02-03 01:17:56	116.38008	40.05665
79	2008-02-03 01:19:13	116.38693	40.05569
79	2008-02-03 01:21:04	116.40045	40.05621
79	2008-02-03 01:22:56	116.40699	40.05665
79	2008-02-03 01:25:16	116.4102	40.05658
79	2008-02-03 01:27:36	116.41693	40.06058
79	2008-02-03 01:30:27	116.41758	40.06066
79	2008-02-03 01:33:18	116.40751	40.05612
79	2008-02-03 01:36:39	116.40596	40.04637
79	2008-02-03 01:40:01	116.40246	40.02158
79	2008-02-03 01:43:56	116.38126	40.00855
79	2008-02-03 01:47:43	116.38139	39.98196
79	2008-02-03 01:52:05	116.37312	39.98433
79	2008-02-03 01:56:26	116.37312	39.98433
79	2008-02-03 02:01:18	116.37306	39.98442
79	2008-02-03 02:32:53	116.25863	39.88955
79	2008-02-03 02:35:03	116.25863	39.89535
79	2008-02-03 02:36:23	116.25863	39.90174
79	2008-02-03 02:38:14	116.26745	39.90617
79	2008-02-03 02:40:05	116.27644	39.90619
79	2008-02-03 02:42:25	116.28881	39.90619
79	2008-02-03 02:47:37	116.30445	39.92202
79	2008-02-03 02:50:28	116.30428	39.93915
79	2008-02-03 02:53:56	116.3033	39.95549
79	2008-02-03 02:57:11	116.30222	39.96091
79	2008-02-03 03:01:02	116.30079	39.98117
79	2008-02-03 03:04:55	116.31588	39.99107
79	2008-02-03 03:09:15	116.3462	39.992
79	2008-02-03 03:13:36	116.35884	39.99212
79	2008-02-03 03:19:54	116.35884	39.99214
79	2008-02-03 03:19:54	116.35884	39.99214
79	2008-02-03 03:19:54	116.35884	39.99214
79	2008-02-03 03:19:54	116.35884	39.99214
79	2008-02-03 03:19:54	116.35884	39.99214
79	2008-02-03 03:19:54	116.35884	39.99214
79	2008-02-03 03:19:54	116.35884	39.99214
79	2008-02-03 03:19:54	116.35884	39.99214
79	2008-02-03 03:19:54	116.35884	39.99214
79	2008-02-03 03:19:54	116.35884	39.99214
79	2008-02-03 03:19:54	116.35884	39.99214
79	2008-02-03 03:19:54	116.35884	39.99214
79	2008-02-03 03:19:54	116.35884	39.99214
79	2008-02-03 03:19:54	116.35884	39.99214
79	2008-02-03 03:19:54	116.35884	39.99214
79	2008-02-03 03:19:54	116.35884	39.99214
79	2008-02-03 03:19:54	116.35884	39.99214
79	2008-02-03 03:19:54	116.35884	39.99214
79	2008-02-03 03:19:54	116.35884	39.99214
79	2008-02-03 03:19:54	116.35884	39.99214
79	2008-02-03 03:19:54	116.35884	39.99214
79	2008-02-03 04:20:34	116.35149	39.99992
79	2008-02-03 07:15:28	116.34644	39.99983
79	2008-02-03 07:19:19	116.36844	39.99375
79	2008-02-03 07:23:09	116.35877	39.99472
79	2008-02-03 07:27:31	116.37412	39.97942
79	2008-02-03 07:31:54	116.33207	39.96632
79	2008-02-03 07:36:54	116.304	39.92978
79	2008-02-03 07:41:36	116.30893	39.89557
79	2008-02-03 07:43:06	116.31372	39.8952
79	2008-02-03 07:43:06	116.31372	39.8952
79	2008-02-03 07:45:17	116.31607	39.89512
79	2008-02-03 07:46:38	116.31525	39.896
79	2008-02-03 07:48:28	116.30447	39.89974
79	2008-02-03 07:50:19	116.30468	39.90779
79	2008-02-03 07:52:40	116.30414	39.92693
79	2008-02-03 07:55:00	116.30401	39.94768
79	2008-02-03 07:57:54	116.3029	39.95822
79	2008-02-03 08:00:54	116.3097	39.96408
79	2008-02-03 08:04:04	116.30249	39.97179
79	2008-02-03 08:07:25	116.31889	39.97496
79	2008-02-03 08:11:16	116.33595	39.97496
79	2008-02-03 08:15:07	116.3635	39.9753
79	2008-02-03 08:19:29	116.38133	39.98634
79	2008-02-03 08:28:54	116.49076	39.99466
79	2008-02-03 08:37:15	116.57206	40.03986
79	2008-02-03 08:38:36	116.57473	40.04284
79	2008-02-03 08:40:26	116.57747	40.04543
79	2008-02-03 08:42:17	116.57899	40.04658
79	2008-02-03 08:44:38	116.58189	40.04923
79	2008-02-03 08:46:59	116.58442	40.05508
79	2008-02-03 08:49:54	116.58411	40.05726
79	2008-02-03 08:52:41	116.58302	40.06413
79	2008-02-03 08:56:02	116.58205	40.07033
79	2008-02-03 08:59:23	116.58228	40.07408
79	2008-02-03 09:03:14	116.58641	40.07897
79	2008-02-03 09:07:06	116.58043	40.07533
79	2008-02-03 09:11:28	116.56513	40.06413
79	2008-02-03 09:20:40	116.5137	40.09549
79	2008-02-03 09:25:32	116.4766	40.09944
79	2008-02-03 09:27:02	116.47595	40.11162
79	2008-02-03 09:29:13	116.45764	40.11715
79	2008-02-03 09:30:34	116.44167	40.11743
79	2008-02-03 09:32:24	116.41745	40.11612
79	2008-02-03 09:34:15	116.40714	40.11714
79	2008-02-03 09:34:15	116.40714	40.11714
79	2008-02-03 09:36:36	116.41355	40.11715
79	2008-02-03 09:38:57	116.41355	40.11715
79	2008-02-03 09:41:54	116.41355	40.11715
79	2008-02-03 09:44:39	116.41355	40.11715
79	2008-02-03 09:48:00	116.41355	40.11715
79	2008-02-03 09:51:21	116.41355	40.11715
79	2008-02-03 09:55:12	116.41355	40.11715
79	2008-02-03 09:59:04	116.41355	40.11715
79	2008-02-03 10:03:25	116.41355	40.11715
79	2008-02-03 10:09:53	116.41351	40.11711
79	2008-02-03 10:09:53	116.41351	40.11711
79	2008-02-03 10:09:53	116.41351	40.11711
79	2008-02-03 10:09:53	116.41351	40.11711
79	2008-02-03 10:09:53	116.41351	40.11711
79	2008-02-03 10:09:53	116.41351	40.11711
79	2008-02-03 10:09:53	116.41351	40.11711
79	2008-02-03 10:09:53	116.41351	40.11711
79	2008-02-03 10:09:53	116.41351	40.11711
79	2008-02-03 10:09:53	116.41351	40.11711
79	2008-02-03 10:09:53	116.41351	40.11711
79	2008-02-03 10:09:53	116.41351	40.11711
79	2008-02-03 10:09:53	116.41351	40.11711
79	2008-02-03 10:09:53	116.41351	40.11711
79	2008-02-03 10:09:53	116.41351	40.11711
79	2008-02-03 10:09:53	116.41351	40.11711
79	2008-02-03 10:09:53	116.41351	40.11711
79	2008-02-03 10:09:53	116.41351	40.11711
79	2008-02-03 10:09:53	116.41351	40.11711
79	2008-02-03 10:09:53	116.41351	40.11711
79	2008-02-03 10:09:53	116.41351	40.11711
79	2008-02-03 10:09:53	116.41351	40.11711
79	2008-02-03 10:09:53	116.41351	40.11711
79	2008-02-03 10:09:53	116.41351	40.11711
79	2008-02-03 10:09:53	116.41351	40.11711
79	2008-02-03 10:09:53	116.41351	40.11711
79	2008-02-03 10:09:53	116.41351	40.11711
79	2008-02-03 10:09:53	116.41351	40.11711
79	2008-02-03 10:09:53	116.41351	40.11711
79	2008-02-03 10:09:53	116.41351	40.11711
79	2008-02-03 10:09:53	116.41351	40.11711
79	2008-02-03 10:09:53	116.41351	40.11711
79	2008-02-03 10:09:53	116.41351	40.11711
79	2008-02-03 10:09:53	116.41351	40.11711
79	2008-02-03 10:09:53	116.41351	40.11711
79	2008-02-03 10:09:53	116.41351	40.11711
79	2008-02-03 10:09:53	116.41351	40.11711
79	2008-02-03 10:09:53	116.41351	40.11711
79	2008-02-03 10:09:53	116.41351	40.11711
79	2008-02-03 14:45:28	116.4135	40.11755
79	2008-02-03 14:48:19	116.4135	40.11756
79	2008-02-03 14:51:40	116.4135	40.11756
79	2008-02-03 14:55:02	116.4135	40.11756
79	2008-02-03 14:58:53	116.4135	40.11756
79	2008-02-03 15:02:53	116.4135	40.11757
79	2008-02-03 15:02:53	116.4135	40.11757
79	2008-02-03 15:07:06	116.4135	40.11757
79	2008-02-03 15:11:27	116.4135	40.11757
79	2008-02-03 15:17:43	116.41351	40.11733
79	2008-02-03 15:17:43	116.41351	40.11733
79	2008-02-03 15:17:43	116.41351	40.11733
79	2008-02-03 15:17:43	116.41351	40.11733
79	2008-02-03 15:17:43	116.41351	40.11733
79	2008-02-03 15:17:43	116.41351	40.11733
79	2008-02-03 15:17:43	116.41351	40.11733
79	2008-02-03 15:17:43	116.41351	40.11733
79	2008-02-03 15:17:43	116.41351	40.11733
79	2008-02-03 15:17:43	116.41351	40.11733
79	2008-02-03 15:17:43	116.41351	40.11733
79	2008-02-03 15:17:43	116.41351	40.11733
79	2008-02-03 15:17:43	116.41351	40.11733
79	2008-02-03 15:17:43	116.41351	40.11733
79	2008-02-03 15:17:43	116.41351	40.11733
79	2008-02-03 15:17:43	116.41351	40.11733
79	2008-02-03 15:17:43	116.41351	40.11733
79	2008-02-03 15:17:43	116.41351	40.11733
79	2008-02-03 15:17:43	116.41351	40.11733
79	2008-02-03 15:17:43	116.41351	40.11733
79	2008-02-03 15:17:43	116.41351	40.11733
79	2008-02-03 15:17:43	116.41351	40.11733
79	2008-02-03 15:17:43	116.41351	40.11733
79	2008-02-03 15:17:43	116.41351	40.11733
79	2008-02-03 15:17:43	116.41351	40.11733
79	2008-02-03 15:17:43	116.41351	40.11733
79	2008-02-03 15:17:43	116.41351	40.11733
79	2008-02-03 15:17:43	116.41351	40.11733
79	2008-02-03 15:17:43	116.41351	40.11733
79	2008-02-03 15:17:43	116.41351	40.11733
79	2008-02-03 15:17:43	116.41351	40.11733
79	2008-02-03 15:17:43	116.41351	40.11733
79	2008-02-03 15:17:43	116.41351	40.11733
79	2008-02-03 15:17:43	116.41351	40.11733
79	2008-02-03 15:17:43	116.41351	40.11733
79	2008-02-03 15:17:43	116.41351	40.11733
79	2008-02-03 15:17:43	116.41351	40.11733
79	2008-02-03 15:17:43	116.41351	40.11733
79	2008-02-03 15:17:43	116.41351	40.11733
79	2008-02-03 15:17:43	116.41351	40.11733
79	2008-02-03 15:17:43	116.41351	40.11733
79	2008-02-03 15:17:43	116.41351	40.11733
79	2008-02-03 15:17:43	116.41351	40.11733
79	2008-02-03 21:26:12	116.40982	40.11728
79	2008-02-03 21:29:23	116.40332	40.12232
79	2008-02-03 21:31:14	116.40548	40.1102
79	2008-02-03 21:33:34	116.40689	40.09028
79	2008-02-03 21:35:55	116.40709	40.07496
79	2008-02-03 21:38:51	116.40656	40.06675
79	2008-02-03 21:41:37	116.40652	40.05123
79	2008-02-03 21:44:58	116.41102	40.03244
79	2008-02-03 21:48:19	116.41127	40.02424
79	2008-02-03 21:52:11	116.40159	40.0042
79	2008-02-03 22:00:24	116.39891	39.98899
79	2008-02-03 22:04:52	116.37796	39.98099
79	2008-02-03 22:09:37	116.38181	39.98498
79	2008-02-03 22:26:56	116.36437	40.00025
79	2008-02-03 22:28:27	116.35874	40.00005
79	2008-02-03 22:29:51	116.35858	39.99998
79	2008-02-03 22:31:08	116.35878	39.99428
79	2008-02-03 22:32:58	116.35365	39.99286
79	2008-02-03 22:34:51	116.35546	39.99298
79	2008-02-03 22:37:10	116.35766	39.99232
79	2008-02-03 22:39:31	116.36308	39.98678
79	2008-02-03 22:42:22	116.35949	39.97861
79	2008-02-03 22:45:13	116.3532	39.9753
79	2008-02-03 22:48:34	116.33073	39.9663
79	2008-02-03 22:55:51	116.30404	39.92789
79	2008-02-03 22:59:38	116.28257	39.923
79	2008-02-03 23:03:59	116.26081	39.92325
79	2008-02-03 23:08:21	116.2469	39.92439
79	2008-02-03 23:13:12	116.23869	39.9151
79	2008-02-03 23:18:04	116.24695	39.92406
79	2008-02-03 23:19:34	116.25309	39.9228
79	2008-02-03 23:21:51	116.26057	39.92323
79	2008-02-03 23:23:06	116.26995	39.92305
79	2008-02-03 23:24:56	116.26849	39.93682
79	2008-02-03 23:26:51	116.2695	39.94753
79	2008-02-03 23:29:08	116.27793	39.95586
79	2008-02-03 23:31:29	116.29304	39.95787
79	2008-02-03 23:34:20	116.30191	39.96333
79	2008-02-03 23:37:18	116.29971	39.98042
79	2008-02-03 23:40:32	116.30972	39.98391
79	2008-02-03 23:43:53	116.32776	39.98473
79	2008-02-03 23:47:51	116.37311	39.98289
79	2008-02-03 23:51:36	116.37306	39.95041
79	2008-02-03 23:55:57	116.37335	39.93549
79	2008-02-04 00:00:19	116.38734	39.93203
79	2008-02-04 00:05:10	116.40025	39.91719
79	2008-02-04 00:10:02	116.39987	39.92605
79	2008-02-04 00:11:33	116.39958	39.93161
79	2008-02-04 00:13:51	116.39694	39.93494
79	2008-02-04 00:15:04	116.39617	39.93705
79	2008-02-04 00:16:54	116.39385	39.93699
79	2008-02-04 00:18:50	116.39693	39.9378
79	2008-02-04 00:18:50	116.39693	39.9378
79	2008-02-04 00:21:05	116.40827	39.93941
79	2008-02-04 00:23:26	116.41917	39.93961
79	2008-02-04 00:26:17	116.42729	39.93249
79	2008-02-04 00:29:08	116.44359	39.93231
79	2008-02-04 00:32:29	116.4539	39.93183
79	2008-02-04 00:35:50	116.45563	39.94507
79	2008-02-04 00:39:50	116.42313	39.96812
79	2008-02-04 00:43:33	116.37788	39.96709
79	2008-02-04 00:47:07	116.37563	39.97679
79	2008-02-04 00:48:34	116.37355	39.98256
79	2008-02-04 00:49:56	116.37317	39.98437
79	2008-02-04 00:51:15	116.37317	39.98437
79	2008-02-04 00:53:06	116.37317	39.98437
79	2008-02-04 00:54:57	116.37317	39.98437
79	2008-02-04 00:57:17	116.37317	39.98437
79	2008-02-04 00:59:50	116.37317	39.98437
79	2008-02-04 01:02:29	116.37309	39.98448
79	2008-02-04 01:05:20	116.37305	39.98446
79	2008-02-04 01:08:50	116.37495	39.97623
79	2008-02-04 01:12:03	116.34866	39.96642
79	2008-02-04 01:12:03	116.34866	39.96642
79	2008-02-04 01:15:54	116.33176	39.97487
79	2008-02-04 01:19:50	116.35327	39.98028
79	2008-02-04 01:24:07	116.37447	39.97771
79	2008-02-04 01:28:28	116.3743	39.97984
79	2008-02-04 01:33:20	116.37308	39.98434
79	2008-02-04 01:38:12	116.37308	39.98434
79	2008-02-04 01:39:50	116.37308	39.98434
79	2008-02-04 01:41:53	116.37308	39.98434
79	2008-02-04 01:43:13	116.37308	39.98434
79	2008-02-04 01:45:04	116.37308	39.98434
79	2008-02-04 02:02:47	116.37281	39.98434
79	2008-02-04 02:03:50	116.37288	39.98433
79	2008-02-04 02:10:57	116.37289	39.9843
79	2008-02-04 02:13:17	116.37289	39.9843
79	2008-02-04 02:15:50	116.37289	39.9843
79	2008-02-04 02:18:29	116.37289	39.9843
79	2008-02-04 02:21:20	116.37289	39.9843
79	2008-02-04 02:24:50	116.37289	39.9843
79	2008-02-04 02:28:03	116.37289	39.9843
79	2008-02-04 02:31:54	116.37289	39.9843
79	2008-02-04 02:35:50	116.37289	39.9843
79	2008-02-04 02:40:07	116.3546	40.01295
79	2008-02-04 02:44:28	116.33575	40.03737
79	2008-02-04 02:49:20	116.32338	40.05365
79	2008-02-04 02:54:12	116.32691	40.07796
79	2008-02-04 02:55:50	116.33781	40.07892
79	2008-02-04 02:57:53	116.35704	40.07971
79	2008-02-04 02:59:13	116.362	40.08301
79	2008-02-04 03:01:04	116.36869	40.08352
79	2008-02-04 03:02:55	116.35972	40.08507
79	2008-02-04 03:05:15	116.36009	40.0985
79	2008-02-04 03:07:36	116.39478	40.10206
79	2008-02-04 03:10:27	116.40583	40.11602
79	2008-02-04 03:13:18	116.41365	40.11681
79	2008-02-04 03:16:50	116.4137	40.11677
79	2008-02-04 03:20:01	116.4137	40.11677
79	2008-02-04 03:23:52	116.4137	40.11677
79	2008-02-04 03:27:50	116.4137	40.11677
79	2008-02-04 03:34:00	116.41356	40.11676
79	2008-02-04 03:34:00	116.41356	40.11676
79	2008-02-04 03:34:00	116.41356	40.11676
79	2008-02-04 03:34:00	116.41356	40.11676
79	2008-02-04 03:34:00	116.41356	40.11676
79	2008-02-04 03:34:00	116.41356	40.11676
79	2008-02-04 03:34:00	116.41356	40.11676
79	2008-02-04 03:34:00	116.41356	40.11676
79	2008-02-04 03:34:00	116.41356	40.11676
79	2008-02-04 03:34:00	116.41356	40.11676
79	2008-02-04 03:34:00	116.41356	40.11676
79	2008-02-04 03:34:00	116.41356	40.11676
79	2008-02-04 03:34:00	116.41356	40.11676
79	2008-02-04 03:34:00	116.41356	40.11676
79	2008-02-04 03:34:00	116.41356	40.11676
79	2008-02-04 03:34:00	116.41356	40.11676
79	2008-02-04 03:34:00	116.41356	40.11676
79	2008-02-04 03:34:00	116.41356	40.11676
79	2008-02-04 03:34:00	116.41356	40.11676
79	2008-02-04 03:34:00	116.41356	40.11676
79	2008-02-04 03:34:00	116.41356	40.11676
79	2008-02-04 03:34:00	116.41356	40.11676
79	2008-02-04 03:34:00	116.41356	40.11676
79	2008-02-04 03:34:00	116.20157	39.91746
79	2008-02-04 03:34:00	116.20157	39.91746
79	2008-02-04 03:34:00	116.20157	39.91746
79	2008-02-04 03:34:00	116.41356	40.11676
79	2008-02-04 03:34:00	116.41356	40.11676
79	2008-02-04 03:34:00	116.41356	40.11676
79	2008-02-04 03:34:00	116.41356	40.11676
79	2008-02-04 03:34:00	116.41356	40.11676
79	2008-02-04 03:34:00	116.41356	40.11676
79	2008-02-04 03:34:00	116.41356	40.11676
79	2008-02-04 03:34:00	116.41356	40.11676
79	2008-02-04 03:34:00	116.41356	40.11676
79	2008-02-04 03:34:00	116.41356	40.11676
79	2008-02-04 03:34:00	116.41356	40.11676
79	2008-02-04 03:34:00	116.41356	40.11676
79	2008-02-04 03:34:00	116.41356	40.11676
79	2008-02-04 03:34:00	116.41356	40.11676
79	2008-02-04 03:34:00	116.41356	40.11676
79	2008-02-04 03:34:00	116.41356	40.11676
79	2008-02-04 10:56:35	116.41365	40.1168
79	2008-02-04 11:00:26	116.41234	40.11758
79	2008-02-04 11:04:17	116.4056	40.11297
79	2008-02-04 11:08:48	116.4077	40.07858
79	2008-02-04 11:13:01	116.40719	40.059
79	2008-02-04 11:17:52	116.40545	40.04919
79	2008-02-04 11:22:49	116.41164	40.02744
79	2008-02-04 11:24:14	116.41127	40.02012
79	2008-02-04 11:26:25	116.40997	40.00839
79	2008-02-04 11:27:48	116.41092	40.00172
79	2008-02-04 11:29:36	116.41097	39.99768
79	2008-02-04 11:31:27	116.40618	39.99325
79	2008-02-04 11:36:09	116.40702	39.99194
79	2008-02-04 11:54:44	116.41077	39.94986
79	2008-02-04 11:54:44	116.41077	39.94986
79	2008-02-04 11:55:59	116.40562	39.94792
79	2008-02-04 11:57:19	116.40207	39.95052
79	2008-02-04 11:58:48	116.40213	39.95124
79	2008-02-04 12:00:30	116.40193	39.95537
79	2008-02-04 12:02:21	116.40257	39.96056
79	2008-02-04 12:04:49	116.41146	39.96062
79	2008-02-04 12:07:03	116.41183	39.96657
79	2008-02-04 12:09:54	116.40864	39.96872
79	2008-02-04 12:12:48	116.40946	39.96891
79	2008-02-04 12:16:06	116.40174	39.96766
79	2008-02-04 12:19:27	116.39558	39.97034
79	2008-02-04 12:23:18	116.39587	39.96951
79	2008-02-04 12:27:10	116.39586	39.96933
79	2008-02-04 12:31:31	116.39588	39.96901
79	2008-02-04 12:35:53	116.39576	39.96889
79	2008-02-04 12:40:48	116.40122	39.97152
79	2008-02-04 12:45:48	116.40755	39.97402
79	2008-02-04 12:47:06	116.40755	39.97402
79	2008-02-04 12:49:17	116.41157	39.97017
79	2008-02-04 12:50:48	116.41157	39.97004
79	2008-02-04 12:52:28	116.41163	39.96872
79	2008-02-04 12:54:19	116.41174	39.96664
79	2008-02-04 12:56:48	116.41215	39.95758
79	2008-02-04 12:59:01	116.41246	39.95403
79	2008-02-04 13:01:52	116.40991	39.94827
79	2008-02-04 13:04:48	116.40207	39.94979
79	2008-02-04 13:08:04	116.40196	39.95111
79	2008-02-04 13:11:25	116.40633	39.95561
79	2008-02-04 13:15:16	116.4125	39.95036
79	2008-02-04 13:19:08	116.40197	39.95252
79	2008-02-04 13:23:29	116.4133	39.95791
79	2008-02-04 13:27:51	116.41863	39.96695
79	2008-02-04 13:32:48	116.41763	39.96772
79	2008-02-04 13:37:34	116.43075	39.96175
79	2008-02-04 13:39:05	116.42469	39.95812
79	2008-02-04 13:41:15	116.41869	39.96349
79	2008-02-04 13:42:36	116.41857	39.96705
79	2008-02-04 13:44:26	116.41366	39.96818
79	2008-02-04 13:46:17	116.40509	39.96791
79	2008-02-04 13:48:48	116.39579	39.96862
79	2008-02-04 13:50:58	116.39867	39.9739
79	2008-02-04 18:55:29	116.41354	40.1172
79	2008-02-04 18:55:29	116.41354	40.1172
79	2008-02-04 18:55:29	116.41354	40.1172
79	2008-02-04 18:55:29	116.41354	40.1172
79	2008-02-04 18:55:29	116.41354	40.1172
79	2008-02-04 18:55:29	116.41354	40.1172
79	2008-02-04 18:55:29	116.41354	40.1172
79	2008-02-04 18:55:29	116.41354	40.1172
79	2008-02-04 18:55:29	116.41354	40.1172
79	2008-02-04 18:55:29	116.41354	40.1172
79	2008-02-04 18:55:29	116.41354	40.1172
79	2008-02-04 18:55:29	116.41354	40.1172
79	2008-02-04 18:55:29	116.41354	40.1172
79	2008-02-04 18:55:29	116.41354	40.1172
79	2008-02-04 18:55:29	116.41354	40.1172
79	2008-02-04 18:55:29	116.41354	40.1172
79	2008-02-04 19:47:05	116.41186	40.11748
79	2008-02-04 19:48:46	116.4046	40.11984
79	2008-02-04 19:50:47	116.40481	40.11753
79	2008-02-04 19:52:07	116.40566	40.10504
79	2008-02-04 19:53:58	116.40649	40.09577
79	2008-02-04 19:55:49	116.40732	40.08612
79	2008-02-04 20:00:30	116.40653	40.06784
79	2008-02-04 20:03:21	116.40741	40.05705
79	2008-02-04 20:06:12	116.40758	40.05321
79	2008-02-04 20:09:33	116.40862	40.03945
79	2008-02-04 20:12:54	116.40266	40.02388
79	2008-02-04 20:16:46	116.38142	40.00853
79	2008-02-04 20:20:46	116.38076	40.00854
79	2008-02-04 20:24:59	116.37659	39.9864
79	2008-02-04 20:29:20	116.32724	39.98501
79	2008-02-04 20:34:12	116.32784	39.9669
79	2008-02-04 20:39:04	116.31947	39.96646
79	2008-02-04 20:40:46	116.31937	39.96803
79	2008-02-04 20:42:46	116.31921	39.97156
79	2008-02-04 20:44:05	116.32243	39.97505
79	2008-02-04 20:45:56	116.32715	39.97516
79	2008-02-04 20:47:47	116.33855	39.97507
79	2008-02-04 20:50:09	116.34288	39.97521
79	2008-02-04 20:52:28	116.34794	39.97844
79	2008-02-04 20:58:10	116.34693	39.98707
79	2008-02-04 21:04:53	116.32361	39.99123
79	2008-02-04 21:08:46	116.33388	39.9966
79	2008-02-04 21:12:46	116.3536	39.99984
79	2008-02-04 21:16:57	116.35905	39.99266
79	2008-02-04 21:21:18	116.36287	40.00013
79	2008-02-04 21:26:10	116.34529	40.02496
79	2008-02-04 21:31:02	116.346	40.03206
79	2008-02-04 21:32:32	116.34565	40.03059
79	2008-02-04 21:34:46	116.34336	40.02819
79	2008-02-04 21:34:46	116.34336	40.02819
79	2008-02-04 21:42:05	116.34628	40.00658
79	2008-02-04 21:44:26	116.34713	40.00642
79	2008-02-04 21:44:26	116.34713	40.00642
79	2008-02-04 21:47:17	116.36788	39.99482
79	2008-02-04 21:53:29	116.40524	39.9676
79	2008-02-04 21:56:51	116.44258	39.96019
79	2008-02-04 22:00:46	116.45537	39.92644
79	2008-02-04 22:08:55	116.44948	39.89364
79	2008-02-04 22:18:08	116.45588	39.91129
79	2008-02-04 22:23:00	116.4556	39.92214
79	2008-02-04 22:24:30	116.4557	39.93149
79	2008-02-04 22:26:46	116.45588	39.93617
79	2008-02-04 22:28:01	116.45589	39.94206
79	2008-02-04 22:28:01	116.45589	39.94206
79	2008-02-04 22:29:52	116.45587	39.94755
79	2008-02-04 22:31:46	116.45492	39.95226
79	2008-02-04 22:34:03	116.44726	39.95722
79	2008-02-04 22:36:24	116.44013	39.9621
79	2008-02-04 22:39:15	116.42629	39.96839
79	2008-02-04 22:42:06	116.41277	39.96815
79	2008-02-04 22:45:27	116.39118	39.96751
79	2008-02-04 22:48:49	116.37532	39.97414
79	2008-02-04 23:00:53	116.36465	39.96668
79	2008-02-04 23:06:41	116.32896	39.9565
79	2008-02-04 23:06:41	116.32896	39.9565
79	2008-02-04 23:08:07	116.32936	39.95318
79	2008-02-04 23:09:27	116.32811	39.95288
79	2008-02-04 23:10:48	116.32951	39.95242
79	2008-02-04 23:12:45	116.31913	39.95043
79	2008-02-04 23:14:29	116.31733	39.95368
79	2008-02-04 23:16:50	116.31093	39.95039
79	2008-02-04 23:19:11	116.3036	39.95232
79	2008-02-04 23:22:02	116.30794	39.96289
79	2008-02-04 23:24:53	116.30247	39.96196
79	2008-02-04 23:28:14	116.2946	39.97946
79	2008-02-04 23:31:45	116.29476	39.99848
79	2008-02-04 23:35:26	116.29835	39.99441
79	2008-02-04 23:39:18	116.2937	39.98409
79	2008-02-04 23:43:45	116.26936	39.95079
79	2008-02-04 23:48:01	116.25682	39.92323
79	2008-02-04 23:52:52	116.24432	39.92531
79	2008-02-04 23:57:45	116.26957	39.92072
79	2008-02-04 23:59:14	116.26941	39.9286
79	2008-02-05 00:01:25	116.2692	39.94434
79	2008-02-05 00:02:46	116.26952	39.94844
79	2008-02-05 00:04:45	116.27886	39.95592
79	2008-02-05 00:06:27	116.29232	39.95772
79	2008-02-05 00:08:48	116.30057	39.96029
79	2008-02-05 00:11:09	116.30085	39.9693
79	2008-02-05 00:14:00	116.29964	39.98255
79	2008-02-05 00:16:51	116.31018	39.9864
79	2008-02-05 00:20:12	116.32958	39.99148
79	2008-02-05 00:23:33	116.34856	39.99204
79	2008-02-05 00:27:24	116.35858	39.99885
79	2008-02-05 00:35:45	116.36103	40.00399
79	2008-02-05 00:39:59	116.323	40.01987
79	2008-02-05 00:44:50	116.27192	40.02514
79	2008-02-05 00:51:13	116.24659	40.04404
79	2008-02-05 00:53:23	116.22655	40.04573
79	2008-02-05 00:54:45	116.21521	40.04645
79	2008-02-05 00:56:45	116.20445	40.05248
79	2008-02-05 00:58:25	116.19495	40.05188
79	2008-02-05 01:00:46	116.19715	40.04807
79	2008-02-05 01:03:07	116.19847	40.04235
79	2008-02-05 01:05:58	116.21648	40.04
79	2008-02-05 01:08:49	116.237	40.04446
79	2008-02-05 01:12:10	116.25912	40.03007
79	2008-02-05 01:15:31	116.26669	40.03113
79	2008-02-05 01:19:22	116.29789	40.03339
79	2008-02-05 01:27:45	116.30823	40.03149
79	2008-02-05 01:31:57	116.30536	40.03307
79	2008-02-05 01:36:48	116.33537	40.03695
79	2008-02-05 01:41:45	116.34592	40.01077
79	2008-02-05 01:43:11	116.34644	40.00095
79	2008-02-05 01:46:45	116.35822	39.99998
79	2008-02-05 01:48:32	116.36771	39.99475
79	2008-02-05 01:50:23	116.37328	39.98194
79	2008-02-05 01:52:45	116.3731	39.98435
79	2008-02-05 01:55:05	116.37309	39.98434
79	2008-02-05 01:57:56	116.37308	39.98435
79	2008-02-05 02:00:47	116.37308	39.98435
79	2008-02-05 02:04:08	116.3731	39.98432
79	2008-02-05 02:49:43	116.31183	39.99089
79	2008-02-05 02:51:08	116.32672	39.99141
79	2008-02-05 02:52:28	116.339	39.99181
79	2008-02-05 02:53:49	116.34628	39.99199
79	2008-02-05 02:53:49	116.34628	39.99199
79	2008-02-05 02:55:45	116.35757	39.9923
79	2008-02-05 03:00:15	116.35901	39.99217
79	2008-02-05 03:02:12	116.35901	39.99217
79	2008-02-05 03:07:53	116.35895	39.99216
79	2008-02-05 03:14:44	116.35895	39.99216
79	2008-02-05 03:18:26	116.35895	39.99216
79	2008-02-05 03:22:18	116.35895	39.99216
79	2008-02-05 03:31:01	116.35895	39.99216
79	2008-02-05 03:37:29	116.35898	39.99224
79	2008-02-05 03:37:29	116.35898	39.99224
79	2008-02-05 03:37:29	116.35898	39.99224
79	2008-02-05 03:37:29	116.35898	39.99224
79	2008-02-05 03:37:29	116.35898	39.99224
79	2008-02-05 03:37:29	116.35898	39.99224
79	2008-02-05 03:37:29	116.35898	39.99224
79	2008-02-05 03:37:29	116.35898	39.99224
79	2008-02-05 03:37:29	116.35898	39.99224
79	2008-02-05 04:02:57	116.34991	39.99992
79	2008-02-05 07:15:40	116.36215	40.00002
79	2008-02-05 07:17:14	116.37206	39.98669
79	2008-02-05 07:18:44	116.37421	39.96867
79	2008-02-05 07:19:55	116.36884	39.96681
79	2008-02-05 07:21:45	116.34326	39.96642
79	2008-02-05 07:23:44	116.31434	39.96552
79	2008-02-05 07:25:57	116.30376	39.94637
79	2008-02-05 07:28:18	116.30407	39.91995
79	2008-02-05 07:31:08	116.30272	39.89567
79	2008-02-05 07:37:21	116.31063	39.89602
79	2008-02-05 07:40:44	116.30443	39.91082
79	2008-02-05 07:44:44	116.3089	39.93105
79	2008-02-05 07:48:24	116.32642	39.93114
79	2008-02-05 07:52:46	116.34944	39.93828
79	2008-02-05 07:57:08	116.34902	39.94149
79	2008-02-05 08:01:59	116.36569	39.94815
79	2008-02-05 08:08:21	116.37051	39.96649
79	2008-02-05 08:10:44	116.37568	39.97526
79	2008-02-05 08:11:53	116.37552	39.97683
79	2008-02-05 08:13:44	116.37552	39.97683
79	2008-02-05 08:15:44	116.37311	39.98442
79	2008-02-05 08:17:54	116.379	39.98101
79	2008-02-05 08:20:15	116.37312	39.98435
79	2008-02-05 08:25:58	116.3731	39.98431
79	2008-02-05 08:29:18	116.3731	39.98431
79	2008-02-05 08:32:43	116.3731	39.98431
79	2008-02-05 08:36:30	116.38715	39.9815
79	2008-02-05 08:40:22	116.388	39.96933
79	2008-02-05 08:44:43	116.37385	39.98145
79	2008-02-05 08:49:05	116.37304	39.98438
79	2008-02-05 08:53:56	116.37304	39.98438
79	2008-02-05 08:58:48	116.37292	39.98444
79	2008-02-05 09:00:18	116.37273	39.98528
79	2008-02-05 09:03:50	116.33886	39.98532
79	2008-02-05 09:05:43	116.31175	39.98435
79	2008-02-05 09:07:43	116.30542	39.9852
79	2008-02-05 09:09:52	116.30669	39.98514
79	2008-02-05 09:12:13	116.31877	39.98429
79	2008-02-05 09:15:04	116.35471	39.98563
79	2008-02-05 09:17:55	116.3853	39.9864
79	2008-02-05 09:21:16	116.40138	39.99318
79	2008-02-05 09:28:28	116.40655	40.0427
79	2008-02-05 09:32:20	116.40782	40.05638
79	2008-02-05 09:36:43	116.40746	40.08709
79	2008-02-05 09:41:03	116.40593	40.11488
79	2008-02-05 09:45:54	116.41332	40.11713
79	2008-02-05 09:52:23	116.41334	40.11723
79	2008-02-05 09:52:23	116.41334	40.11723
79	2008-02-05 11:03:06	116.40248	40.12724
79	2008-02-05 11:06:27	116.40285	40.15465
79	2008-02-05 11:09:49	116.39614	40.15913
79	2008-02-05 11:13:43	116.33268	40.16892
79	2008-02-05 11:17:43	116.25812	40.17244
79	2008-02-05 11:21:53	116.21935	40.2066
79	2008-02-05 11:26:14	116.15882	40.23297
79	2008-02-05 11:31:06	116.08643	40.27384
79	2008-02-05 11:35:58	116.03983	40.31786
79	2008-02-05 11:40:59	115.98438	40.35781
79	2008-02-05 11:42:50	115.9836	40.36106
79	2008-02-05 11:47:01	115.94833	40.37764
79	2008-02-05 11:49:22	115.95858	40.40321
79	2008-02-05 11:52:13	115.97903	40.43129
79	2008-02-05 11:55:04	115.97491	40.45106
79	2008-02-05 11:55:04	115.97491	40.45106
79	2008-02-05 11:58:25	115.97458	40.46428
79	2008-02-05 12:01:47	115.97416	40.46845
79	2008-02-05 12:05:43	115.9753	40.46888
79	2008-02-05 12:09:29	115.9753	40.46887
79	2008-02-05 12:13:51	115.97541	40.46894
79	2008-02-05 12:18:12	115.97541	40.46894
79	2008-02-05 12:23:04	115.97533	40.4689
79	2008-02-05 12:29:22	115.97513	40.46896
79	2008-02-05 12:29:22	115.97513	40.46896
79	2008-02-05 12:29:22	115.97513	40.46896
79	2008-02-05 12:29:22	115.97513	40.46896
79	2008-02-05 12:29:22	115.97513	40.46896
79	2008-02-05 12:29:22	115.97513	40.46896
79	2008-02-05 12:29:22	115.97513	40.46896
79	2008-02-05 12:29:22	115.97513	40.46896
79	2008-02-05 12:29:22	115.97513	40.46896
79	2008-02-05 12:29:22	115.97513	40.46896
79	2008-02-05 12:52:42	115.97947	40.46457
79	2008-02-05 12:56:00	115.97748	40.46472
79	2008-02-05 12:59:51	115.97748	40.46472
79	2008-02-05 13:03:43	115.97748	40.46472
79	2008-02-05 13:08:04	115.9794	40.46459
79	2008-02-05 13:12:26	115.97185	40.45976
79	2008-02-05 13:12:26	115.97185	40.45976
79	2008-02-05 13:17:17	115.97187	40.45978
79	2008-02-05 13:17:17	115.97187	40.45978
79	2008-02-05 13:23:44	115.9718	40.45985
79	2008-02-05 13:23:44	115.9718	40.45985
79	2008-02-05 13:23:44	115.9718	40.45985
79	2008-02-05 13:23:44	115.9718	40.45985
79	2008-02-05 13:23:44	115.9718	40.45985
79	2008-02-05 13:23:44	115.9718	40.45985
79	2008-02-05 13:23:44	115.9718	40.45985
79	2008-02-05 13:23:44	115.9718	40.45985
79	2008-02-05 13:23:44	115.9718	40.45985
79	2008-02-05 13:23:44	115.9718	40.45985
79	2008-02-05 13:23:44	115.9718	40.45985
79	2008-02-05 13:23:44	115.9718	40.45985
79	2008-02-05 13:23:44	115.9718	40.45985
79	2008-02-05 13:23:44	115.9718	40.45985
79	2008-02-05 13:23:44	115.9718	40.45985
79	2008-02-05 13:23:44	115.9718	40.45985
79	2008-02-05 13:23:44	115.9718	40.45985
79	2008-02-05 13:23:44	115.9718	40.45985
79	2008-02-05 14:16:52	115.97138	40.46345
79	2008-02-05 14:19:03	115.9798	40.46395
79	2008-02-05 14:20:24	115.98041	40.46166
79	2008-02-05 14:22:14	115.99294	40.46303
79	2008-02-05 14:24:05	115.99782	40.46162
79	2008-02-05 14:26:26	115.99828	40.46088
79	2008-02-05 14:28:46	115.99898	40.46098
79	2008-02-05 14:31:42	115.99896	40.46098
79	2008-02-05 14:34:28	115.99896	40.46098
79	2008-02-05 14:37:50	115.99831	40.46088
79	2008-02-05 14:41:10	115.99792	40.46106
79	2008-02-05 14:45:01	115.99555	40.45948
79	2008-02-05 14:48:52	115.96429	40.45417
79	2008-02-05 14:57:41	115.96197	40.45626
79	2008-02-05 15:04:23	115.96209	40.45612
79	2008-02-05 15:04:23	115.96209	40.45612
79	2008-02-05 15:04:23	115.96209	40.45612
79	2008-02-05 15:04:23	115.96209	40.45612
79	2008-02-05 15:04:23	115.96209	40.45612
79	2008-02-05 15:04:23	115.96209	40.45612
79	2008-02-05 15:04:23	115.96209	40.45612
79	2008-02-05 15:04:23	115.96209	40.45612
79	2008-02-05 15:20:08	115.9647	40.45578
79	2008-02-05 15:22:58	115.96854	40.46368
79	2008-02-05 15:22:58	115.96854	40.46368
79	2008-02-05 15:26:20	115.97443	40.46742
79	2008-02-05 15:29:42	115.97807	40.46984
79	2008-02-05 15:33:42	115.97648	40.46922
79	2008-02-05 15:37:24	115.97554	40.46853
79	2008-02-05 15:37:24	115.97554	40.46853
79	2008-02-05 15:43:41	115.97513	40.46898
79	2008-02-05 15:43:41	115.97513	40.46898
79	2008-02-05 15:43:41	115.97513	40.46898
79	2008-02-05 15:43:41	115.97513	40.46898
79	2008-02-05 15:43:41	115.97513	40.46898
79	2008-02-05 15:43:41	115.97513	40.46898
79	2008-02-05 15:43:41	115.97513	40.46898
79	2008-02-05 15:43:41	115.97513	40.46898
79	2008-02-05 15:43:41	115.97513	40.46898
79	2008-02-05 15:43:41	115.97513	40.46898
79	2008-02-05 15:43:41	115.97513	40.46898
79	2008-02-05 15:43:41	115.97513	40.46898
79	2008-02-05 15:43:41	115.97513	40.46898
79	2008-02-05 15:43:41	115.97513	40.46898
79	2008-02-05 15:43:41	115.97513	40.46898
79	2008-02-05 15:43:41	115.97513	40.46898
79	2008-02-05 15:43:41	115.97513	40.46898
79	2008-02-05 15:43:41	115.97513	40.46898
79	2008-02-05 15:43:41	115.97513	40.46898
79	2008-02-05 15:43:41	115.97513	40.46898
79	2008-02-05 15:43:41	115.97513	40.46898
79	2008-02-05 15:43:41	115.97513	40.46898
79	2008-02-05 15:43:41	115.97513	40.46898
79	2008-02-05 15:43:41	115.97513	40.46898
79	2008-02-05 15:43:41	115.97513	40.46898
79	2008-02-05 15:43:41	115.97513	40.46898
79	2008-02-05 15:43:41	115.97513	40.46898
79	2008-02-05 15:43:41	115.97513	40.46898
79	2008-02-05 15:43:41	115.97513	40.46898
79	2008-02-05 15:43:41	115.97513	40.46898
79	2008-02-05 15:43:41	115.97513	40.46898
79	2008-02-05 15:43:41	115.97513	40.46898
79	2008-02-05 15:43:41	115.97513	40.46898
79	2008-02-05 15:43:41	115.97513	40.46898
79	2008-02-05 15:43:41	115.97513	40.46898
79	2008-02-05 15:43:41	115.97513	40.46898
79	2008-02-05 15:43:41	115.97513	40.46898
79	2008-02-05 15:43:41	115.97513	40.46898
79	2008-02-05 15:43:41	115.97513	40.46898
79	2008-02-05 15:43:41	115.97513	40.46898
79	2008-02-05 18:32:41	115.97422	40.46841
79	2008-02-05 18:35:41	115.97418	40.46841
79	2008-02-05 18:38:21	115.98011	40.46482
79	2008-02-05 18:41:42	116.00929	40.47548
79	2008-02-05 18:45:04	116.05493	40.48242
79	2008-02-05 18:48:54	116.09648	40.50223
79	2008-02-05 18:48:54	116.09648	40.50223
79	2008-02-05 18:52:46	116.13411	40.51984
79	2008-02-05 18:57:07	116.15608	40.53005
79	2008-02-05 19:01:29	116.16501	40.53598
79	2008-02-05 19:06:20	116.21248	40.56483
79	2008-02-05 19:12:05	116.21238	40.56482
79	2008-02-05 19:13:08	116.21248	40.56482
79	2008-02-05 19:15:07	116.18901	40.55981
79	2008-02-05 19:16:27	116.17685	40.54785
79	2008-02-05 19:18:18	116.1628	40.52981
79	2008-02-05 19:20:08	116.1768	40.52487
79	2008-02-05 19:22:41	116.20439	40.52851
79	2008-02-05 19:24:50	116.20439	40.52851
79	2008-02-05 19:30:41	116.20439	40.52851
79	2008-02-05 19:33:53	116.20439	40.52851
79	2008-02-05 19:37:14	116.20439	40.52851
79	2008-02-05 19:41:06	116.20439	40.52851
79	2008-02-05 19:44:57	116.20439	40.52851
79	2008-02-05 19:51:15	116.20441	40.52845
79	2008-02-05 19:51:15	116.20441	40.52845
79	2008-02-05 19:51:15	116.20441	40.52845
79	2008-02-05 19:51:15	116.20441	40.52845
79	2008-02-05 19:51:15	116.20441	40.52845
79	2008-02-05 19:51:15	116.20441	40.52845
79	2008-02-05 19:51:15	116.20441	40.52845
79	2008-02-05 20:07:00	116.19042	40.52688
79	2008-02-05 20:09:51	116.1667	40.51593
79	2008-02-05 20:13:12	116.19185	40.49222
79	2008-02-05 20:16:41	116.19452	40.48528
79	2008-02-05 20:20:24	116.16879	40.51409
79	2008-02-05 20:24:16	116.16215	40.52441
79	2008-02-05 20:28:41	116.15681	40.52746
79	2008-02-05 20:32:59	116.10865	40.51341
79	2008-02-05 20:37:50	116.05878	40.48296
79	2008-02-05 20:42:42	115.99638	40.4677
79	2008-02-05 20:44:13	115.98351	40.46578
79	2008-02-05 20:46:23	115.97802	40.46466
79	2008-02-05 20:47:44	115.97802	40.46466
79	2008-02-05 20:49:41	115.97802	40.46466
79	2008-02-05 20:51:25	115.97428	40.46426
79	2008-02-05 20:53:46	115.96357	40.46172
79	2008-02-05 20:56:07	115.96295	40.45619
79	2008-02-05 20:58:58	115.9617	40.45105
79	2008-02-05 21:01:49	115.97255	40.44689
79	2008-02-05 21:05:10	115.97268	40.44861
79	2008-02-05 21:08:41	115.97172	40.46095
79	2008-02-05 21:12:22	115.97492	40.46559
79	2008-02-05 21:16:14	115.97418	40.46838
79	2008-02-05 21:20:41	115.97212	40.46425
79	2008-02-05 21:20:41	115.97212	40.46425
79	2008-02-05 21:24:57	115.97212	40.46425
79	2008-02-05 21:29:49	115.97541	40.46901
79	2008-02-05 21:34:41	115.97541	40.469
79	2008-02-05 21:36:11	115.97541	40.469
79	2008-02-05 21:38:22	115.97541	40.469
79	2008-02-05 21:39:42	115.97541	40.469
79	2008-02-05 21:41:41	115.97541	40.469
79	2008-02-05 21:43:23	115.97541	40.469
79	2008-02-05 21:45:43	115.97541	40.469
79	2008-02-05 21:48:04	115.97541	40.469
79	2008-02-05 21:50:55	115.97541	40.469
79	2008-02-05 21:53:46	115.97541	40.469
79	2008-02-05 21:57:07	115.97541	40.469
79	2008-02-05 22:00:40	115.97541	40.469
79	2008-02-05 22:04:20	115.97541	40.469
79	2008-02-05 22:12:40	115.97541	40.469
79	2008-02-05 22:16:54	115.97541	40.469
79	2008-02-05 22:23:12	115.97532	40.46904
79	2008-02-05 22:23:12	115.97532	40.46904
79	2008-02-05 22:23:12	115.97532	40.46904
79	2008-02-05 22:23:12	115.97532	40.46904
79	2008-02-05 22:23:12	115.97532	40.46904
79	2008-02-05 22:23:12	115.97532	40.46904
79	2008-02-05 22:23:12	115.97532	40.46904
79	2008-02-05 22:23:12	115.97532	40.46904
79	2008-02-05 22:23:12	115.97532	40.46904
79	2008-02-05 22:23:12	115.97532	40.46904
79	2008-02-05 22:23:12	115.97532	40.46904
79	2008-02-05 22:23:12	115.97532	40.46904
79	2008-02-05 22:23:12	115.97532	40.46904
79	2008-02-05 22:23:12	115.97532	40.46904
79	2008-02-05 22:23:12	115.97532	40.46904
79	2008-02-05 22:23:12	115.97532	40.46904
79	2008-02-05 22:23:12	115.97532	40.46904
79	2008-02-05 22:23:12	115.97532	40.46904
79	2008-02-05 22:23:12	115.97532	40.46904
79	2008-02-05 22:23:12	115.97532	40.46904
79	2008-02-05 22:23:12	115.97532	40.46904
79	2008-02-05 22:23:12	115.97532	40.46904
79	2008-02-05 22:23:12	115.97532	40.46904
79	2008-02-05 22:23:12	115.97532	40.46904
79	2008-02-05 22:23:12	115.97532	40.46904
79	2008-02-05 22:23:12	115.97532	40.46904
79	2008-02-05 22:23:12	115.97532	40.46904
79	2008-02-06 00:03:06	115.9725	40.45546
79	2008-02-06 00:07:57	115.97755	40.44632
79	2008-02-06 00:09:28	115.98272	40.43967
79	2008-02-06 00:11:40	115.98365	40.43979
79	2008-02-06 00:12:59	115.98365	40.43979
79	2008-02-06 00:14:50	115.98365	40.43979
79	2008-02-06 00:16:40	115.98365	40.43979
79	2008-02-06 00:19:01	115.98365	40.43979
79	2008-02-06 00:21:22	115.98365	40.43979
79	2008-02-06 00:24:13	115.98365	40.43979
79	2008-02-06 00:24:13	115.98365	40.43979
79	2008-02-06 00:27:04	115.98365	40.43979
79	2008-02-06 00:30:25	115.98365	40.43979
79	2008-02-06 00:33:46	115.98365	40.43979
79	2008-02-06 00:37:40	115.98365	40.43979
79	2008-02-06 00:41:40	115.98365	40.43979
79	2008-02-06 00:52:07	115.98368	40.4397
79	2008-02-06 00:52:07	115.98368	40.4397
79	2008-02-06 00:52:07	115.98368	40.4397
79	2008-02-06 00:52:07	115.98368	40.4397
79	2008-02-06 00:52:07	115.98368	40.4397
79	2008-02-06 00:52:07	115.98368	40.4397
79	2008-02-06 00:52:07	115.98368	40.4397
79	2008-02-06 00:52:07	115.98368	40.4397
79	2008-02-06 00:52:07	115.98368	40.4397
79	2008-02-06 00:52:07	115.98368	40.4397
79	2008-02-06 00:52:07	115.98368	40.4397
79	2008-02-06 00:52:07	115.98368	40.4397
79	2008-02-06 00:52:07	115.98368	40.4397
79	2008-02-06 00:52:07	115.98368	40.4397
79	2008-02-06 00:52:07	115.98368	40.4397
79	2008-02-06 00:52:07	115.98368	40.4397
79	2008-02-06 00:52:07	115.98368	40.4397
79	2008-02-06 00:52:07	115.98368	40.4397
79	2008-02-06 00:52:07	115.98368	40.4397
79	2008-02-06 00:52:07	115.98368	40.4397
79	2008-02-06 00:52:07	115.98368	40.4397
79	2008-02-06 00:52:07	115.98368	40.4397
79	2008-02-06 00:52:07	115.98368	40.4397
79	2008-02-06 00:52:07	115.98368	40.4397
79	2008-02-06 00:52:07	115.98368	40.4397
79	2008-02-06 00:52:07	115.98368	40.4397
79	2008-02-06 00:52:07	115.98368	40.4397
79	2008-02-06 00:52:07	115.98368	40.4397
79	2008-02-06 00:52:07	115.98368	40.4397
79	2008-02-06 00:52:07	115.98368	40.4397
79	2008-02-06 00:52:07	115.98368	40.4397
79	2008-02-06 00:52:07	115.98368	40.4397
79	2008-02-06 00:52:07	115.98368	40.4397
79	2008-02-06 00:52:07	115.98368	40.4397
79	2008-02-06 00:52:07	115.98368	40.4397
79	2008-02-06 00:52:07	115.98368	40.4397
79	2008-02-06 00:52:07	115.98368	40.4397
79	2008-02-06 00:52:07	115.98368	40.4397
79	2008-02-06 00:52:07	115.98368	40.4397
79	2008-02-06 07:25:38	115.9824	40.43968
79	2008-02-06 07:29:25	115.97608	40.44639
79	2008-02-06 07:33:46	115.97329	40.45469
79	2008-02-06 07:38:08	115.97524	40.46895
79	2008-02-06 07:44:36	115.97513	40.46911
79	2008-02-06 07:44:36	115.97513	40.46911
79	2008-02-06 07:44:36	115.97513	40.46911
79	2008-02-06 07:44:36	115.97513	40.46911
79	2008-02-06 07:44:36	115.97513	40.46911
79	2008-02-06 07:44:36	115.97513	40.46911
79	2008-02-06 07:44:36	115.97513	40.46911
79	2008-02-06 07:44:36	115.97513	40.46911
79	2008-02-06 07:44:36	115.97513	40.46911
79	2008-02-06 07:44:36	115.97513	40.46911
79	2008-02-06 07:44:36	115.97513	40.46911
79	2008-02-06 07:44:36	115.97513	40.46911
79	2008-02-06 07:44:36	115.97513	40.46911
79	2008-02-06 07:44:36	115.97513	40.46911
79	2008-02-06 07:44:36	115.97513	40.46911
79	2008-02-06 08:27:40	115.97507	40.46889
79	2008-02-06 08:27:40	115.97507	40.46889
79	2008-02-06 08:32:38	115.97567	40.44957
79	2008-02-06 08:37:23	115.97233	40.44848
79	2008-02-06 08:37:23	115.97233	40.44848
79	2008-02-06 08:38:54	115.97233	40.44848
79	2008-02-06 08:41:05	115.97233	40.44848
79	2008-02-06 08:42:25	115.97233	40.44848
79	2008-02-06 08:44:16	115.97233	40.44848
79	2008-02-06 08:46:06	115.97233	40.44848
79	2008-02-06 08:48:38	115.97233	40.44848
79	2008-02-06 08:50:48	115.97233	40.44848
79	2008-02-06 08:53:39	115.9723	40.44839
79	2008-02-06 08:56:38	115.9723	40.44839
79	2008-02-06 08:56:38	115.9723	40.44839
79	2008-02-06 08:59:51	115.97346	40.4562
79	2008-02-06 09:03:12	116.00124	40.46054
79	2008-02-06 09:07:04	116.04605	40.46883
79	2008-02-06 09:10:55	116.08246	40.49103
79	2008-02-06 09:19:38	116.16508	40.53616
79	2008-02-06 09:24:38	116.21987	40.56651
79	2008-02-06 09:29:21	116.2334	40.58066
79	2008-02-06 09:30:52	116.23375	40.5813
79	2008-02-06 09:33:03	116.23375	40.5813
79	2008-02-06 09:34:23	116.23375	40.5813
79	2008-02-06 09:36:14	116.23375	40.5813
79	2008-02-06 09:38:04	116.23338	40.58074
79	2008-02-06 09:40:25	116.23527	40.58248
79	2008-02-06 09:45:37	116.22255	40.58264
79	2008-02-06 09:48:37	116.22184	40.58259
79	2008-02-06 09:51:48	116.22184	40.58259
79	2008-02-06 09:55:09	116.22184	40.58259
79	2008-02-06 10:02:52	116.22184	40.58259
79	2008-02-06 10:07:14	116.22184	40.58259
79	2008-02-06 10:11:37	116.22757	40.58318
79	2008-02-06 10:16:37	116.22828	40.58332
79	2008-02-06 10:21:19	116.22828	40.58332
79	2008-02-06 10:22:49	116.23146	40.58305
79	2008-02-06 10:25:00	116.23526	40.58248
79	2008-02-06 10:26:20	116.23365	40.58061
79	2008-02-06 10:28:11	116.23375	40.58125
79	2008-02-06 10:29:37	116.23375	40.58125
79	2008-02-06 10:30:39	116.23375	40.58125
79	2008-02-06 10:31:42	116.23375	40.58125
79	2008-02-06 10:33:03	116.23375	40.58125
79	2008-02-06 10:34:37	116.23339	40.58075
79	2008-02-06 10:36:37	116.23505	40.5813
79	2008-02-06 10:38:37	116.23505	40.58129
79	2008-02-06 10:41:05	116.23305	40.57794
79	2008-02-06 10:43:37	116.21156	40.56479
79	2008-02-06 10:46:37	116.17493	40.54599
79	2008-02-06 10:49:38	116.14575	40.52427
79	2008-02-06 10:53:10	116.10247	40.50813
79	2008-02-06 10:56:41	116.0612	40.48367
79	2008-02-06 11:00:42	116.00671	40.47507
79	2008-02-06 11:04:44	115.97757	40.46084
79	2008-02-06 11:09:15	115.97179	40.46026
79	2008-02-06 11:15:52	115.97181	40.46042
79	2008-02-06 11:15:52	115.97181	40.46042
79	2008-02-06 11:15:52	115.97181	40.46042
79	2008-02-06 11:15:52	115.97181	40.46042
79	2008-02-06 11:15:52	115.97181	40.46042
79	2008-02-06 11:15:52	115.97181	40.46042
79	2008-02-06 11:15:52	115.97181	40.46042
79	2008-02-06 11:15:52	115.97181	40.46042
79	2008-02-06 11:15:52	115.97181	40.46042
79	2008-02-06 11:41:11	115.97372	40.46423
79	2008-02-06 11:45:02	115.97471	40.46628
79	2008-02-06 11:48:53	115.97477	40.46892
79	2008-02-06 11:53:15	115.97539	40.46893
79	2008-02-06 11:57:37	115.97539	40.46893
79	2008-02-06 12:04:13	115.97535	40.46899
79	2008-02-06 12:04:13	115.97535	40.46899
79	2008-02-06 12:04:13	115.97535	40.46899
79	2008-02-06 12:04:13	115.97535	40.46899
79	2008-02-06 12:04:13	115.97535	40.46899
79	2008-02-06 12:04:13	115.97535	40.46899
79	2008-02-06 12:04:13	115.97535	40.46899
79	2008-02-06 12:04:13	115.97535	40.46899
79	2008-02-06 12:04:13	115.97535	40.46899
79	2008-02-06 12:04:13	115.97535	40.46899
79	2008-02-06 12:04:13	115.97535	40.46899
79	2008-02-06 12:31:21	115.97526	40.46867
79	2008-02-06 12:35:13	115.97531	40.46881
79	2008-02-06 12:39:04	115.98206	40.46536
79	2008-02-06 12:43:36	116.02099	40.47765
79	2008-02-06 12:47:47	116.07325	40.49103
79	2008-02-06 12:52:39	116.11425	40.51564
79	2008-02-06 12:57:36	116.15726	40.52752
79	2008-02-06 12:59:01	116.1628	40.53159
79	2008-02-06 13:01:12	116.18109	40.55203
79	2008-02-06 13:02:36	116.19702	40.56253
79	2008-02-06 13:04:23	116.21611	40.56505
79	2008-02-06 13:06:13	116.23042	40.57127
79	2008-02-06 13:08:37	116.23502	40.58205
79	2008-02-06 13:10:55	116.23313	40.58295
79	2008-02-06 13:13:46	116.23313	40.58295
79	2008-02-06 13:16:37	116.23313	40.58295
79	2008-02-06 13:19:58	116.23313	40.58295
79	2008-02-06 13:23:19	116.23313	40.58295
79	2008-02-06 13:27:11	116.23313	40.58295
79	2008-02-06 13:31:02	116.23313	40.58295
79	2008-02-06 13:35:24	116.23313	40.58295
79	2008-02-06 13:39:45	116.2328	40.5756
79	2008-02-06 13:44:37	116.21729	40.56542
79	2008-02-06 13:49:36	116.23323	40.57823
79	2008-02-06 13:50:59	116.23313	40.58284
79	2008-02-06 13:53:16	116.23313	40.58294
79	2008-02-06 13:54:36	116.23313	40.58293
79	2008-02-06 13:56:21	116.2336	40.58097
79	2008-02-06 13:56:21	116.2336	40.58097
79	2008-02-06 13:58:12	116.23382	40.58131
79	2008-02-06 14:00:36	116.23382	40.58131
79	2008-02-06 14:02:53	116.23382	40.58131
79	2008-02-06 14:05:44	116.23382	40.58131
79	2008-02-06 14:11:56	116.23382	40.58131
79	2008-02-06 14:15:18	116.23382	40.58131
79	2008-02-06 14:19:09	116.23382	40.58131
79	2008-02-06 14:23:00	116.23382	40.58131
79	2008-02-06 14:27:22	116.23382	40.58131
79	2008-02-06 14:31:43	116.23382	40.58131
79	2008-02-06 15:08:25	116.23412	40.58226
79	2008-02-06 15:08:25	116.23412	40.58226
79	2008-02-06 15:08:25	116.23412	40.58226
79	2008-02-06 15:08:25	116.23412	40.58226
79	2008-02-06 15:08:25	116.23412	40.58226
79	2008-02-06 15:08:25	116.23412	40.58226
79	2008-02-06 15:08:25	116.23412	40.58226
79	2008-02-06 15:08:25	116.23412	40.58226
79	2008-02-06 15:08:25	116.23412	40.58226
79	2008-02-06 15:08:25	116.23412	40.58226
79	2008-02-06 15:08:25	116.23412	40.58226
79	2008-02-06 15:08:25	116.23412	40.58226
79	2008-02-06 15:08:25	116.23412	40.58226
79	2008-02-06 15:08:25	116.23412	40.58226
79	2008-02-06 15:08:25	116.23412	40.58226
79	2008-02-06 15:55:10	116.23337	40.58067
79	2008-02-06 16:00:01	116.23379	40.58133
79	2008-02-06 16:01:36	116.23379	40.58133
79	2008-02-06 16:03:43	116.23379	40.58133
79	2008-02-06 16:05:03	116.23379	40.58133
79	2008-02-06 16:06:54	116.23379	40.58133
79	2008-02-06 16:08:44	116.23379	40.58133
79	2008-02-06 16:11:05	116.23379	40.58133
79	2008-02-06 16:13:36	116.23379	40.58133
79	2008-02-06 16:16:17	116.23379	40.58133
79	2008-02-06 16:19:08	116.23379	40.58133
79	2008-02-06 16:22:36	116.23379	40.58133
79	2008-02-06 16:25:50	116.23379	40.58133
79	2008-02-06 16:29:42	116.23379	40.58133
79	2008-02-06 16:33:36	116.23379	40.58133
79	2008-02-06 16:40:00	116.23378	40.58131
79	2008-02-06 16:40:00	116.23378	40.58131
79	2008-02-06 16:40:00	116.23378	40.58131
79	2008-02-06 16:40:00	116.23378	40.58131
79	2008-02-06 16:40:00	116.23378	40.58131
79	2008-02-06 16:40:00	116.23378	40.58131
79	2008-02-06 16:40:00	116.23378	40.58131
79	2008-02-06 16:40:00	116.23378	40.58131
79	2008-02-06 16:40:00	116.23378	40.58131
79	2008-02-06 16:40:00	116.23378	40.58131
79	2008-02-06 16:40:00	116.23378	40.58131
79	2008-02-06 16:40:00	116.23378	40.58131
79	2008-02-06 16:40:00	116.23378	40.58131
79	2008-02-06 16:40:00	116.23378	40.58131
79	2008-02-06 16:40:00	116.23378	40.58131
79	2008-02-06 16:40:00	116.23378	40.58131
79	2008-02-06 16:40:00	116.23378	40.58131
79	2008-02-06 16:40:00	116.23378	40.58131
79	2008-02-06 16:40:00	116.23378	40.58131
79	2008-02-06 16:40:00	116.23378	40.58131
79	2008-02-06 16:40:00	116.23378	40.58131
79	2008-02-06 16:40:00	116.23378	40.58131
79	2008-02-06 16:40:00	116.23378	40.58131
79	2008-02-06 16:40:00	116.23378	40.58131
79	2008-02-06 16:40:00	116.23378	40.58131
79	2008-02-06 16:40:00	116.23378	40.58131
79	2008-02-06 16:40:00	116.23378	40.58131
79	2008-02-06 16:40:00	116.23378	40.58131
79	2008-02-06 16:40:00	116.23378	40.58131
79	2008-02-06 16:40:00	116.23378	40.58131
79	2008-02-06 16:40:00	116.23378	40.58131
79	2008-02-06 16:40:00	116.23378	40.58131
79	2008-02-06 16:40:00	116.23378	40.58131
79	2008-02-06 16:40:00	116.23378	40.58131
79	2008-02-06 16:40:00	116.23378	40.58131
79	2008-02-06 16:40:00	116.23378	40.58131
79	2008-02-06 16:40:00	116.23378	40.58131
79	2008-02-06 16:40:00	116.23378	40.58131
79	2008-02-06 16:40:00	116.23378	40.58131
79	2008-02-06 16:40:00	116.23378	40.58131
79	2008-02-07 11:07:05	116.23381	40.58131
79	2008-02-07 11:09:56	116.23381	40.58131
79	2008-02-07 11:13:17	116.23381	40.58131
79	2008-02-07 11:16:38	116.23381	40.58131
79	2008-02-07 11:20:31	116.23377	40.58129
79	2008-02-07 11:24:31	116.23414	40.58052
79	2008-02-07 11:28:42	116.21994	40.56645
79	2008-02-07 11:33:04	116.21989	40.5665
79	2008-02-07 11:37:56	116.22303	40.56751
79	2008-02-07 11:42:47	116.23387	40.58147
79	2008-02-07 11:44:18	116.23387	40.58147
79	2008-02-07 11:46:31	116.2338	40.58132
79	2008-02-07 11:47:49	116.2338	40.58132
79	2008-02-07 11:49:40	116.2338	40.58132
79	2008-02-07 11:51:31	116.23372	40.58122
79	2008-02-07 11:53:51	116.23291	40.57474
79	2008-02-07 11:56:13	116.21528	40.56494
79	2008-02-07 11:59:03	116.18516	40.55603
79	2008-02-07 12:01:54	116.17098	40.5421
79	2008-02-07 12:05:15	116.15266	40.5269
79	2008-02-07 12:08:36	116.11849	40.51727
79	2008-02-07 12:12:31	116.07855	40.49417
79	2008-02-07 12:16:26	116.03034	40.47861
79	2008-02-07 12:20:40	115.98695	40.46335
79	2008-02-07 12:25:02	115.98383	40.46522
79	2008-02-07 12:34:45	115.97458	40.46717
79	2008-02-07 12:36:16	115.97525	40.46449
79	2008-02-07 12:38:31	115.98312	40.46527
79	2008-02-07 12:39:47	115.98388	40.46527
79	2008-02-07 12:41:38	115.97865	40.46813
79	2008-02-07 12:43:31	115.97499	40.46885
79	2008-02-07 12:45:49	115.97495	40.46894
79	2008-02-07 12:48:10	115.97495	40.46894
79	2008-02-07 12:51:01	115.97495	40.46894
79	2008-02-07 12:53:52	115.97477	40.4693
79	2008-02-07 12:53:52	115.97477	40.4693
79	2008-02-07 12:57:13	115.97505	40.46873
79	2008-02-07 13:00:34	115.97493	40.46898
79	2008-02-07 13:04:31	115.97489	40.46907
79	2008-02-07 13:08:17	115.97489	40.46907
79	2008-02-07 13:08:17	115.97489	40.46907
79	2008-02-07 13:12:39	115.97489	40.46907
79	2008-02-07 13:17:00	115.97489	40.46907
79	2008-02-07 13:23:17	115.97498	40.46895
79	2008-02-07 13:23:17	115.97498	40.46895
79	2008-02-07 13:23:17	115.97498	40.46895
79	2008-02-07 13:23:17	115.97498	40.46895
79	2008-02-07 13:23:17	115.97498	40.46895
79	2008-02-07 13:23:17	115.97498	40.46895
79	2008-02-07 13:23:17	115.97498	40.46895
79	2008-02-07 13:23:17	115.97498	40.46895
79	2008-02-07 13:23:17	115.97498	40.46895
79	2008-02-07 13:23:17	115.97498	40.46895
79	2008-02-07 13:23:17	115.97498	40.46895
79	2008-02-07 13:23:17	115.97498	40.46895
79	2008-02-07 13:23:17	115.97498	40.46895
79	2008-02-07 13:23:17	115.97498	40.46895
79	2008-02-07 13:23:17	115.97498	40.46895
79	2008-02-07 13:23:17	115.97498	40.46895
79	2008-02-07 13:23:17	115.97498	40.46895
79	2008-02-07 13:23:17	115.97498	40.46895
79	2008-02-07 13:23:17	115.97498	40.46895
79	2008-02-07 13:23:17	115.97498	40.46895
79	2008-02-07 13:23:17	115.97498	40.46895
79	2008-02-07 13:23:17	115.97498	40.46895
79	2008-02-07 13:23:17	115.97498	40.46895
79	2008-02-07 13:23:17	115.97498	40.46895
79	2008-02-07 13:23:17	115.97498	40.46895
79	2008-02-07 13:23:17	115.97498	40.46895
79	2008-02-07 13:23:17	115.97498	40.46895
79	2008-02-07 13:23:17	115.97498	40.46895
79	2008-02-07 13:23:17	115.97498	40.46895
79	2008-02-07 13:23:17	115.97498	40.46895
79	2008-02-07 13:23:17	115.97498	40.46895
79	2008-02-07 13:23:17	115.97498	40.46895
79	2008-02-07 13:23:17	115.97498	40.46895
79	2008-02-07 13:23:17	115.97498	40.46895
79	2008-02-07 13:23:17	115.97498	40.46895
79	2008-02-07 13:23:17	115.97498	40.46895
79	2008-02-07 13:23:17	115.97498	40.46895
79	2008-02-07 13:23:17	115.97498	40.46895
79	2008-02-07 13:23:17	115.97498	40.46895
79	2008-02-07 13:23:17	115.97498	40.46895
79	2008-02-07 13:23:17	115.97498	40.46895
79	2008-02-07 13:23:17	115.97498	40.46895
79	2008-02-07 18:05:04	115.97502	40.46896
79	2008-02-07 18:06:30	115.97502	40.46896
79	2008-02-07 18:07:45	115.97502	40.46896
79	2008-02-07 18:09:35	115.97502	40.46896
79	2008-02-07 18:11:30	115.97502	40.46896
79	2008-02-07 18:13:47	115.97502	40.46896
79	2008-02-07 18:16:08	115.97502	40.46896
79	2008-02-07 18:18:59	115.97502	40.46896
79	2008-02-07 18:21:50	115.97502	40.46896
79	2008-02-07 18:25:11	115.97502	40.46896
79	2008-02-07 18:28:32	115.97502	40.46896
79	2008-02-07 18:32:30	115.97502	40.46896
79	2008-02-07 18:36:15	115.97502	40.46896
79	2008-02-07 18:40:36	115.97502	40.46896
79	2008-02-07 18:44:58	115.97502	40.46896
79	2008-02-07 18:49:50	115.97501	40.46894
79	2008-02-07 18:54:41	115.97501	40.46894
79	2008-02-07 18:56:12	115.97501	40.46894
79	2008-02-07 18:56:12	115.97501	40.46894
79	2008-02-07 18:58:30	115.97501	40.46894
79	2008-02-07 18:59:43	115.97501	40.46894
79	2008-02-07 19:01:34	115.97501	40.46894
79	2008-02-07 19:03:30	115.97501	40.46894
79	2008-02-07 19:05:45	115.97501	40.46894
79	2008-02-07 19:08:06	115.97501	40.46894
79	2008-02-07 19:10:57	115.97501	40.46894
79	2008-02-07 19:13:48	115.97501	40.46894
79	2008-02-07 19:17:09	115.97501	40.46894
79	2008-02-07 19:20:30	115.97501	40.46894
79	2008-02-07 19:20:30	115.97501	40.46894
79	2008-02-07 19:24:30	115.97501	40.46894
79	2008-02-07 19:28:13	115.97501	40.46894
79	2008-02-07 19:32:35	115.97501	40.46894
79	2008-02-07 19:36:56	115.97501	40.46894
79	2008-02-07 19:41:48	115.97501	40.46894
79	2008-02-07 19:46:40	115.97501	40.46894
79	2008-02-07 19:48:10	115.97501	40.46894
79	2008-02-07 19:50:30	115.97501	40.46894
79	2008-02-07 19:51:41	115.97501	40.46894
79	2008-02-07 19:53:32	115.97501	40.46894
79	2008-02-07 19:55:30	115.97501	40.46894
79	2008-02-07 19:57:44	115.97501	40.46894
79	2008-02-07 20:00:04	115.97501	40.46894
79	2008-02-07 20:02:55	115.97501	40.46894
79	2008-02-07 20:05:46	115.97501	40.46894
79	2008-02-07 20:09:08	115.97501	40.46894
79	2008-02-07 20:12:30	115.97501	40.46894
79	2008-02-07 20:16:30	115.97501	40.46894
79	2008-02-07 20:20:12	115.97501	40.46894
79	2008-02-07 20:24:33	115.97501	40.46894
79	2008-02-07 20:28:55	115.97492	40.46907
79	2008-02-07 20:33:46	115.97492	40.46907
79	2008-02-07 20:38:38	115.97492	40.46907
79	2008-02-07 20:40:09	115.97492	40.46907
79	2008-02-07 20:43:40	115.97492	40.46907
79	2008-02-07 20:45:30	115.97492	40.46907
79	2008-02-07 20:47:30	115.97492	40.46907
79	2008-02-07 20:47:30	115.97492	40.46907
79	2008-02-07 20:49:42	115.97492	40.46907
79	2008-02-07 20:52:03	115.97492	40.46907
79	2008-02-07 20:54:54	115.97492	40.46907
79	2008-02-07 20:57:45	115.97492	40.46907
79	2008-02-07 21:01:06	115.97492	40.46907
79	2008-02-07 21:04:30	115.97492	40.46907
79	2008-02-07 21:08:30	115.97492	40.46907
79	2008-02-07 21:12:10	115.97492	40.46907
79	2008-02-07 21:16:31	115.97492	40.46907
79	2008-02-07 21:16:31	115.97492	40.46907
79	2008-02-07 21:20:53	115.97492	40.46907
79	2008-02-07 21:25:45	115.97492	40.46907
79	2008-02-07 21:30:35	115.97492	40.46907
79	2008-02-07 21:32:06	115.97492	40.46907
79	2008-02-07 21:34:29	115.97492	40.46907
79	2008-02-07 21:35:37	115.97492	40.46907
79	2008-02-07 21:37:29	115.97492	40.46907
79	2008-02-07 21:39:29	115.97492	40.46907
79	2008-02-07 21:41:39	115.97492	40.46907
79	2008-02-07 21:44:00	115.97492	40.46907
79	2008-02-07 21:46:51	115.97492	40.46907
79	2008-02-07 21:49:42	115.97492	40.46907
79	2008-02-07 21:53:03	115.97492	40.46907
79	2008-02-07 21:56:29	115.97492	40.46907
79	2008-02-07 22:00:16	115.97492	40.46907
79	2008-02-07 22:04:07	115.97492	40.46907
79	2008-02-07 22:08:29	115.97492	40.46907
79	2008-02-07 22:12:50	115.97492	40.46907
79	2008-02-07 22:17:42	115.97492	40.46907
79	2008-02-07 22:22:34	115.97492	40.46907
79	2008-02-07 22:24:04	115.97492	40.46907
79	2008-02-07 22:24:04	115.97492	40.46907
79	2008-02-07 22:26:15	115.97492	40.46907
79	2008-02-07 22:27:35	115.97492	40.46907
79	2008-02-07 22:29:29	115.97492	40.46907
79	2008-02-07 22:31:29	115.97492	40.46907
79	2008-02-07 22:33:38	115.97492	40.46907
79	2008-02-07 22:35:58	115.97492	40.46907
79	2008-02-07 22:38:49	115.97492	40.46907
79	2008-02-07 22:41:40	115.97492	40.46907
79	2008-02-07 22:45:02	115.97492	40.46907
79	2008-02-07 22:48:29	115.97492	40.46907
79	2008-02-07 22:52:14	115.97492	40.46907
79	2008-02-07 22:56:05	115.97492	40.46907
79	2008-02-07 23:00:29	115.97492	40.46907
79	2008-02-07 23:04:49	115.97492	40.46907
79	2008-02-07 23:09:40	115.97492	40.46907
79	2008-02-07 23:14:32	115.97492	40.46907
79	2008-02-07 23:16:03	115.97492	40.46907
79	2008-02-07 23:18:13	115.97492	40.46907
79	2008-02-07 23:19:34	115.97492	40.46907
79	2008-02-07 23:21:29	115.97492	40.46907
79	2008-02-07 23:23:15	115.97492	40.46907
79	2008-02-07 23:25:36	115.97492	40.46907
79	2008-02-07 23:27:57	115.97492	40.46907
79	2008-02-07 23:30:48	115.97492	40.46907
79	2008-02-07 23:33:39	115.97492	40.46907
79	2008-02-07 23:37:00	115.97492	40.46907
79	2008-02-07 23:40:29	115.97492	40.46907
79	2008-02-07 23:44:12	115.97492	40.46907
79	2008-02-07 23:48:04	115.97492	40.46907
79	2008-02-07 23:52:29	115.97492	40.46907
79	2008-02-07 23:56:47	115.97497	40.46905
79	2008-02-08 00:01:39	115.97497	40.46905
79	2008-02-08 00:06:30	115.97497	40.46905
79	2008-02-08 00:08:01	115.97497	40.46905
79	2008-02-08 00:10:12	115.97497	40.46905
79	2008-02-08 00:11:32	115.97497	40.46905
79	2008-02-08 00:13:29	115.97497	40.46905
79	2008-02-08 00:15:13	115.97497	40.46905
79	2008-02-08 00:15:13	115.97497	40.46905
79	2008-02-08 00:17:34	115.97497	40.46905
79	2008-02-08 00:19:55	115.97497	40.46905
79	2008-02-08 00:22:46	115.97497	40.46905
79	2008-02-08 00:25:37	115.97497	40.46905
79	2008-02-08 00:28:58	115.97497	40.46905
79	2008-02-08 00:32:29	115.97497	40.46905
79	2008-02-08 00:36:11	115.97497	40.46905
79	2008-02-08 00:40:02	115.97497	40.46905
79	2008-02-08 00:44:29	115.97497	40.46905
79	2008-02-08 00:48:45	115.97497	40.46905
79	2008-02-08 00:53:37	115.97497	40.46905
79	2008-02-08 00:58:29	115.97497	40.46905
79	2008-02-08 00:59:59	115.97497	40.46905
79	2008-02-08 01:02:10	115.97497	40.46905
79	2008-02-08 01:03:30	115.97497	40.46905
79	2008-02-08 01:07:12	115.97497	40.46905
79	2008-02-08 01:09:33	115.97497	40.46905
79	2008-02-08 01:11:53	115.97497	40.46905
79	2008-02-08 01:14:44	115.97497	40.46905
79	2008-02-08 01:17:35	115.97497	40.46905
79	2008-02-08 01:20:57	115.97497	40.46905
79	2008-02-08 01:24:29	115.97497	40.46905
79	2008-02-08 01:28:09	115.97497	40.46905
79	2008-02-08 01:32:00	115.97497	40.46905
79	2008-02-08 01:36:29	115.97497	40.46905
79	2008-02-08 01:40:43	115.97497	40.46905
79	2008-02-08 01:45:34	115.97497	40.46905
79	2008-02-08 01:50:28	115.97497	40.46905
79	2008-02-08 01:51:56	115.97497	40.46905
79	2008-02-08 01:51:56	115.97497	40.46905
79	2008-02-08 01:54:07	115.97497	40.46905
79	2008-02-08 01:55:28	115.97497	40.46905
79	2008-02-08 01:57:28	115.97497	40.46905
79	2008-02-08 01:59:09	115.97497	40.46905
79	2008-02-08 02:01:30	115.97497	40.46905
79	2008-02-08 02:23:58	115.97497	40.46905
79	2008-02-08 02:46:06	115.97497	40.46904
79	2008-02-08 02:47:28	115.97497	40.46904
79	2008-02-08 02:49:28	115.97497	40.46904
79	2008-02-08 02:51:07	115.97497	40.46904
79	2008-02-08 02:53:28	115.97506	40.46903
79	2008-02-08 02:55:49	115.97506	40.46903
79	2008-02-08 02:58:40	115.97506	40.46903
79	2008-02-08 03:01:31	115.97506	40.46903
79	2008-02-08 03:04:52	115.97506	40.46903
79	2008-02-08 03:08:13	115.97506	40.46903
79	2008-02-08 03:12:05	115.97506	40.46903
79	2008-02-08 03:15:56	115.97506	40.46903
79	2008-02-08 03:20:28	115.97506	40.46903
79	2008-02-08 03:24:39	115.97506	40.46903
79	2008-02-08 03:29:31	115.97506	40.46903
79	2008-02-08 03:34:28	115.97506	40.46903
79	2008-02-08 03:35:53	115.97506	40.46903
79	2008-02-08 03:38:04	115.97506	40.46903
79	2008-02-08 03:39:28	115.97506	40.46903
79	2008-02-08 03:41:15	115.97506	40.46903
79	2008-02-08 03:43:06	115.97506	40.46903
79	2008-02-08 03:43:06	115.97506	40.46903
79	2008-02-08 03:45:28	115.97506	40.46903
79	2008-02-08 03:47:47	115.97506	40.46903
79	2008-02-08 03:50:38	115.97506	40.46903
79	2008-02-08 03:53:29	115.97506	40.46903
79	2008-02-08 03:56:51	115.97506	40.46903
79	2008-02-08 04:00:12	115.97506	40.46903
79	2008-02-08 04:04:03	115.97506	40.46903
79	2008-02-08 04:07:54	115.97506	40.46903
79	2008-02-08 04:12:28	115.97506	40.46903
79	2008-02-08 04:16:37	115.97506	40.46903
79	2008-02-08 04:21:29	115.97506	40.46903
79	2008-02-08 04:26:28	115.97506	40.46903
79	2008-02-08 04:27:51	115.97506	40.46903
79	2008-02-08 04:30:02	115.97506	40.46903
79	2008-02-08 04:31:28	115.97506	40.46903
79	2008-02-08 04:31:28	115.97506	40.46903
79	2008-02-08 04:35:04	115.97506	40.46903
79	2008-02-08 04:37:28	115.97506	40.46903
79	2008-02-08 04:39:46	115.97506	40.46903
79	2008-02-08 04:42:37	115.97506	40.46903
79	2008-02-08 04:45:28	115.97506	40.46903
79	2008-02-08 04:48:49	115.97506	40.46903
79	2008-02-08 04:52:10	115.97506	40.46903
79	2008-02-08 04:56:01	115.97506	40.46903
79	2008-02-08 04:59:53	115.97506	40.46903
79	2008-02-08 05:04:14	115.97506	40.46903
79	2008-02-08 05:08:36	115.97506	40.46903
79	2008-02-08 05:13:28	115.97506	40.46903
79	2008-02-08 05:18:28	115.97506	40.46903
79	2008-02-08 05:19:50	115.97506	40.46903
79	2008-02-08 05:19:50	115.97506	40.46903
79	2008-02-08 05:22:01	115.97504	40.46902
79	2008-02-08 05:23:28	115.97504	40.46902
79	2008-02-08 05:25:12	115.97504	40.46902
79	2008-02-08 05:27:02	115.97504	40.46902
79	2008-02-08 05:29:28	115.97504	40.46902
79	2008-02-08 05:29:28	115.97504	40.46902
79	2008-02-08 05:31:44	115.97504	40.46902
79	2008-02-08 05:34:35	115.97504	40.46902
79	2008-02-08 05:37:28	115.97504	40.46902
79	2008-02-08 05:40:47	115.97504	40.46902
79	2008-02-08 05:44:08	115.97504	40.46902
79	2008-02-08 05:47:59	115.97504	40.46902
79	2008-02-08 05:51:50	115.97504	40.46902
79	2008-02-08 05:56:12	115.97504	40.46902
79	2008-02-08 06:00:33	115.975	40.46905
79	2008-02-08 06:05:27	115.97496	40.46907
79	2008-02-08 06:10:27	115.97496	40.46907
79	2008-02-08 06:11:47	115.97496	40.46907
79	2008-02-08 06:13:58	115.97496	40.46907
79	2008-02-08 06:15:27	115.97496	40.46907
79	2008-02-08 06:17:09	115.97496	40.46907
79	2008-02-08 06:19:00	115.97496	40.46907
79	2008-02-08 06:21:27	115.97496	40.46907
79	2008-02-08 06:23:41	115.97496	40.46907
79	2008-02-08 06:26:32	115.97496	40.46907
79	2008-02-08 06:29:27	115.97496	40.46907
79	2008-02-08 06:32:44	115.97496	40.46907
79	2008-02-08 06:36:06	115.97496	40.46907
79	2008-02-08 06:39:57	115.97496	40.46907
79	2008-02-08 06:43:48	115.97496	40.46907
79	2008-02-08 06:48:10	115.97495	40.46904
79	2008-02-08 06:52:31	115.97495	40.46904
79	2008-02-08 06:57:27	115.97495	40.46904
79	2008-02-08 07:02:27	115.97495	40.46904
79	2008-02-08 07:03:45	115.97495	40.46904
79	2008-02-08 07:05:56	115.97495	40.46904
79	2008-02-08 07:07:27	115.97495	40.46904
79	2008-02-08 07:09:07	115.97496	40.46903
79	2008-02-08 07:10:58	115.97496	40.46903
79	2008-02-08 07:10:58	115.97496	40.46903
79	2008-02-08 07:13:27	115.97496	40.46903
79	2008-02-08 07:15:40	115.97496	40.46903
79	2008-02-08 07:15:40	115.97496	40.46903
79	2008-02-08 07:18:31	115.975	40.46899
79	2008-02-08 07:21:27	115.975	40.46899
79	2008-02-08 07:24:43	115.975	40.46899
79	2008-02-08 07:28:04	115.975	40.46899
79	2008-02-08 07:31:55	115.975	40.46899
79	2008-02-08 07:35:47	115.97502	40.46899
79	2008-02-08 07:40:08	115.97503	40.46899
79	2008-02-08 07:44:30	115.97503	40.46899
79	2008-02-08 07:49:27	115.97503	40.46899
79	2008-02-08 07:54:13	115.97503	40.46899
79	2008-02-08 07:55:44	115.97503	40.46899
79	2008-02-08 07:57:55	115.97503	40.46899
79	2008-02-08 07:59:27	115.97503	40.46899
79	2008-02-08 08:01:06	115.97505	40.46899
79	2008-02-08 08:02:56	115.97505	40.46899
79	2008-02-08 08:05:27	115.97505	40.46899
79	2008-02-08 08:07:38	115.97505	40.46899
79	2008-02-08 08:10:29	115.97503	40.469
79	2008-02-08 08:13:27	115.97503	40.469
79	2008-02-08 08:16:41	115.97503	40.469
79	2008-02-08 08:20:02	115.97503	40.469
79	2008-02-08 08:23:54	115.97503	40.469
79	2008-02-08 08:27:45	115.97503	40.469
79	2008-02-08 08:32:07	115.97503	40.469
79	2008-02-08 08:36:28	115.97503	40.469
79	2008-02-08 08:41:27	115.97503	40.469
79	2008-02-08 08:46:12	115.97503	40.469
79	2008-02-08 08:47:42	115.97503	40.469
79	2008-02-08 08:49:53	115.97503	40.469
79	2008-02-08 08:51:13	115.97503	40.469
79	2008-02-08 08:53:04	115.97503	40.469
79	2008-02-08 08:54:55	115.97503	40.469
79	2008-02-08 08:57:27	115.97503	40.469
79	2008-02-08 08:59:36	115.97503	40.469
79	2008-02-08 09:02:27	115.97503	40.469
79	2008-02-08 09:05:26	116.32334	40.02862
79	2008-02-08 09:05:27	115.97503	40.469
79	2008-02-08 09:08:39	115.97503	40.469
79	2008-02-08 09:12:01	115.97503	40.469
79	2008-02-08 09:15:52	115.97503	40.469
79	2008-02-08 09:19:43	115.97503	40.469
79	2008-02-08 09:24:05	115.97503	40.469
79	2008-02-08 09:28:27	115.97503	40.469
79	2008-02-08 09:33:27	115.97503	40.469
79	2008-02-08 09:38:10	115.97503	40.469
79	2008-02-08 09:39:40	115.97503	40.469
79	2008-02-08 09:41:51	115.97503	40.469
79	2008-02-08 09:43:12	115.97503	40.469
79	2008-02-08 09:45:02	115.97503	40.469
79	2008-02-08 09:46:53	115.97503	40.469
79	2008-02-08 09:49:14	115.97503	40.469
79	2008-02-08 09:51:35	115.97503	40.469
79	2008-02-08 09:54:26	115.97503	40.469
79	2008-02-08 09:57:26	115.97503	40.469
79	2008-02-08 10:00:37	115.97503	40.469
79	2008-02-08 10:07:49	115.97503	40.469
79	2008-02-08 10:11:41	115.97503	40.469
79	2008-02-08 10:16:02	115.97503	40.469
79	2008-02-08 10:20:26	115.97503	40.469
79	2008-02-08 10:25:26	115.97503	40.469
79	2008-02-08 10:30:07	115.97503	40.469
79	2008-02-08 10:31:38	115.97503	40.469
79	2008-02-08 10:33:48	115.97503	40.469
79	2008-02-08 10:35:09	115.97503	40.469
79	2008-02-08 10:37:00	115.97503	40.469
79	2008-02-08 10:38:50	115.97503	40.469
79	2008-02-08 10:41:11	115.97503	40.469
79	2008-02-08 10:43:32	115.97505	40.46881
79	2008-02-08 10:43:32	115.97505	40.46881
79	2008-02-08 10:46:26	115.97505	40.46881
79	2008-02-08 10:49:26	115.97505	40.46881
79	2008-02-08 10:52:35	115.97505	40.46881
79	2008-02-08 10:55:56	115.97505	40.46881
79	2008-02-08 10:59:48	115.97505	40.46881
79	2008-02-08 11:03:39	115.97505	40.46881
79	2008-02-08 11:08:01	115.97502	40.46889
79	2008-02-08 11:12:26	115.97502	40.46889
79	2008-02-08 11:17:14	115.97502	40.46889
79	2008-02-08 11:22:05	115.97502	40.46889
79	2008-02-08 11:23:36	115.97502	40.46889
79	2008-02-08 11:25:47	115.97502	40.46889
79	2008-02-08 11:27:07	115.97502	40.46889
79	2008-02-08 11:27:07	115.97502	40.46889
79	2008-02-08 11:28:58	115.97502	40.46889
79	2008-02-08 11:30:49	115.97502	40.46889
79	2008-02-08 11:33:09	115.97502	40.46889
79	2008-02-08 11:35:30	115.97502	40.46889
79	2008-02-08 11:38:26	115.97502	40.46889
79	2008-02-08 11:41:12	115.97502	40.46889
79	2008-02-08 11:44:33	115.97502	40.46889
79	2008-02-08 11:47:55	115.975	40.46887
79	2008-02-08 11:51:46	115.975	40.46887
79	2008-02-08 11:55:37	115.975	40.46887
79	2008-02-08 11:59:59	115.975	40.46887
79	2008-02-08 12:04:26	115.975	40.46887
79	2008-02-08 12:09:12	115.975	40.46887
79	2008-02-08 12:14:04	115.975	40.46887
79	2008-02-08 12:15:34	115.975	40.46887
79	2008-02-08 12:17:45	115.975	40.46887
79	2008-02-08 12:19:06	115.975	40.46887
79	2008-02-08 12:20:56	115.975	40.46887
79	2008-02-08 12:22:47	115.975	40.46887
79	2008-02-08 12:25:08	115.975	40.46887
79	2008-02-08 12:25:08	115.975	40.46887
79	2008-02-08 12:27:29	115.975	40.46887
79	2008-02-08 12:30:26	115.975	40.46887
79	2008-02-08 12:33:11	115.975	40.46887
79	2008-02-08 12:36:32	115.975	40.46887
79	2008-02-08 12:39:53	115.975	40.46887
79	2008-02-08 12:43:44	115.975	40.46887
79	2008-02-08 12:47:36	115.97495	40.46897
79	2008-02-08 12:51:57	115.97501	40.46885
79	2008-02-08 12:56:26	115.97494	40.46899
79	2008-02-08 13:01:10	115.97494	40.46899
79	2008-02-08 13:06:02	115.97494	40.46899
79	2008-02-08 13:07:33	115.97494	40.46899
79	2008-02-08 13:09:43	115.97494	40.46899
79	2008-02-08 13:12:55	115.97494	40.46899
79	2008-02-08 13:14:45	115.97494	40.46899
79	2008-02-08 13:17:06	115.97494	40.46899
79	2008-02-08 13:19:27	115.97494	40.46899
79	2008-02-08 13:22:26	115.97494	40.46899
79	2008-02-08 13:25:09	115.97494	40.46899
79	2008-02-08 13:28:30	115.97494	40.46899
79	2008-02-08 13:29:40	115.97494	40.46899
79	2008-02-08 13:31:51	115.97494	40.46899
79	2008-02-08 13:35:43	115.97494	40.46899
79	2008-02-08 13:39:34	115.97494	40.46899
79	2008-02-08 13:43:55	115.97494	40.46899
79	2008-02-08 13:48:26	115.97494	40.46899
79	2008-02-08 13:53:09	115.97775	40.46913
79	2008-02-08 13:58:00	115.97827	40.4692
79	2008-02-08 13:59:31	115.98088	40.46501
79	2008-02-08 14:01:41	115.99664	40.46786
79	2008-02-08 14:01:41	115.99664	40.46786
79	2008-02-08 14:03:01	116.01219	40.47608
79	2008-02-08 14:04:52	116.03851	40.4798
79	2008-02-08 14:06:42	116.05813	40.48294
79	2008-02-08 14:09:03	116.08598	40.49869
79	2008-02-08 14:11:25	116.10477	40.51028
79	2008-02-08 14:11:25	116.10477	40.51028
79	2008-02-08 14:14:25	116.13786	40.5212
79	2008-02-08 14:17:06	116.16217	40.53036
79	2008-02-08 14:20:27	116.18886	40.55969
79	2008-02-08 14:23:48	116.21247	40.5649
79	2008-02-08 14:27:40	116.21247	40.5649
79	2008-02-08 14:31:31	116.2171	40.56536
79	2008-02-08 14:35:53	116.2338	40.58133
79	2008-02-08 14:42:10	116.2338	40.5813
79	2008-02-08 14:42:10	116.2338	40.5813
79	2008-02-08 14:42:10	116.2338	40.5813
79	2008-02-08 14:42:10	116.2338	40.5813
79	2008-02-08 14:42:10	116.2338	40.5813
79	2008-02-08 14:42:10	116.2338	40.5813
79	2008-02-08 14:42:10	116.2338	40.5813
79	2008-02-08 14:42:10	116.2338	40.5813
79	2008-02-08 14:42:10	116.2338	40.5813
79	2008-02-08 14:42:10	116.2338	40.5813
79	2008-02-08 14:42:10	116.2338	40.5813
79	2008-02-08 14:42:10	116.2338	40.5813
79	2008-02-08 14:42:10	116.2338	40.5813
79	2008-02-08 14:42:10	116.2338	40.5813
79	2008-02-08 14:42:10	116.2338	40.5813
79	2008-02-08 14:42:10	116.2338	40.5813
79	2008-02-08 14:42:10	116.2338	40.5813
79	2008-02-08 14:42:10	116.2338	40.5813
79	2008-02-08 14:42:10	116.2338	40.5813
79	2008-02-08 14:42:10	116.2338	40.5813
79	2008-02-08 14:42:10	116.2338	40.5813
79	2008-02-08 14:42:10	116.2338	40.5813
79	2008-02-08 14:42:10	116.2338	40.5813
79	2008-02-08 14:42:10	116.2338	40.5813
79	2008-02-08 14:42:10	116.2338	40.5813
79	2008-02-08 14:42:10	116.2338	40.5813
79	2008-02-08 14:42:10	116.2338	40.5813
79	2008-02-08 14:42:10	116.2338	40.5813
79	2008-02-08 14:42:10	116.2338	40.5813
79	2008-02-08 14:42:10	116.2338	40.5813
79	2008-02-08 14:42:10	116.2338	40.5813
79	2008-02-08 14:42:10	116.2338	40.5813
79	2008-02-08 14:42:10	116.2338	40.5813
79	2008-02-08 14:42:10	116.2338	40.5813
79	2008-02-08 14:42:10	116.2338	40.5813
79	2008-02-08 14:42:10	116.2338	40.5813
79	2008-02-08 14:42:10	116.2338	40.5813
79	2008-02-08 14:42:10	116.2338	40.5813
79	2008-02-08 14:42:10	116.2338	40.5813
79	2008-02-08 14:42:10	116.2338	40.5813
79	2008-02-08 14:42:10	116.2338	40.5813
