# Supplementary material for: An adaptive map-matching algorithm based on hierarchical fuzzy system from vehicular GPS data
Source: PLoS One. 2017 Dec 5;12(12):e0188796. doi: 10.1371/journal.pone.0188796 (PMC5716534; doi:10.1371/journal.pone.0188796)
Supplement: S1 Data — (ZIP) [file pone.0188796.s001.zip › data samples/80.txt]

80	2008-02-02 13:33:29	116.4097	39.99762
80	2008-02-02 13:36:36	116.41795	39.9942
80	2008-02-02 13:38:31	116.41772	39.98854
80	2008-02-02 13:41:38	116.4012	39.98787
80	2008-02-02 13:43:33	116.40655	39.98603
80	2008-02-02 13:46:40	116.41148	39.98701
80	2008-02-02 13:48:34	116.42875	39.98743
80	2008-02-02 13:51:41	116.44982	39.98058
80	2008-02-02 13:53:36	116.44938	39.98022
80	2008-02-02 13:56:43	116.45045	39.97819
80	2008-02-02 13:58:37	116.467	39.96749
80	2008-02-02 14:03:39	116.48366	39.92075
80	2008-02-02 14:08:41	116.47169	39.91072
80	2008-02-02 14:11:48	116.47857	39.916
80	2008-02-02 14:16:50	116.47831	39.92687
80	2008-02-02 14:21:46	116.46961	39.93259
80	2008-02-02 14:32:54	116.46581	39.94879
80	2008-02-02 14:35:06	116.4729	39.95347
80	2008-02-02 14:37:56	116.48824	39.96079
80	2008-02-02 14:40:08	116.48442	39.96487
80	2008-02-02 14:42:58	116.47994	39.97372
80	2008-02-02 14:47:59	116.46609	39.98608
80	2008-02-02 14:50:11	116.46399	39.9842
80	2008-02-02 14:53:01	116.45697	39.98509
80	2008-02-02 14:55:13	116.45697	39.98509
80	2008-02-02 14:58:03	116.45697	39.98509
80	2008-02-02 15:00:15	116.45697	39.98509
80	2008-02-02 15:03:04	116.45697	39.98509
80	2008-02-02 15:08:06	116.46389	39.9911
80	2008-02-02 15:10:21	116.46711	40.00012
80	2008-02-02 15:13:08	116.46852	39.9959
80	2008-02-02 15:15:20	116.46773	39.99491
80	2008-02-02 15:18:09	116.46773	39.99491
80	2008-02-02 15:25:23	116.46803	39.99498
80	2008-02-02 15:28:12	116.45976	39.98719
80	2008-02-02 15:30:25	116.45916	39.98352
80	2008-02-02 15:35:26	116.4667	39.96543
80	2008-02-02 15:38:16	116.45666	39.95541
80	2008-02-02 15:40:28	116.45352	39.94739
80	2008-02-02 15:43:17	116.45527	39.94097
80	2008-02-02 15:45:30	116.45555	39.93135
80	2008-02-02 15:48:19	116.4559	39.91861
80	2008-02-02 15:53:21	116.45515	39.90797
80	2008-02-02 15:55:33	116.45509	39.90616
80	2008-02-02 15:58:21	116.45625	39.90581
80	2008-02-02 16:00:37	116.45614	39.91112
80	2008-02-02 16:00:37	116.45614	39.91112
80	2008-02-02 16:03:23	116.45572	39.91671
80	2008-02-02 16:05:35	116.45598	39.92075
80	2008-02-02 16:08:25	116.45588	39.93208
80	2008-02-02 16:10:37	116.45594	39.93207
80	2008-02-02 16:13:26	116.45583	39.94615
80	2008-02-02 16:15:39	116.45577	39.94762
80	2008-02-02 16:20:44	116.45513	39.95434
80	2008-02-02 16:21:30	116.45804	39.95688
80	2008-02-02 16:25:45	116.47071	39.96847
80	2008-02-02 16:26:31	116.47289	39.97045
80	2008-02-02 16:30:47	116.47034	39.98018
80	2008-02-02 16:31:33	116.46911	39.98321
80	2008-02-02 16:35:49	116.48098	39.98838
80	2008-02-02 16:36:35	116.48102	39.98832
80	2008-02-02 16:40:50	116.49975	40.00456
80	2008-02-02 16:41:36	116.50335	40.00762
80	2008-02-02 16:50:54	116.52866	40.04039
80	2008-02-02 16:51:40	116.52937	40.04067
80	2008-02-02 16:53:20	116.52937	40.04075
80	2008-02-02 17:15:05	116.53529	40.05368
80	2008-02-02 17:15:51	116.54236	40.05772
80	2008-02-02 17:20:07	116.55329	40.08907
80	2008-02-02 17:20:53	116.55396	40.09311
80	2008-02-02 17:25:09	116.57281	40.12598
80	2008-02-02 17:25:55	116.57324	40.12635
80	2008-02-02 17:30:56	116.60937	40.15293
80	2008-02-02 17:35:12	116.60014	40.16983
80	2008-02-03 10:12:22	116.60065	40.17071
80	2008-02-03 10:17:24	116.61505	40.15563
80	2008-02-03 10:17:38	116.61701	40.1566
80	2008-02-03 10:22:26	116.62468	40.16277
80	2008-02-03 10:22:40	116.62492	40.16238
80	2008-02-03 10:22:40	116.62492	40.16238
80	2008-02-03 10:25:03	116.62591	40.15923
80	2008-02-03 10:46:52	116.62464	40.16035
80	2008-02-03 10:46:52	116.62464	40.16035
80	2008-02-03 10:47:38	116.61752	40.1569
80	2008-02-03 10:51:54	116.60484	40.16857
80	2008-02-03 10:52:40	116.61013	40.16607
80	2008-02-03 10:56:56	116.59102	40.14151
80	2008-02-03 10:57:42	116.58234	40.13417
80	2008-02-03 11:01:57	116.53186	40.11511
80	2008-02-03 11:02:43	116.51874	40.11427
80	2008-02-03 11:22:13	116.40912	40.05669
80	2008-02-03 11:25:25	116.40561	40.04983
80	2008-02-03 11:25:25	116.40561	40.04983
80	2008-02-03 11:30:27	116.41741	40.04036
80	2008-02-03 11:32:16	116.42481	40.03904
80	2008-02-03 11:35:29	116.43474	40.01881
80	2008-02-03 11:37:18	116.45011	40.01467
80	2008-02-03 11:40:30	116.47242	40.0103
80	2008-02-03 11:42:20	116.46639	40.01037
80	2008-02-03 11:45:32	116.46133	40.0077
80	2008-02-03 11:47:21	116.45678	40.00152
80	2008-02-03 11:50:34	116.44261	39.99431
80	2008-02-03 11:52:23	116.44103	39.9924
80	2008-02-03 11:55:35	116.4565	39.99545
80	2008-02-03 12:02:26	116.47319	39.97812
80	2008-02-03 12:05:38	116.48092	39.97315
80	2008-02-03 12:07:28	116.4831	39.97172
80	2008-02-03 12:10:40	116.47731	39.96972
80	2008-02-03 12:12:30	116.47287	39.97052
80	2008-02-03 12:17:31	116.45454	39.95439
80	2008-02-03 12:22:33	116.44484	39.95899
80	2008-02-03 12:25:45	116.44138	39.96215
80	2008-02-03 12:30:47	116.44194	39.97196
80	2008-02-03 12:32:36	116.44196	39.97199
80	2008-02-03 12:35:48	116.44203	39.97206
80	2008-02-03 12:37:38	116.44203	39.97206
80	2008-02-03 12:40:50	116.45417	39.97573
80	2008-02-03 12:42:39	116.45674	39.96523
80	2008-02-03 12:47:41	116.43892	39.95054
80	2008-02-03 12:47:41	116.43892	39.95054
80	2008-02-03 12:50:54	116.43881	39.94288
80	2008-02-03 12:52:43	116.43427	39.93977
80	2008-02-03 12:55:55	116.42742	39.93552
80	2008-02-03 12:57:44	116.42819	39.92116
80	2008-02-03 13:00:57	116.42838	39.91599
80	2008-02-03 13:02:46	116.42087	39.91445
80	2008-02-03 13:05:58	116.42086	39.90947
80	2008-02-03 13:07:48	116.42075	39.9075
80	2008-02-03 13:11:00	116.4213	39.9044
80	2008-02-03 13:12:49	116.42124	39.90405
80	2008-02-03 13:16:02	116.42142	39.90341
80	2008-02-03 13:17:51	116.42163	39.90344
80	2008-02-03 13:21:03	116.42909	39.90376
80	2008-02-03 13:22:53	116.43786	39.89521
80	2008-02-03 13:26:05	116.43642	39.86956
80	2008-02-03 13:27:54	116.43283	39.86685
80	2008-02-03 13:31:07	116.43237	39.8611
80	2008-02-03 13:31:07	116.43237	39.8611
80	2008-02-03 13:32:56	116.43239	39.85938
80	2008-02-03 13:36:08	116.43277	39.84882
80	2008-02-03 13:37:58	116.43802	39.84428
80	2008-02-03 13:41:22	116.44172	39.82909
80	2008-02-03 13:42:59	116.44207	39.82435
80	2008-02-03 13:46:12	116.44909	39.8121
80	2008-02-03 13:48:01	116.4375	39.80742
80	2008-02-03 13:51:13	116.42666	39.80129
80	2008-02-03 13:53:03	116.42686	39.80178
80	2008-02-03 13:56:15	116.43724	39.80376
80	2008-02-03 13:58:04	116.44451	39.80517
80	2008-02-03 14:01:16	116.44924	39.81263
80	2008-02-03 14:03:06	116.44796	39.82206
80	2008-02-03 14:03:06	116.44796	39.82206
80	2008-02-03 14:03:06	116.44796	39.82206
80	2008-02-03 14:08:08	116.43981	39.84738
80	2008-02-03 14:11:20	116.43244	39.85493
80	2008-02-03 14:13:09	116.44667	39.85996
80	2008-02-03 14:16:21	116.45512	39.89014
80	2008-02-03 14:18:11	116.45529	39.90581
80	2008-02-03 14:21:24	116.44409	39.90794
80	2008-02-03 14:23:12	116.44413	39.91126
80	2008-02-03 14:26:25	116.45526	39.91357
80	2008-02-03 14:28:14	116.45544	39.92901
80	2008-02-03 14:31:27	116.46659	39.9313
80	2008-02-03 14:33:15	116.46672	39.92873
80	2008-02-03 14:36:27	116.46672	39.92873
80	2008-02-03 14:38:16	116.46672	39.92873
80	2008-02-03 14:41:29	116.46672	39.92873
80	2008-02-03 14:43:18	116.46672	39.92873
80	2008-02-03 14:46:30	116.46001	39.92785
80	2008-02-03 14:48:20	116.45562	39.93741
80	2008-02-03 14:51:32	116.44083	39.96127
80	2008-02-03 14:53:21	116.42622	39.97036
80	2008-02-03 14:53:21	116.42622	39.97036
80	2008-02-03 14:58:23	116.39511	39.98835
80	2008-02-03 15:01:35	116.39943	39.99245
80	2008-02-03 15:03:25	116.40116	39.99082
80	2008-02-03 15:06:37	116.4106	39.98618
80	2008-02-03 15:08:26	116.41105	39.98173
80	2008-02-03 15:11:39	116.41799	39.9741
80	2008-02-03 15:13:28	116.41854	39.97094
80	2008-02-03 15:16:40	116.41932	39.97126
80	2008-02-03 15:18:30	116.41865	39.96798
80	2008-02-03 15:21:42	116.4127	39.96073
80	2008-02-03 15:23:31	116.40811	39.96069
80	2008-02-03 15:26:44	116.39955	39.96337
80	2008-02-03 15:28:33	116.40159	39.96207
80	2008-02-03 15:31:51	116.40197	39.95112
80	2008-02-03 15:33:35	116.40797	39.94776
80	2008-02-03 15:36:47	116.42748	39.94278
80	2008-02-03 15:36:47	116.42748	39.94278
80	2008-02-03 15:38:36	116.42814	39.92694
80	2008-02-03 15:41:49	116.42892	39.91248
80	2008-02-03 15:43:38	116.42955	39.90648
80	2008-02-03 15:46:50	116.4409	39.89223
80	2008-02-03 15:48:40	116.45313	39.89227
80	2008-02-03 15:51:52	116.45579	39.89324
80	2008-02-03 15:53:41	116.45558	39.90228
80	2008-02-03 15:56:54	116.4555	39.90277
80	2008-02-03 15:58:43	116.45537	39.90301
80	2008-02-03 16:01:55	116.4541	39.90433
80	2008-02-03 16:03:45	116.45423	39.90445
80	2008-02-03 16:06:57	116.45407	39.90459
80	2008-02-03 16:08:46	116.45401	39.90473
80	2008-02-03 16:11:59	116.4551	39.8977
80	2008-02-03 16:18:50	116.43898	39.88434
80	2008-02-03 16:23:51	116.43891	39.87462
80	2008-02-03 16:27:03	116.41662	39.86998
80	2008-02-03 16:28:53	116.39962	39.87071
80	2008-02-03 16:32:07	116.37341	39.86935
80	2008-02-03 16:33:54	116.37098	39.86887
80	2008-02-03 16:37:07	116.38233	39.86976
80	2008-02-03 16:47:10	116.43092	39.86735
80	2008-02-03 16:48:59	116.43246	39.8675
80	2008-02-03 16:52:12	116.42823	39.87961
80	2008-02-03 16:54:01	116.43333	39.88006
80	2008-02-03 16:57:13	116.43916	39.88307
80	2008-02-03 16:59:03	116.43876	39.89259
80	2008-02-03 16:59:03	116.43876	39.89259
80	2008-02-03 17:02:15	116.43082	39.90431
80	2008-02-03 17:04:04	116.43535	39.9045
80	2008-02-03 17:07:17	116.43767	39.90547
80	2008-02-03 17:09:06	116.44158	39.90626
80	2008-02-03 17:12:19	116.45174	39.90384
80	2008-02-03 17:14:08	116.43668	39.89712
80	2008-02-03 17:17:20	116.43301	39.89294
80	2008-02-03 17:19:09	116.42985	39.8963
80	2008-02-03 17:22:22	116.42312	39.89599
80	2008-02-03 17:24:11	116.42145	39.89592
80	2008-02-03 17:29:13	116.42085	39.89917
80	2008-02-03 17:32:25	116.43156	39.89843
80	2008-02-03 17:34:14	116.43007	39.9036
80	2008-02-03 17:37:27	116.43632	39.90492
80	2008-02-03 17:39:16	116.43532	39.90495
80	2008-02-03 17:42:28	116.43501	39.90559
80	2008-02-03 17:42:28	116.43501	39.90559
80	2008-02-03 17:44:18	116.42862	39.90721
80	2008-02-03 17:52:32	116.42647	39.90366
80	2008-02-03 17:54:21	116.43552	39.89757
80	2008-02-03 17:57:33	116.43925	39.87566
80	2008-02-03 17:59:23	116.4329	39.86955
80	2008-02-03 18:02:35	116.43108	39.86714
80	2008-02-03 18:04:24	116.43346	39.86904
80	2008-02-03 18:07:37	116.43383	39.88003
80	2008-02-03 18:09:26	116.43665	39.88299
80	2008-02-03 18:12:38	116.43815	39.89516
80	2008-02-03 18:14:28	116.43262	39.90196
80	2008-02-03 18:17:40	116.43482	39.90486
80	2008-02-03 18:19:29	116.43768	39.90596
80	2008-02-03 18:22:42	116.44165	39.9062
80	2008-02-03 18:24:31	116.4414	39.90638
80	2008-02-03 18:27:43	116.44137	39.9064
80	2008-02-03 18:29:33	116.44137	39.9064
80	2008-02-03 18:32:45	116.44133	39.90648
80	2008-02-03 18:34:34	116.44284	39.90684
80	2008-02-03 18:37:46	116.45173	39.90434
80	2008-02-03 18:39:36	116.43776	39.90189
80	2008-02-03 18:42:48	116.42985	39.89234
80	2008-02-03 18:44:37	116.42433	39.89235
80	2008-02-03 18:47:50	116.41364	39.89176
80	2008-02-03 18:49:39	116.41198	39.89174
80	2008-02-03 18:57:52	116.4213	39.89837
80	2008-02-03 18:59:41	116.42561	39.8993
80	2008-02-03 19:03:02	116.43053	39.90712
80	2008-02-03 19:04:43	116.42943	39.90409
80	2008-02-03 19:07:55	116.4235	39.90692
80	2008-02-03 19:09:45	116.42969	39.90653
80	2008-02-03 19:12:57	116.43477	39.91053
80	2008-02-03 19:14:46	116.43337	39.90726
80	2008-02-03 19:17:59	116.43375	39.89795
80	2008-02-03 19:19:48	116.43873	39.88605
80	2008-02-03 19:23:00	116.43501	39.86932
80	2008-02-03 19:24:50	116.43301	39.86855
80	2008-02-03 19:28:02	116.43258	39.865
80	2008-02-03 19:29:51	116.43226	39.86103
80	2008-02-03 19:33:04	116.43882	39.85308
80	2008-02-03 19:34:53	116.44304	39.85174
80	2008-02-03 19:38:05	116.44754	39.8507
80	2008-02-03 19:39:55	116.44761	39.85089
80	2008-02-03 19:43:07	116.44611	39.8554
80	2008-02-03 19:44:56	116.4454	39.859
80	2008-02-03 19:48:09	116.45765	39.86668
80	2008-02-03 19:48:09	116.45765	39.86668
80	2008-02-03 19:49:58	116.46325	39.86998
80	2008-02-03 19:53:10	116.47106	39.87009
80	2008-02-03 19:55:00	116.47131	39.87636
80	2008-02-03 19:58:12	116.47141	39.88704
80	2008-02-03 20:00:01	116.47116	39.8892
80	2008-02-03 20:03:14	116.47146	39.89377
80	2008-02-03 20:05:03	116.47158	39.89841
80	2008-02-03 20:08:01	116.47186	39.9025
80	2008-02-03 20:19:13	116.47183	39.90918
80	2008-02-03 20:19:25	116.47186	39.90945
80	2008-02-03 20:24:14	116.47176	39.91334
80	2008-02-03 20:24:27	116.47176	39.91334
80	2008-02-03 20:29:16	116.47204	39.92085
80	2008-02-03 20:29:28	116.47204	39.92085
80	2008-02-03 20:34:17	116.47202	39.92608
80	2008-02-03 20:34:30	116.47207	39.92524
80	2008-02-03 20:39:19	116.47181	39.91253
80	2008-02-03 20:39:32	116.47181	39.91253
80	2008-02-03 20:44:21	116.47361	39.90715
80	2008-02-03 20:44:33	116.47265	39.90724
80	2008-02-03 20:49:22	116.47196	39.91738
80	2008-02-03 20:49:35	116.47196	39.91758
80	2008-02-03 20:54:24	116.4609	39.92541
80	2008-02-03 20:54:36	116.46092	39.92621
80	2008-02-03 20:59:26	116.46349	39.92877
80	2008-02-03 20:59:38	116.46478	39.92905
80	2008-02-03 21:04:27	116.4786	39.92357
80	2008-02-03 21:04:40	116.4786	39.92357
80	2008-02-03 21:09:29	116.48288	39.90884
80	2008-02-03 21:09:41	116.482	39.90783
80	2008-02-03 21:14:31	116.47163	39.91235
80	2008-02-03 21:14:43	116.47033	39.91232
80	2008-02-03 21:19:32	116.47175	39.90779
80	2008-02-03 21:19:45	116.47187	39.90766
80	2008-02-03 21:24:34	116.46894	39.90568
80	2008-02-03 21:24:46	116.4686	39.90562
80	2008-02-03 21:24:46	116.4686	39.90562
80	2008-02-03 21:29:36	116.47157	39.89981
80	2008-02-03 21:29:36	116.47157	39.89981
80	2008-02-03 21:29:48	116.47157	39.8998
80	2008-02-03 21:34:37	116.48009	39.89854
80	2008-02-03 21:34:50	116.48009	39.89851
80	2008-02-03 21:39:39	116.47175	39.90232
80	2008-02-03 21:39:51	116.47173	39.90287
80	2008-02-03 21:44:41	116.47185	39.91042
80	2008-02-03 21:44:53	116.47188	39.9116
80	2008-02-03 21:49:42	116.472	39.91246
80	2008-02-03 21:49:55	116.47183	39.9114
80	2008-02-03 21:54:44	116.47164	39.90904
80	2008-02-03 21:54:56	116.47164	39.90904
80	2008-02-03 21:59:46	116.48375	39.91623
80	2008-02-03 21:59:58	116.48375	39.91846
80	2008-02-03 22:04:47	116.46863	39.96667
80	2008-02-03 22:05:00	116.46654	39.96816
80	2008-02-03 22:09:49	116.51862	40.01707
80	2008-02-03 22:10:01	116.52207	40.01829
80	2008-02-03 22:14:51	116.57933	40.04704
80	2008-02-03 22:15:03	116.57937	40.04707
80	2008-02-03 22:19:52	116.58667	40.0775
80	2008-02-03 22:20:05	116.58668	40.07825
80	2008-02-03 22:24:54	116.58238	40.07938
80	2008-02-03 22:25:06	116.58119	40.07937
80	2008-02-03 22:29:55	116.57804	40.06267
80	2008-02-03 22:30:08	116.57628	40.06284
80	2008-02-03 22:34:57	116.54953	40.06422
80	2008-02-03 22:35:10	116.54953	40.06422
80	2008-02-03 22:39:59	116.52732	40.04037
80	2008-02-03 22:40:11	116.52667	40.03903
80	2008-02-03 22:45:00	116.51044	40.03315
80	2008-02-03 22:45:13	116.51044	40.03315
80	2008-02-03 22:50:02	116.50456	40.02262
80	2008-02-03 22:50:02	116.50456	40.02262
80	2008-02-03 22:50:14	116.50329	40.02255
80	2008-02-03 22:55:04	116.46612	40.02279
80	2008-02-03 23:00:05	116.46168	40.01293
80	2008-02-03 23:00:18	116.46341	40.01281
80	2008-02-03 23:05:07	116.51115	39.97788
80	2008-02-03 23:05:19	116.51278	39.97581
80	2008-02-03 23:10:09	116.54041	39.94058
80	2008-02-03 23:10:21	116.54117	39.94061
80	2008-02-03 23:15:10	116.55115	39.94879
80	2008-02-03 23:15:23	116.55113	39.94941
80	2008-02-03 23:20:12	116.5751	39.95605
80	2008-02-03 23:25:14	116.59694	39.94617
80	2008-02-03 23:25:26	116.59705	39.94585
80	2008-02-03 23:30:15	116.59737	39.94525
80	2008-02-03 23:30:28	116.59715	39.9457
80	2008-02-03 23:30:28	116.59715	39.9457
80	2008-02-03 23:35:17	116.58018	39.94519
80	2008-02-03 23:35:17	116.58018	39.94519
80	2008-02-03 23:35:29	116.58018	39.94519
80	2008-02-03 23:40:19	116.55653	39.94015
80	2008-02-03 23:40:31	116.55531	39.94011
80	2008-02-03 23:45:19	116.54126	39.9432
80	2008-02-03 23:45:32	116.54129	39.94516
80	2008-02-03 23:50:33	116.52736	39.97671
80	2008-02-03 23:55:23	116.49346	39.97438
80	2008-02-03 23:55:35	116.49344	39.97517
80	2008-02-04 00:00:24	116.48868	39.99275
80	2008-02-04 00:00:37	116.49038	39.99416
80	2008-02-04 00:05:26	116.45065	40.0147
80	2008-02-04 00:05:38	116.44792	40.01553
80	2008-02-04 00:10:28	116.43076	40.03542
80	2008-02-04 00:10:40	116.42977	40.03644
80	2008-02-04 00:15:29	116.4168	40.04324
80	2008-02-04 00:15:42	116.4168	40.04324
80	2008-02-04 00:20:31	116.42969	40.03639
80	2008-02-04 00:20:43	116.42971	40.03636
80	2008-02-04 00:25:33	116.45519	40.01916
80	2008-02-04 00:25:45	116.45751	40.01917
80	2008-02-04 00:30:34	116.46707	40.00283
80	2008-02-04 00:30:47	116.46707	40.00283
80	2008-02-04 00:35:36	116.46097	40.01202
80	2008-02-04 00:35:48	116.46108	40.0108
80	2008-02-04 00:40:38	116.46196	39.99575
80	2008-02-04 00:40:50	116.46178	39.99464
80	2008-02-04 00:45:39	116.47523	39.97673
80	2008-02-04 00:45:52	116.47647	39.97592
80	2008-02-04 00:50:41	116.4929	39.95661
80	2008-02-04 00:50:53	116.49346	39.95508
80	2008-02-04 00:55:43	116.49229	39.95847
80	2008-02-04 00:55:55	116.49197	39.95926
80	2008-02-04 01:00:44	116.48606	39.97518
80	2008-02-04 01:00:56	116.48709	39.97515
80	2008-02-04 01:05:46	116.49032	39.9753
80	2008-02-04 01:05:58	116.49032	39.9753
80	2008-02-04 01:10:47	116.48249	39.98826
80	2008-02-04 01:11:00	116.48364	39.98924
80	2008-02-04 01:15:49	116.44391	39.95257
80	2008-02-04 01:16:01	116.44243	39.95124
80	2008-02-04 01:20:51	116.41624	39.95377
80	2008-02-04 01:21:03	116.41628	39.95378
80	2008-02-04 01:25:52	116.39043	39.94774
80	2008-02-04 01:26:05	116.38924	39.94772
80	2008-02-04 01:30:54	116.38972	39.93863
80	2008-02-04 01:31:06	116.38977	39.9376
80	2008-02-04 01:35:56	116.37838	39.92112
80	2008-02-04 01:36:08	116.3763	39.92129
80	2008-02-04 01:36:08	116.3763	39.92129
80	2008-02-04 01:40:57	116.34956	39.92228
80	2008-02-04 01:40:57	116.34956	39.92228
80	2008-02-04 01:41:10	116.34719	39.92235
80	2008-02-04 01:45:59	116.34758	39.93087
80	2008-02-04 01:46:11	116.34906	39.93099
80	2008-02-04 01:51:01	116.37356	39.93153
80	2008-02-04 01:51:13	116.3743	39.93155
80	2008-02-04 01:56:02	116.40259	39.93134
80	2008-02-04 01:56:15	116.40267	39.92986
80	2008-02-04 02:01:04	116.41785	39.91414
80	2008-02-04 02:01:16	116.41993	39.91413
80	2008-02-04 02:11:07	116.43035	39.93428
80	2008-02-04 02:11:20	116.43035	39.93428
80	2008-02-04 02:16:09	116.4376	39.93981
80	2008-02-04 02:16:21	116.43834	39.93989
80	2008-02-04 02:21:11	116.45954	39.95831
80	2008-02-04 02:21:23	116.46081	39.95944
80	2008-02-04 02:26:12	116.4749	39.96534
80	2008-02-04 02:31:14	116.4644	39.96341
80	2008-02-04 02:31:26	116.46314	39.96169
80	2008-02-04 02:36:16	116.44031	39.95579
80	2008-02-04 02:36:28	116.44031	39.95579
80	2008-02-04 02:41:17	116.44333	39.97348
80	2008-02-04 02:41:30	116.44477	39.975
80	2008-02-04 02:46:19	116.45971	39.98315
80	2008-02-04 02:46:31	116.46107	39.98326
80	2008-02-04 02:51:21	116.46341	39.9844
80	2008-02-04 02:51:33	116.46341	39.9844
80	2008-02-04 02:56:22	116.46326	39.98437
80	2008-02-04 02:56:35	116.46343	39.98432
80	2008-02-04 03:01:24	116.44924	39.95883
80	2008-02-04 03:01:36	116.44811	39.95816
80	2008-02-04 03:06:25	116.45105	39.9543
80	2008-02-04 03:06:38	116.45266	39.95327
80	2008-02-04 03:11:27	116.46812	39.96623
80	2008-02-04 03:11:40	116.46875	39.96669
80	2008-02-04 03:16:29	116.48377	39.9667
80	2008-02-04 03:16:29	116.48377	39.9667
80	2008-02-04 03:16:41	116.48398	39.96506
80	2008-02-04 03:21:30	116.48381	39.97392
80	2008-02-04 03:21:43	116.48382	39.97511
80	2008-02-04 03:26:32	116.49401	39.99949
80	2008-02-04 03:26:44	116.49539	40.00076
80	2008-02-04 03:31:34	116.52377	40.03371
80	2008-02-04 03:31:46	116.52481	40.03529
80	2008-02-04 03:36:35	116.54956	40.06629
80	2008-02-04 03:36:48	116.54987	40.06816
80	2008-02-04 03:41:37	116.55701	40.10902
80	2008-02-04 03:41:49	116.55807	40.11136
80	2008-02-04 03:41:49	116.55807	40.11136
80	2008-02-04 03:51:40	116.58297	40.13458
80	2008-02-04 03:51:53	116.58455	40.13594
80	2008-02-04 03:56:41	116.62497	40.16039
80	2008-02-04 03:56:53	116.62524	40.15992
80	2008-02-04 04:01:43	116.62591	40.15926
80	2008-02-04 04:01:55	116.62591	40.15926
80	2008-02-04 04:06:44	116.62587	40.15925
80	2008-02-04 04:06:57	116.62587	40.15924
80	2008-02-04 08:36:38	116.62576	40.15941
80	2008-02-04 08:36:38	116.62576	40.15941
80	2008-02-04 08:40:25	116.60943	40.16884
80	2008-02-04 08:41:38	116.60086	40.16933
80	2008-02-04 08:45:25	116.60975	40.16784
80	2008-02-04 08:46:40	116.61266	40.15682
80	2008-02-04 08:51:27	116.62473	40.16274
80	2008-02-04 08:51:42	116.62463	40.16259
80	2008-02-04 08:56:43	116.61345	40.15495
80	2008-02-04 09:01:30	116.57401	40.12715
80	2008-02-04 09:01:45	116.57314	40.1264
80	2008-02-04 09:06:32	116.55434	40.09626
80	2008-02-04 09:06:47	116.55387	40.09351
80	2008-02-04 09:11:34	116.54525	40.06023
80	2008-02-04 09:11:48	116.54313	40.05845
80	2008-02-04 09:16:35	116.52337	40.03344
80	2008-02-04 09:16:50	116.52227	40.0318
80	2008-02-04 09:21:37	116.4986	40.00374
80	2008-02-04 09:21:51	116.49714	40.00251
80	2008-02-04 09:26:39	116.46939	39.99621
80	2008-02-04 09:26:53	116.46939	39.99621
80	2008-02-04 09:31:40	116.4572	39.98519
80	2008-02-04 09:31:55	116.4571	39.98516
80	2008-02-04 09:36:42	116.45692	39.98506
80	2008-02-04 09:36:56	116.45692	39.98506
80	2008-02-04 09:41:44	116.45692	39.98506
80	2008-02-04 09:41:58	116.45692	39.98506
80	2008-02-04 09:46:45	116.45679	39.98502
80	2008-02-04 09:47:00	116.45679	39.98502
80	2008-02-04 09:51:47	116.45679	39.98502
80	2008-02-04 09:52:01	116.45679	39.98502
80	2008-02-04 09:56:49	116.4639	39.97665
80	2008-02-04 09:57:03	116.46506	39.97591
80	2008-02-04 10:01:50	116.4471	39.95724
80	2008-02-04 10:02:05	116.44521	39.95555
80	2008-02-04 10:06:52	116.4412	39.94407
80	2008-02-04 10:07:06	116.44029	39.94348
80	2008-02-04 10:11:54	116.42829	39.93985
80	2008-02-04 10:12:08	116.42723	39.94
80	2008-02-04 10:16:55	116.4273	39.93804
80	2008-02-04 10:17:10	116.42726	39.93912
80	2008-02-04 10:21:57	116.44555	39.93982
80	2008-02-04 10:22:11	116.44739	39.93987
80	2008-02-04 10:26:59	116.45828	39.94585
80	2008-02-04 10:27:13	116.4587	39.94589
80	2008-02-04 10:32:00	116.45587	39.94286
80	2008-02-04 10:32:15	116.45596	39.94362
80	2008-02-04 10:37:02	116.45435	39.95292
80	2008-02-04 10:37:16	116.45322	39.95296
80	2008-02-04 10:42:04	116.4453	39.95194
80	2008-02-04 10:42:18	116.44451	39.95248
80	2008-02-04 10:42:18	116.44451	39.95248
80	2008-02-04 10:47:05	116.43892	39.96285
80	2008-02-04 10:47:05	116.43892	39.96285
80	2008-02-04 10:52:07	116.44203	39.97194
80	2008-02-04 10:52:21	116.44203	39.97194
80	2008-02-04 10:57:09	116.44083	39.96761
80	2008-02-04 10:57:23	116.44097	39.96698
80	2008-02-04 11:02:10	116.44085	39.96173
80	2008-02-04 11:02:25	116.44085	39.96173
80	2008-02-04 11:24:51	116.43542	39.95366
80	2008-02-04 11:27:53	116.42911	39.95327
80	2008-02-04 11:32:54	116.43353	39.95799
80	2008-02-04 11:33:04	116.43353	39.9584
80	2008-02-04 11:37:56	116.43259	39.9665
80	2008-02-04 11:38:06	116.43259	39.96649
80	2008-02-04 11:42:57	116.43259	39.96649
80	2008-02-04 11:43:08	116.43259	39.96649
80	2008-02-04 11:47:59	116.43262	39.96647
80	2008-02-04 11:48:09	116.43262	39.96647
80	2008-02-04 11:53:01	116.44227	39.9604
80	2008-02-04 11:53:11	116.44365	39.9595
80	2008-02-04 11:58:01	116.45689	39.95582
80	2008-02-04 11:58:12	116.4575	39.95642
80	2008-02-04 12:03:03	116.45522	39.94014
80	2008-02-04 12:03:13	116.45421	39.93997
80	2008-02-04 12:08:04	116.43995	39.93988
80	2008-02-04 12:08:15	116.43899	39.93986
80	2008-02-04 12:13:06	116.42792	39.93026
80	2008-02-04 12:13:16	116.42803	39.92887
80	2008-02-04 12:18:08	116.42059	39.91127
80	2008-02-04 12:18:18	116.42062	39.91103
80	2008-02-04 12:23:09	116.42071	39.90439
80	2008-02-04 12:23:20	116.42066	39.90422
80	2008-02-04 12:28:21	116.41885	39.90688
80	2008-02-04 12:33:13	116.42976	39.9069
80	2008-02-04 12:38:14	116.42859	39.9267
80	2008-02-04 12:38:14	116.42859	39.9267
80	2008-02-04 12:38:25	116.42845	39.92717
80	2008-02-04 12:43:16	116.43166	39.94439
80	2008-02-04 12:43:26	116.43238	39.94519
80	2008-02-04 12:48:18	116.44762	39.95756
80	2008-02-04 12:48:18	116.44762	39.95756
80	2008-02-04 12:48:28	116.44846	39.95815
80	2008-02-04 12:53:19	116.44081	39.96497
80	2008-02-04 12:53:30	116.44092	39.96579
80	2008-02-04 12:58:21	116.44183	39.9718
80	2008-02-04 12:58:31	116.44183	39.9718
80	2008-02-04 13:03:23	116.44264	39.96397
80	2008-02-04 13:03:33	116.44263	39.9639
80	2008-02-04 13:08:24	116.44306	39.95961
80	2008-02-04 13:08:35	116.44423	39.95889
80	2008-02-04 13:14:15	116.44414	39.94527
80	2008-02-04 13:15:00	116.44108	39.94401
80	2008-02-04 13:25:20	116.42583	39.91426
80	2008-02-04 13:28:31	116.42107	39.90754
80	2008-02-04 13:40:08	116.43015	39.90866
80	2008-02-04 13:43:36	116.4281	39.92808
80	2008-02-04 13:53:39	116.44435	39.93682
80	2008-02-04 13:58:41	116.43905	39.94974
80	2008-02-04 14:10:35	116.43577	39.96577
80	2008-02-04 14:15:20	116.43577	39.96577
80	2008-02-04 14:23:49	116.43578	39.96578
80	2008-02-04 14:25:23	116.43578	39.96578
80	2008-02-04 14:30:25	116.43581	39.96578
80	2008-02-04 14:38:54	116.444	39.97424
80	2008-02-04 14:40:28	116.43915	39.97539
80	2008-02-04 14:43:56	116.42471	39.97987
80	2008-02-04 14:43:56	116.42471	39.97987
80	2008-02-04 14:45:30	116.42459	39.98159
80	2008-02-04 14:50:35	116.4451	39.98168
80	2008-02-04 14:50:58	116.44769	39.98
80	2008-02-04 14:55:36	116.4568	39.98501
80	2008-02-04 15:01:01	116.45679	39.98501
80	2008-02-04 15:06:02	116.45679	39.98501
80	2008-02-04 15:10:40	116.45679	39.98501
80	2008-02-04 15:11:04	116.45679	39.98501
80	2008-02-04 15:15:42	116.45679	39.98501
80	2008-02-04 15:35:49	116.47242	40.0018
80	2008-02-04 15:40:50	116.48155	39.98793
80	2008-02-04 15:50:54	116.42836	39.92559
80	2008-02-04 15:51:17	116.42872	39.92356
80	2008-02-04 15:55:55	116.42868	39.91329
80	2008-02-04 16:05:58	116.42008	39.88269
80	2008-02-04 16:16:02	116.44623	39.89215
80	2008-02-04 16:21:27	116.45869	39.89199
80	2008-02-04 16:36:32	116.45637	39.90578
80	2008-02-04 16:41:10	116.45561	39.92323
80	2008-02-04 16:46:36	116.45568	39.94479
80	2008-02-04 16:51:37	116.47107	39.97683
80	2008-02-04 16:56:15	116.48629	39.98291
80	2008-02-04 17:01:41	116.48355	39.98614
80	2008-02-04 17:11:20	116.46111	39.98586
80	2008-02-04 17:16:22	116.45926	39.97644
80	2008-02-04 17:21:23	116.4712	39.98621
80	2008-02-04 17:21:47	116.4712	39.98621
80	2008-02-04 18:03:44	116.48923	39.97065
80	2008-02-04 18:07:30	116.47512	39.9768
80	2008-02-04 18:08:46	116.47232	39.97876
80	2008-02-04 18:12:32	116.4717	39.98672
80	2008-02-04 18:13:48	116.46754	39.9925
80	2008-02-04 18:17:34	116.46416	39.99149
80	2008-02-04 18:18:49	116.46163	39.98915
80	2008-02-04 18:22:35	116.45677	39.99153
80	2008-02-04 18:23:51	116.45661	39.99547
80	2008-02-04 18:27:37	116.46786	39.99491
80	2008-02-04 18:28:53	116.46782	39.99491
80	2008-02-04 18:32:39	116.46772	39.99488
80	2008-02-04 18:33:54	116.46772	39.99488
80	2008-02-04 18:38:56	116.46764	39.99476
80	2008-02-04 18:42:42	116.46633	39.99932
80	2008-02-04 18:43:58	116.46713	40.00224
80	2008-02-04 18:47:44	116.4646	40.01034
80	2008-02-04 18:48:59	116.4646	40.01034
80	2008-02-04 18:52:45	116.46456	40.01036
80	2008-02-04 18:54:01	116.46458	40.01035
80	2008-02-04 18:57:47	116.47235	40.00311
80	2008-02-04 18:57:47	116.47235	40.00311
80	2008-02-04 19:02:48	116.46878	39.99556
80	2008-02-04 19:04:04	116.46535	39.99039
80	2008-02-04 19:07:50	116.46439	39.98373
80	2008-02-04 19:09:06	116.46431	39.98377
80	2008-02-04 19:12:52	116.46435	39.98377
80	2008-02-04 19:14:07	116.46436	39.98376
80	2008-02-04 19:17:54	116.46215	39.97883
80	2008-02-04 19:19:09	116.46647	39.97496
80	2008-02-04 19:22:55	116.44968	39.95896
80	2008-02-04 19:24:11	116.44397	39.95451
80	2008-02-04 19:29:12	116.43948	39.94297
80	2008-02-04 19:29:12	116.43948	39.94297
80	2008-02-04 19:32:58	116.43388	39.93998
80	2008-02-04 19:34:14	116.43289	39.94002
80	2008-02-04 19:38:00	116.43952	39.94841
80	2008-02-04 19:39:16	116.44328	39.9469
80	2008-02-04 19:44:17	116.45054	39.95043
80	2008-02-04 19:48:03	116.45285	39.95388
80	2008-02-04 19:49:19	116.45073	39.95539
80	2008-02-04 19:53:05	116.44326	39.9601
80	2008-02-04 19:58:07	116.4375	39.96374
80	2008-02-04 19:58:07	116.4375	39.96374
80	2008-02-04 19:58:07	116.4375	39.96374
80	2008-02-04 19:58:07	116.4375	39.96374
80	2008-02-04 19:59:22	116.43283	39.96682
80	2008-02-04 20:03:08	116.41848	39.97106
80	2008-02-04 20:04:24	116.41834	39.97597
80	2008-02-04 20:08:10	116.4143	39.98386
80	2008-02-04 20:09:26	116.41454	39.98466
80	2008-02-04 20:13:12	116.41524	39.98666
80	2008-02-04 20:14:27	116.41654	39.98731
80	2008-02-04 20:18:13	116.3917	39.9869
80	2008-02-04 20:19:29	116.37772	39.98657
80	2008-02-04 20:23:15	116.34769	39.97811
80	2008-02-04 20:24:31	116.34704	39.9685
80	2008-02-04 20:28:17	116.33681	39.96108
80	2008-02-04 20:29:32	116.33895	39.95892
80	2008-02-04 20:33:18	116.3478	39.95673
80	2008-02-04 20:34:34	116.35074	39.95662
80	2008-02-04 20:38:20	116.36861	39.95662
80	2008-02-04 20:39:36	116.37228	39.9567
80	2008-02-04 20:43:22	116.38078	39.96683
80	2008-02-04 20:44:37	116.38455	39.9668
80	2008-02-04 20:48:23	116.39409	39.9673
80	2008-02-04 20:49:39	116.39481	39.9671
80	2008-02-04 20:54:41	116.39481	39.9671
80	2008-02-04 20:58:27	116.39685	39.96715
80	2008-02-04 20:59:42	116.39685	39.96715
80	2008-02-04 21:08:30	116.43512	39.96486
80	2008-02-04 21:09:46	116.43777	39.9631
80	2008-02-04 21:24:51	116.42809	39.98221
80	2008-02-04 21:28:36	116.43024	39.9875
80	2008-02-04 21:29:52	116.43024	39.9875
80	2008-02-04 21:33:38	116.43021	39.98752
80	2008-02-04 21:39:55	116.45423	39.98789
80	2008-02-04 21:43:41	116.45858	39.9976
80	2008-02-04 21:44:57	116.45781	39.99782
80	2008-02-04 21:48:43	116.46138	40.00988
80	2008-02-04 21:49:59	116.46124	40.01437
80	2008-02-04 21:53:45	116.4493	40.01959
80	2008-02-04 21:53:45	116.4493	40.01959
80	2008-02-04 21:58:46	116.43107	40.03326
80	2008-02-04 22:00:02	116.42776	40.03806
80	2008-02-04 22:03:48	116.416	40.0407
80	2008-02-04 22:03:48	116.416	40.0407
80	2008-02-04 22:05:04	116.41582	40.04022
80	2008-02-04 22:08:50	116.41239	40.036
80	2008-02-04 22:10:04	116.41242	40.03602
80	2008-02-04 22:13:50	116.42364	40.03949
80	2008-02-04 22:15:06	116.43054	40.0356
80	2008-02-04 22:20:08	116.43999	40.02719
80	2008-02-04 22:23:54	116.44263	40.02041
80	2008-02-04 22:25:09	116.44569	40.01964
80	2008-02-04 22:28:55	116.46115	40.01019
80	2008-02-04 22:30:11	116.46112	40.00587
80	2008-02-04 22:33:57	116.46342	39.99078
80	2008-02-04 22:35:13	116.45829	39.98777
80	2008-02-04 22:38:59	116.45755	39.98613
80	2008-02-04 22:40:14	116.45799	39.98763
80	2008-02-04 22:44:00	116.46597	39.98282
80	2008-02-04 22:45:16	116.46218	39.98528
80	2008-02-04 22:49:02	116.43901	39.98531
80	2008-02-04 22:54:04	116.37633	39.98656
80	2008-02-04 22:55:19	116.36985	39.99272
80	2008-02-04 23:00:21	116.36456	40.00018
80	2008-02-04 23:04:07	116.38043	40.00037
80	2008-02-04 23:05:23	116.38089	39.99204
80	2008-02-04 23:09:09	116.38807	39.98548
80	2008-02-04 23:10:24	116.39651	39.98663
80	2008-02-04 23:14:10	116.40131	39.97031
80	2008-02-04 23:15:26	116.40351	39.96735
80	2008-02-04 23:19:12	116.43792	39.96309
80	2008-02-04 23:20:28	116.44041	39.96207
80	2008-02-04 23:24:13	116.44053	39.9677
80	2008-02-04 23:25:29	116.44107	39.97097
80	2008-02-04 23:29:15	116.44842	39.97889
80	2008-02-04 23:30:31	116.45046	39.98172
80	2008-02-04 23:34:17	116.46438	39.98381
80	2008-02-04 23:35:32	116.46965	39.98515
80	2008-02-04 23:39:18	116.4746	39.98798
80	2008-02-04 23:40:34	116.46675	39.99304
80	2008-02-04 23:44:20	116.46664	40.00044
80	2008-02-04 23:45:36	116.47177	40.0007
80	2008-02-04 23:49:22	116.48091	39.98835
80	2008-02-04 23:50:37	116.48321	39.98898
80	2008-02-04 23:54:23	116.507	40.01079
80	2008-02-04 23:59:25	116.52606	40.03752
80	2008-02-05 00:00:41	116.53042	40.04646
80	2008-02-05 00:05:42	116.55002	40.06941
80	2008-02-05 00:09:28	116.55231	40.07682
80	2008-02-05 00:09:28	116.55231	40.07682
80	2008-02-05 00:10:44	116.55177	40.07974
80	2008-02-05 00:14:30	116.55858	40.11231
80	2008-02-05 00:15:46	116.56665	40.12079
80	2008-02-05 00:19:32	116.59427	40.14416
80	2008-02-05 00:20:47	116.60702	40.15171
80	2008-02-05 00:24:33	116.60114	40.16833
80	2008-02-05 00:25:49	116.6003	40.17074
80	2008-02-05 10:02:11	116.60283	40.17165
80	2008-02-05 10:02:59	116.60936	40.16954
80	2008-02-05 10:07:13	116.62017	40.1581
80	2008-02-05 10:08:01	116.6261	40.16108
80	2008-02-05 10:12:14	116.62591	40.15923
80	2008-02-05 11:11:26	116.61006	40.1662
80	2008-02-05 11:12:02	116.60761	40.16867
80	2008-02-05 11:16:28	116.61272	40.1558
80	2008-02-05 11:16:28	116.61272	40.1558
80	2008-02-05 11:17:03	116.61079	40.15352
80	2008-02-05 11:21:30	116.57607	40.1288
80	2008-02-05 11:22:05	116.57357	40.12671
80	2008-02-05 11:26:31	116.51687	40.1134
80	2008-02-05 11:27:07	116.51713	40.107
80	2008-02-05 11:31:33	116.47927	40.09318
80	2008-02-05 11:32:08	116.47295	40.09027
80	2008-02-05 11:36:35	116.44493	40.08083
80	2008-02-05 11:46:42	116.42284	40.06553
80	2008-02-05 11:47:48	116.41923	40.06323
80	2008-02-05 11:51:43	116.40816	40.05669
80	2008-02-05 11:52:50	116.40816	40.05669
80	2008-02-05 11:56:45	116.40591	40.04684
80	2008-02-05 11:57:52	116.4083	40.04032
80	2008-02-05 12:01:47	116.41952	40.03929
80	2008-02-05 12:02:53	116.41952	40.03929
80	2008-02-05 12:11:50	116.41968	40.0368
80	2008-02-05 12:12:56	116.41594	40.0375
80	2008-02-05 12:16:52	116.42964	40.03661
80	2008-02-05 12:17:58	116.4257	40.03867
80	2008-02-05 12:21:53	116.40788	40.04261
80	2008-02-05 12:23:00	116.40778	40.04306
80	2008-02-05 12:26:55	116.39873	40.04441
80	2008-02-05 12:28:01	116.39873	40.04441
80	2008-02-05 12:31:57	116.39549	40.04598
80	2008-02-05 12:33:03	116.39431	40.04786
80	2008-02-05 12:36:58	116.40092	40.04609
80	2008-02-05 12:38:05	116.40635	40.04345
80	2008-02-05 12:42:00	116.41598	40.03892
80	2008-02-05 12:43:06	116.41077	40.03622
80	2008-02-05 12:47:01	116.40484	40.0313
80	2008-02-05 12:48:08	116.40483	40.03131
80	2008-02-05 12:52:03	116.38088	40.0219
80	2008-02-05 12:53:10	116.37197	40.02167
80	2008-02-05 12:53:10	116.37197	40.02167
80	2008-02-05 12:57:05	116.3559	40.00762
80	2008-02-05 12:58:11	116.34613	40.00522
80	2008-02-05 13:02:06	116.33369	39.99661
80	2008-02-05 13:07:08	116.33264	39.99169
80	2008-02-05 13:08:15	116.33399	39.99581
80	2008-02-05 13:12:10	116.33353	39.99942
80	2008-02-05 13:13:16	116.3332	39.99975
80	2008-02-05 13:17:11	116.33782	40.01141
80	2008-02-05 13:18:18	116.34112	40.01392
80	2008-02-05 13:22:13	116.34269	40.00511
80	2008-02-05 13:22:13	116.34269	40.00511
80	2008-02-05 13:23:20	116.34292	40.00169
80	2008-02-05 13:27:15	116.33366	39.99876
80	2008-02-05 13:28:21	116.33366	39.99876
80	2008-02-05 13:32:16	116.32736	39.99151
80	2008-02-05 13:33:23	116.32723	39.99152
80	2008-02-05 13:37:18	116.32669	39.992
80	2008-02-05 13:38:25	116.32631	39.99203
80	2008-02-05 13:42:20	116.32618	39.99179
80	2008-02-05 13:43:26	116.32598	39.99164
80	2008-02-05 13:47:21	116.33086	39.9975
80	2008-02-05 13:48:28	116.33221	39.99918
80	2008-02-05 13:52:23	116.34642	39.99962
80	2008-02-05 13:53:30	116.34621	40.00573
80	2008-02-05 13:57:25	116.34581	40.01216
80	2008-02-05 13:58:31	116.34613	40.0069
80	2008-02-05 14:02:26	116.34633	40.00009
80	2008-02-05 14:03:33	116.33739	39.99945
80	2008-02-05 14:07:28	116.32771	39.9915
80	2008-02-05 14:08:34	116.32655	39.99422
80	2008-02-05 14:12:30	116.33092	39.99232
80	2008-02-05 14:17:31	116.34662	39.99198
80	2008-02-05 14:18:38	116.34685	39.98584
80	2008-02-05 14:22:33	116.3393	39.9663
80	2008-02-05 14:23:39	116.32769	39.96625
80	2008-02-05 14:27:35	116.32008	39.96586
80	2008-02-05 14:28:41	116.31845	39.96575
80	2008-02-05 14:32:36	116.32207	39.96573
80	2008-02-05 14:33:43	116.32355	39.96578
80	2008-02-05 14:37:38	116.32355	39.96578
80	2008-02-05 14:38:44	116.32355	39.96578
80	2008-02-05 14:42:40	116.32443	39.96586
80	2008-02-05 14:43:46	116.32858	39.96093
80	2008-02-05 14:47:41	116.3342	39.95652
80	2008-02-05 14:48:48	116.33856	39.95698
80	2008-02-05 15:03:12	116.37811	39.96155
80	2008-02-05 15:07:36	116.40144	39.96746
80	2008-02-05 15:07:47	116.40327	39.96757
80	2008-02-05 15:12:38	116.40864	39.97418
80	2008-02-05 15:22:52	116.41387	39.98728
80	2008-02-05 15:35:53	116.41099	39.98433
80	2008-02-05 15:39:58	116.41328	39.98445
80	2008-02-05 15:40:54	116.41505	39.98521
80	2008-02-05 15:44:59	116.41529	39.98689
80	2008-02-05 15:50:01	116.42554	39.98207
80	2008-02-05 15:52:17	116.42783	39.98039
80	2008-02-05 16:00:04	116.41458	39.98478
80	2008-02-05 16:15:09	116.40217	40.00809
80	2008-02-05 16:17:25	116.40168	40.00709
80	2008-02-05 16:27:13	116.40117	39.98187
80	2008-02-05 16:32:15	116.40182	39.96105
80	2008-02-05 16:32:33	116.40182	39.96105
80	2008-02-05 16:42:18	116.40138	39.97314
80	2008-02-05 16:47:20	116.40389	39.98123
80	2008-02-05 16:47:38	116.40388	39.98124
80	2008-02-05 16:52:21	116.41313	39.98418
80	2008-02-05 16:52:40	116.41313	39.98418
80	2008-02-05 16:57:23	116.41537	39.98573
80	2008-02-05 16:57:42	116.41536	39.98638
80	2008-02-05 16:57:42	116.41536	39.98638
80	2008-02-05 16:57:42	116.41536	39.98638
80	2008-02-05 17:02:25	116.43358	39.98656
80	2008-02-05 17:07:47	116.42462	39.98218
80	2008-02-05 17:17:48	116.41534	39.98551
80	2008-02-05 17:27:33	116.45945	39.96786
80	2008-02-05 17:32:55	116.44752	39.9595
80	2008-02-05 17:37:57	116.4538	39.95271
80	2008-02-05 17:47:40	116.45585	39.93469
80	2008-02-05 17:47:58	116.45585	39.93732
80	2008-02-05 17:47:58	116.45585	39.93732
80	2008-02-05 17:52:41	116.45596	39.94663
80	2008-02-05 17:53:00	116.45596	39.94663
80	2008-02-05 18:03:05	116.4554	39.9254
80	2008-02-05 18:07:46	116.4552	39.90762
80	2008-02-05 18:08:05	116.45509	39.90556
80	2008-02-05 18:12:48	116.47041	39.89919
80	2008-02-05 18:17:50	116.47161	39.89761
80	2008-02-05 18:27:53	116.46481	39.90723
80	2008-02-05 18:28:11	116.46349	39.90721
80	2008-02-05 18:37:56	116.43261	39.89846
80	2008-02-05 18:48:20	116.4497	39.90682
80	2008-02-05 18:58:21	116.41894	39.89207
80	2008-02-05 19:03:05	116.41481	39.89584
80	2008-02-05 19:03:23	116.41614	39.89586
80	2008-02-05 19:08:06	116.43064	39.90181
80	2008-02-05 19:08:25	116.4325	39.90185
80	2008-02-05 19:13:08	116.43011	39.90196
80	2008-02-05 19:18:10	116.43426	39.86937
80	2008-02-05 19:23:11	116.43228	39.86087
80	2008-02-05 19:28:30	116.42617	39.8528
80	2008-02-05 19:38:15	116.42526	39.84383
80	2008-02-05 19:43:17	116.42231	39.85043
80	2008-02-05 19:48:18	116.42498	39.85699
80	2008-02-05 19:53:20	116.42578	39.85938
80	2008-02-05 19:53:39	116.42577	39.85948
80	2008-02-05 19:53:39	116.42577	39.85948
80	2008-02-05 20:17:22	116.42614	39.9039
80	2008-02-05 20:20:31	116.43783	39.89377
80	2008-02-05 20:22:24	116.43995	39.87697
80	2008-02-05 20:25:33	116.43289	39.86735
80	2008-02-05 20:27:25	116.43273	39.86587
80	2008-02-05 20:27:25	116.43273	39.86587
80	2008-02-05 20:30:35	116.42645	39.86462
80	2008-02-05 20:32:27	116.4243	39.86651
80	2008-02-05 20:35:36	116.43818	39.87061
80	2008-02-05 20:37:29	116.44969	39.87006
80	2008-02-05 20:40:38	116.46124	39.86996
80	2008-02-05 20:42:30	116.46976	39.86991
80	2008-02-05 20:45:39	116.47956	39.86985
80	2008-02-05 20:47:32	116.47134	39.87395
80	2008-02-05 20:50:41	116.47131	39.88275
80	2008-02-05 20:52:34	116.47131	39.88275
80	2008-02-05 20:55:43	116.46837	39.89211
80	2008-02-05 20:57:35	116.46672	39.89216
80	2008-02-05 21:00:44	116.46663	39.89303
80	2008-02-05 21:00:44	116.46663	39.89303
80	2008-02-05 21:02:37	116.46222	39.89599
80	2008-02-05 21:05:46	116.45577	39.90221
80	2008-02-05 21:10:48	116.45474	39.90498
80	2008-02-05 21:12:40	116.45507	39.89616
80	2008-02-05 21:15:49	116.45889	39.89163
80	2008-02-05 21:15:49	116.45889	39.89163
80	2008-02-05 21:17:41	116.45908	39.88975
80	2008-02-05 21:20:50	116.47081	39.89192
80	2008-02-05 21:22:43	116.4715	39.89537
80	2008-02-05 21:25:52	116.47167	39.90356
80	2008-02-05 21:27:44	116.47406	39.90674
80	2008-02-05 21:30:53	116.51337	39.90655
80	2008-02-05 21:32:46	116.52074	39.90996
80	2008-02-05 21:35:55	116.52794	39.91569
80	2008-02-05 21:37:47	116.53056	39.91864
80	2008-02-05 21:40:57	116.52812	39.91741
80	2008-02-05 21:42:49	116.53421	39.91516
80	2008-02-05 21:45:58	116.5523	39.91484
80	2008-02-05 21:47:51	116.56535	39.91441
80	2008-02-05 21:51:00	116.5772	39.91485
80	2008-02-05 21:52:52	116.58212	39.91581
80	2008-02-05 21:56:02	116.57625	39.91312
80	2008-02-05 21:57:54	116.57174	39.91364
80	2008-02-05 22:01:03	116.55266	39.90849
80	2008-02-05 22:02:56	116.53761	39.90985
80	2008-02-05 22:06:27	116.50926	39.90687
80	2008-02-05 22:07:57	116.4913	39.90705
80	2008-02-05 22:11:07	116.47627	39.9097
80	2008-02-05 22:16:08	116.46968	39.91147
80	2008-02-05 22:18:01	116.46968	39.91147
80	2008-02-05 22:21:10	116.46965	39.91162
80	2008-02-05 22:23:02	116.47113	39.91241
80	2008-02-05 22:26:12	116.47253	39.92153
80	2008-02-05 22:28:04	116.47857	39.92327
80	2008-02-05 22:33:06	116.47256	39.92166
80	2008-02-05 22:33:06	116.47256	39.92166
80	2008-02-05 22:36:15	116.46647	39.91473
80	2008-02-05 22:38:07	116.45717	39.91738
80	2008-02-05 22:41:16	116.4553	39.89189
80	2008-02-05 22:43:09	116.4548	39.87293
80	2008-02-05 22:46:18	116.45625	39.86998
80	2008-02-05 22:48:11	116.46391	39.87006
80	2008-02-05 23:08:17	116.44957	39.89157
80	2008-02-05 23:15:37	116.42123	39.90486
80	2008-02-05 23:20:24	116.42025	39.91877
80	2008-02-05 23:25:40	116.41964	39.93491
80	2008-02-05 23:35:44	116.39655	39.94524
80	2008-02-05 23:40:45	116.40249	39.935
80	2008-02-05 23:40:45	116.40249	39.935
80	2008-02-05 23:45:33	116.40126	39.91705
80	2008-02-05 23:45:47	116.40035	39.91694
80	2008-02-05 23:50:34	116.39057	39.90636
80	2008-02-05 23:50:49	116.38789	39.90626
80	2008-02-05 23:55:54	116.34967	39.90628
80	2008-02-06 00:00:38	116.3471	39.88793
80	2008-02-06 00:00:52	116.34723	39.88636
80	2008-02-06 00:05:54	116.36218	39.88783
80	2008-02-06 00:10:41	116.3682	39.89925
80	2008-02-06 00:10:55	116.3681	39.90081
80	2008-02-06 00:15:43	116.36745	39.91696
80	2008-02-06 00:16:23	116.36731	39.92075
80	2008-02-06 00:20:44	116.36683	39.93147
80	2008-02-06 00:25:46	116.38614	39.94752
80	2008-02-06 00:26:00	116.38923	39.94754
80	2008-02-06 00:30:48	116.40349	39.93932
80	2008-02-06 00:31:02	116.40365	39.93935
80	2008-02-06 00:46:07	116.48534	39.95577
80	2008-02-06 00:51:13	116.48383	39.96647
80	2008-02-06 00:55:56	116.47268	39.97026
80	2008-02-06 01:00:57	116.44562	39.94646
80	2008-02-06 01:01:12	116.44437	39.94633
80	2008-02-06 01:06:13	116.42088	39.93512
80	2008-02-06 01:11:15	116.43451	39.93972
80	2008-02-06 01:16:02	116.4555	39.93356
80	2008-02-06 01:21:18	116.4547	39.87805
80	2008-02-06 01:31:07	116.45557	39.89068
80	2008-02-06 01:31:22	116.45556	39.89185
80	2008-02-06 01:36:23	116.4557	39.93819
80	2008-02-06 01:41:38	116.48752	39.96023
80	2008-02-06 01:41:38	116.48752	39.96023
80	2008-02-06 01:46:27	116.48345	39.98646
80	2008-02-06 01:46:27	116.48345	39.98646
80	2008-02-06 01:51:14	116.51236	40.0167
80	2008-02-06 01:51:14	116.51236	40.0167
80	2008-02-06 01:51:28	116.51428	40.01958
80	2008-02-06 01:56:30	116.54025	40.05652
80	2008-02-06 02:01:17	116.55406	40.09359
80	2008-02-06 02:11:20	116.59238	40.14411
80	2008-02-06 02:11:34	116.59238	40.14411
80	2008-02-06 02:37:34	116.61103	40.15366
80	2008-02-06 02:37:49	116.61269	40.15448
80	2008-02-06 02:42:36	116.62591	40.15922
80	2008-02-06 02:42:50	116.62591	40.15922
80	2008-02-06 02:47:37	116.62591	40.15922
80	2008-02-06 02:47:51	116.62591	40.15922
80	2008-02-06 02:52:38	116.62591	40.15922
80	2008-02-06 02:52:53	116.62591	40.15922
80	2008-02-06 09:43:23	116.62498	40.16039
80	2008-02-06 09:45:06	116.61288	40.15582
80	2008-02-06 09:48:25	116.60055	40.17068
80	2008-02-06 09:50:08	116.60055	40.17068
80	2008-02-06 09:55:10	116.60034	40.1707
80	2008-02-06 09:58:28	116.60034	40.1707
80	2008-02-06 10:00:11	116.60034	40.1707
80	2008-02-06 10:03:30	116.60034	40.1707
80	2008-02-06 10:05:13	116.60034	40.1707
80	2008-02-06 10:10:14	116.60034	40.1707
80	2008-02-06 10:13:33	116.60034	40.1707
80	2008-02-06 10:15:16	116.60034	40.1707
80	2008-02-06 10:18:35	116.60034	40.1707
80	2008-02-06 10:20:18	116.60034	40.1707
80	2008-02-06 10:23:36	116.60034	40.1707
80	2008-02-06 10:23:36	116.60034	40.1707
80	2008-02-06 10:25:19	116.60034	40.1707
80	2008-02-06 10:28:38	116.60034	40.1707
80	2008-02-06 10:30:21	116.60034	40.1707
80	2008-02-06 10:33:39	116.60034	40.1707
80	2008-02-06 10:35:23	116.60034	40.1707
80	2008-02-06 10:38:41	116.60034	40.1707
80	2008-02-06 10:40:24	116.60034	40.1707
80	2008-02-06 10:43:43	116.60034	40.1707
80	2008-02-06 10:45:26	116.60034	40.1707
80	2008-02-06 10:48:44	116.60034	40.1707
80	2008-02-06 10:50:28	116.60034	40.1707
80	2008-02-06 10:53:46	116.60034	40.1707
80	2008-02-06 10:55:29	116.60034	40.1707
80	2008-02-06 10:58:48	116.60034	40.1707
80	2008-02-06 11:00:31	116.60148	40.17213
80	2008-02-06 11:03:49	116.62076	40.15838
80	2008-02-06 11:05:33	116.62471	40.16273
80	2008-02-06 11:08:51	116.62592	40.15931
80	2008-02-06 11:10:34	116.62565	40.15941
80	2008-02-06 11:13:53	116.63584	40.18601
80	2008-02-06 11:15:36	116.63612	40.20034
80	2008-02-06 11:18:54	116.64401	40.22975
80	2008-02-06 11:20:38	116.63619	40.24655
80	2008-02-06 11:23:56	116.6331	40.27302
80	2008-02-06 11:25:39	116.63583	40.28523
80	2008-02-06 11:25:39	116.63583	40.28523
80	2008-02-06 11:25:39	116.63583	40.28523
80	2008-02-06 11:25:39	116.63583	40.28523
80	2008-02-06 11:28:58	116.6506	40.31702
80	2008-02-06 11:33:59	116.71184	40.32716
80	2008-02-06 11:39:01	116.7749	40.34649
80	2008-02-06 11:40:44	116.7893	40.3534
80	2008-02-06 11:44:03	116.80337	40.36002
80	2008-02-06 11:45:46	116.82091	40.36656
80	2008-02-06 11:49:04	116.83579	40.37709
80	2008-02-06 11:50:48	116.8427	40.387
80	2008-02-06 11:54:06	116.84113	40.40887
80	2008-02-06 11:55:49	116.82873	40.42467
80	2008-02-06 11:59:08	116.83344	40.46295
80	2008-02-06 12:00:51	116.82729	40.47623
80	2008-02-06 12:04:09	116.81588	40.49269
80	2008-02-06 12:05:53	116.81403	40.50426
80	2008-02-06 12:09:11	116.81239	40.52574
80	2008-02-06 12:10:54	116.81454	40.53916
80	2008-02-06 12:14:13	116.8018	40.55802
80	2008-02-06 12:15:56	116.79873	40.56274
80	2008-02-06 12:19:14	116.81903	40.56266
80	2008-02-06 12:24:16	116.82823	40.59013
80	2008-02-06 12:25:59	116.83895	40.59687
80	2008-02-06 12:29:18	116.85909	40.60873
80	2008-02-06 12:29:18	116.85909	40.60873
80	2008-02-06 12:31:01	116.86552	40.60158
80	2008-02-06 12:34:19	116.87927	40.58212
80	2008-02-06 12:39:21	116.91051	40.56728
80	2008-02-06 14:14:06	116.91753	40.58062
80	2008-02-06 14:15:09	116.91548	40.58023
80	2008-02-06 14:16:32	116.91545	40.58028
80	2008-02-06 14:48:38	116.91734	40.57677
80	2008-02-06 14:52:27	116.91861	40.57762
80	2008-02-06 14:53:39	116.91686	40.57483
80	2008-02-06 19:08:12	116.91613	40.57522
80	2008-02-06 19:12:01	116.91542	40.58026
80	2008-02-06 20:08:37	116.91643	40.57485
80	2008-02-06 20:46:31	116.91697	40.57479
80	2008-02-06 20:46:31	116.91697	40.57479
80	2008-02-06 20:46:31	116.91697	40.57479
80	2008-02-06 20:46:31	116.91697	40.57479
80	2008-02-06 20:46:31	116.91697	40.57479
80	2008-02-06 20:46:31	116.91697	40.57479
80	2008-02-06 20:46:31	116.91697	40.57479
80	2008-02-06 20:46:31	116.91697	40.57479
80	2008-02-06 20:46:31	116.91697	40.57479
80	2008-02-06 20:46:31	116.91697	40.57479
80	2008-02-06 20:46:31	116.91697	40.57479
80	2008-02-06 20:46:31	116.91697	40.57479
80	2008-02-06 20:46:31	116.91697	40.57479
80	2008-02-06 20:46:31	116.91697	40.57479
80	2008-02-06 20:46:31	116.91697	40.57479
80	2008-02-06 20:46:31	116.91697	40.57479
80	2008-02-06 20:46:31	116.91697	40.57479
80	2008-02-07 16:23:38	116.91702	40.57479
80	2008-02-07 16:26:08	116.91666	40.57805
80	2008-02-07 16:28:40	116.91542	40.58024
80	2008-02-07 16:37:17	116.91544	40.58021
80	2008-02-07 16:45:19	116.9171	40.57488
80	2008-02-07 18:42:03	116.91	40.57126
80	2008-02-07 18:42:14	116.91003	40.57002
80	2008-02-07 18:47:05	116.88685	40.57371
80	2008-02-07 18:52:07	116.8627	40.60286
80	2008-02-07 18:52:17	116.86107	40.60344
80	2008-02-07 18:57:08	116.84205	40.598
80	2008-02-07 18:57:19	116.84042	40.5977
80	2008-02-07 19:02:10	116.829	40.57758
80	2008-02-07 19:02:20	116.82836	40.57677
80	2008-02-07 19:07:11	116.80194	40.56101
80	2008-02-07 19:07:22	116.80016	40.56176
80	2008-02-07 19:12:13	116.81585	40.54109
80	2008-02-07 19:12:23	116.81507	40.53982
80	2008-02-07 19:17:15	116.81371	40.50536
80	2008-02-07 19:17:25	116.81403	40.50442
80	2008-02-07 19:22:16	116.82413	40.4778
80	2008-02-07 19:22:27	116.8261	40.47679
80	2008-02-07 19:27:18	116.82642	40.43133
80	2008-02-07 19:27:28	116.82644	40.4296
80	2008-02-07 19:32:20	116.84262	40.386
80	2008-02-07 19:32:30	116.84217	40.38475
80	2008-02-07 19:37:21	116.81488	40.36545
80	2008-02-07 19:37:32	116.81278	40.36468
80	2008-02-07 19:42:23	116.76999	40.34428
80	2008-02-07 19:42:33	116.76799	40.34332
80	2008-02-07 19:47:25	116.71321	40.32721
80	2008-02-07 19:47:35	116.71124	40.32717
80	2008-02-07 19:52:26	116.65764	40.32207
80	2008-02-07 19:52:37	116.65559	40.32119
80	2008-02-07 19:57:28	116.63852	40.29687
80	2008-02-07 19:57:38	116.63801	40.29524
80	2008-02-07 20:02:30	116.63217	40.25639
80	2008-02-07 20:02:40	116.6326	40.25472
80	2008-02-07 20:07:31	116.63633	40.21357
80	2008-02-07 20:07:42	116.63626	40.21185
80	2008-02-07 20:12:33	116.60875	40.18808
80	2008-02-07 20:12:43	116.6085	40.18651
80	2008-02-07 20:17:35	116.60023	40.16998
80	2008-02-07 20:17:45	116.60045	40.17037
80	2008-02-07 20:22:36	116.60027	40.17076
80	2008-02-07 20:22:47	116.60027	40.17076
80	2008-02-07 20:25:37	116.60027	40.17076
80	2008-02-07 22:42:43	116.61886	40.16943
80	2008-02-07 22:43:28	116.62954	40.17017
80	2008-02-07 22:43:28	116.62954	40.17017
80	2008-02-07 22:47:44	116.65048	40.17443
80	2008-02-07 22:48:30	116.64785	40.17499
80	2008-02-07 22:52:46	116.62145	40.1697
80	2008-02-07 22:53:32	116.61877	40.16951
80	2008-02-07 22:57:47	116.60085	40.17056
80	2008-02-08 11:09:53	116.60121	40.16883
80	2008-02-08 11:10:14	116.60263	40.16838
80	2008-02-08 11:14:55	116.62471	40.1627
80	2008-02-08 11:15:15	116.62471	40.1627
80	2008-02-08 11:18:45	116.62591	40.15924
80	2008-02-08 11:30:18	116.62211	40.15911
80	2008-02-08 11:33:04	116.6034	40.16846
80	2008-02-08 11:35:19	116.60117	40.17214
80	2008-02-08 11:38:06	116.6158	40.15595
80	2008-02-08 11:40:21	116.62593	40.15922
