# Supplementary material for: An adaptive map-matching algorithm based on hierarchical fuzzy system from vehicular GPS data
Source: PLoS One. 2017 Dec 5;12(12):e0188796. doi: 10.1371/journal.pone.0188796 (PMC5716534; doi:10.1371/journal.pone.0188796)
Supplement: S1 Data — (ZIP) [file pone.0188796.s001.zip › data samples/81.txt]

81	2008-02-02 13:37:30	116.48931	39.92167
81	2008-02-02 13:42:30	116.47585	39.96177
81	2008-02-02 13:47:31	116.44496	39.95874
81	2008-02-02 13:52:31	116.41583	39.96826
81	2008-02-02 13:53:17	116.41539	39.96816
81	2008-02-02 13:58:17	116.42537	39.95805
81	2008-02-02 14:03:17	116.42873	39.95333
81	2008-02-02 14:04:05	116.42873	39.95332
81	2008-02-02 14:08:17	116.42874	39.9533
81	2008-02-02 14:13:17	116.44267	39.9534
81	2008-02-02 14:24:35	116.43849	39.93509
81	2008-02-02 14:29:55	116.45345	39.93237
81	2008-02-02 14:34:55	116.45469	39.93227
81	2008-02-02 14:39:55	116.46082	39.92979
81	2008-02-02 14:44:55	116.46697	39.92574
81	2008-02-02 14:49:55	116.46352	39.91585
81	2008-02-02 14:54:55	116.47785	39.91428
81	2008-02-02 14:57:02	116.48386	39.91246
81	2008-02-02 15:03:35	116.47426	39.89918
81	2008-02-02 15:08:36	116.47178	39.90037
81	2008-02-02 15:13:36	116.47181	39.90163
81	2008-02-02 15:18:36	116.47181	39.90221
81	2008-02-02 15:20:28	116.47176	39.90552
81	2008-02-02 15:25:28	116.4718	39.90633
81	2008-02-02 15:30:28	116.46352	39.90917
81	2008-02-02 15:35:28	116.47583	39.91416
81	2008-02-02 15:37:23	116.48101	39.91374
81	2008-02-02 15:42:23	116.4679	39.9144
81	2008-02-02 15:48:33	116.47156	39.91434
81	2008-02-02 15:49:50	116.47157	39.91433
81	2008-02-02 15:50:28	116.47641	39.91408
81	2008-02-02 15:55:25	116.49679	39.91435
81	2008-02-02 15:57:13	116.50314	39.91467
81	2008-02-02 16:01:59	116.52383	39.91569
81	2008-02-02 16:03:18	116.52696	39.91558
81	2008-02-02 16:06:59	116.52965	39.91751
81	2008-02-02 16:09:45	116.52879	39.91737
81	2008-02-02 16:14:45	116.51562	39.91579
81	2008-02-02 16:19:45	116.48526	39.91261
81	2008-02-02 16:24:45	116.47022	39.9143
81	2008-02-02 16:24:45	116.47022	39.9143
81	2008-02-02 16:29:45	116.45623	39.91783
81	2008-02-02 16:34:45	116.44302	39.9217
81	2008-02-02 16:39:45	116.42877	39.92475
81	2008-02-02 16:44:45	116.42768	39.9449
81	2008-02-02 16:49:45	116.41934	39.94698
81	2008-02-02 16:50:05	116.41934	39.94699
81	2008-02-02 16:54:45	116.42741	39.94627
81	2008-02-02 16:59:45	116.42831	39.92144
81	2008-02-02 17:04:45	116.42191	39.9141
81	2008-02-02 17:09:45	116.41218	39.91352
81	2008-02-02 17:14:45	116.41181	39.91064
81	2008-02-02 17:16:58	116.40831	39.9072
81	2008-02-02 17:19:45	116.40883	39.91055
81	2008-02-02 17:24:45	116.41219	39.90059
81	2008-02-02 17:29:45	116.41337	39.88581
81	2008-02-02 17:30:41	116.41418	39.88568
81	2008-02-02 17:35:41	116.42137	39.88633
81	2008-02-02 17:40:41	116.42563	39.88262
81	2008-02-02 17:48:46	116.45391	39.88314
81	2008-02-02 17:50:05	116.45667	39.88294
81	2008-02-02 17:53:46	116.46161	39.87799
81	2008-02-02 17:58:45	116.45552	39.87003
81	2008-02-02 18:03:45	116.43799	39.8577
81	2008-02-02 18:08:45	116.4329	39.85717
81	2008-02-02 18:13:46	116.44046	39.84406
81	2008-02-02 18:18:46	116.44746	39.82314
81	2008-02-02 18:23:46	116.44651	39.80846
81	2008-02-02 18:28:46	116.45419	39.79613
81	2008-02-02 18:29:02	116.4542	39.79617
81	2008-02-02 18:34:02	116.45537	39.79766
81	2008-02-02 18:39:02	116.44441	39.8069
81	2008-02-02 18:44:02	116.44681	39.8238
81	2008-02-02 18:49:05	116.44022	39.84553
81	2008-02-02 18:54:03	116.45012	39.86151
81	2008-02-02 19:01:39	116.43823	39.85738
81	2008-02-02 19:06:39	116.42777	39.85729
81	2008-02-02 19:11:39	116.42575	39.8595
81	2008-02-02 19:16:39	116.42041	39.86358
81	2008-02-02 19:21:39	116.41269	39.86391
81	2008-02-02 19:24:30	116.4068	39.86359
81	2008-02-02 19:29:30	116.40819	39.87167
81	2008-02-02 19:34:30	116.41507	39.88238
81	2008-02-02 19:35:22	116.41865	39.88245
81	2008-02-02 19:40:22	116.43844	39.888
81	2008-02-02 19:45:22	116.46495	39.90351
81	2008-02-02 19:45:31	116.46657	39.90355
81	2008-02-02 19:50:31	116.45596	39.90336
81	2008-02-02 19:55:31	116.45587	39.90999
81	2008-02-02 19:55:48	116.45625	39.91103
81	2008-02-02 20:00:48	116.45551	39.92377
81	2008-02-02 20:05:48	116.4556	39.93986
81	2008-02-02 20:10:48	116.45815	39.96522
81	2008-02-02 20:15:48	116.45806	39.97364
81	2008-02-02 20:20:48	116.45621	39.9845
81	2008-02-02 20:25:48	116.46613	39.99349
81	2008-02-02 20:29:25	116.4646	39.99602
81	2008-02-02 20:34:25	116.4668	39.9996
81	2008-02-02 20:39:24	116.48073	39.98856
81	2008-02-02 20:44:25	116.48154	39.98793
81	2008-02-02 20:49:25	116.47847	39.97542
81	2008-02-02 20:54:25	116.47499	39.96221
81	2008-02-02 20:59:25	116.48366	39.92061
81	2008-02-02 21:04:25	116.49961	39.91461
81	2008-02-02 21:09:25	116.51276	39.91546
81	2008-02-02 21:16:41	116.53522	39.91514
81	2008-02-02 21:21:42	116.55668	39.915
81	2008-02-02 21:26:42	116.57629	39.91308
81	2008-02-02 21:30:44	116.58537	39.9133
81	2008-02-02 21:35:44	116.57189	39.91363
81	2008-02-02 21:40:45	116.54897	39.90866
81	2008-02-02 21:45:45	116.54652	39.90957
81	2008-02-02 21:50:45	116.54646	39.90957
81	2008-02-02 21:55:44	116.54647	39.90953
81	2008-02-02 22:00:44	116.54649	39.90953
81	2008-02-02 22:05:44	116.54649	39.90954
81	2008-02-02 22:10:44	116.54649	39.90955
81	2008-02-02 22:15:44	116.54647	39.90956
81	2008-02-02 22:20:44	116.54666	39.90947
81	2008-02-02 22:25:44	116.5465	39.90957
81	2008-02-02 22:30:44	116.54631	39.90956
81	2008-02-02 22:35:44	116.54648	39.90961
81	2008-02-02 22:40:44	116.54651	39.90964
81	2008-02-02 22:45:44	116.54652	39.90964
81	2008-02-02 22:50:44	116.54652	39.90965
81	2008-02-02 22:55:44	116.54654	39.90966
81	2008-02-02 23:00:44	116.54654	39.90967
81	2008-02-02 23:05:44	116.54653	39.90967
81	2008-02-02 23:10:44	116.54654	39.90967
81	2008-02-02 23:10:44	116.54654	39.90967
81	2008-02-02 23:15:44	116.54653	39.90967
81	2008-02-02 23:20:44	116.54653	39.90967
81	2008-02-02 23:25:44	116.54654	39.90967
81	2008-02-02 23:35:44	116.54655	39.90967
81	2008-02-02 23:40:44	116.5466	39.90978
81	2008-02-02 23:45:44	116.54661	39.90951
81	2008-02-02 23:50:44	116.54637	39.90948
81	2008-02-02 23:55:44	116.54643	39.90944
81	2008-02-03 00:00:44	116.54646	39.90947
81	2008-02-03 00:05:44	116.54647	39.90945
81	2008-02-03 00:10:44	116.54647	39.90945
81	2008-02-03 00:20:44	116.54645	39.90947
81	2008-02-03 00:25:44	116.54646	39.90947
81	2008-02-03 00:30:44	116.54646	39.90949
81	2008-02-03 00:40:44	116.54647	39.90951
81	2008-02-03 00:45:44	116.54646	39.90952
81	2008-02-03 00:50:45	116.54647	39.90952
81	2008-02-03 00:55:44	116.54658	39.90949
81	2008-02-03 01:00:43	116.54658	39.90949
81	2008-02-03 01:05:43	116.54657	39.90949
81	2008-02-03 01:15:43	116.54657	39.90949
81	2008-02-03 01:20:43	116.54657	39.90949
81	2008-02-03 01:25:43	116.54657	39.90948
81	2008-02-03 01:30:43	116.54657	39.90948
81	2008-02-03 01:35:43	116.54657	39.90948
81	2008-02-03 01:35:43	116.54657	39.90948
81	2008-02-03 01:40:43	116.5466	39.90939
81	2008-02-03 01:40:43	116.5466	39.90939
81	2008-02-03 01:45:44	116.54658	39.90949
81	2008-02-03 01:50:44	116.54648	39.90941
81	2008-02-03 01:55:44	116.54649	39.90945
81	2008-02-03 02:00:44	116.54647	39.90946
81	2008-02-03 02:15:43	116.54648	39.90949
81	2008-02-03 03:25:35	116.54654	39.90953
81	2008-02-03 03:25:43	116.54654	39.90953
81	2008-02-03 03:30:43	116.54655	39.90953
81	2008-02-03 03:35:43	116.54655	39.90953
81	2008-02-03 03:40:43	116.54655	39.90953
81	2008-02-03 03:45:43	116.54656	39.90953
81	2008-02-03 03:50:43	116.54647	39.90962
81	2008-02-03 03:55:43	116.54655	39.90955
81	2008-02-03 04:05:44	116.54657	39.9095
81	2008-02-03 04:10:44	116.54646	39.90952
81	2008-02-03 04:15:44	116.54654	39.90946
81	2008-02-03 04:20:44	116.54653	39.90948
81	2008-02-03 04:25:43	116.54646	39.90961
81	2008-02-03 04:30:43	116.54647	39.9096
81	2008-02-03 04:35:43	116.54647	39.90961
81	2008-02-03 04:40:43	116.54647	39.90959
81	2008-02-03 04:45:43	116.54647	39.90958
81	2008-02-03 04:50:43	116.54647	39.90957
81	2008-02-03 04:55:43	116.54647	39.90957
81	2008-02-03 05:00:44	116.54648	39.90957
81	2008-02-03 05:05:44	116.54655	39.90947
81	2008-02-03 05:10:43	116.54659	39.90945
81	2008-02-03 05:15:43	116.54659	39.90945
81	2008-02-03 05:20:43	116.54659	39.90945
81	2008-02-03 05:25:43	116.5466	39.90945
81	2008-02-03 05:35:43	116.5465	39.90952
81	2008-02-03 05:40:43	116.5465	39.90952
81	2008-02-03 05:45:43	116.54648	39.90953
81	2008-02-03 05:50:43	116.5465	39.90952
81	2008-02-03 05:55:43	116.54651	39.90953
81	2008-02-03 06:00:43	116.54652	39.90952
81	2008-02-03 06:05:43	116.54653	39.90952
81	2008-02-03 06:15:43	116.54653	39.90952
81	2008-02-03 06:20:43	116.54653	39.90952
81	2008-02-03 06:25:43	116.54653	39.90952
81	2008-02-03 06:25:43	116.54653	39.90952
81	2008-02-03 06:30:43	116.54652	39.90952
81	2008-02-03 06:30:43	116.54652	39.90952
81	2008-02-03 06:35:43	116.54652	39.90952
81	2008-02-03 06:40:42	116.54652	39.90952
81	2008-02-03 06:45:42	116.54652	39.90953
81	2008-02-03 06:50:42	116.54651	39.90953
81	2008-02-03 06:55:42	116.54651	39.90953
81	2008-02-03 07:00:42	116.54651	39.90953
81	2008-02-03 07:05:42	116.54656	39.90946
81	2008-02-03 07:10:42	116.54655	39.90947
81	2008-02-03 07:15:42	116.54654	39.90947
81	2008-02-03 07:20:43	116.54654	39.90949
81	2008-02-03 07:40:43	116.54652	39.90951
81	2008-02-03 07:50:43	116.54651	39.90952
81	2008-02-03 08:10:42	116.54652	39.90951
81	2008-02-03 08:30:42	116.54653	39.90951
81	2008-02-03 08:40:42	116.54653	39.90952
81	2008-02-03 08:45:42	116.54653	39.90952
81	2008-02-03 08:55:42	116.54653	39.90952
81	2008-02-03 08:55:42	116.54653	39.90952
81	2008-02-03 09:00:42	116.54652	39.90955
81	2008-02-03 09:05:42	116.5465	39.90953
81	2008-02-03 09:16:13	116.54651	39.90953
81	2008-02-03 09:20:42	116.54651	39.90953
81	2008-02-03 09:25:42	116.54684	39.90941
81	2008-02-03 09:30:42	116.5464	39.90951
81	2008-02-03 09:35:42	116.54638	39.90947
81	2008-02-03 09:40:42	116.54645	39.90946
81	2008-02-03 09:45:42	116.54648	39.90945
81	2008-02-03 09:50:42	116.54649	39.90946
81	2008-02-03 09:55:42	116.54649	39.90946
81	2008-02-03 10:00:42	116.54648	39.90948
81	2008-02-03 10:05:42	116.54645	39.90951
81	2008-02-03 10:10:42	116.54636	39.90941
81	2008-02-03 10:15:42	116.54646	39.90944
81	2008-02-03 10:20:42	116.54625	39.90919
81	2008-02-03 10:25:42	116.54635	39.90953
81	2008-02-03 10:30:42	116.54635	39.90954
81	2008-02-03 10:35:42	116.54636	39.90954
81	2008-02-03 10:40:42	116.54643	39.90963
81	2008-02-03 10:45:42	116.54641	39.90962
81	2008-02-03 10:50:42	116.54641	39.90961
81	2008-02-03 10:55:42	116.54648	39.90972
81	2008-02-03 11:10:41	116.54637	39.90936
81	2008-02-03 11:15:41	116.54644	39.90958
81	2008-02-03 11:20:41	116.54646	39.90957
81	2008-02-03 11:20:41	116.54646	39.90957
81	2008-02-03 11:25:41	116.54661	39.90959
81	2008-02-03 11:30:41	116.54701	39.90913
81	2008-02-03 11:35:41	116.54659	39.90957
81	2008-02-03 11:40:41	116.54657	39.90957
81	2008-02-03 11:50:42	116.54654	39.90956
81	2008-02-03 11:55:42	116.54653	39.90955
81	2008-02-03 12:00:42	116.54651	39.90955
81	2008-02-03 12:05:42	116.54816	39.91439
81	2008-02-03 12:08:22	116.54341	39.91498
81	2008-02-03 12:13:30	116.5239	39.91596
81	2008-02-03 12:18:30	116.52303	39.91582
81	2008-02-03 12:26:46	116.4902	39.90699
81	2008-02-03 12:34:48	116.44184	39.90671
81	2008-02-03 12:39:48	116.45164	39.90687
81	2008-02-03 12:44:48	116.45469	39.89826
81	2008-02-03 12:49:48	116.44143	39.89969
81	2008-02-03 12:54:48	116.43313	39.89322
81	2008-02-03 12:59:48	116.42146	39.89511
81	2008-02-03 13:03:17	116.41453	39.89589
81	2008-02-03 13:08:17	116.41459	39.88215
81	2008-02-03 13:13:17	116.41336	39.85594
81	2008-02-03 13:18:17	116.38273	39.85568
81	2008-02-03 13:19:59	116.37746	39.85732
81	2008-02-03 13:23:50	116.38054	39.86352
81	2008-02-03 13:28:50	116.40609	39.87067
81	2008-02-03 13:33:50	116.41458	39.87544
81	2008-02-03 13:35:09	116.41249	39.8753
81	2008-02-03 13:40:09	116.42142	39.8788
81	2008-02-03 13:45:09	116.42188	39.89121
81	2008-02-03 13:50:10	116.42909	39.88529
81	2008-02-03 13:54:09	116.42355	39.88914
81	2008-02-03 13:59:09	116.44966	39.89424
81	2008-02-03 14:01:21	116.45384	39.89607
81	2008-02-03 14:04:34	116.45742	39.89912
81	2008-02-03 14:06:21	116.46604	39.89919
81	2008-02-03 14:11:21	116.4681	39.89927
81	2008-02-03 14:16:21	116.46956	39.8992
81	2008-02-03 14:21:21	116.47114	39.89915
81	2008-02-03 14:26:21	116.47166	39.90643
81	2008-02-03 14:27:30	116.47146	39.90648
81	2008-02-03 14:32:30	116.47825	39.91401
81	2008-02-03 14:35:11	116.49077	39.91446
81	2008-02-03 14:37:37	116.49775	39.91443
81	2008-02-03 14:42:37	116.51496	39.91659
81	2008-02-03 14:45:08	116.51815	39.92248
81	2008-02-03 14:50:09	116.51384	39.92194
81	2008-02-03 14:50:55	116.51499	39.9206
81	2008-02-03 14:55:55	116.49632	39.91696
81	2008-02-03 15:02:31	116.49772	39.91713
81	2008-02-03 15:07:31	116.47617	39.92171
81	2008-02-03 15:21:15	116.46899	39.9122
81	2008-02-03 15:26:15	116.45542	39.91803
81	2008-02-03 15:31:15	116.44455	39.9215
81	2008-02-03 15:36:15	116.42391	39.92326
81	2008-02-03 15:41:15	116.41131	39.92168
81	2008-02-03 15:43:33	116.41139	39.91562
81	2008-02-03 15:48:33	116.40882	39.90911
81	2008-02-03 15:53:33	116.41158	39.90486
81	2008-02-03 15:58:33	116.40064	39.89997
81	2008-02-03 16:01:33	116.4058	39.89708
81	2008-02-03 16:06:33	116.39252	39.89031
81	2008-02-03 16:11:33	116.36852	39.8881
81	2008-02-03 16:16:33	116.36806	39.87596
81	2008-02-03 16:21:33	116.3599	39.8653
81	2008-02-03 16:21:35	116.35973	39.86527
81	2008-02-03 16:26:35	116.36727	39.86862
81	2008-02-03 16:31:36	116.37569	39.87738
81	2008-02-03 16:36:36	116.38374	39.88443
81	2008-02-03 16:40:03	116.3888	39.88478
81	2008-02-03 16:45:03	116.37847	39.88555
81	2008-02-03 16:50:03	116.37861	39.88715
81	2008-02-03 16:55:03	116.37533	39.88802
81	2008-02-03 17:00:03	116.35453	39.88791
81	2008-02-03 17:05:03	116.34273	39.89188
81	2008-02-03 17:10:03	116.30705	39.89605
81	2008-02-03 17:14:56	116.30393	39.92002
81	2008-02-03 17:19:55	116.30393	39.92002
81	2008-02-03 17:24:55	116.304	39.91265
81	2008-02-03 17:29:55	116.30401	39.90892
81	2008-02-03 17:34:54	116.31471	39.92231
81	2008-02-03 17:39:54	116.32659	39.9217
81	2008-02-03 17:44:54	116.33747	39.92165
81	2008-02-03 17:49:54	116.34451	39.92717
81	2008-02-03 17:54:54	116.34738	39.92839
81	2008-02-03 17:59:54	116.34851	39.93094
81	2008-02-03 18:04:54	116.36447	39.93114
81	2008-02-03 18:08:27	116.3708	39.92891
81	2008-02-03 18:13:27	116.37108	39.92081
81	2008-02-03 18:18:27	116.36842	39.91334
81	2008-02-03 18:21:51	116.36618	39.91247
81	2008-02-03 18:26:51	116.37221	39.91093
81	2008-02-03 18:27:17	116.37331	39.9109
81	2008-02-03 18:32:17	116.3777	39.90319
81	2008-02-03 18:37:17	116.3784	39.89217
81	2008-02-03 18:42:17	116.37837	39.8884
81	2008-02-03 18:47:17	116.38119	39.87969
81	2008-02-03 18:50:48	116.37932	39.86922
81	2008-02-03 18:55:48	116.40589	39.87063
81	2008-02-03 19:00:48	116.41089	39.87179
81	2008-02-03 19:05:48	116.41088	39.87183
81	2008-02-03 19:10:48	116.41088	39.87184
81	2008-02-03 19:15:48	116.41087	39.87184
81	2008-02-03 19:20:48	116.41088	39.87185
81	2008-02-03 19:25:48	116.41088	39.87185
81	2008-02-03 19:30:48	116.41089	39.87185
81	2008-02-03 19:35:48	116.41089	39.87185
81	2008-02-03 19:40:48	116.41089	39.87185
81	2008-02-03 19:45:48	116.41089	39.87185
81	2008-02-03 19:48:03	116.41073	39.87185
81	2008-02-03 19:48:03	116.41073	39.87185
81	2008-02-03 19:53:02	116.38155	39.86884
81	2008-02-03 19:53:02	116.38155	39.86884
81	2008-02-03 19:58:03	116.38068	39.85995
81	2008-02-03 20:03:03	116.38075	39.85226
81	2008-02-03 20:06:00	116.38063	39.84671
81	2008-02-03 20:11:00	116.38535	39.85546
81	2008-02-03 20:19:56	116.40811	39.8507
81	2008-02-03 20:20:20	116.4083	39.84872
81	2008-02-03 20:25:20	116.40812	39.85407
81	2008-02-03 20:30:20	116.41575	39.86389
81	2008-02-03 20:31:12	116.41715	39.86423
81	2008-02-03 20:36:12	116.42562	39.86451
81	2008-02-03 20:49:38	116.43468	39.86451
81	2008-02-03 20:53:37	116.42842	39.87935
81	2008-02-03 20:58:37	116.42194	39.89144
81	2008-02-03 21:03:37	116.41273	39.89567
81	2008-02-03 21:03:53	116.41268	39.89568
81	2008-02-03 21:08:53	116.41183	39.89963
81	2008-02-03 21:13:53	116.43189	39.89822
81	2008-02-03 21:18:53	116.45072	39.89204
81	2008-02-03 21:23:53	116.4556	39.89849
81	2008-02-03 21:28:53	116.45753	39.91214
81	2008-02-03 21:33:53	116.47505	39.91408
81	2008-02-03 21:35:20	116.47966	39.9141
81	2008-02-03 21:40:20	116.50002	39.91467
81	2008-02-03 21:45:20	116.51153	39.91524
81	2008-02-03 21:46:56	116.51236	39.917
81	2008-02-03 21:51:56	116.5241	39.91608
81	2008-02-03 22:01:56	116.54446	39.91473
81	2008-02-03 22:11:56	116.54637	39.90955
81	2008-02-03 22:16:56	116.54638	39.90954
81	2008-02-03 22:21:57	116.54638	39.90953
81	2008-02-03 22:26:57	116.54638	39.90953
81	2008-02-03 22:31:57	116.54637	39.90952
81	2008-02-03 22:36:57	116.54636	39.90952
81	2008-02-03 22:36:57	116.54636	39.90952
81	2008-02-03 22:41:56	116.54636	39.90952
81	2008-02-03 22:41:56	116.54636	39.90952
81	2008-02-03 22:46:56	116.54636	39.90952
81	2008-02-03 22:46:56	116.54636	39.90952
81	2008-02-03 22:51:56	116.54636	39.90952
81	2008-02-03 22:56:56	116.54636	39.90952
81	2008-02-03 23:01:56	116.54636	39.90952
81	2008-02-03 23:06:56	116.54636	39.90953
81	2008-02-03 23:11:56	116.54636	39.90953
81	2008-02-03 23:16:56	116.54636	39.90954
81	2008-02-03 23:21:56	116.54636	39.90954
81	2008-02-03 23:26:56	116.54636	39.90954
81	2008-02-03 23:31:56	116.54636	39.90954
81	2008-02-03 23:36:56	116.54636	39.90954
81	2008-02-03 23:41:56	116.54637	39.90954
81	2008-02-03 23:46:56	116.54636	39.90954
81	2008-02-03 23:51:56	116.54636	39.90954
81	2008-02-03 23:56:56	116.54636	39.90954
81	2008-02-04 00:01:55	116.54636	39.90953
81	2008-02-04 00:06:55	116.54636	39.90953
81	2008-02-04 00:16:55	116.54636	39.90953
81	2008-02-04 00:21:56	116.54636	39.90953
81	2008-02-04 00:26:56	116.54635	39.90952
81	2008-02-04 00:31:56	116.54635	39.90952
81	2008-02-04 00:36:56	116.54635	39.90952
81	2008-02-04 00:41:56	116.54635	39.90952
81	2008-02-04 00:46:56	116.54635	39.90952
81	2008-02-04 00:51:56	116.54635	39.90951
81	2008-02-04 00:56:56	116.54635	39.90951
81	2008-02-04 01:01:55	116.54635	39.90951
81	2008-02-04 01:06:55	116.54635	39.90951
81	2008-02-04 01:11:55	116.54635	39.90951
81	2008-02-04 01:11:55	116.54635	39.90951
81	2008-02-04 01:16:55	116.54635	39.90951
81	2008-02-04 01:21:55	116.54635	39.90951
81	2008-02-04 01:26:55	116.54635	39.90951
81	2008-02-04 01:31:55	116.54635	39.9095
81	2008-02-04 01:36:55	116.54635	39.9095
81	2008-02-04 01:41:55	116.54635	39.9095
81	2008-02-04 01:46:55	116.54635	39.9095
81	2008-02-04 01:51:55	116.54635	39.9095
81	2008-02-04 01:56:55	116.54635	39.9095
81	2008-02-04 02:01:56	116.54635	39.9095
81	2008-02-04 02:11:56	116.54635	39.9095
81	2008-02-04 02:16:56	116.54635	39.9095
81	2008-02-04 02:21:55	116.54635	39.9095
81	2008-02-04 02:26:55	116.54635	39.9095
81	2008-02-04 02:31:55	116.54635	39.9095
81	2008-02-04 02:36:55	116.54635	39.9095
81	2008-02-04 02:41:55	116.54635	39.9095
81	2008-02-04 02:46:55	116.54635	39.9095
81	2008-02-04 02:51:55	116.54635	39.90949
81	2008-02-04 02:56:55	116.54635	39.90949
81	2008-02-04 03:01:55	116.54635	39.90949
81	2008-02-04 03:06:55	116.54635	39.90949
81	2008-02-04 03:11:55	116.54635	39.90949
81	2008-02-04 03:16:55	116.54635	39.90949
81	2008-02-04 03:21:55	116.54635	39.90949
81	2008-02-04 03:26:55	116.54635	39.90949
81	2008-02-04 03:36:55	116.54635	39.90949
81	2008-02-04 03:36:55	116.54635	39.90949
81	2008-02-04 03:41:55	116.54635	39.90949
81	2008-02-04 03:46:55	116.54635	39.90949
81	2008-02-04 03:51:55	116.54635	39.9095
81	2008-02-04 03:56:55	116.54635	39.9095
81	2008-02-04 04:01:55	116.54634	39.9095
81	2008-02-04 04:06:55	116.54634	39.9095
81	2008-02-04 04:06:55	116.54634	39.9095
81	2008-02-04 04:11:55	116.54634	39.9095
81	2008-02-04 04:16:55	116.54634	39.9095
81	2008-02-04 04:21:55	116.54634	39.9095
81	2008-02-04 04:26:55	116.54634	39.9095
81	2008-02-04 04:31:55	116.54634	39.9095
81	2008-02-04 04:36:55	116.54634	39.9095
81	2008-02-04 04:41:55	116.54634	39.9095
81	2008-02-04 04:46:54	116.54634	39.9095
81	2008-02-04 04:51:55	116.54648	39.90966
81	2008-02-04 04:56:54	116.54649	39.90943
81	2008-02-04 05:06:47	116.54662	39.90971
81	2008-02-04 05:06:55	116.54628	39.90944
81	2008-02-04 05:11:55	116.54638	39.90948
81	2008-02-04 05:16:55	116.54639	39.90949
81	2008-02-04 05:21:55	116.54639	39.90948
81	2008-02-04 05:26:55	116.54609	39.90977
81	2008-02-04 05:31:55	116.5464	39.9094
81	2008-02-04 05:36:55	116.54644	39.90945
81	2008-02-04 05:41:55	116.54645	39.90946
81	2008-02-04 05:51:55	116.54646	39.90959
81	2008-02-04 05:56:54	116.54646	39.90959
81	2008-02-04 06:01:54	116.54646	39.90959
81	2008-02-04 06:06:54	116.54646	39.90959
81	2008-02-04 06:11:54	116.54645	39.90959
81	2008-02-04 06:16:56	116.54619	39.90958
81	2008-02-04 06:21:54	116.54623	39.90958
81	2008-02-04 06:26:54	116.54625	39.90957
81	2008-02-04 06:26:54	116.54625	39.90957
81	2008-02-04 06:31:54	116.54627	39.90957
81	2008-02-04 06:36:54	116.54628	39.90957
81	2008-02-04 06:41:54	116.54628	39.90957
81	2008-02-04 06:46:54	116.54628	39.90957
81	2008-02-04 06:51:54	116.54628	39.90956
81	2008-02-04 06:56:54	116.54628	39.90956
81	2008-02-04 07:16:55	116.54628	39.90956
81	2008-02-04 07:21:54	116.54629	39.90956
81	2008-02-04 07:26:54	116.54629	39.90956
81	2008-02-04 07:36:54	116.54629	39.90956
81	2008-02-04 07:41:54	116.54629	39.90956
81	2008-02-04 07:46:54	116.5463	39.90956
81	2008-02-04 07:51:54	116.5463	39.90956
81	2008-02-04 07:56:54	116.5463	39.90956
81	2008-02-04 08:01:54	116.5463	39.90956
81	2008-02-04 08:06:54	116.5463	39.90956
81	2008-02-04 08:11:54	116.5463	39.90956
81	2008-02-04 08:16:54	116.5463	39.90956
81	2008-02-04 08:21:54	116.54631	39.90956
81	2008-02-04 08:26:54	116.54631	39.90955
81	2008-02-04 08:31:54	116.54631	39.90955
81	2008-02-04 08:36:54	116.54631	39.90955
81	2008-02-04 08:41:54	116.54631	39.90955
81	2008-02-04 08:46:54	116.54631	39.90955
81	2008-02-04 08:51:54	116.54632	39.90955
81	2008-02-04 08:56:54	116.54632	39.90955
81	2008-02-04 09:01:54	116.54632	39.90955
81	2008-02-04 09:06:54	116.54632	39.90955
81	2008-02-04 09:11:54	116.54632	39.90954
81	2008-02-04 09:16:54	116.54632	39.90954
81	2008-02-04 09:21:54	116.54632	39.90954
81	2008-02-04 09:26:54	116.54632	39.90954
81	2008-02-04 09:31:54	116.54632	39.90954
81	2008-02-04 09:36:54	116.54632	39.90953
81	2008-02-04 09:41:54	116.54632	39.90953
81	2008-02-04 09:46:53	116.54633	39.90953
81	2008-02-04 09:51:53	116.54633	39.90953
81	2008-02-04 09:56:53	116.54632	39.90953
81	2008-02-04 10:01:53	116.54632	39.90953
81	2008-02-04 10:06:53	116.54632	39.90953
81	2008-02-04 10:11:53	116.54632	39.90953
81	2008-02-04 10:16:53	116.54632	39.90953
81	2008-02-04 10:21:54	116.54632	39.90953
81	2008-02-04 10:26:54	116.54632	39.90953
81	2008-02-04 10:31:54	116.54632	39.90953
81	2008-02-04 10:36:54	116.54632	39.90953
81	2008-02-04 10:41:54	116.54632	39.90953
81	2008-02-04 10:46:54	116.54855	39.9112
81	2008-02-04 10:50:50	116.54746	39.91484
81	2008-02-04 10:55:50	116.52431	39.91585
81	2008-02-04 11:00:50	116.49526	39.91454
81	2008-02-04 11:05:50	116.48396	39.94714
81	2008-02-04 11:10:50	116.45442	39.96282
81	2008-02-04 11:15:50	116.4303	39.96791
81	2008-02-04 11:20:50	116.37306	39.96674
81	2008-02-04 11:30:32	116.31692	39.9637
81	2008-02-04 11:43:05	116.35191	39.95673
81	2008-02-04 11:45:33	116.35627	39.95106
81	2008-02-04 11:55:32	116.38329	39.94181
81	2008-02-04 11:59:14	116.38992	39.93434
81	2008-02-04 12:04:14	116.40005	39.92323
81	2008-02-04 12:04:22	116.40006	39.92317
81	2008-02-04 12:09:14	116.40063	39.91181
81	2008-02-04 12:09:14	116.40063	39.91181
81	2008-02-04 12:14:14	116.37811	39.90588
81	2008-02-04 12:19:14	116.35329	39.90855
81	2008-02-04 12:24:14	116.35381	39.91321
81	2008-02-04 12:25:47	116.35371	39.91463
81	2008-02-04 12:30:47	116.35308	39.91263
81	2008-02-04 12:35:47	116.36055	39.91087
81	2008-02-04 12:40:47	116.37128	39.91315
81	2008-02-04 12:45:47	116.37629	39.90742
81	2008-02-04 12:50:47	116.38602	39.89881
81	2008-02-04 12:55:47	116.40477	39.89938
81	2008-02-04 13:00:47	116.41083	39.89579
81	2008-02-04 13:05:47	116.42124	39.89559
81	2008-02-04 13:06:41	116.42158	39.89267
81	2008-02-04 13:11:41	116.43796	39.89395
81	2008-02-04 13:16:41	116.48623	39.90761
81	2008-02-04 13:21:41	116.48292	39.95413
81	2008-02-04 13:21:41	116.48292	39.95413
81	2008-02-04 13:26:41	116.49021	39.99423
81	2008-02-04 13:26:41	116.49021	39.99423
81	2008-02-04 13:31:41	116.55406	40.02923
81	2008-02-04 13:36:41	116.58201	40.0703
81	2008-02-04 13:38:44	116.58216	40.07937
81	2008-02-04 13:43:44	116.58206	40.0652
81	2008-02-04 13:47:58	116.58113	40.05943
81	2008-02-04 13:52:58	116.54179	40.02532
81	2008-02-04 13:57:58	116.47174	39.97772
81	2008-02-04 14:02:58	116.48364	39.9339
81	2008-02-04 14:04:53	116.48364	39.91472
81	2008-02-04 14:07:58	116.48357	39.88205
81	2008-02-04 14:12:58	116.49564	39.85954
81	2008-02-04 14:13:42	116.49604	39.86214
81	2008-02-04 14:18:42	116.49122	39.87664
81	2008-02-04 14:21:34	116.49185	39.87734
81	2008-02-04 14:26:22	116.49453	39.85983
81	2008-02-04 14:31:00	116.49179	39.87733
81	2008-02-04 14:36:00	116.46816	39.88306
81	2008-02-04 14:41:00	116.4511	39.88322
81	2008-02-04 14:45:15	116.45034	39.88021
81	2008-02-04 14:50:15	116.45259	39.87235
81	2008-02-04 14:55:15	116.46164	39.87439
81	2008-02-04 15:00:15	116.46165	39.87327
81	2008-02-04 15:05:15	116.46595	39.87482
81	2008-02-04 15:07:31	116.47133	39.88064
81	2008-02-04 15:12:31	116.45541	39.88371
81	2008-02-04 15:17:31	116.45553	39.92913
81	2008-02-04 15:22:32	116.44271	39.93995
81	2008-02-04 15:26:16	116.43321	39.93975
81	2008-02-04 15:36:19	116.42684	39.94053
81	2008-02-04 15:38:01	116.43012	39.93741
81	2008-02-04 15:43:01	116.43597	39.93521
81	2008-02-04 15:48:01	116.43848	39.93239
81	2008-02-04 15:48:56	116.44229	39.93233
81	2008-02-04 15:58:10	116.46515	39.92109
81	2008-02-04 16:03:10	116.46696	39.92538
81	2008-02-04 16:06:10	116.47218	39.9268
81	2008-02-04 16:06:10	116.47218	39.9268
81	2008-02-04 16:11:10	116.45839	39.92198
81	2008-02-04 16:16:10	116.44764	39.92203
81	2008-02-04 16:19:20	116.44573	39.92186
81	2008-02-04 16:24:20	116.4544	39.92181
81	2008-02-04 16:29:21	116.46342	39.9171
81	2008-02-04 16:34:21	116.4779	39.9141
81	2008-02-04 16:39:21	116.49427	39.91435
81	2008-02-04 16:44:21	116.51527	39.9151
81	2008-02-04 16:45:15	116.51606	39.91116
81	2008-02-04 16:55:15	116.42824	39.89235
81	2008-02-04 17:00:15	116.41376	39.89175
81	2008-02-04 17:05:15	116.41301	39.88614
81	2008-02-04 17:10:16	116.41528	39.86647
81	2008-02-04 17:12:06	116.4158	39.86614
81	2008-02-04 17:17:06	116.41526	39.8644
81	2008-02-04 17:19:46	116.41908	39.86427
81	2008-02-04 17:24:46	116.42547	39.86028
81	2008-02-04 17:29:46	116.43195	39.86112
81	2008-02-04 17:34:46	116.43244	39.85852
81	2008-02-04 17:36:53	116.43728	39.8573
81	2008-02-04 17:41:53	116.45504	39.86944
81	2008-02-04 17:46:52	116.46864	39.87474
81	2008-02-04 17:57:28	116.46782	39.892
81	2008-02-04 18:02:28	116.45564	39.89428
81	2008-02-04 18:07:28	116.45608	39.91114
81	2008-02-04 18:12:28	116.48088	39.91407
81	2008-02-04 18:17:28	116.49487	39.91448
81	2008-02-04 18:18:30	116.49897	39.91463
81	2008-02-04 18:23:30	116.51191	39.91868
81	2008-02-04 18:26:40	116.50737	39.92221
81	2008-02-04 18:31:40	116.49586	39.92241
81	2008-02-04 18:36:40	116.5186	39.91136
81	2008-02-04 18:41:40	116.52173	39.91594
81	2008-02-04 18:45:46	116.53169	39.91524
81	2008-02-04 18:50:46	116.5377	39.92196
81	2008-02-04 18:55:17	116.56259	39.92277
81	2008-02-04 18:55:17	116.56259	39.92277
81	2008-02-04 19:00:17	116.55135	39.92293
81	2008-02-04 19:05:17	116.54833	39.91316
81	2008-02-04 19:10:17	116.54633	39.90951
81	2008-02-04 19:15:17	116.54635	39.9095
81	2008-02-04 19:20:17	116.54636	39.90951
81	2008-02-04 19:25:17	116.54636	39.90951
81	2008-02-04 19:30:17	116.54636	39.90952
81	2008-02-04 19:40:16	116.54637	39.90951
81	2008-02-04 19:45:16	116.54637	39.90951
81	2008-02-04 19:50:16	116.54637	39.90952
81	2008-02-04 19:55:16	116.54637	39.90953
81	2008-02-04 20:00:17	116.54637	39.90953
81	2008-02-04 20:05:17	116.54637	39.90953
81	2008-02-04 20:10:16	116.54637	39.90954
81	2008-02-04 20:15:16	116.54638	39.90954
81	2008-02-04 20:20:17	116.54638	39.90955
81	2008-02-04 20:25:17	116.54638	39.90955
81	2008-02-04 20:30:17	116.54639	39.90955
81	2008-02-04 20:35:17	116.54639	39.90955
81	2008-02-04 20:40:18	116.54639	39.90955
81	2008-02-04 20:45:16	116.5464	39.90955
81	2008-02-04 20:50:16	116.5464	39.90955
81	2008-02-04 20:55:16	116.5464	39.90955
81	2008-02-04 21:05:16	116.5464	39.90954
81	2008-02-04 21:10:16	116.5464	39.90954
81	2008-02-04 21:20:16	116.5464	39.90954
81	2008-02-04 21:20:16	116.5464	39.90954
81	2008-02-04 21:30:16	116.5464	39.90954
81	2008-02-04 21:35:17	116.5464	39.90954
81	2008-02-04 21:40:17	116.5464	39.90954
81	2008-02-04 21:45:17	116.5464	39.90954
81	2008-02-04 21:50:17	116.5464	39.90954
81	2008-02-04 21:55:16	116.5464	39.90954
81	2008-02-04 22:00:16	116.5464	39.90954
81	2008-02-04 22:05:16	116.5464	39.90954
81	2008-02-04 22:10:16	116.5464	39.90954
81	2008-02-04 22:15:16	116.5464	39.90954
81	2008-02-04 22:20:16	116.5464	39.90954
81	2008-02-04 22:30:16	116.5464	39.90954
81	2008-02-04 22:35:17	116.5464	39.90954
81	2008-02-04 22:40:17	116.5464	39.90955
81	2008-02-04 22:45:17	116.5464	39.90955
81	2008-02-04 22:50:17	116.54639	39.90955
81	2008-02-04 22:55:16	116.54651	39.90962
81	2008-02-04 23:00:16	116.54645	39.90957
81	2008-02-04 23:05:16	116.54651	39.90971
81	2008-02-04 23:10:16	116.5465	39.90969
81	2008-02-04 23:15:16	116.54649	39.90968
81	2008-02-04 23:20:16	116.54649	39.90967
81	2008-02-04 23:25:16	116.54647	39.90965
81	2008-02-04 23:30:16	116.54646	39.90964
81	2008-02-04 23:35:16	116.54645	39.90962
81	2008-02-04 23:40:16	116.54645	39.90962
81	2008-02-04 23:45:16	116.54645	39.90962
81	2008-02-04 23:45:16	116.54645	39.90962
81	2008-02-04 23:50:16	116.54644	39.90961
81	2008-02-04 23:55:16	116.54644	39.9096
81	2008-02-05 00:00:16	116.54644	39.9096
81	2008-02-05 00:10:16	116.54643	39.90959
81	2008-02-05 00:15:16	116.54643	39.90959
81	2008-02-05 00:20:16	116.54643	39.90959
81	2008-02-05 00:25:16	116.54642	39.90958
81	2008-02-05 00:35:15	116.54642	39.90958
81	2008-02-05 00:40:15	116.54642	39.90958
81	2008-02-05 00:45:15	116.54642	39.90957
81	2008-02-05 00:50:15	116.54642	39.90957
81	2008-02-05 00:55:16	116.54642	39.90957
81	2008-02-05 01:05:16	116.54641	39.90957
81	2008-02-05 01:10:16	116.54593	39.90899
81	2008-02-05 01:15:16	116.54633	39.90946
81	2008-02-05 01:20:16	116.54633	39.90946
81	2008-02-05 01:25:16	116.54633	39.90946
81	2008-02-05 01:35:15	116.54652	39.90953
81	2008-02-05 01:40:15	116.54653	39.9095
81	2008-02-05 01:45:15	116.54653	39.9095
81	2008-02-05 01:50:15	116.54653	39.90949
81	2008-02-05 01:55:15	116.54653	39.90949
81	2008-02-05 02:00:15	116.54654	39.90949
81	2008-02-05 02:05:15	116.54654	39.90949
81	2008-02-05 02:30:15	116.54654	39.90949
81	2008-02-05 02:45:16	116.54638	39.90946
81	2008-02-05 02:50:16	116.5464	39.90946
81	2008-02-05 02:55:15	116.54641	39.90946
81	2008-02-05 03:00:15	116.54641	39.90944
81	2008-02-05 03:05:15	116.54642	39.90945
81	2008-02-05 03:10:15	116.54642	39.90946
81	2008-02-05 03:20:15	116.54642	39.90947
81	2008-02-05 03:25:15	116.54642	39.90946
81	2008-02-05 03:30:15	116.54642	39.90945
81	2008-02-05 03:35:15	116.54642	39.90945
81	2008-02-05 03:40:15	116.54642	39.90945
81	2008-02-05 03:45:15	116.54642	39.90945
81	2008-02-05 03:50:15	116.54642	39.90946
81	2008-02-05 03:55:16	116.54642	39.90946
81	2008-02-05 04:00:15	116.54642	39.90947
81	2008-02-05 04:05:15	116.54642	39.90947
81	2008-02-05 04:10:15	116.54642	39.90947
81	2008-02-05 04:20:15	116.54642	39.90948
81	2008-02-05 04:25:15	116.54641	39.9095
81	2008-02-05 04:30:15	116.54641	39.9095
81	2008-02-05 04:35:15	116.54641	39.90951
81	2008-02-05 04:35:15	116.54641	39.90951
81	2008-02-05 04:40:15	116.5464	39.90951
81	2008-02-05 04:50:15	116.5464	39.90958
81	2008-02-05 04:55:15	116.54639	39.90956
81	2008-02-05 05:00:15	116.54633	39.90945
81	2008-02-05 05:05:15	116.54633	39.90945
81	2008-02-05 05:15:15	116.54636	39.90944
81	2008-02-05 05:20:15	116.54636	39.90939
81	2008-02-05 05:25:15	116.54636	39.90943
81	2008-02-05 05:30:15	116.54637	39.90945
81	2008-02-05 05:40:14	116.54639	39.90951
81	2008-02-05 05:45:14	116.5464	39.90951
81	2008-02-05 05:50:14	116.54639	39.90951
81	2008-02-05 05:55:14	116.5464	39.90952
81	2008-02-05 06:00:14	116.5464	39.90951
81	2008-02-05 06:05:14	116.54639	39.90951
81	2008-02-05 06:10:14	116.54639	39.90951
81	2008-02-05 06:15:15	116.54639	39.9095
81	2008-02-05 06:20:15	116.54638	39.9095
81	2008-02-05 06:25:15	116.54638	39.9095
81	2008-02-05 06:30:15	116.54638	39.9095
81	2008-02-05 06:35:15	116.54637	39.9095
81	2008-02-05 06:40:15	116.54637	39.9095
81	2008-02-05 06:45:15	116.54636	39.9095
81	2008-02-05 06:50:15	116.54636	39.9095
81	2008-02-05 06:55:14	116.54636	39.90951
81	2008-02-05 07:00:14	116.54636	39.9095
81	2008-02-05 07:05:14	116.54636	39.90951
81	2008-02-05 07:10:14	116.54636	39.90951
81	2008-02-05 07:15:14	116.54635	39.90952
81	2008-02-05 07:20:14	116.54635	39.90953
81	2008-02-05 07:25:14	116.54635	39.90953
81	2008-02-05 07:30:14	116.54636	39.90953
81	2008-02-05 07:35:14	116.54636	39.90953
81	2008-02-05 07:40:14	116.54636	39.90953
81	2008-02-05 07:45:14	116.54636	39.90953
81	2008-02-05 07:50:14	116.54636	39.90953
81	2008-02-05 07:55:15	116.54636	39.90953
81	2008-02-05 08:00:15	116.54637	39.90953
81	2008-02-05 08:10:15	116.54637	39.90952
81	2008-02-05 08:20:14	116.54637	39.90952
81	2008-02-05 08:25:14	116.54637	39.90952
81	2008-02-05 08:30:14	116.54637	39.90952
81	2008-02-05 08:35:14	116.54637	39.90952
81	2008-02-05 08:40:14	116.54637	39.90952
81	2008-02-05 08:45:14	116.54637	39.90952
81	2008-02-05 08:55:14	116.54638	39.90951
81	2008-02-05 09:00:14	116.54638	39.90951
81	2008-02-05 09:05:14	116.54638	39.90951
81	2008-02-05 09:10:14	116.54638	39.90951
81	2008-02-05 09:15:14	116.54638	39.90951
81	2008-02-05 09:20:14	116.54638	39.90951
81	2008-02-05 09:25:14	116.54637	39.9095
81	2008-02-05 09:30:14	116.54637	39.9095
81	2008-02-05 09:35:14	116.54637	39.9095
81	2008-02-05 09:40:14	116.54637	39.9095
81	2008-02-05 09:45:14	116.54637	39.90951
81	2008-02-05 09:50:14	116.54637	39.9095
81	2008-02-05 09:55:14	116.54637	39.90951
81	2008-02-05 10:00:14	116.54637	39.90951
81	2008-02-05 10:05:14	116.54637	39.90951
81	2008-02-05 10:10:14	116.54637	39.90951
81	2008-02-05 10:15:14	116.54637	39.90951
81	2008-02-05 10:20:14	116.54637	39.90951
81	2008-02-05 10:25:14	116.54637	39.90951
81	2008-02-05 10:30:14	116.54637	39.90952
81	2008-02-05 10:35:14	116.54637	39.90952
81	2008-02-05 10:40:13	116.54637	39.90952
81	2008-02-05 10:45:14	116.54637	39.90953
81	2008-02-05 10:50:14	116.54637	39.90953
81	2008-02-05 10:55:14	116.54636	39.90953
81	2008-02-05 11:00:14	116.54634	39.90956
81	2008-02-05 11:05:14	116.54602	39.9095
81	2008-02-05 11:10:14	116.54634	39.90951
81	2008-02-05 11:15:14	116.54647	39.90967
81	2008-02-05 11:20:14	116.54645	39.90961
81	2008-02-05 11:25:13	116.54644	39.90959
81	2008-02-05 11:30:13	116.54644	39.90957
81	2008-02-05 11:35:13	116.54643	39.90956
81	2008-02-05 11:40:13	116.54643	39.90955
81	2008-02-05 11:45:13	116.54642	39.90954
81	2008-02-05 11:50:13	116.54641	39.90952
81	2008-02-05 11:50:13	116.54641	39.90952
81	2008-02-05 11:55:13	116.54641	39.90951
81	2008-02-05 11:55:13	116.54641	39.90951
81	2008-02-05 12:00:13	116.54641	39.9095
81	2008-02-05 12:10:14	116.54641	39.90949
81	2008-02-05 12:15:14	116.5464	39.90949
81	2008-02-05 12:20:13	116.5464	39.90949
81	2008-02-05 12:25:14	116.5464	39.90949
81	2008-02-05 12:30:14	116.5464	39.90948
81	2008-02-05 12:35:14	116.54671	39.90945
81	2008-02-05 12:40:14	116.54637	39.90956
81	2008-02-05 12:45:13	116.54642	39.90963
81	2008-02-05 12:50:13	116.54635	39.90962
81	2008-02-05 12:55:13	116.54633	39.90963
81	2008-02-05 13:00:13	116.54634	39.90962
81	2008-02-05 13:05:13	116.54635	39.90961
81	2008-02-05 13:10:13	116.54834	39.91195
81	2008-02-05 13:13:23	116.54107	39.91495
81	2008-02-05 13:18:23	116.52157	39.91604
81	2008-02-05 13:23:23	116.49911	39.91479
81	2008-02-05 13:24:34	116.49665	39.91472
81	2008-02-05 13:28:44	116.48354	39.91313
81	2008-02-05 13:33:44	116.48337	39.89248
81	2008-02-05 13:38:44	116.47961	39.85086
81	2008-02-05 13:43:44	116.44257	39.82725
81	2008-02-05 13:48:44	116.44521	39.80516
81	2008-02-05 13:53:44	116.42496	39.80227
81	2008-02-05 13:56:05	116.42607	39.80021
81	2008-02-05 14:01:05	116.425	39.80104
81	2008-02-05 14:01:31	116.42492	39.80182
81	2008-02-05 14:05:10	116.41397	39.80163
81	2008-02-05 14:06:31	116.41111	39.8019
81	2008-02-05 14:09:39	116.4145	39.80649
81	2008-02-05 14:11:31	116.41242	39.80556
81	2008-02-05 14:21:31	116.39501	39.8347
81	2008-02-05 14:26:31	116.39495	39.85515
81	2008-02-05 14:31:31	116.45066	39.86312
81	2008-02-05 14:35:19	116.46159	39.86851
81	2008-02-05 14:40:19	116.4552	39.86686
81	2008-02-05 14:45:19	116.46151	39.86974
81	2008-02-05 14:45:43	116.46123	39.86994
81	2008-02-05 14:50:43	116.45637	39.90839
81	2008-02-05 14:55:43	116.43438	39.90729
81	2008-02-05 15:00:43	116.40243	39.90665
81	2008-02-05 15:05:43	116.37847	39.90592
81	2008-02-05 15:08:06	116.36998	39.90643
81	2008-02-05 15:13:06	116.37036	39.90916
81	2008-02-05 15:18:06	116.37773	39.90344
81	2008-02-05 15:18:06	116.37773	39.90344
81	2008-02-05 15:23:06	116.38985	39.89916
81	2008-02-05 15:27:29	116.40552	39.89908
81	2008-02-05 15:32:29	116.40347	39.88681
81	2008-02-05 15:37:29	116.39096	39.87119
81	2008-02-05 15:37:29	116.39096	39.87119
81	2008-02-05 15:42:29	116.35801	39.86757
81	2008-02-05 15:45:26	116.36414	39.86828
81	2008-02-05 15:50:25	116.37162	39.87744
81	2008-02-05 15:51:21	116.37621	39.87762
81	2008-02-05 15:51:21	116.37621	39.87762
81	2008-02-05 15:56:21	116.39326	39.86509
81	2008-02-05 15:59:13	116.3955	39.86408
81	2008-02-05 16:04:13	116.40634	39.864
81	2008-02-05 16:09:13	116.41118	39.87188
81	2008-02-05 16:14:13	116.41117	39.87189
81	2008-02-05 16:19:13	116.41119	39.87184
81	2008-02-05 16:24:13	116.41119	39.87186
81	2008-02-05 16:29:13	116.41119	39.87187
81	2008-02-05 16:34:13	116.41876	39.87918
81	2008-02-05 16:39:13	116.42662	39.88949
81	2008-02-05 16:40:28	116.42367	39.88947
81	2008-02-05 16:45:27	116.41505	39.88249
81	2008-02-05 16:50:28	116.41549	39.86631
81	2008-02-05 17:00:28	116.40734	39.85279
81	2008-02-05 17:01:22	116.40684	39.85298
81	2008-02-05 17:06:21	116.41398	39.85273
81	2008-02-05 17:11:21	116.41899	39.86416
81	2008-02-05 17:16:21	116.425	39.86945
81	2008-02-05 17:21:21	116.45007	39.87487
81	2008-02-05 17:26:21	116.46158	39.87808
81	2008-02-05 17:30:49	116.4664	39.88295
81	2008-02-05 17:35:49	116.46916	39.89192
81	2008-02-05 17:36:27	116.46778	39.89204
81	2008-02-05 17:41:27	116.46837	39.89568
81	2008-02-05 17:41:54	116.46713	39.8958
81	2008-02-05 17:46:54	116.4665	39.89265
81	2008-02-05 17:51:54	116.45795	39.89551
81	2008-02-05 17:52:28	116.45801	39.89549
81	2008-02-05 17:57:28	116.45929	39.89595
81	2008-02-05 18:06:33	116.46168	39.88281
81	2008-02-05 18:11:33	116.46162	39.87845
81	2008-02-05 18:16:41	116.4655	39.87484
81	2008-02-05 18:17:53	116.46891	39.87478
81	2008-02-05 18:22:53	116.48016	39.86768
81	2008-02-05 18:23:49	116.48077	39.86803
81	2008-02-05 18:28:49	116.47634	39.86863
81	2008-02-05 18:31:19	116.4787	39.86882
81	2008-02-05 18:36:19	116.46407	39.87484
81	2008-02-05 18:36:19	116.46407	39.87484
81	2008-02-05 18:41:19	116.45893	39.87486
81	2008-02-05 18:41:40	116.45814	39.87486
81	2008-02-05 18:46:40	116.47005	39.88311
81	2008-02-05 18:51:40	116.47157	39.89311
81	2008-02-05 18:56:40	116.48242	39.89943
81	2008-02-05 19:01:40	116.4843	39.9137
81	2008-02-05 19:06:40	116.49533	39.91438
81	2008-02-05 19:11:40	116.51166	39.91541
81	2008-02-05 19:16:41	116.51972	39.91589
81	2008-02-05 19:21:41	116.52166	39.91594
81	2008-02-05 19:24:37	116.52686	39.91563
81	2008-02-05 19:29:37	116.5374	39.92898
81	2008-02-05 19:34:37	116.54123	39.94353
81	2008-02-05 19:36:22	116.54524	39.94711
81	2008-02-05 19:39:37	116.54114	39.94098
81	2008-02-05 19:44:37	116.49936	39.93584
81	2008-02-05 19:49:37	116.48411	39.93334
81	2008-02-05 19:49:45	116.48413	39.93335
81	2008-02-05 19:54:45	116.48344	39.92039
81	2008-02-05 19:59:45	116.49758	39.91456
81	2008-02-05 19:59:49	116.49779	39.91457
81	2008-02-05 20:04:49	116.51163	39.91517
81	2008-02-05 20:09:15	116.51598	39.90956
81	2008-02-05 20:14:15	116.52188	39.91591
81	2008-02-05 20:17:38	116.53574	39.91503
81	2008-02-05 20:22:38	116.54777	39.91553
81	2008-02-05 20:22:38	116.54777	39.91553
81	2008-02-05 20:27:39	116.55775	39.92444
81	2008-02-05 20:30:01	116.55856	39.93181
81	2008-02-05 20:35:01	116.54774	39.92027
81	2008-02-05 20:35:42	116.54787	39.91924
81	2008-02-05 20:40:42	116.53906	39.915
81	2008-02-05 20:43:39	116.52812	39.9173
81	2008-02-05 20:48:39	116.54329	39.91479
81	2008-02-05 20:53:39	116.54662	39.90945
81	2008-02-05 20:58:39	116.54659	39.90948
81	2008-02-05 21:03:39	116.5465	39.90952
81	2008-02-05 21:08:39	116.54656	39.90956
81	2008-02-05 21:13:39	116.5464	39.90959
81	2008-02-05 21:18:40	116.54641	39.90955
81	2008-02-05 21:23:40	116.54652	39.90949
81	2008-02-05 21:28:40	116.54623	39.90944
81	2008-02-05 21:38:39	116.54625	39.90936
81	2008-02-05 21:43:39	116.54635	39.90939
81	2008-02-05 21:48:39	116.54639	39.90939
81	2008-02-05 21:53:39	116.54693	39.90953
81	2008-02-05 21:58:39	116.54638	39.90944
81	2008-02-05 22:03:39	116.5464	39.90944
81	2008-02-05 22:08:39	116.54645	39.90941
81	2008-02-05 22:13:39	116.54645	39.90943
81	2008-02-05 22:18:39	116.54646	39.90944
81	2008-02-05 22:18:39	116.54646	39.90944
81	2008-02-05 22:23:39	116.54647	39.90946
81	2008-02-05 22:28:39	116.54648	39.90947
81	2008-02-05 22:33:39	116.54665	39.90988
81	2008-02-05 22:38:38	116.54663	39.90982
81	2008-02-05 22:43:38	116.54661	39.90979
81	2008-02-05 22:48:38	116.54661	39.90976
81	2008-02-05 22:53:38	116.54661	39.90975
81	2008-02-05 22:58:39	116.54672	39.90962
81	2008-02-05 23:03:39	116.54664	39.90969
81	2008-02-05 23:08:39	116.54666	39.90968
81	2008-02-05 23:13:39	116.54666	39.90967
81	2008-02-05 23:23:39	116.54651	39.90951
81	2008-02-05 23:28:39	116.54651	39.90953
81	2008-02-05 23:33:39	116.5465	39.90952
81	2008-02-05 23:38:38	116.5465	39.90952
81	2008-02-05 23:43:38	116.54652	39.9095
81	2008-02-05 23:48:38	116.54652	39.9095
81	2008-02-05 23:53:38	116.54651	39.90948
81	2008-02-06 00:03:38	116.54654	39.90949
81	2008-02-06 00:08:38	116.54652	39.9095
81	2008-02-06 00:13:38	116.54651	39.90952
81	2008-02-06 00:18:39	116.54649	39.90953
81	2008-02-06 00:23:39	116.54648	39.90954
81	2008-02-06 00:28:39	116.54647	39.90955
81	2008-02-06 00:33:39	116.54647	39.90956
81	2008-02-06 00:38:38	116.54647	39.90956
81	2008-02-06 00:43:38	116.54647	39.90957
81	2008-02-06 00:43:38	116.54647	39.90957
81	2008-02-06 00:48:38	116.54647	39.90957
81	2008-02-06 00:53:38	116.54646	39.90958
81	2008-02-06 00:58:38	116.54646	39.90958
81	2008-02-06 01:03:38	116.54642	39.90965
81	2008-02-06 01:08:38	116.54636	39.90959
81	2008-02-06 01:28:38	116.54641	39.90956
81	2008-02-06 01:33:38	116.5464	39.90956
81	2008-02-06 01:38:38	116.5464	39.90957
81	2008-02-06 01:43:38	116.5464	39.90958
81	2008-02-06 01:48:38	116.5464	39.9096
81	2008-02-06 01:53:38	116.54641	39.9096
81	2008-02-06 01:58:38	116.54642	39.9096
81	2008-02-06 02:03:38	116.54642	39.90959
81	2008-02-06 02:13:38	116.54643	39.90958
81	2008-02-06 02:18:38	116.54644	39.90958
81	2008-02-06 02:28:38	116.5468	39.90965
81	2008-02-06 02:33:38	116.54633	39.90966
81	2008-02-06 02:38:38	116.54637	39.90966
81	2008-02-06 02:43:38	116.54638	39.90965
81	2008-02-06 02:48:38	116.54639	39.90964
81	2008-02-06 02:58:38	116.5464	39.90963
81	2008-02-06 03:03:38	116.54641	39.90962
81	2008-02-06 03:08:38	116.54642	39.90961
81	2008-02-06 03:08:38	116.54642	39.90961
81	2008-02-06 03:13:38	116.54643	39.90961
81	2008-02-06 03:18:38	116.54643	39.9096
81	2008-02-06 03:23:38	116.54643	39.9096
81	2008-02-06 03:28:38	116.54644	39.9096
81	2008-02-06 03:33:38	116.54644	39.90959
81	2008-02-06 03:38:38	116.54645	39.90959
81	2008-02-06 03:43:38	116.54645	39.90959
81	2008-02-06 03:48:38	116.54646	39.90959
81	2008-02-06 03:53:38	116.54646	39.90958
81	2008-02-06 04:03:37	116.54646	39.90949
81	2008-02-06 04:08:37	116.54649	39.90951
81	2008-02-06 04:13:37	116.5465	39.90952
81	2008-02-06 04:18:37	116.54649	39.90953
81	2008-02-06 04:23:37	116.54648	39.90954
81	2008-02-06 04:28:37	116.54648	39.90954
81	2008-02-06 04:33:37	116.54647	39.90953
81	2008-02-06 04:43:38	116.54645	39.90953
81	2008-02-06 04:48:38	116.54645	39.90952
81	2008-02-06 04:53:38	116.54641	39.90939
81	2008-02-06 04:58:38	116.5464	39.90938
81	2008-02-06 05:03:38	116.54641	39.90938
81	2008-02-06 05:08:38	116.54642	39.90939
81	2008-02-06 05:13:38	116.54645	39.90938
81	2008-02-06 05:18:37	116.54645	39.90939
81	2008-02-06 05:23:37	116.54536	39.91097
81	2008-02-06 05:28:37	116.54655	39.90956
81	2008-02-06 05:33:37	116.54653	39.90956
81	2008-02-06 05:38:37	116.54653	39.90955
81	2008-02-06 05:43:37	116.54653	39.90955
81	2008-02-06 05:48:37	116.54653	39.90954
81	2008-02-06 05:53:37	116.54653	39.90953
81	2008-02-06 05:58:37	116.54652	39.90953
81	2008-02-06 06:03:37	116.54651	39.90953
81	2008-02-06 06:13:34	116.54651	39.90953
81	2008-02-06 06:13:37	116.54651	39.90953
81	2008-02-06 06:18:37	116.54651	39.90952
81	2008-02-06 06:23:37	116.5465	39.90952
81	2008-02-06 06:28:37	116.5465	39.90952
81	2008-02-06 06:33:37	116.5465	39.90952
81	2008-02-06 06:38:37	116.54649	39.90953
81	2008-02-06 06:43:38	116.54649	39.90953
81	2008-02-06 06:48:37	116.5463	39.90972
81	2008-02-06 06:53:37	116.54646	39.90954
81	2008-02-06 06:58:37	116.54645	39.90973
81	2008-02-06 07:03:37	116.54644	39.90969
81	2008-02-06 07:08:37	116.54644	39.90967
81	2008-02-06 07:13:37	116.54644	39.90966
81	2008-02-06 07:18:37	116.54644	39.90964
81	2008-02-06 07:23:37	116.54645	39.90963
81	2008-02-06 07:28:37	116.54645	39.90962
81	2008-02-06 07:33:37	116.54646	39.90961
81	2008-02-06 07:43:37	116.54647	39.90959
81	2008-02-06 07:48:37	116.54645	39.90959
81	2008-02-06 07:53:37	116.5464	39.9096
81	2008-02-06 07:58:37	116.54639	39.9096
81	2008-02-06 07:58:37	116.54639	39.9096
81	2008-02-06 08:03:37	116.54639	39.90961
81	2008-02-06 08:08:37	116.5464	39.9096
81	2008-02-06 08:13:37	116.54642	39.9096
81	2008-02-06 08:18:37	116.54659	39.90955
81	2008-02-06 08:23:37	116.54658	39.90954
81	2008-02-06 08:28:37	116.54658	39.90954
81	2008-02-06 08:33:37	116.54659	39.90953
81	2008-02-06 08:38:37	116.54661	39.90953
81	2008-02-06 08:43:37	116.54662	39.90953
81	2008-02-06 08:48:37	116.54663	39.90953
81	2008-02-06 08:53:36	116.54646	39.90963
81	2008-02-06 08:58:36	116.54647	39.90962
81	2008-02-06 09:03:36	116.54648	39.90961
81	2008-02-06 09:08:36	116.54655	39.90958
81	2008-02-06 09:13:36	116.54653	39.90959
81	2008-02-06 09:18:36	116.54642	39.90958
81	2008-02-06 09:23:36	116.54601	39.90937
81	2008-02-06 09:28:37	116.54687	39.90978
81	2008-02-06 09:33:37	116.54648	39.90963
81	2008-02-06 09:38:37	116.54647	39.9096
81	2008-02-06 09:43:37	116.54646	39.90958
81	2008-02-06 09:48:37	116.54652	39.90988
81	2008-02-06 09:53:37	116.54637	39.90974
81	2008-02-06 09:58:37	116.54631	39.90939
81	2008-02-06 10:03:37	116.54636	39.90941
81	2008-02-06 10:08:36	116.54638	39.90944
81	2008-02-06 10:13:36	116.54639	39.90946
81	2008-02-06 10:13:36	116.54639	39.90946
81	2008-02-06 10:18:36	116.54639	39.90953
81	2008-02-06 10:23:36	116.54634	39.90959
81	2008-02-06 10:23:36	116.54634	39.90959
81	2008-02-06 10:28:36	116.54636	39.90959
81	2008-02-06 10:33:36	116.54636	39.90959
81	2008-02-06 10:38:36	116.54823	39.91404
81	2008-02-06 10:43:36	116.52448	39.91591
81	2008-02-06 10:53:36	116.51847	39.92278
81	2008-02-06 10:58:36	116.50764	39.93293
81	2008-02-06 11:03:36	116.50958	39.92177
81	2008-02-06 11:08:36	116.50744	39.92323
81	2008-02-06 11:13:36	116.50762	39.92347
81	2008-02-06 11:18:36	116.50761	39.92349
81	2008-02-06 11:19:36	116.50763	39.92285
81	2008-02-06 11:24:36	116.48389	39.93163
81	2008-02-06 11:29:36	116.47257	39.97837
81	2008-02-06 11:34:36	116.53848	40.02411
81	2008-02-06 11:39:36	116.58397	40.0526
81	2008-02-06 11:43:17	116.58677	40.07854
81	2008-02-06 11:48:18	116.58073	40.07379
81	2008-02-06 11:53:17	116.58172	40.04831
81	2008-02-06 11:58:17	116.56331	40.03167
81	2008-02-06 12:03:17	116.5494	40.02393
81	2008-02-06 12:08:18	116.55815	40.00815
81	2008-02-06 12:13:18	116.56471	39.9837
81	2008-02-06 12:18:18	116.56471	39.9837
81	2008-02-06 12:23:18	116.56471	39.98369
81	2008-02-06 12:28:17	116.56472	39.98369
81	2008-02-06 12:33:17	116.56473	39.98368
81	2008-02-06 12:48:17	116.56472	39.98366
81	2008-02-06 12:53:17	116.56471	39.98366
81	2008-02-06 12:58:17	116.56472	39.98365
81	2008-02-06 12:58:17	116.56472	39.98365
81	2008-02-06 13:03:17	116.56473	39.98364
81	2008-02-06 13:08:18	116.56473	39.98364
81	2008-02-06 13:13:18	116.56474	39.98364
81	2008-02-06 13:28:17	116.56476	39.98362
81	2008-02-06 13:38:17	116.56476	39.98362
81	2008-02-06 13:53:17	116.54138	39.96389
81	2008-02-06 13:58:17	116.53667	39.93873
81	2008-02-06 13:58:27	116.53681	39.93785
81	2008-02-06 14:03:27	116.5338	39.91514
81	2008-02-06 14:05:23	116.52438	39.91586
81	2008-02-06 14:06:06	116.52387	39.91601
81	2008-02-06 14:11:06	116.53857	39.91496
81	2008-02-06 14:16:06	116.54612	39.9093
81	2008-02-06 14:21:06	116.54611	39.90943
81	2008-02-06 14:26:06	116.54614	39.90956
81	2008-02-06 14:31:06	116.54613	39.90954
81	2008-02-06 14:36:06	116.54607	39.91014
81	2008-02-06 14:41:06	116.54603	39.90915
81	2008-02-06 14:46:06	116.54605	39.91012
81	2008-02-06 14:51:06	116.54599	39.90957
81	2008-02-06 14:56:07	116.54598	39.91062
81	2008-02-06 15:01:07	116.5461	39.90961
81	2008-02-06 15:06:07	116.54609	39.90954
81	2008-02-06 15:11:07	116.54603	39.90914
81	2008-02-06 15:16:06	116.54604	39.90918
81	2008-02-06 15:21:06	116.54606	39.90918
81	2008-02-06 15:26:06	116.54611	39.90933
81	2008-02-06 15:36:06	116.54601	39.90973
81	2008-02-06 15:41:06	116.54608	39.90895
81	2008-02-06 15:46:06	116.54605	39.90925
81	2008-02-06 15:51:06	116.54606	39.90925
81	2008-02-06 15:56:06	116.54607	39.90925
81	2008-02-06 16:01:06	116.54607	39.90925
81	2008-02-06 16:06:06	116.54607	39.90927
81	2008-02-06 16:11:06	116.54607	39.90928
81	2008-02-06 16:16:06	116.54607	39.9093
81	2008-02-06 16:21:06	116.54606	39.90931
81	2008-02-06 16:26:05	116.54606	39.90932
81	2008-02-06 16:31:05	116.54607	39.90932
81	2008-02-06 16:36:05	116.54606	39.90957
81	2008-02-06 16:41:05	116.54605	39.90942
81	2008-02-06 16:51:05	116.54605	39.90929
81	2008-02-06 16:56:05	116.54604	39.90928
81	2008-02-06 17:01:05	116.54633	39.91
81	2008-02-06 17:06:05	116.54608	39.90923
81	2008-02-06 17:11:05	116.54608	39.90923
81	2008-02-06 17:16:06	116.54621	39.90965
81	2008-02-06 17:21:06	116.54612	39.9095
81	2008-02-06 17:26:06	116.54626	39.90948
81	2008-02-06 17:31:06	116.54614	39.90966
81	2008-02-06 17:41:05	116.54599	39.90892
81	2008-02-06 17:46:05	116.5461	39.90956
81	2008-02-06 17:51:05	116.5461	39.90892
81	2008-02-06 17:56:05	116.54617	39.9093
81	2008-02-06 18:01:05	116.54613	39.90925
81	2008-02-06 18:06:05	116.54611	39.90926
81	2008-02-06 18:11:05	116.54609	39.90927
81	2008-02-06 18:16:06	116.54609	39.90928
81	2008-02-06 18:21:06	116.54609	39.9093
81	2008-02-06 18:26:06	116.54609	39.90931
81	2008-02-06 18:36:05	116.54616	39.90979
81	2008-02-06 18:41:05	116.54596	39.90995
81	2008-02-06 18:46:05	116.54597	39.90924
81	2008-02-06 18:51:05	116.54614	39.90922
81	2008-02-06 18:51:05	116.54614	39.90922
81	2008-02-06 18:56:05	116.54612	39.90922
81	2008-02-06 19:01:05	116.54612	39.90922
81	2008-02-06 19:06:05	116.54612	39.90921
81	2008-02-06 19:06:05	116.54612	39.90921
81	2008-02-06 19:11:05	116.54613	39.90922
81	2008-02-06 19:16:05	116.54613	39.90921
81	2008-02-06 19:21:05	116.54614	39.90895
81	2008-02-06 19:26:05	116.54609	39.909
81	2008-02-06 19:36:05	116.54597	39.90895
81	2008-02-06 19:41:05	116.54609	39.90931
81	2008-02-06 19:46:05	116.5461	39.90938
81	2008-02-06 19:56:05	116.5462	39.90954
81	2008-02-06 20:01:05	116.54626	39.90958
81	2008-02-06 20:06:05	116.54615	39.90988
81	2008-02-06 20:21:05	116.54612	39.90949
81	2008-02-06 20:26:05	116.54614	39.90934
81	2008-02-06 20:31:05	116.54617	39.90935
81	2008-02-06 20:36:05	116.54623	39.90927
81	2008-02-06 20:41:05	116.54622	39.90927
81	2008-02-06 20:46:05	116.54606	39.90928
81	2008-02-06 20:51:05	116.54607	39.90901
81	2008-02-06 20:56:05	116.54613	39.90916
81	2008-02-06 21:01:05	116.54613	39.90916
81	2008-02-06 21:06:05	116.54603	39.90982
81	2008-02-06 21:11:05	116.54603	39.90982
81	2008-02-06 21:16:05	116.54603	39.90982
81	2008-02-06 21:16:05	116.54603	39.90982
81	2008-02-06 21:21:05	116.54603	39.90982
81	2008-02-06 21:26:05	116.54603	39.90982
81	2008-02-06 21:31:05	116.5462	39.90868
81	2008-02-06 21:36:05	116.54618	39.90877
81	2008-02-06 21:41:05	116.54618	39.90877
81	2008-02-06 21:46:04	116.54624	39.90968
81	2008-02-06 21:56:04	116.54634	39.90987
81	2008-02-06 22:01:04	116.54609	39.90964
81	2008-02-06 22:06:04	116.54606	39.90926
81	2008-02-06 22:11:04	116.54615	39.90949
81	2008-02-06 22:16:04	116.54615	39.90938
81	2008-02-06 22:26:05	116.54609	39.90898
81	2008-02-06 22:31:05	116.54607	39.90925
81	2008-02-06 22:36:05	116.5461	39.90932
81	2008-02-06 22:41:05	116.5461	39.90933
81	2008-02-06 22:46:04	116.5461	39.90935
81	2008-02-06 22:51:04	116.54604	39.90936
81	2008-02-06 22:56:04	116.54607	39.90941
81	2008-02-06 23:01:04	116.54614	39.9091
81	2008-02-06 23:06:04	116.546	39.90957
81	2008-02-06 23:11:04	116.54601	39.90955
81	2008-02-06 23:16:04	116.54636	39.90896
81	2008-02-06 23:21:04	116.54655	39.90816
81	2008-02-06 23:26:05	116.54624	39.90883
81	2008-02-06 23:31:05	116.54623	39.90887
81	2008-02-06 23:36:05	116.54627	39.90951
81	2008-02-06 23:41:05	116.54616	39.90943
81	2008-02-06 23:41:05	116.54616	39.90943
81	2008-02-06 23:46:04	116.54612	39.90959
81	2008-02-06 23:51:04	116.54611	39.90949
81	2008-02-06 23:56:04	116.54611	39.90953
81	2008-02-07 00:01:04	116.54611	39.9095
81	2008-02-07 00:06:04	116.54609	39.90947
81	2008-02-07 00:11:04	116.5461	39.90947
81	2008-02-07 00:16:04	116.54627	39.90965
81	2008-02-07 00:21:04	116.54625	39.90969
81	2008-02-07 00:26:04	116.54617	39.90948
81	2008-02-07 00:31:04	116.54625	39.90948
81	2008-02-07 00:36:04	116.54623	39.90954
81	2008-02-07 00:41:04	116.5462	39.90972
81	2008-02-07 00:46:04	116.54628	39.90993
81	2008-02-07 00:51:04	116.54621	39.90977
81	2008-02-07 00:56:04	116.54611	39.90949
81	2008-02-07 01:01:04	116.54606	39.9094
81	2008-02-07 01:06:05	116.54604	39.90936
81	2008-02-07 01:11:04	116.54603	39.9094
81	2008-02-07 01:16:04	116.54603	39.9094
81	2008-02-07 01:21:04	116.54603	39.90941
81	2008-02-07 01:26:04	116.54606	39.90934
81	2008-02-07 01:31:04	116.54608	39.90921
81	2008-02-07 01:36:04	116.54605	39.90927
81	2008-02-07 01:51:04	116.54602	39.90938
81	2008-02-07 01:56:04	116.5461	39.90945
81	2008-02-07 02:01:04	116.54617	39.90986
81	2008-02-07 02:11:04	116.54614	39.90987
81	2008-02-07 02:16:04	116.54613	39.90987
81	2008-02-07 02:21:04	116.54605	39.9094
81	2008-02-07 02:26:04	116.54607	39.90946
81	2008-02-07 02:31:03	116.54607	39.90941
81	2008-02-07 02:36:03	116.54607	39.90942
81	2008-02-07 02:41:03	116.54605	39.90943
81	2008-02-07 02:46:03	116.54605	39.90944
81	2008-02-07 02:51:03	116.54606	39.90943
81	2008-02-07 02:56:03	116.54606	39.90943
81	2008-02-07 03:01:03	116.54606	39.90945
81	2008-02-07 03:11:04	116.546	39.90978
81	2008-02-07 03:16:04	116.54601	39.90977
81	2008-02-07 03:21:04	116.54601	39.90966
81	2008-02-07 03:26:04	116.54601	39.90962
81	2008-02-07 03:31:04	116.54602	39.90958
81	2008-02-07 03:36:04	116.54602	39.90955
81	2008-02-07 03:41:04	116.54603	39.90954
81	2008-02-07 03:46:04	116.54603	39.90952
81	2008-02-07 03:51:03	116.54604	39.90951
81	2008-02-07 03:56:03	116.54604	39.9095
81	2008-02-07 04:06:03	116.54605	39.90948
81	2008-02-07 04:11:03	116.54605	39.90948
81	2008-02-07 04:21:03	116.54615	39.9093
81	2008-02-07 04:26:03	116.54618	39.90931
81	2008-02-07 04:31:03	116.54617	39.90934
81	2008-02-07 04:31:03	116.54617	39.90934
81	2008-02-07 04:36:03	116.54617	39.90935
81	2008-02-07 04:36:03	116.54617	39.90935
81	2008-02-07 04:41:03	116.54617	39.90935
81	2008-02-07 04:46:03	116.54613	39.9095
81	2008-02-07 04:51:03	116.54614	39.9095
81	2008-02-07 04:56:03	116.54622	39.90927
81	2008-02-07 05:01:03	116.54618	39.90935
81	2008-02-07 05:06:03	116.54589	39.90971
81	2008-02-07 05:11:03	116.54601	39.90933
81	2008-02-07 05:16:03	116.54548	39.90961
81	2008-02-07 05:21:03	116.54565	39.90965
81	2008-02-07 05:26:03	116.54601	39.90924
81	2008-02-07 05:31:03	116.54629	39.90992
81	2008-02-07 05:36:03	116.54629	39.90992
81	2008-02-07 05:41:03	116.54629	39.90992
81	2008-02-07 05:46:03	116.54629	39.90992
81	2008-02-07 05:51:04	116.54629	39.90992
81	2008-02-07 06:06:04	116.54602	39.90899
81	2008-02-07 06:11:03	116.54617	39.90947
81	2008-02-07 06:16:03	116.54613	39.90899
81	2008-02-07 06:21:03	116.54613	39.90898
81	2008-02-07 06:26:03	116.54613	39.90898
81	2008-02-07 06:31:03	116.54599	39.90951
81	2008-02-07 06:36:03	116.5461	39.9096
81	2008-02-07 06:41:03	116.546	39.90942
81	2008-02-07 06:46:03	116.54612	39.90905
81	2008-02-07 06:51:03	116.54603	39.90935
81	2008-02-07 06:56:03	116.54604	39.90936
81	2008-02-07 06:56:03	116.54604	39.90936
81	2008-02-07 07:01:03	116.54606	39.90939
81	2008-02-07 07:01:03	116.54606	39.90939
81	2008-02-07 07:06:03	116.54609	39.90946
81	2008-02-07 07:11:03	116.54601	39.90942
81	2008-02-07 07:16:03	116.54606	39.90942
81	2008-02-07 07:21:03	116.54607	39.90942
81	2008-02-07 07:26:03	116.54607	39.90942
81	2008-02-07 07:31:02	116.54608	39.90942
81	2008-02-07 07:36:02	116.54608	39.90942
81	2008-02-07 07:41:02	116.54608	39.90943
81	2008-02-07 07:46:02	116.54614	39.90964
81	2008-02-07 07:51:02	116.54611	39.90963
81	2008-02-07 07:56:02	116.54615	39.90925
81	2008-02-07 08:01:02	116.54621	39.90909
81	2008-02-07 08:06:02	116.54621	39.90949
81	2008-02-07 08:11:03	116.54622	39.90934
81	2008-02-07 08:16:03	116.54621	39.90932
81	2008-02-07 08:21:03	116.54622	39.90888
81	2008-02-07 08:26:03	116.54622	39.90889
81	2008-02-07 08:31:03	116.5462	39.90895
81	2008-02-07 08:36:03	116.54632	39.90909
81	2008-02-07 08:51:02	116.54632	39.90911
81	2008-02-07 08:56:02	116.54632	39.90911
81	2008-02-07 09:01:02	116.54632	39.90911
81	2008-02-07 09:06:02	116.54632	39.90911
81	2008-02-07 09:11:02	116.54632	39.90911
81	2008-02-07 09:16:02	116.54632	39.90911
81	2008-02-07 09:21:02	116.54632	39.90911
81	2008-02-07 09:26:02	116.54617	39.90938
81	2008-02-07 09:26:02	116.54617	39.90938
81	2008-02-07 09:31:02	116.54625	39.90914
81	2008-02-07 09:36:02	116.54623	39.90918
81	2008-02-07 09:41:02	116.546	39.90954
81	2008-02-07 09:46:02	116.546	39.90954
81	2008-02-07 09:51:03	116.546	39.90954
81	2008-02-07 09:56:03	116.54605	39.9096
81	2008-02-07 10:01:03	116.54604	39.90964
81	2008-02-07 10:06:03	116.54607	39.9096
81	2008-02-07 10:11:02	116.54607	39.90955
81	2008-02-07 10:16:02	116.54607	39.90952
81	2008-02-07 10:21:02	116.54601	39.9092
81	2008-02-07 10:26:02	116.54605	39.90985
81	2008-02-07 10:31:02	116.54598	39.90941
81	2008-02-07 10:36:02	116.54611	39.9092
81	2008-02-07 10:41:02	116.54611	39.90986
81	2008-02-07 10:46:02	116.54611	39.90986
81	2008-02-07 10:51:02	116.54611	39.90986
81	2008-02-07 10:56:02	116.54611	39.90986
81	2008-02-07 11:01:02	116.54611	39.90986
81	2008-02-07 11:11:02	116.54611	39.90909
81	2008-02-07 11:16:02	116.54615	39.90907
81	2008-02-07 11:26:02	116.54615	39.9091
81	2008-02-07 11:31:02	116.54615	39.90911
81	2008-02-07 11:41:02	116.54615	39.90926
81	2008-02-07 11:46:02	116.54615	39.90929
81	2008-02-07 11:51:02	116.54612	39.90934
81	2008-02-07 11:51:02	116.54612	39.90934
81	2008-02-07 11:56:02	116.5462	39.90984
81	2008-02-07 12:01:02	116.5462	39.90982
81	2008-02-07 12:06:02	116.54612	39.90965
81	2008-02-07 12:11:02	116.54614	39.90962
81	2008-02-07 12:16:02	116.54616	39.90964
81	2008-02-07 12:21:02	116.54615	39.90967
81	2008-02-07 12:26:02	116.54616	39.90969
81	2008-02-07 12:31:01	116.54617	39.90968
81	2008-02-07 12:36:01	116.54617	39.90968
81	2008-02-07 12:41:01	116.54617	39.90968
81	2008-02-07 12:46:01	116.54617	39.90968
81	2008-02-07 12:51:01	116.54617	39.90968
81	2008-02-07 12:56:01	116.54617	39.90968
81	2008-02-07 13:01:01	116.54617	39.90968
81	2008-02-07 13:06:01	116.54617	39.90968
81	2008-02-07 13:11:02	116.54601	39.90914
81	2008-02-07 13:16:02	116.54597	39.90995
81	2008-02-07 13:21:02	116.54597	39.90994
81	2008-02-07 13:26:02	116.54597	39.90994
81	2008-02-07 13:36:02	116.54606	39.90946
81	2008-02-07 13:41:02	116.54607	39.90944
81	2008-02-07 13:46:02	116.54607	39.90944
81	2008-02-07 13:51:01	116.54608	39.90946
81	2008-02-07 13:56:01	116.54608	39.90947
81	2008-02-07 14:01:01	116.54607	39.90946
81	2008-02-07 14:05:43	116.54607	39.90945
81	2008-02-07 14:06:01	116.54607	39.90945
81	2008-02-07 14:11:01	116.54606	39.90944
81	2008-02-07 14:16:01	116.54573	39.90965
81	2008-02-07 14:16:01	116.54573	39.90965
81	2008-02-07 14:21:01	116.54579	39.90968
81	2008-02-07 14:26:01	116.54582	39.9097
81	2008-02-07 14:31:01	116.54585	39.90972
81	2008-02-07 14:36:01	116.54597	39.90975
81	2008-02-07 14:41:01	116.54611	39.9102
81	2008-02-07 14:46:01	116.54531	39.91482
81	2008-02-07 14:48:20	116.53767	39.91501
81	2008-02-07 14:53:20	116.50628	39.91487
81	2008-02-07 14:58:20	116.4723	39.9142
81	2008-02-07 15:03:20	116.4473	39.91998
81	2008-02-07 15:08:20	116.43267	39.92297
81	2008-02-07 15:13:20	116.41821	39.94807
81	2008-02-07 15:18:20	116.37211	39.94742
81	2008-02-07 15:23:20	116.3229	39.93719
81	2008-02-07 15:25:33	116.30327	39.9412
81	2008-02-07 15:30:33	116.30413	39.93037
81	2008-02-07 15:33:51	116.31517	39.92616
81	2008-02-07 15:38:51	116.31084	39.9223
81	2008-02-07 15:43:51	116.31301	39.92649
81	2008-02-07 15:45:41	116.31395	39.9308
81	2008-02-07 15:50:41	116.3192	39.92657
81	2008-02-07 15:55:41	116.33793	39.9277
81	2008-02-07 16:00:41	116.32814	39.92679
81	2008-02-07 16:04:53	116.34581	39.93107
81	2008-02-07 16:09:53	116.36627	39.94728
81	2008-02-07 16:11:37	116.37426	39.94821
81	2008-02-07 16:16:37	116.38524	39.94034
81	2008-02-07 16:21:37	116.39594	39.94748
81	2008-02-07 16:21:37	116.39594	39.94748
81	2008-02-07 16:26:37	116.41856	39.94796
81	2008-02-07 16:26:42	116.41888	39.94787
81	2008-02-07 16:31:42	116.41957	39.93174
81	2008-02-07 16:36:42	116.42078	39.90787
81	2008-02-07 16:39:58	116.41261	39.89981
81	2008-02-07 16:44:58	116.40741	39.89808
81	2008-02-07 16:49:58	116.41181	39.89795
81	2008-02-07 16:54:58	116.41367	39.89594
81	2008-02-07 16:59:22	116.42494	39.89332
81	2008-02-07 17:04:22	116.4011	39.88679
81	2008-02-07 17:08:02	116.3855	39.88201
81	2008-02-07 17:11:05	116.38897	39.88385
81	2008-02-07 17:16:05	116.39608	39.86387
81	2008-02-07 17:17:45	116.40174	39.86372
81	2008-02-07 17:21:05	116.4072	39.86394
81	2008-02-07 17:25:11	116.42412	39.86435
81	2008-02-07 17:27:32	116.42748	39.86407
81	2008-02-07 17:32:32	116.44749	39.8701
81	2008-02-07 17:34:06	116.4498	39.87155
81	2008-02-07 17:34:06	116.4498	39.87155
81	2008-02-07 17:39:05	116.44469	39.87998
81	2008-02-07 17:43:56	116.45018	39.88501
81	2008-02-07 17:48:56	116.4661	39.89217
81	2008-02-07 17:49:52	116.46478	39.89214
81	2008-02-07 17:54:52	116.4641	39.89594
81	2008-02-07 17:59:52	116.47164	39.89651
81	2008-02-07 18:04:52	116.47188	39.91137
81	2008-02-07 18:09:52	116.48789	39.91413
81	2008-02-07 18:14:52	116.5116	39.91532
81	2008-02-07 18:19:52	116.52322	39.91586
81	2008-02-07 18:24:53	116.52463	39.91645
81	2008-02-07 18:29:53	116.53845	39.91487
81	2008-02-07 18:34:53	116.5464	39.90958
81	2008-02-07 18:39:53	116.5464	39.90959
81	2008-02-07 18:44:53	116.54639	39.90959
81	2008-02-07 18:49:53	116.54639	39.9096
81	2008-02-07 18:54:52	116.54637	39.90962
81	2008-02-07 18:59:52	116.54637	39.90962
81	2008-02-07 19:04:52	116.54638	39.90962
81	2008-02-07 19:09:52	116.54638	39.90962
81	2008-02-07 19:14:52	116.54639	39.90962
81	2008-02-07 19:19:52	116.54639	39.90962
81	2008-02-07 19:24:52	116.54639	39.90961
81	2008-02-07 19:29:52	116.5464	39.90961
81	2008-02-07 19:34:52	116.5464	39.9096
81	2008-02-07 19:34:52	116.5464	39.9096
81	2008-02-07 19:39:52	116.54641	39.90959
81	2008-02-07 19:39:52	116.54641	39.90959
81	2008-02-07 19:44:52	116.54641	39.90959
81	2008-02-07 19:49:52	116.54642	39.90959
81	2008-02-07 19:54:52	116.54643	39.90959
81	2008-02-07 19:59:52	116.54643	39.90959
81	2008-02-07 20:04:52	116.54643	39.9096
81	2008-02-07 20:09:52	116.54644	39.90959
81	2008-02-07 20:14:52	116.54644	39.9096
81	2008-02-07 20:19:52	116.54644	39.9096
81	2008-02-07 20:24:52	116.54644	39.9096
81	2008-02-07 20:29:52	116.54644	39.9096
81	2008-02-07 20:34:52	116.54683	39.90963
81	2008-02-07 20:39:52	116.54646	39.90964
81	2008-02-07 20:44:52	116.54643	39.90963
81	2008-02-07 20:49:52	116.5464	39.9096
81	2008-02-07 20:54:52	116.54664	39.90936
81	2008-02-07 20:59:52	116.54644	39.90943
81	2008-02-07 21:04:52	116.54646	39.90947
81	2008-02-07 21:09:52	116.54649	39.90946
81	2008-02-07 21:14:52	116.54633	39.90944
81	2008-02-07 21:19:52	116.54642	39.90949
81	2008-02-07 21:24:52	116.54623	39.90944
81	2008-02-07 21:29:52	116.54604	39.90949
81	2008-02-07 21:34:52	116.54608	39.90945
81	2008-02-07 21:39:52	116.54576	39.90949
81	2008-02-07 21:44:52	116.54614	39.90978
81	2008-02-07 21:49:52	116.54617	39.90972
81	2008-02-07 21:54:51	116.54635	39.90949
81	2008-02-07 21:59:51	116.54639	39.90946
81	2008-02-07 21:59:51	116.54639	39.90946
81	2008-02-07 22:04:51	116.54643	39.90948
81	2008-02-07 22:04:51	116.54643	39.90948
81	2008-02-07 22:09:51	116.54639	39.90941
81	2008-02-07 22:14:51	116.54642	39.90946
81	2008-02-07 22:19:51	116.54644	39.90949
81	2008-02-07 22:24:51	116.54644	39.90949
81	2008-02-07 22:29:51	116.54643	39.9095
81	2008-02-07 22:34:52	116.54643	39.9095
81	2008-02-07 22:39:52	116.54642	39.90951
81	2008-02-07 22:44:52	116.54642	39.90952
81	2008-02-07 22:49:52	116.54643	39.90954
81	2008-02-07 22:54:51	116.54642	39.90953
81	2008-02-07 22:59:51	116.54641	39.90953
81	2008-02-07 23:04:51	116.5464	39.90952
81	2008-02-07 23:09:51	116.5464	39.90953
81	2008-02-07 23:14:51	116.5464	39.90953
81	2008-02-07 23:19:51	116.54639	39.90953
81	2008-02-07 23:24:51	116.54639	39.90953
81	2008-02-07 23:29:51	116.54639	39.90953
81	2008-02-07 23:34:52	116.54638	39.90953
81	2008-02-07 23:39:52	116.54638	39.90953
81	2008-02-07 23:44:52	116.54638	39.90952
81	2008-02-07 23:49:52	116.54638	39.90952
81	2008-02-07 23:54:51	116.54639	39.90952
81	2008-02-07 23:59:51	116.54639	39.90952
81	2008-02-08 00:04:51	116.54639	39.90952
81	2008-02-08 00:09:51	116.54639	39.90953
81	2008-02-08 00:14:51	116.54639	39.90953
81	2008-02-08 00:19:51	116.54639	39.90953
81	2008-02-08 00:24:51	116.54639	39.90953
81	2008-02-08 00:24:51	116.54639	39.90953
81	2008-02-08 00:29:51	116.54639	39.90953
81	2008-02-08 00:29:51	116.54639	39.90953
81	2008-02-08 00:34:52	116.5464	39.90953
81	2008-02-08 00:39:52	116.5464	39.90953
81	2008-02-08 00:44:52	116.5464	39.90954
81	2008-02-08 00:49:52	116.5464	39.90954
81	2008-02-08 00:54:51	116.5464	39.90953
81	2008-02-08 00:59:51	116.54636	39.90961
81	2008-02-08 01:04:51	116.54643	39.90961
81	2008-02-08 01:09:51	116.54642	39.90958
81	2008-02-08 01:14:51	116.5464	39.90955
81	2008-02-08 01:19:51	116.54639	39.90956
81	2008-02-08 01:24:51	116.54639	39.90957
81	2008-02-08 01:29:51	116.54638	39.9096
81	2008-02-08 01:34:51	116.54642	39.90969
81	2008-02-08 01:39:51	116.54639	39.90967
81	2008-02-08 01:44:51	116.5464	39.90967
81	2008-02-08 01:49:51	116.5464	39.90968
81	2008-02-08 01:54:51	116.54642	39.90969
81	2008-02-08 01:59:51	116.54642	39.90967
81	2008-02-08 02:24:51	116.54641	39.90965
81	2008-02-08 02:49:51	116.54643	39.90964
81	2008-02-08 02:49:51	116.54643	39.90964
81	2008-02-08 02:54:50	116.54644	39.90964
81	2008-02-08 02:54:50	116.54644	39.90964
81	2008-02-08 02:59:50	116.54644	39.90964
81	2008-02-08 03:04:50	116.54644	39.90963
81	2008-02-08 03:09:50	116.54644	39.90963
81	2008-02-08 03:14:50	116.54644	39.90963
81	2008-02-08 03:19:50	116.54644	39.90963
81	2008-02-08 03:24:50	116.54643	39.90964
81	2008-02-08 03:29:50	116.54649	39.90929
81	2008-02-08 03:34:51	116.54644	39.90958
81	2008-02-08 03:39:51	116.54642	39.9096
81	2008-02-08 03:44:51	116.54641	39.90958
81	2008-02-08 03:49:51	116.54642	39.90954
81	2008-02-08 03:54:50	116.54642	39.90954
81	2008-02-08 03:59:50	116.54643	39.90953
81	2008-02-08 04:04:50	116.54644	39.90952
81	2008-02-08 04:09:50	116.54644	39.90951
81	2008-02-08 04:14:50	116.54645	39.90952
81	2008-02-08 04:19:50	116.54647	39.90937
81	2008-02-08 04:24:50	116.54649	39.90941
81	2008-02-08 04:29:50	116.54648	39.90946
81	2008-02-08 04:39:50	116.54658	39.90965
81	2008-02-08 04:44:50	116.54657	39.90963
81	2008-02-08 04:49:50	116.54655	39.90959
81	2008-02-08 04:54:51	116.54655	39.90958
81	2008-02-08 04:59:51	116.54656	39.90959
81	2008-02-08 05:04:51	116.54656	39.90958
81	2008-02-08 05:09:51	116.54655	39.90959
81	2008-02-08 05:14:50	116.54655	39.90959
81	2008-02-08 05:14:50	116.54655	39.90959
81	2008-02-08 05:19:50	116.54654	39.90959
81	2008-02-08 05:19:50	116.54654	39.90959
81	2008-02-08 05:24:50	116.54654	39.90959
81	2008-02-08 05:29:50	116.54655	39.9096
81	2008-02-08 05:34:50	116.54654	39.9096
81	2008-02-08 05:39:50	116.54654	39.9096
81	2008-02-08 05:44:50	116.54654	39.9096
81	2008-02-08 05:49:50	116.54653	39.9096
81	2008-02-08 05:54:50	116.54653	39.9096
81	2008-02-08 05:59:50	116.54653	39.9096
81	2008-02-08 06:04:50	116.54652	39.9096
81	2008-02-08 06:09:50	116.54651	39.9096
81	2008-02-08 06:14:50	116.54651	39.9096
81	2008-02-08 06:19:50	116.54651	39.9096
81	2008-02-08 06:24:50	116.54655	39.90936
81	2008-02-08 06:29:50	116.54652	39.90943
81	2008-02-08 06:34:50	116.54639	39.90962
81	2008-02-08 06:39:50	116.54654	39.90939
81	2008-02-08 06:44:50	116.54653	39.90941
81	2008-02-08 06:49:50	116.54652	39.90942
81	2008-02-08 06:54:50	116.54651	39.90943
81	2008-02-08 06:59:50	116.5465	39.90944
81	2008-02-08 07:04:50	116.54649	39.90945
81	2008-02-08 07:09:50	116.54648	39.90947
81	2008-02-08 07:14:50	116.54648	39.90948
81	2008-02-08 07:19:50	116.54648	39.90949
81	2008-02-08 07:24:50	116.54648	39.90949
81	2008-02-08 07:29:50	116.54647	39.90949
81	2008-02-08 07:34:49	116.54629	39.90988
81	2008-02-08 07:39:49	116.54632	39.90974
81	2008-02-08 07:44:49	116.54634	39.90967
81	2008-02-08 07:44:49	116.54634	39.90967
81	2008-02-08 07:49:49	116.54635	39.90965
81	2008-02-08 07:54:49	116.54637	39.90965
81	2008-02-08 07:59:49	116.54638	39.90964
81	2008-02-08 08:04:49	116.54639	39.90961
81	2008-02-08 08:09:49	116.54639	39.90962
81	2008-02-08 08:14:50	116.54639	39.90962
81	2008-02-08 08:19:50	116.54655	39.90965
81	2008-02-08 08:24:50	116.54655	39.90965
81	2008-02-08 08:29:50	116.54655	39.90964
81	2008-02-08 08:34:50	116.54651	39.9096
81	2008-02-08 08:39:50	116.5465	39.9096
81	2008-02-08 08:44:50	116.54632	39.90958
81	2008-02-08 08:49:50	116.54632	39.90958
81	2008-02-08 08:54:49	116.54633	39.90958
81	2008-02-08 08:59:49	116.54633	39.90958
81	2008-02-08 09:04:49	116.54634	39.90958
81	2008-02-08 09:09:49	116.54652	39.90963
81	2008-02-08 09:14:49	116.5463	39.90952
81	2008-02-08 09:19:49	116.54656	39.90967
81	2008-02-08 09:24:49	116.54674	39.90976
81	2008-02-08 09:29:49	116.54626	39.90944
81	2008-02-08 09:34:49	116.54658	39.90964
81	2008-02-08 09:39:49	116.5466	39.90968
81	2008-02-08 09:44:49	116.54658	39.90966
81	2008-02-08 09:49:49	116.54655	39.90966
81	2008-02-08 09:54:50	116.54618	39.90944
81	2008-02-08 09:59:50	116.54641	39.90965
81	2008-02-08 10:04:50	116.54635	39.9096
81	2008-02-08 10:04:50	116.54635	39.9096
81	2008-02-08 10:09:50	116.54633	39.90958
81	2008-02-08 10:09:50	116.54633	39.90958
81	2008-02-08 10:14:49	116.54666	39.90976
81	2008-02-08 10:19:49	116.54663	39.90956
81	2008-02-08 10:24:49	116.54632	39.90952
81	2008-02-08 10:29:49	116.54636	39.90953
81	2008-02-08 10:34:49	116.54635	39.90954
81	2008-02-08 10:39:49	116.54634	39.90955
81	2008-02-08 10:44:49	116.54626	39.90937
81	2008-02-08 10:49:49	116.54636	39.90949
81	2008-02-08 10:54:49	116.54629	39.90939
81	2008-02-08 10:59:49	116.54638	39.90964
81	2008-02-08 11:04:49	116.54639	39.90961
81	2008-02-08 11:09:49	116.54638	39.9096
81	2008-02-08 11:14:50	116.54636	39.90957
81	2008-02-08 11:19:50	116.54637	39.90958
81	2008-02-08 11:24:50	116.54637	39.90959
81	2008-02-08 11:29:50	116.54638	39.90959
81	2008-02-08 11:34:49	116.54638	39.90959
81	2008-02-08 11:39:49	116.54638	39.90959
81	2008-02-08 11:44:49	116.54638	39.90958
81	2008-02-08 11:49:49	116.54638	39.90958
81	2008-02-08 11:54:49	116.54638	39.90957
81	2008-02-08 11:59:49	116.54638	39.90956
81	2008-02-08 12:04:49	116.54638	39.90956
81	2008-02-08 12:09:49	116.54638	39.90955
81	2008-02-08 12:14:49	116.54619	39.90974
81	2008-02-08 12:23:31	116.53114	39.91537
81	2008-02-08 12:28:31	116.51836	39.9079
81	2008-02-08 12:33:31	116.4721	39.90712
81	2008-02-08 12:37:18	116.47151	39.90266
81	2008-02-08 12:38:31	116.47166	39.89931
81	2008-02-08 12:43:31	116.47119	39.87016
81	2008-02-08 12:48:31	116.46161	39.86915
81	2008-02-08 12:53:31	116.44905	39.87002
81	2008-02-08 12:58:31	116.43625	39.88306
81	2008-02-08 13:02:00	116.42956	39.88256
81	2008-02-08 13:07:00	116.43407	39.88576
81	2008-02-08 13:12:00	116.43642	39.89243
81	2008-02-08 13:15:24	116.43284	39.89275
81	2008-02-08 13:20:23	116.43009	39.90341
81	2008-02-08 13:25:24	116.42063	39.9138
81	2008-02-08 13:30:13	116.41806	39.91556
81	2008-02-08 13:35:13	116.41972	39.92303
81	2008-02-08 13:37:03	116.42046	39.91584
81	2008-02-08 13:42:03	116.42097	39.90422
81	2008-02-08 13:47:03	116.43806	39.88403
81	2008-02-08 13:48:32	116.43446	39.88325
81	2008-02-08 13:53:32	116.42528	39.8831
81	2008-02-08 13:58:32	116.42173	39.89174
81	2008-02-08 14:03:32	116.41199	39.90025
81	2008-02-08 14:04:00	116.41293	39.90042
81	2008-02-08 14:06:01	116.4059	39.89777
81	2008-02-08 14:09:00	116.40805	39.89847
81	2008-02-08 14:14:00	116.41184	39.89637
81	2008-02-08 14:19:00	116.4223	39.89221
81	2008-02-08 14:24:00	116.43878	39.8986
81	2008-02-08 14:29:00	116.45508	39.89421
81	2008-02-08 14:32:23	116.4667	39.89338
81	2008-02-08 14:37:23	116.4382	39.89455
81	2008-02-08 14:42:23	116.42777	39.93715
81	2008-02-08 14:46:03	116.41927	39.95127
81	2008-02-08 14:51:03	116.42609	39.95249
81	2008-02-08 14:56:03	116.42868	39.95292
81	2008-02-08 15:00:35	116.43411	39.94928
81	2008-02-08 15:05:35	116.44427	39.93861
81	2008-02-08 15:09:20	116.45247	39.93234
81	2008-02-08 15:09:20	116.45247	39.93234
81	2008-02-08 15:10:35	116.45457	39.93196
81	2008-02-08 15:15:15	116.45505	39.90708
81	2008-02-08 15:20:15	116.4444	39.92075
81	2008-02-08 15:21:21	116.44621	39.92058
81	2008-02-08 15:26:21	116.46698	39.92446
81	2008-02-08 15:28:21	116.47041	39.92768
81	2008-02-08 15:31:21	116.47162	39.92971
81	2008-02-08 15:36:21	116.48415	39.93404
81	2008-02-08 15:41:21	116.45515	39.97563
81	2008-02-08 15:42:44	116.45424	39.97655
81	2008-02-08 15:46:22	116.44939	39.97956
81	2008-02-08 15:51:22	116.42182	39.96832
81	2008-02-08 15:54:33	116.4281	39.96176
81	2008-02-08 15:59:33	116.42961	39.96689
81	2008-02-08 15:59:50	116.42994	39.96783
81	2008-02-08 16:04:50	116.45522	39.93245
81	2008-02-08 16:05:47	116.4524	39.93172
81	2008-02-08 16:10:47	116.44905	39.92315
81	2008-02-08 16:15:47	116.46093	39.92717
81	2008-02-08 16:20:47	116.47504	39.92741
81	2008-02-08 16:23:08	116.47865	39.92237
81	2008-02-08 16:28:08	116.45917	39.92184
81	2008-02-08 16:33:08	116.44494	39.92115
81	2008-02-08 16:38:08	116.43473	39.92194
81	2008-02-08 16:39:47	116.43399	39.91953
81	2008-02-08 16:43:09	116.44	39.91694
81	2008-02-08 16:47:15	116.45164	39.90771
81	2008-02-08 16:50:01	116.44439	39.91156
81	2008-02-08 16:55:01	116.45572	39.92804
81	2008-02-08 17:00:01	116.45577	39.95089
81	2008-02-08 17:00:56	116.45693	39.95098
81	2008-02-08 17:05:56	116.4623	39.95026
81	2008-02-08 17:10:56	116.46582	39.93254
81	2008-02-08 17:15:56	116.46619	39.92948
81	2008-02-08 17:20:56	116.4801	39.92167
81	2008-02-08 17:25:16	116.48364	39.91273
81	2008-02-08 17:30:16	116.44518	39.90543
81	2008-02-08 17:30:24	116.44533	39.90578
81	2008-02-08 17:35:16	116.47153	39.90686
81	2008-02-08 17:35:39	116.47199	39.9079
