# Supplementary material for: An adaptive map-matching algorithm based on hierarchical fuzzy system from vehicular GPS data
Source: PLoS One. 2017 Dec 5;12(12):e0188796. doi: 10.1371/journal.pone.0188796 (PMC5716534; doi:10.1371/journal.pone.0188796)
Supplement: S1 Data — (ZIP) [file pone.0188796.s001.zip › data samples/82.txt]

82	2008-02-02 13:33:09	117.20507	40.71646
82	2008-02-02 13:38:11	117.27608	40.71306
82	2008-02-02 13:40:59	117.30078	40.72175
82	2008-02-02 13:43:12	117.31223	40.72708
82	2008-02-02 13:48:14	117.33339	40.77295
82	2008-02-02 13:51:02	117.34399	40.80931
82	2008-02-02 13:53:15	117.37987	40.8284
82	2008-02-02 13:58:17	117.47525	40.84812
82	2008-02-02 14:01:06	117.53545	40.87449
82	2008-02-02 14:03:19	117.58035	40.88024
82	2008-02-02 14:08:20	117.68379	40.87893
82	2008-02-02 14:11:09	117.74758	40.89112
82	2008-02-02 14:18:24	117.77375	40.9434
82	2008-02-02 14:21:12	117.78824	40.9549
82	2008-02-02 14:28:27	117.81606	41.00759
82	2008-02-02 14:31:16	117.81526	41.04162
82	2008-02-02 14:33:28	117.80214	41.06535
82	2008-02-02 14:38:29	117.79108	41.13086
82	2008-02-02 14:38:29	117.79108	41.13086
82	2008-02-02 14:41:18	117.79412	41.15746
82	2008-02-02 14:43:31	117.80366	41.15598
82	2008-02-02 14:49:22	117.80732	41.15572
82	2008-02-03 17:17:40	117.15927	40.70018
82	2008-02-03 17:22:41	117.1601	40.65866
82	2008-02-03 17:26:44	117.1847	40.63708
82	2008-02-03 17:27:42	117.18224	40.6288
82	2008-02-03 17:32:44	117.15733	40.5835
82	2008-02-03 17:32:44	117.15733	40.5835
82	2008-02-03 17:36:47	117.13894	40.55018
82	2008-02-03 17:37:45	117.13164	40.54266
82	2008-02-03 17:42:47	117.08939	40.5168
82	2008-02-03 17:46:50	117.05036	40.49157
82	2008-02-03 17:52:50	117.00591	40.44243
82	2008-02-03 17:56:53	116.96005	40.406
82	2008-02-03 17:56:53	116.96005	40.406
82	2008-02-03 17:57:52	116.94589	40.4069
82	2008-02-03 18:02:54	116.88712	40.38728
82	2008-02-03 18:06:57	116.85308	40.37158
82	2008-02-03 18:07:55	116.85292	40.37151
82	2008-02-03 18:12:57	116.83376	40.35653
82	2008-02-03 18:17:00	116.81597	40.32442
82	2008-02-03 18:17:59	116.81261	40.31658
82	2008-02-03 18:23:00	116.79331	40.27004
82	2008-02-03 18:27:03	116.77415	40.24425
82	2008-02-03 18:28:02	116.76447	40.23842
82	2008-02-03 18:33:04	116.72146	40.19917
82	2008-02-03 18:37:07	116.70574	40.16935
82	2008-02-03 18:38:05	116.70021	40.16911
82	2008-02-03 18:43:07	116.66792	40.16953
82	2008-02-03 18:47:10	116.65643	40.13811
82	2008-02-03 18:48:08	116.65166	40.13564
82	2008-02-03 18:53:10	116.65131	40.12226
82	2008-02-03 18:57:13	116.64695	40.11651
82	2008-02-03 18:58:12	116.64695	40.1165
82	2008-02-03 19:02:15	116.64526	40.11982
82	2008-02-03 19:03:13	116.64918	40.12081
82	2008-02-03 19:05:17	116.65067	40.12151
82	2008-02-03 19:16:37	116.65362	40.10781
82	2008-02-03 19:21:39	116.66136	40.10374
82	2008-02-04 08:58:26	116.66236	40.104
82	2008-02-04 09:03:27	116.66306	40.116
82	2008-02-04 09:04:14	116.66306	40.116
82	2008-02-04 09:08:29	116.66306	40.116
82	2008-02-04 09:13:31	116.66307	40.11574
82	2008-02-04 09:14:17	116.66307	40.11574
82	2008-02-04 09:18:32	116.66307	40.11556
82	2008-02-04 09:23:34	116.66227	40.11524
82	2008-02-04 09:24:21	116.65424	40.11616
82	2008-02-04 09:28:35	116.60621	40.11676
82	2008-02-04 09:33:37	116.58161	40.09368
82	2008-02-04 09:34:24	116.57787	40.08806
82	2008-02-04 09:38:39	116.58407	40.05383
82	2008-02-04 09:43:40	116.55826	40.03131
82	2008-02-04 09:44:27	116.54308	40.02589
82	2008-02-04 09:48:42	116.48327	39.98815
82	2008-02-04 09:53:44	116.43143	39.94821
82	2008-02-04 09:54:31	116.42626	39.948
82	2008-02-04 09:58:45	116.42715	39.94048
82	2008-02-04 09:58:45	116.42715	39.94048
82	2008-02-04 10:03:47	116.42755	39.9236
82	2008-02-04 10:04:34	116.42869	39.92271
82	2008-02-04 10:08:49	116.4354	39.92118
82	2008-02-04 10:13:50	116.43402	39.92734
82	2008-02-04 10:14:37	116.4341	39.92642
82	2008-02-04 10:23:53	116.42744	39.93645
82	2008-02-04 10:24:40	116.42744	39.94323
82	2008-02-04 10:28:55	116.43714	39.96388
82	2008-02-04 10:33:57	116.41514	39.98753
82	2008-02-04 10:34:44	116.40489	39.98732
82	2008-02-04 10:38:58	116.36828	39.98642
82	2008-02-04 10:44:00	116.34767	39.9858
82	2008-02-04 10:44:47	116.34767	39.9858
82	2008-02-04 10:49:02	116.33935	39.97503
82	2008-02-04 10:54:03	116.34243	39.97244
82	2008-02-04 10:54:50	116.34677	39.97144
82	2008-02-04 10:59:05	116.37703	39.96676
82	2008-02-04 11:04:07	116.41123	39.96759
82	2008-02-04 11:04:54	116.41129	39.96758
82	2008-02-04 11:28:54	116.3944	39.98698
82	2008-02-04 11:33:15	116.34355	39.98548
82	2008-02-04 11:38:29	116.28875	39.99627
82	2008-02-04 11:38:57	116.28658	39.99965
82	2008-02-04 11:43:19	116.27585	39.99644
82	2008-02-04 11:48:22	116.28331	39.99739
82	2008-02-04 11:53:22	116.30347	39.9839
82	2008-02-04 11:58:29	116.35866	39.98568
82	2008-02-04 11:59:04	116.36309	39.98561
82	2008-02-04 12:03:25	116.36362	39.97362
82	2008-02-04 12:09:07	116.35956	39.95667
82	2008-02-04 12:13:29	116.3525	39.9491
82	2008-02-04 12:18:31	116.34917	39.9355
82	2008-02-04 12:19:10	116.34914	39.93529
82	2008-02-04 12:23:32	116.34143	39.93101
82	2008-02-04 12:28:34	116.33862	39.91712
82	2008-02-04 12:28:34	116.33862	39.91712
82	2008-02-04 12:29:14	116.33862	39.91712
82	2008-02-04 12:33:35	116.34021	39.91188
82	2008-02-04 12:57:52	116.36638	39.93115
82	2008-02-04 12:59:47	116.3731	39.93148
82	2008-02-04 13:02:54	116.38844	39.932
82	2008-02-04 13:07:56	116.39178	39.93939
82	2008-02-04 13:09:50	116.39923	39.9394
82	2008-02-04 13:12:57	116.40233	39.93936
82	2008-02-04 13:17:59	116.43019	39.93945
82	2008-02-04 13:19:53	116.43021	39.93944
82	2008-02-04 13:23:04	116.45523	39.93805
82	2008-02-04 13:28:02	116.46188	39.93238
82	2008-02-04 13:29:57	116.46495	39.93246
82	2008-02-04 13:33:04	116.46863	39.93579
82	2008-02-04 13:38:06	116.45587	39.94659
82	2008-02-04 13:40:00	116.45014	39.94725
82	2008-02-04 13:43:07	116.44614	39.95038
82	2008-02-04 13:48:09	116.44614	39.95038
82	2008-02-04 13:50:03	116.44614	39.95038
82	2008-02-04 13:53:11	116.44614	39.95036
82	2008-02-04 13:58:12	116.4461	39.95036
82	2008-02-04 14:00:07	116.4461	39.95036
82	2008-02-04 14:03:14	116.4461	39.95036
82	2008-02-04 14:08:15	116.4461	39.95036
82	2008-02-04 14:10:10	116.4461	39.95036
82	2008-02-04 14:10:10	116.4461	39.95036
82	2008-02-04 14:13:17	116.4461	39.95036
82	2008-02-04 14:18:18	116.44612	39.95039
82	2008-02-04 14:20:12	116.44612	39.95039
82	2008-02-04 14:23:19	116.44612	39.95039
82	2008-02-04 14:28:21	116.44612	39.95039
82	2008-02-04 14:30:15	116.44612	39.95039
82	2008-02-04 14:33:23	116.44612	39.95039
82	2008-02-04 14:38:24	116.44612	39.95039
82	2008-02-04 14:40:19	116.44612	39.95039
82	2008-02-04 14:43:26	116.44612	39.95039
82	2008-02-04 14:48:28	116.44612	39.95039
82	2008-02-04 14:50:22	116.44612	39.95039
82	2008-02-04 14:53:29	116.44612	39.95039
82	2008-02-04 14:58:31	116.44612	39.95039
82	2008-02-04 14:58:31	116.44612	39.95039
82	2008-02-04 15:00:25	116.44612	39.95039
82	2008-02-04 15:03:27	116.44612	39.95039
82	2008-02-04 16:12:16	116.44377	39.94877
82	2008-02-04 16:17:17	116.4337	39.93977
82	2008-02-04 16:17:57	116.4311	39.93974
82	2008-02-04 16:22:19	116.42798	39.93061
82	2008-02-04 16:27:21	116.42837	39.92092
82	2008-02-04 16:28:01	116.42838	39.92011
82	2008-02-04 16:32:22	116.42921	39.90991
82	2008-02-04 16:37:24	116.41844	39.90378
82	2008-02-04 16:38:04	116.41835	39.90573
82	2008-02-04 16:42:26	116.42957	39.90909
82	2008-02-04 16:47:27	116.43256	39.92288
82	2008-02-04 16:48:07	116.43379	39.92269
82	2008-02-04 16:52:29	116.43426	39.92607
82	2008-02-04 16:57:30	116.44364	39.9323
82	2008-02-04 16:58:10	116.44366	39.9323
82	2008-02-04 17:02:32	116.44425	39.93985
82	2008-02-04 17:07:34	116.44375	39.93997
82	2008-02-04 17:08:14	116.43955	39.93988
82	2008-02-04 17:12:35	116.42692	39.93948
82	2008-02-04 17:17:36	116.41178	39.93236
82	2008-02-04 17:18:16	116.41084	39.93357
82	2008-02-04 17:22:38	116.40988	39.93694
82	2008-02-04 17:27:39	116.41068	39.93622
82	2008-02-04 17:28:19	116.41077	39.93451
82	2008-02-04 17:28:19	116.41077	39.93451
82	2008-02-04 17:32:41	116.41762	39.93219
82	2008-02-04 17:37:43	116.4203	39.91597
82	2008-02-04 17:38:23	116.42018	39.91452
82	2008-02-04 17:42:44	116.42067	39.90425
82	2008-02-04 17:42:44	116.42067	39.90425
82	2008-02-04 17:47:46	116.42436	39.90337
82	2008-02-04 17:48:26	116.42436	39.90337
82	2008-02-04 17:52:48	116.42952	39.90364
82	2008-02-04 17:57:49	116.43283	39.89186
82	2008-02-04 17:58:29	116.43295	39.89504
82	2008-02-04 18:02:51	116.42859	39.89959
82	2008-02-04 18:07:52	116.42053	39.90357
82	2008-02-04 18:08:32	116.42104	39.90408
82	2008-02-04 18:12:54	116.42854	39.91813
82	2008-02-04 18:17:56	116.42768	39.9353
82	2008-02-04 18:18:36	116.42756	39.93974
82	2008-02-04 18:22:57	116.39339	39.94767
82	2008-02-04 18:27:59	116.37319	39.9536
82	2008-02-04 18:28:39	116.37166	39.95671
82	2008-02-04 18:38:02	116.35775	39.9661
82	2008-02-04 18:38:42	116.35775	39.9661
82	2008-02-04 18:43:04	116.36432	39.96055
82	2008-02-04 18:48:06	116.36435	39.9472
82	2008-02-04 18:48:46	116.36041	39.94571
82	2008-02-04 18:53:07	116.34907	39.94046
82	2008-02-04 19:03:11	116.34912	39.92236
82	2008-02-04 19:08:52	116.32837	39.9148
82	2008-02-04 19:13:14	116.32607	39.90964
82	2008-02-04 19:18:15	116.31503	39.9013
82	2008-02-04 19:18:55	116.31503	39.89953
82	2008-02-04 19:23:17	116.31695	39.89613
82	2008-02-04 19:28:59	116.32276	39.90546
82	2008-02-04 19:33:20	116.32332	39.89542
82	2008-02-04 19:38:22	116.34258	39.88763
82	2008-02-04 19:39:02	116.34263	39.88489
82	2008-02-04 19:40:02	116.34272	39.87982
82	2008-02-04 19:48:25	116.37722	39.85568
82	2008-02-04 19:48:25	116.37722	39.85568
82	2008-02-04 19:49:05	116.38433	39.85563
82	2008-02-04 19:53:27	116.41482	39.85567
82	2008-02-04 19:58:29	116.42227	39.84936
82	2008-02-04 20:03:30	116.42395	39.8445
82	2008-02-04 20:08:32	116.41621	39.84116
82	2008-02-04 20:09:12	116.41387	39.84111
82	2008-02-04 20:13:34	116.40841	39.84639
82	2008-02-04 20:18:35	116.41573	39.85903
82	2008-02-04 20:19:15	116.41559	39.86324
82	2008-02-04 20:23:37	116.41825	39.88256
82	2008-02-04 20:28:38	116.42634	39.88811
82	2008-02-04 20:29:18	116.42362	39.88922
82	2008-02-04 20:33:40	116.41361	39.8997
82	2008-02-04 20:38:42	116.4239	39.9069
82	2008-02-04 20:39:22	116.42609	39.90525
82	2008-02-04 20:43:43	116.44147	39.89225
82	2008-02-04 20:53:47	116.46698	39.8922
82	2008-02-04 20:58:48	116.4556	39.90162
82	2008-02-04 20:59:28	116.45566	39.9079
82	2008-02-04 21:03:50	116.45566	39.94927
82	2008-02-04 21:08:52	116.43444	39.95838
82	2008-02-04 21:18:54	116.44857	39.95826
82	2008-02-04 21:23:59	116.44862	39.9583
82	2008-02-04 21:29:00	116.44862	39.9583
82	2008-02-04 21:32:38	116.44862	39.9583
82	2008-02-04 21:39:04	116.44862	39.9583
82	2008-02-04 21:42:41	116.44862	39.9583
82	2008-02-04 21:52:45	116.44862	39.9583
82	2008-02-04 21:54:08	116.44862	39.9583
82	2008-02-04 21:54:08	116.44862	39.9583
82	2008-02-04 21:59:10	116.44862	39.9583
82	2008-02-04 22:02:48	116.44862	39.9583
82	2008-02-04 22:09:13	116.44862	39.9583
82	2008-02-04 22:12:51	116.44862	39.9583
82	2008-02-04 22:19:17	116.46477	39.97227
82	2008-02-04 22:22:55	116.48179	39.98753
82	2008-02-04 22:24:18	116.4877	39.99302
82	2008-02-04 22:29:20	116.51918	40.0269
82	2008-02-04 22:32:58	116.53101	40.0475
82	2008-02-04 22:34:22	116.54165	40.05718
82	2008-02-04 22:39:23	116.5575	40.11017
82	2008-02-04 22:43:01	116.61745	40.11639
82	2008-02-04 22:44:25	116.62634	40.11624
82	2008-02-04 22:53:04	116.6515	40.11734
82	2008-02-04 22:54:28	116.64703	40.1166
82	2008-02-04 22:59:30	116.6471	40.11656
82	2008-02-04 23:03:08	116.64707	40.11647
82	2008-02-04 23:04:31	116.6459	40.11652
82	2008-02-04 23:41:40	116.65879	40.10709
82	2008-02-04 23:45:27	116.66175	40.10371
82	2008-02-05 08:44:51	116.66307	40.11568
82	2008-02-05 08:46:38	116.66307	40.11568
82	2008-02-05 08:46:38	116.66307	40.11568
82	2008-02-05 08:49:53	116.66307	40.11568
82	2008-02-05 08:54:54	116.66307	40.11568
82	2008-02-05 08:56:42	116.66307	40.11568
82	2008-02-05 08:59:56	116.66307	40.11568
82	2008-02-05 09:04:58	116.66306	40.11562
82	2008-02-05 09:09:59	116.66305	40.11556
82	2008-02-05 09:15:01	116.66305	40.11528
82	2008-02-05 09:26:51	116.57568	40.0858
82	2008-02-05 09:30:06	116.58253	40.06561
82	2008-02-05 09:30:06	116.58253	40.06561
82	2008-02-05 09:35:06	116.55361	40.02915
82	2008-02-05 09:36:54	116.52253	40.01853
82	2008-02-05 09:40:08	116.4796	39.98481
82	2008-02-05 09:45:10	116.42627	39.94828
82	2008-02-05 09:46:57	116.42726	39.94011
82	2008-02-05 09:50:11	116.42759	39.94089
82	2008-02-05 09:55:13	116.43358	39.95242
82	2008-02-05 10:00:15	116.43871	39.94971
82	2008-02-05 10:05:16	116.43396	39.9435
82	2008-02-05 10:10:18	116.43814	39.94386
82	2008-02-05 10:15:20	116.42753	39.93337
82	2008-02-05 10:17:07	116.42831	39.91861
82	2008-02-05 10:25:23	116.40915	39.90909
82	2008-02-05 10:27:10	116.41363	39.91409
82	2008-02-05 10:30:24	116.42073	39.90743
82	2008-02-05 10:35:26	116.43272	39.89808
82	2008-02-05 10:37:13	116.43893	39.88331
82	2008-02-05 10:40:28	116.41542	39.8699
82	2008-02-05 10:45:29	116.39377	39.85403
82	2008-02-05 10:47:17	116.39652	39.85125
82	2008-02-05 10:50:31	116.39652	39.85146
82	2008-02-05 10:55:33	116.3968	39.85052
82	2008-02-05 10:57:20	116.39655	39.85139
82	2008-02-05 11:00:34	116.39655	39.85139
82	2008-02-05 11:05:36	116.39357	39.86361
82	2008-02-05 11:07:23	116.39548	39.87119
82	2008-02-05 11:10:38	116.36824	39.87246
82	2008-02-05 11:15:39	116.36837	39.88732
82	2008-02-05 11:17:27	116.36836	39.88749
82	2008-02-05 11:20:41	116.36805	39.90306
82	2008-02-05 11:25:43	116.36784	39.90939
82	2008-02-05 11:27:30	116.37001	39.90627
82	2008-02-05 11:30:44	116.37009	39.90615
82	2008-02-05 11:35:46	116.37384	39.91089
82	2008-02-05 11:35:46	116.37384	39.91089
82	2008-02-05 11:40:47	116.36941	39.90967
82	2008-02-05 11:45:49	116.36159	39.90593
82	2008-02-05 11:47:36	116.35428	39.90591
82	2008-02-05 11:50:51	116.34433	39.89681
82	2008-02-05 11:57:40	116.35274	39.88782
82	2008-02-05 12:00:54	116.35277	39.88782
82	2008-02-05 12:05:56	116.35298	39.88781
82	2008-02-05 12:07:43	116.35298	39.88781
82	2008-02-05 12:10:57	116.35296	39.88781
82	2008-02-05 12:15:59	116.35728	39.88674
82	2008-02-05 12:17:46	116.35742	39.88538
82	2008-02-05 12:21:01	116.35749	39.88744
82	2008-02-05 12:26:02	116.34724	39.88902
82	2008-02-05 12:27:50	116.34345	39.89022
82	2008-02-05 12:31:04	116.33623	39.9002
82	2008-02-05 12:36:06	116.32849	39.91454
82	2008-02-05 12:37:53	116.3286	39.92126
82	2008-02-05 12:41:07	116.33121	39.91952
82	2008-02-05 12:46:09	116.33004	39.92107
82	2008-02-05 12:47:56	116.33711	39.92189
82	2008-02-05 12:51:10	116.35023	39.92365
82	2008-02-05 12:56:12	116.34903	39.95535
82	2008-02-05 12:57:59	116.35105	39.96624
82	2008-02-05 12:57:59	116.35105	39.96624
82	2008-02-05 13:08:03	116.379	39.96407
82	2008-02-05 13:11:17	116.37443	39.96769
82	2008-02-05 13:16:19	116.35943	40.00655
82	2008-02-05 13:18:06	116.35366	40.00715
82	2008-02-05 13:21:20	116.33765	40.00658
82	2008-02-05 13:26:22	116.33791	40.00652
82	2008-02-05 13:28:08	116.33791	40.00652
82	2008-02-05 13:31:23	116.33791	40.00652
82	2008-02-05 13:36:24	116.33791	40.00652
82	2008-02-05 13:38:12	116.33791	40.00652
82	2008-02-05 13:41:26	116.33787	40.00653
82	2008-02-05 13:41:26	116.33787	40.00653
82	2008-02-05 13:46:28	116.33783	40.00651
82	2008-02-05 13:48:15	116.33787	40.00656
82	2008-02-05 13:51:29	116.33787	40.00656
82	2008-02-05 13:56:31	116.33776	40.00652
82	2008-02-05 13:58:18	116.33776	40.00652
82	2008-02-05 14:01:32	116.33776	40.00652
82	2008-02-05 14:06:34	116.33776	40.00652
82	2008-02-05 14:08:21	116.33776	40.00652
82	2008-02-05 14:11:36	116.33776	40.00652
82	2008-02-05 14:16:37	116.33776	40.00652
82	2008-02-05 14:18:25	116.33776	40.00652
82	2008-02-05 14:21:39	116.33764	40.00662
82	2008-02-05 14:26:41	116.33764	40.00667
82	2008-02-05 14:28:28	116.33764	40.00667
82	2008-02-05 14:31:42	116.33764	40.00667
82	2008-02-05 14:36:44	116.33769	40.00661
82	2008-02-05 14:38:31	116.33769	40.00661
82	2008-02-05 14:41:46	116.33769	40.00661
82	2008-02-05 14:51:49	116.3377	40.0066
82	2008-02-05 14:56:51	116.3377	40.0066
82	2008-02-05 14:59:38	116.33595	40.0063
82	2008-02-05 15:01:52	116.33219	39.99963
82	2008-02-05 15:06:54	116.33066	39.9916
82	2008-02-05 15:09:41	116.32672	39.99177
82	2008-02-05 15:11:55	116.32712	39.98326
82	2008-02-05 15:16:57	116.30737	39.96311
82	2008-02-05 15:19:45	116.30491	39.9617
82	2008-02-05 15:21:59	116.30674	39.9624
82	2008-02-05 15:27:00	116.34774	39.95815
82	2008-02-05 15:29:48	116.34959	39.93221
82	2008-02-05 15:32:02	116.3498	39.92417
82	2008-02-05 15:37:04	116.35106	39.91795
82	2008-02-05 15:43:21	116.3595	39.91373
82	2008-02-05 15:48:23	116.36498	39.91488
82	2008-02-05 15:49:55	116.36305	39.91541
82	2008-02-05 15:53:24	116.3546	39.91259
82	2008-02-05 15:58:26	116.34031	39.91091
82	2008-02-05 15:59:58	116.3411	39.90823
82	2008-02-05 16:03:28	116.34669	39.91128
82	2008-02-05 16:08:29	116.35117	39.91737
82	2008-02-05 16:10:01	116.35095	39.9199
82	2008-02-05 16:18:32	116.3733	39.95547
82	2008-02-05 16:20:04	116.3778	39.96153
82	2008-02-05 16:28:36	116.40124	39.95601
82	2008-02-05 16:50:31	116.40171	39.94814
82	2008-02-05 16:55:33	116.44239	39.95097
82	2008-02-05 16:58:21	116.45522	39.95073
82	2008-02-05 17:00:34	116.45694	39.9519
82	2008-02-05 17:05:36	116.45789	39.92921
82	2008-02-05 17:08:25	116.45672	39.90317
82	2008-02-05 17:10:38	116.45584	39.88249
82	2008-02-05 17:15:39	116.46153	39.87208
82	2008-02-05 17:18:28	116.4552	39.87745
82	2008-02-05 17:25:43	116.45526	39.89797
82	2008-02-05 17:28:31	116.44659	39.90711
82	2008-02-05 17:30:44	116.43722	39.90714
82	2008-02-05 17:35:46	116.41278	39.90698
82	2008-02-05 17:38:35	116.40978	39.90791
82	2008-02-05 17:40:48	116.41116	39.90897
82	2008-02-05 17:45:49	116.41421	39.90693
82	2008-02-05 17:48:38	116.43811	39.9071
82	2008-02-05 17:50:51	116.44786	39.90705
82	2008-02-05 17:55:52	116.51576	39.90692
82	2008-02-05 17:58:41	116.51547	39.91482
82	2008-02-05 18:00:54	116.51234	39.91694
82	2008-02-05 18:05:56	116.50594	39.91499
82	2008-02-05 18:08:44	116.4969	39.9147
82	2008-02-05 18:10:57	116.49258	39.91458
82	2008-02-05 18:15:59	116.47182	39.91375
82	2008-02-05 18:18:48	116.47186	39.90785
82	2008-02-05 18:21:01	116.47016	39.90394
82	2008-02-05 18:26:02	116.4569	39.90662
82	2008-02-05 18:28:51	116.47295	39.90669
82	2008-02-05 18:31:04	116.47594	39.90715
82	2008-02-05 18:36:06	116.47147	39.90717
82	2008-02-05 18:38:54	116.46716	39.90762
82	2008-02-05 18:41:07	116.47149	39.90874
82	2008-02-05 18:41:07	116.47149	39.90874
82	2008-02-05 18:46:09	116.48385	39.93493
82	2008-02-05 18:48:58	116.47509	39.96234
82	2008-02-05 18:51:11	116.45287	39.97689
82	2008-02-05 18:56:12	116.41096	39.99307
82	2008-02-05 18:59:01	116.41357	40.00044
82	2008-02-05 19:01:14	116.41172	40.00018
82	2008-02-05 19:06:15	116.40129	39.99357
82	2008-02-05 19:09:04	116.40129	39.99394
82	2008-02-05 19:11:17	116.40176	39.99258
82	2008-02-05 19:16:19	116.37432	39.98652
82	2008-02-05 19:19:07	116.35963	40.00585
82	2008-02-05 19:21:20	116.34612	40.02357
82	2008-02-05 19:26:22	116.31064	40.07017
82	2008-02-05 19:31:24	116.32953	40.07833
82	2008-02-05 19:36:25	116.34392	40.08173
82	2008-02-05 19:39:14	116.35134	40.08608
82	2008-02-05 19:41:27	116.35118	40.08625
82	2008-02-05 19:46:29	116.3288	40.07845
82	2008-02-05 19:49:17	116.32871	40.06879
82	2008-02-05 19:56:32	116.32575	40.04922
82	2008-02-05 19:58:20	116.33224	40.04078
82	2008-02-05 19:59:21	116.33527	40.03766
82	2008-02-05 20:01:34	116.3381	40.0386
82	2008-02-05 20:06:35	116.35159	40.02937
82	2008-02-05 20:09:24	116.36547	40.03282
82	2008-02-05 20:11:37	116.37429	40.02934
82	2008-02-05 20:16:38	116.40003	40.03203
82	2008-02-05 20:19:27	116.41283	40.03121
82	2008-02-05 20:21:40	116.43591	40.03098
82	2008-02-05 20:26:42	116.461	40.01924
82	2008-02-05 20:29:30	116.46892	40.02328
82	2008-02-05 20:36:44	116.49874	40.02204
82	2008-02-05 20:39:33	116.5163	40.02347
82	2008-02-05 20:41:46	116.52673	40.03828
82	2008-02-05 20:46:47	116.52801	40.04133
82	2008-02-05 20:46:47	116.52801	40.04133
82	2008-02-05 20:49:36	116.53569	40.05395
82	2008-02-05 20:51:49	116.54964	40.06664
82	2008-02-05 20:56:51	116.55758	40.1104
82	2008-02-05 20:59:39	116.56439	40.11731
82	2008-02-05 21:01:52	116.56439	40.11731
82	2008-02-05 21:06:54	116.56439	40.11731
82	2008-02-05 21:09:42	116.56439	40.11731
82	2008-02-05 21:11:56	116.5678	40.11646
82	2008-02-05 21:16:57	116.62714	40.11627
82	2008-02-05 21:21:59	116.64695	40.11647
82	2008-02-05 21:27:00	116.65245	40.11251
82	2008-02-05 21:29:49	116.6592	40.10406
82	2008-02-05 21:31:50	116.66146	40.10373
82	2008-02-05 22:03:18	116.6588	40.10684
82	2008-02-05 22:03:18	116.6588	40.10684
82	2008-02-05 22:05:26	116.6583	40.108
82	2008-02-05 22:15:08	116.65917	40.1041
82	2008-02-05 22:18:26	116.65821	40.108
82	2008-02-05 22:23:27	116.65702	40.108
82	2008-02-05 22:23:27	116.65702	40.108
82	2008-02-05 22:25:12	116.65809	40.10801
82	2008-02-05 22:28:29	116.65538	40.09946
82	2008-02-05 22:33:15	116.66347	40.09839
82	2008-02-05 22:44:36	116.66084	40.1038
82	2008-02-06 11:37:07	116.66084	40.10744
82	2008-02-06 11:37:54	116.66084	40.10744
82	2008-02-06 11:42:09	116.66084	40.10744
82	2008-02-06 11:47:11	116.65156	40.12015
82	2008-02-06 11:47:58	116.65151	40.12114
82	2008-02-06 11:52:12	116.65128	40.12446
82	2008-02-06 11:57:14	116.65088	40.14031
82	2008-02-06 12:02:16	116.65404	40.17265
82	2008-02-06 12:06:04	116.64883	40.17607
82	2008-02-06 12:38:53	116.65379	40.17491
82	2008-02-06 12:38:53	116.65379	40.17491
82	2008-02-06 12:43:54	116.65416	40.18441
82	2008-02-06 12:44:20	116.65419	40.18873
82	2008-02-06 12:48:56	116.6492	40.21257
82	2008-02-06 12:53:58	116.64778	40.20786
82	2008-02-06 12:54:23	116.64782	40.20837
82	2008-02-06 12:58:59	116.64934	40.21677
82	2008-02-06 13:04:27	116.63144	40.2378
82	2008-02-06 13:09:03	116.59415	40.2417
82	2008-02-06 13:12:29	116.59127	40.24881
82	2008-02-06 13:59:02	116.59125	40.24873
82	2008-02-06 14:00:58	116.59137	40.24867
82	2008-02-06 14:01:00	116.59137	40.24867
82	2008-02-06 17:10:30	116.59123	40.24884
82	2008-02-07 03:25:19	116.5913	40.24879
82	2008-02-07 03:30:20	116.60605	40.23865
82	2008-02-07 03:34:09	116.6448	40.22945
82	2008-02-07 03:35:22	116.64921	40.21807
82	2008-02-07 03:40:24	116.65398	40.17408
82	2008-02-07 03:45:25	116.6513	40.13638
82	2008-02-07 03:50:27	116.65142	40.12057
82	2008-02-07 03:54:16	116.66288	40.10715
82	2008-02-07 03:55:29	116.66288	40.10715
82	2008-02-07 04:00:30	116.66288	40.10715
82	2008-02-07 04:04:19	116.66288	40.10715
82	2008-02-07 04:05:32	116.66284	40.10707
82	2008-02-08 04:10:01	116.34186	39.72145
82	2008-02-08 04:10:01	116.34186	39.72145
82	2008-02-08 10:07:06	116.66142	40.1038
82	2008-02-08 10:11:48	116.66329	40.11477
82	2008-02-08 10:12:08	116.6633	40.11536
82	2008-02-08 10:17:09	116.6631	40.11572
82	2008-02-08 10:21:52	116.6631	40.11572
82	2008-02-08 10:22:11	116.6631	40.11572
82	2008-02-08 10:27:13	116.6631	40.11572
82	2008-02-08 10:31:55	116.6631	40.11572
82	2008-02-08 10:32:14	116.6631	40.11572
82	2008-02-08 10:37:16	116.6631	40.11572
82	2008-02-08 10:41:58	116.6631	40.11572
82	2008-02-08 10:42:18	116.6631	40.11572
82	2008-02-08 10:47:19	116.66309	40.11539
82	2008-02-08 10:52:02	116.64864	40.11629
82	2008-02-08 10:52:21	116.64419	40.11634
82	2008-02-08 10:57:23	116.58191	40.11217
82	2008-02-08 11:02:05	116.58035	40.07914
82	2008-02-08 11:02:24	116.58105	40.07761
82	2008-02-08 11:07:26	116.53234	40.02205
82	2008-02-08 11:12:08	116.45813	39.96551
82	2008-02-08 11:12:28	116.45312	39.96098
82	2008-02-08 11:17:29	116.42704	39.94068
82	2008-02-08 11:17:29	116.42704	39.94068
82	2008-02-08 11:22:11	116.44172	39.9434
82	2008-02-08 11:22:11	116.44172	39.9434
82	2008-02-08 11:22:31	116.44096	39.94274
82	2008-02-08 11:27:32	116.43222	39.945
82	2008-02-08 11:32:15	116.40991	39.94843
82	2008-02-08 11:32:34	116.40995	39.94823
82	2008-02-08 11:37:36	116.4124	39.94775
82	2008-02-08 11:42:18	116.41909	39.95422
82	2008-02-08 11:42:37	116.41902	39.95552
82	2008-02-08 11:47:39	116.41616	39.96739
82	2008-02-08 11:52:21	116.41896	39.95387
82	2008-02-08 11:52:41	116.4186	39.95275
82	2008-02-08 11:57:42	116.41262	39.95079
82	2008-02-08 12:02:25	116.41059	39.94983
82	2008-02-08 12:02:44	116.40991	39.94926
82	2008-02-08 12:12:28	116.36591	39.9465
82	2008-02-08 12:15:04	116.361	39.94453
82	2008-02-08 12:20:05	116.35866	39.93921
82	2008-02-08 12:22:31	116.35066	39.9395
82	2008-02-08 12:25:07	116.34517	39.9424
82	2008-02-08 12:25:07	116.34517	39.9424
82	2008-02-08 12:30:09	116.33882	39.95678
82	2008-02-08 12:32:34	116.32871	39.96047
82	2008-02-08 12:35:10	116.32467	39.9618
82	2008-02-08 12:40:12	116.32678	39.96643
82	2008-02-08 12:42:38	116.30231	39.96048
82	2008-02-08 12:50:15	116.29023	39.91711
82	2008-02-08 12:52:41	116.29825	39.9152
82	2008-02-08 12:55:17	116.2972	39.91428
82	2008-02-08 13:00:18	116.28998	39.95248
82	2008-02-08 13:02:44	116.28578	39.96617
82	2008-02-08 13:05:20	116.29481	39.97316
82	2008-02-08 13:10:22	116.30017	39.9746
82	2008-02-08 13:12:48	116.31338	39.96992
82	2008-02-08 13:15:23	116.31499	39.96588
82	2008-02-08 13:20:25	116.3289	39.9564
82	2008-02-08 13:22:51	116.32616	39.95071
82	2008-02-08 13:25:27	116.31689	39.95824
82	2008-02-08 13:30:27	116.2978	39.95923
82	2008-02-08 13:32:53	116.29133	39.96699
82	2008-02-08 13:35:29	116.2916	39.97081
82	2008-02-08 13:40:31	116.29363	39.96253
82	2008-02-08 13:42:56	116.30092	39.96602
82	2008-02-08 13:42:56	116.30092	39.96602
82	2008-02-08 13:45:32	116.30159	39.96109
82	2008-02-08 13:50:34	116.31106	39.95541
82	2008-02-08 13:53:00	116.30284	39.95382
82	2008-02-08 13:55:35	116.30396	39.93589
82	2008-02-08 14:00:37	116.28919	39.89583
82	2008-02-08 14:03:03	116.26786	39.89049
82	2008-02-08 14:05:39	116.2768	39.85629
82	2008-02-08 14:10:40	116.29223	39.83229
82	2008-02-08 14:13:06	116.29547	39.83077
82	2008-02-08 14:15:42	116.29618	39.83079
82	2008-02-08 14:20:44	116.28605	39.83542
82	2008-02-08 14:23:10	116.27936	39.84162
82	2008-02-08 14:25:45	116.27952	39.85808
82	2008-02-08 14:30:47	116.29818	39.86544
82	2008-02-08 14:30:47	116.29818	39.86544
82	2008-02-08 14:33:13	116.30487	39.88031
82	2008-02-08 14:35:49	116.30423	39.90889
82	2008-02-08 14:40:50	116.31906	39.93734
82	2008-02-08 14:43:16	116.32427	39.9369
82	2008-02-08 14:45:52	116.33374	39.93726
82	2008-02-08 14:50:54	116.31681	39.95829
82	2008-02-08 14:53:19	116.31541	39.96538
82	2008-02-08 14:55:55	116.3111	39.97581
82	2008-02-08 15:00:57	116.31049	39.97983
82	2008-02-08 15:03:23	116.31902	39.97531
82	2008-02-08 15:05:58	116.31945	39.96642
82	2008-02-08 15:11:00	116.32889	39.95664
82	2008-02-08 15:13:26	116.32647	39.9544
82	2008-02-08 15:16:02	116.32922	39.9543
82	2008-02-08 15:21:03	116.32708	39.95079
82	2008-02-08 15:23:29	116.3335	39.94618
82	2008-02-08 15:26:05	116.33598	39.94558
82	2008-02-08 15:31:07	116.32012	39.93747
82	2008-02-08 15:33:33	116.30382	39.93838
82	2008-02-08 15:33:33	116.30382	39.93838
82	2008-02-08 15:36:08	116.30415	39.91104
82	2008-02-08 15:41:10	116.29878	39.89556
82	2008-02-08 15:43:36	116.31698	39.89555
82	2008-02-08 15:46:12	116.31499	39.89601
82	2008-02-08 15:51:13	116.30868	39.90604
82	2008-02-08 15:53:39	116.31515	39.90308
82	2008-02-08 15:56:15	116.31597	39.89689
82	2008-02-08 16:01:17	116.31375	39.89602
82	2008-02-08 16:03:42	116.30449	39.90496
82	2008-02-08 16:06:18	116.32025	39.90607
82	2008-02-08 16:11:20	116.36627	39.90566
82	2008-02-08 16:13:46	116.38482	39.90593
82	2008-02-08 16:16:21	116.40006	39.90643
82	2008-02-08 16:21:23	116.42962	39.9039
82	2008-02-08 16:23:49	116.46494	39.90354
82	2008-02-08 16:26:25	116.4839	39.91772
82	2008-02-08 16:31:26	116.46551	39.97067
82	2008-02-08 16:33:52	116.4915	39.99533
82	2008-02-08 16:36:28	116.5278	40.02024
82	2008-02-08 16:36:28	116.5278	40.02024
82	2008-02-08 16:41:30	116.58372	40.05975
82	2008-02-08 16:43:56	116.58668	40.07845
82	2008-02-08 16:46:31	116.58128	40.07731
82	2008-02-08 16:51:33	116.56278	40.06802
82	2008-02-08 16:53:59	116.56707	40.07079
82	2008-02-08 16:56:35	116.566	40.07203
82	2008-02-08 17:01:36	116.566	40.07203
82	2008-02-08 17:02:02	116.566	40.07203
82	2008-02-08 17:35:28	116.56239	40.06858
