# Supplementary material for: An adaptive map-matching algorithm based on hierarchical fuzzy system from vehicular GPS data
Source: PLoS One. 2017 Dec 5;12(12):e0188796. doi: 10.1371/journal.pone.0188796 (PMC5716534; doi:10.1371/journal.pone.0188796)
Supplement: S1 Data — (ZIP) [file pone.0188796.s001.zip › data samples/83.txt]

83	2008-02-02 13:41:06	116.31139	39.96403
83	2008-02-02 13:48:26	116.31387	39.97968
83	2008-02-02 13:56:24	116.3242	39.99108
83	2008-02-02 14:06:23	116.32005	39.98473
83	2008-02-02 14:07:18	116.31492	39.98455
83	2008-02-02 14:16:23	116.32663	39.9907
83	2008-02-02 14:26:23	116.37227	39.95749
83	2008-02-02 14:32:34	116.38186	39.94677
83	2008-02-02 14:40:43	116.38271	39.95362
83	2008-02-02 14:46:29	116.38306	39.9616
83	2008-02-02 14:50:44	116.37551	39.97451
83	2008-02-02 15:10:43	116.36568	39.94784
83	2008-02-02 15:11:54	116.36647	39.94699
83	2008-02-02 15:20:43	116.37448	39.96811
83	2008-02-02 15:30:43	116.46384	39.96946
83	2008-02-02 15:37:52	116.48582	39.97684
83	2008-02-02 15:42:28	116.47787	39.98215
83	2008-02-02 15:52:29	116.48388	39.97119
83	2008-02-02 15:55:55	116.49703	39.967
83	2008-02-02 16:05:55	116.47704	39.98283
83	2008-02-02 16:15:55	116.44276	39.99438
83	2008-02-02 16:25:56	116.42453	39.98826
83	2008-02-02 16:31:56	116.41198	39.98751
83	2008-02-02 16:40:56	116.34863	39.9858
83	2008-02-02 16:43:00	116.34748	39.98943
83	2008-02-02 16:53:00	116.34786	40.02126
83	2008-02-02 16:57:49	116.36032	40.03028
83	2008-02-02 17:07:49	116.34587	40.01304
83	2008-02-02 17:11:17	116.33847	40.00623
83	2008-02-02 17:21:17	116.34721	39.96232
83	2008-02-02 17:31:17	116.34687	39.95696
83	2008-02-02 17:41:17	116.34253	39.95688
83	2008-02-02 17:56:25	116.3408	39.95911
83	2008-02-02 18:11:17	116.37304	39.95115
83	2008-02-02 18:37:03	116.35933	39.97111
83	2008-02-02 18:37:59	116.35929	39.97162
83	2008-02-02 18:47:03	116.34202	39.97061
83	2008-02-02 18:49:03	116.34214	39.97419
83	2008-02-02 18:59:03	116.32028	39.97495
83	2008-02-02 19:05:57	116.30779	39.98167
83	2008-02-02 19:09:47	116.30806	39.98375
83	2008-02-02 19:19:47	116.36334	39.98187
83	2008-02-02 19:21:05	116.36343	39.97822
83	2008-02-02 19:29:47	116.35365	39.9801
83	2008-02-02 19:39:47	116.36132	40.00376
83	2008-02-02 19:44:41	116.36599	40.01617
83	2008-02-02 19:49:47	116.36711	40.00019
83	2008-02-02 19:56:41	116.34652	39.99903
83	2008-02-02 20:00:38	116.34212	39.99195
83	2008-02-02 20:10:38	116.32751	39.97735
83	2008-02-02 20:20:38	116.29275	39.9732
83	2008-02-02 20:31:23	116.28109	39.96821
83	2008-02-02 20:31:23	116.28109	39.96821
83	2008-02-02 20:37:51	116.2805	39.97478
83	2008-02-02 20:44:10	116.30968	39.98528
83	2008-02-02 20:54:10	116.30828	40.01948
83	2008-02-02 21:04:10	116.28548	40.0571
83	2008-02-02 21:14:10	116.26666	40.06832
83	2008-02-02 21:23:03	116.29655	40.04188
83	2008-02-02 21:33:02	116.30194	40.03926
83	2008-02-02 21:36:22	116.30202	40.03924
83	2008-02-02 21:43:03	116.30939	40.02829
83	2008-02-02 21:53:03	116.33089	40.00135
83	2008-02-02 21:56:24	116.32831	39.99164
83	2008-02-02 22:06:24	116.30812	40.02111
83	2008-02-02 22:14:41	116.31433	40.03866
83	2008-02-02 22:24:41	116.30116	40.04122
83	2008-02-02 22:34:41	116.30084	40.03909
83	2008-02-02 22:44:41	116.30582	40.03673
83	2008-02-02 22:47:39	116.30657	40.03572
83	2008-02-02 22:54:41	116.30837	40.04804
83	2008-02-02 22:59:36	116.31654	40.04261
83	2008-02-02 23:05:04	116.29763	40.04102
83	2008-02-02 23:15:03	116.30779	40.02176
83	2008-02-02 23:25:04	116.32702	39.98495
83	2008-02-02 23:35:03	116.32341	39.98501
83	2008-02-02 23:35:03	116.32341	39.98501
83	2008-02-02 23:43:14	116.32337	39.98501
83	2008-02-02 23:53:14	116.27386	39.97095
83	2008-02-03 00:01:20	116.29411	39.95377
83	2008-02-03 00:07:42	116.29539	39.95193
83	2008-02-03 00:27:43	116.34233	39.89437
83	2008-02-03 00:36:43	116.38595	39.86385
83	2008-02-03 00:46:43	116.40594	39.85551
83	2008-02-03 00:56:43	116.40559	39.8553
83	2008-02-03 01:06:43	116.40569	39.85565
83	2008-02-03 01:06:43	116.40569	39.85565
83	2008-02-03 01:13:51	116.42453	39.86193
83	2008-02-03 01:16:43	116.42925	39.86134
83	2008-02-03 01:26:43	116.46178	39.8796
83	2008-02-03 01:27:16	116.46179	39.88089
83	2008-02-03 01:36:42	116.45565	39.88843
83	2008-02-03 01:46:42	116.45541	39.88855
83	2008-02-03 01:56:42	116.45502	39.88875
83	2008-02-03 02:14:49	116.47052	39.91241
83	2008-02-03 02:35:38	116.47186	39.91772
83	2008-02-03 02:42:36	116.452	39.91648
83	2008-02-03 02:52:37	116.43012	39.86724
83	2008-02-03 02:54:08	116.42032	39.86543
83	2008-02-03 03:04:09	116.45524	39.89212
83	2008-02-03 03:10:27	116.45295	39.9133
83	2008-02-03 03:20:27	116.48859	39.9926
83	2008-02-03 03:30:27	116.51571	40.02933
83	2008-02-03 03:31:27	116.51579	40.02841
83	2008-02-03 03:40:27	116.53265	40.0384
83	2008-02-03 03:42:08	116.53665	40.03584
83	2008-02-03 07:04:53	116.40426	39.92195
83	2008-02-03 07:14:53	116.4048	39.92201
83	2008-02-03 07:24:52	116.40485	39.92197
83	2008-02-03 07:34:52	116.40484	39.92202
83	2008-02-03 07:36:29	116.40472	39.92208
83	2008-02-03 07:47:25	116.47501	39.90984
83	2008-02-03 07:59:47	116.44855	39.91332
83	2008-02-03 08:07:25	116.45594	39.90379
83	2008-02-03 08:17:25	116.46634	39.93241
83	2008-02-03 08:42:04	116.57923	40.04671
83	2008-02-03 08:52:04	116.58321	40.06422
83	2008-02-03 09:11:14	116.56008	40.06148
83	2008-02-03 09:23:30	116.54888	40.0711
83	2008-02-03 09:31:14	116.54028	40.05656
83	2008-02-03 09:41:14	116.4532	40.05618
83	2008-02-03 09:51:14	116.41542	40.03612
83	2008-02-03 09:56:33	116.42173	40.03821
83	2008-02-03 10:06:33	116.40983	40.00919
83	2008-02-03 10:10:27	116.40883	40.00164
83	2008-02-03 10:16:33	116.40119	39.98648
83	2008-02-03 10:25:14	116.40682	39.97174
83	2008-02-03 10:28:29	116.40426	39.9684
83	2008-02-03 10:38:29	116.44258	39.96019
83	2008-02-03 10:45:46	116.45555	39.92245
83	2008-02-03 10:55:46	116.45893	39.95267
83	2008-02-03 10:57:29	116.45952	39.9527
83	2008-02-03 11:07:30	116.43305	39.96706
83	2008-02-03 11:17:30	116.45081	40.01327
83	2008-02-03 11:27:30	116.57249	40.04049
83	2008-02-03 11:33:48	116.58663	40.07715
83	2008-02-03 11:43:48	116.58135	40.06942
83	2008-02-03 11:53:48	116.56588	40.07034
83	2008-02-03 12:03:48	116.56525	40.07145
83	2008-02-03 12:13:49	116.56524	40.07145
83	2008-02-03 12:13:49	116.56524	40.07145
83	2008-02-03 12:23:49	116.56524	40.07144
83	2008-02-03 12:43:48	116.56525	40.07143
83	2008-02-03 13:03:48	116.56526	40.07142
83	2008-02-03 13:08:49	116.56527	40.07141
83	2008-02-03 13:23:49	116.56528	40.07141
83	2008-02-03 13:33:49	116.56528	40.07141
83	2008-02-03 13:43:48	116.56529	40.0714
83	2008-02-03 13:53:48	116.5653	40.07141
83	2008-02-03 14:13:48	116.56529	40.07141
83	2008-02-03 14:23:48	116.58087	40.06242
83	2008-02-03 14:33:48	116.58211	40.06584
83	2008-02-03 14:43:48	116.58165	40.06791
83	2008-02-03 14:53:47	116.58079	40.07639
83	2008-02-03 15:03:06	116.58726	40.07841
83	2008-02-03 15:13:06	116.5319	40.02199
83	2008-02-03 15:30:06	116.53811	40.05551
83	2008-02-03 15:40:06	116.58136	40.0695
83	2008-02-03 15:40:06	116.58136	40.0695
83	2008-02-03 15:50:05	116.58463	40.07772
83	2008-02-03 15:52:16	116.58713	40.07874
83	2008-02-03 16:02:16	116.51118	40.01313
83	2008-02-03 16:22:16	116.47193	39.90731
83	2008-02-03 16:24:54	116.47146	39.90418
83	2008-02-03 16:34:53	116.45324	39.90727
83	2008-02-03 16:34:53	116.45324	39.90727
83	2008-02-03 16:44:53	116.45192	39.91013
83	2008-02-03 16:54:53	116.45193	39.9111
83	2008-02-03 17:04:54	116.45195	39.91199
83	2008-02-03 17:14:54	116.45156	39.91059
83	2008-02-03 17:24:13	116.45217	39.91075
83	2008-02-03 17:30:27	116.47502	39.91017
83	2008-02-03 17:44:13	116.45167	39.89234
83	2008-02-03 18:02:25	116.41238	39.89936
83	2008-02-03 18:03:47	116.41214	39.90428
83	2008-02-03 18:13:47	116.40816	39.91439
83	2008-02-03 18:15:55	116.40531	39.91664
83	2008-02-03 18:25:55	116.4333	39.92267
83	2008-02-03 18:25:55	116.4333	39.92267
83	2008-02-03 18:35:55	116.45625	39.91765
83	2008-02-03 18:45:55	116.4962	39.91458
83	2008-02-03 18:48:17	116.51803	39.9147
83	2008-02-03 18:50:37	116.50961	39.91521
83	2008-02-03 18:56:27	116.49932	39.9147
83	2008-02-03 19:04:57	116.49167	39.90652
83	2008-02-03 22:18:04	116.40997	39.94983
83	2008-02-03 22:21:56	116.4098	39.94924
83	2008-02-03 22:29:27	116.37344	39.95925
83	2008-02-03 22:39:27	116.36375	39.97615
83	2008-02-03 22:40:12	116.36356	39.97908
83	2008-02-03 22:50:12	116.40473	39.9906
83	2008-02-03 22:52:12	116.4074	39.99038
83	2008-02-03 23:00:12	116.37615	39.98645
83	2008-02-03 23:10:12	116.35529	39.95165
83	2008-02-03 23:12:50	116.35125	39.95111
83	2008-02-03 23:22:50	116.35535	39.95553
83	2008-02-03 23:32:50	116.35538	39.95547
83	2008-02-03 23:45:52	116.31802	39.95568
83	2008-02-03 23:55:04	116.28896	39.93945
83	2008-02-03 23:55:17	116.28786	39.93948
83	2008-02-04 00:05:17	116.30447	39.93736
83	2008-02-04 00:09:50	116.30402	39.94781
83	2008-02-04 00:15:17	116.29007	39.94911
83	2008-02-04 00:25:10	116.3134	39.96416
83	2008-02-04 00:35:09	116.30367	39.94539
83	2008-02-04 00:45:10	116.30376	39.93371
83	2008-02-04 00:47:18	116.29991	39.93508
83	2008-02-04 00:57:18	116.31709	39.95608
83	2008-02-04 01:07:18	116.31324	39.96084
83	2008-02-04 01:17:19	116.31372	39.96068
83	2008-02-04 01:27:19	116.31367	39.96063
83	2008-02-04 01:37:18	116.31379	39.96076
83	2008-02-04 01:47:18	116.31314	39.96083
83	2008-02-04 01:57:18	116.31347	39.96074
83	2008-02-04 02:17:18	116.31319	39.9608
83	2008-02-04 02:27:18	116.31321	39.96081
83	2008-02-04 02:37:18	116.31337	39.96074
83	2008-02-04 02:47:18	116.31317	39.96082
83	2008-02-04 02:57:17	116.31322	39.96096
83	2008-02-04 03:07:17	116.31347	39.96078
83	2008-02-04 03:17:17	116.31328	39.9609
83	2008-02-04 03:27:17	116.3132	39.96097
83	2008-02-04 03:27:17	116.3132	39.96097
83	2008-02-04 03:37:17	116.31331	39.96085
83	2008-02-04 03:47:18	116.31351	39.96078
83	2008-02-04 03:57:17	116.31349	39.96102
83	2008-02-04 04:07:18	116.31365	39.96114
83	2008-02-04 04:17:18	116.31377	39.96081
83	2008-02-04 04:27:18	116.31345	39.96108
83	2008-02-04 04:39:27	116.35017	39.95659
83	2008-02-04 04:57:18	116.40987	39.94981
83	2008-02-04 05:07:18	116.40217	39.94249
83	2008-02-04 05:17:17	116.40964	39.94981
83	2008-02-04 05:21:11	116.40972	39.94978
83	2008-02-04 05:31:11	116.31423	39.93792
83	2008-02-04 05:41:23	116.28896	39.94631
83	2008-02-04 05:44:21	116.28213	39.94378
83	2008-02-04 06:04:08	116.2732	39.95085
83	2008-02-04 06:14:08	116.26786	39.90637
83	2008-02-04 06:17:38	116.27729	39.90202
83	2008-02-04 06:24:47	116.26831	39.90538
83	2008-02-04 06:34:47	116.30411	39.94051
83	2008-02-04 06:44:43	116.37542	39.97342
83	2008-02-04 06:54:43	116.34603	39.96656
83	2008-02-04 07:04:43	116.31339	39.96114
83	2008-02-04 07:04:43	116.31339	39.96114
83	2008-02-04 07:14:43	116.30487	39.97442
83	2008-02-04 07:17:39	116.31227	39.9705
83	2008-02-04 07:28:44	116.30145	39.87918
83	2008-02-04 07:37:39	116.31697	39.85019
83	2008-02-04 07:47:40	116.39514	39.8249
83	2008-02-04 07:55:16	116.41264	39.79413
83	2008-02-04 08:01:38	116.40993	39.80408
83	2008-02-04 08:21:38	116.41993	39.85668
83	2008-02-04 11:42:30	116.41807	39.95272
83	2008-02-04 11:48:51	116.40461	39.96067
83	2008-02-04 11:57:51	116.43821	39.95896
83	2008-02-04 12:07:51	116.41309	39.97552
83	2008-02-04 12:17:14	116.4083	39.98204
83	2008-02-04 12:23:24	116.38402	39.98127
83	2008-02-04 12:33:24	116.36739	39.96684
83	2008-02-04 12:33:24	116.36739	39.96684
83	2008-02-04 12:40:13	116.35948	39.97155
83	2008-02-04 12:50:13	116.37552	39.9662
83	2008-02-04 12:53:45	116.36929	39.96685
83	2008-02-04 13:01:17	116.36065	39.95728
83	2008-02-04 13:01:21	116.3606	39.95767
83	2008-02-04 13:06:32	116.36816	39.96635
83	2008-02-04 13:11:16	116.39569	39.96643
83	2008-02-04 13:21:16	116.38801	39.97366
83	2008-02-04 13:27:22	116.38156	39.97364
83	2008-02-04 13:37:22	116.37337	39.9831
83	2008-02-04 13:47:22	116.37182	39.99592
83	2008-02-04 13:57:21	116.37191	39.99603
83	2008-02-04 14:18:00	116.35277	39.994
83	2008-02-04 14:24:13	116.33522	39.99183
83	2008-02-04 14:28:00	116.34746	39.98773
83	2008-02-04 14:35:48	116.33074	39.99104
83	2008-02-04 14:40:50	116.30895	39.98286
83	2008-02-04 14:50:49	116.31398	39.97433
83	2008-02-04 14:50:53	116.31427	39.97523
83	2008-02-04 15:00:53	116.3409	39.97502
83	2008-02-04 15:06:05	116.36395	39.965
83	2008-02-04 15:10:52	116.36545	39.94956
83	2008-02-04 15:48:54	116.30612	39.90611
83	2008-02-04 15:58:43	116.30444	39.92014
83	2008-02-04 16:07:26	116.32946	39.91267
83	2008-02-04 16:17:25	116.3287	39.92138
83	2008-02-04 16:27:11	116.34418	39.93832
83	2008-02-04 16:37:11	116.35021	39.92674
83	2008-02-04 16:43:00	116.35464	39.9146
83	2008-02-04 16:50:17	116.35019	39.92407
83	2008-02-04 16:54:45	116.34731	39.93117
83	2008-02-04 16:58:45	116.33369	39.93125
83	2008-02-04 17:08:45	116.31722	39.95597
83	2008-02-04 17:22:49	116.31691	39.98791
83	2008-02-04 17:32:10	116.35815	39.99996
83	2008-02-04 17:36:07	116.36986	39.99739
83	2008-02-04 17:46:07	116.35184	39.99224
83	2008-02-04 17:47:12	116.34715	39.99216
83	2008-02-04 17:57:12	116.34407	40.02646
83	2008-02-04 18:07:12	116.34991	40.06062
83	2008-02-04 18:21:00	116.33094	40.05734
83	2008-02-04 18:31:00	116.32194	40.03446
83	2008-02-04 18:41:00	116.30124	40.0391
83	2008-02-04 18:51:00	116.30123	40.03914
83	2008-02-04 18:52:09	116.30125	40.03915
83	2008-02-04 19:02:09	116.32611	40.05605
83	2008-02-04 19:05:05	116.32857	40.05008
83	2008-02-04 19:12:18	116.33301	40.03979
83	2008-02-04 19:22:16	116.35018	40.03214
83	2008-02-04 19:32:16	116.34602	40.00793
83	2008-02-04 19:40:49	116.34274	39.99994
83	2008-02-04 19:50:47	116.33235	39.99483
83	2008-02-04 19:54:17	116.33311	39.99174
83	2008-02-04 20:06:49	116.31048	39.97937
83	2008-02-04 20:14:17	116.3182	39.97998
83	2008-02-04 20:18:43	116.33024	39.98235
83	2008-02-04 20:25:12	116.32792	39.98144
83	2008-02-04 20:28:44	116.32781	39.98621
83	2008-02-04 20:35:12	116.3323	39.99992
83	2008-02-04 20:41:38	116.33975	40.01137
83	2008-02-04 20:41:38	116.33975	40.01137
83	2008-02-04 20:45:12	116.34568	40.01384
83	2008-02-04 20:54:54	116.39707	40.0038
83	2008-02-04 21:04:54	116.39751	39.99707
83	2008-02-04 21:06:26	116.39751	39.99707
83	2008-02-04 21:28:59	116.41054	39.985
83	2008-02-04 21:34:55	116.4196	39.97038
83	2008-02-04 21:44:55	116.40125	39.9874
83	2008-02-04 21:54:54	116.40097	39.97582
83	2008-02-04 22:22:51	116.39602	39.92755
83	2008-02-04 22:42:51	116.38719	39.95289
83	2008-02-04 22:52:50	116.38131	39.95224
83	2008-02-04 22:53:23	116.38034	39.95238
83	2008-02-04 23:03:23	116.38916	39.93608
83	2008-02-04 23:03:33	116.38892	39.93608
83	2008-02-04 23:13:34	116.40185	39.94548
83	2008-02-04 23:17:56	116.40213	39.9514
83	2008-02-04 23:23:55	116.42676	39.95826
83	2008-02-04 23:31:40	116.40146	39.97009
83	2008-02-04 23:41:40	116.40843	39.93936
83	2008-02-04 23:42:31	116.41317	39.93947
83	2008-02-04 23:52:31	116.41486	39.9396
83	2008-02-05 00:02:31	116.4007	39.95772
83	2008-02-05 00:05:53	116.39029	39.96184
83	2008-02-05 00:14:29	116.3194	39.96824
83	2008-02-05 00:24:29	116.3256	39.97573
83	2008-02-05 00:34:29	116.32549	39.97551
83	2008-02-05 00:44:29	116.32568	39.97552
83	2008-02-05 00:54:29	116.32558	39.97553
83	2008-02-05 01:04:29	116.32079	39.96624
83	2008-02-05 01:14:29	116.30477	39.98168
83	2008-02-05 01:24:29	116.28867	39.96544
83	2008-02-05 01:34:29	116.29134	39.96457
83	2008-02-05 01:44:29	116.30902	39.96321
83	2008-02-05 01:54:15	116.30032	39.97367
83	2008-02-05 01:59:27	116.30619	39.99718
83	2008-02-05 02:49:26	116.37022	39.97596
83	2008-02-05 02:51:03	116.37015	39.97598
83	2008-02-05 03:08:20	116.28868	39.88719
83	2008-02-05 03:08:20	116.28868	39.88719
83	2008-02-05 03:47:12	116.41272	39.89344
83	2008-02-05 03:57:12	116.40743	39.92297
83	2008-02-05 04:07:12	116.41084	39.93597
83	2008-02-05 04:27:11	116.40715	39.92311
83	2008-02-05 04:37:12	116.40465	39.92201
83	2008-02-05 04:47:12	116.40471	39.92196
83	2008-02-05 04:57:12	116.40458	39.92199
83	2008-02-05 05:07:12	116.40489	39.92201
83	2008-02-05 05:17:11	116.40487	39.92199
83	2008-02-05 05:27:11	116.40446	39.92194
83	2008-02-05 05:37:11	116.40508	39.92207
83	2008-02-05 05:47:11	116.40499	39.9221
83	2008-02-05 05:57:12	116.40486	39.92206
83	2008-02-05 06:07:12	116.40481	39.92204
83	2008-02-05 06:17:11	116.40447	39.9222
83	2008-02-05 06:27:11	116.40484	39.92195
83	2008-02-05 06:37:11	116.4048	39.92205
83	2008-02-05 06:47:11	116.40464	39.9221
83	2008-02-05 06:57:11	116.40431	39.92209
83	2008-02-05 07:07:11	116.40456	39.92215
83	2008-02-05 07:17:11	116.40766	39.91415
83	2008-02-05 07:27:11	116.38996	39.93573
83	2008-02-05 07:37:11	116.34561	39.94047
83	2008-02-05 07:47:11	116.32813	39.96591
83	2008-02-05 07:57:11	116.32008	39.96566
83	2008-02-05 07:58:01	116.32253	39.96606
83	2008-02-05 08:07:11	116.29104	39.96695
83	2008-02-05 08:17:10	116.29556	39.9705
83	2008-02-05 08:37:10	116.36239	39.98584
83	2008-02-05 08:47:10	116.4044	39.98701
83	2008-02-05 08:57:10	116.40971	39.98702
83	2008-02-05 08:57:52	116.40999	39.98705
83	2008-02-05 09:07:11	116.38127	39.98661
83	2008-02-05 09:17:11	116.45796	39.97325
83	2008-02-05 09:27:11	116.50677	40.01054
83	2008-02-05 09:37:10	116.50592	40.01037
83	2008-02-05 09:47:10	116.46582	39.99835
83	2008-02-05 09:50:36	116.45284	39.99579
83	2008-02-05 09:57:10	116.47681	39.98709
83	2008-02-05 10:01:39	116.48348	39.97984
83	2008-02-05 10:10:01	116.4619	39.95544
83	2008-02-05 10:20:01	116.45859	39.95273
83	2008-02-05 10:30:01	116.45085	39.9111
83	2008-02-05 10:40:01	116.43508	39.91199
83	2008-02-05 10:42:32	116.42911	39.91435
83	2008-02-05 10:50:02	116.43391	39.92311
83	2008-02-05 10:59:28	116.42761	39.93151
83	2008-02-05 11:03:58	116.44881	39.95523
83	2008-02-05 11:13:58	116.41608	39.95786
83	2008-02-05 11:23:58	116.41003	39.96742
83	2008-02-05 11:33:58	116.33257	39.96632
83	2008-02-05 11:43:14	116.31578	39.96231
83	2008-02-05 11:53:14	116.34892	39.95333
83	2008-02-05 12:03:15	116.35883	39.89802
83	2008-02-05 12:11:08	116.38162	39.89192
83	2008-02-05 12:21:09	116.38832	39.8948
83	2008-02-05 12:28:43	116.40404	39.89102
83	2008-02-05 12:31:21	116.41242	39.89811
83	2008-02-05 12:41:21	116.40506	39.91618
83	2008-02-05 12:41:43	116.4056	39.91592
83	2008-02-05 12:51:21	116.40221	39.94291
83	2008-02-05 12:52:36	116.40213	39.94509
83	2008-02-05 13:02:02	116.36699	39.94742
83	2008-02-05 13:02:36	116.3666	39.94746
83	2008-02-05 13:05:35	116.36601	39.94608
83	2008-02-05 13:13:19	116.36649	39.94
83	2008-02-05 13:20:43	116.32364	39.93726
83	2008-02-05 13:30:43	116.31405	39.96121
83	2008-02-05 13:40:43	116.31093	39.96397
83	2008-02-05 13:43:55	116.31305	39.96458
83	2008-02-05 13:53:55	116.31621	39.96558
83	2008-02-05 14:03:55	116.36942	39.99283
83	2008-02-05 14:23:51	116.27109	40.12176
83	2008-02-05 14:33:51	116.26761	40.11647
83	2008-02-05 14:35:17	116.2744	40.11125
83	2008-02-05 14:43:51	116.29397	40.07772
83	2008-02-05 14:53:51	116.29472	40.07889
83	2008-02-05 15:03:51	116.29461	40.07882
83	2008-02-05 15:04:58	116.29387	40.07857
83	2008-02-05 15:14:58	116.29882	40.07393
83	2008-02-05 15:17:38	116.30115	40.07508
83	2008-02-05 15:27:38	116.30142	40.07524
83	2008-02-05 15:37:38	116.3014	40.07519
83	2008-02-05 15:47:38	116.3014	40.07518
83	2008-02-05 15:56:53	116.30001	40.07488
83	2008-02-05 15:56:53	116.30001	40.07488
83	2008-02-05 16:06:53	116.30615	40.05691
83	2008-02-05 16:16:53	116.29012	40.02302
83	2008-02-05 16:26:53	116.28458	39.97917
83	2008-02-05 16:31:11	116.2786	39.96595
83	2008-02-05 16:39:36	116.28032	39.95596
83	2008-02-05 16:49:36	116.346	39.96633
83	2008-02-05 16:54:10	116.38827	39.96574
83	2008-02-05 16:54:10	116.38827	39.96574
83	2008-02-05 16:59:36	116.37415	39.96434
83	2008-02-05 16:59:36	116.37415	39.96434
83	2008-02-05 17:15:19	116.3302	39.97529
83	2008-02-05 17:22:14	116.3125	39.9723
83	2008-02-05 17:32:14	116.30408	39.92891
83	2008-02-05 17:42:14	116.30412	39.88945
83	2008-02-05 17:52:14	116.30526	39.88372
83	2008-02-05 18:02:14	116.31161	39.87746
83	2008-02-05 18:09:45	116.32826	39.87401
83	2008-02-05 18:19:45	116.3364	39.88626
83	2008-02-05 18:22:49	116.33352	39.88821
83	2008-02-05 18:32:49	116.35754	39.88573
83	2008-02-05 18:33:36	116.35658	39.88511
83	2008-02-05 18:43:36	116.37364	39.88779
83	2008-02-05 18:53:36	116.4077	39.89142
83	2008-02-05 19:03:36	116.4116	39.90891
83	2008-02-05 19:13:36	116.40427	39.92021
83	2008-02-05 19:23:36	116.40431	39.92014
83	2008-02-05 19:33:36	116.40441	39.91997
83	2008-02-05 19:35:16	116.40439	39.91952
83	2008-02-05 19:45:16	116.42837	39.91823
83	2008-02-05 19:55:16	116.45423	39.90681
83	2008-02-05 19:58:06	116.45932	39.90531
83	2008-02-05 20:05:17	116.46793	39.90683
83	2008-02-05 20:15:17	116.48812	39.91435
83	2008-02-05 20:25:16	116.51138	39.9153
83	2008-02-05 20:29:44	116.50738	39.91748
83	2008-02-05 20:39:44	116.48055	39.90726
83	2008-02-05 20:49:43	116.45353	39.90779
83	2008-02-05 20:54:46	116.45267	39.90798
83	2008-02-05 21:01:16	116.45582	39.9208
83	2008-02-05 21:01:16	116.45582	39.9208
83	2008-02-05 21:11:16	116.45519	39.9182
83	2008-02-05 21:21:16	116.45155	39.91092
83	2008-02-05 21:31:16	116.44415	39.91053
83	2008-02-05 21:41:16	116.4281	39.93008
83	2008-02-05 21:51:16	116.42833	39.93641
83	2008-02-05 21:58:47	116.42845	39.93712
83	2008-02-05 22:08:48	116.39388	39.9321
83	2008-02-05 22:14:00	116.38489	39.91802
83	2008-02-05 22:24:00	116.39809	39.93208
83	2008-02-05 22:34:00	116.40997	39.94986
83	2008-02-05 22:44:00	116.40996	39.94979
83	2008-02-05 22:45:29	116.40996	39.94978
83	2008-02-05 22:55:29	116.45555	39.92962
83	2008-02-05 23:02:19	116.44966	39.89417
83	2008-02-05 23:12:38	116.45321	39.90872
83	2008-02-05 23:22:37	116.4488	39.93242
83	2008-02-05 23:26:11	116.43893	39.9351
83	2008-02-05 23:32:37	116.42841	39.93257
83	2008-02-05 23:42:37	116.44967	39.89341
83	2008-02-05 23:43:10	116.44982	39.89548
83	2008-02-05 23:53:10	116.45438	39.90795
83	2008-02-06 00:03:10	116.45463	39.90789
83	2008-02-06 00:12:20	116.45351	39.90829
83	2008-02-06 00:22:20	116.42239	39.93235
83	2008-02-06 00:26:34	116.38658	39.93219
83	2008-02-06 00:40:12	116.36775	39.93353
83	2008-02-06 00:52:20	116.41923	39.93985
83	2008-02-06 00:52:52	116.41942	39.93685
83	2008-02-06 01:02:53	116.40994	39.94973
83	2008-02-06 01:02:53	116.40994	39.94973
83	2008-02-06 01:12:53	116.40992	39.9497
83	2008-02-06 01:12:53	116.40992	39.9497
83	2008-02-06 01:18:46	116.41003	39.94969
83	2008-02-06 01:25:37	116.36407	39.95661
83	2008-02-06 01:28:46	116.36411	39.96496
83	2008-02-06 01:35:37	116.37261	39.97442
83	2008-02-06 01:45:37	116.37277	39.97434
83	2008-02-06 01:55:37	116.37259	39.97441
83	2008-02-06 02:05:37	116.39967	39.96058
83	2008-02-06 02:15:37	116.40987	39.94978
83	2008-02-06 02:17:47	116.40989	39.94978
83	2008-02-06 02:27:47	116.41122	39.92261
83	2008-02-06 02:33:19	116.43103	39.92963
83	2008-02-06 02:41:21	116.41166	39.93952
83	2008-02-06 02:49:32	116.38963	39.92705
83	2008-02-06 02:59:32	116.41009	39.94964
83	2008-02-06 03:09:32	116.40978	39.94976
83	2008-02-06 03:14:12	116.40985	39.94975
83	2008-02-06 03:24:13	116.35026	39.91501
83	2008-02-06 03:34:13	116.37503	39.86924
83	2008-02-06 03:38:09	116.38103	39.8621
83	2008-02-06 03:48:09	116.39176	39.88505
83	2008-02-06 03:58:09	116.40519	39.9142
83	2008-02-06 04:09:55	116.45461	39.90687
83	2008-02-06 04:09:55	116.45461	39.90687
83	2008-02-06 04:19:55	116.45137	39.91152
83	2008-02-06 04:29:56	116.43842	39.92201
83	2008-02-06 04:32:30	116.44373	39.92133
83	2008-02-06 04:39:56	116.45168	39.91244
83	2008-02-06 04:49:56	116.45228	39.91132
83	2008-02-06 04:59:56	116.451	39.91138
83	2008-02-06 05:09:55	116.45124	39.91126
83	2008-02-06 05:19:55	116.45084	39.91081
83	2008-02-06 05:29:55	116.45107	39.91093
83	2008-02-06 05:39:55	116.45021	39.91145
83	2008-02-06 05:49:56	116.45009	39.91207
83	2008-02-06 05:59:56	116.45074	39.91091
83	2008-02-06 06:19:55	116.4206	39.91066
83	2008-02-06 06:29:55	116.40241	39.9364
83	2008-02-06 06:36:51	116.40996	39.94939
83	2008-02-06 06:46:51	116.35014	39.89813
83	2008-02-06 06:50:03	116.33845	39.88961
83	2008-02-06 07:00:03	116.30455	39.8873
83	2008-02-06 07:10:03	116.30407	39.94614
83	2008-02-06 07:20:03	116.31303	39.96372
83	2008-02-06 07:20:03	116.31303	39.96372
83	2008-02-06 07:30:03	116.31334	39.965
83	2008-02-06 07:33:25	116.30684	39.96291
83	2008-02-06 07:43:25	116.30404	39.90359
83	2008-02-06 07:46:50	116.31379	39.89508
83	2008-02-06 07:56:50	116.30415	39.935
83	2008-02-06 08:06:50	116.31371	39.96122
83	2008-02-06 08:16:50	116.3136	39.96112
83	2008-02-06 08:26:50	116.31395	39.96097
83	2008-02-06 08:36:50	116.31341	39.96424
83	2008-02-06 08:39:27	116.31337	39.96479
83	2008-02-06 08:49:27	116.42248	39.96779
83	2008-02-06 08:59:27	116.49981	40.00283
83	2008-02-06 09:40:43	116.54945	40.06439
83	2008-02-06 09:45:43	116.54879	40.07134
83	2008-02-06 09:55:43	116.54951	40.06702
83	2008-02-06 10:05:43	116.4978	40.00308
83	2008-02-06 10:15:43	116.45645	39.99544
83	2008-02-06 10:31:13	116.45083	39.99125
83	2008-02-06 10:31:38	116.45028	39.99133
83	2008-02-06 10:36:06	116.44054	39.99163
83	2008-02-06 10:43:21	116.37001	39.98083
83	2008-02-06 10:53:22	116.36647	39.97873
83	2008-02-06 11:03:22	116.35584	39.98037
83	2008-02-06 11:33:40	116.33287	39.93738
83	2008-02-06 11:38:57	116.31744	39.95534
83	2008-02-06 11:50:00	116.40069	39.96457
83	2008-02-06 11:59:56	116.40152	39.9708
83	2008-02-06 12:10:58	116.42809	39.98231
83	2008-02-06 12:25:40	116.4114	39.97348
83	2008-02-06 12:30:58	116.43871	39.96248
83	2008-02-06 12:35:40	116.41905	39.9596
83	2008-02-06 12:45:40	116.40313	39.96055
83	2008-02-06 12:55:31	116.40493	39.96785
83	2008-02-06 13:02:18	116.3638	39.97506
83	2008-02-06 13:04:42	116.36349	39.98224
83	2008-02-06 13:11:28	116.35143	39.99196
83	2008-02-06 13:21:28	116.35694	39.99288
83	2008-02-06 13:31:28	116.35695	40.01357
83	2008-02-06 13:32:45	116.35872	40.01481
83	2008-02-06 13:43:09	116.36285	40.01446
83	2008-02-06 13:53:09	116.39447	40.0013
83	2008-02-06 14:03:09	116.36329	39.96656
83	2008-02-06 14:13:09	116.30233	39.89508
83	2008-02-06 14:14:45	116.31362	39.89552
83	2008-02-06 14:24:45	116.30453	39.90862
83	2008-02-06 14:34:45	116.30464	39.90947
83	2008-02-06 14:44:45	116.33615	39.93715
83	2008-02-06 14:47:19	116.3232	39.93731
83	2008-02-06 14:57:19	116.26872	39.92463
83	2008-02-06 14:59:07	116.26032	39.92408
83	2008-02-06 14:59:07	116.26032	39.92408
83	2008-02-06 15:09:08	116.26953	39.94648
83	2008-02-06 15:11:28	116.27189	39.95209
83	2008-02-06 15:19:07	116.26478	39.93984
83	2008-02-06 15:24:47	116.28169	39.94771
83	2008-02-06 15:34:47	116.33778	39.93025
83	2008-02-06 15:38:44	116.34668	39.92155
83	2008-02-06 15:44:47	116.33401	39.92701
83	2008-02-06 15:48:44	116.32789	39.92985
83	2008-02-06 16:00:59	116.27459	39.92516
83	2008-02-06 16:10:59	116.298	39.93557
83	2008-02-06 16:14:05	116.29742	39.92673
83	2008-02-06 16:24:05	116.35121	39.93096
83	2008-02-06 16:34:05	116.40235	39.932
83	2008-02-06 16:41:17	116.40389	39.94485
83	2008-02-06 16:54:39	116.41048	39.96378
83	2008-02-06 17:01:17	116.42013	39.97205
83	2008-02-06 17:04:39	116.41833	39.97647
83	2008-02-06 17:14:39	116.34705	39.99211
83	2008-02-06 17:29:22	116.34107	40.00647
83	2008-02-06 17:39:22	116.37307	39.95533
83	2008-02-06 17:49:22	116.41974	39.93424
83	2008-02-06 17:58:03	116.42455	39.91156
83	2008-02-06 17:58:03	116.42455	39.91156
83	2008-02-06 17:59:35	116.42458	39.91169
83	2008-02-06 18:09:35	116.4196	39.93918
83	2008-02-06 18:19:35	116.41821	39.98
83	2008-02-06 18:34:55	116.4361	39.96408
83	2008-02-06 18:39:35	116.41769	39.96799
83	2008-02-06 18:49:35	116.30126	39.96662
83	2008-02-06 18:50:57	116.29734	39.96668
83	2008-02-06 18:59:42	116.31563	39.97128
83	2008-02-06 19:03:34	116.3007	39.9674
83	2008-02-06 19:09:42	116.30329	39.96128
83	2008-02-06 19:13:35	116.32517	39.96577
83	2008-02-06 19:19:41	116.32784	39.96673
83	2008-02-06 19:24:00	116.34242	39.95666
83	2008-02-06 19:41:54	116.33051	39.94967
83	2008-02-06 19:51:54	116.28252	40.00528
83	2008-02-06 19:53:55	116.2773	40.01996
83	2008-02-06 20:03:55	116.30904	39.99897
83	2008-02-06 20:08:57	116.32106	39.98923
83	2008-02-06 20:16:27	116.31145	39.97433
83	2008-02-06 20:20:43	116.31565	39.9752
83	2008-02-06 20:27:09	116.34477	39.96653
83	2008-02-06 20:37:10	116.35962	39.96929
83	2008-02-06 20:47:48	116.40216	39.99749
83	2008-02-06 20:48:46	116.4067	39.99744
83	2008-02-06 20:58:46	116.39965	39.99078
83	2008-02-06 21:05:20	116.36954	39.98076
83	2008-02-06 21:12:54	116.34625	39.99907
83	2008-02-06 21:15:21	116.34499	39.99207
83	2008-02-06 21:22:55	116.33445	39.99936
83	2008-02-06 21:31:55	116.34326	39.99178
83	2008-02-06 21:37:12	116.35777	39.99735
83	2008-02-06 21:47:12	116.32829	39.99137
83	2008-02-06 21:47:42	116.32859	39.99136
83	2008-02-06 21:57:12	116.35852	39.98792
83	2008-02-06 21:59:42	116.36239	39.99226
83	2008-02-06 21:59:42	116.36239	39.99226
83	2008-02-06 22:09:42	116.36072	40.00479
83	2008-02-06 22:17:35	116.36462	40.03698
83	2008-02-06 22:23:19	116.3518	40.02946
83	2008-02-06 22:31:57	116.35853	39.99631
83	2008-02-06 22:34:15	116.35996	39.99238
83	2008-02-06 22:44:15	116.31807	39.97975
83	2008-02-06 22:44:54	116.31486	39.97963
83	2008-02-06 22:54:15	116.33838	39.97516
83	2008-02-06 22:57:18	116.35306	39.98032
83	2008-02-06 23:04:15	116.37355	39.98055
83	2008-02-06 23:14:15	116.38186	39.97585
83	2008-02-06 23:24:15	116.38771	39.96691
83	2008-02-06 23:24:16	116.38787	39.96692
83	2008-02-06 23:34:14	116.40138	39.96964
83	2008-02-06 23:39:17	116.43072	39.98738
83	2008-02-06 23:44:14	116.43051	39.98215
83	2008-02-06 23:54:15	116.41892	39.95836
83	2008-02-06 23:57:05	116.41969	39.95617
83	2008-02-07 00:04:14	116.41843	39.97543
83	2008-02-07 00:07:24	116.43035	39.98758
83	2008-02-07 00:14:14	116.45581	39.98822
83	2008-02-07 00:17:24	116.45918	39.99996
83	2008-02-07 00:24:14	116.46609	39.97359
83	2008-02-07 00:32:17	116.43752	39.92802
83	2008-02-07 00:36:49	116.4445	39.93463
83	2008-02-07 00:43:05	116.44528	39.96556
83	2008-02-07 00:46:49	116.43458	39.96557
83	2008-02-07 00:53:37	116.3692	39.9603
83	2008-02-07 00:53:37	116.3692	39.9603
83	2008-02-07 00:59:01	116.36459	39.96093
83	2008-02-07 01:05:53	116.42814	39.96546
83	2008-02-07 01:09:01	116.42997	39.96222
83	2008-02-07 01:47:58	116.55121	40.07571
83	2008-02-07 01:53:39	116.58157	40.11676
83	2008-02-07 02:23:39	116.98524	40.14211
83	2008-02-07 02:33:40	117.0724	40.14442
83	2008-02-07 02:53:39	117.05846	40.12932
83	2008-02-07 03:03:39	117.05844	40.12931
83	2008-02-07 03:13:39	117.05845	40.12932
83	2008-02-07 03:23:39	117.05845	40.12931
83	2008-02-07 03:33:40	117.05845	40.1293
83	2008-02-07 03:43:39	117.05845	40.1293
83	2008-02-07 03:53:39	117.05845	40.1293
83	2008-02-07 04:23:39	117.05845	40.12929
83	2008-02-07 04:33:39	117.05846	40.12929
83	2008-02-07 04:43:39	117.05846	40.1293
83	2008-02-07 04:53:39	117.05846	40.1293
83	2008-02-07 05:03:39	117.05847	40.1293
83	2008-02-07 05:13:39	117.05847	40.1293
83	2008-02-07 05:23:39	117.05846	40.1293
83	2008-02-07 05:33:39	117.05846	40.1293
83	2008-02-07 05:43:39	117.05846	40.1293
83	2008-02-07 05:43:39	117.05846	40.1293
83	2008-02-07 05:53:38	117.05845	40.1293
83	2008-02-07 06:03:38	117.05845	40.1293
83	2008-02-07 06:13:38	117.05845	40.12931
83	2008-02-07 06:23:38	117.05845	40.1293
83	2008-02-07 06:33:39	117.05845	40.1293
83	2008-02-07 06:43:39	117.05845	40.12931
83	2008-02-07 06:53:38	117.05845	40.1293
83	2008-02-07 07:03:38	117.05845	40.1293
83	2008-02-07 07:13:38	117.05845	40.1293
83	2008-02-07 07:23:38	117.05844	40.1293
83	2008-02-07 07:33:39	117.05828	40.12932
83	2008-02-07 07:43:38	117.05844	40.12923
83	2008-02-07 07:53:38	117.05848	40.12922
83	2008-02-07 08:03:38	117.0585	40.12926
83	2008-02-07 08:13:38	117.01871	40.14169
83	2008-02-07 08:23:38	116.90801	40.15247
83	2008-02-07 08:33:38	116.7595	40.13898
83	2008-02-07 08:43:38	116.61363	40.11654
83	2008-02-07 08:53:38	116.5716	40.11686
83	2008-02-07 08:56:37	116.5716	40.11686
83	2008-02-07 09:13:38	116.5716	40.11686
83	2008-02-07 09:33:38	116.47513	39.99722
83	2008-02-07 09:43:38	116.47526	39.99727
83	2008-02-07 09:53:37	116.47494	39.99709
83	2008-02-07 10:03:37	116.47494	39.99711
83	2008-02-07 10:13:37	116.47485	39.99704
83	2008-02-07 10:23:37	116.47509	39.99716
83	2008-02-07 10:31:00	116.46727	39.99738
83	2008-02-07 10:54:41	116.48508	39.99034
83	2008-02-07 11:04:41	116.5512	40.06366
83	2008-02-07 11:07:41	116.57735	40.05986
83	2008-02-07 11:17:41	116.57822	40.06282
83	2008-02-07 11:27:41	116.58249	40.06291
83	2008-02-07 11:37:41	116.58204	40.06648
83	2008-02-07 11:47:40	116.58203	40.06647
83	2008-02-07 12:07:40	116.58203	40.06647
83	2008-02-07 12:17:40	116.58149	40.06987
83	2008-02-07 12:27:41	116.58141	40.07044
83	2008-02-07 12:37:41	116.58143	40.07034
83	2008-02-07 12:47:40	116.58087	40.07289
83	2008-02-07 12:57:40	116.58068	40.075
83	2008-02-07 13:02:59	116.58199	40.07564
83	2008-02-07 13:07:40	116.58196	40.07564
83	2008-02-07 13:17:40	116.58299	40.07505
83	2008-02-07 13:27:41	116.58306	40.07489
83	2008-02-07 13:27:41	116.58306	40.07489
83	2008-02-07 13:47:40	116.58766	40.07743
83	2008-02-07 13:57:30	116.58766	40.07743
83	2008-02-07 14:07:30	116.50078	40.00393
83	2008-02-07 14:17:30	116.45525	39.91644
83	2008-02-07 14:20:46	116.45093	39.91547
83	2008-02-07 14:20:46	116.45093	39.91547
83	2008-02-07 14:27:30	116.45568	39.92254
83	2008-02-07 14:33:13	116.46827	39.94233
83	2008-02-07 14:43:13	116.44581	39.95185
83	2008-02-07 14:53:13	116.44578	39.95331
83	2008-02-07 15:03:13	116.44562	39.95185
83	2008-02-07 15:08:12	116.44571	39.94699
83	2008-02-07 15:18:13	116.40631	39.94782
83	2008-02-07 15:19:20	116.40436	39.94797
83	2008-02-07 15:28:12	116.40199	39.95375
83	2008-02-07 15:38:12	116.41732	39.98192
83	2008-02-07 15:38:12	116.41732	39.98192
83	2008-02-07 15:38:40	116.42067	39.98202
83	2008-02-07 15:48:40	116.42184	39.98052
83	2008-02-07 15:58:40	116.42182	39.97808
83	2008-02-07 16:08:40	116.42042	39.98297
83	2008-02-07 16:18:40	116.42064	39.98186
83	2008-02-07 16:28:40	116.42064	39.98234
83	2008-02-07 16:38:40	116.41566	39.98186
83	2008-02-07 16:46:22	116.40458	39.96696
83	2008-02-07 16:56:22	116.34664	39.99994
83	2008-02-07 17:00:00	116.3358	40.0067
83	2008-02-07 17:10:01	116.33474	39.97994
83	2008-02-07 17:10:01	116.33474	39.97994
83	2008-02-07 17:17:23	116.31955	39.96678
83	2008-02-07 17:27:23	116.31978	39.92966
83	2008-02-07 17:33:57	116.32978	39.90274
83	2008-02-07 17:43:56	116.32847	39.90559
83	2008-02-07 17:53:56	116.32945	39.90429
83	2008-02-07 18:03:56	116.32947	39.90422
83	2008-02-07 18:13:56	116.32943	39.90421
83	2008-02-07 18:23:56	116.32945	39.90434
83	2008-02-07 18:27:28	116.33615	39.91266
83	2008-02-07 18:37:28	116.29885	39.9228
83	2008-02-07 18:38:00	116.29518	39.92304
83	2008-02-07 18:48:00	116.30379	39.94951
83	2008-02-07 18:58:00	116.33154	39.95619
83	2008-02-07 19:08:01	116.36532	39.95053
83	2008-02-07 19:18:01	116.40174	39.94985
83	2008-02-07 19:22:59	116.39893	39.95012
83	2008-02-07 19:30:30	116.39033	39.93194
83	2008-02-07 19:34:43	116.38968	39.93646
83	2008-02-07 19:41:21	116.37392	39.95004
83	2008-02-07 19:44:44	116.37049	39.95654
83	2008-02-07 19:54:43	116.36886	39.94727
83	2008-02-07 19:59:13	116.40179	39.95143
83	2008-02-07 20:09:13	116.41272	39.95145
83	2008-02-07 20:19:13	116.41029	39.94983
83	2008-02-07 20:22:50	116.41028	39.94983
83	2008-02-07 20:29:24	116.39559	39.93226
83	2008-02-07 20:33:14	116.39105	39.93228
83	2008-02-07 21:03:05	116.36628	39.94377
83	2008-02-07 21:04:33	116.36651	39.94645
83	2008-02-07 21:11:43	116.40162	39.93943
83	2008-02-07 21:17:46	116.40438	39.92042
83	2008-02-07 21:27:46	116.40763	39.9476
83	2008-02-07 21:32:02	116.40981	39.94919
83	2008-02-07 21:37:46	116.39532	39.94995
83	2008-02-07 21:47:47	116.40958	39.95013
83	2008-02-07 21:56:19	116.41053	39.94912
83	2008-02-07 21:59:38	116.41945	39.94072
83	2008-02-07 22:06:19	116.40193	39.95181
83	2008-02-07 22:09:38	116.39965	39.95615
83	2008-02-07 22:09:38	116.39965	39.95615
83	2008-02-07 22:16:18	116.42774	39.93454
83	2008-02-07 22:26:19	116.43891	39.86758
83	2008-02-07 22:26:59	116.43726	39.86619
83	2008-02-07 22:36:18	116.43125	39.89868
83	2008-02-07 22:41:32	116.42749	39.93639
83	2008-02-07 22:46:19	116.40751	39.94786
83	2008-02-07 22:56:19	116.38092	39.98128
83	2008-02-07 22:56:49	116.37736	39.98119
83	2008-02-07 23:06:18	116.3501	40.02244
83	2008-02-07 23:16:06	116.33942	40.06555
83	2008-02-07 23:26:06	116.32996	40.04377
83	2008-02-07 23:34:37	116.34599	40.00937
83	2008-02-07 23:44:09	116.3663	39.9887
83	2008-02-07 23:47:25	116.3633	39.98805
83	2008-02-08 00:07:26	116.33325	39.92118
83	2008-02-08 00:08:00	116.33453	39.92015
83	2008-02-08 00:17:25	116.35365	39.93912
83	2008-02-08 00:26:58	116.39563	39.92402
83	2008-02-08 00:32:56	116.38995	39.93763
83	2008-02-08 00:42:57	116.35021	39.90643
83	2008-02-08 00:48:01	116.34026	39.8748
83	2008-02-08 00:58:01	116.34172	39.87617
83	2008-02-08 01:02:35	116.34412	39.88603
83	2008-02-08 01:12:35	116.35003	39.94861
83	2008-02-08 01:17:54	116.35655	39.97338
83	2008-02-08 01:27:54	116.38019	39.96687
83	2008-02-08 01:37:54	116.41007	39.9497
83	2008-02-08 01:42:58	116.40991	39.94917
83	2008-02-08 01:52:58	116.44031	39.98504
83	2008-02-08 01:56:11	116.44873	39.99337
83	2008-02-08 02:21:18	116.49272	39.92787
83	2008-02-08 02:47:33	116.42471	39.98794
83	2008-02-08 02:52:21	116.39781	39.99332
83	2008-02-08 03:02:22	116.40084	39.9611
83	2008-02-08 03:10:54	116.40712	39.9578
83	2008-02-08 03:17:10	116.40712	39.9578
83	2008-02-08 03:27:10	116.40712	39.9578
83	2008-02-08 03:37:10	116.47656	39.96095
83	2008-02-08 03:47:10	116.47533	39.96188
83	2008-02-08 03:57:10	116.47533	39.96188
83	2008-02-08 07:18:03	116.50408	40.00929
83	2008-02-08 07:24:32	116.50408	40.00927
83	2008-02-08 07:34:31	116.50404	40.0092
83	2008-02-08 07:44:31	116.50405	40.00918
83	2008-02-08 07:54:31	116.50406	40.00919
83	2008-02-08 08:04:32	116.50406	40.0092
83	2008-02-08 08:14:32	116.50406	40.0092
83	2008-02-08 08:24:32	116.50406	40.0092
83	2008-02-08 08:34:32	116.50407	40.0092
83	2008-02-08 08:44:31	116.50408	40.0092
83	2008-02-08 08:54:31	116.50408	40.0092
83	2008-02-08 09:04:31	116.50408	40.00919
83	2008-02-08 09:14:31	116.50408	40.00919
83	2008-02-08 09:24:32	116.50416	40.00912
83	2008-02-08 09:29:30	116.4937	40.00148
83	2008-02-08 09:34:32	116.46734	40.00053
83	2008-02-08 09:44:31	116.46221	39.99431
83	2008-02-08 09:44:59	116.4625	39.9955
83	2008-02-08 09:54:31	116.48385	39.96482
83	2008-02-08 10:03:42	116.45408	39.95336
83	2008-02-08 10:09:01	116.44248	39.90711
83	2008-02-08 10:18:11	116.3758	39.90008
83	2008-02-08 10:24:24	116.36778	39.90737
83	2008-02-08 10:28:12	116.36683	39.91326
83	2008-02-08 10:34:24	116.37376	39.9315
83	2008-02-08 10:40:11	116.37497	39.94046
83	2008-02-08 10:44:24	116.36596	39.94674
83	2008-02-08 10:50:10	116.35882	39.96141
83	2008-02-08 10:54:26	116.3484	39.97046
83	2008-02-08 11:00:11	116.35937	39.97514
83	2008-02-08 11:05:35	116.35299	39.98037
83	2008-02-08 11:11:08	116.37155	39.97572
83	2008-02-08 11:17:26	116.37279	39.979
83	2008-02-08 11:17:26	116.37279	39.979
83	2008-02-08 11:27:26	116.41937	39.94376
83	2008-02-08 11:35:58	116.42145	39.92133
83	2008-02-08 11:37:28	116.42128	39.92134
83	2008-02-08 11:47:28	116.4559	39.94308
83	2008-02-08 11:54:20	116.48128	39.96217
83	2008-02-08 11:57:28	116.48469	39.96182
83	2008-02-08 12:06:14	116.41967	39.97135
83	2008-02-08 12:07:44	116.41848	39.97179
83	2008-02-08 12:17:01	116.45049	39.95537
83	2008-02-08 12:17:44	116.44414	39.95933
83	2008-02-08 12:27:13	116.34293	39.9665
83	2008-02-08 12:28:15	116.34287	39.96651
83	2008-02-08 12:38:15	116.30392	39.92263
83	2008-02-08 12:44:58	116.31548	39.89615
83	2008-02-08 12:51:49	116.30479	39.92015
83	2008-02-08 13:01:49	116.2726	39.93066
83	2008-02-08 13:02:11	116.27287	39.93005
83	2008-02-08 13:03:40	116.27295	39.93111
83	2008-02-08 13:03:40	116.27295	39.93111
83	2008-02-08 13:11:48	116.30431	39.94219
83	2008-02-08 13:20:33	116.31068	39.97675
83	2008-02-08 13:23:35	116.31809	39.97997
83	2008-02-08 13:33:36	116.34649	40.00606
83	2008-02-08 13:43:36	116.33544	40.0378
83	2008-02-08 13:53:36	116.3386	40.07567
83	2008-02-08 13:56:07	116.34901	40.08069
83	2008-02-08 14:06:07	116.31351	40.07389
83	2008-02-08 14:16:07	116.31386	40.04588
83	2008-02-08 14:17:20	116.31629	40.04266
83	2008-02-08 14:26:07	116.31051	40.01617
83	2008-02-08 14:28:23	116.31718	40.01182
83	2008-02-08 14:36:23	116.34201	40.00834
83	2008-02-08 14:46:24	116.33453	39.98998
83	2008-02-08 14:56:24	116.35608	39.98605
83	2008-02-08 14:58:24	116.341	39.98522
83	2008-02-08 15:08:24	116.27013	39.96921
83	2008-02-08 15:14:16	116.25821	39.92792
83	2008-02-08 15:14:16	116.25821	39.92792
83	2008-02-08 15:18:24	116.26939	39.92897
83	2008-02-08 15:27:20	116.30154	39.97379
83	2008-02-08 15:37:21	116.32735	39.97534
83	2008-02-08 15:37:53	116.32759	39.97569
83	2008-02-08 15:47:53	116.37976	40.00842
83	2008-02-08 15:57:53	116.41971	40.03787
83	2008-02-08 15:58:55	116.42077	40.04165
83	2008-02-08 16:08:56	116.42109	40.04181
83	2008-02-08 16:18:56	116.42112	40.04182
83	2008-02-08 16:28:56	116.424	40.03952
83	2008-02-08 16:38:56	116.41973	40.03669
83	2008-02-08 16:46:54	116.41971	40.03705
83	2008-02-08 16:49:10	116.42811	40.04182
83	2008-02-08 16:56:54	116.41088	40.03408
83	2008-02-08 17:06:54	116.41399	40.02061
83	2008-02-08 17:13:17	116.47016	40.00392
83	2008-02-08 17:20:25	116.45667	39.99186
83	2008-02-08 17:30:26	116.4313	39.98237
83	2008-02-08 17:36:10	116.42741	39.9804
