# Supplementary material for: An adaptive map-matching algorithm based on hierarchical fuzzy system from vehicular GPS data
Source: PLoS One. 2017 Dec 5;12(12):e0188796. doi: 10.1371/journal.pone.0188796 (PMC5716534; doi:10.1371/journal.pone.0188796)
Supplement: S1 Data — (ZIP) [file pone.0188796.s001.zip › data samples/85.txt]

85	2008-02-02 13:55:24	116.41151	39.92313
85	2008-02-02 14:00:31	116.41164	39.90975
85	2008-02-02 14:05:27	116.40501	39.91554
85	2008-02-02 14:16:01	116.40269	39.92991
85	2008-02-02 14:25:39	116.40273	39.92996
85	2008-02-02 14:30:41	116.40273	39.92996
85	2008-02-02 14:35:43	116.40273	39.92998
85	2008-02-02 14:45:46	116.40256	39.93301
85	2008-02-02 14:51:13	116.40342	39.95755
85	2008-02-02 14:55:44	116.41856	39.97003
85	2008-02-02 14:55:49	116.41853	39.9707
85	2008-02-02 15:00:51	116.42488	39.98019
85	2008-02-02 15:23:12	116.4184	39.98206
85	2008-02-02 15:28:14	116.41867	39.96426
85	2008-02-02 15:28:59	116.41871	39.96096
85	2008-02-02 15:38:17	116.40231	39.93646
85	2008-02-02 15:39:02	116.40234	39.93569
85	2008-02-02 15:43:19	116.4024	39.93422
85	2008-02-02 15:48:20	116.40249	39.93238
85	2008-02-02 15:49:05	116.40249	39.93238
85	2008-02-02 15:53:22	116.39009	39.92934
85	2008-02-02 15:58:24	116.3898	39.93854
85	2008-02-02 15:59:09	116.38787	39.94016
85	2008-02-02 16:03:25	116.40078	39.94739
85	2008-02-02 16:08:27	116.40193	39.96188
85	2008-02-02 16:09:12	116.40171	39.96563
85	2008-02-02 16:13:29	116.40139	39.98108
85	2008-02-02 16:19:15	116.38108	39.99317
85	2008-02-02 16:23:32	116.37784	39.99645
85	2008-02-02 16:25:17	116.37447	39.99995
85	2008-02-02 16:29:19	116.36426	40.00022
85	2008-02-02 16:33:35	116.37396	39.96541
85	2008-02-02 16:38:37	116.37266	39.94975
85	2008-02-02 16:39:22	116.37239	39.94828
85	2008-02-02 16:39:22	116.37239	39.94828
85	2008-02-02 16:43:39	116.36282	39.94654
85	2008-02-02 16:48:40	116.34911	39.94093
85	2008-02-02 16:49:25	116.34918	39.93938
85	2008-02-02 16:58:44	116.35013	39.91432
85	2008-02-02 16:59:29	116.34995	39.91272
85	2008-02-02 17:03:45	116.3512	39.90729
85	2008-02-02 17:08:47	116.35005	39.91821
85	2008-02-02 17:09:32	116.35056	39.91893
85	2008-02-02 17:13:49	116.3498	39.93421
85	2008-02-02 17:18:50	116.3502	39.93314
85	2008-02-02 17:19:35	116.3497	39.93628
85	2008-02-02 17:23:52	116.34942	39.9329
85	2008-02-02 17:29:39	116.34937	39.92802
85	2008-02-02 17:33:55	116.35024	39.91547
85	2008-02-02 17:38:57	116.35631	39.8979
85	2008-02-02 17:39:42	116.36161	39.89818
85	2008-02-02 17:43:59	116.37437	39.89847
85	2008-02-02 17:49:00	116.38854	39.89866
85	2008-02-02 17:49:45	116.39009	39.89861
85	2008-02-02 17:54:02	116.40067	39.90053
85	2008-02-02 17:59:49	116.40531	39.90502
85	2008-02-02 18:04:05	116.40684	39.90918
85	2008-02-02 18:09:07	116.4119	39.91341
85	2008-02-02 18:14:08	116.41139	39.92099
85	2008-02-02 18:19:09	116.419	39.92293
85	2008-02-02 18:19:54	116.41901	39.92293
85	2008-02-02 18:24:11	116.41976	39.93162
85	2008-02-02 18:27:57	116.42044	39.93862
85	2008-02-02 18:32:59	116.41948	39.94012
85	2008-02-02 18:34:17	116.41932	39.94639
85	2008-02-02 18:39:19	116.41685	39.94828
85	2008-02-02 18:43:02	116.39901	39.94767
85	2008-02-02 18:44:21	116.39588	39.94766
85	2008-02-02 18:44:21	116.39588	39.94766
85	2008-02-02 18:49:22	116.38696	39.9476
85	2008-02-02 18:53:05	116.36944	39.94747
85	2008-02-02 18:59:26	116.35103	39.94287
85	2008-02-02 18:59:26	116.35103	39.94287
85	2008-02-02 19:03:08	116.3492	39.93331
85	2008-02-02 19:04:27	116.34936	39.9303
85	2008-02-02 19:09:29	116.34993	39.92133
85	2008-02-02 19:13:12	116.35028	39.91356
85	2008-02-02 19:14:31	116.35039	39.9112
85	2008-02-02 19:19:32	116.35036	39.9002
85	2008-02-02 19:23:15	116.32834	39.89608
85	2008-02-02 19:24:34	116.32459	39.89594
85	2008-02-02 19:29:36	116.31848	39.89599
85	2008-02-02 19:33:18	116.31563	39.89688
85	2008-02-02 19:33:18	116.31563	39.89688
85	2008-02-02 19:34:37	116.31526	39.9003
85	2008-02-02 19:39:39	116.31522	39.90431
85	2008-02-02 19:43:22	116.3154	39.90493
85	2008-02-02 19:44:41	116.31529	39.90549
85	2008-02-02 19:49:42	116.31653	39.90973
85	2008-02-02 19:53:25	116.32881	39.90914
85	2008-02-02 19:54:44	116.32946	39.91036
85	2008-02-02 19:59:45	116.33254	39.91272
85	2008-02-02 20:03:28	116.34053	39.91264
85	2008-02-02 20:04:47	116.34644	39.91253
85	2008-02-02 20:09:49	116.35486	39.91262
85	2008-02-02 20:13:32	116.3614	39.91276
85	2008-02-02 20:19:52	116.36667	39.91337
85	2008-02-02 20:23:35	116.36731	39.92087
85	2008-02-02 20:24:54	116.36726	39.92341
85	2008-02-02 20:29:55	116.37388	39.93155
85	2008-02-02 20:33:38	116.38629	39.93206
85	2008-02-02 20:34:57	116.38793	39.93203
85	2008-02-02 20:39:59	116.40253	39.93416
85	2008-02-02 20:43:42	116.40458	39.94749
85	2008-02-02 20:45:00	116.40965	39.94774
85	2008-02-02 20:50:02	116.41614	39.94878
85	2008-02-02 20:53:45	116.41279	39.95056
85	2008-02-02 20:55:04	116.41247	39.95525
85	2008-02-02 21:00:05	116.42391	39.96733
85	2008-02-02 21:03:48	116.41885	39.95868
85	2008-02-02 21:05:07	116.41888	39.95533
85	2008-02-02 21:05:07	116.41888	39.95533
85	2008-02-02 21:10:09	116.42695	39.9414
85	2008-02-02 21:13:52	116.4302	39.93654
85	2008-02-02 21:15:10	116.43038	39.93296
85	2008-02-02 21:20:12	116.42782	39.94416
85	2008-02-02 21:23:55	116.42583	39.95765
85	2008-02-02 21:25:14	116.42859	39.95813
85	2008-02-02 21:30:15	116.45263	39.95302
85	2008-02-02 21:33:58	116.44969	39.94955
85	2008-02-02 21:35:17	116.44921	39.94805
85	2008-02-02 21:40:19	116.44909	39.94665
85	2008-02-02 21:44:02	116.44914	39.94655
85	2008-02-02 21:45:20	116.44921	39.94657
85	2008-02-02 21:50:22	116.44917	39.94657
85	2008-02-02 21:54:05	116.44914	39.94655
85	2008-02-02 21:55:24	116.44914	39.94655
85	2008-02-02 22:00:25	116.44917	39.9465
85	2008-02-02 22:05:27	116.44889	39.94644
85	2008-02-02 22:10:29	116.44881	39.94636
85	2008-02-02 22:14:12	116.44879	39.94633
85	2008-02-02 22:15:30	116.44878	39.94634
85	2008-02-02 22:20:31	116.44882	39.94636
85	2008-02-02 22:25:14	116.44916	39.94332
85	2008-02-02 22:25:33	116.44917	39.94273
85	2008-02-02 22:30:34	116.43822	39.94002
85	2008-02-02 22:35:17	116.42675	39.94841
85	2008-02-02 22:35:36	116.42641	39.94907
85	2008-02-02 22:40:38	116.44037	39.96102
85	2008-02-02 22:45:21	116.44641	39.97082
85	2008-02-02 22:45:39	116.44643	39.97082
85	2008-02-02 22:50:41	116.42168	39.96845
85	2008-02-02 22:55:24	116.43692	39.96353
85	2008-02-02 22:55:43	116.43697	39.9635
85	2008-02-02 23:00:44	116.45547	39.94452
85	2008-02-02 23:05:46	116.466	39.9415
85	2008-02-02 23:06:28	116.46827	39.94158
85	2008-02-02 23:10:47	116.4559	39.94295
85	2008-02-02 23:10:47	116.4559	39.94295
85	2008-02-02 23:15:49	116.43584	39.93992
85	2008-02-02 23:16:31	116.43039	39.93989
85	2008-02-02 23:20:51	116.41263	39.94808
85	2008-02-02 23:25:52	116.35941	39.94521
85	2008-02-02 23:26:34	116.35273	39.94335
85	2008-02-02 23:30:54	116.3495	39.93199
85	2008-02-02 23:35:56	116.34996	39.92285
85	2008-02-02 23:40:57	116.35033	39.91498
85	2008-02-02 23:45:59	116.3505	39.90097
85	2008-02-02 23:46:41	116.34991	39.89778
85	2008-02-02 23:51:01	116.31387	39.89596
85	2008-02-02 23:56:02	116.31277	39.89559
85	2008-02-02 23:56:44	116.31309	39.89561
85	2008-02-03 00:01:04	116.31535	39.89927
85	2008-02-03 00:06:06	116.30464	39.90804
85	2008-02-03 00:06:48	116.30457	39.90804
85	2008-02-03 00:11:07	116.30442	39.91315
85	2008-02-03 00:16:09	116.30337	39.9547
85	2008-02-03 00:16:51	116.3027	39.95428
85	2008-02-03 00:21:11	116.30297	39.95238
85	2008-02-03 00:26:12	116.33931	39.9372
85	2008-02-03 00:26:54	116.34548	39.93857
85	2008-02-03 00:31:14	116.34983	39.92396
85	2008-02-03 00:36:16	116.34997	39.91273
85	2008-02-03 00:36:58	116.35009	39.90897
85	2008-02-03 00:41:17	116.35283	39.89753
85	2008-02-03 00:46:19	116.36789	39.90774
85	2008-02-03 00:47:01	116.36785	39.90947
85	2008-02-03 00:57:04	116.40714	39.92444
85	2008-02-03 00:57:04	116.40714	39.92444
85	2008-02-03 01:01:24	116.40249	39.93564
85	2008-02-03 01:06:26	116.4018	39.95739
85	2008-02-03 01:07:08	116.40174	39.95937
85	2008-02-03 01:16:29	116.4046	39.96729
85	2008-02-03 01:16:29	116.4046	39.96729
85	2008-02-03 01:17:11	116.41011	39.96745
85	2008-02-03 01:21:31	116.43681	39.96358
85	2008-02-03 01:26:32	116.43682	39.96369
85	2008-02-03 01:31:34	116.43606	39.95839
85	2008-02-03 01:36:36	116.4348	39.94733
85	2008-02-03 01:37:18	116.43842	39.94995
85	2008-02-03 01:41:37	116.46428	39.97172
85	2008-02-03 01:46:39	116.49246	39.99804
85	2008-02-03 01:47:21	116.4976	40.00265
85	2008-02-03 01:51:41	116.52099	40.0295
85	2008-02-03 01:56:42	116.54985	40.06776
85	2008-02-03 01:57:24	116.55113	40.07553
85	2008-02-03 02:30:42	116.73307	40.10164
85	2008-02-03 07:10:00	116.75228	40.09391
85	2008-02-03 07:15:01	116.76923	40.11082
85	2008-02-03 07:16:25	116.76825	40.12122
85	2008-02-03 07:25:05	116.78179	40.12876
85	2008-02-03 07:26:28	116.78179	40.12876
85	2008-02-03 07:30:06	116.78179	40.12876
85	2008-02-03 07:36:31	116.78179	40.12876
85	2008-02-03 07:40:10	116.77155	40.13116
85	2008-02-03 07:45:11	116.76926	40.09814
85	2008-02-03 07:46:34	116.75655	40.09947
85	2008-02-03 07:55:30	116.70534	40.0998
85	2008-02-03 08:00:16	116.66532	40.12654
85	2008-02-03 08:15:21	116.62361	40.13783
85	2008-02-03 08:20:23	116.60531	40.14183
85	2008-02-03 08:36:51	116.63184	40.19225
85	2008-02-03 08:40:30	116.63184	40.19225
85	2008-02-03 08:45:31	116.63184	40.19225
85	2008-02-03 08:46:54	116.63184	40.19225
85	2008-02-03 08:50:33	116.63184	40.19225
85	2008-02-03 08:53:35	116.63341	40.19086
85	2008-02-03 09:10:14	116.55632	40.10733
85	2008-02-03 09:15:15	116.54921	40.06555
85	2008-02-03 09:17:09	116.54603	40.06089
85	2008-02-03 09:25:19	116.51061	40.0145
85	2008-02-03 09:27:12	116.50115	40.00583
85	2008-02-03 09:30:20	116.48788	40.00157
85	2008-02-03 09:35:22	116.46204	40.00369
85	2008-02-03 09:37:15	116.45654	40.00045
85	2008-02-03 09:40:24	116.45596	39.99972
85	2008-02-03 09:45:25	116.45455	39.99964
85	2008-02-03 09:47:19	116.45454	39.99967
85	2008-02-03 09:50:27	116.45454	39.99967
85	2008-02-03 09:55:29	116.45445	39.99964
85	2008-02-03 10:05:31	116.45426	39.99962
85	2008-02-03 10:07:24	116.45426	39.99962
85	2008-02-03 10:10:33	116.46686	40.00035
85	2008-02-03 10:15:34	116.48015	39.98884
85	2008-02-03 10:17:27	116.48125	39.98815
85	2008-02-03 10:20:36	116.47831	39.98362
85	2008-02-03 10:25:38	116.42659	39.94739
85	2008-02-03 10:27:31	116.4275	39.93039
85	2008-02-03 10:27:31	116.4275	39.93039
85	2008-02-03 10:30:39	116.42868	39.90786
85	2008-02-03 10:35:41	116.4406	39.90689
85	2008-02-03 10:37:34	116.45482	39.90697
85	2008-02-03 10:50:46	116.47165	39.91028
85	2008-02-03 10:55:48	116.47197	39.91368
85	2008-02-03 10:57:41	116.47198	39.91918
85	2008-02-03 11:00:49	116.46694	39.92721
85	2008-02-03 11:05:51	116.45595	39.92759
85	2008-02-03 11:07:44	116.45566	39.93953
85	2008-02-03 11:10:53	116.45125	39.94753
85	2008-02-03 11:10:53	116.45125	39.94753
85	2008-02-03 11:20:56	116.4395	39.95517
85	2008-02-03 11:25:58	116.46003	39.96801
85	2008-02-03 11:27:51	116.47179	39.97869
85	2008-02-03 11:30:59	116.48662	39.97067
85	2008-02-03 11:37:54	116.48589	39.97071
85	2008-02-03 11:41:03	116.47602	39.97618
85	2008-02-03 11:46:04	116.48345	39.98683
85	2008-02-03 11:47:57	116.48947	39.99343
85	2008-02-03 11:51:06	116.52408	40.01898
85	2008-02-03 11:56:08	116.58066	40.04804
85	2008-02-03 11:58:01	116.58242	40.06799
85	2008-02-03 12:06:11	116.58088	40.07654
85	2008-02-03 12:08:04	116.58078	40.07307
85	2008-02-03 12:11:12	116.5819	40.06604
85	2008-02-03 12:28:11	116.52484	40.03557
85	2008-02-03 12:36:21	116.47634	40.02039
85	2008-02-03 12:38:14	116.47025	40.02245
85	2008-02-03 12:41:22	116.46846	40.02349
85	2008-02-03 12:46:24	116.46454	40.02219
85	2008-02-03 12:48:17	116.46458	40.0218
85	2008-02-03 12:51:26	116.46465	40.02039
85	2008-02-03 12:56:27	116.45701	40.0103
85	2008-02-03 12:58:21	116.46128	40.00487
85	2008-02-03 13:01:29	116.45198	39.99967
85	2008-02-03 13:06:31	116.43863	39.98715
85	2008-02-03 13:08:24	116.43113	39.99174
85	2008-02-03 13:11:32	116.42426	39.99377
85	2008-02-03 13:28:44	116.40454	39.98694
85	2008-02-03 13:29:36	116.40924	39.98701
85	2008-02-03 13:33:45	116.41066	39.98495
85	2008-02-03 13:38:47	116.41082	39.98219
85	2008-02-03 13:39:39	116.41517	39.98194
85	2008-02-03 13:45:03	116.42821	39.97625
85	2008-02-03 13:50:05	116.4254	39.98197
85	2008-02-03 13:55:07	116.41168	39.98222
85	2008-02-03 14:00:46	116.41093	39.98011
85	2008-02-03 14:05:10	116.40163	39.98182
85	2008-02-03 14:15:13	116.37648	39.97118
85	2008-02-03 14:20:15	116.37642	39.97105
85	2008-02-03 14:20:53	116.37642	39.97105
85	2008-02-03 14:25:17	116.37854	39.97087
85	2008-02-03 14:30:18	116.35349	39.96641
85	2008-02-03 14:40:22	116.31559	39.96903
85	2008-02-03 14:40:59	116.31783	39.96863
85	2008-02-03 14:45:23	116.31934	39.96719
85	2008-02-03 14:50:24	116.32484	39.9659
85	2008-02-03 14:55:26	116.32759	39.97879
85	2008-02-03 15:00:27	116.33048	39.99146
85	2008-02-03 15:21:12	116.35943	39.97386
85	2008-02-03 15:30:37	116.35926	39.97076
85	2008-02-03 15:31:15	116.35926	39.97076
85	2008-02-03 15:35:39	116.34736	39.96651
85	2008-02-03 15:51:22	116.34998	39.92784
85	2008-02-03 16:10:51	116.34698	39.88792
85	2008-02-03 16:25:56	116.34658	39.90534
85	2008-02-03 16:30:57	116.34956	39.91242
85	2008-02-03 16:35:59	116.35485	39.91208
85	2008-02-03 16:41:01	116.3587	39.91244
85	2008-02-03 16:41:38	116.36133	39.9125
85	2008-02-03 16:46:02	116.36769	39.91073
85	2008-02-03 16:51:04	116.35865	39.91656
85	2008-02-03 16:51:42	116.35502	39.91701
85	2008-02-03 17:01:45	116.3433	39.93093
85	2008-02-03 17:33:39	116.28244	39.957
85	2008-02-03 17:36:46	116.28176	39.96934
85	2008-02-03 17:41:48	116.30929	39.9837
85	2008-02-03 17:43:43	116.31364	39.984
85	2008-02-03 17:47:07	116.31384	39.97976
85	2008-02-03 17:51:51	116.32286	39.99127
85	2008-02-03 17:53:46	116.32998	39.99656
85	2008-02-03 17:56:53	116.33238	39.99923
85	2008-02-03 17:56:53	116.33238	39.99923
85	2008-02-03 18:01:54	116.34453	39.99945
85	2008-02-03 18:03:48	116.34454	39.99947
85	2008-02-03 18:06:55	116.34674	39.99186
85	2008-02-03 18:11:57	116.30862	39.9843
85	2008-02-03 18:13:52	116.29956	39.98293
85	2008-02-03 18:16:59	116.30025	39.97478
85	2008-02-03 18:22:00	116.31063	39.97468
85	2008-02-03 18:23:55	116.31273	39.97134
85	2008-02-03 18:27:02	116.31693	39.96951
85	2008-02-03 18:32:04	116.31799	39.96568
85	2008-02-03 18:33:58	116.33504	39.96621
85	2008-02-03 18:37:05	116.3526	39.96627
85	2008-02-03 18:42:07	116.38868	39.96698
85	2008-02-03 18:44:01	116.38886	39.97139
85	2008-02-03 18:47:09	116.3905	39.9705
85	2008-02-03 18:57:06	116.40391	39.96726
85	2008-02-03 18:57:15	116.40466	39.96724
85	2008-02-03 19:07:09	116.39556	39.96942
85	2008-02-03 19:07:19	116.39556	39.96942
85	2008-02-03 19:12:20	116.3955	39.96892
85	2008-02-03 19:17:13	116.3883	39.96598
85	2008-02-03 19:17:22	116.38839	39.96489
85	2008-02-03 19:22:24	116.38727	39.95296
85	2008-02-03 19:27:16	116.37326	39.95485
85	2008-02-03 19:27:25	116.37317	39.95595
85	2008-02-03 19:32:27	116.37334	39.98699
85	2008-02-03 19:37:19	116.3631	39.99001
85	2008-02-03 19:37:29	116.36305	39.99075
85	2008-02-03 19:42:30	116.34646	39.99209
85	2008-02-03 19:47:23	116.33371	39.99173
85	2008-02-03 19:47:32	116.33341	39.99173
85	2008-02-03 19:52:34	116.33438	39.98789
85	2008-02-03 19:57:26	116.34971	39.98528
85	2008-02-03 19:57:35	116.35043	39.98533
85	2008-02-03 20:02:37	116.38415	39.98635
85	2008-02-03 20:02:37	116.38415	39.98635
85	2008-02-03 20:07:46	116.42831	39.98775
85	2008-02-03 20:12:40	116.47853	39.95966
85	2008-02-03 20:17:32	116.48361	39.92167
85	2008-02-03 20:17:42	116.4836	39.92018
85	2008-02-03 20:22:43	116.45594	39.90735
85	2008-02-03 20:27:36	116.45128	39.90756
85	2008-02-03 20:27:45	116.45101	39.90733
85	2008-02-03 20:32:47	116.44498	39.9072
85	2008-02-03 20:37:39	116.44339	39.9072
85	2008-02-03 20:37:48	116.44339	39.9072
85	2008-02-03 20:42:50	116.44177	39.90719
85	2008-02-03 20:47:42	116.44091	39.90718
85	2008-02-03 20:47:52	116.44091	39.90718
85	2008-02-03 20:52:53	116.43642	39.90904
85	2008-02-03 20:57:46	116.43928	39.91633
85	2008-02-03 20:57:55	116.43928	39.91633
85	2008-02-03 21:02:57	116.46259	39.9154
85	2008-02-03 21:07:58	116.47996	39.91213
85	2008-02-03 21:13:00	116.47207	39.91752
85	2008-02-03 21:17:52	116.47239	39.92816
85	2008-02-03 21:18:02	116.47237	39.92843
85	2008-02-03 21:23:03	116.45712	39.93256
85	2008-02-03 21:27:56	116.43812	39.93241
85	2008-02-03 21:28:05	116.4381	39.93241
85	2008-02-03 21:33:07	116.41968	39.93405
85	2008-02-03 21:37:59	116.42911	39.91028
85	2008-02-03 21:38:08	116.42927	39.90985
85	2008-02-03 21:43:10	116.43971	39.88317
85	2008-02-03 21:48:01	116.45467	39.87802
85	2008-02-03 21:48:11	116.45465	39.87712
85	2008-02-03 21:53:12	116.46169	39.879
85	2008-02-03 21:58:05	116.45558	39.90032
85	2008-02-03 21:58:14	116.45556	39.90182
85	2008-02-03 22:03:16	116.42331	39.90723
85	2008-02-03 22:08:08	116.3987	39.9066
85	2008-02-03 22:08:17	116.39795	39.90656
85	2008-02-03 22:13:19	116.38652	39.90622
85	2008-02-03 22:18:11	116.37009	39.90721
85	2008-02-03 22:18:21	116.37008	39.90721
85	2008-02-03 22:23:22	116.37021	39.91052
85	2008-02-03 22:28:15	116.36258	39.91473
85	2008-02-03 22:28:24	116.36258	39.9142
85	2008-02-03 22:33:26	116.34996	39.92543
85	2008-02-03 22:38:18	116.37028	39.94743
85	2008-02-03 22:38:27	116.37176	39.94742
85	2008-02-03 22:43:29	116.42849	39.94802
85	2008-02-03 22:48:21	116.48153	39.98635
85	2008-02-03 22:48:31	116.48348	39.98812
85	2008-02-03 22:53:32	116.55453	40.02937
85	2008-02-03 22:58:25	116.5832	40.07625
85	2008-02-03 23:03:36	116.58153	40.06835
85	2008-02-03 23:08:28	116.57579	40.06295
85	2008-02-03 23:08:37	116.57519	40.06302
85	2008-02-03 23:13:39	116.56725	40.07095
85	2008-02-03 23:16:31	116.56533	40.07126
85	2008-02-03 23:40:37	116.56293	40.06701
85	2008-02-03 23:45:39	116.53522	40.05374
85	2008-02-03 23:50:40	116.51816	40.02565
85	2008-02-03 23:55:42	116.47736	40.02043
85	2008-02-03 23:56:48	116.46966	40.02291
85	2008-02-04 00:00:44	116.46105	40.0104
85	2008-02-04 00:05:45	116.45621	39.99941
85	2008-02-04 00:06:51	116.4611	40.00023
85	2008-02-04 00:10:47	116.46194	40.0008
85	2008-02-04 00:15:48	116.46143	40.00126
85	2008-02-04 00:16:55	116.45399	39.9996
85	2008-02-04 00:20:50	116.44188	39.99356
85	2008-02-04 00:25:52	116.41783	39.99214
85	2008-02-04 00:26:58	116.41553	39.99092
85	2008-02-04 00:30:53	116.37702	39.98655
85	2008-02-04 00:56:01	116.40589	39.99491
85	2008-02-04 00:59:11	116.4085	39.99741
85	2008-02-04 01:04:13	116.40345	40.00137
85	2008-02-04 01:08:05	116.38066	40.00862
85	2008-02-04 01:09:14	116.37262	40.00863
85	2008-02-04 01:14:16	116.33611	40.00735
85	2008-02-04 01:18:09	116.34629	40.00646
85	2008-02-04 01:19:18	116.35296	40.00685
85	2008-02-04 01:24:18	116.39884	40.00809
85	2008-02-04 01:28:11	116.40424	40.02996
85	2008-02-04 01:29:20	116.4059	40.04087
85	2008-02-04 01:34:22	116.41088	40.05978
85	2008-02-04 01:38:14	116.4182	40.07365
85	2008-02-04 01:39:23	116.41783	40.07373
85	2008-02-04 01:41:48	116.41824	40.07375
85	2008-02-04 01:53:36	116.41833	40.07382
85	2008-02-04 01:58:38	116.43626	40.07787
85	2008-02-04 02:02:27	116.45299	40.08078
85	2008-02-04 02:03:39	116.46173	40.08247
85	2008-02-04 02:12:30	116.55029	40.10067
85	2008-02-04 02:13:43	116.55494	40.10089
85	2008-02-04 02:18:44	116.589	40.11684
85	2008-02-04 02:23:46	116.61287	40.11576
85	2008-02-04 02:28:48	116.65563	40.11595
85	2008-02-04 02:32:37	116.69261	40.12358
85	2008-02-04 02:33:49	116.70803	40.12297
85	2008-02-04 02:38:51	116.76577	40.13399
85	2008-02-04 02:42:40	116.77768	40.12919
85	2008-02-04 02:43:53	116.77768	40.12919
85	2008-02-04 02:43:53	116.77768	40.12919
85	2008-02-04 02:48:54	116.77768	40.12919
85	2008-02-04 02:52:43	116.77768	40.12919
85	2008-02-04 02:53:56	116.77768	40.12919
85	2008-02-04 02:58:58	116.78182	40.1288
85	2008-02-04 07:38:39	116.78161	40.12873
85	2008-02-04 07:38:39	116.78161	40.12873
85	2008-02-04 07:43:41	116.7693	40.10935
85	2008-02-04 07:46:30	116.75318	40.09979
85	2008-02-04 07:48:43	116.75015	40.09437
85	2008-02-04 07:53:44	116.7695	40.09922
85	2008-02-04 07:57:33	116.76957	40.13105
85	2008-02-04 07:57:33	116.76957	40.13105
85	2008-02-04 07:58:46	116.77948	40.13095
85	2008-02-04 08:03:48	116.77759	40.14346
85	2008-02-04 08:07:37	116.73825	40.13376
85	2008-02-04 08:07:37	116.73825	40.13376
85	2008-02-04 08:08:49	116.72109	40.13285
85	2008-02-04 08:13:51	116.66998	40.12995
85	2008-02-04 08:17:40	116.64583	40.12903
85	2008-02-04 08:18:53	116.64559	40.12904
85	2008-02-04 08:23:54	116.60823	40.12747
85	2008-02-04 08:27:43	116.5852	40.11705
85	2008-02-04 08:28:56	116.58285	40.11702
85	2008-02-04 08:33:58	116.55399	40.09385
85	2008-02-04 08:37:47	116.54998	40.06972
85	2008-02-04 08:38:59	116.54824	40.06325
85	2008-02-04 08:44:01	116.52734	40.04051
85	2008-02-04 08:47:50	116.50468	40.03284
85	2008-02-04 08:49:03	116.49798	40.03077
85	2008-02-04 08:54:03	116.4896	40.01025
85	2008-02-04 08:57:52	116.48961	40.00993
85	2008-02-04 09:04:07	116.46192	40.00366
85	2008-02-04 09:07:56	116.45493	39.99965
85	2008-02-04 09:09:08	116.45495	39.99963
85	2008-02-04 09:14:10	116.45472	39.99962
85	2008-02-04 09:17:59	116.45462	39.99963
85	2008-02-04 09:19:12	116.45462	39.99963
85	2008-02-04 09:24:13	116.45429	39.9996
85	2008-02-04 09:28:02	116.45422	39.99963
85	2008-02-04 09:29:15	116.45239	39.99953
85	2008-02-04 09:34:17	116.43507	39.9879
85	2008-02-04 09:39:18	116.40112	39.98338
85	2008-02-04 09:44:20	116.39994	39.96773
85	2008-02-04 09:44:20	116.39994	39.96773
85	2008-02-04 09:48:09	116.39503	39.96759
85	2008-02-04 09:49:22	116.39496	39.96757
85	2008-02-04 09:54:23	116.38194	39.9701
85	2008-02-04 09:58:12	116.37538	39.97428
85	2008-02-04 09:59:25	116.378	39.97537
85	2008-02-04 10:04:26	116.37269	39.97476
85	2008-02-04 10:08:15	116.37269	39.97476
85	2008-02-04 10:09:28	116.37269	39.97476
85	2008-02-04 10:14:30	116.37269	39.97476
85	2008-02-04 10:18:19	116.37269	39.97476
85	2008-02-04 10:19:31	116.37269	39.97476
85	2008-02-04 10:24:33	116.37269	39.97476
85	2008-02-04 10:28:22	116.37269	39.97476
85	2008-02-04 10:29:35	116.37261	39.97476
85	2008-02-04 10:34:36	116.37263	39.97476
85	2008-02-04 10:38:25	116.37263	39.97476
85	2008-02-04 10:39:38	116.37263	39.97476
85	2008-02-04 10:44:40	116.37477	39.97529
85	2008-02-04 10:48:29	116.38805	39.97532
85	2008-02-04 10:49:41	116.39476	39.97552
85	2008-02-04 10:54:43	116.4012	39.97029
85	2008-02-04 10:58:32	116.4015	39.95837
85	2008-02-04 10:59:45	116.40162	39.9545
85	2008-02-04 11:04:46	116.41782	39.94803
85	2008-02-04 11:08:35	116.42696	39.94028
85	2008-02-04 11:09:48	116.43257	39.93974
85	2008-02-04 11:14:50	116.43377	39.93447
85	2008-02-04 11:18:39	116.43379	39.93438
85	2008-02-04 11:19:51	116.43379	39.93438
85	2008-02-04 11:24:53	116.42606	39.92612
85	2008-02-04 11:28:42	116.41601	39.92062
85	2008-02-04 11:29:55	116.41452	39.92057
85	2008-02-04 11:38:45	116.4108	39.93726
85	2008-02-04 11:39:58	116.41074	39.93809
85	2008-02-04 11:45:00	116.3963	39.94769
85	2008-02-04 11:48:49	116.37412	39.94864
85	2008-02-04 11:50:01	116.37828	39.95006
85	2008-02-04 11:50:01	116.37828	39.95006
85	2008-02-04 11:55:03	116.38856	39.95006
85	2008-02-04 11:58:52	116.40312	39.94738
85	2008-02-04 12:00:05	116.40971	39.94771
85	2008-02-04 12:05:06	116.41932	39.94122
85	2008-02-04 12:08:55	116.42795	39.93921
85	2008-02-04 12:10:08	116.42802	39.9466
85	2008-02-04 12:15:10	116.43338	39.95833
85	2008-02-04 12:18:59	116.42963	39.95826
85	2008-02-04 12:18:59	116.42963	39.95826
85	2008-02-04 12:20:11	116.4258	39.95821
85	2008-02-04 12:25:13	116.40834	39.95782
85	2008-02-04 12:29:02	116.40349	39.95777
85	2008-02-04 12:30:15	116.40309	39.96055
85	2008-02-04 12:35:16	116.41361	39.96065
85	2008-02-04 12:39:05	116.42396	39.96718
85	2008-02-04 12:45:20	116.43248	39.96643
85	2008-02-04 12:49:08	116.43248	39.96643
85	2008-02-04 12:50:20	116.43254	39.9664
85	2008-02-04 12:55:22	116.43257	39.96639
85	2008-02-04 12:59:11	116.43818	39.9629
85	2008-02-04 13:00:24	116.44601	39.95766
85	2008-02-04 13:05:25	116.44417	39.9446
85	2008-02-04 13:09:14	116.44416	39.93243
85	2008-02-04 13:10:27	116.44412	39.92455
85	2008-02-04 13:15:28	116.44123	39.9165
85	2008-02-04 13:19:17	116.43474	39.91315
85	2008-02-04 13:20:30	116.43767	39.91196
85	2008-02-04 13:25:32	116.44393	39.9077
85	2008-02-04 13:29:21	116.4563	39.8993
85	2008-02-04 13:30:33	116.4578	39.89932
85	2008-02-04 13:39:24	116.46855	39.8992
85	2008-02-04 13:40:37	116.46957	39.89922
85	2008-02-04 13:45:38	116.47107	39.8992
85	2008-02-04 13:49:27	116.47166	39.90203
85	2008-02-04 13:50:40	116.47173	39.90355
85	2008-02-04 13:55:42	116.4719	39.91146
85	2008-02-04 13:55:42	116.4719	39.91146
85	2008-02-04 13:59:31	116.47195	39.92057
85	2008-02-04 14:00:43	116.47215	39.92489
85	2008-02-04 14:05:45	116.4638	39.92894
85	2008-02-04 14:09:34	116.45563	39.92951
85	2008-02-04 14:10:47	116.45596	39.93176
85	2008-02-04 14:15:48	116.42912	39.93243
85	2008-02-04 14:19:37	116.4197	39.93478
85	2008-02-04 14:20:50	116.41953	39.93927
85	2008-02-04 14:25:52	116.41931	39.94681
85	2008-02-04 14:29:41	116.40208	39.94878
85	2008-02-04 14:30:53	116.40199	39.95156
85	2008-02-04 14:35:58	116.4018	39.9515
85	2008-02-04 14:40:59	116.40513	39.95292
85	2008-02-04 14:41:44	116.40506	39.95374
85	2008-02-04 14:46:01	116.40506	39.95374
85	2008-02-04 14:51:03	116.40183	39.95593
85	2008-02-04 14:51:48	116.40185	39.95614
85	2008-02-04 14:56:04	116.39915	39.94785
85	2008-02-04 15:01:06	116.3493	39.93769
85	2008-02-04 15:01:51	116.34936	39.93396
85	2008-02-04 15:06:08	116.35005	39.91839
85	2008-02-04 15:11:09	116.35019	39.91146
85	2008-02-04 15:11:54	116.35028	39.91131
85	2008-02-04 15:16:11	116.34423	39.90814
85	2008-02-04 15:21:13	116.34901	39.91251
85	2008-02-04 15:21:58	116.34902	39.91251
85	2008-02-04 15:26:14	116.35153	39.90791
85	2008-02-04 15:36:18	116.36651	39.9131
85	2008-02-04 15:41:19	116.37022	39.91007
85	2008-02-04 15:42:04	116.37022	39.91007
85	2008-02-04 15:46:21	116.36822	39.90964
85	2008-02-04 15:51:23	116.3677	39.91296
85	2008-02-04 15:52:08	116.3677	39.91296
85	2008-02-04 15:56:24	116.35426	39.91262
85	2008-02-04 16:01:26	116.3502	39.92542
85	2008-02-04 16:02:11	116.35023	39.9286
85	2008-02-04 16:06:28	116.34853	39.93091
85	2008-02-04 16:11:29	116.34171	39.94355
85	2008-02-04 16:12:14	116.33745	39.945
85	2008-02-04 16:21:33	116.32801	39.96945
85	2008-02-04 16:22:18	116.32781	39.97338
85	2008-02-04 16:44:42	116.33935	39.96598
85	2008-02-04 16:49:44	116.34004	39.96132
85	2008-02-04 16:54:46	116.35637	39.96614
85	2008-02-04 16:59:35	116.36651	39.97884
85	2008-02-04 16:59:47	116.36686	39.97893
85	2008-02-04 17:04:49	116.37265	39.97544
85	2008-02-04 17:09:38	116.36028	39.97543
85	2008-02-04 17:09:51	116.3599	39.97542
85	2008-02-04 17:14:52	116.35947	39.97407
85	2008-02-04 17:19:42	116.35944	39.9734
85	2008-02-04 17:19:54	116.35942	39.97409
85	2008-02-04 17:24:56	116.3635	39.98013
85	2008-02-04 17:29:45	116.39632	39.98676
85	2008-02-04 17:29:57	116.39805	39.98683
85	2008-02-04 17:34:59	116.45725	39.97389
85	2008-02-04 17:39:48	116.48358	39.93299
85	2008-02-04 17:40:01	116.48358	39.93068
85	2008-02-04 17:41:49	116.48334	39.9183
85	2008-02-04 17:45:02	116.48048	39.9146
85	2008-02-04 17:49:52	116.47206	39.92114
85	2008-02-04 17:55:06	116.47118	39.93
85	2008-02-04 17:59:54	116.46266	39.92868
85	2008-02-04 18:00:06	116.46213	39.92866
85	2008-02-04 18:05:08	116.45593	39.93624
85	2008-02-04 18:15:11	116.4383	39.94538
85	2008-02-04 18:20:01	116.43887	39.9544
85	2008-02-04 18:20:13	116.43892	39.95441
85	2008-02-04 18:25:43	116.43913	39.96266
85	2008-02-04 18:30:04	116.43055	39.96805
85	2008-02-04 18:30:16	116.43055	39.96805
85	2008-02-04 18:35:18	116.43053	39.96805
85	2008-02-04 18:40:07	116.43479	39.98319
85	2008-02-04 18:40:20	116.43602	39.98444
85	2008-02-04 18:45:21	116.4002	39.98728
85	2008-02-04 18:50:11	116.40496	39.98335
85	2008-02-04 18:50:23	116.40476	39.9831
85	2008-02-04 18:50:23	116.40476	39.9831
85	2008-02-04 18:55:25	116.4113	39.97218
85	2008-02-04 19:00:14	116.41877	39.96771
85	2008-02-04 19:00:26	116.4201	39.96774
85	2008-02-04 19:05:28	116.45003	39.95888
85	2008-02-04 19:10:17	116.47651	39.98283
85	2008-02-04 19:10:30	116.47779	39.98398
85	2008-02-04 19:15:31	116.50044	40.00503
85	2008-02-04 19:20:21	116.50326	40.00521
85	2008-02-04 19:20:33	116.50185	40.00391
85	2008-02-04 19:25:35	116.48414	39.98665
85	2008-02-04 19:30:24	116.48356	39.97151
85	2008-02-04 19:30:36	116.48359	39.97066
85	2008-02-04 19:35:38	116.48285	39.95738
85	2008-02-04 19:42:28	116.46972	39.96678
85	2008-02-04 19:45:45	116.45937	39.95818
85	2008-02-04 19:50:46	116.45551	39.94119
85	2008-02-04 19:52:32	116.45549	39.93428
85	2008-02-04 19:55:48	116.45541	39.9234
85	2008-02-04 20:00:50	116.45477	39.90906
85	2008-02-04 20:28:03	116.42261	39.94035
85	2008-02-04 20:30:57	116.42724	39.94299
85	2008-02-04 20:33:04	116.4326	39.93966
85	2008-02-04 20:38:06	116.43738	39.93991
85	2008-02-04 20:41:01	116.433	39.93989
85	2008-02-04 20:43:08	116.42772	39.94235
85	2008-02-04 20:48:09	116.43909	39.95038
85	2008-02-04 20:51:04	116.44005	39.95552
85	2008-02-04 20:58:36	116.44593	39.95168
85	2008-02-04 21:13:23	116.44795	39.95685
85	2008-02-04 21:23:27	116.42805	39.9733
85	2008-02-04 21:33:30	116.40931	39.99095
85	2008-02-04 21:38:36	116.40098	39.97577
85	2008-02-04 21:54:28	116.40248	39.93306
85	2008-02-04 22:04:31	116.41127	39.90702
85	2008-02-04 22:08:42	116.41194	39.90121
85	2008-02-04 22:08:42	116.41194	39.90121
85	2008-02-04 22:14:34	116.41234	39.89218
85	2008-02-04 22:18:45	116.41462	39.88025
85	2008-02-04 22:23:46	116.42515	39.86443
85	2008-02-04 22:24:37	116.42717	39.86446
85	2008-02-04 22:33:50	116.41926	39.86448
85	2008-02-04 22:34:41	116.41838	39.86448
85	2008-02-04 22:38:51	116.41483	39.87937
85	2008-02-04 22:43:53	116.41264	39.89484
85	2008-02-04 22:44:44	116.41242	39.89906
85	2008-02-04 22:48:55	116.40071	39.90582
85	2008-02-04 22:53:56	116.4031	39.91706
85	2008-02-04 22:54:47	116.40458	39.91728
85	2008-02-04 22:58:58	116.40273	39.9316
85	2008-02-04 23:04:00	116.40217	39.94708
85	2008-02-04 23:04:51	116.40194	39.95167
85	2008-02-04 23:09:01	116.40145	39.97095
85	2008-02-04 23:14:03	116.40303	39.98007
85	2008-02-04 23:14:54	116.40739	39.98192
85	2008-02-04 23:19:05	116.41541	39.98645
85	2008-02-04 23:24:06	116.41537	39.98666
85	2008-02-04 23:24:57	116.41537	39.98678
85	2008-02-04 23:34:10	116.41874	39.96223
85	2008-02-04 23:35:01	116.41885	39.95839
85	2008-02-04 23:39:11	116.41904	39.94851
85	2008-02-04 23:44:13	116.41965	39.93392
85	2008-02-04 23:45:04	116.41955	39.93273
85	2008-02-04 23:49:15	116.42002	39.92052
85	2008-02-05 00:04:20	116.40154	39.88764
85	2008-02-05 00:09:21	116.4058	39.89141
85	2008-02-05 00:14:23	116.41244	39.89195
85	2008-02-05 00:15:14	116.41244	39.89195
85	2008-02-05 00:19:25	116.41543	39.88259
85	2008-02-05 00:24:26	116.41148	39.89979
85	2008-02-05 00:25:17	116.40547	39.89995
85	2008-02-05 00:29:28	116.40499	39.91472
85	2008-02-05 00:34:30	116.41122	39.92462
85	2008-02-05 00:35:21	116.41111	39.92772
85	2008-02-05 00:39:31	116.40248	39.93677
85	2008-02-05 00:44:33	116.40215	39.95154
85	2008-02-05 00:49:25	116.40201	39.95154
85	2008-02-05 00:49:38	116.40201	39.95154
85	2008-02-05 00:54:39	116.41186	39.95782
85	2008-02-05 00:59:41	116.42425	39.95242
85	2008-02-05 01:04:43	116.4191	39.95203
85	2008-02-05 01:09:32	116.41219	39.96312
85	2008-02-05 01:14:46	116.41245	39.96754
85	2008-02-05 01:19:35	116.41245	39.96754
85	2008-02-05 01:19:48	116.41245	39.96754
85	2008-02-05 01:24:49	116.41245	39.96754
85	2008-02-05 01:29:51	116.41245	39.96754
85	2008-02-05 01:34:52	116.43666	39.9637
85	2008-02-05 01:40:12	116.44972	39.98047
85	2008-02-05 01:44:56	116.47565	39.98352
85	2008-02-05 02:34:03	116.72703	40.10177
85	2008-02-05 02:34:33	116.73322	40.10168
85	2008-02-05 02:34:33	116.73322	40.10168
85	2008-02-05 02:39:06	116.75025	40.09434
85	2008-02-05 07:11:56	116.76771	40.0983
85	2008-02-05 07:16:46	116.76939	40.13107
85	2008-02-05 07:16:58	116.77118	40.13116
85	2008-02-05 07:22:00	116.78175	40.12876
85	2008-02-05 07:26:49	116.78175	40.12876
85	2008-02-05 07:27:01	116.78175	40.12876
85	2008-02-05 07:32:03	116.78156	40.12871
85	2008-02-05 07:37:53	116.76817	40.12173
85	2008-02-05 07:47:08	116.75292	40.09862
85	2008-02-05 07:47:56	116.74788	40.10118
85	2008-02-05 07:52:10	116.70577	40.09775
85	2008-02-05 07:57:11	116.66765	40.12533
85	2008-02-05 08:02:13	116.63601	40.12884
85	2008-02-05 08:07:15	116.60508	40.11992
85	2008-02-05 08:08:03	116.60217	40.11676
85	2008-02-05 08:08:03	116.60217	40.11676
85	2008-02-05 08:12:16	116.56004	40.11461
85	2008-02-05 08:17:18	116.54918	40.06536
85	2008-02-05 08:18:06	116.54505	40.06009
85	2008-02-05 08:22:20	116.5275	40.04074
85	2008-02-05 08:27:21	116.50137	40.00605
85	2008-02-05 08:27:21	116.50137	40.00605
85	2008-02-05 08:28:09	116.49837	40.00353
85	2008-02-05 08:32:23	116.47239	40.00318
85	2008-02-05 08:37:25	116.45449	39.99963
85	2008-02-05 08:38:13	116.45449	39.99963
85	2008-02-05 08:42:26	116.45449	39.99963
85	2008-02-05 08:47:28	116.45438	39.99962
85	2008-02-05 08:48:16	116.45438	39.99962
85	2008-02-05 08:52:30	116.45418	39.99963
85	2008-02-05 08:57:31	116.43314	39.9878
85	2008-02-05 08:58:19	116.42362	39.9878
85	2008-02-05 09:02:33	116.40102	39.97839
85	2008-02-05 09:07:35	116.4015	39.95807
85	2008-02-05 09:08:23	116.40161	39.95477
85	2008-02-05 09:12:36	116.38914	39.95304
85	2008-02-05 09:17:38	116.39591	39.96334
85	2008-02-05 09:18:26	116.39729	39.96115
85	2008-02-05 09:22:40	116.40779	39.95798
85	2008-02-05 09:27:41	116.40127	39.96669
85	2008-02-05 09:32:43	116.3894	39.98675
85	2008-02-05 09:37:45	116.35317	40.01474
85	2008-02-05 09:38:33	116.34995	40.02032
85	2008-02-05 09:47:48	116.34531	40.02401
85	2008-02-05 09:48:36	116.3428	40.0208
85	2008-02-05 09:52:50	116.3462	40.00737
85	2008-02-05 09:57:51	116.33402	39.99938
85	2008-02-05 09:58:39	116.33402	39.99938
85	2008-02-05 10:02:53	116.32708	39.99144
85	2008-02-05 10:07:54	116.30634	39.98433
85	2008-02-05 10:12:55	116.29907	39.98604
85	2008-02-05 10:17:57	116.29984	39.97679
85	2008-02-05 10:18:45	116.30258	39.9744
85	2008-02-05 10:22:59	116.31912	39.97103
85	2008-02-05 10:28:00	116.32418	39.96585
85	2008-02-05 10:28:48	116.32418	39.96585
85	2008-02-05 10:33:02	116.32418	39.96585
85	2008-02-05 10:33:02	116.32418	39.96585
85	2008-02-05 10:38:03	116.32425	39.96583
85	2008-02-05 10:38:51	116.32425	39.96583
85	2008-02-05 10:43:05	116.32425	39.96583
85	2008-02-05 10:48:07	116.32425	39.96583
85	2008-02-05 10:48:55	116.32425	39.96583
85	2008-02-05 10:53:08	116.32459	39.96572
85	2008-02-05 10:58:10	116.33264	39.96604
85	2008-02-05 10:58:58	116.33396	39.96604
85	2008-02-05 11:03:12	116.3512	39.98018
85	2008-02-05 11:08:13	116.36064	39.98579
85	2008-02-05 11:09:01	116.35946	39.98626
85	2008-02-05 11:13:15	116.31983	39.98475
85	2008-02-05 11:18:17	116.30127	39.98126
85	2008-02-05 11:19:05	116.30024	39.98128
85	2008-02-05 11:23:18	116.30863	39.97465
85	2008-02-05 11:28:20	116.3193	39.96954
85	2008-02-05 11:31:09	116.31931	39.96806
85	2008-02-05 11:33:25	116.32274	39.96586
85	2008-02-05 12:09:11	116.42799	39.93942
85	2008-02-05 12:14:12	116.42983	39.93244
85	2008-02-05 12:19:08	116.41961	39.93833
85	2008-02-05 12:19:14	116.41957	39.93881
85	2008-02-05 12:19:14	116.41957	39.93881
85	2008-02-05 12:24:16	116.41058	39.94008
85	2008-02-05 12:34:20	116.40548	39.95771
85	2008-02-05 12:39:14	116.4033	39.96062
85	2008-02-05 12:39:21	116.4033	39.96062
85	2008-02-05 12:49:18	116.40137	39.95792
85	2008-02-05 12:49:24	116.40149	39.95753
85	2008-02-05 12:54:26	116.4024	39.93494
85	2008-02-05 12:59:21	116.4027	39.92844
85	2008-02-05 12:59:27	116.40272	39.92801
85	2008-02-05 13:04:29	116.4002	39.91766
85	2008-02-05 13:09:24	116.40289	39.91323
85	2008-02-05 13:14:35	116.40474	39.92056
85	2008-02-05 13:19:37	116.40278	39.93123
85	2008-02-05 13:20:28	116.40275	39.93148
85	2008-02-05 13:24:38	116.38983	39.93796
85	2008-02-05 13:29:40	116.38758	39.94697
85	2008-02-05 13:30:31	116.38758	39.94697
85	2008-02-05 13:34:42	116.36564	39.94926
85	2008-02-05 13:39:43	116.36095	39.95131
85	2008-02-05 13:40:34	116.35872	39.95123
85	2008-02-05 13:44:45	116.35536	39.95269
85	2008-02-05 13:49:47	116.3552	39.95703
85	2008-02-05 13:50:38	116.35517	39.95723
85	2008-02-05 13:54:48	116.35517	39.95723
85	2008-02-05 13:59:50	116.35933	39.97129
85	2008-02-05 14:16:14	116.35938	39.97359
85	2008-02-05 14:23:54	116.34725	39.96091
85	2008-02-05 15:08:41	116.34349	39.97218
85	2008-02-05 15:13:43	116.34431	39.9666
85	2008-02-05 15:14:06	116.34431	39.9666
85	2008-02-05 15:23:46	116.34932	39.92922
85	2008-02-05 15:24:09	116.34974	39.92746
85	2008-02-05 15:34:12	116.34746	39.92492
85	2008-02-05 15:44:16	116.35231	39.95273
85	2008-02-05 15:48:54	116.34994	39.94632
85	2008-02-05 15:53:56	116.34932	39.93115
85	2008-02-05 16:04:22	116.32867	39.92697
85	2008-02-05 16:09:04	116.32686	39.93135
85	2008-02-05 16:14:06	116.31895	39.94362
85	2008-02-05 16:24:09	116.33301	39.96608
85	2008-02-05 16:29:11	116.35957	39.9676
85	2008-02-05 16:39:14	116.35938	39.97103
85	2008-02-05 16:44:15	116.35471	39.96579
85	2008-02-05 17:13:25	116.34273	39.97322
85	2008-02-05 17:18:26	116.34686	39.9707
85	2008-02-05 17:20:21	116.34436	39.96666
85	2008-02-05 17:23:28	116.33482	39.96654
85	2008-02-05 17:28:30	116.32598	39.96642
85	2008-02-05 17:30:24	116.32114	39.96639
85	2008-02-05 17:33:31	116.30344	39.96202
85	2008-02-05 17:33:31	116.30344	39.96202
85	2008-02-05 17:38:33	116.28351	39.95653
85	2008-02-05 17:40:27	116.27888	39.95601
85	2008-02-05 17:43:35	116.27596	39.95154
85	2008-02-05 17:48:36	116.2749	39.95438
85	2008-02-05 17:50:31	116.27769	39.95565
85	2008-02-05 17:53:38	116.28883	39.95363
85	2008-02-05 17:58:40	116.29435	39.92258
85	2008-02-05 18:00:34	116.30112	39.92292
85	2008-02-05 18:03:41	116.29704	39.92677
85	2008-02-05 18:08:43	116.29809	39.92693
85	2008-02-05 18:10:37	116.30099	39.93098
85	2008-02-05 18:13:45	116.31435	39.93101
85	2008-02-05 18:18:46	116.32801	39.92167
85	2008-02-05 18:20:40	116.34371	39.92199
85	2008-02-05 18:24:12	116.35356	39.92013
85	2008-02-05 18:28:50	116.35282	39.91073
85	2008-02-05 18:30:44	116.35135	39.90913
85	2008-02-05 18:33:51	116.35138	39.90854
85	2008-02-05 18:38:53	116.35141	39.90824
85	2008-02-05 18:40:46	116.3514	39.90763
85	2008-02-05 18:43:54	116.35359	39.91
85	2008-02-05 18:48:55	116.36015	39.90615
85	2008-02-05 18:50:49	116.36025	39.90615
85	2008-02-05 18:50:49	116.36025	39.90615
85	2008-02-05 18:53:57	116.36025	39.90615
85	2008-02-05 18:58:59	116.35313	39.90747
85	2008-02-05 19:00:53	116.3531	39.90749
85	2008-02-05 19:04:00	116.35384	39.91248
85	2008-02-05 19:09:02	116.34997	39.92643
85	2008-02-05 19:10:56	116.34963	39.93494
85	2008-02-05 19:14:04	116.37146	39.94771
85	2008-02-05 19:19:05	116.3824	39.98632
85	2008-02-05 19:20:59	116.40573	39.98704
85	2008-02-05 19:24:07	116.41421	39.98771
85	2008-02-05 19:29:09	116.41233	39.98882
85	2008-02-05 19:31:03	116.41103	39.99013
85	2008-02-05 19:34:10	116.411	39.99231
85	2008-02-05 19:39:12	116.41457	39.98212
85	2008-02-05 19:39:12	116.41457	39.98212
85	2008-02-05 19:41:06	116.41432	39.98291
85	2008-02-05 19:44:14	116.41453	39.98347
85	2008-02-05 19:49:15	116.4156	39.98626
85	2008-02-05 19:51:09	116.41592	39.98723
85	2008-02-05 19:54:17	116.42754	39.9876
85	2008-02-05 19:59:19	116.45016	39.98121
85	2008-02-05 20:01:13	116.45111	39.98875
85	2008-02-05 20:04:20	116.4481	39.99104
85	2008-02-05 20:09:22	116.44524	39.99484
85	2008-02-05 20:11:16	116.44109	39.99247
85	2008-02-05 20:14:23	116.41869	39.98765
85	2008-02-05 20:19:25	116.41086	40.00586
85	2008-02-05 20:21:19	116.41024	40.00587
85	2008-02-05 20:24:27	116.41092	39.99762
85	2008-02-05 20:29:28	116.39328	39.98709
85	2008-02-05 20:31:23	116.38377	39.98115
85	2008-02-05 20:34:30	116.37659	39.98213
85	2008-02-05 20:39:32	116.38799	39.97537
85	2008-02-05 20:41:26	116.39547	39.97215
85	2008-02-05 20:44:33	116.39559	39.96927
85	2008-02-05 20:49:35	116.39429	39.96748
85	2008-02-05 20:51:29	116.38802	39.97505
85	2008-02-05 20:54:37	116.38186	39.98122
85	2008-02-05 20:59:38	116.39006	39.97545
85	2008-02-05 21:01:33	116.3955	39.97242
85	2008-02-05 21:04:40	116.39565	39.96916
85	2008-02-05 21:09:42	116.36848	39.96673
85	2008-02-05 21:11:36	116.34725	39.96655
85	2008-02-05 21:14:43	116.34991	39.94265
85	2008-02-05 21:19:45	116.34896	39.931
85	2008-02-05 21:21:39	116.34729	39.93146
85	2008-02-05 21:24:47	116.34565	39.94076
85	2008-02-05 21:29:48	116.33001	39.95067
85	2008-02-05 21:31:42	116.31912	39.9504
85	2008-02-05 21:56:54	116.38365	39.96687
85	2008-02-05 22:06:58	116.40522	39.99734
85	2008-02-05 22:08:44	116.40634	40.0004
85	2008-02-05 22:37:02	116.36105	40.02149
85	2008-02-05 22:37:51	116.37388	40.02133
85	2008-02-05 22:42:04	116.40481	40.03314
85	2008-02-05 22:47:05	116.40787	40.05636
85	2008-02-05 22:52:07	116.40792	40.07772
85	2008-02-05 22:57:09	116.40867	40.11536
85	2008-02-05 22:57:58	116.41722	40.11612
85	2008-02-05 23:02:11	116.41293	40.12793
85	2008-02-05 23:02:11	116.41293	40.12793
85	2008-02-05 23:07:12	116.42169	40.11769
85	2008-02-05 23:08:01	116.41611	40.11609
85	2008-02-05 23:12:14	116.40699	40.08936
85	2008-02-05 23:17:15	116.40665	40.06621
85	2008-02-05 23:18:05	116.40729	40.05881
85	2008-02-05 23:22:17	116.40432	40.03271
85	2008-02-05 23:27:18	116.35288	40.02181
85	2008-02-05 23:28:08	116.34751	40.02115
85	2008-02-05 23:32:29	116.3727	39.98428
85	2008-02-05 23:37:22	116.37434	39.95395
85	2008-02-05 23:38:11	116.37555	39.95354
85	2008-02-05 23:42:24	116.38749	39.95027
85	2008-02-05 23:47:25	116.39633	39.96188
85	2008-02-05 23:48:14	116.39608	39.96573
85	2008-02-05 23:52:27	116.40173	39.97667
85	2008-02-05 23:57:28	116.41133	39.97395
85	2008-02-05 23:58:18	116.41143	39.96809
85	2008-02-06 00:02:35	116.42482	39.96804
85	2008-02-06 00:07:32	116.45524	39.92802
85	2008-02-06 00:08:21	116.45514	39.92252
85	2008-02-06 00:12:34	116.46881	39.92163
85	2008-02-06 00:17:35	116.47224	39.92768
85	2008-02-06 00:18:24	116.47046	39.92966
85	2008-02-06 00:22:37	116.45803	39.93257
85	2008-02-06 00:27:38	116.45492	39.94786
85	2008-02-06 00:28:28	116.44926	39.94767
85	2008-02-06 00:32:41	116.44074	39.96168
85	2008-02-06 00:37:42	116.42913	39.96843
85	2008-02-06 00:38:31	116.42063	39.96833
85	2008-02-06 00:47:45	116.45726	39.98475
85	2008-02-06 00:48:34	116.46144	39.98353
85	2008-02-06 00:52:47	116.48144	39.98714
85	2008-02-06 00:57:48	116.51202	40.01624
85	2008-02-06 00:58:38	116.51824	40.0255
85	2008-02-06 01:02:50	116.5408	40.05675
85	2008-02-06 01:07:52	116.55443	40.09573
85	2008-02-06 01:07:52	116.55443	40.09573
85	2008-02-06 01:08:41	116.55646	40.09934
85	2008-02-06 01:12:54	116.57137	40.11658
85	2008-02-06 01:22:57	116.63602	40.11626
85	2008-02-06 01:27:58	116.69402	40.12405
85	2008-02-06 01:28:48	116.6955	40.12436
85	2008-02-06 01:32:59	116.71545	40.12156
85	2008-02-06 01:38:01	116.74908	40.13259
85	2008-02-06 01:38:50	116.74942	40.13203
85	2008-02-06 01:43:03	116.76959	40.13103
85	2008-02-06 01:48:04	116.78179	40.12882
85	2008-02-06 07:23:08	116.78179	40.12889
85	2008-02-06 07:28:10	116.76717	40.12958
85	2008-02-06 07:31:59	116.7694	40.10589
85	2008-02-06 07:33:11	116.76902	40.09816
85	2008-02-06 07:38:13	116.7502	40.09436
85	2008-02-06 07:42:02	116.75286	40.09793
85	2008-02-06 07:43:15	116.76125	40.09897
85	2008-02-06 07:48:16	116.76723	40.12945
85	2008-02-06 07:52:05	116.77849	40.13745
85	2008-02-06 07:58:20	116.72107	40.1213
85	2008-02-06 08:02:09	116.67659	40.11463
85	2008-02-06 08:03:21	116.66371	40.11503
85	2008-02-06 08:08:23	116.62381	40.11644
85	2008-02-06 08:08:23	116.62381	40.11644
85	2008-02-06 08:12:12	116.58495	40.11705
85	2008-02-06 08:13:25	116.56708	40.11649
85	2008-02-06 08:18:26	116.55218	40.08274
85	2008-02-06 08:22:15	116.54477	40.05981
85	2008-02-06 08:23:28	116.53398	40.05229
85	2008-02-06 08:28:29	116.51088	40.02314
85	2008-02-06 08:32:18	116.47395	40.02018
85	2008-02-06 08:33:30	116.46751	40.02308
85	2008-02-06 08:38:32	116.46107	40.00368
85	2008-02-06 08:42:21	116.45437	39.99969
85	2008-02-06 08:43:34	116.45437	39.99969
85	2008-02-06 08:48:35	116.45428	39.9997
85	2008-02-06 08:52:24	116.45428	39.9997
85	2008-02-06 08:53:37	116.45428	39.9997
85	2008-02-06 08:58:39	116.45422	39.99968
85	2008-02-06 09:02:28	116.45422	39.99968
85	2008-02-06 09:03:40	116.45422	39.99968
85	2008-02-06 09:08:42	116.45124	39.99705
85	2008-02-06 09:12:31	116.42655	39.9879
85	2008-02-06 09:13:44	116.40805	39.98734
85	2008-02-06 09:22:34	116.29207	39.99063
85	2008-02-06 09:23:47	116.28897	39.99475
85	2008-02-06 09:32:38	116.29942	39.98436
85	2008-02-06 09:33:50	116.30253	39.98375
85	2008-02-06 09:38:52	116.37907	39.98627
85	2008-02-06 09:42:41	116.43671	39.98607
85	2008-02-06 09:43:54	116.45145	39.97769
85	2008-02-06 09:48:55	116.50162	40.00453
85	2008-02-06 09:52:44	116.56504	40.03435
85	2008-02-06 09:53:57	116.57837	40.04619
85	2008-02-06 10:02:47	116.58247	40.06246
85	2008-02-06 10:09:02	116.54958	40.06421
85	2008-02-06 10:12:51	116.52992	40.04579
85	2008-02-06 10:14:03	116.52787	40.04169
85	2008-02-06 10:14:03	116.52787	40.04169
85	2008-02-06 10:19:05	116.49853	40.02656
85	2008-02-06 10:22:54	116.46806	40.02347
85	2008-02-06 10:24:07	116.46459	40.0212
85	2008-02-06 10:32:57	116.45452	39.99969
85	2008-02-06 10:34:10	116.45452	39.99969
85	2008-02-06 10:39:12	116.45452	39.99969
85	2008-02-06 10:43:01	116.45452	39.99969
85	2008-02-06 10:43:01	116.45452	39.99969
85	2008-02-06 10:44:13	116.45452	39.99969
85	2008-02-06 10:53:04	116.45452	39.99969
85	2008-02-06 10:54:17	116.45452	39.99969
85	2008-02-06 10:59:18	116.45452	39.99969
85	2008-02-06 11:03:07	116.45452	39.99969
85	2008-02-06 11:04:20	116.45452	39.99969
85	2008-02-06 11:09:22	116.45452	39.99969
85	2008-02-06 11:13:11	116.45452	39.99969
85	2008-02-06 11:14:23	116.45452	39.99969
85	2008-02-06 11:19:25	116.45441	39.99967
85	2008-02-06 11:23:14	116.45665	39.99959
85	2008-02-06 11:24:27	116.45654	39.99582
85	2008-02-06 11:33:17	116.45526	39.96388
85	2008-02-06 11:40:00	116.44066	39.95632
85	2008-02-06 11:58:47	116.45585	39.93967
85	2008-02-06 12:00:39	116.45589	39.9478
85	2008-02-06 12:08:50	116.45141	39.9554
85	2008-02-06 12:10:43	116.45141	39.95541
85	2008-02-06 12:13:52	116.45132	39.95538
85	2008-02-06 12:18:54	116.45607	39.9644
85	2008-02-06 12:18:54	116.45607	39.9644
85	2008-02-06 12:23:55	116.47742	39.97685
85	2008-02-06 12:28:57	116.47978	39.97255
85	2008-02-06 12:30:49	116.47567	39.96981
85	2008-02-06 12:33:59	116.47566	39.96978
85	2008-02-06 12:39:00	116.47559	39.96976
85	2008-02-06 12:39:00	116.47559	39.96976
85	2008-02-06 12:40:53	116.47559	39.96976
85	2008-02-06 12:44:02	116.47556	39.96979
85	2008-02-06 12:49:04	116.47556	39.96979
85	2008-02-06 12:50:56	116.47556	39.96979
85	2008-02-06 12:54:05	116.47557	39.96978
85	2008-02-06 12:59:07	116.47355	39.97054
85	2008-02-06 13:01:59	116.4756	39.9698
85	2008-02-06 13:04:09	116.4765	39.96941
85	2008-02-06 13:09:10	116.45161	39.95529
85	2008-02-06 13:12:03	116.44047	39.95154
85	2008-02-06 13:19:14	116.38736	39.94767
85	2008-02-06 13:22:06	116.3503	39.94268
85	2008-02-06 13:24:15	116.34987	39.92371
85	2008-02-06 13:29:17	116.34785	39.8971
85	2008-02-06 13:32:09	116.31651	39.89601
85	2008-02-06 13:32:09	116.31651	39.89601
85	2008-02-06 13:34:19	116.31525	39.90192
85	2008-02-06 13:39:23	116.31289	39.90984
85	2008-02-06 13:43:13	116.30463	39.90806
85	2008-02-06 13:44:25	116.30456	39.90829
85	2008-02-06 13:49:27	116.30453	39.94193
85	2008-02-06 13:53:17	116.31119	39.95342
85	2008-02-06 13:54:28	116.31546	39.95548
85	2008-02-06 13:59:29	116.32426	39.9657
85	2008-02-06 14:03:19	116.32426	39.9657
85	2008-02-06 14:04:31	116.32426	39.9657
85	2008-02-06 14:09:32	116.35041	39.96628
85	2008-02-06 14:13:22	116.38178	39.97543
85	2008-02-06 14:14:34	116.38172	39.97819
85	2008-02-06 14:23:25	116.35969	40.00579
85	2008-02-06 14:24:37	116.35372	40.01379
85	2008-02-06 14:29:41	116.32352	40.05366
85	2008-02-06 14:33:29	116.32632	40.05632
85	2008-02-06 14:34:41	116.32329	40.05423
85	2008-02-06 14:39:42	116.31271	40.05567
85	2008-02-06 14:43:32	116.31698	40.04006
85	2008-02-06 14:44:44	116.32373	40.03915
85	2008-02-06 14:44:44	116.32373	40.03915
85	2008-02-06 14:49:45	116.33737	40.0293
85	2008-02-06 14:53:35	116.34564	40.01732
85	2008-02-06 14:54:47	116.34511	40.0139
85	2008-02-06 14:59:49	116.34584	40.01076
85	2008-02-06 15:03:39	116.34586	40.01074
85	2008-02-06 15:04:50	116.34586	40.01074
85	2008-02-06 15:09:52	116.34585	40.01071
85	2008-02-06 15:13:42	116.34585	40.01071
85	2008-02-06 15:13:42	116.34585	40.01071
85	2008-02-06 15:14:54	116.34585	40.01071
85	2008-02-06 15:19:55	116.34633	39.99995
85	2008-02-06 15:23:45	116.35902	39.98903
85	2008-02-06 15:24:57	116.3591	39.98835
85	2008-02-06 15:29:59	116.35922	39.98828
85	2008-02-06 15:33:49	116.35922	39.98828
85	2008-02-06 15:35:00	116.35922	39.98828
85	2008-02-06 15:40:02	116.35922	39.98828
85	2008-02-06 15:43:52	116.35922	39.98824
85	2008-02-06 15:45:04	116.35902	39.98827
85	2008-02-06 15:50:05	116.359	39.98821
85	2008-02-06 15:53:55	116.359	39.98821
85	2008-02-06 15:55:07	116.359	39.98821
85	2008-02-06 16:00:09	116.37472	39.97725
85	2008-02-06 16:03:59	116.39723	39.96716
85	2008-02-06 16:05:10	116.40041	39.9672
85	2008-02-06 16:10:12	116.40177	39.95116
85	2008-02-06 16:14:02	116.41193	39.95589
85	2008-02-06 16:15:14	116.41205	39.9559
85	2008-02-06 16:20:15	116.41186	39.96732
85	2008-02-06 16:25:17	116.39563	39.97382
85	2008-02-06 16:30:19	116.37569	39.97546
85	2008-02-06 17:01:20	116.33347	39.99148
85	2008-02-06 17:04:27	116.33275	40.00071
85	2008-02-06 17:09:29	116.33612	39.99953
85	2008-02-06 17:11:24	116.33362	39.99737
85	2008-02-06 17:14:31	116.33137	39.98797
85	2008-02-06 17:14:31	116.33137	39.98797
85	2008-02-06 17:19:32	116.33416	39.99043
85	2008-02-06 17:21:27	116.33495	39.97859
85	2008-02-06 17:22:56	116.335	39.97802
85	2008-02-06 17:34:49	116.33503	39.97818
85	2008-02-06 17:39:51	116.33191	39.97411
85	2008-02-06 17:42:40	116.32765	39.97458
85	2008-02-06 17:44:53	116.32819	39.98069
85	2008-02-06 17:49:54	116.32757	39.97169
85	2008-02-06 17:52:43	116.32841	39.96108
85	2008-02-06 18:18:54	116.32431	39.96584
85	2008-02-06 18:19:21	116.32431	39.96584
85	2008-02-06 18:23:22	116.33066	39.96601
85	2008-02-06 18:29:27	116.33909	39.97509
85	2008-02-06 18:30:59	116.34674	39.97511
85	2008-02-06 18:34:29	116.34679	39.9962
85	2008-02-06 18:39:31	116.3458	40.01653
85	2008-02-06 18:41:02	116.3493	40.02143
85	2008-02-06 18:44:32	116.34864	40.02891
85	2008-02-06 18:49:34	116.34437	40.04452
85	2008-02-06 18:51:05	116.34152	40.04698
85	2008-02-06 18:51:05	116.34152	40.04698
85	2008-02-06 18:54:36	116.34098	40.05981
85	2008-02-06 18:59:37	116.35665	40.08506
85	2008-02-06 19:01:09	116.35867	40.08951
85	2008-02-06 19:04:39	116.37149	40.10829
85	2008-02-06 19:09:41	116.38242	40.12561
85	2008-02-06 19:11:12	116.38377	40.12359
85	2008-02-06 19:14:42	116.40522	40.11502
85	2008-02-06 19:19:15	116.40729	40.07641
85	2008-02-06 19:19:44	116.40662	40.07298
85	2008-02-06 19:21:15	116.40702	40.06188
85	2008-02-06 19:24:46	116.40743	40.05691
85	2008-02-06 19:29:47	116.4114	40.02687
85	2008-02-06 19:29:47	116.4114	40.02687
85	2008-02-06 19:31:19	116.41095	40.0254
85	2008-02-06 19:34:49	116.41076	40.00268
85	2008-02-06 19:39:51	116.41486	39.9917
85	2008-02-06 19:41:22	116.41486	39.9917
85	2008-02-06 19:44:52	116.41486	39.9917
85	2008-02-06 19:49:54	116.41033	40.00814
85	2008-02-06 19:51:24	116.4021	40.00808
85	2008-02-06 19:54:55	116.36484	40.0084
85	2008-02-06 19:59:56	116.33972	40.00961
85	2008-02-06 20:01:28	116.33613	40.00769
85	2008-02-06 20:04:58	116.33353	39.99923
85	2008-02-06 20:10:00	116.34692	39.98495
85	2008-02-06 20:11:31	116.34716	39.97532
85	2008-02-06 20:15:01	116.33153	39.97501
85	2008-02-06 20:20:03	116.35491	39.96619
85	2008-02-06 20:21:34	116.36395	39.96947
85	2008-02-06 20:25:05	116.36345	39.98312
85	2008-02-06 20:30:06	116.36038	39.97529
85	2008-02-06 20:31:38	116.35955	39.97527
85	2008-02-06 20:35:08	116.35478	39.96664
85	2008-02-06 20:40:13	116.34338	39.96659
85	2008-02-06 20:43:42	116.34322	39.96658
85	2008-02-06 20:45:15	116.34322	39.96658
85	2008-02-06 20:50:16	116.34322	39.96658
85	2008-02-06 20:53:45	116.34322	39.96658
85	2008-02-06 20:55:18	116.34205	39.96658
85	2008-02-06 21:00:20	116.31902	39.97986
85	2008-02-06 21:03:49	116.31106	39.97957
85	2008-02-06 21:05:21	116.31113	39.97497
85	2008-02-06 21:10:23	116.31881	39.96562
85	2008-02-06 21:13:52	116.31881	39.96562
85	2008-02-06 21:15:25	116.31881	39.96562
85	2008-02-06 21:20:26	116.31881	39.96562
85	2008-02-06 21:23:55	116.32893	39.95628
85	2008-02-06 21:25:28	116.32972	39.95105
85	2008-02-06 21:30:30	116.34607	39.93926
85	2008-02-06 21:35:31	116.36547	39.94719
85	2008-02-06 21:35:31	116.36547	39.94719
85	2008-02-06 21:40:33	116.4021	39.95184
85	2008-02-06 21:44:02	116.40143	39.96701
85	2008-02-06 21:45:35	116.40301	39.97092
85	2008-02-06 21:54:05	116.38809	39.98462
85	2008-02-06 21:55:38	116.38141	39.98724
85	2008-02-06 22:00:40	116.40189	40.01458
85	2008-02-06 22:04:07	116.40608	40.03141
85	2008-02-06 22:05:40	116.41115	40.03624
85	2008-02-06 22:10:42	116.41729	40.0361
85	2008-02-06 22:33:50	116.43961	39.98463
85	2008-02-06 22:36:42	116.44406	39.97564
85	2008-02-06 22:38:51	116.45026	39.97834
85	2008-02-06 22:43:53	116.48518	39.99072
85	2008-02-06 22:46:46	116.50715	40.01093
85	2008-02-06 22:48:55	116.51681	40.02335
85	2008-02-06 22:53:56	116.54481	40.05966
85	2008-02-06 22:56:49	116.55315	40.0877
85	2008-02-06 22:58:58	116.55633	40.10682
85	2008-02-06 23:04:00	116.59445	40.11673
85	2008-02-06 23:06:52	116.61294	40.1159
85	2008-02-06 23:09:01	116.61955	40.11638
85	2008-02-06 23:14:03	116.69049	40.11303
85	2008-02-06 23:16:56	116.72831	40.10176
85	2008-02-06 23:16:56	116.72831	40.10176
85	2008-02-06 23:19:05	116.75245	40.09496
85	2008-02-06 23:21:57	116.75019	40.09436
85	2008-02-07 00:08:17	116.75015	40.0943
85	2008-02-07 09:02:41	116.75012	40.09441
85	2008-02-07 09:07:42	116.7564	40.09944
85	2008-02-07 09:09:30	116.76945	40.10111
85	2008-02-07 09:12:44	116.76727	40.12887
85	2008-02-07 09:17:46	116.78179	40.12873
85	2008-02-07 09:19:33	116.78179	40.12873
85	2008-02-07 09:27:49	116.769	40.131
85	2008-02-07 09:29:36	116.76795	40.12372
85	2008-02-07 09:32:51	116.7694	40.10271
85	2008-02-07 09:37:52	116.75063	40.09394
85	2008-02-07 09:39:40	116.75301	40.0994
85	2008-02-07 09:42:54	116.76939	40.10774
85	2008-02-07 09:47:56	116.77961	40.13008
85	2008-02-07 09:50:11	116.7818	40.12877
85	2008-02-07 09:50:11	116.7818	40.12877
85	2008-02-07 10:42:32	116.78173	40.1288
85	2008-02-07 10:47:34	116.78209	40.12875
85	2008-02-07 10:52:09	116.77401	40.1244
85	2008-02-07 10:52:35	116.77248	40.12427
85	2008-02-07 10:57:37	116.77479	40.12449
85	2008-02-07 11:02:12	116.7823	40.12892
85	2008-02-07 11:02:39	116.78256	40.1289
85	2008-02-07 11:02:39	116.78256	40.1289
85	2008-02-07 11:07:40	116.78229	40.12889
85	2008-02-07 11:12:15	116.78899	40.13
85	2008-02-07 11:12:15	116.78899	40.13
85	2008-02-07 11:17:44	116.78606	40.12938
85	2008-02-07 11:22:19	116.7742	40.12447
85	2008-02-07 11:22:45	116.77275	40.12434
85	2008-02-07 11:27:47	116.77316	40.13121
85	2008-02-07 11:32:22	116.78182	40.12872
85	2008-02-07 11:32:48	116.78182	40.12872
85	2008-02-07 11:37:50	116.78306	40.12889
85	2008-02-07 11:42:51	116.784	40.12905
85	2008-02-07 11:44:25	116.78424	40.12909
85	2008-02-07 11:47:52	116.78688	40.12939
85	2008-02-07 11:52:54	116.78181	40.12874
85	2008-02-07 11:57:56	116.78192	40.12883
85	2008-02-07 12:02:57	116.78192	40.12883
85	2008-02-07 12:04:32	116.77901	40.12839
85	2008-02-07 12:07:59	116.77851	40.12921
85	2008-02-07 12:18:02	116.77908	40.13151
85	2008-02-07 12:23:04	116.77986	40.1285
85	2008-02-07 12:24:38	116.77999	40.12847
85	2008-02-07 12:28:06	116.77355	40.12438
85	2008-02-07 12:33:07	116.78007	40.1285
85	2008-02-07 12:34:42	116.78165	40.12871
85	2008-02-07 12:38:09	116.77851	40.12919
85	2008-02-07 12:41:14	116.77867	40.12926
85	2008-02-07 15:34:00	116.76356	40.13647
85	2008-02-07 15:38:50	116.71932	40.12128
85	2008-02-07 15:39:02	116.71608	40.12156
85	2008-02-07 15:44:04	116.65789	40.11577
85	2008-02-07 15:48:53	116.60396	40.12636
85	2008-02-07 15:49:05	116.6039	40.12683
85	2008-02-07 15:54:07	116.60701	40.14023
85	2008-02-07 15:58:56	116.59428	40.11686
85	2008-02-07 15:59:09	116.59093	40.11692
85	2008-02-07 16:04:10	116.58196	40.09153
85	2008-02-07 16:09:00	116.58253	40.05008
85	2008-02-07 16:09:12	116.58036	40.04808
85	2008-02-07 16:14:14	116.50453	40.00729
85	2008-02-07 16:19:03	116.4456	39.95412
85	2008-02-07 16:19:15	116.44355	39.95224
85	2008-02-07 16:24:17	116.41941	39.94356
85	2008-02-07 16:29:06	116.41935	39.94649
85	2008-02-07 16:29:19	116.41936	39.94649
85	2008-02-07 16:34:20	116.41259	39.94827
85	2008-02-07 16:39:10	116.4102	39.9493
85	2008-02-07 16:39:22	116.41021	39.94931
85	2008-02-07 16:44:24	116.41163	39.94974
85	2008-02-07 16:49:13	116.41277	39.95062
85	2008-02-07 16:49:25	116.4128	39.95084
85	2008-02-07 16:54:27	116.41247	39.95488
85	2008-02-07 16:59:16	116.41186	39.96739
85	2008-02-07 16:59:29	116.41186	39.96739
85	2008-02-07 17:04:30	116.4056	39.97404
85	2008-02-07 17:09:19	116.38319	39.96709
85	2008-02-07 17:09:32	116.38021	39.96703
85	2008-02-07 17:14:33	116.35899	39.98403
85	2008-02-07 17:19:23	116.34789	39.9752
85	2008-02-07 17:19:35	116.34692	39.9749
85	2008-02-07 17:19:35	116.34692	39.9749
85	2008-02-07 17:23:24	116.33463	39.96654
85	2008-02-07 17:37:40	116.35948	39.9681
85	2008-02-07 17:39:34	116.35942	39.97432
85	2008-02-07 17:42:41	116.35469	39.98044
85	2008-02-07 17:47:43	116.34499	39.9997
85	2008-02-07 17:49:37	116.34606	39.99955
85	2008-02-07 17:58:00	116.37812	39.98922
85	2008-02-07 17:59:41	116.37418	39.99042
85	2008-02-07 18:02:47	116.38086	39.99219
85	2008-02-07 18:07:49	116.38828	39.96205
85	2008-02-07 18:40:53	116.4053	39.89942
85	2008-02-07 18:42:47	116.4107	39.89956
85	2008-02-07 18:45:55	116.42104	39.89619
85	2008-02-07 18:50:57	116.42938	39.89594
85	2008-02-07 18:52:51	116.42162	39.89595
85	2008-02-07 18:55:58	116.41249	39.89807
85	2008-02-07 19:01:00	116.42864	39.91742
85	2008-02-07 19:02:54	116.42785	39.93446
85	2008-02-07 19:06:02	116.41025	39.94798
85	2008-02-07 19:06:02	116.41025	39.94798
85	2008-02-07 19:11:03	116.38816	39.97247
85	2008-02-07 19:12:57	116.38218	39.97552
85	2008-02-07 19:16:05	116.3869	39.98104
85	2008-02-07 19:21:06	116.37392	39.98125
85	2008-02-07 19:23:01	116.36337	40.00094
85	2008-02-07 19:26:08	116.35049	40.02123
85	2008-02-07 19:31:10	116.354	40.03298
85	2008-02-07 19:33:04	116.35345	40.03303
85	2008-02-07 19:36:11	116.34673	40.02873
85	2008-02-07 19:41:13	116.35734	40.00881
85	2008-02-07 19:43:07	116.37135	39.98894
85	2008-02-07 19:46:38	116.373	39.95079
85	2008-02-07 19:51:16	116.36609	39.94291
85	2008-02-07 19:53:10	116.36228	39.93897
85	2008-02-07 19:56:18	116.35798	39.93416
85	2008-02-07 20:01:23	116.35724	39.93546
85	2008-02-07 20:03:14	116.34973	39.9395
85	2008-02-07 20:06:25	116.34244	39.94852
85	2008-02-07 20:07:16	116.3389	39.94777
85	2008-02-07 20:11:26	116.32021	39.95052
85	2008-02-07 20:16:28	116.32425	39.96583
85	2008-02-07 20:17:19	116.32482	39.96589
85	2008-02-07 20:21:30	116.35469	39.96486
85	2008-02-07 20:26:31	116.36615	39.94129
85	2008-02-07 20:27:22	116.36655	39.93714
85	2008-02-07 20:31:32	116.37246	39.93389
85	2008-02-07 20:36:34	116.36617	39.93138
85	2008-02-07 20:41:35	116.35269	39.93928
85	2008-02-07 20:46:37	116.35779	39.95109
85	2008-02-07 20:47:28	116.36238	39.9513
85	2008-02-07 20:47:28	116.36238	39.9513
85	2008-02-07 20:51:39	116.38313	39.94751
85	2008-02-07 20:56:40	116.42731	39.93937
85	2008-02-07 20:57:31	116.43269	39.93966
85	2008-02-07 21:06:43	116.433	39.93711
85	2008-02-07 21:06:43	116.433	39.93711
85	2008-02-07 21:07:34	116.43294	39.9394
85	2008-02-07 21:11:45	116.43741	39.93987
85	2008-02-07 21:16:47	116.41079	39.9396
85	2008-02-07 21:17:38	116.41079	39.9396
85	2008-02-07 21:21:48	116.39094	39.93941
85	2008-02-07 21:26:50	116.3996	39.94766
85	2008-02-07 21:27:41	116.41169	39.94793
85	2008-02-07 21:31:52	116.44709	39.95732
85	2008-02-07 21:36:53	116.44006	39.95557
85	2008-02-07 21:37:44	116.442	39.95272
85	2008-02-07 21:41:55	116.42774	39.94359
85	2008-02-07 21:46:57	116.36503	39.9472
85	2008-02-07 21:47:48	116.35356	39.94348
85	2008-02-07 21:51:58	116.34688	39.92056
85	2008-02-07 21:57:00	116.34478	39.90399
85	2008-02-07 21:57:51	116.34223	39.90402
85	2008-02-07 22:09:55	116.34727	39.92242
85	2008-02-07 22:20:02	116.2958	39.93192
85	2008-02-07 22:22:10	116.29542	39.93622
85	2008-02-07 22:27:11	116.30335	39.95366
85	2008-02-07 22:30:06	116.29444	39.98093
85	2008-02-07 22:32:12	116.29768	39.98945
85	2008-02-07 22:37:14	116.31045	39.98348
85	2008-02-07 22:40:08	116.30989	39.99083
85	2008-02-07 22:42:15	116.31214	40.00494
85	2008-02-07 22:47:17	116.30091	40.03419
85	2008-02-07 22:50:11	116.29162	40.05268
85	2008-02-07 22:52:19	116.28514	40.0577
85	2008-02-07 22:57:20	116.26259	40.07529
85	2008-02-07 23:00:15	116.27422	40.06889
85	2008-02-07 23:02:22	116.28389	40.06203
85	2008-02-07 23:07:24	116.29673	40.04345
85	2008-02-07 23:10:18	116.30413	40.03561
85	2008-02-07 23:12:25	116.31599	40.03504
85	2008-02-07 23:12:25	116.31599	40.03504
85	2008-02-07 23:17:27	116.33107	40.02988
85	2008-02-07 23:20:21	116.34028	40.03184
85	2008-02-07 23:22:29	116.33872	40.03228
85	2008-02-07 23:27:30	116.34454	40.01113
85	2008-02-07 23:30:25	116.34566	40.01187
85	2008-02-07 23:32:32	116.34262	40.00618
85	2008-02-07 23:37:36	116.34532	39.99955
85	2008-02-07 23:40:28	116.3463	39.99201
85	2008-02-07 23:42:35	116.33273	39.9917
85	2008-02-07 23:47:59	116.32713	40.01021
85	2008-02-07 23:50:31	116.3111	40.0158
85	2008-02-07 23:52:39	116.30738	40.02673
85	2008-02-07 23:57:40	116.27227	40.03218
85	2008-02-08 00:00:34	116.25884	40.03525
85	2008-02-08 00:02:42	116.24705	40.04319
85	2008-02-08 00:07:44	116.19858	40.04034
85	2008-02-08 00:10:38	116.21207	40.03885
85	2008-02-08 00:12:45	116.23484	40.04428
85	2008-02-08 00:17:47	116.25904	40.03011
85	2008-02-08 00:20:41	116.26535	40.03084
85	2008-02-08 00:22:49	116.27101	40.02576
85	2008-02-08 00:27:50	116.26686	40.01952
85	2008-02-08 00:30:44	116.28758	40.02277
85	2008-02-08 00:32:52	116.29766	40.02412
85	2008-02-08 00:37:53	116.31349	40.03159
85	2008-02-08 00:40:48	116.31921	40.03427
85	2008-02-08 00:42:55	116.3319	40.03612
85	2008-02-08 00:47:59	116.37752	40.02124
85	2008-02-08 00:50:51	116.38015	40.0089
85	2008-02-08 00:52:58	116.39392	40.00559
85	2008-02-08 00:58:00	116.39549	39.98982
85	2008-02-08 01:00:54	116.40082	39.98685
85	2008-02-08 01:03:02	116.40829	39.98183
85	2008-02-08 01:08:03	116.41775	39.98203
85	2008-02-08 01:27:02	116.32558	39.96625
85	2008-02-08 01:32:04	116.28905	39.94648
85	2008-02-08 01:36:49	116.28972	39.93674
85	2008-02-08 01:37:05	116.28989	39.93502
85	2008-02-08 01:47:09	116.29073	39.93099
85	2008-02-08 01:47:09	116.29073	39.93099
85	2008-02-08 01:57:12	116.31703	39.95757
85	2008-02-08 02:22:20	116.418	39.98412
85	2008-02-08 02:47:12	116.58797	40.11687
85	2008-02-08 02:47:29	116.59295	40.11679
85	2008-02-08 02:57:37	116.66307	40.11498
85	2008-02-08 03:02:33	116.73789	40.12475
85	2008-02-08 03:07:19	116.78183	40.12879
85	2008-02-08 03:07:35	116.78182	40.12879
85	2008-02-08 08:40:30	116.77979	40.12871
85	2008-02-08 08:45:31	116.76934	40.10675
85	2008-02-08 08:47:22	116.76003	40.09906
85	2008-02-08 08:50:33	116.75017	40.09432
85	2008-02-08 08:55:35	116.76938	40.10641
85	2008-02-08 08:57:25	116.7681	40.12245
85	2008-02-08 09:00:36	116.77994	40.12842
85	2008-02-08 09:05:38	116.74494	40.12937
85	2008-02-08 09:07:28	116.71794	40.12141
85	2008-02-08 09:10:40	116.67838	40.11481
85	2008-02-08 09:15:41	116.61748	40.11647
85	2008-02-08 09:17:32	116.59374	40.11685
85	2008-02-08 09:20:43	116.55991	40.11443
85	2008-02-08 09:25:45	116.54956	40.06724
85	2008-02-08 09:27:35	116.53632	40.05465
85	2008-02-08 09:30:46	116.52491	40.03567
85	2008-02-08 09:35:48	116.49046	40.00079
85	2008-02-08 09:37:38	116.47621	40.00046
85	2008-02-08 09:40:50	116.46221	39.99593
85	2008-02-08 09:40:50	116.46221	39.99593
85	2008-02-08 09:45:51	116.45447	39.98795
85	2008-02-08 09:47:41	116.46308	39.98458
85	2008-02-08 09:50:53	116.47527	39.97669
85	2008-02-08 09:55:55	116.45848	39.98786
85	2008-02-08 09:57:45	116.45848	39.98786
85	2008-02-08 10:00:56	116.45848	39.98786
85	2008-02-08 10:05:58	116.45534	39.98822
85	2008-02-08 10:07:48	116.44802	39.98694
85	2008-02-08 10:10:59	116.44169	39.99321
85	2008-02-08 10:16:01	116.46172	39.98922
85	2008-02-08 10:17:51	116.45846	39.98789
85	2008-02-08 10:21:03	116.45846	39.98789
85	2008-02-08 10:26:04	116.45841	39.98795
85	2008-02-08 10:27:55	116.45841	39.98795
85	2008-02-08 10:31:06	116.45841	39.98795
85	2008-02-08 10:36:08	116.45841	39.98795
85	2008-02-08 10:37:58	116.45841	39.98795
85	2008-02-08 10:41:09	116.45841	39.98795
85	2008-02-08 10:46:11	116.45724	39.98509
85	2008-02-08 10:48:01	116.46216	39.97772
85	2008-02-08 10:51:13	116.45141	39.96011
85	2008-02-08 10:56:14	116.44062	39.94375
85	2008-02-08 10:58:05	116.43345	39.93998
85	2008-02-08 10:58:05	116.43345	39.93998
85	2008-02-08 11:01:16	116.41465	39.93978
85	2008-02-08 11:06:18	116.38655	39.93957
85	2008-02-08 11:08:08	116.38248	39.94382
85	2008-02-08 11:11:19	116.38066	39.94355
85	2008-02-08 11:16:21	116.38392	39.95225
85	2008-02-08 11:18:11	116.37818	39.95011
85	2008-02-08 11:21:23	116.37331	39.95646
85	2008-02-08 11:26:24	116.38054	39.96166
85	2008-02-08 11:28:15	116.38049	39.96167
85	2008-02-08 11:31:26	116.37913	39.96218
85	2008-02-08 11:31:26	116.37913	39.96218
85	2008-02-08 11:31:26	116.37913	39.96218
85	2008-02-08 11:36:28	116.39928	39.95857
85	2008-02-08 11:38:18	116.4017	39.95393
85	2008-02-08 11:41:29	116.40175	39.95176
85	2008-02-08 11:41:29	116.40175	39.95176
85	2008-02-08 11:46:31	116.40251	39.93243
85	2008-02-08 11:48:21	116.40351	39.92594
85	2008-02-08 11:56:34	116.40257	39.93331
85	2008-02-08 11:58:25	116.40237	39.9399
85	2008-02-08 12:01:36	116.40194	39.95245
85	2008-02-08 12:06:38	116.39615	39.96496
85	2008-02-08 12:08:28	116.40032	39.96723
85	2008-02-08 12:11:39	116.40158	39.95891
85	2008-02-08 12:16:41	116.41854	39.95594
85	2008-02-08 12:18:31	116.41888	39.95349
85	2008-02-08 12:21:43	116.41905	39.9512
85	2008-02-08 12:26:44	116.41896	39.94861
85	2008-02-08 12:28:35	116.41923	39.94327
85	2008-02-08 12:31:46	116.41045	39.94427
85	2008-02-08 12:36:47	116.40582	39.94796
85	2008-02-08 12:38:37	116.38662	39.94769
85	2008-02-08 12:41:48	116.37366	39.96139
85	2008-02-08 12:46:50	116.35508	39.96653
85	2008-02-08 12:48:40	116.35382	39.96653
85	2008-02-08 12:51:52	116.34724	39.96654
85	2008-02-08 12:58:43	116.31141	39.97522
85	2008-02-08 13:01:55	116.30902	39.98106
85	2008-02-08 13:06:57	116.3391	39.97512
85	2008-02-08 13:08:47	116.34682	39.97511
85	2008-02-08 13:11:58	116.35964	39.97722
85	2008-02-08 13:17:00	116.34298	39.96647
85	2008-02-08 13:18:50	116.32104	39.96616
85	2008-02-08 13:22:01	116.30363	39.94644
85	2008-02-08 13:27:03	116.30412	39.90399
85	2008-02-08 13:28:53	116.30408	39.88662
85	2008-02-08 13:37:06	116.29242	39.86485
85	2008-02-08 13:38:57	116.31743	39.86663
85	2008-02-08 13:42:08	116.33298	39.86654
85	2008-02-08 13:47:10	116.34333	39.86565
85	2008-02-08 13:47:10	116.34333	39.86565
85	2008-02-08 13:49:00	116.34333	39.86565
85	2008-02-08 13:52:11	116.34384	39.86575
85	2008-02-08 13:57:13	116.34682	39.8665
85	2008-02-08 13:59:03	116.35372	39.86691
85	2008-02-08 14:02:15	116.35856	39.87429
85	2008-02-08 14:07:16	116.36854	39.89373
85	2008-02-08 14:12:18	116.36757	39.90893
85	2008-02-08 14:17:20	116.36716	39.92572
85	2008-02-08 14:19:10	116.36684	39.93132
85	2008-02-08 14:22:21	116.36597	39.94303
85	2008-02-08 14:27:23	116.36416	39.96558
85	2008-02-08 14:29:13	116.3702	39.96645
85	2008-02-08 14:32:25	116.37969	39.96146
85	2008-02-08 14:37:26	116.37969	39.96146
85	2008-02-08 14:39:17	116.37972	39.96149
85	2008-02-08 14:42:28	116.37972	39.96149
85	2008-02-08 14:47:30	116.37971	39.96155
85	2008-02-08 14:49:20	116.37971	39.96155
85	2008-02-08 14:52:31	116.37968	39.96154
85	2008-02-08 14:57:33	116.38126	39.96167
85	2008-02-08 14:59:23	116.38564	39.96687
85	2008-02-08 15:02:35	116.39661	39.96712
85	2008-02-08 15:07:36	116.39682	39.9672
85	2008-02-08 15:09:27	116.39688	39.96723
85	2008-02-08 15:09:27	116.39688	39.96723
85	2008-02-08 15:12:38	116.39694	39.96724
85	2008-02-08 15:18:10	116.43861	39.95431
85	2008-02-08 15:19:30	116.43537	39.95361
85	2008-02-08 15:21:49	116.42896	39.9533
85	2008-02-08 15:27:46	116.44039	39.96117
85	2008-02-08 15:31:34	116.44361	39.97363
85	2008-02-08 15:32:48	116.44864	39.97913
85	2008-02-08 15:37:50	116.46042	39.97891
85	2008-02-08 15:41:37	116.45843	39.97581
85	2008-02-08 15:42:51	116.4585	39.97553
85	2008-02-08 15:47:53	116.4786	39.95971
85	2008-02-08 15:51:41	116.48357	39.91638
85	2008-02-08 15:52:54	116.485	39.90526
85	2008-02-08 15:52:54	116.485	39.90526
85	2008-02-08 15:57:55	116.56583	39.90839
85	2008-02-08 16:01:43	116.60357	39.91177
85	2008-02-08 16:02:57	116.61074	39.9121
85	2008-02-08 16:07:58	116.62354	39.91187
85	2008-02-08 16:11:46	116.61216	39.9124
85	2008-02-08 16:13:00	116.60206	39.91168
85	2008-02-08 16:18:02	116.57215	39.91363
85	2008-02-08 16:21:50	116.55731	39.91796
85	2008-02-08 16:21:50	116.55731	39.91796
85	2008-02-08 16:23:03	116.55807	39.92143
85	2008-02-08 16:28:05	116.5562	39.9151
85	2008-02-08 16:31:53	116.53889	39.91514
85	2008-02-08 16:33:07	116.53771	39.92165
85	2008-02-08 16:38:08	116.5344	39.9337
85	2008-02-08 16:41:56	116.52026	39.9404
85	2008-02-08 16:43:10	116.51041	39.93898
85	2008-02-08 16:48:12	116.49851	39.93022
85	2008-02-08 16:52:00	116.49851	39.93022
85	2008-02-08 16:58:15	116.49851	39.93022
85	2008-02-08 17:02:03	116.49849	39.93022
85	2008-02-08 17:03:17	116.496	39.93339
85	2008-02-08 17:08:18	116.4728	39.93254
85	2008-02-08 17:12:06	116.46711	39.94156
85	2008-02-08 17:13:20	116.4632	39.94149
85	2008-02-08 17:18:22	116.46006	39.95855
85	2008-02-08 17:22:10	116.45103	39.95574
85	2008-02-08 17:23:23	116.44794	39.95698
85	2008-02-08 17:28:25	116.43342	39.95497
85	2008-02-08 17:32:13	116.43764	39.9638
85	2008-02-08 17:33:27	116.43054	39.96813
85	2008-02-08 17:38:28	116.43035	39.96819
