# Supplementary material for: An adaptive map-matching algorithm based on hierarchical fuzzy system from vehicular GPS data
Source: PLoS One. 2017 Dec 5;12(12):e0188796. doi: 10.1371/journal.pone.0188796 (PMC5716534; doi:10.1371/journal.pone.0188796)
Supplement: S1 Data — (ZIP) [file pone.0188796.s001.zip › data samples/86.txt]

86	2008-02-02 13:33:02	116.40081	39.90664
86	2008-02-02 13:36:09	116.38979	39.90632
86	2008-02-02 13:41:10	116.37035	39.90591
86	2008-02-02 13:43:06	116.36108	39.90593
86	2008-02-02 13:46:12	116.35005	39.90722
86	2008-02-02 13:51:14	116.3485	39.89624
86	2008-02-02 13:53:09	116.34911	39.89466
86	2008-02-02 13:55:09	116.34917	39.89428
86	2008-02-02 14:01:20	116.35715	39.89555
86	2008-02-02 14:06:21	116.35133	39.90042
86	2008-02-02 14:07:13	116.35088	39.90429
86	2008-02-02 14:16:25	116.35147	39.90764
86	2008-02-02 14:17:17	116.35044	39.90932
86	2008-02-02 14:21:26	116.35006	39.92376
86	2008-02-02 14:26:50	116.3618	39.94606
86	2008-02-02 14:31:30	116.4179	39.94803
86	2008-02-02 14:36:31	116.43795	39.93666
86	2008-02-02 14:37:23	116.43645	39.93722
86	2008-02-02 14:41:33	116.43829	39.93943
86	2008-02-02 14:46:35	116.42229	39.94839
86	2008-02-02 14:47:27	116.41309	39.94807
86	2008-02-02 14:51:36	116.36325	39.94676
86	2008-02-02 14:56:38	116.32612	39.93706
86	2008-02-02 14:57:30	116.31646	39.93785
86	2008-02-02 15:01:40	116.30011	39.94578
86	2008-02-02 15:06:41	116.31921	39.93729
86	2008-02-02 15:07:33	116.31921	39.93729
86	2008-02-02 15:07:33	116.31921	39.93729
86	2008-02-02 15:11:43	116.34927	39.93905
86	2008-02-02 15:16:45	116.38706	39.94738
86	2008-02-02 15:17:37	116.3885	39.94745
86	2008-02-02 15:26:48	116.38958	39.95565
86	2008-02-02 15:26:48	116.38958	39.95565
86	2008-02-02 15:27:40	116.38958	39.95565
86	2008-02-02 15:31:50	116.38958	39.95565
86	2008-02-02 15:36:51	116.38958	39.95565
86	2008-02-02 15:37:43	116.38958	39.95565
86	2008-02-02 15:46:54	116.42707	39.94695
86	2008-02-02 15:47:46	116.42724	39.94195
86	2008-02-02 15:51:56	116.43799	39.93976
86	2008-02-02 15:56:58	116.45596	39.94669
86	2008-02-02 16:07:01	116.45453	39.95378
86	2008-02-02 16:07:53	116.4542	39.95361
86	2008-02-02 16:12:03	116.45531	39.94353
86	2008-02-02 16:17:56	116.46024	39.93233
86	2008-02-02 16:22:06	116.48355	39.93235
86	2008-02-02 16:27:08	116.49593	39.92345
86	2008-02-02 16:28:00	116.49593	39.92345
86	2008-02-02 16:32:09	116.48666	39.92183
86	2008-02-02 16:37:11	116.48339	39.91468
86	2008-02-02 16:42:13	116.47172	39.90907
86	2008-02-02 16:47:14	116.46114	39.90707
86	2008-02-02 16:48:06	116.45826	39.90712
86	2008-02-02 16:52:16	116.45691	39.90443
86	2008-02-02 16:58:10	116.46022	39.90673
86	2008-02-02 17:02:19	116.47152	39.90628
86	2008-02-02 17:07:21	116.47121	39.89224
86	2008-02-02 17:08:13	116.47121	39.89224
86	2008-02-02 17:08:13	116.47121	39.89224
86	2008-02-02 17:12:23	116.4628	39.88318
86	2008-02-02 17:18:16	116.45533	39.89128
86	2008-02-02 17:22:26	116.45068	39.8958
86	2008-02-02 17:27:28	116.45586	39.90276
86	2008-02-02 17:28:20	116.45594	39.90328
86	2008-02-02 17:32:29	116.45598	39.90599
86	2008-02-02 17:32:29	116.45598	39.90599
86	2008-02-02 17:37:31	116.4555	39.91868
86	2008-02-02 17:38:23	116.45557	39.92449
86	2008-02-02 17:47:34	116.45574	39.92756
86	2008-02-02 17:48:26	116.45552	39.93024
86	2008-02-02 17:52:36	116.45524	39.93717
86	2008-02-02 17:57:37	116.45533	39.93245
86	2008-02-02 18:02:38	116.47862	39.93174
86	2008-02-02 18:07:40	116.46416	39.92896
86	2008-02-02 18:08:32	116.46089	39.92834
86	2008-02-02 18:12:42	116.45582	39.93304
86	2008-02-02 18:18:35	116.44662	39.93995
86	2008-02-02 18:22:45	116.44481	39.93993
86	2008-02-02 18:27:47	116.42779	39.94185
86	2008-02-02 18:28:39	116.42793	39.94616
86	2008-02-02 18:32:48	116.4019	39.9524
86	2008-02-02 18:37:50	116.4017	39.96046
86	2008-02-02 18:38:42	116.4017	39.96046
86	2008-02-02 18:42:51	116.39721	39.96717
86	2008-02-02 18:47:53	116.40168	39.94927
86	2008-02-02 18:48:45	116.40162	39.9478
86	2008-02-02 18:52:55	116.39231	39.94835
86	2008-02-02 18:57:56	116.38492	39.95562
86	2008-02-02 18:58:48	116.38206	39.95545
86	2008-02-02 19:02:58	116.3738	39.95008
86	2008-02-02 19:08:00	116.37472	39.97789
86	2008-02-02 19:08:52	116.37322	39.98308
86	2008-02-02 19:13:01	116.36169	40.00326
86	2008-02-02 19:18:03	116.35394	40.01416
86	2008-02-02 19:18:55	116.35394	40.01416
86	2008-02-02 19:23:05	116.3462	40.02105
86	2008-02-02 19:28:06	116.3444	40.00636
86	2008-02-02 20:00:18	116.50485	40.00742
86	2008-02-02 20:05:44	116.57416	40.04229
86	2008-02-02 20:08:15	116.58116	40.04851
86	2008-02-02 20:10:21	116.58223	40.069
86	2008-02-02 20:15:23	116.58644	40.07912
86	2008-02-02 20:18:18	116.58644	40.07912
86	2008-02-02 20:26:26	116.57917	40.07988
86	2008-02-02 20:26:26	116.57917	40.07988
86	2008-02-02 20:28:22	116.57724	40.08791
86	2008-02-02 20:31:28	116.58318	40.1035
86	2008-02-02 20:36:30	116.62248	40.11631
86	2008-02-02 20:38:25	116.62637	40.11628
86	2008-02-02 20:41:31	116.63217	40.11574
86	2008-02-02 20:46:33	116.63217	40.11574
86	2008-02-02 20:48:28	116.63217	40.11574
86	2008-02-02 20:51:42	116.63217	40.11574
86	2008-02-02 20:58:32	116.6475	40.11636
86	2008-02-02 21:02:03	116.64692	40.11669
86	2008-02-02 21:21:44	116.63204	40.1155
86	2008-02-02 21:51:54	116.63207	40.11569
86	2008-02-02 22:06:59	116.63217	40.1157
86	2008-02-02 22:12:00	116.6321	40.11567
86	2008-02-02 22:27:05	116.63205	40.11566
86	2008-02-02 22:32:07	116.63205	40.11566
86	2008-02-02 22:32:07	116.63205	40.11566
86	2008-02-02 22:37:33	116.63205	40.11566
86	2008-02-02 22:49:07	116.63213	40.11568
86	2008-02-02 22:57:15	116.63213	40.11568
86	2008-02-02 22:59:11	116.63213	40.11568
86	2008-02-02 23:07:19	116.63213	40.11568
86	2008-02-02 23:09:14	116.63213	40.11568
86	2008-02-02 23:12:20	116.63213	40.11568
86	2008-02-02 23:27:25	116.63723	40.13281
86	2008-02-02 23:40:29	116.63885	40.13051
86	2008-02-02 23:40:29	116.63885	40.13051
86	2008-02-02 23:40:29	116.63885	40.13051
86	2008-02-02 23:40:29	116.63885	40.13051
86	2008-02-02 23:40:29	116.63885	40.13051
86	2008-02-02 23:40:29	116.63885	40.13051
86	2008-02-02 23:40:29	116.63885	40.13051
86	2008-02-02 23:40:29	116.63885	40.13051
86	2008-02-02 23:40:29	116.63885	40.13051
86	2008-02-02 23:40:29	116.63885	40.13051
86	2008-02-02 23:40:29	116.63885	40.13051
86	2008-02-02 23:40:29	116.63885	40.13051
86	2008-02-02 23:40:29	116.63885	40.13051
86	2008-02-02 23:40:29	116.63885	40.13051
86	2008-02-02 23:40:29	116.63885	40.13051
86	2008-02-02 23:40:29	116.63885	40.13051
86	2008-02-02 23:40:29	116.63885	40.13051
86	2008-02-02 23:40:29	116.63885	40.13051
86	2008-02-02 23:40:29	116.63885	40.13051
86	2008-02-02 23:40:29	116.63885	40.13051
86	2008-02-02 23:40:29	116.63885	40.13051
86	2008-02-02 23:40:29	116.63885	40.13051
86	2008-02-03 08:40:40	116.63853	40.13629
86	2008-02-03 08:40:53	116.63853	40.13629
86	2008-02-03 08:45:54	116.63853	40.13629
86	2008-02-03 08:45:54	116.63853	40.13629
86	2008-02-03 08:50:44	116.62223	40.12793
86	2008-02-03 08:50:44	116.62223	40.12793
86	2008-02-03 09:00:47	116.54533	40.10047
86	2008-02-03 09:00:59	116.54343	40.10039
86	2008-02-03 09:06:01	116.48128	40.09333
86	2008-02-03 09:16:04	116.43068	40.0703
86	2008-02-03 09:26:08	116.43068	40.0703
86	2008-02-03 09:30:57	116.4077	40.07786
86	2008-02-03 09:31:09	116.4077	40.07786
86	2008-02-03 09:36:11	116.4065	40.06715
86	2008-02-03 09:41:00	116.40306	40.06661
86	2008-02-03 09:41:12	116.40306	40.06661
86	2008-02-03 09:46:14	116.4068	40.05191
86	2008-02-03 09:51:03	116.40206	40.04628
86	2008-02-03 09:51:16	116.40209	40.04594
86	2008-02-03 09:56:17	116.41723	40.04002
86	2008-02-03 10:01:07	116.41758	40.04023
86	2008-02-03 10:06:21	116.41752	40.04024
86	2008-02-03 10:11:10	116.43535	40.02271
86	2008-02-03 10:11:22	116.43529	40.02035
86	2008-02-03 10:16:24	116.43625	39.98681
86	2008-02-03 10:21:13	116.47783	39.96021
86	2008-02-03 10:21:26	116.47961	39.95869
86	2008-02-03 10:26:27	116.48352	39.90876
86	2008-02-03 10:31:17	116.49507	39.8996
86	2008-02-03 10:31:29	116.49631	39.8996
86	2008-02-03 10:36:31	116.48462	39.89207
86	2008-02-03 10:41:32	116.47162	39.89628
86	2008-02-03 10:46:34	116.47427	39.89919
86	2008-02-03 10:51:23	116.47834	39.8993
86	2008-02-03 10:51:36	116.47837	39.89931
86	2008-02-03 10:51:36	116.47837	39.89931
86	2008-02-03 10:56:36	116.4716	39.90159
86	2008-02-03 11:01:26	116.46758	39.90741
86	2008-02-03 11:06:40	116.46861	39.91249
86	2008-02-03 11:11:29	116.46861	39.91249
86	2008-02-03 11:11:41	116.46861	39.91249
86	2008-02-03 11:16:43	116.46947	39.90924
86	2008-02-03 11:21:32	116.4579	39.90685
86	2008-02-03 11:21:45	116.45894	39.90687
86	2008-02-03 11:26:46	116.45861	39.90674
86	2008-02-03 11:31:36	116.47631	39.9068
86	2008-02-03 11:31:48	116.47829	39.90681
86	2008-02-03 11:36:50	116.48389	39.94132
86	2008-02-03 11:41:39	116.48876	39.9614
86	2008-02-03 11:41:51	116.48911	39.96159
86	2008-02-03 11:46:53	116.49848	39.96003
86	2008-02-03 11:51:42	116.48954	39.96191
86	2008-02-03 11:56:56	116.47036	39.95285
86	2008-02-03 12:01:46	116.45206	39.94001
86	2008-02-03 12:07:00	116.44409	39.9286
86	2008-02-03 12:11:49	116.43974	39.92127
86	2008-02-03 12:17:03	116.4348	39.91154
86	2008-02-03 12:21:52	116.42549	39.9072
86	2008-02-03 12:22:05	116.42491	39.9072
86	2008-02-03 12:37:09	116.35367	39.90599
86	2008-02-03 12:42:23	116.35336	39.90824
86	2008-02-03 12:47:13	116.35148	39.90823
86	2008-02-03 12:52:02	116.35147	39.90814
86	2008-02-03 12:57:16	116.3515	39.90767
86	2008-02-03 12:57:16	116.3515	39.90767
86	2008-02-03 13:02:05	116.3515	39.90767
86	2008-02-03 13:02:05	116.3515	39.90767
86	2008-02-03 13:02:18	116.35162	39.9074
86	2008-02-03 13:07:19	116.35586	39.91266
86	2008-02-03 13:12:09	116.35852	39.91643
86	2008-02-03 13:12:21	116.35868	39.91706
86	2008-02-03 13:17:23	116.34938	39.92236
86	2008-02-03 13:22:12	116.34809	39.93094
86	2008-02-03 13:22:24	116.349	39.93101
86	2008-02-03 13:27:26	116.3607	39.94567
86	2008-02-03 13:32:15	116.41866	39.9481
86	2008-02-03 13:32:28	116.41985	39.94806
86	2008-02-03 13:37:29	116.45266	39.95311
86	2008-02-03 13:42:19	116.45528	39.93288
86	2008-02-03 13:42:31	116.45528	39.93288
86	2008-02-03 13:47:33	116.4494	39.92707
86	2008-02-03 13:52:22	116.44415	39.9257
86	2008-02-03 13:52:34	116.44308	39.92565
86	2008-02-03 13:55:13	116.44229	39.92557
86	2008-02-03 13:55:13	116.44229	39.92557
86	2008-02-03 14:18:48	116.44006	39.93499
86	2008-02-03 14:18:48	116.44006	39.93499
86	2008-02-03 14:23:49	116.44342	39.93527
86	2008-02-03 14:28:51	116.44344	39.93526
86	2008-02-03 14:33:52	116.44361	39.93529
86	2008-02-03 14:34:39	116.44362	39.93529
86	2008-02-03 14:38:53	116.44366	39.93525
86	2008-02-03 14:38:53	116.44366	39.93525
86	2008-02-03 14:43:55	116.44371	39.93521
86	2008-02-03 14:44:43	116.44371	39.93521
86	2008-02-03 14:48:57	116.44378	39.93516
86	2008-02-03 14:53:58	116.43828	39.93875
86	2008-02-03 14:54:46	116.43824	39.93939
86	2008-02-03 14:59:00	116.42869	39.93972
86	2008-02-03 15:04:01	116.42936	39.90877
86	2008-02-03 15:04:49	116.42956	39.90448
86	2008-02-03 15:09:03	116.42372	39.90621
86	2008-02-03 15:14:05	116.43037	39.9068
86	2008-02-03 15:14:53	116.43229	39.90694
86	2008-02-03 15:19:06	116.43425	39.90499
86	2008-02-03 15:24:08	116.44127	39.90587
86	2008-02-03 15:24:56	116.44144	39.90602
86	2008-02-03 15:29:10	116.44166	39.90583
86	2008-02-03 15:34:11	116.44145	39.90587
86	2008-02-03 15:34:59	116.44145	39.90587
86	2008-02-03 15:39:13	116.44127	39.90589
86	2008-02-03 15:44:15	116.44136	39.90597
86	2008-02-03 15:45:03	116.44122	39.90598
86	2008-02-03 15:49:16	116.44126	39.90597
86	2008-02-03 15:54:18	116.44144	39.90612
86	2008-02-03 15:55:06	116.44161	39.90624
86	2008-02-03 16:19:18	116.5663	40.03492
86	2008-02-03 16:27:45	116.58609	40.07951
86	2008-02-03 16:38:14	116.58147	40.06236
86	2008-02-03 16:47:52	116.56235	40.07003
86	2008-02-03 16:57:55	116.56553	40.07032
86	2008-02-03 17:19:55	116.56514	40.07136
86	2008-02-03 17:24:56	116.56514	40.07136
86	2008-02-03 17:27:45	116.56514	40.07136
86	2008-02-03 17:29:58	116.56514	40.07136
86	2008-02-03 17:35:00	116.56514	40.07136
86	2008-02-03 17:37:48	116.56514	40.07136
86	2008-02-03 17:40:01	116.56514	40.07136
86	2008-02-03 17:45:03	116.56514	40.07136
86	2008-02-03 17:47:52	116.56514	40.07136
86	2008-02-03 17:50:05	116.56514	40.07136
86	2008-02-03 17:55:06	116.56514	40.07136
86	2008-02-03 17:57:55	116.56514	40.07136
86	2008-02-03 18:00:08	116.56514	40.07136
86	2008-02-03 18:05:10	116.56514	40.07136
86	2008-02-03 18:07:58	116.56514	40.07136
86	2008-02-03 18:10:11	116.56514	40.07136
86	2008-02-03 18:15:13	116.56514	40.07136
86	2008-02-03 18:18:01	116.56514	40.07136
86	2008-02-03 18:20:14	116.56514	40.07136
86	2008-02-03 18:28:05	116.56514	40.07136
86	2008-02-03 18:30:18	116.56514	40.07136
86	2008-02-03 18:35:19	116.56514	40.07136
86	2008-02-03 18:38:08	116.56514	40.07136
86	2008-02-03 18:40:21	116.56514	40.07136
86	2008-02-03 18:45:23	116.56514	40.07136
86	2008-02-03 18:45:23	116.56514	40.07136
86	2008-02-03 18:48:11	116.56514	40.07136
86	2008-02-03 18:50:24	116.56514	40.07136
86	2008-02-03 18:55:26	116.56514	40.07136
86	2008-02-03 18:58:15	116.56514	40.07136
86	2008-02-03 19:00:28	116.56514	40.07136
86	2008-02-03 19:05:29	116.56514	40.07136
86	2008-02-03 19:08:18	116.56514	40.07136
86	2008-02-03 19:10:31	116.56514	40.07136
86	2008-02-03 19:15:33	116.56514	40.07136
86	2008-02-03 19:18:21	116.56423	40.07046
86	2008-02-03 19:20:34	116.56249	40.07018
86	2008-02-03 19:25:36	116.57889	40.06254
86	2008-02-03 19:28:25	116.58167	40.06873
86	2008-02-03 19:30:38	116.58156	40.0694
86	2008-02-03 19:35:39	116.58144	40.07016
86	2008-02-03 19:38:28	116.58144	40.07016
86	2008-02-03 19:38:28	116.58144	40.07016
86	2008-02-03 19:40:41	116.58107	40.07193
86	2008-02-03 19:45:43	116.58488	40.0766
86	2008-02-03 19:48:31	116.58582	40.07672
86	2008-02-03 19:55:46	116.5823	40.06748
86	2008-02-03 19:58:35	116.57984	40.0478
86	2008-02-03 20:00:48	116.57932	40.04732
86	2008-02-03 20:05:49	116.51853	40.01716
86	2008-02-03 20:08:38	116.48755	39.99201
86	2008-02-03 20:10:51	116.4662	39.97272
86	2008-02-03 20:15:53	116.42737	39.94488
86	2008-02-03 20:18:41	116.42803	39.92773
86	2008-02-03 20:20:54	116.42799	39.9247
86	2008-02-03 20:25:55	116.42846	39.91804
86	2008-02-03 20:28:44	116.42915	39.91041
86	2008-02-03 20:30:57	116.43118	39.89851
86	2008-02-03 20:35:58	116.43779	39.8712
86	2008-02-03 20:38:47	116.43512	39.86935
86	2008-02-03 20:41:00	116.43381	39.86947
86	2008-02-03 20:46:02	116.42783	39.86893
86	2008-02-03 20:48:50	116.43275	39.8689
86	2008-02-03 20:51:03	116.44042	39.87489
86	2008-02-03 20:51:03	116.44042	39.87489
86	2008-02-03 20:56:05	116.4613	39.87483
86	2008-02-03 20:58:54	116.46165	39.87914
86	2008-02-03 21:01:07	116.46161	39.88232
86	2008-02-03 21:06:08	116.48311	39.87994
86	2008-02-03 21:08:57	116.48018	39.87496
86	2008-02-03 21:11:10	116.47131	39.8815
86	2008-02-03 21:16:11	116.47152	39.89404
86	2008-02-03 21:19:00	116.47171	39.89725
86	2008-02-03 21:21:13	116.4717	39.8975
86	2008-02-03 21:29:04	116.47176	39.90651
86	2008-02-03 21:31:16	116.46581	39.90745
86	2008-02-03 21:36:18	116.45706	39.90731
86	2008-02-03 21:39:07	116.45495	39.90104
86	2008-02-03 21:41:20	116.45498	39.8847
86	2008-02-03 21:46:21	116.44909	39.8621
86	2008-02-03 21:49:10	116.41901	39.85681
86	2008-02-03 21:51:23	116.40824	39.85594
86	2008-02-03 21:56:25	116.40841	39.84485
86	2008-02-03 21:59:13	116.40842	39.85549
86	2008-02-03 22:09:17	116.43337	39.87164
86	2008-02-03 22:12:38	116.43335	39.87287
86	2008-02-03 22:17:40	116.42652	39.86703
86	2008-02-03 22:18:20	116.42594	39.86721
86	2008-02-03 22:19:20	116.4254	39.86723
86	2008-02-03 22:22:41	116.42538	39.86046
86	2008-02-03 22:27:43	116.42733	39.84734
86	2008-02-03 22:27:43	116.42733	39.84734
86	2008-02-03 22:29:23	116.42731	39.8463
86	2008-02-03 22:32:45	116.42667	39.85375
86	2008-02-03 22:39:27	116.42439	39.86403
86	2008-02-03 22:42:48	116.41748	39.86449
86	2008-02-03 22:47:50	116.41287	39.88918
86	2008-02-03 22:49:30	116.40951	39.89181
86	2008-02-03 22:57:53	116.41438	39.88318
86	2008-02-03 22:59:33	116.41475	39.87543
86	2008-02-03 23:02:55	116.40176	39.8717
86	2008-02-03 23:07:56	116.40761	39.86145
86	2008-02-03 23:12:58	116.40784	39.85626
86	2008-02-03 23:18:00	116.40873	39.84129
86	2008-02-03 23:19:40	116.41013	39.8415
86	2008-02-03 23:23:01	116.40194	39.84095
86	2008-02-03 23:28:03	116.39516	39.82528
86	2008-02-03 23:29:43	116.39545	39.81935
86	2008-02-03 23:33:05	116.3962	39.80382
86	2008-02-03 23:38:06	116.41113	39.80145
86	2008-02-03 23:39:47	116.41828	39.8022
86	2008-02-03 23:43:08	116.43794	39.80404
86	2008-02-03 23:48:10	116.44631	39.81656
86	2008-02-03 23:49:50	116.44808	39.82222
86	2008-02-03 23:49:50	116.44808	39.82222
86	2008-02-03 23:59:53	116.43242	39.86043
86	2008-02-04 00:03:15	116.42742	39.86462
86	2008-02-04 00:08:16	116.40942	39.86401
86	2008-02-04 00:09:57	116.40761	39.86291
86	2008-02-04 00:19:59	116.39645	39.85572
86	2008-02-04 00:21:49	116.38228	39.85586
86	2008-02-04 00:26:50	116.37107	39.84925
86	2008-02-04 00:30:02	116.36778	39.85191
86	2008-02-04 00:31:52	116.37068	39.853
86	2008-02-04 00:36:54	116.38169	39.86781
86	2008-02-04 00:40:06	116.3838	39.88383
86	2008-02-04 00:41:55	116.39141	39.88504
86	2008-02-04 00:50:09	116.40072	39.90172
86	2008-02-04 00:51:59	116.40059	39.90637
86	2008-02-04 00:57:00	116.39325	39.92661
86	2008-02-04 01:00:12	116.39026	39.92731
86	2008-02-04 01:02:02	116.38474	39.92054
86	2008-02-04 01:07:04	116.38262	39.89892
86	2008-02-04 01:07:04	116.38262	39.89892
86	2008-02-04 01:10:15	116.3784	39.88904
86	2008-02-04 01:12:05	116.37862	39.88359
86	2008-02-04 01:17:08	116.38121	39.86389
86	2008-02-04 01:20:19	116.38127	39.87857
86	2008-02-04 01:22:09	116.38378	39.88415
86	2008-02-04 01:30:31	116.63802	39.89948
86	2008-02-04 01:30:31	116.63802	39.89948
86	2008-02-04 01:32:12	116.40063	39.90649
86	2008-02-04 01:37:14	116.41661	39.91405
86	2008-02-04 01:40:25	116.42003	39.92626
86	2008-02-04 01:47:17	116.42853	39.94341
86	2008-02-04 01:52:19	116.45284	39.96148
86	2008-02-04 01:57:20	116.48228	39.98809
86	2008-02-04 02:17:27	116.58326	40.11685
86	2008-02-04 02:20:39	116.61444	40.11796
86	2008-02-04 02:22:29	116.62306	40.12047
86	2008-02-04 02:24:22	116.62305	40.12047
86	2008-02-04 03:16:36	116.62639	40.12756
86	2008-02-04 03:21:38	116.63572	40.12872
86	2008-02-04 03:24:04	116.63713	40.13433
86	2008-02-04 03:26:39	116.63868	40.1346
86	2008-02-04 03:31:07	116.63868	40.1346
86	2008-02-04 10:04:42	116.63208	40.12842
86	2008-02-04 10:08:29	116.61073	40.12771
86	2008-02-04 10:08:29	116.61073	40.12771
86	2008-02-04 10:09:44	116.59469	40.12692
86	2008-02-04 10:14:45	116.55714	40.11699
86	2008-02-04 10:18:32	116.51695	40.11354
86	2008-02-04 10:19:47	116.51792	40.09999
86	2008-02-04 10:24:49	116.47028	40.08825
86	2008-02-04 10:28:36	116.44403	40.08084
86	2008-02-04 10:29:50	116.43717	40.07862
86	2008-02-04 10:34:52	116.4186	40.06327
86	2008-02-04 10:38:39	116.40904	40.05673
86	2008-02-04 10:39:54	116.40827	40.05671
86	2008-02-04 10:44:55	116.40864	40.03936
86	2008-02-04 10:48:42	116.41717	40.03611
86	2008-02-04 10:49:57	116.41498	40.03624
86	2008-02-04 10:54:59	116.40918	40.05438
86	2008-02-04 10:58:46	116.41511	40.06565
86	2008-02-04 11:00:00	116.41512	40.06967
86	2008-02-04 11:05:02	116.43043	40.06393
86	2008-02-04 11:33:08	116.41064	39.99489
86	2008-02-04 11:35:01	116.40076	39.99358
86	2008-02-04 11:38:09	116.401	39.99351
86	2008-02-04 11:43:11	116.41866	39.99787
86	2008-02-04 11:45:04	116.41815	39.99638
86	2008-02-04 11:45:04	116.41815	39.99638
86	2008-02-04 11:48:13	116.41099	39.99421
86	2008-02-04 11:53:14	116.39811	40.00823
86	2008-02-04 11:55:07	116.38147	40.00857
86	2008-02-04 11:58:16	116.36175	40.0082
86	2008-02-04 12:03:18	116.34668	39.99168
86	2008-02-04 12:05:11	116.34591	39.98759
86	2008-02-04 12:08:19	116.34209	39.98747
86	2008-02-04 12:13:21	116.32874	39.98618
86	2008-02-04 12:15:14	116.33083	39.99135
86	2008-02-04 12:18:23	116.32576	39.99342
86	2008-02-04 12:23:24	116.32674	39.99018
86	2008-02-04 12:25:17	116.32996	39.98456
86	2008-02-04 12:28:26	116.34748	39.98004
86	2008-02-04 12:33:28	116.32928	39.97525
86	2008-02-04 12:33:28	116.32928	39.97525
86	2008-02-04 12:35:21	116.32824	39.97528
86	2008-02-04 12:38:29	116.31938	39.97501
86	2008-02-04 12:43:31	116.31509	39.97491
86	2008-02-04 12:45:24	116.31509	39.97491
86	2008-02-04 12:48:32	116.31503	39.9749
86	2008-02-04 12:53:34	116.31821	39.97486
86	2008-02-04 12:55:27	116.3271	39.97511
86	2008-02-04 12:58:36	116.32839	39.98003
86	2008-02-04 13:03:37	116.32258	39.97505
86	2008-02-04 13:05:31	116.31455	39.97493
86	2008-02-04 13:08:39	116.31953	39.97493
86	2008-02-04 13:13:41	116.34437	39.97516
86	2008-02-04 13:15:34	116.347	39.96912
86	2008-02-04 13:18:42	116.34698	39.96248
86	2008-02-04 13:23:44	116.34765	39.95789
86	2008-02-04 13:25:37	116.34822	39.95699
86	2008-02-04 13:28:46	116.35002	39.94702
86	2008-02-04 13:33:47	116.34986	39.92723
86	2008-02-04 13:38:49	116.35005	39.91616
86	2008-02-04 13:43:51	116.35138	39.90786
86	2008-02-04 13:45:44	116.35144	39.90769
86	2008-02-04 13:49:15	116.35488	39.90736
86	2008-02-04 13:53:54	116.35705	39.89965
86	2008-02-04 13:55:47	116.35707	39.89881
86	2008-02-04 13:58:56	116.35719	39.89268
86	2008-02-04 14:03:57	116.36374	39.88769
86	2008-02-04 14:05:50	116.37614	39.88795
86	2008-02-04 14:08:59	116.38629	39.88849
86	2008-02-04 14:14:01	116.41269	39.89153
86	2008-02-04 14:15:54	116.42933	39.89212
86	2008-02-04 14:19:02	116.45108	39.89208
86	2008-02-04 14:24:04	116.458	39.89928
86	2008-02-04 14:26:58	116.458	39.89928
86	2008-02-04 15:12:39	116.43694	39.91201
86	2008-02-04 15:14:32	116.43492	39.91317
86	2008-02-04 15:17:41	116.43954	39.91633
86	2008-02-04 15:24:35	116.45367	39.90687
86	2008-02-04 15:32:46	116.45515	39.90541
86	2008-02-04 15:34:38	116.45515	39.89561
86	2008-02-04 15:37:50	116.45424	39.86635
86	2008-02-04 15:42:49	116.41105	39.85582
86	2008-02-04 15:44:42	116.41001	39.8559
86	2008-02-04 15:47:51	116.40805	39.85594
86	2008-02-04 15:52:52	116.4082	39.85299
86	2008-02-04 15:57:54	116.41641	39.84236
86	2008-02-04 16:02:56	116.40899	39.841
86	2008-02-04 16:04:48	116.40233	39.84098
86	2008-02-04 16:07:57	116.39575	39.83525
86	2008-02-04 16:37:08	116.34387	39.78903
86	2008-02-04 16:39:03	116.34242	39.79087
86	2008-02-04 16:42:10	116.3392	39.81264
86	2008-02-04 16:47:12	116.34005	39.83317
86	2008-02-04 16:49:06	116.34242	39.84454
86	2008-02-04 16:52:13	116.34652	39.84431
86	2008-02-04 16:57:15	116.36516	39.84652
86	2008-02-04 16:59:09	116.37242	39.84911
86	2008-02-04 17:02:16	116.3807	39.84819
86	2008-02-04 17:07:18	116.38113	39.86293
86	2008-02-04 17:09:13	116.38184	39.86893
86	2008-02-04 17:20:03	116.38386	39.88426
86	2008-02-04 17:28:52	116.37839	39.89411
86	2008-02-04 17:29:18	116.37818	39.89622
86	2008-02-04 17:33:54	116.40199	39.89946
86	2008-02-04 17:39:22	116.40549	39.90158
86	2008-02-04 17:43:57	116.40531	39.90479
86	2008-02-04 17:59:28	116.41221	39.89984
86	2008-02-04 18:04:04	116.42161	39.89922
86	2008-02-04 18:14:07	116.42354	39.89233
86	2008-02-04 18:19:09	116.41763	39.89209
86	2008-02-04 18:19:35	116.41763	39.89209
86	2008-02-04 18:29:12	116.41423	39.89188
86	2008-02-04 18:29:38	116.41379	39.89179
86	2008-02-04 18:34:40	116.42613	39.89209
86	2008-02-04 18:39:16	116.43892	39.88184
86	2008-02-04 18:39:41	116.43827	39.88302
86	2008-02-04 18:49:19	116.45466	39.87761
86	2008-02-04 18:49:45	116.45466	39.87761
86	2008-02-04 18:54:21	116.46167	39.87689
86	2008-02-04 18:59:48	116.46989	39.88302
86	2008-02-04 19:04:24	116.47157	39.89892
86	2008-02-04 19:09:25	116.46555	39.89917
86	2008-02-04 19:09:51	116.46278	39.89903
86	2008-02-04 19:09:51	116.46278	39.89903
86	2008-02-04 19:14:27	116.45644	39.90511
86	2008-02-04 19:19:29	116.47349	39.90669
86	2008-02-04 19:19:29	116.47349	39.90669
86	2008-02-04 19:19:55	116.47743	39.9067
86	2008-02-04 19:24:30	116.48538	39.8994
86	2008-02-04 19:29:32	116.49667	39.8963
86	2008-02-04 19:29:58	116.4967	39.8984
86	2008-02-04 19:32:00	116.49757	39.89961
86	2008-02-04 19:46:09	116.47215	39.89918
86	2008-02-04 19:51:16	116.47018	39.90568
86	2008-02-04 19:56:18	116.46831	39.90627
86	2008-02-04 20:01:19	116.50103	39.90665
86	2008-02-04 20:11:23	116.51396	39.90694
86	2008-02-04 20:16:18	116.45496	39.90837
86	2008-02-04 20:16:24	116.45534	39.90852
86	2008-02-04 20:26:21	116.45822	39.89191
86	2008-02-04 20:26:28	116.45864	39.89193
86	2008-02-04 20:31:29	116.45552	39.89004
86	2008-02-04 20:36:25	116.4556	39.89269
86	2008-02-04 20:41:33	116.45562	39.93098
86	2008-02-04 20:41:33	116.45562	39.93098
86	2008-02-04 20:46:28	116.45596	39.94779
86	2008-02-04 20:46:28	116.45596	39.94779
86	2008-02-04 20:46:34	116.45597	39.94779
86	2008-02-04 20:51:36	116.45034	39.94704
86	2008-02-04 20:56:31	116.45505	39.94792
86	2008-02-04 20:56:38	116.45506	39.94788
86	2008-02-04 21:01:39	116.48098	39.95878
86	2008-02-04 21:39:51	116.4705	39.97801
86	2008-02-04 21:49:55	116.47022	39.97764
86	2008-02-04 21:51:54	116.47022	39.97764
86	2008-02-04 21:56:55	116.47022	39.97763
86	2008-02-04 21:59:58	116.46613	39.98224
86	2008-02-04 22:12:00	116.46943	39.99627
86	2008-02-04 22:17:02	116.46476	39.98662
86	2008-02-04 22:20:05	116.47075	39.97957
86	2008-02-04 22:22:04	116.46234	39.97025
86	2008-02-04 22:27:05	116.44498	39.96582
86	2008-02-04 22:30:08	116.44212	39.96004
86	2008-02-04 22:32:07	116.43802	39.95685
86	2008-02-04 22:37:09	116.40987	39.96789
86	2008-02-04 22:40:11	116.40123	39.97267
86	2008-02-04 22:42:10	116.40228	39.97675
86	2008-02-04 22:50:14	116.411	39.99333
86	2008-02-04 22:52:14	116.41147	40.00114
86	2008-02-04 22:57:14	116.41197	40.02738
86	2008-02-04 23:00:17	116.40632	40.04397
86	2008-02-04 23:02:16	116.40929	40.05454
86	2008-02-04 23:07:17	116.42466	40.06165
86	2008-02-04 23:10:20	116.43585	40.06359
86	2008-02-04 23:12:19	116.43717	40.06711
86	2008-02-04 23:14:21	116.43958	40.07409
86	2008-02-04 23:17:21	116.44899	40.08143
86	2008-02-04 23:20:23	116.46799	40.08638
86	2008-02-04 23:22:22	116.47991	40.09325
86	2008-02-04 23:27:24	116.51723	40.10842
86	2008-02-04 23:30:27	116.54373	40.11578
86	2008-02-04 23:32:26	116.56031	40.11724
86	2008-02-04 23:37:27	116.6076	40.1165
86	2008-02-04 23:40:30	116.62419	40.12786
86	2008-02-04 23:40:30	116.62419	40.12786
86	2008-02-04 23:42:29	116.62635	40.12755
86	2008-02-04 23:47:31	116.63727	40.13316
86	2008-02-04 23:51:34	116.63729	40.13336
86	2008-02-05 01:27:11	116.63857	40.13059
86	2008-02-05 09:11:10	116.6371	40.12926
86	2008-02-05 09:15:59	116.6371	40.12926
86	2008-02-05 09:16:12	116.6371	40.12926
86	2008-02-05 09:21:13	116.62283	40.12794
86	2008-02-05 09:26:03	116.57747	40.12667
86	2008-02-05 09:26:15	116.5739	40.12662
86	2008-02-05 09:31:16	116.53984	40.10375
86	2008-02-05 09:36:17	116.49206	40.09375
86	2008-02-05 09:41:19	116.44687	40.0812
86	2008-02-05 09:46:08	116.43043	40.06665
86	2008-02-05 09:46:21	116.43041	40.06656
86	2008-02-05 09:51:22	116.43041	40.06656
86	2008-02-05 09:56:24	116.43041	40.06656
86	2008-02-05 09:57:12	116.43042	40.06651
86	2008-02-05 10:01:26	116.43042	40.06651
86	2008-02-05 10:06:27	116.43042	40.06651
86	2008-02-05 10:07:15	116.43042	40.06651
86	2008-02-05 10:11:29	116.43042	40.06651
86	2008-02-05 10:16:31	116.41541	40.06968
86	2008-02-05 10:17:18	116.41352	40.06653
86	2008-02-05 10:21:32	116.40736	40.05811
86	2008-02-05 10:26:34	116.40433	40.04628
86	2008-02-05 10:27:22	116.40579	40.04446
86	2008-02-05 10:31:35	116.41153	40.0288
86	2008-02-05 10:36:37	116.40968	40.03125
86	2008-02-05 10:37:25	116.41171	40.03213
86	2008-02-05 10:41:39	116.41949	40.03651
86	2008-02-05 10:46:40	116.41618	40.03407
86	2008-02-05 10:47:28	116.41618	40.03407
86	2008-02-05 10:47:28	116.41618	40.03407
86	2008-02-05 10:51:42	116.41618	40.03413
86	2008-02-05 10:56:44	116.41616	40.03413
86	2008-02-05 10:57:32	116.41616	40.03415
86	2008-02-05 11:01:45	116.42679	40.04318
86	2008-02-05 11:06:47	116.41602	40.04154
86	2008-02-05 11:06:47	116.41602	40.04154
86	2008-02-05 11:07:35	116.41636	40.04261
86	2008-02-05 11:11:49	116.41636	40.04261
86	2008-02-05 11:16:50	116.41636	40.04261
86	2008-02-05 11:17:38	116.41636	40.04261
86	2008-02-05 11:21:52	116.41636	40.04261
86	2008-02-05 11:27:42	116.41645	40.04268
86	2008-02-05 11:31:55	116.41645	40.04268
86	2008-02-05 11:36:57	116.41645	40.04268
86	2008-02-05 11:37:45	116.41645	40.04268
86	2008-02-05 11:41:59	116.41645	40.04268
86	2008-02-05 11:47:00	116.41145	40.03005
86	2008-02-05 11:47:48	116.4116	40.02754
86	2008-02-05 11:52:02	116.41065	40.0021
86	2008-02-05 11:57:04	116.41088	39.98215
86	2008-02-05 11:57:52	116.41088	39.98214
86	2008-02-05 12:02:05	116.41186	39.96314
86	2008-02-05 12:07:07	116.41035	39.94975
86	2008-02-05 12:12:09	116.42776	39.93624
86	2008-02-05 12:17:10	116.42864	39.91339
86	2008-02-05 12:17:58	116.42897	39.91134
86	2008-02-05 12:22:12	116.42084	39.9047
86	2008-02-05 12:27:14	116.41839	39.90653
86	2008-02-05 12:28:02	116.41838	39.9066
86	2008-02-05 12:32:15	116.42755	39.90697
86	2008-02-05 12:42:19	116.43491	39.91247
86	2008-02-05 12:47:20	116.42912	39.91727
86	2008-02-05 12:48:08	116.42855	39.92143
86	2008-02-05 12:52:22	116.41659	39.94818
86	2008-02-05 12:57:24	116.41236	39.95751
86	2008-02-05 12:58:12	116.41226	39.95983
86	2008-02-05 13:02:25	116.40917	39.96366
86	2008-02-05 13:07:27	116.41077	39.9675
86	2008-02-05 13:08:15	116.41067	39.96806
86	2008-02-05 13:12:29	116.36643	39.96667
86	2008-02-05 13:12:29	116.36643	39.96667
86	2008-02-05 13:17:30	116.34845	39.97029
86	2008-02-05 13:18:17	116.34844	39.97042
86	2008-02-05 13:22:31	116.34711	39.96507
86	2008-02-05 13:27:32	116.38851	39.96211
86	2008-02-05 13:28:20	116.38891	39.95845
86	2008-02-05 13:32:34	116.39347	39.94747
86	2008-02-05 13:37:36	116.42783	39.93281
86	2008-02-05 13:38:24	116.42815	39.92548
86	2008-02-05 13:42:37	116.42924	39.91042
86	2008-02-05 13:47:39	116.42053	39.90402
86	2008-02-05 13:48:27	116.42053	39.90402
86	2008-02-05 13:52:41	116.41826	39.90639
86	2008-02-05 13:57:46	116.42029	39.90695
86	2008-02-05 14:02:47	116.42933	39.90692
86	2008-02-05 14:03:32	116.43016	39.90687
86	2008-02-05 14:07:49	116.43478	39.90967
86	2008-02-05 14:17:52	116.38591	39.90625
86	2008-02-05 14:22:54	116.37458	39.90595
86	2008-02-05 14:23:39	116.36627	39.9059
86	2008-02-05 14:27:56	116.35026	39.90247
86	2008-02-05 14:32:57	116.33812	39.89099
86	2008-02-05 14:33:42	116.33656	39.89157
86	2008-02-05 14:37:59	116.34727	39.89688
86	2008-02-05 14:43:01	116.35137	39.90869
86	2008-02-05 14:43:46	116.35141	39.90792
86	2008-02-05 14:48:02	116.35679	39.90724
86	2008-02-05 14:53:04	116.35697	39.89956
86	2008-02-05 14:53:49	116.35709	39.89922
86	2008-02-05 14:58:06	116.35718	39.89103
86	2008-02-05 15:03:07	116.35733	39.88909
86	2008-02-05 15:03:52	116.35734	39.88869
86	2008-02-05 15:08:09	116.3617	39.88881
86	2008-02-05 15:13:11	116.35718	39.89684
86	2008-02-05 15:13:55	116.35717	39.89714
86	2008-02-05 15:18:12	116.34664	39.89881
86	2008-02-05 15:18:12	116.34664	39.89881
86	2008-02-05 15:36:05	116.34654	39.90533
86	2008-02-05 15:41:07	116.34265	39.87942
86	2008-02-05 15:43:10	116.34362	39.87619
86	2008-02-05 15:46:08	116.34773	39.87321
86	2008-02-05 15:51:10	116.34484	39.87194
86	2008-02-05 15:53:13	116.34484	39.87194
86	2008-02-05 15:56:12	116.34484	39.87194
86	2008-02-05 16:01:13	116.34486	39.87192
86	2008-02-05 16:03:17	116.34486	39.87192
86	2008-02-05 16:33:27	116.34708	39.92112
86	2008-02-05 16:36:25	116.34739	39.9252
86	2008-02-05 16:41:27	116.34971	39.93542
86	2008-02-05 16:51:30	116.35477	39.96322
86	2008-02-05 16:56:32	116.35003	39.94631
86	2008-02-05 17:03:37	116.34949	39.929
86	2008-02-05 17:06:35	116.35002	39.92133
86	2008-02-05 17:16:38	116.35702	39.89763
86	2008-02-05 17:21:40	116.34776	39.89506
86	2008-02-05 17:23:43	116.35014	39.89876
86	2008-02-05 17:23:43	116.35014	39.89876
86	2008-02-05 17:26:42	116.36335	39.90584
86	2008-02-05 17:31:43	116.39913	39.90639
86	2008-02-05 17:33:47	116.40481	39.90678
86	2008-02-05 17:36:45	116.41797	39.90689
86	2008-02-05 17:41:47	116.45027	39.90703
86	2008-02-05 17:43:50	116.47043	39.90714
86	2008-02-05 17:46:48	116.47186	39.90878
86	2008-02-05 17:53:52	116.49397	39.91433
86	2008-02-05 17:56:51	116.49692	39.91442
86	2008-02-05 18:01:52	116.50252	39.91466
86	2008-02-05 18:03:56	116.49751	39.91475
86	2008-02-05 18:11:56	116.49599	39.9258
86	2008-02-05 18:13:59	116.49606	39.93014
86	2008-02-05 18:16:57	116.49707	39.93025
86	2008-02-05 18:16:57	116.49707	39.93025
86	2008-02-05 18:21:59	116.47865	39.92232
86	2008-02-05 18:24:02	116.47308	39.92695
86	2008-02-05 18:27:00	116.46681	39.92903
86	2008-02-05 18:32:06	116.46199	39.9284
86	2008-02-05 18:37:07	116.45519	39.9292
86	2008-02-05 18:42:08	116.44427	39.92404
86	2008-02-05 18:47:10	116.44927	39.92811
86	2008-02-05 18:52:12	116.44932	39.93087
86	2008-02-05 18:57:13	116.44431	39.93933
86	2008-02-05 19:02:15	116.43275	39.94231
86	2008-02-05 19:07:16	116.43689	39.94608
86	2008-02-05 19:12:18	116.44188	39.96091
86	2008-02-05 19:17:20	116.44132	39.9677
86	2008-02-05 19:22:22	116.44202	39.97199
86	2008-02-05 19:27:23	116.45145	39.98297
86	2008-02-05 19:32:25	116.46913	39.9957
86	2008-02-05 19:37:26	116.47256	39.99872
86	2008-02-05 19:42:28	116.46397	39.99133
86	2008-02-05 19:47:30	116.4582	39.98582
86	2008-02-05 19:52:32	116.45666	39.96513
86	2008-02-05 19:57:33	116.43748	39.94662
86	2008-02-05 20:02:35	116.43377	39.94003
86	2008-02-05 20:07:36	116.43021	39.93281
86	2008-02-05 20:12:38	116.43038	39.93809
86	2008-02-05 20:17:40	116.43009	39.93211
86	2008-02-05 20:22:41	116.44363	39.92889
86	2008-02-05 20:22:41	116.44363	39.92889
86	2008-02-05 20:27:43	116.44518	39.93243
86	2008-02-05 20:32:45	116.43808	39.92712
86	2008-02-05 20:37:46	116.44927	39.93667
86	2008-02-05 20:42:48	116.44633	39.93251
86	2008-02-05 20:47:49	116.42882	39.93241
86	2008-02-05 20:52:51	116.42749	39.93302
86	2008-02-05 20:57:53	116.43003	39.93212
86	2008-02-05 21:02:55	116.44895	39.93234
86	2008-02-05 21:07:56	116.46627	39.93237
86	2008-02-05 21:17:59	116.46116	39.94656
86	2008-02-05 21:28:03	116.45263	39.94746
86	2008-02-05 21:33:05	116.45541	39.92182
86	2008-02-05 21:43:08	116.45006	39.88146
86	2008-02-05 21:48:09	116.45547	39.88449
86	2008-02-05 21:53:11	116.47226	39.88299
86	2008-02-05 22:03:15	116.47129	39.882
86	2008-02-05 22:08:16	116.46681	39.89214
86	2008-02-05 22:18:19	116.43856	39.89267
86	2008-02-05 22:38:25	116.31501	39.93127
86	2008-02-05 22:43:27	116.31661	39.92979
86	2008-02-05 23:08:35	116.40382	39.96755
86	2008-02-05 23:23:40	116.48452	40.09343
86	2008-02-05 23:38:45	116.52813	40.04188
86	2008-02-05 23:48:48	116.5672	40.11645
86	2008-02-06 00:03:54	116.61245	40.11562
86	2008-02-06 00:24:00	116.63725	40.13314
86	2008-02-06 00:28:02	116.6362	40.13703
86	2008-02-06 04:05:32	116.41712	39.92315
86	2008-02-06 08:47:13	116.63892	40.13623
86	2008-02-06 08:52:02	116.63892	40.13623
86	2008-02-06 08:52:15	116.63892	40.13623
86	2008-02-06 08:57:16	116.63892	40.13623
86	2008-02-06 09:02:06	116.63721	40.13316
86	2008-02-06 09:02:18	116.63721	40.13316
86	2008-02-06 09:07:07	116.63871	40.13475
86	2008-02-06 10:33:54	116.63876	40.13472
86	2008-02-06 10:38:43	116.63808	40.13609
86	2008-02-06 10:38:56	116.63921	40.13606
86	2008-02-06 10:43:57	116.65047	40.14711
86	2008-02-06 10:48:46	116.66754	40.16941
86	2008-02-06 10:48:59	116.66753	40.16941
86	2008-02-06 10:54:00	116.7157	40.16963
86	2008-02-06 10:58:50	116.72442	40.20303
86	2008-02-06 10:59:02	116.72602	40.20396
86	2008-02-06 11:04:03	116.77652	40.2097
86	2008-02-06 11:08:52	116.8323	40.20143
86	2008-02-06 11:09:04	116.83453	40.20202
86	2008-02-06 11:14:06	116.84831	40.21592
86	2008-02-06 11:16:55	116.84963	40.21452
86	2008-02-06 11:33:19	116.84908	40.21814
86	2008-02-06 11:36:50	116.85385	40.21938
86	2008-02-06 12:08:20	116.84965	40.21449
86	2008-02-06 14:56:14	116.85372	40.24167
86	2008-02-06 14:58:09	116.85436	40.24878
86	2008-02-06 15:01:15	116.85445	40.24944
86	2008-02-06 15:06:17	116.85435	40.24869
86	2008-02-06 15:11:18	116.85393	40.23114
86	2008-02-06 15:16:20	116.85613	40.22513
86	2008-02-06 15:18:14	116.85712	40.22269
86	2008-02-06 15:21:22	116.84339	40.22037
86	2008-02-06 15:26:23	116.8495	40.21496
86	2008-02-06 20:36:10	116.79113	40.24392
86	2008-02-06 20:36:24	116.78886	40.24475
86	2008-02-06 20:41:26	116.8121	40.2401
86	2008-02-06 20:46:13	116.8483	40.22719
86	2008-02-06 20:46:28	116.84838	40.22613
86	2008-02-06 20:51:29	116.84902	40.21846
86	2008-02-06 20:54:04	116.84966	40.21451
86	2008-02-06 21:35:49	116.85417	40.21941
86	2008-02-06 21:42:42	116.85414	40.21944
86	2008-02-06 21:42:42	116.85414	40.21944
86	2008-02-06 21:57:55	116.84753	40.21193
86	2008-02-06 22:02:57	116.84782	40.21197
86	2008-02-06 22:03:48	116.84984	40.21255
86	2008-02-06 22:06:49	116.84976	40.21463
86	2008-02-07 02:13:33	116.84959	40.21454
86	2008-02-07 09:30:34	116.84977	40.21464
86	2008-02-07 09:35:36	116.84977	40.21464
86	2008-02-07 09:35:36	116.84977	40.21464
86	2008-02-07 09:36:57	116.84977	40.21464
86	2008-02-07 09:40:37	116.84977	40.21464
86	2008-02-07 09:45:39	116.84968	40.21452
86	2008-02-07 09:47:00	116.84974	40.21454
86	2008-02-07 09:50:41	116.84463	40.20465
86	2008-02-07 09:55:42	116.79285	40.21116
86	2008-02-07 09:57:04	116.77352	40.20984
86	2008-02-07 10:00:44	116.74848	40.2116
86	2008-02-07 10:05:45	116.71712	40.17923
86	2008-02-07 10:07:06	116.70897	40.16951
86	2008-02-07 10:10:46	116.66828	40.16963
86	2008-02-07 10:15:48	116.65003	40.14493
86	2008-02-07 10:17:09	116.6498	40.13581
86	2008-02-07 10:20:50	116.63844	40.13057
86	2008-02-07 10:25:51	116.63849	40.13064
86	2008-02-07 10:27:13	116.63849	40.13064
86	2008-02-07 10:30:53	116.63783	40.13125
86	2008-02-07 10:35:15	116.63904	40.13487
86	2008-02-07 10:46:29	116.63859	40.13466
86	2008-02-07 10:46:29	116.63859	40.13466
86	2008-02-07 13:32:11	116.63669	40.13556
86	2008-02-07 13:37:13	116.6026	40.14235
86	2008-02-07 13:37:13	116.6026	40.14235
86	2008-02-07 13:39:58	116.60245	40.13616
86	2008-02-07 13:51:24	116.60243	40.13615
86	2008-02-07 13:56:26	116.61984	40.12864
86	2008-02-07 14:00:13	116.61982	40.12863
86	2008-02-07 14:01:28	116.61982	40.12863
86	2008-02-07 14:01:28	116.61982	40.12863
86	2008-02-07 14:06:29	116.61985	40.12883
86	2008-02-07 14:10:16	116.63026	40.12821
86	2008-02-07 14:11:31	116.63501	40.13085
86	2008-02-07 14:15:18	116.6383	40.13444
86	2008-02-07 15:16:19	116.6378	40.13198
86	2008-02-07 15:21:21	116.63156	40.12197
86	2008-02-07 15:22:45	116.63176	40.12151
86	2008-02-07 15:26:23	116.62957	40.11894
86	2008-02-07 15:50:12	116.6306	40.12198
86	2008-02-07 15:55:14	116.63806	40.13426
86	2008-02-07 15:57:00	116.63816	40.13417
86	2008-02-07 16:00:16	116.63938	40.13613
86	2008-02-07 16:05:17	116.65048	40.13564
86	2008-02-07 16:07:04	116.65069	40.13394
86	2008-02-07 16:07:04	116.65069	40.13394
86	2008-02-07 16:10:19	116.65043	40.13459
86	2008-02-07 16:15:21	116.65035	40.13462
86	2008-02-07 16:17:07	116.65035	40.13462
86	2008-02-07 16:20:22	116.64488	40.13613
86	2008-02-07 16:25:24	116.63722	40.1332
86	2008-02-07 16:27:10	116.63722	40.1332
86	2008-02-07 16:30:26	116.6384	40.13451
86	2008-02-07 19:55:42	116.63849	40.13459
86	2008-02-07 20:00:43	116.64227	40.12066
86	2008-02-07 20:04:30	116.6502	40.12044
86	2008-02-07 20:05:45	116.6502	40.12044
86	2008-02-07 20:10:47	116.66334	40.11575
86	2008-02-07 20:15:34	116.66499	40.12159
86	2008-02-07 22:37:40	116.6724	40.1208
86	2008-02-07 22:42:42	116.69015	40.10701
86	2008-02-07 22:44:29	116.69015	40.10701
86	2008-02-07 22:47:44	116.69015	40.10701
86	2008-02-07 22:52:45	116.68388	40.11697
86	2008-02-07 22:54:32	116.66514	40.12661
86	2008-02-07 22:57:47	116.64637	40.12892
86	2008-02-07 23:02:49	116.64592	40.12491
86	2008-02-07 23:02:49	116.64592	40.12491
86	2008-02-07 23:04:36	116.64592	40.12491
86	2008-02-07 23:07:50	116.64536	40.12709
86	2008-02-07 23:12:52	116.6385	40.13044
86	2008-02-07 23:14:39	116.63489	40.13327
86	2008-02-07 23:17:40	116.63428	40.13277
86	2008-02-08 00:34:46	116.63413	40.13269
86	2008-02-08 00:39:48	116.63721	40.13318
86	2008-02-08 00:43:14	116.64558	40.13596
86	2008-02-08 00:44:50	116.64969	40.13491
86	2008-02-08 00:49:16	116.6371	40.13282
86	2008-02-08 10:28:55	116.63729	40.1331
86	2008-02-08 10:33:56	116.63725	40.13309
86	2008-02-08 10:33:56	116.63725	40.13309
86	2008-02-08 10:34:44	116.63727	40.13302
86	2008-02-08 10:38:58	116.63727	40.13302
86	2008-02-08 10:44:00	116.63727	40.13302
86	2008-02-08 10:44:48	116.63727	40.13302
86	2008-02-08 10:49:01	116.63727	40.13302
86	2008-02-08 10:54:03	116.63727	40.13302
86	2008-02-08 10:54:51	116.63727	40.13302
86	2008-02-08 10:59:05	116.63727	40.13302
86	2008-02-08 11:04:06	116.63727	40.13302
86	2008-02-08 11:04:54	116.63727	40.13302
86	2008-02-08 11:09:08	116.63727	40.13302
86	2008-02-08 11:14:10	116.63727	40.13302
86	2008-02-08 11:14:58	116.63727	40.13302
86	2008-02-08 11:19:11	116.63727	40.13302
86	2008-02-08 11:24:13	116.63727	40.13302
86	2008-02-08 11:25:01	116.63727	40.13302
86	2008-02-08 11:29:15	116.63727	40.13302
86	2008-02-08 11:34:16	116.63727	40.13302
86	2008-02-08 11:35:04	116.63727	40.13302
86	2008-02-08 11:39:18	116.63727	40.13302
86	2008-02-08 11:44:19	116.63727	40.13302
86	2008-02-08 11:45:06	116.63727	40.13302
86	2008-02-08 11:49:20	116.63727	40.13302
86	2008-02-08 11:54:22	116.63727	40.13302
86	2008-02-08 11:55:10	116.63727	40.13302
86	2008-02-08 11:59:24	116.6373	40.13303
86	2008-02-08 12:04:25	116.6373	40.13303
86	2008-02-08 12:05:13	116.6373	40.13303
86	2008-02-08 12:09:27	116.6373	40.13303
86	2008-02-08 12:14:28	116.63441	40.13338
86	2008-02-08 12:15:16	116.63205	40.1343
86	2008-02-08 12:19:30	116.6321	40.1343
86	2008-02-08 12:24:32	116.63727	40.14859
86	2008-02-08 12:25:20	116.64674	40.14764
86	2008-02-08 12:29:33	116.64909	40.16161
86	2008-02-08 12:35:23	116.65272	40.15945
86	2008-02-08 12:39:37	116.64558	40.13811
86	2008-02-08 12:39:37	116.64558	40.13811
86	2008-02-08 12:44:38	116.63859	40.13457
86	2008-02-08 13:44:01	116.63479	40.13158
86	2008-02-08 13:49:03	116.60456	40.12276
86	2008-02-08 13:50:53	116.59376	40.11691
86	2008-02-08 13:54:05	116.57224	40.11677
86	2008-02-08 13:59:06	116.5456	40.10067
86	2008-02-08 14:00:56	116.5549	40.09949
86	2008-02-08 14:04:08	116.54999	40.06959
86	2008-02-08 14:09:09	116.5801	40.05953
86	2008-02-08 14:11:00	116.58459	40.05258
86	2008-02-08 14:14:11	116.58562	40.07688
86	2008-02-08 14:19:13	116.58177	40.06709
86	2008-02-08 14:21:03	116.58173	40.05942
86	2008-02-08 14:21:03	116.58173	40.05942
86	2008-02-08 14:24:14	116.56248	40.06132
86	2008-02-08 14:29:16	116.53242	40.04979
86	2008-02-08 14:34:18	116.50843	40.02297
86	2008-02-08 14:39:19	116.46464	40.02139
86	2008-02-08 14:41:10	116.46124	40.01935
86	2008-02-08 14:44:21	116.46343	40.01007
86	2008-02-08 14:49:23	116.47133	40.02167
86	2008-02-08 14:51:13	116.4865	40.0211
86	2008-02-08 14:54:24	116.51166	40.02308
86	2008-02-08 14:59:26	116.51145	40.00661
86	2008-02-08 15:01:16	116.52378	40.00568
86	2008-02-08 15:04:28	116.54837	39.992
86	2008-02-08 15:09:29	116.55733	39.97366
86	2008-02-08 15:09:29	116.55733	39.97366
86	2008-02-08 15:11:20	116.54755	39.96967
86	2008-02-08 15:14:31	116.52922	39.97599
86	2008-02-08 15:19:33	116.49307	39.97067
86	2008-02-08 15:21:23	116.48414	39.97097
86	2008-02-08 15:24:34	116.46968	39.96553
86	2008-02-08 15:29:36	116.48367	39.91457
86	2008-02-08 15:31:26	116.48361	39.89388
86	2008-02-08 15:34:38	116.48067	39.87024
86	2008-02-08 15:39:39	116.47386	39.87019
86	2008-02-08 15:41:30	116.4616	39.87031
86	2008-02-08 15:44:41	116.46173	39.8798
86	2008-02-08 15:49:43	116.45552	39.8828
86	2008-02-08 15:51:33	116.44207	39.88334
86	2008-02-08 15:54:43	116.43402	39.88779
86	2008-02-08 15:59:45	116.42184	39.89603
86	2008-02-08 16:01:35	116.41326	39.89576
86	2008-02-08 16:04:47	116.42135	39.89589
86	2008-02-08 16:09:48	116.42764	39.88279
86	2008-02-08 16:11:39	116.42795	39.88023
86	2008-02-08 16:14:50	116.42825	39.87934
86	2008-02-08 16:19:52	116.42186	39.89192
86	2008-02-08 16:21:42	116.42144	39.89468
86	2008-02-08 16:24:53	116.41963	39.89435
86	2008-02-08 16:29:55	116.41997	39.89897
86	2008-02-08 16:31:45	116.41568	39.89566
86	2008-02-08 16:34:57	116.40636	39.89964
86	2008-02-08 16:39:58	116.38657	39.89904
86	2008-02-08 16:41:49	116.37781	39.89885
86	2008-02-08 16:45:00	116.35958	39.89823
86	2008-02-08 16:50:02	116.34651	39.89708
86	2008-02-08 16:51:52	116.34356	39.8992
86	2008-02-08 16:55:03	116.33618	39.89763
86	2008-02-08 17:00:05	116.34971	39.90451
86	2008-02-08 17:01:55	116.34636	39.90522
86	2008-02-08 17:05:07	116.34737	39.9163
86	2008-02-08 17:10:08	116.33821	39.92702
86	2008-02-08 17:11:58	116.34092	39.93107
86	2008-02-08 17:15:10	116.34917	39.93101
86	2008-02-08 17:20:11	116.36665	39.93446
86	2008-02-08 17:22:02	116.36644	39.93871
86	2008-02-08 17:25:13	116.36573	39.94664
86	2008-02-08 17:32:05	116.33462	39.96636
86	2008-02-08 17:35:16	116.31952	39.96619
