# Supplementary material for: An adaptive map-matching algorithm based on hierarchical fuzzy system from vehicular GPS data
Source: PLoS One. 2017 Dec 5;12(12):e0188796. doi: 10.1371/journal.pone.0188796 (PMC5716534; doi:10.1371/journal.pone.0188796)
Supplement: S1 Data — (ZIP) [file pone.0188796.s001.zip › data samples/87.txt]

87	2008-02-02 13:35:14	116.41083	39.93366
87	2008-02-02 13:40:08	116.41111	39.92475
87	2008-02-02 13:40:16	116.41111	39.92474
87	2008-02-02 13:45:09	116.40069	39.92296
87	2008-02-02 13:45:18	116.40014	39.92295
87	2008-02-02 13:45:18	116.40014	39.92295
87	2008-02-02 13:50:10	116.37633	39.92129
87	2008-02-02 13:50:10	116.37633	39.92129
87	2008-02-02 13:50:18	116.37633	39.92129
87	2008-02-02 13:55:20	116.37042	39.91095
87	2008-02-02 14:00:13	116.37111	39.92133
87	2008-02-02 14:00:22	116.37112	39.92185
87	2008-02-02 14:05:15	116.37375	39.93094
87	2008-02-02 14:05:23	116.37375	39.93094
87	2008-02-02 14:10:17	116.3731	39.93876
87	2008-02-02 14:10:25	116.37309	39.93886
87	2008-02-02 14:16:19	116.38472	39.94735
87	2008-02-02 14:21:20	116.38906	39.95546
87	2008-02-02 14:25:30	116.39355	39.97144
87	2008-02-02 14:26:22	116.39431	39.96971
87	2008-02-02 14:41:33	116.38834	39.96663
87	2008-02-02 14:42:39	116.3901	39.96171
87	2008-02-02 14:46:30	116.39333	39.95943
87	2008-02-02 15:18:01	116.39617	39.96341
87	2008-02-02 15:19:50	116.40216	39.9674
87	2008-02-02 15:23:03	116.41859	39.96774
87	2008-02-02 15:24:51	116.43112	39.96734
87	2008-02-02 15:28:05	116.43643	39.96652
87	2008-02-02 15:29:53	116.44492	39.9687
87	2008-02-02 15:33:06	116.44966	39.96988
87	2008-02-02 15:58:06	116.4492	39.96589
87	2008-02-02 16:00:14	116.44292	39.96793
87	2008-02-02 16:05:16	116.42024	39.96828
87	2008-02-02 16:08:10	116.41935	39.96819
87	2008-02-02 16:10:18	116.41806	39.9681
87	2008-02-02 16:10:18	116.41806	39.9681
87	2008-02-02 16:13:11	116.41554	39.96807
87	2008-02-02 16:15:19	116.4129	39.96775
87	2008-02-02 16:18:13	116.42992	39.96794
87	2008-02-02 16:20:21	116.44619	39.95766
87	2008-02-02 16:23:15	116.45555	39.94074
87	2008-02-02 16:25:23	116.45555	39.93288
87	2008-02-02 16:28:16	116.45746	39.92198
87	2008-02-02 16:30:24	116.4682	39.92166
87	2008-02-02 16:33:18	116.47165	39.92155
87	2008-02-02 16:35:26	116.4722	39.92563
87	2008-02-02 16:38:20	116.47635	39.93234
87	2008-02-02 16:40:28	116.48904	39.93291
87	2008-02-02 16:43:21	116.49895	39.93562
87	2008-02-02 16:45:29	116.51131	39.93918
87	2008-02-02 16:48:23	116.51271	39.94864
87	2008-02-02 16:50:31	116.50992	39.95646
87	2008-02-02 16:53:25	116.51144	39.965
87	2008-02-02 16:55:33	116.51131	39.96496
87	2008-02-02 16:58:26	116.51481	39.96513
87	2008-02-02 17:00:34	116.51481	39.96513
87	2008-02-02 17:03:28	116.51481	39.96513
87	2008-02-02 17:03:28	116.51481	39.96513
87	2008-02-02 17:05:36	116.5148	39.96512
87	2008-02-02 17:08:30	116.50968	39.95716
87	2008-02-02 17:10:38	116.51114	39.94885
87	2008-02-02 17:13:31	116.51125	39.93386
87	2008-02-02 17:15:39	116.51121	39.92324
87	2008-02-02 17:18:33	116.5113	39.92254
87	2008-02-02 17:23:35	116.50007	39.91488
87	2008-02-02 17:28:36	116.48434	39.92052
87	2008-02-02 17:35:38	116.47461	39.92454
87	2008-02-02 17:35:49	116.47466	39.92512
87	2008-02-02 17:40:40	116.46657	39.9329
87	2008-02-02 17:45:42	116.45584	39.94638
87	2008-02-02 17:45:52	116.45584	39.94665
87	2008-02-02 17:50:43	116.45467	39.95137
87	2008-02-02 17:50:54	116.45462	39.95133
87	2008-02-02 17:55:45	116.44643	39.9465
87	2008-02-02 17:55:55	116.44528	39.94642
87	2008-02-02 18:00:47	116.44292	39.95334
87	2008-02-02 18:00:57	116.44292	39.95334
87	2008-02-02 18:05:48	116.44494	39.96008
87	2008-02-02 18:10:50	116.4457	39.96803
87	2008-02-02 18:11:00	116.44648	39.9675
87	2008-02-02 18:15:51	116.4421	39.95489
87	2008-02-02 18:16:02	116.44115	39.95486
87	2008-02-02 18:16:02	116.44115	39.95486
87	2008-02-02 18:20:53	116.44329	39.95946
87	2008-02-02 18:25:55	116.45555	39.94374
87	2008-02-02 18:26:05	116.45556	39.94304
87	2008-02-02 18:30:56	116.45549	39.92636
87	2008-02-02 18:35:58	116.45543	39.90243
87	2008-02-02 18:36:08	116.45537	39.9011
87	2008-02-02 18:41:00	116.45204	39.89763
87	2008-02-02 18:41:10	116.45098	39.89763
87	2008-02-02 18:46:01	116.44982	39.89764
87	2008-02-02 18:46:12	116.45089	39.89764
87	2008-02-02 18:51:13	116.45602	39.89936
87	2008-02-02 18:56:05	116.45601	39.90359
87	2008-02-02 18:56:15	116.45601	39.90359
87	2008-02-02 19:01:06	116.46487	39.90678
87	2008-02-02 19:01:17	116.4655	39.9068
87	2008-02-02 19:06:08	116.4719	39.91197
87	2008-02-02 19:06:18	116.4719	39.91197
87	2008-02-02 19:08:09	116.47519	39.91409
87	2008-02-02 19:11:10	116.485	39.91264
87	2008-02-02 19:11:20	116.48502	39.91255
87	2008-02-02 19:16:11	116.47948	39.91443
87	2008-02-02 19:16:22	116.47917	39.91442
87	2008-02-02 19:21:13	116.4758	39.92156
87	2008-02-02 19:21:23	116.47692	39.92156
87	2008-02-02 19:26:15	116.50737	39.92196
87	2008-02-02 19:26:25	116.50737	39.92196
87	2008-02-02 19:31:15	116.51131	39.93885
87	2008-02-02 19:31:26	116.51131	39.93885
87	2008-02-02 19:36:17	116.49558	39.93911
87	2008-02-02 19:36:27	116.49565	39.93918
87	2008-02-02 19:41:33	116.49588	39.93504
87	2008-02-02 19:42:20	116.49588	39.93504
87	2008-02-02 19:46:35	116.51132	39.94311
87	2008-02-02 19:47:21	116.51124	39.94598
87	2008-02-02 19:51:35	116.5248	39.95842
87	2008-02-02 19:52:22	116.52456	39.9616
87	2008-02-02 19:56:37	116.53583	39.96628
87	2008-02-02 19:57:24	116.53549	39.96473
87	2008-02-02 19:57:24	116.53549	39.96473
87	2008-02-02 20:01:39	116.5215	39.96207
87	2008-02-02 20:02:26	116.51795	39.9691
87	2008-02-02 20:06:40	116.49725	40.0023
87	2008-02-02 20:07:27	116.50125	40.00573
87	2008-02-02 20:11:42	116.51656	40.02309
87	2008-02-02 20:12:29	116.51656	40.02309
87	2008-02-02 20:16:44	116.49557	40.02181
87	2008-02-02 20:16:44	116.49557	40.02181
87	2008-02-02 20:17:31	116.49143	40.02149
87	2008-02-02 20:21:45	116.48628	40.01375
87	2008-02-02 20:22:32	116.48882	40.01323
87	2008-02-02 20:26:47	116.4846	40.00602
87	2008-02-02 20:27:34	116.48134	40.00923
87	2008-02-02 20:31:05	116.47122	40.01293
87	2008-02-02 20:47:58	116.46675	40.01171
87	2008-02-02 20:50:46	116.46544	40.01291
87	2008-02-02 20:52:59	116.46684	40.01195
87	2008-02-02 20:55:48	116.46684	40.01193
87	2008-02-02 20:58:01	116.46684	40.01193
87	2008-02-02 21:00:50	116.46676	40.01122
87	2008-02-02 21:03:03	116.4616	40.01026
87	2008-02-02 21:05:51	116.45927	40.00362
87	2008-02-02 21:08:04	116.452	39.99951
87	2008-02-02 21:13:06	116.43867	39.98773
87	2008-02-02 21:15:55	116.42414	39.99232
87	2008-02-02 21:18:08	116.4183	39.99717
87	2008-02-02 21:20:56	116.42151	40.00027
87	2008-02-02 21:23:09	116.41808	39.99572
87	2008-02-02 21:25:58	116.41783	39.98823
87	2008-02-02 21:31:00	116.4494	39.9802
87	2008-02-02 21:33:13	116.45224	39.98768
87	2008-02-02 21:36:00	116.45666	39.99481
87	2008-02-02 21:38:13	116.45796	39.99844
87	2008-02-02 21:41:02	116.46153	40.00701
87	2008-02-02 21:43:15	116.46412	40.0128
87	2008-02-02 21:46:04	116.46355	40.01013
87	2008-02-02 21:48:17	116.467	40.00577
87	2008-02-02 21:51:05	116.4681	39.99642
87	2008-02-02 21:53:18	116.46297	39.99232
87	2008-02-02 21:56:07	116.46367	39.99146
87	2008-02-02 21:58:20	116.47539	39.98358
87	2008-02-02 21:58:20	116.47539	39.98358
87	2008-02-02 22:01:09	116.46651	39.97404
87	2008-02-02 22:03:22	116.46856	39.96646
87	2008-02-02 22:06:10	116.48352	39.94753
87	2008-02-02 22:08:23	116.48345	39.93314
87	2008-02-02 22:13:25	116.49321	39.93018
87	2008-02-02 22:16:14	116.49729	39.92333
87	2008-02-02 22:18:27	116.49721	39.92346
87	2008-02-02 22:21:15	116.49598	39.92889
87	2008-02-02 22:23:28	116.49934	39.93582
87	2008-02-02 22:26:17	116.51497	39.94004
87	2008-02-02 22:28:30	116.53499	39.9403
87	2008-02-02 22:31:19	116.54542	39.94384
87	2008-02-02 22:33:32	116.54124	39.9424
87	2008-02-02 22:36:20	116.52358	39.94035
87	2008-02-02 22:38:33	116.50961	39.93877
87	2008-02-02 22:41:22	116.49583	39.929
87	2008-02-02 22:43:35	116.49579	39.92369
87	2008-02-02 22:46:24	116.48407	39.92243
87	2008-02-02 22:48:37	116.48421	39.93217
87	2008-02-02 22:51:25	116.48413	39.93828
87	2008-02-02 22:51:25	116.48413	39.93828
87	2008-02-02 22:53:38	116.4839	39.95144
87	2008-02-02 22:56:27	116.48183	39.95668
87	2008-02-02 22:58:40	116.46961	39.96632
87	2008-02-02 23:01:28	116.45887	39.97331
87	2008-02-02 23:03:42	116.46614	39.98225
87	2008-02-02 23:06:30	116.47432	39.98886
87	2008-02-02 23:08:43	116.47906	39.98954
87	2008-02-02 23:11:32	116.47669	39.98315
87	2008-02-02 23:13:45	116.47811	39.97526
87	2008-02-02 23:16:33	116.48739	39.96282
87	2008-02-02 23:18:46	116.49478	39.96094
87	2008-02-02 23:21:35	116.49066	39.96288
87	2008-02-02 23:23:48	116.48385	39.96674
87	2008-02-02 23:26:37	116.48374	39.97726
87	2008-02-02 23:33:51	116.51085	40.00005
87	2008-02-02 23:36:40	116.50934	39.99985
87	2008-02-02 23:38:53	116.49845	40.00074
87	2008-02-02 23:41:42	116.51632	40.01478
87	2008-02-02 23:43:55	116.51957	40.0238
87	2008-02-02 23:46:43	116.52736	40.04015
87	2008-02-02 23:48:56	116.5331	40.05067
87	2008-02-02 23:51:45	116.55048	40.07181
87	2008-02-02 23:53:58	116.5521	40.08138
87	2008-02-02 23:56:47	116.55618	40.09939
87	2008-02-02 23:59:00	116.56218	40.09815
87	2008-02-03 00:01:48	116.56589	40.10768
87	2008-02-03 00:04:01	116.56434	40.11595
87	2008-02-03 00:04:01	116.56434	40.11595
87	2008-02-03 00:06:50	116.5944	40.11675
87	2008-02-03 00:09:03	116.61058	40.11645
87	2008-02-03 00:11:52	116.61246	40.11563
87	2008-02-03 00:14:05	116.61246	40.11563
87	2008-02-03 00:16:53	116.61241	40.11557
87	2008-02-03 00:19:06	116.61235	40.1155
87	2008-02-03 00:21:55	116.61227	40.11548
87	2008-02-03 00:24:08	116.61394	40.11638
87	2008-02-03 00:26:57	116.63094	40.11619
87	2008-02-03 00:29:10	116.64407	40.11581
87	2008-02-03 00:31:58	116.64706	40.11652
87	2008-02-03 00:34:11	116.64706	40.11653
87	2008-02-03 00:38:49	116.65507	40.11556
87	2008-02-03 08:07:04	116.58272	40.11709
87	2008-02-03 08:08:17	116.57619	40.11682
87	2008-02-03 08:12:05	116.5554	40.10232
87	2008-02-03 08:12:05	116.5554	40.10232
87	2008-02-03 08:13:19	116.55415	40.09482
87	2008-02-03 08:17:07	116.54943	40.06626
87	2008-02-03 08:27:10	116.51501	40.02097
87	2008-02-03 08:28:24	116.50986	40.01352
87	2008-02-03 08:37:14	116.46914	40.00065
87	2008-02-03 08:38:27	116.46702	40.00649
87	2008-02-03 08:42:15	116.48636	40.00544
87	2008-02-03 08:43:29	116.49224	39.99605
87	2008-02-03 08:47:17	116.53382	40.02243
87	2008-02-03 08:48:31	116.5533	40.02895
87	2008-02-03 08:52:19	116.5721	40.03995
87	2008-02-03 08:53:32	116.5743	40.04244
87	2008-02-03 08:57:20	116.57892	40.04656
87	2008-02-03 09:03:36	116.58345	40.05119
87	2008-02-03 09:08:37	116.58404	40.05756
87	2008-02-03 09:12:25	116.58305	40.0635
87	2008-02-03 09:13:39	116.58255	40.06677
87	2008-02-03 09:17:27	116.58196	40.07244
87	2008-02-03 09:18:41	116.58229	40.07448
87	2008-02-03 09:37:33	116.4866	40.00543
87	2008-02-03 09:38:47	116.47472	40.01359
87	2008-02-03 09:42:35	116.46113	40.00966
87	2008-02-03 09:43:49	116.46137	40.0044
87	2008-02-03 09:47:37	116.46638	39.98971
87	2008-02-03 09:48:51	116.4724	39.98566
87	2008-02-03 09:52:38	116.48129	39.98707
87	2008-02-03 09:53:52	116.48129	39.98707
87	2008-02-03 09:57:40	116.4857	39.97522
87	2008-02-03 09:58:54	116.48847	39.97525
87	2008-02-03 10:02:42	116.48402	39.97523
87	2008-02-03 10:03:55	116.48365	39.97168
87	2008-02-03 10:07:43	116.47498	39.96544
87	2008-02-03 10:08:57	116.47575	39.96598
87	2008-02-03 10:12:45	116.48054	39.96984
87	2008-02-03 10:13:59	116.47364	39.97049
87	2008-02-03 10:17:47	116.46047	39.95927
87	2008-02-03 10:17:47	116.46047	39.95927
87	2008-02-03 10:19:00	116.45584	39.95503
87	2008-02-03 10:22:48	116.4469	39.95745
87	2008-02-03 10:24:09	116.4424	39.96051
87	2008-02-03 10:27:50	116.44071	39.95613
87	2008-02-03 10:29:04	116.44067	39.95606
87	2008-02-03 10:32:52	116.43852	39.95419
87	2008-02-03 10:37:52	116.42203	39.96814
87	2008-02-03 10:39:06	116.40865	39.96777
87	2008-02-03 10:42:54	116.3767	39.96689
87	2008-02-03 10:44:12	116.36614	39.96667
87	2008-02-03 10:47:56	116.33975	39.96642
87	2008-02-03 10:49:09	116.32759	39.96632
87	2008-02-03 10:52:57	116.30513	39.96249
87	2008-02-03 10:54:18	116.30113	39.96756
87	2008-02-03 10:57:59	116.29202	39.963
87	2008-02-03 10:59:13	116.29209	39.96293
87	2008-02-03 11:03:01	116.30107	39.96396
87	2008-02-03 11:04:14	116.30152	39.9634
87	2008-02-03 11:08:02	116.30164	39.9613
87	2008-02-03 11:09:16	116.30261	39.95659
87	2008-02-03 11:13:04	116.30385	39.93815
87	2008-02-03 11:14:18	116.30401	39.92999
87	2008-02-03 11:18:06	116.30378	39.90801
87	2008-02-03 11:19:19	116.30458	39.908
87	2008-02-03 11:23:07	116.30459	39.90802
87	2008-02-03 11:24:21	116.30459	39.90802
87	2008-02-03 11:29:23	116.30418	39.92953
87	2008-02-03 11:33:11	116.31695	39.94499
87	2008-02-03 11:34:26	116.318	39.94999
87	2008-02-03 11:38:12	116.32208	39.95571
87	2008-02-03 11:39:26	116.32307	39.95579
87	2008-02-03 11:43:14	116.3293	39.95508
87	2008-02-03 11:44:28	116.32918	39.95599
87	2008-02-03 11:48:16	116.33623	39.96618
87	2008-02-03 11:49:29	116.34384	39.96633
87	2008-02-03 11:53:17	116.38309	39.96705
87	2008-02-03 11:54:31	116.3962	39.9674
87	2008-02-03 11:54:31	116.3962	39.9674
87	2008-02-03 11:58:19	116.42803	39.9681
87	2008-02-03 11:59:33	116.42955	39.96623
87	2008-02-03 12:04:34	116.42887	39.95985
87	2008-02-03 12:08:22	116.4395	39.96208
87	2008-02-03 12:09:36	116.44496	39.95847
87	2008-02-03 12:18:26	116.45547	39.91294
87	2008-02-03 12:19:39	116.45543	39.91179
87	2008-02-03 12:23:27	116.45168	39.91011
87	2008-02-03 12:23:27	116.45168	39.91011
87	2008-02-03 12:24:41	116.45169	39.90776
87	2008-02-03 12:28:29	116.44418	39.91178
87	2008-02-03 12:29:43	116.44428	39.91542
87	2008-02-03 12:33:31	116.44419	39.92265
87	2008-02-03 12:34:44	116.44563	39.9256
87	2008-02-03 12:38:32	116.44919	39.92844
87	2008-02-03 12:39:46	116.44926	39.93342
87	2008-02-03 12:43:34	116.44927	39.94405
87	2008-02-03 12:44:48	116.44925	39.9468
87	2008-02-03 12:49:49	116.44741	39.95069
87	2008-02-03 12:53:37	116.44112	39.96145
87	2008-02-03 12:58:39	116.44053	39.96115
87	2008-02-03 12:59:53	116.44467	39.95861
87	2008-02-03 13:03:40	116.46322	39.9702
87	2008-02-03 13:05:08	116.44864	39.9797
87	2008-02-03 13:08:42	116.40866	39.9874
87	2008-02-03 13:09:56	116.39519	39.98708
87	2008-02-03 13:13:44	116.3649	39.98634
87	2008-02-03 13:18:45	116.36314	39.98682
87	2008-02-03 13:19:59	116.36328	39.98352
87	2008-02-03 13:23:47	116.35939	39.98022
87	2008-02-03 13:25:01	116.35939	39.98022
87	2008-02-03 13:48:11	116.35942	39.98297
87	2008-02-03 14:36:52	116.35275	39.98028
87	2008-02-03 14:38:21	116.35496	39.9803
87	2008-02-03 14:41:54	116.35562	39.98041
87	2008-02-03 14:43:22	116.35399	39.98026
87	2008-02-03 14:46:56	116.35957	39.97746
87	2008-02-03 14:48:24	116.3595	39.97644
87	2008-02-03 14:48:24	116.3595	39.97644
87	2008-02-03 14:51:57	116.35003	39.97521
87	2008-02-03 14:53:26	116.34797	39.97517
87	2008-02-03 14:56:59	116.34902	39.95203
87	2008-02-03 14:58:27	116.34999	39.94602
87	2008-02-03 15:02:01	116.33305	39.93703
87	2008-02-03 15:03:29	116.32158	39.93748
87	2008-02-03 15:07:02	116.3225	39.93559
87	2008-02-03 15:08:31	116.32256	39.93652
87	2008-02-03 15:12:04	116.33476	39.93679
87	2008-02-03 15:13:32	116.33712	39.93738
87	2008-02-03 15:18:34	116.34542	39.94099
87	2008-02-03 15:22:07	116.3418	39.94865
87	2008-02-03 15:23:36	116.33632	39.94697
87	2008-02-03 15:27:09	116.32821	39.95088
87	2008-02-03 15:27:09	116.32821	39.95088
87	2008-02-03 15:28:37	116.32113	39.95061
87	2008-02-03 15:32:11	116.31599	39.96369
87	2008-02-03 15:33:39	116.31564	39.96481
87	2008-02-03 15:37:12	116.3132	39.97088
87	2008-02-03 15:38:40	116.31653	39.97144
87	2008-02-03 15:42:14	116.32035	39.97487
87	2008-02-03 15:43:42	116.3266	39.97515
87	2008-02-03 15:47:16	116.34057	39.97519
87	2008-02-03 15:48:44	116.34658	39.97516
87	2008-02-03 15:52:17	116.36171	39.97532
87	2008-02-03 15:53:45	116.36439	39.97528
87	2008-02-03 15:57:22	116.37244	39.96736
87	2008-02-03 15:58:47	116.36955	39.96696
87	2008-02-03 16:02:21	116.35801	39.96657
87	2008-02-03 16:03:48	116.34901	39.96642
87	2008-02-03 16:07:21	116.339	39.96637
87	2008-02-03 16:08:49	116.33459	39.96642
87	2008-02-03 16:13:51	116.31697	39.96586
87	2008-02-03 16:17:31	116.30385	39.94175
87	2008-02-03 16:18:53	116.30386	39.9317
87	2008-02-03 16:22:26	116.30404	39.9072
87	2008-02-03 16:23:54	116.30411	39.90141
87	2008-02-03 16:27:28	116.30365	39.88274
87	2008-02-03 16:28:56	116.3053	39.88423
87	2008-02-03 16:32:30	116.30529	39.88756
87	2008-02-03 16:33:58	116.30456	39.89472
87	2008-02-03 16:37:32	116.30593	39.90677
87	2008-02-03 16:38:59	116.30465	39.90805
87	2008-02-03 16:38:59	116.30465	39.90805
87	2008-02-03 16:42:33	116.30464	39.90805
87	2008-02-03 16:47:35	116.30463	39.90807
87	2008-02-03 16:52:36	116.30463	39.90805
87	2008-02-03 16:54:04	116.30463	39.90809
87	2008-02-03 16:54:04	116.30463	39.90809
87	2008-02-03 16:57:38	116.30463	39.90809
87	2008-02-03 16:59:06	116.30434	39.91429
87	2008-02-03 17:02:39	116.30308	39.94104
87	2008-02-03 17:04:08	116.29466	39.94452
87	2008-02-03 17:07:41	116.27925	39.94851
87	2008-02-03 17:09:09	116.27313	39.95112
87	2008-02-03 17:12:43	116.26829	39.96373
87	2008-02-03 17:14:11	116.26728	39.96859
87	2008-02-03 17:17:44	116.2682	39.96537
87	2008-02-03 17:19:13	116.27026	39.96511
87	2008-02-03 17:19:13	116.27026	39.96511
87	2008-02-03 17:22:46	116.27778	39.96173
87	2008-02-03 17:24:14	116.28143	39.9601
87	2008-02-03 17:29:16	116.27344	39.9603
87	2008-02-03 17:32:49	116.26899	39.95017
87	2008-02-03 17:32:49	116.26899	39.95017
87	2008-02-03 17:34:18	116.26622	39.94942
87	2008-02-03 17:37:51	116.26807	39.94594
87	2008-02-03 17:39:19	116.27585	39.94521
87	2008-02-03 17:42:53	116.29308	39.94486
87	2008-02-03 17:44:21	116.30401	39.94087
87	2008-02-03 17:47:54	116.34013	39.93742
87	2008-02-03 17:52:56	116.34603	39.93979
87	2008-02-03 17:54:24	116.34266	39.94322
87	2008-02-03 17:57:58	116.33368	39.94624
87	2008-02-03 17:59:26	116.3355	39.94655
87	2008-02-03 18:02:59	116.34215	39.94877
87	2008-02-03 18:04:28	116.34372	39.94335
87	2008-02-03 18:09:29	116.33184	39.93713
87	2008-02-03 18:13:03	116.32554	39.93726
87	2008-02-03 18:14:31	116.32486	39.93733
87	2008-02-03 18:18:04	116.31977	39.9377
87	2008-02-03 18:19:33	116.31947	39.93773
87	2008-02-03 18:23:06	116.30846	39.9398
87	2008-02-03 18:24:34	116.30602	39.94284
87	2008-02-03 18:28:08	116.30848	39.94427
87	2008-02-03 18:29:36	116.31859	39.94608
87	2008-02-03 18:33:09	116.3293	39.95552
87	2008-02-03 18:34:38	116.32887	39.95913
87	2008-02-03 18:38:11	116.33222	39.96611
87	2008-02-03 18:39:39	116.33738	39.96612
87	2008-02-03 18:43:13	116.34849	39.96583
87	2008-02-03 18:44:41	116.34786	39.97891
87	2008-02-03 18:48:14	116.35926	39.98404
87	2008-02-03 18:49:43	116.35605	39.9804
87	2008-02-03 18:53:16	116.34782	39.98529
87	2008-02-03 18:58:18	116.3315	39.9885
87	2008-02-03 18:59:46	116.33082	39.99135
87	2008-02-03 18:59:46	116.33082	39.99135
87	2008-02-03 19:03:19	116.33081	40.00459
87	2008-02-03 19:04:47	116.32179	40.01212
87	2008-02-03 19:08:21	116.30831	40.01913
87	2008-02-03 19:09:49	116.30775	40.02368
87	2008-02-03 19:13:23	116.29869	40.03876
87	2008-02-03 19:18:24	116.30527	40.04796
87	2008-02-03 19:19:52	116.30416	40.04914
87	2008-02-03 19:23:26	116.31697	40.04923
87	2008-02-03 19:24:54	116.31798	40.0499
87	2008-02-03 19:28:28	116.32459	40.04236
87	2008-02-03 19:29:56	116.32942	40.03605
87	2008-02-03 19:33:29	116.33554	40.02943
87	2008-02-03 19:34:57	116.33903	40.02946
87	2008-02-03 19:38:31	116.34549	40.02085
87	2008-02-03 19:38:31	116.34549	40.02085
87	2008-02-03 19:39:59	116.34574	40.01573
87	2008-02-03 19:43:33	116.34608	40.00727
87	2008-02-03 19:45:01	116.34605	40.00381
87	2008-02-03 19:48:34	116.3466	39.99398
87	2008-02-03 19:50:02	116.34679	39.99085
87	2008-02-03 19:53:36	116.34692	39.97074
87	2008-02-03 19:55:04	116.34731	39.95905
87	2008-02-03 19:58:38	116.34899	39.95176
87	2008-02-03 20:00:06	116.34908	39.95115
87	2008-02-03 20:03:39	116.3499	39.94847
87	2008-02-03 20:05:07	116.34986	39.94767
87	2008-02-03 20:08:40	116.34995	39.94593
87	2008-02-03 20:08:40	116.34995	39.94593
87	2008-02-03 20:10:08	116.35006	39.94456
87	2008-02-03 20:13:42	116.34923	39.94055
87	2008-02-03 20:18:43	116.34935	39.93547
87	2008-02-03 20:20:11	116.3495	39.93327
87	2008-02-03 20:23:45	116.34948	39.92934
87	2008-02-03 20:25:13	116.34975	39.92786
87	2008-02-03 20:28:46	116.34994	39.9235
87	2008-02-03 20:30:15	116.35	39.92196
87	2008-02-03 20:33:48	116.35022	39.91789
87	2008-02-03 20:35:16	116.35039	39.91405
87	2008-02-03 20:38:50	116.35026	39.90824
87	2008-02-03 20:40:18	116.35034	39.90487
87	2008-02-03 20:43:51	116.33611	39.89645
87	2008-02-03 20:45:20	116.32111	39.89599
87	2008-02-03 20:48:53	116.31523	39.89673
87	2008-02-03 20:50:21	116.31522	39.8988
87	2008-02-03 20:53:55	116.31506	39.90596
87	2008-02-03 20:55:23	116.30681	39.90682
87	2008-02-03 20:58:56	116.30447	39.92329
87	2008-02-03 21:00:25	116.29574	39.92284
87	2008-02-03 21:03:58	116.29527	39.92729
87	2008-02-03 21:07:27	116.29538	39.93074
87	2008-02-03 21:09:03	116.29788	39.93512
87	2008-02-03 21:12:29	116.30019	39.94118
87	2008-02-03 21:14:05	116.3043	39.94118
87	2008-02-03 21:17:30	116.31098	39.95048
87	2008-02-03 21:19:06	116.31099	39.95048
87	2008-02-03 21:35:54	116.31159	39.95191
87	2008-02-03 21:39:43	116.31714	39.95242
87	2008-02-03 21:40:55	116.3146	39.95206
87	2008-02-03 21:44:44	116.30333	39.94981
87	2008-02-03 21:45:57	116.30396	39.94016
87	2008-02-03 21:49:46	116.3041	39.90773
87	2008-02-03 21:50:59	116.30325	39.90613
87	2008-02-03 21:59:49	116.31508	39.90419
87	2008-02-03 22:01:02	116.31748	39.90609
87	2008-02-03 22:04:51	116.32931	39.91111
87	2008-02-03 22:06:04	116.33294	39.91274
87	2008-02-03 22:09:53	116.32851	39.9214
87	2008-02-03 22:11:05	116.32714	39.92183
87	2008-02-03 22:14:54	116.30517	39.92343
87	2008-02-03 22:16:07	116.30427	39.92945
87	2008-02-03 22:19:56	116.28809	39.94667
87	2008-02-03 22:26:10	116.29181	39.94512
87	2008-02-03 22:29:59	116.30381	39.93419
87	2008-02-03 22:31:12	116.30396	39.92453
87	2008-02-03 22:35:01	116.30409	39.9111
87	2008-02-03 22:36:14	116.30399	39.90918
87	2008-02-03 22:41:15	116.31399	39.9062
87	2008-02-03 22:45:04	116.34288	39.90597
87	2008-02-03 22:46:17	116.35165	39.90584
87	2008-02-03 22:50:06	116.37918	39.90587
87	2008-02-03 22:51:19	116.3884	39.9061
87	2008-02-03 22:55:07	116.40788	39.90673
87	2008-02-03 22:56:20	116.41196	39.90451
87	2008-02-03 23:01:22	116.41056	39.89591
87	2008-02-03 23:05:11	116.40529	39.90507
87	2008-02-03 23:06:24	116.40537	39.90744
87	2008-02-03 23:10:12	116.4054	39.90745
87	2008-02-03 23:11:25	116.4054	39.90745
87	2008-02-03 23:15:14	116.41177	39.9097
87	2008-02-03 23:16:27	116.41169	39.91592
87	2008-02-03 23:20:16	116.41114	39.9262
87	2008-02-03 23:21:28	116.41099	39.93168
87	2008-02-03 23:25:17	116.42481	39.93114
87	2008-02-03 23:26:30	116.42481	39.93114
87	2008-02-03 23:30:19	116.42764	39.93274
87	2008-02-03 23:31:32	116.42581	39.9352
87	2008-02-03 23:35:21	116.43045	39.929
87	2008-02-03 23:35:21	116.43045	39.929
87	2008-02-03 23:36:33	116.43102	39.92755
87	2008-02-03 23:40:22	116.42784	39.92328
87	2008-02-03 23:41:35	116.42838	39.91509
87	2008-02-03 23:45:24	116.41256	39.91427
87	2008-02-03 23:51:38	116.40473	39.92023
87	2008-02-03 23:55:27	116.40269	39.93169
87	2008-02-03 23:56:40	116.40244	39.93618
87	2008-02-04 00:00:29	116.40209	39.95054
87	2008-02-04 00:01:42	116.40192	39.9525
87	2008-02-04 00:05:31	116.39796	39.94774
87	2008-02-04 00:06:43	116.38416	39.94759
87	2008-02-04 00:10:32	116.34948	39.94241
87	2008-02-04 00:11:45	116.34601	39.93946
87	2008-02-04 00:15:34	116.33033	39.94939
87	2008-02-04 00:16:47	116.33201	39.94784
87	2008-02-04 00:20:36	116.34066	39.95499
87	2008-02-04 00:21:48	116.34589	39.9567
87	2008-02-04 00:25:37	116.35591	39.96631
87	2008-02-04 00:26:50	116.37323	39.96673
87	2008-02-04 00:30:39	116.42709	39.96813
87	2008-02-04 00:31:52	116.43688	39.96355
87	2008-02-04 00:36:41	116.44154	39.95694
87	2008-02-04 00:36:53	116.44094	39.9564
87	2008-02-04 00:41:43	116.43345	39.95372
87	2008-02-04 00:41:55	116.43344	39.95454
87	2008-02-04 00:46:44	116.42954	39.96596
87	2008-02-04 00:51:46	116.45547	39.93815
87	2008-02-04 00:51:58	116.45544	39.93593
87	2008-02-04 00:56:48	116.44589	39.90709
87	2008-02-04 00:57:00	116.44482	39.90708
87	2008-02-04 01:01:49	116.43112	39.90669
87	2008-02-04 01:02:02	116.4306	39.90646
87	2008-02-04 01:06:51	116.43507	39.90585
87	2008-02-04 01:07:03	116.43486	39.90616
87	2008-02-04 01:07:03	116.43486	39.90616
87	2008-02-04 01:11:53	116.43675	39.91906
87	2008-02-04 01:11:53	116.43675	39.91906
87	2008-02-04 01:12:05	116.43756	39.9191
87	2008-02-04 01:16:54	116.45044	39.92197
87	2008-02-04 01:17:07	116.45284	39.92196
87	2008-02-04 01:21:56	116.45286	39.96053
87	2008-02-04 01:22:08	116.45488	39.96234
87	2008-02-04 01:26:57	116.45684	39.9848
87	2008-02-04 01:27:09	116.45768	39.98531
87	2008-02-04 01:31:58	116.46731	40.00022
87	2008-02-04 01:32:11	116.46732	40.00091
87	2008-02-04 01:37:00	116.46151	40.00762
87	2008-02-04 01:37:12	116.46136	40.00848
87	2008-02-04 01:42:02	116.48032	40.0206
87	2008-02-04 01:42:14	116.48284	40.02082
87	2008-02-04 01:47:03	116.5239	40.03383
87	2008-02-04 01:47:16	116.52481	40.03517
87	2008-02-04 01:52:05	116.54888	40.06404
87	2008-02-04 01:52:17	116.54887	40.06406
87	2008-02-04 01:57:07	116.55482	40.09754
87	2008-02-04 01:57:19	116.55504	40.09902
87	2008-02-04 02:02:08	116.59111	40.11681
87	2008-02-04 02:02:21	116.59476	40.11675
87	2008-02-04 02:12:12	116.61223	40.1158
87	2008-02-04 02:12:24	116.61223	40.1158
87	2008-02-04 02:17:13	116.61246	40.11565
87	2008-02-04 02:25:20	116.62262	40.11635
87	2008-02-04 02:30:22	116.64732	40.11645
87	2008-02-04 02:33:31	116.64701	40.11661
87	2008-02-04 02:35:23	116.64701	40.11661
87	2008-02-04 02:38:33	116.64859	40.12087
87	2008-02-04 07:27:23	116.61371	40.11661
87	2008-02-04 07:29:11	116.60025	40.11682
87	2008-02-04 07:32:25	116.58022	40.11693
87	2008-02-04 07:34:13	116.56277	40.11788
87	2008-02-04 07:37:26	116.54762	40.10549
87	2008-02-04 07:39:14	116.54465	40.10046
87	2008-02-04 07:42:28	116.51682	40.09617
87	2008-02-04 07:44:16	116.49864	40.09407
87	2008-02-04 07:47:29	116.47621	40.0928
87	2008-02-04 07:49:18	116.46433	40.08376
87	2008-02-04 07:52:31	116.44313	40.08064
87	2008-02-04 07:54:19	116.43959	40.07367
87	2008-02-04 07:59:21	116.42697	40.06109
87	2008-02-04 08:02:34	116.41383	40.06044
87	2008-02-04 08:04:22	116.40843	40.05664
87	2008-02-04 08:07:35	116.40544	40.04924
87	2008-02-04 08:07:35	116.40544	40.04924
87	2008-02-04 08:12:37	116.42767	40.03778
87	2008-02-04 08:14:25	116.43108	40.03002
87	2008-02-04 08:17:38	116.42338	40.02093
87	2008-02-04 08:19:27	116.40981	40.02179
87	2008-02-04 08:24:28	116.41096	40.01648
87	2008-02-04 08:27:42	116.40285	40.00455
87	2008-02-04 08:29:30	116.40043	39.99741
87	2008-02-04 08:32:43	116.40114	39.98345
87	2008-02-04 08:34:32	116.40077	39.97404
87	2008-02-04 08:36:14	116.39894	39.97389
87	2008-02-04 08:42:50	116.39321	39.96753
87	2008-02-04 08:43:35	116.38852	39.96787
87	2008-02-04 08:47:52	116.39569	39.97388
87	2008-02-04 08:52:54	116.38144	39.98335
87	2008-02-04 08:53:39	116.38123	39.98982
87	2008-02-04 08:57:55	116.38047	40.00101
87	2008-02-04 08:58:40	116.37578	40.00064
87	2008-02-04 09:02:57	116.37975	39.98928
87	2008-02-04 09:03:42	116.38008	39.98708
87	2008-02-04 09:07:59	116.36681	40.00022
87	2008-02-04 09:08:44	116.36943	40.00025
87	2008-02-04 09:13:00	116.38103	39.98845
87	2008-02-04 09:13:45	116.38128	39.98281
87	2008-02-04 09:18:02	116.37656	39.98085
87	2008-02-04 09:18:47	116.38103	39.98102
87	2008-02-04 09:23:04	116.38792	39.97168
87	2008-02-04 09:23:49	116.38818	39.96837
87	2008-02-04 09:28:05	116.37423	39.96496
87	2008-02-04 09:28:50	116.37536	39.96736
87	2008-02-04 09:52:41	116.34785	39.91716
87	2008-02-04 09:55:48	116.33877	39.91286
87	2008-02-04 09:57:43	116.33865	39.91004
87	2008-02-04 10:00:50	116.32792	39.90637
87	2008-02-04 10:02:44	116.32278	39.90935
87	2008-02-04 10:05:52	116.30481	39.91089
87	2008-02-04 10:10:53	116.29132	39.93368
87	2008-02-04 10:12:48	116.29062	39.94135
87	2008-02-04 10:15:55	116.28365	39.96584
87	2008-02-04 10:17:49	116.28811	39.96661
87	2008-02-04 10:20:57	116.29404	39.97317
87	2008-02-04 10:22:51	116.29548	39.97362
87	2008-02-04 10:25:58	116.299	39.98362
87	2008-02-04 10:27:53	116.3092	39.9838
87	2008-02-04 10:27:53	116.3092	39.9838
87	2008-02-04 10:31:00	116.31537	39.98402
87	2008-02-04 10:32:54	116.32268	39.98435
87	2008-02-04 10:36:02	116.33189	39.99153
87	2008-02-04 10:37:56	116.34319	39.99188
87	2008-02-04 10:41:03	116.34724	39.99694
87	2008-02-04 10:42:58	116.34947	39.99791
87	2008-02-04 10:46:05	116.34679	39.99925
87	2008-02-04 10:47:59	116.34636	40.00555
87	2008-02-04 10:51:07	116.346	40.01367
87	2008-02-04 10:53:01	116.34559	40.01944
87	2008-02-04 10:56:08	116.34561	40.02065
87	2008-02-04 10:58:03	116.35017	40.02137
87	2008-02-04 11:01:10	116.33791	40.03474
87	2008-02-04 11:03:04	116.3363	40.03678
87	2008-02-04 11:06:12	116.32342	40.05367
87	2008-02-04 11:08:06	116.32342	40.05367
87	2008-02-04 11:11:28	116.31059	40.07248
87	2008-02-04 11:13:08	116.31307	40.07374
87	2008-02-04 11:16:15	116.30461	40.07602
87	2008-02-04 11:18:09	116.29807	40.08037
87	2008-02-04 11:21:16	116.29231	40.08008
87	2008-02-04 11:23:11	116.30137	40.08025
87	2008-02-04 11:26:18	116.31302	40.06626
87	2008-02-04 11:28:13	116.31444	40.0589
87	2008-02-04 11:31:20	116.29506	40.05405
87	2008-02-04 11:33:14	116.30217	40.05585
87	2008-02-04 11:36:21	116.31296	40.04764
87	2008-02-04 11:38:16	116.31644	40.04247
87	2008-02-04 11:41:25	116.31815	40.03435
87	2008-02-04 11:43:17	116.32726	40.03479
87	2008-02-04 11:46:24	116.331	40.03103
87	2008-02-04 11:48:18	116.33104	40.02982
87	2008-02-04 11:51:25	116.33828	40.02941
87	2008-02-04 11:53:20	116.34488	40.02459
87	2008-02-04 11:58:22	116.34626	40.00689
87	2008-02-04 12:01:29	116.375	40.00849
87	2008-02-04 12:03:23	116.37433	40.0175
87	2008-02-04 12:06:30	116.40178	40.02076
87	2008-02-04 12:27:35	116.37296	39.96027
87	2008-02-04 12:30:42	116.37964	39.9615
87	2008-02-04 12:32:37	116.38774	39.96177
87	2008-02-04 12:35:44	116.39248	39.96031
87	2008-02-04 12:38:38	116.39163	39.96137
87	2008-02-04 12:50:48	116.40583	39.96738
87	2008-02-04 12:54:45	116.42308	39.96783
87	2008-02-04 12:55:50	116.42957	39.96638
87	2008-02-04 12:59:47	116.44002	39.96182
87	2008-02-04 13:00:51	116.43461	39.96547
87	2008-02-04 13:04:49	116.42734	39.98791
87	2008-02-04 13:05:53	116.41384	39.98753
87	2008-02-04 13:09:49	116.37602	39.98646
87	2008-02-04 13:10:53	116.36265	39.98606
87	2008-02-04 13:15:55	116.29512	39.98389
87	2008-02-04 13:19:53	116.27247	39.97034
87	2008-02-04 13:20:57	116.27261	39.96979
87	2008-02-04 13:24:54	116.27947	39.97401
87	2008-02-04 13:26:59	116.29102	39.98251
87	2008-02-04 13:29:56	116.30467	39.98368
87	2008-02-04 13:32:00	116.31074	39.98393
87	2008-02-04 13:34:58	116.32663	39.98441
87	2008-02-04 13:37:02	116.33157	39.98725
87	2008-02-04 13:39:59	116.33403	39.99221
87	2008-02-04 13:42:04	116.3429	39.99182
87	2008-02-04 13:45:01	116.34985	39.99202
87	2008-02-04 13:47:05	116.35546	39.99217
87	2008-02-04 13:50:03	116.3633	39.98652
87	2008-02-04 13:52:07	116.37404	39.9859
87	2008-02-04 14:28:11	116.43882	39.95966
87	2008-02-04 14:32:14	116.43882	39.95966
87	2008-02-04 14:33:12	116.43882	39.95966
87	2008-02-04 14:37:16	116.44118	39.96203
87	2008-02-04 14:38:14	116.44345	39.96396
87	2008-02-04 15:14:33	116.45222	39.96114
87	2008-02-04 15:14:48	116.45129	39.95995
87	2008-02-04 15:19:34	116.45488	39.9541
87	2008-02-04 15:19:50	116.45628	39.95528
87	2008-02-04 15:24:36	116.46069	39.95798
87	2008-02-04 15:58:47	116.3956	39.96762
87	2008-02-04 16:07:53	116.40309	39.98036
87	2008-02-04 16:09:14	116.40355	39.98093
87	2008-02-04 16:13:52	116.41433	39.98144
87	2008-02-04 16:18:53	116.4186	39.96837
87	2008-02-04 16:22:58	116.41903	39.95842
87	2008-02-04 16:33:57	116.43821	39.95898
87	2008-02-04 16:38:59	116.44305	39.95381
87	2008-02-04 16:44:01	116.44258	39.94476
87	2008-02-04 16:48:06	116.42863	39.93961
87	2008-02-04 16:49:26	116.41977	39.93953
87	2008-02-04 16:53:07	116.41961	39.93354
87	2008-02-04 16:54:04	116.41969	39.93333
87	2008-02-04 16:58:09	116.42828	39.93839
87	2008-02-04 17:04:07	116.41245	39.95501
87	2008-02-04 17:04:07	116.41245	39.95501
87	2008-02-04 17:08:12	116.41201	39.96505
87	2008-02-04 17:19:12	116.45554	39.93724
87	2008-02-04 17:23:17	116.45636	39.92649
87	2008-02-04 17:24:14	116.45558	39.92184
87	2008-02-04 17:28:19	116.45521	39.89658
87	2008-02-04 17:28:19	116.45521	39.89658
87	2008-02-04 17:29:16	116.45506	39.88917
87	2008-02-04 17:33:21	116.45451	39.872
87	2008-02-04 17:34:17	116.45436	39.86835
87	2008-02-04 17:38:22	116.43607	39.85785
87	2008-02-04 17:39:19	116.43033	39.85758
87	2008-02-04 17:44:45	116.41542	39.85611
87	2008-02-04 17:49:22	116.39395	39.85845
87	2008-02-04 17:54:24	116.38297	39.86999
87	2008-02-04 17:58:29	116.35083	39.86834
87	2008-02-04 18:04:27	116.34823	39.86597
87	2008-02-04 18:09:29	116.37141	39.86891
87	2008-02-04 18:09:29	116.37141	39.86891
87	2008-02-04 18:19:23	116.43912	39.87454
87	2008-02-04 18:22:25	116.43885	39.89209
87	2008-02-04 18:23:37	116.44775	39.8921
87	2008-02-04 18:27:27	116.45818	39.89937
87	2008-02-04 18:44:49	116.47133	39.89266
87	2008-02-04 18:45:29	116.47133	39.89266
87	2008-02-04 18:49:51	116.47112	39.88137
87	2008-02-04 18:50:30	116.47111	39.88122
87	2008-02-04 18:50:30	116.47111	39.88122
87	2008-02-04 18:54:52	116.46139	39.87489
87	2008-02-04 18:55:32	116.46017	39.87489
87	2008-02-04 18:59:54	116.46154	39.88307
87	2008-02-04 19:00:33	116.46156	39.88583
87	2008-02-04 19:04:56	116.45671	39.89196
87	2008-02-04 19:09:57	116.46476	39.89195
87	2008-02-04 19:14:59	116.46663	39.89928
87	2008-02-04 19:15:38	116.46195	39.89912
87	2008-02-04 19:20:01	116.4561	39.90806
87	2008-02-04 19:20:40	116.45602	39.91085
87	2008-02-04 19:25:42	116.46865	39.91466
87	2008-02-04 19:30:04	116.46642	39.92177
87	2008-02-04 19:30:43	116.46692	39.92265
87	2008-02-04 19:35:06	116.45608	39.92203
87	2008-02-04 19:35:45	116.45608	39.92203
87	2008-02-04 19:40:07	116.44018	39.92195
87	2008-02-04 19:40:47	116.44028	39.92193
87	2008-02-04 19:45:09	116.42928	39.92334
87	2008-02-04 19:45:48	116.42925	39.92333
87	2008-02-04 19:50:11	116.41571	39.92315
87	2008-02-04 19:50:50	116.41305	39.92305
87	2008-02-04 19:55:12	116.40748	39.92296
87	2008-02-04 19:55:52	116.41041	39.92295
87	2008-02-04 20:00:14	116.40279	39.93061
87	2008-02-04 20:00:53	116.40272	39.93165
87	2008-02-04 20:05:16	116.41629	39.93223
87	2008-02-04 20:05:55	116.41726	39.93223
87	2008-02-04 20:10:17	116.4257	39.93226
87	2008-02-04 20:15:19	116.43686	39.93231
87	2008-02-04 20:15:58	116.43922	39.9323
87	2008-02-04 20:20:21	116.45232	39.93235
87	2008-02-04 20:21:00	116.45448	39.93234
87	2008-02-04 20:25:22	116.46087	39.93201
87	2008-02-04 20:26:02	116.46091	39.93146
87	2008-02-04 20:30:24	116.45585	39.9279
87	2008-02-04 20:31:03	116.45585	39.93055
87	2008-02-04 20:35:26	116.45586	39.93208
87	2008-02-04 20:36:05	116.45586	39.93208
87	2008-02-04 20:40:27	116.45552	39.93995
87	2008-02-04 20:41:07	116.45069	39.94004
87	2008-02-04 20:42:28	116.44628	39.94158
87	2008-02-04 20:50:30	116.45355	39.95305
87	2008-02-04 20:51:10	116.44773	39.95679
87	2008-02-04 20:55:32	116.42958	39.9756
87	2008-02-04 20:56:12	116.43331	39.9811
87	2008-02-04 20:56:12	116.43331	39.9811
87	2008-02-04 21:00:34	116.418	39.99365
87	2008-02-04 21:06:15	116.41891	40.00108
87	2008-02-04 21:10:37	116.41107	39.99592
87	2008-02-04 21:10:37	116.41107	39.99592
87	2008-02-04 21:20:40	116.41095	39.99767
87	2008-02-04 21:21:20	116.41061	39.9941
87	2008-02-04 21:25:42	116.41149	39.97254
87	2008-02-04 21:30:44	116.43415	39.9655
87	2008-02-04 21:31:23	116.4399	39.96183
87	2008-02-04 21:40:47	116.45588	39.94736
87	2008-02-04 21:41:27	116.45582	39.94821
87	2008-02-04 21:45:49	116.44549	39.95581
87	2008-02-04 22:16:12	116.41162	40.01891
87	2008-02-04 22:21:14	116.42654	40.03103
87	2008-02-04 22:24:23	116.43421	40.03055
87	2008-02-04 22:26:15	116.43493	40.02783
87	2008-02-04 22:29:25	116.43506	40.02152
87	2008-02-04 22:31:17	116.43914	40.02
87	2008-02-04 22:34:26	116.46034	40.01926
87	2008-02-04 22:36:19	116.46497	40.02274
87	2008-02-04 22:39:27	116.47351	40.02018
87	2008-02-04 22:41:19	116.47884	40.02051
87	2008-02-04 22:44:29	116.50542	40.02272
87	2008-02-04 22:49:30	116.52341	40.03372
87	2008-02-04 22:51:23	116.5271	40.03952
87	2008-02-04 22:56:24	116.54876	40.06378
87	2008-02-04 23:01:26	116.55474	40.09744
87	2008-02-04 23:04:35	116.56832	40.11646
87	2008-02-04 23:06:28	116.58152	40.11683
87	2008-02-04 23:09:37	116.60535	40.11652
87	2008-02-04 23:11:29	116.60518	40.11668
87	2008-02-04 23:11:29	116.60518	40.11668
87	2008-02-04 23:14:39	116.58257	40.11695
87	2008-02-04 23:16:31	116.58114	40.11384
87	2008-02-04 23:19:40	116.58179	40.09287
87	2008-02-04 23:43:28	116.42949	39.90801
87	2008-02-04 23:47:44	116.42945	39.89239
87	2008-02-04 23:48:29	116.42225	39.89227
87	2008-02-04 23:52:46	116.40339	39.89139
87	2008-02-04 23:53:42	116.39514	39.89064
87	2008-02-04 23:57:48	116.37855	39.88472
87	2008-02-05 00:03:34	116.37844	39.89392
87	2008-02-05 00:07:51	116.37567	39.91038
87	2008-02-05 00:08:36	116.37548	39.91351
87	2008-02-05 00:12:53	116.37391	39.9313
87	2008-02-05 00:13:42	116.37136	39.93152
87	2008-02-05 00:17:54	116.34978	39.93508
87	2008-02-05 00:18:39	116.34972	39.93868
87	2008-02-05 00:22:56	116.3418	39.95096
87	2008-02-05 00:23:43	116.34069	39.9549
87	2008-02-05 00:27:58	116.33301	39.9627
87	2008-02-05 00:28:42	116.33305	39.96355
87	2008-02-05 00:34:10	116.3837	39.96696
87	2008-02-05 00:38:01	116.43352	39.9661
87	2008-02-05 00:38:46	116.4411	39.96112
87	2008-02-05 00:43:03	116.45521	39.9243
87	2008-02-05 00:43:47	116.45518	39.92262
87	2008-02-05 00:48:04	116.45604	39.91785
87	2008-02-05 00:48:04	116.45604	39.91785
87	2008-02-05 00:48:49	116.45705	39.91725
87	2008-02-05 00:53:06	116.47834	39.91405
87	2008-02-05 00:53:51	116.48204	39.91409
87	2008-02-05 00:58:08	116.50551	39.91479
87	2008-02-05 00:58:52	116.50573	39.91483
87	2008-02-05 01:03:09	116.49757	39.91475
87	2008-02-05 01:03:54	116.49326	39.91464
87	2008-02-05 01:13:57	116.45823	39.92208
87	2008-02-05 01:18:14	116.43741	39.92236
87	2008-02-05 01:18:59	116.43449	39.92261
87	2008-02-05 01:24:01	116.42824	39.92907
87	2008-02-05 01:29:02	116.45159	39.95935
87	2008-02-05 01:33:19	116.47344	39.98008
87	2008-02-05 01:34:04	116.4786	39.98475
87	2008-02-05 01:38:21	116.49635	40.00152
87	2008-02-05 01:39:06	116.50133	40.00576
87	2008-02-05 01:43:23	116.52447	40.03468
87	2008-02-05 01:48:24	116.54968	40.06656
87	2008-02-05 01:49:09	116.55089	40.07447
87	2008-02-05 01:54:11	116.56151	40.11572
87	2008-02-05 01:58:28	116.61187	40.11638
87	2008-02-05 01:59:12	116.61204	40.11615
87	2008-02-05 02:03:29	116.6121	40.11603
87	2008-02-05 02:04:14	116.6121	40.11603
87	2008-02-05 07:46:59	116.6539	40.1165
87	2008-02-05 07:47:43	116.65199	40.11752
87	2008-02-05 07:52:01	116.62873	40.11657
87	2008-02-05 07:52:45	116.62121	40.11656
87	2008-02-05 07:57:03	116.58005	40.11693
87	2008-02-05 07:57:46	116.57159	40.11667
87	2008-02-05 08:02:04	116.55379	40.09261
87	2008-02-05 08:02:48	116.55349	40.09075
87	2008-02-05 08:07:50	116.54766	40.0625
87	2008-02-05 08:32:20	116.43913	39.98897
87	2008-02-05 08:35:30	116.42717	39.99225
87	2008-02-05 08:37:22	116.41422	39.99273
87	2008-02-05 08:40:31	116.40708	39.99002
87	2008-02-05 08:42:23	116.40708	39.99002
87	2008-02-05 08:45:33	116.40708	39.99002
87	2008-02-05 08:47:25	116.40708	39.99002
87	2008-02-05 08:50:35	116.40708	39.99002
87	2008-02-05 08:52:27	116.40708	39.99002
87	2008-02-05 08:55:36	116.40708	39.99002
87	2008-02-05 08:57:28	116.40708	39.99002
87	2008-02-05 09:00:38	116.40708	39.99002
87	2008-02-05 09:05:39	116.40708	39.99002
87	2008-02-05 09:05:39	116.40708	39.99002
87	2008-02-05 09:07:32	116.40708	39.99002
87	2008-02-05 09:10:41	116.40805	39.98867
87	2008-02-05 09:12:33	116.40118	39.98442
87	2008-02-05 09:15:43	116.40144	39.96425
87	2008-02-05 09:15:43	116.40144	39.96425
87	2008-02-05 09:17:35	116.40158	39.95905
87	2008-02-05 09:20:44	116.39395	39.95016
87	2008-02-05 09:22:37	116.38961	39.95016
87	2008-02-05 09:25:46	116.38727	39.9549
87	2008-02-05 09:27:38	116.38727	39.9549
87	2008-02-05 09:30:48	116.37618	39.95213
87	2008-02-05 09:32:40	116.37128	39.9567
87	2008-02-05 09:35:49	116.36505	39.95508
87	2008-02-05 09:37:42	116.37247	39.95664
87	2008-02-05 09:40:51	116.38172	39.96158
87	2008-02-05 09:42:43	116.38438	39.96171
87	2008-02-05 09:45:53	116.38923	39.9485
87	2008-02-05 09:47:45	116.39633	39.9476
87	2008-02-05 09:50:54	116.41925	39.9441
87	2008-02-05 09:52:47	116.41962	39.93548
87	2008-02-05 09:55:56	116.42535	39.93616
87	2008-02-05 09:57:48	116.43062	39.93962
87	2008-02-05 10:00:57	116.44983	39.93989
87	2008-02-05 10:07:51	116.45736	39.95636
87	2008-02-05 10:11:00	116.44571	39.95837
87	2008-02-05 10:12:52	116.44357	39.95883
87	2008-02-05 10:16:02	116.43681	39.95374
87	2008-02-05 10:17:54	116.43339	39.95583
87	2008-02-05 10:22:56	116.42609	39.95253
87	2008-02-05 10:26:05	116.42597	39.95482
87	2008-02-05 10:26:05	116.42597	39.95482
87	2008-02-05 10:27:57	116.42046	39.9484
87	2008-02-05 10:31:07	116.4271	39.94176
87	2008-02-05 10:32:59	116.41999	39.93971
87	2008-02-05 10:32:59	116.41999	39.93971
87	2008-02-05 10:36:08	116.41918	39.94844
87	2008-02-05 10:38:01	116.41893	39.9547
87	2008-02-05 10:41:10	116.41264	39.95791
87	2008-02-05 10:43:02	116.4079	39.95979
87	2008-02-05 10:46:12	116.40245	39.95788
87	2008-02-05 10:48:04	116.40174	39.95082
87	2008-02-05 10:51:13	116.37433	39.94749
87	2008-02-05 10:53:06	116.35369	39.9435
87	2008-02-05 10:56:15	116.34996	39.92264
87	2008-02-05 11:01:17	116.32845	39.89601
87	2008-02-05 11:03:09	116.31524	39.89613
87	2008-02-05 11:08:11	116.30547	39.90762
87	2008-02-05 11:11:20	116.30434	39.91881
87	2008-02-05 11:13:12	116.30515	39.92216
87	2008-02-05 11:16:22	116.32023	39.92211
87	2008-02-05 11:18:14	116.33417	39.92168
87	2008-02-05 11:21:23	116.33789	39.92668
87	2008-02-05 11:21:23	116.33789	39.92668
87	2008-02-05 11:23:15	116.33815	39.93097
87	2008-02-05 11:26:25	116.34981	39.92724
87	2008-02-05 11:28:17	116.35048	39.91251
87	2008-02-05 11:31:27	116.35648	39.898
87	2008-02-05 11:33:19	116.3644	39.89829
87	2008-02-05 11:36:28	116.36827	39.89252
87	2008-02-05 11:38:20	116.36815	39.88434
87	2008-02-05 11:41:30	116.36839	39.88106
87	2008-02-05 11:43:22	116.3684	39.8867
87	2008-02-05 11:46:32	116.36836	39.89782
87	2008-02-05 11:48:24	116.36821	39.89898
87	2008-02-05 11:51:33	116.36812	39.9052
87	2008-02-05 11:56:35	116.36745	39.91797
87	2008-02-05 11:58:27	116.36779	39.92111
87	2008-02-05 12:01:37	116.36751	39.91616
87	2008-02-05 12:03:29	116.36745	39.91367
87	2008-02-05 12:06:38	116.35428	39.9127
87	2008-02-05 12:08:30	116.35251	39.91394
87	2008-02-05 12:13:32	116.34697	39.9225
87	2008-02-05 12:16:42	116.34621	39.92687
87	2008-02-05 12:18:34	116.3378	39.92952
87	2008-02-05 12:21:43	116.34455	39.93843
87	2008-02-05 12:23:35	116.34609	39.93952
87	2008-02-05 12:26:45	116.3434	39.94576
87	2008-02-05 12:28:37	116.34161	39.9517
87	2008-02-05 12:31:52	116.33591	39.94681
87	2008-02-05 12:33:39	116.3341	39.94706
87	2008-02-05 12:36:48	116.32876	39.96031
87	2008-02-05 12:38:40	116.32866	39.96598
87	2008-02-05 12:38:40	116.32866	39.96598
87	2008-02-05 12:41:58	116.34127	39.96615
87	2008-02-05 12:43:42	116.35994	39.96633
87	2008-02-05 12:46:51	116.3737	39.98168
87	2008-02-05 12:48:44	116.37642	39.98613
87	2008-02-05 12:51:53	116.41237	39.98734
87	2008-02-05 12:53:45	116.4383	39.98548
87	2008-02-05 12:56:55	116.46382	39.97032
87	2008-02-05 12:58:47	116.48352	39.98807
87	2008-02-05 13:01:56	116.51765	40.01661
87	2008-02-05 13:03:49	116.54571	40.02661
87	2008-02-05 13:06:58	116.57917	40.04683
87	2008-02-05 13:08:50	116.58414	40.05301
87	2008-02-05 13:12:00	116.58668	40.07852
87	2008-02-05 13:13:52	116.58269	40.07957
87	2008-02-05 13:17:01	116.57574	40.08648
87	2008-02-05 13:18:54	116.58219	40.09073
87	2008-02-05 13:22:03	116.58214	40.11574
87	2008-02-05 13:22:03	116.58214	40.11574
87	2008-02-05 13:23:55	116.60442	40.11656
87	2008-02-05 13:27:05	116.63763	40.11623
87	2008-02-05 13:28:57	116.64624	40.11583
87	2008-02-05 13:32:06	116.64696	40.11661
87	2008-02-05 13:33:59	116.64523	40.12038
87	2008-02-05 13:36:39	116.64692	40.1194
87	2008-02-05 13:36:39	116.64692	40.1194
87	2008-02-05 13:48:08	116.63837	40.1164
87	2008-02-05 13:53:09	116.63496	40.1171
87	2008-02-05 14:19:35	116.64719	40.12022
87	2008-02-05 17:53:54	116.62444	40.11647
87	2008-02-05 17:56:42	116.59568	40.11687
87	2008-02-05 17:58:55	116.56765	40.11653
87	2008-02-05 18:01:44	116.54408	40.11585
87	2008-02-05 18:03:57	116.53312	40.11885
87	2008-02-05 18:06:45	116.53574	40.11781
87	2008-02-05 18:08:59	116.5365	40.11537
87	2008-02-05 18:11:47	116.56193	40.11603
87	2008-02-05 18:14:00	116.58219	40.11687
87	2008-02-05 18:16:49	116.61647	40.11635
87	2008-02-05 18:19:02	116.63175	40.11619
87	2008-02-05 18:24:04	116.64706	40.11931
87	2008-02-06 02:31:46	116.65368	40.11544
87	2008-02-06 02:33:59	116.65195	40.11733
87	2008-02-06 02:37:48	116.64899	40.12125
87	2008-02-06 07:30:46	116.64484	40.11873
87	2008-02-06 07:37:35	116.60006	40.11686
87	2008-02-06 07:40:49	116.56431	40.11596
87	2008-02-06 07:45:51	116.5626	40.09407
87	2008-02-06 07:47:38	116.56225	40.08516
87	2008-02-06 07:50:53	116.56666	40.07064
87	2008-02-06 08:02:47	116.56567	40.07215
87	2008-02-06 08:04:54	116.56567	40.07215
87	2008-02-06 08:07:49	116.56567	40.07215
87	2008-02-06 08:09:56	116.56417	40.07136
87	2008-02-06 08:12:51	116.56269	40.06818
87	2008-02-06 08:14:58	116.57339	40.0631
87	2008-02-06 08:17:52	116.5818	40.06749
87	2008-02-06 08:19:59	116.58043	40.07641
87	2008-02-06 08:22:54	116.58043	40.07641
87	2008-02-06 08:25:01	116.58043	40.07641
87	2008-02-06 08:27:56	116.58043	40.07641
87	2008-02-06 08:30:03	116.58043	40.07641
87	2008-02-06 08:32:57	116.58043	40.07641
87	2008-02-06 08:35:04	116.58043	40.07641
87	2008-02-06 08:37:59	116.58043	40.07641
87	2008-02-06 08:40:06	116.58043	40.07641
87	2008-02-06 08:43:01	116.58043	40.07641
87	2008-02-06 08:45:08	116.58043	40.07641
87	2008-02-06 08:50:09	116.58043	40.07641
87	2008-02-06 08:53:04	116.58043	40.07641
87	2008-02-06 08:55:11	116.58043	40.07641
87	2008-02-06 08:58:06	116.58043	40.07641
87	2008-02-06 09:00:13	116.58043	40.07641
87	2008-02-06 09:05:08	116.58044	40.07641
87	2008-02-06 09:05:18	116.58044	40.07641
87	2008-02-06 09:10:10	116.58179	40.07617
87	2008-02-06 09:15:12	116.58196	40.07527
87	2008-02-06 09:15:21	116.58196	40.07527
87	2008-02-06 09:20:13	116.58206	40.07522
87	2008-02-06 09:20:23	116.58206	40.07522
87	2008-02-06 09:25:15	116.58289	40.07484
87	2008-02-06 09:25:24	116.58289	40.07484
87	2008-02-06 09:30:17	116.58289	40.07484
87	2008-02-06 09:30:26	116.58289	40.07484
87	2008-02-06 09:30:26	116.58289	40.07484
87	2008-02-06 09:35:18	116.58289	40.07484
87	2008-02-06 09:35:18	116.58289	40.07484
87	2008-02-06 09:35:28	116.58289	40.07484
87	2008-02-06 09:40:20	116.58289	40.07484
87	2008-02-06 09:40:29	116.58289	40.07484
87	2008-02-06 09:45:22	116.58289	40.07484
87	2008-02-06 09:45:31	116.58289	40.07484
87	2008-02-06 09:50:23	116.58574	40.07673
87	2008-02-06 10:00:31	116.58703	40.07744
87	2008-02-06 10:01:38	116.58703	40.07744
87	2008-02-06 10:34:41	116.5836	40.07741
87	2008-02-06 10:36:52	116.58208	40.07421
87	2008-02-06 10:39:43	116.57687	40.04516
87	2008-02-06 10:41:54	116.54692	40.02707
87	2008-02-06 10:44:45	116.50081	40.00408
87	2008-02-06 10:46:56	116.47609	40.01323
87	2008-02-06 10:49:46	116.4303	40.02049
87	2008-02-06 10:51:57	116.40766	40.02227
87	2008-02-06 10:54:48	116.40166	40.00915
87	2008-02-06 10:56:59	116.40439	40.00554
87	2008-02-06 10:59:50	116.40597	40.00754
87	2008-02-06 11:04:51	116.41202	40.03097
87	2008-02-06 11:07:02	116.40599	40.04509
87	2008-02-06 11:09:53	116.41088	40.05994
87	2008-02-06 11:12:04	116.4189	40.06323
87	2008-02-06 11:12:04	116.4189	40.06323
87	2008-02-06 11:14:55	116.43078	40.07377
87	2008-02-06 11:17:06	116.42717	40.07813
87	2008-02-06 11:19:56	116.40841	40.07812
87	2008-02-06 11:22:07	116.40101	40.07826
87	2008-02-06 11:24:58	116.376	40.07876
87	2008-02-06 11:30:00	116.33959	40.0792
87	2008-02-06 11:32:11	116.3225	40.07666
87	2008-02-06 11:35:01	116.32331	40.08072
87	2008-02-06 11:37:12	116.34715	40.08252
87	2008-02-06 11:40:03	116.36513	40.0865
87	2008-02-06 11:42:14	116.37745	40.08738
87	2008-02-06 11:45:05	116.39976	40.08725
87	2008-02-06 11:50:06	116.40768	40.07867
87	2008-02-06 11:52:17	116.40627	40.07061
87	2008-02-06 11:55:08	116.40656	40.06754
87	2008-02-06 12:00:09	116.40593	40.05033
87	2008-02-06 12:02:21	116.40464	40.03446
87	2008-02-06 12:05:11	116.40247	40.02177
87	2008-02-06 12:05:11	116.40247	40.02177
87	2008-02-06 12:07:22	116.40139	40.01072
87	2008-02-06 12:10:13	116.38041	40.00854
87	2008-02-06 12:12:24	116.38073	39.99465
87	2008-02-06 12:15:14	116.37388	39.98026
87	2008-02-06 12:17:25	116.37291	39.95769
87	2008-02-06 12:20:16	116.37552	39.95666
87	2008-02-06 12:22:27	116.37346	39.95956
87	2008-02-06 12:25:18	116.38721	39.96707
87	2008-02-06 12:27:29	116.41352	39.9678
87	2008-02-06 12:30:19	116.44428	39.95901
87	2008-02-06 12:32:30	116.45565	39.94197
87	2008-02-06 12:35:21	116.45516	39.91917
87	2008-02-06 12:37:32	116.45503	39.91806
87	2008-02-06 12:40:23	116.46594	39.91457
87	2008-02-06 12:42:34	116.48184	39.91411
87	2008-02-06 12:45:24	116.49699	39.91448
87	2008-02-06 12:47:35	116.50625	39.91488
87	2008-02-06 12:50:26	116.51523	39.91573
87	2008-02-06 12:52:37	116.52741	39.91553
87	2008-02-06 12:55:28	116.5387	39.91493
87	2008-02-06 13:00:29	116.56214	39.91462
87	2008-02-06 13:02:40	116.57059	39.91355
87	2008-02-06 13:05:30	116.58242	39.91161
87	2008-02-06 13:07:41	116.58504	39.91247
87	2008-02-06 13:10:32	116.58522	39.91709
87	2008-02-06 13:12:43	116.58449	39.92314
87	2008-02-06 13:12:43	116.58449	39.92314
87	2008-02-06 13:15:33	116.5578	39.92316
87	2008-02-06 13:17:44	116.55859	39.93536
87	2008-02-06 13:20:35	116.55718	39.93825
87	2008-02-06 13:22:46	116.55803	39.92821
87	2008-02-06 13:25:37	116.55719	39.91672
87	2008-02-06 13:27:48	116.55089	39.91483
87	2008-02-06 13:30:38	116.54479	39.91286
87	2008-02-06 13:32:49	116.54482	39.91273
87	2008-02-06 13:35:40	116.53511	39.91514
87	2008-02-06 13:37:51	116.52367	39.91581
87	2008-02-06 13:40:42	116.51488	39.91572
87	2008-02-06 13:42:53	116.50593	39.91502
87	2008-02-06 13:50:45	116.49178	39.91428
87	2008-02-06 13:52:56	116.50095	39.91463
87	2008-02-06 13:55:47	116.48834	39.91451
87	2008-02-06 13:57:58	116.48387	39.92858
87	2008-02-06 14:00:48	116.47805	39.96028
87	2008-02-06 14:02:59	116.46816	39.97534
87	2008-02-06 14:05:50	116.48022	39.98624
87	2008-02-06 14:08:01	116.49152	39.99716
87	2008-02-06 14:10:52	116.51538	40.02123
87	2008-02-06 14:10:52	116.51538	40.02123
87	2008-02-06 14:13:03	116.52085	40.0294
87	2008-02-06 14:15:53	116.53398	40.05202
87	2008-02-06 14:18:04	116.54883	40.06406
87	2008-02-06 14:20:55	116.55388	40.09251
87	2008-02-06 14:23:06	116.56214	40.11593
87	2008-02-06 14:25:57	116.6079	40.11648
87	2008-02-06 14:28:08	116.62968	40.11617
87	2008-02-06 14:30:58	116.6472	40.12073
87	2008-02-06 14:33:00	116.64694	40.11936
87	2008-02-06 22:51:59	116.64217	40.11712
87	2008-02-06 22:53:59	116.64045	40.11775
87	2008-02-06 23:25:26	116.64374	40.1207
87	2008-02-06 23:28:15	116.64513	40.11125
87	2008-02-06 23:30:28	116.6545	40.11104
87	2008-02-06 23:33:16	116.66816	40.10862
87	2008-02-06 23:35:29	116.6818	40.10835
87	2008-02-06 23:38:18	116.68978	40.10603
87	2008-02-06 23:40:31	116.6886	40.10718
87	2008-02-06 23:43:20	116.68149	40.10983
87	2008-02-06 23:45:33	116.66837	40.10863
87	2008-02-06 23:48:21	116.65821	40.11577
87	2008-02-06 23:50:34	116.65125	40.12498
87	2008-02-06 23:53:23	116.64541	40.13297
87	2008-02-06 23:55:36	116.64621	40.13439
87	2008-02-06 23:55:36	116.64621	40.13439
87	2008-02-06 23:58:25	116.64539	40.12774
87	2008-02-07 00:00:38	116.64853	40.12086
87	2008-02-07 00:05:42	116.64706	40.11936
87	2008-02-07 22:25:34	116.64706	40.11947
87	2008-02-07 22:27:21	116.64857	40.12095
87	2008-02-07 22:28:03	116.64857	40.12095
87	2008-02-07 22:36:28	116.65927	40.12525
87	2008-02-07 22:39:36	116.66068	40.11517
87	2008-02-07 22:41:30	116.66323	40.10793
87	2008-02-07 22:44:38	116.66831	40.09506
87	2008-02-07 22:46:31	116.6556	40.09517
87	2008-02-07 22:49:40	116.66157	40.08428
87	2008-02-07 22:51:33	116.66427	40.08294
87	2008-02-07 22:53:35	116.66427	40.08294
87	2008-02-08 06:32:32	116.65908	40.0816
87	2008-02-08 06:33:19	116.65571	40.0814
87	2008-02-08 06:37:33	116.6539	40.10714
87	2008-02-08 06:38:20	116.65345	40.10936
87	2008-02-08 06:42:35	116.65943	40.12393
87	2008-02-08 06:43:22	116.65494	40.1218
87	2008-02-08 06:46:59	116.64883	40.12123
87	2008-02-08 10:50:04	116.64039	40.11793
87	2008-02-08 10:55:09	116.64049	40.11733
87	2008-02-08 10:59:56	116.64865	40.12092
87	2008-02-08 11:01:55	116.65089	40.12087
87	2008-02-08 11:03:44	116.65083	40.12074
87	2008-02-08 11:23:24	116.64577	40.12084
87	2008-02-08 11:25:12	116.64529	40.12731
87	2008-02-08 11:28:26	116.64542	40.13442
87	2008-02-08 11:30:14	116.63776	40.13629
87	2008-02-08 11:33:27	116.63435	40.1586
87	2008-02-08 11:35:16	116.63281	40.16612
87	2008-02-08 11:38:29	116.63598	40.19239
87	2008-02-08 11:40:17	116.63617	40.20305
87	2008-02-08 11:43:31	116.62363	40.21052
87	2008-02-08 11:45:19	116.59914	40.21199
87	2008-02-08 11:48:32	116.55912	40.20868
87	2008-02-08 11:50:21	116.55509	40.21452
87	2008-02-08 11:53:22	116.5544	40.21517
87	2008-02-08 12:09:44	116.55453	40.21698
