# Supplementary material for: An adaptive map-matching algorithm based on hierarchical fuzzy system from vehicular GPS data
Source: PLoS One. 2017 Dec 5;12(12):e0188796. doi: 10.1371/journal.pone.0188796 (PMC5716534; doi:10.1371/journal.pone.0188796)
Supplement: S1 Data — (ZIP) [file pone.0188796.s001.zip › data samples/88.txt]

88	2008-02-02 13:38:48	116.43747	39.92208
88	2008-02-02 13:38:58	116.43829	39.92192
88	2008-02-02 13:44:02	116.43139	39.92566
88	2008-02-02 13:48:51	116.43752	39.93057
88	2008-02-02 13:49:01	116.43754	39.92962
88	2008-02-02 13:54:04	116.4464	39.92571
88	2008-02-02 13:58:54	116.46047	39.92195
88	2008-02-02 13:59:05	116.4605	39.92193
88	2008-02-02 14:04:07	116.4753	39.9254
88	2008-02-02 14:08:58	116.47225	39.92993
88	2008-02-02 14:09:08	116.47227	39.93116
88	2008-02-02 14:14:11	116.46644	39.93294
88	2008-02-02 14:19:01	116.47496	39.92781
88	2008-02-02 14:19:11	116.47493	39.92723
88	2008-02-02 14:19:11	116.47493	39.92723
88	2008-02-02 14:24:14	116.48624	39.92168
88	2008-02-02 14:29:04	116.50558	39.92444
88	2008-02-02 14:34:17	116.49687	39.92191
88	2008-02-02 14:39:08	116.48353	39.91824
88	2008-02-02 14:39:18	116.48361	39.91687
88	2008-02-02 14:44:48	116.45512	39.89252
88	2008-02-02 14:49:11	116.45389	39.87728
88	2008-02-02 14:54:24	116.45759	39.87486
88	2008-02-02 14:59:14	116.48009	39.87489
88	2008-02-02 14:59:25	116.48172	39.87473
88	2008-02-02 15:04:27	116.48819	39.8754
88	2008-02-02 15:09:17	116.48402	39.90433
88	2008-02-02 15:09:28	116.48512	39.90555
88	2008-02-02 15:14:32	116.45526	39.8979
88	2008-02-02 15:19:21	116.42387	39.89233
88	2008-02-02 15:19:31	116.42313	39.89236
88	2008-02-02 15:24:34	116.40354	39.89141
88	2008-02-02 15:29:24	116.37927	39.88826
88	2008-02-02 15:29:35	116.37914	39.88827
88	2008-02-02 15:34:42	116.35836	39.8881
88	2008-02-02 15:39:27	116.35724	39.89665
88	2008-02-02 15:39:38	116.35725	39.89666
88	2008-02-02 15:44:40	116.35701	39.90554
88	2008-02-02 15:49:31	116.35826	39.91635
88	2008-02-02 15:49:41	116.35838	39.91646
88	2008-02-02 15:54:44	116.35918	39.92252
88	2008-02-02 15:59:34	116.34968	39.93321
88	2008-02-02 15:59:44	116.34966	39.93374
88	2008-02-02 16:09:37	116.41943	39.94814
88	2008-02-02 16:11:20	116.43449	39.94813
88	2008-02-02 16:29:44	116.46724	40.00102
88	2008-02-02 16:41:30	116.45858	39.97577
88	2008-02-02 16:51:33	116.45906	39.98366
88	2008-02-02 17:06:41	116.45846	39.98791
88	2008-02-02 17:11:43	116.43644	39.98638
88	2008-02-02 17:13:58	116.42546	39.97041
88	2008-02-02 17:24:01	116.3638	39.96674
88	2008-02-02 17:26:47	116.34858	39.96659
88	2008-02-02 17:34:04	116.34993	39.94758
88	2008-02-02 17:44:07	116.32657	39.93485
88	2008-02-02 17:56:57	116.34905	39.95249
88	2008-02-02 18:27:15	116.31147	39.96462
88	2008-02-02 18:30:23	116.30799	39.96326
88	2008-02-02 18:30:23	116.30799	39.96326
88	2008-02-02 18:35:24	116.28974	39.99294
88	2008-02-02 18:37:19	116.28963	39.99563
88	2008-02-02 18:40:26	116.29841	39.9962
88	2008-02-02 18:45:28	116.32602	39.99136
88	2008-02-02 18:47:22	116.32699	39.99034
88	2008-02-02 18:50:32	116.33188	39.99157
88	2008-02-02 18:55:31	116.34719	39.98332
88	2008-02-02 18:57:25	116.34691	39.97477
88	2008-02-02 19:00:32	116.34232	39.97377
88	2008-02-02 19:05:34	116.33494	39.97922
88	2008-02-02 19:10:39	116.3347	39.98473
88	2008-02-02 19:11:30	116.33921	39.98506
88	2008-02-02 19:15:40	116.3473	39.9804
88	2008-02-02 19:20:42	116.34727	39.98045
88	2008-02-02 19:21:33	116.3473	39.98047
88	2008-02-02 19:25:43	116.34732	39.97523
88	2008-02-02 19:30:45	116.36339	39.9661
88	2008-02-02 19:30:45	116.36339	39.9661
88	2008-02-02 19:31:36	116.36426	39.96257
88	2008-02-02 19:35:47	116.3653	39.94963
88	2008-02-02 19:40:48	116.35746	39.94478
88	2008-02-02 19:41:39	116.35727	39.94468
88	2008-02-02 19:45:50	116.35452	39.95094
88	2008-02-02 19:51:43	116.3601	39.95657
88	2008-02-02 19:55:53	116.36418	39.96479
88	2008-02-02 20:00:55	116.37458	39.96663
88	2008-02-02 20:01:46	116.37843	39.96664
88	2008-02-02 20:05:57	116.39485	39.96717
88	2008-02-02 20:10:58	116.39945	39.95761
88	2008-02-02 20:11:49	116.40151	39.95646
88	2008-02-02 20:16:00	116.4021	39.94924
88	2008-02-02 20:21:02	116.41282	39.95782
88	2008-02-02 20:21:53	116.41823	39.95794
88	2008-02-02 20:26:03	116.42838	39.95809
88	2008-02-02 20:31:05	116.4364	39.96401
88	2008-02-02 20:31:56	116.43925	39.96217
88	2008-02-02 20:36:07	116.43246	39.96689
88	2008-02-02 20:36:07	116.43246	39.96689
88	2008-02-02 20:41:08	116.41087	39.96779
88	2008-02-02 20:41:59	116.40667	39.96771
88	2008-02-02 20:46:10	116.39576	39.97297
88	2008-02-02 20:51:12	116.40502	39.96736
88	2008-02-02 20:52:03	116.41057	39.96753
88	2008-02-02 20:56:13	116.4374	39.96333
88	2008-02-02 21:01:15	116.44904	39.95857
88	2008-02-02 21:02:06	116.45188	39.96065
88	2008-02-02 21:06:17	116.47693	39.98326
88	2008-02-02 21:11:18	116.47682	39.99116
88	2008-02-02 21:13:10	116.46969	39.99591
88	2008-02-02 21:16:20	116.46731	40.00314
88	2008-02-02 21:18:11	116.46592	39.99897
88	2008-02-02 21:21:22	116.4798	39.98895
88	2008-02-02 21:23:13	116.48123	39.98842
88	2008-02-02 21:26:23	116.48123	39.98839
88	2008-02-02 21:31:25	116.48125	39.98837
88	2008-02-02 21:33:16	116.48123	39.98838
88	2008-02-02 21:36:27	116.47263	39.99885
88	2008-02-02 21:41:28	116.46567	40.01031
88	2008-02-02 21:43:20	116.46175	40.01017
88	2008-02-02 21:46:30	116.46718	40.00403
88	2008-02-02 21:51:32	116.45875	40.0
88	2008-02-02 21:53:23	116.4524	39.99961
88	2008-02-02 21:53:23	116.4524	39.99961
88	2008-02-02 22:01:34	116.47159	39.97909
88	2008-02-02 22:03:25	116.47561	39.9765
88	2008-02-02 22:06:35	116.48272	39.97189
88	2008-02-02 22:35:48	116.48483	39.9619
88	2008-02-02 22:40:50	116.48392	39.9709
88	2008-02-02 22:54:46	116.47719	39.98282
88	2008-02-02 23:04:49	116.44015	39.9901
88	2008-02-02 23:11:00	116.45167	39.9957
88	2008-02-02 23:16:01	116.44575	39.99512
88	2008-02-02 23:34:59	116.46719	39.99745
88	2008-02-02 23:34:59	116.46719	39.99745
88	2008-02-02 23:41:10	116.46709	39.9974
88	2008-02-02 23:45:03	116.46795	39.99492
88	2008-02-02 23:51:12	116.45519	39.9979
88	2008-02-02 23:55:05	116.45923	39.98714
88	2008-02-03 00:01:15	116.45282	39.96159
88	2008-02-03 00:15:12	116.42642	39.94948
88	2008-02-03 00:21:22	116.41942	39.93738
88	2008-02-03 00:33:30	116.43105	39.8986
88	2008-02-03 00:35:23	116.4388	39.88493
88	2008-02-03 00:38:32	116.43326	39.87215
88	2008-02-03 00:45:27	116.45543	39.88542
88	2008-02-03 00:48:35	116.45419	39.88644
88	2008-02-03 00:53:37	116.43853	39.894
88	2008-02-03 00:55:30	116.43193	39.90181
88	2008-02-03 00:58:38	116.42997	39.90897
88	2008-02-03 01:03:40	116.42146	39.93971
88	2008-02-03 01:05:33	116.41944	39.94145
88	2008-02-03 01:08:42	116.4265	39.93955
88	2008-02-03 01:13:43	116.42165	39.90715
88	2008-02-03 01:18:45	116.38148	39.90599
88	2008-02-03 01:23:46	116.33655	39.90604
88	2008-02-03 01:25:40	116.31591	39.90616
88	2008-02-03 01:28:48	116.3144	39.89595
88	2008-02-03 01:33:50	116.31634	39.899
88	2008-02-03 01:35:43	116.32275	39.89914
88	2008-02-03 01:35:43	116.32275	39.89914
88	2008-02-03 01:43:53	116.32463	39.88312
88	2008-02-03 01:45:46	116.33196	39.88677
88	2008-02-03 01:48:55	116.33632	39.89551
88	2008-02-03 01:53:56	116.34391	39.90397
88	2008-02-03 01:55:50	116.35319	39.90578
88	2008-02-03 01:58:58	116.37811	39.90577
88	2008-02-03 02:04:00	116.42104	39.90691
88	2008-02-03 02:15:56	116.44108	39.93202
88	2008-02-03 03:02:34	116.43608	39.93242
88	2008-02-03 03:04:18	116.42762	39.9395
88	2008-02-03 03:07:36	116.40189	39.95518
88	2008-02-03 03:07:36	116.40189	39.95518
88	2008-02-03 03:12:37	116.419	39.95304
88	2008-02-03 03:14:22	116.42615	39.94775
88	2008-02-03 03:17:39	116.43718	39.93231
88	2008-02-03 03:22:40	116.44959	39.93238
88	2008-02-03 03:24:25	116.45473	39.93239
88	2008-02-03 03:34:28	116.44128	39.93163
88	2008-02-03 03:42:47	116.44148	39.93169
88	2008-02-03 03:44:32	116.44412	39.9287
88	2008-02-03 03:52:50	116.4442	39.91572
88	2008-02-03 03:54:35	116.44422	39.93133
88	2008-02-03 03:57:52	116.44148	39.93125
88	2008-02-03 04:12:57	116.52701	39.93817
88	2008-02-03 04:14:41	116.53295	39.93372
88	2008-02-03 04:17:59	116.52552	39.93791
88	2008-02-03 04:23:00	116.49167	39.93382
88	2008-02-03 04:24:45	116.47118	39.93249
88	2008-02-03 04:28:02	116.44495	39.93244
88	2008-02-03 04:33:04	116.44088	39.93192
88	2008-02-03 04:34:48	116.44086	39.93195
88	2008-02-03 04:38:05	116.44086	39.93197
88	2008-02-03 04:43:07	116.44082	39.93195
88	2008-02-03 04:44:51	116.44119	39.932
88	2008-02-03 04:48:09	116.42751	39.94305
88	2008-02-03 04:53:10	116.35198	39.94309
88	2008-02-03 04:54:55	116.34997	39.92159
88	2008-02-03 04:58:12	116.34208	39.89072
88	2008-02-03 05:03:13	116.35814	39.86413
88	2008-02-03 05:04:58	116.35876	39.85065
88	2008-02-03 05:04:58	116.35876	39.85065
88	2008-02-03 05:08:15	116.37207	39.84423
88	2008-02-03 05:13:17	116.38905	39.85552
88	2008-02-03 05:13:17	116.38905	39.85552
88	2008-02-03 05:15:01	116.40705	39.85549
88	2008-02-03 05:18:42	116.42376	39.86952
88	2008-02-03 05:23:20	116.43113	39.89875
88	2008-02-03 05:25:05	116.42876	39.91654
88	2008-02-03 05:28:22	116.43639	39.93195
88	2008-02-03 05:33:23	116.43633	39.93198
88	2008-02-03 05:35:08	116.43634	39.93196
88	2008-02-03 05:38:25	116.43628	39.93195
88	2008-02-03 05:43:27	116.43634	39.93193
88	2008-02-03 05:45:11	116.43635	39.93196
88	2008-02-03 05:48:28	116.43627	39.93196
88	2008-02-03 05:53:30	116.43632	39.932
88	2008-02-03 05:55:14	116.43628	39.932
88	2008-02-03 05:58:32	116.43631	39.93198
88	2008-02-03 06:03:33	116.43625	39.932
88	2008-02-03 06:05:18	116.4363	39.93199
88	2008-02-03 06:08:34	116.43629	39.93196
88	2008-02-03 06:13:36	116.43632	39.93195
88	2008-02-03 06:15:20	116.43632	39.93198
88	2008-02-03 06:18:37	116.43634	39.93201
88	2008-02-03 06:23:39	116.43633	39.93196
88	2008-02-03 06:25:23	116.43632	39.93202
88	2008-02-03 06:28:41	116.43628	39.93198
88	2008-02-03 06:35:27	116.43631	39.93197
88	2008-02-03 06:38:44	116.43629	39.93197
88	2008-02-03 06:43:46	116.43632	39.93201
88	2008-02-03 06:45:30	116.43747	39.93232
88	2008-02-03 06:48:47	116.44066	39.93118
88	2008-02-03 06:53:49	116.43761	39.93575
88	2008-02-03 06:55:33	116.43562	39.94004
88	2008-02-03 06:58:50	116.43754	39.93273
88	2008-02-03 07:05:37	116.44059	39.9312
88	2008-02-03 07:08:54	116.44146	39.93104
88	2008-02-03 07:13:55	116.45058	39.93237
88	2008-02-03 07:18:57	116.45646	39.96372
88	2008-02-03 07:18:57	116.45646	39.96372
88	2008-02-03 07:23:59	116.45994	39.97849
88	2008-02-03 07:25:43	116.46033	39.97943
88	2008-02-03 07:29:00	116.46421	39.98384
88	2008-02-03 07:34:02	116.46897	39.9763
88	2008-02-03 07:35:47	116.45488	39.96353
88	2008-02-03 07:39:04	116.4394	39.94841
88	2008-02-03 07:44:05	116.42855	39.91582
88	2008-02-03 07:45:50	116.42219	39.90707
88	2008-02-03 07:49:07	116.42113	39.90709
88	2008-02-03 07:54:09	116.41822	39.90669
88	2008-02-03 07:55:53	116.42036	39.91503
88	2008-02-03 07:59:10	116.428	39.93128
88	2008-02-03 08:04:12	116.45316	39.95302
88	2008-02-03 08:05:56	116.46342	39.96204
88	2008-02-03 08:09:14	116.46286	39.96197
88	2008-02-03 08:37:20	116.46971	39.96755
88	2008-02-03 08:42:21	116.48179	39.9878
88	2008-02-03 08:46:14	116.4767	39.99123
88	2008-02-03 08:47:23	116.46951	39.99587
88	2008-02-03 08:52:25	116.45668	39.99148
88	2008-02-03 09:06:21	116.45972	39.99576
88	2008-02-03 09:16:24	116.45974	39.99572
88	2008-02-03 09:17:33	116.45967	39.9957
88	2008-02-03 09:22:35	116.45974	39.99574
88	2008-02-03 09:26:28	116.45981	39.99567
88	2008-02-03 09:27:36	116.45968	39.99573
88	2008-02-03 09:36:31	116.44936	39.98031
88	2008-02-03 09:37:40	116.44495	39.97537
88	2008-02-03 09:42:41	116.44069	39.9616
88	2008-02-03 09:46:34	116.42633	39.95911
88	2008-02-03 09:47:43	116.42675	39.95896
88	2008-02-03 09:56:38	116.4003	39.95023
88	2008-02-03 09:57:46	116.40037	39.95032
88	2008-02-03 10:02:48	116.41867	39.94817
88	2008-02-03 10:06:41	116.42733	39.93277
88	2008-02-03 10:07:50	116.43067	39.93225
88	2008-02-03 10:12:51	116.4309	39.92802
88	2008-02-03 10:16:44	116.43762	39.93444
88	2008-02-03 10:22:54	116.44416	39.93057
88	2008-02-03 10:26:47	116.44411	39.91372
88	2008-02-03 10:27:56	116.44399	39.9126
88	2008-02-03 10:55:20	116.45486	39.87659
88	2008-02-03 11:21:31	116.415	39.87458
88	2008-02-03 11:24:38	116.41467	39.88207
88	2008-02-03 11:29:40	116.43179	39.89228
88	2008-02-03 11:31:35	116.43273	39.8879
88	2008-02-03 11:34:42	116.42809	39.88298
88	2008-02-03 11:39:43	116.43345	39.87417
88	2008-02-03 11:41:38	116.43231	39.86722
88	2008-02-03 11:44:45	116.42825	39.86457
88	2008-02-03 11:44:45	116.42825	39.86457
88	2008-02-03 11:49:47	116.43481	39.85742
88	2008-02-03 11:51:41	116.45153	39.86394
88	2008-02-03 11:54:48	116.45507	39.87902
88	2008-02-03 11:59:50	116.46813	39.9065
88	2008-02-03 12:01:45	116.46809	39.90563
88	2008-02-03 12:04:52	116.46764	39.90717
88	2008-02-03 12:09:53	116.53513	39.96631
88	2008-02-03 12:14:55	116.49327	39.96642
88	2008-02-03 12:21:51	116.46868	39.95384
88	2008-02-03 12:30:00	116.47834	39.94401
88	2008-02-03 12:40:07	116.42737	39.93761
88	2008-02-03 12:44:59	116.42847	39.91291
88	2008-02-03 12:45:08	116.42858	39.91181
88	2008-02-03 12:50:10	116.40376	39.90671
88	2008-02-03 12:55:02	116.39167	39.90632
88	2008-02-03 12:55:12	116.38989	39.90627
88	2008-02-03 13:00:13	116.37017	39.90611
88	2008-02-03 13:05:06	116.36605	39.90596
88	2008-02-03 13:05:15	116.36563	39.90631
88	2008-02-03 13:10:17	116.36746	39.90757
88	2008-02-03 13:15:09	116.36744	39.9076
88	2008-02-03 13:20:20	116.35761	39.90594
88	2008-02-03 13:25:12	116.31663	39.90648
88	2008-02-03 13:25:22	116.31576	39.9065
88	2008-02-03 13:30:23	116.31493	39.90716
88	2008-02-03 13:35:16	116.31597	39.89722
88	2008-02-03 13:40:27	116.31568	39.89701
88	2008-02-03 13:45:28	116.31549	39.89693
88	2008-02-03 13:50:30	116.30439	39.91686
88	2008-02-03 13:50:30	116.30439	39.91686
88	2008-02-03 13:55:22	116.30978	39.9223
88	2008-02-03 13:55:22	116.30978	39.9223
88	2008-02-03 13:55:32	116.30986	39.92234
88	2008-02-03 14:05:25	116.3268	39.92164
88	2008-02-03 14:05:35	116.32796	39.92157
88	2008-02-03 14:10:36	116.32923	39.90483
88	2008-02-03 14:15:29	116.336	39.89732
88	2008-02-03 14:15:38	116.33595	39.89727
88	2008-02-03 14:20:40	116.34266	39.87984
88	2008-02-03 14:25:32	116.38166	39.86971
88	2008-02-03 14:25:41	116.38323	39.86982
88	2008-02-03 14:30:43	116.38156	39.86859
88	2008-02-03 14:35:35	116.37758	39.85898
88	2008-02-03 14:35:45	116.37766	39.85953
88	2008-02-03 14:40:45	116.38801	39.85831
88	2008-02-03 14:43:37	116.38805	39.85778
88	2008-02-03 14:57:30	116.38795	39.85772
88	2008-02-03 15:02:32	116.39933	39.85548
88	2008-02-03 15:03:48	116.4043	39.8556
88	2008-02-03 15:07:33	116.41528	39.8558
88	2008-02-03 15:12:35	116.43424	39.86913
88	2008-02-03 15:12:35	116.43424	39.86913
88	2008-02-03 15:13:51	116.43848	39.87208
88	2008-02-03 15:28:08	116.42179	39.89925
88	2008-02-03 15:30:00	116.4136	39.89987
88	2008-02-03 15:33:09	116.41875	39.90341
88	2008-02-03 15:38:11	116.42693	39.9036
88	2008-02-03 16:04:01	116.41283	39.88668
88	2008-02-03 16:05:55	116.41642	39.88562
88	2008-02-03 16:09:22	116.43424	39.88301
88	2008-02-03 16:14:04	116.45995	39.88303
88	2008-02-03 16:15:59	116.46166	39.8772
88	2008-02-03 16:19:06	116.4661	39.87391
88	2008-02-03 16:24:08	116.46242	39.87492
88	2008-02-03 16:26:02	116.46166	39.87945
88	2008-02-03 16:29:09	116.45548	39.88584
88	2008-02-03 16:34:11	116.45557	39.90388
88	2008-02-03 16:36:05	116.45299	39.90711
88	2008-02-03 16:39:13	116.44836	39.90714
88	2008-02-03 16:46:09	116.43036	39.91363
88	2008-02-03 16:49:36	116.43259	39.92295
88	2008-02-03 16:54:18	116.43255	39.92272
88	2008-02-03 16:56:12	116.43354	39.92256
88	2008-02-03 16:59:43	116.43933	39.92211
88	2008-02-03 17:04:21	116.45144	39.91383
88	2008-02-03 17:06:15	116.4477	39.91308
88	2008-02-03 17:09:23	116.45327	39.91381
88	2008-02-03 17:14:24	116.45488	39.90847
88	2008-02-03 17:16:19	116.45647	39.9082
88	2008-02-03 17:19:26	116.45668	39.908
88	2008-02-03 17:24:28	116.45569	39.91526
88	2008-02-03 17:26:22	116.45566	39.92327
88	2008-02-03 17:29:29	116.45565	39.93692
88	2008-02-03 17:34:31	116.44337	39.96001
88	2008-02-03 17:36:25	116.43478	39.96537
88	2008-02-03 17:39:33	116.4345	39.98282
88	2008-02-03 17:44:34	116.38489	39.98671
88	2008-02-03 17:46:28	116.3714	39.98965
88	2008-02-03 17:49:36	116.35946	40.0064
88	2008-02-03 17:54:37	116.34634	40.02876
88	2008-02-03 17:56:32	116.3517	40.02941
88	2008-02-03 17:59:39	116.3493	40.03377
88	2008-02-03 18:04:41	116.34586	40.02865
88	2008-02-03 18:06:35	116.34348	40.02824
88	2008-02-03 18:06:35	116.34348	40.02824
88	2008-02-03 18:09:42	116.35346	40.01361
88	2008-02-03 18:14:44	116.3587	39.99535
88	2008-02-03 18:16:38	116.35904	39.98891
88	2008-02-03 18:24:47	116.35347	39.97807
88	2008-02-03 18:26:42	116.35679	39.98034
88	2008-02-03 18:29:49	116.34768	39.98513
88	2008-02-03 18:34:51	116.29988	39.98375
88	2008-02-03 18:36:45	116.30175	39.98275
88	2008-02-03 18:39:52	116.30236	39.97454
88	2008-02-03 18:44:54	116.29031	39.97131
88	2008-02-03 18:46:48	116.29077	39.96709
88	2008-02-03 18:49:56	116.2929	39.95986
88	2008-02-03 18:54:57	116.28051	39.9535
88	2008-02-03 18:56:52	116.28231	39.95271
88	2008-02-03 18:59:59	116.2875	39.94433
88	2008-02-03 19:05:01	116.30384	39.93211
88	2008-02-03 19:06:55	116.30932	39.93108
88	2008-02-03 19:10:02	116.3196	39.92705
88	2008-02-03 19:16:57	116.3285	39.91962
88	2008-02-03 19:20:05	116.3284	39.91788
88	2008-02-03 19:25:06	116.32856	39.90969
88	2008-02-03 19:27:00	116.32916	39.90524
88	2008-02-03 19:30:08	116.33281	39.90181
88	2008-02-03 19:35:10	116.3373	39.90174
88	2008-02-03 19:37:04	116.34046	39.90477
88	2008-02-03 19:40:11	116.35446	39.90397
88	2008-02-03 19:45:13	116.35718	39.89994
88	2008-02-03 19:47:07	116.35703	39.89946
88	2008-02-03 19:50:15	116.35059	39.89766
88	2008-02-03 19:55:16	116.3416	39.88841
88	2008-02-03 19:57:11	116.33727	39.88862
88	2008-02-03 19:57:11	116.33727	39.88862
88	2008-02-03 20:00:18	116.33642	39.88711
88	2008-02-03 20:05:19	116.33067	39.88344
88	2008-02-03 20:10:21	116.33002	39.86971
88	2008-02-03 20:15:23	116.33011	39.8682
88	2008-02-03 20:17:17	116.3301	39.86764
88	2008-02-03 20:20:24	116.32967	39.86711
88	2008-02-03 20:25:26	116.34159	39.8488
88	2008-02-03 20:27:20	116.35323	39.85047
88	2008-02-03 20:30:28	116.35795	39.84925
88	2008-02-03 20:35:29	116.36665	39.84927
88	2008-02-03 20:37:24	116.3688	39.84926
88	2008-02-03 20:40:31	116.38059	39.84786
88	2008-02-03 20:45:33	116.3994	39.85546
88	2008-02-03 20:47:27	116.41099	39.8555
88	2008-02-03 20:50:34	116.41783	39.85621
88	2008-02-03 20:55:36	116.42761	39.86297
88	2008-02-03 21:00:38	116.42872	39.86453
88	2008-02-03 21:00:38	116.42872	39.86453
88	2008-02-03 21:05:39	116.43225	39.86456
88	2008-02-03 21:07:34	116.43497	39.86449
88	2008-02-03 21:10:41	116.43555	39.86901
88	2008-02-03 21:15:43	116.43832	39.89466
88	2008-02-03 21:17:37	116.43005	39.90272
88	2008-02-03 21:20:44	116.42795	39.93238
88	2008-02-03 21:25:46	116.45629	39.96355
88	2008-02-03 21:27:40	116.46381	39.9699
88	2008-02-03 21:30:48	116.47842	39.98452
88	2008-02-03 21:35:49	116.4815	39.98824
88	2008-02-03 21:37:44	116.48147	39.98824
88	2008-02-03 21:40:51	116.47738	39.99073
88	2008-02-03 21:45:53	116.46305	39.98473
88	2008-02-03 21:47:47	116.45371	39.98411
88	2008-02-03 21:50:54	116.44823	39.98122
88	2008-02-03 21:55:56	116.4483	39.98123
88	2008-02-03 21:57:50	116.44837	39.98124
88	2008-02-03 22:00:58	116.44814	39.9811
88	2008-02-03 22:05:59	116.44801	39.98112
88	2008-02-03 22:07:53	116.44802	39.98108
88	2008-02-03 22:11:01	116.44818	39.98115
88	2008-02-03 22:16:03	116.44799	39.98105
88	2008-02-03 22:17:57	116.44809	39.98113
88	2008-02-03 22:17:57	116.44809	39.98113
88	2008-02-03 22:26:06	116.44802	39.98113
88	2008-02-03 22:28:00	116.44812	39.98115
88	2008-02-03 22:31:07	116.44804	39.98106
88	2008-02-03 22:36:09	116.44817	39.98104
88	2008-02-03 22:38:03	116.448	39.98102
88	2008-02-03 22:41:11	116.44808	39.98125
88	2008-02-03 22:46:12	116.44809	39.98104
88	2008-02-03 22:48:07	116.44795	39.9811
88	2008-02-03 22:51:14	116.44787	39.98096
88	2008-02-03 22:56:16	116.44816	39.98106
88	2008-02-03 23:01:17	116.44816	39.98125
88	2008-02-03 23:06:19	116.44814	39.98118
88	2008-02-03 23:08:13	116.44812	39.98114
88	2008-02-03 23:11:21	116.44794	39.98105
88	2008-02-03 23:16:22	116.44821	39.98121
88	2008-02-03 23:18:17	116.44784	39.98097
88	2008-02-03 23:21:24	116.44821	39.98112
88	2008-02-03 23:28:20	116.44847	39.98139
88	2008-02-03 23:38:23	116.44876	39.98166
88	2008-02-03 23:41:31	116.44802	39.98105
88	2008-02-03 23:48:26	116.44826	39.98126
88	2008-02-03 23:51:33	116.44807	39.98119
88	2008-02-03 23:56:35	116.44824	39.98117
88	2008-02-04 00:01:36	116.44815	39.9813
88	2008-02-04 00:08:32	116.44806	39.98101
88	2008-02-04 00:11:40	116.44934	39.98068
88	2008-02-04 00:16:41	116.42531	39.96975
88	2008-02-04 00:18:35	116.42899	39.96795
88	2008-02-04 00:21:43	116.43743	39.96383
88	2008-02-04 00:26:44	116.44856	39.97898
88	2008-02-04 00:37:53	116.46604	39.98259
88	2008-02-04 00:42:55	116.46932	39.98058
88	2008-02-04 00:42:55	116.46932	39.98058
88	2008-02-04 00:48:49	116.48959	39.97047
88	2008-02-04 00:48:54	116.48959	39.97046
88	2008-02-04 01:12:48	116.4805	39.97335
88	2008-02-04 01:17:49	116.45444	39.95379
88	2008-02-04 01:20:36	116.44925	39.94773
88	2008-02-04 01:22:51	116.44415	39.94023
88	2008-02-04 01:27:53	116.44084	39.93198
88	2008-02-04 01:30:39	116.42788	39.93538
88	2008-02-04 01:32:54	116.4262	39.95259
88	2008-02-04 01:37:56	116.42745	39.93295
88	2008-02-04 01:40:43	116.44071	39.93198
88	2008-02-04 01:42:58	116.44892	39.93235
88	2008-02-04 01:47:59	116.45536	39.89782
88	2008-02-04 01:50:46	116.45587	39.88296
88	2008-02-04 01:53:01	116.4633	39.87812
88	2008-02-04 01:58:03	116.45581	39.88322
88	2008-02-04 02:00:49	116.44331	39.88334
88	2008-02-04 02:03:04	116.42522	39.8832
88	2008-02-04 02:10:52	116.42519	39.89214
88	2008-02-04 02:13:07	116.44152	39.8922
88	2008-02-04 02:18:09	116.47083	39.88303
88	2008-02-04 02:20:56	116.49125	39.87781
88	2008-02-04 02:23:11	116.49395	39.86643
88	2008-02-04 02:28:12	116.49418	39.86688
88	2008-02-04 02:30:59	116.49171	39.87762
88	2008-02-04 02:33:14	116.47205	39.88322
88	2008-02-04 02:38:16	116.48418	39.90876
88	2008-02-04 02:41:02	116.48388	39.94031
88	2008-02-04 02:43:17	116.47429	39.96291
88	2008-02-04 02:48:19	116.46109	39.98324
88	2008-02-04 02:51:06	116.45664	39.99553
88	2008-02-04 02:53:21	116.45507	39.99737
88	2008-02-04 02:58:22	116.45871	40.01167
88	2008-02-04 02:58:22	116.45871	40.01167
88	2008-02-04 03:01:09	116.45851	40.0103
88	2008-02-04 03:03:24	116.46112	40.00852
88	2008-02-04 03:08:26	116.4587	39.98626
88	2008-02-04 03:11:12	116.44954	39.98061
88	2008-02-04 03:13:27	116.44652	39.97696
88	2008-02-04 03:18:29	116.4417	39.9624
88	2008-02-04 03:21:16	116.44011	39.95569
88	2008-02-04 03:23:31	116.43934	39.94833
88	2008-02-04 03:28:32	116.44069	39.9323
88	2008-02-04 03:31:19	116.44133	39.93191
88	2008-02-04 03:33:34	116.44131	39.93198
88	2008-02-04 03:38:36	116.4413	39.93203
88	2008-02-04 03:41:22	116.44125	39.93208
88	2008-02-04 03:43:37	116.4411	39.93202
88	2008-02-04 03:48:39	116.44111	39.93203
88	2008-02-04 03:51:26	116.44093	39.93201
88	2008-02-04 03:51:26	116.44093	39.93201
88	2008-02-04 03:53:41	116.44087	39.93198
88	2008-02-04 03:58:42	116.4409	39.93202
88	2008-02-04 04:01:29	116.44083	39.93203
88	2008-02-04 04:01:29	116.44083	39.93203
88	2008-02-04 04:03:44	116.44092	39.93197
88	2008-02-04 04:08:46	116.44087	39.932
88	2008-02-04 04:08:46	116.44087	39.932
88	2008-02-04 04:11:32	116.45172	39.93235
88	2008-02-04 04:13:47	116.45556	39.91013
88	2008-02-04 04:18:49	116.4852	39.89914
88	2008-02-04 04:21:35	116.48518	39.89901
88	2008-02-04 04:23:51	116.48389	39.90982
88	2008-02-04 04:28:52	116.45575	39.92162
88	2008-02-04 04:31:39	116.4557	39.94485
88	2008-02-04 04:33:54	116.43146	39.96749
88	2008-02-04 04:38:55	116.38208	39.9679
88	2008-02-04 04:41:42	116.38882	39.96182
88	2008-02-04 04:43:57	116.40167	39.95755
88	2008-02-04 04:48:59	116.42737	39.94103
88	2008-02-04 04:51:45	116.44132	39.93188
88	2008-02-04 04:54:00	116.44168	39.93106
88	2008-02-04 04:59:02	116.44103	39.93202
88	2008-02-04 05:04:04	116.44095	39.93203
88	2008-02-04 05:09:04	116.44101	39.93201
88	2008-02-04 05:11:51	116.44082	39.932
88	2008-02-04 05:14:06	116.44085	39.93196
88	2008-02-04 05:19:08	116.44085	39.93196
88	2008-02-04 05:21:54	116.44084	39.93198
88	2008-02-04 05:24:09	116.44082	39.93198
88	2008-02-04 05:29:11	116.44109	39.93203
88	2008-02-04 05:31:58	116.44077	39.93165
88	2008-02-04 05:34:13	116.4411	39.93197
88	2008-02-04 05:39:14	116.4411	39.93201
88	2008-02-04 05:42:01	116.44135	39.93101
88	2008-02-04 05:44:16	116.44002	39.93238
88	2008-02-04 05:49:18	116.43854	39.88745
88	2008-02-04 05:52:04	116.43225	39.86095
88	2008-02-04 05:59:21	116.43829	39.87148
88	2008-02-04 06:02:08	116.43614	39.89757
88	2008-02-04 06:04:23	116.42862	39.92023
88	2008-02-04 06:09:24	116.44083	39.93224
88	2008-02-04 06:12:11	116.4216	39.94836
88	2008-02-04 06:14:26	116.40172	39.95749
88	2008-02-04 06:19:28	116.40123	39.98082
88	2008-02-04 06:22:14	116.40187	39.99742
88	2008-02-04 06:24:29	116.40641	39.99709
88	2008-02-04 06:29:31	116.418	39.98109
88	2008-02-04 06:32:17	116.41878	39.96106
88	2008-02-04 06:34:32	116.42736	39.94637
88	2008-02-04 06:42:21	116.44058	39.93178
88	2008-02-04 06:44:36	116.44054	39.93124
88	2008-02-04 06:49:37	116.43836	39.93911
88	2008-02-04 06:52:24	116.44405	39.94635
88	2008-02-04 06:54:39	116.43838	39.95145
88	2008-02-04 06:59:41	116.44054	39.93124
88	2008-02-04 07:04:42	116.4553	39.93146
88	2008-02-04 07:09:44	116.47129	39.89156
88	2008-02-04 07:12:31	116.47147	39.89158
88	2008-02-04 07:14:46	116.47162	39.89884
88	2008-02-04 07:19:47	116.46346	39.91769
88	2008-02-04 07:22:34	116.45593	39.92221
88	2008-02-04 07:24:49	116.44019	39.9219
88	2008-02-04 07:29:51	116.42117	39.93516
88	2008-02-04 07:34:52	116.43714	39.93228
88	2008-02-04 07:39:54	116.44051	39.93124
88	2008-02-04 07:42:41	116.43719	39.93241
88	2008-02-04 07:44:56	116.41564	39.93232
88	2008-02-04 07:49:57	116.38876	39.93927
88	2008-02-04 07:52:44	116.38921	39.94995
88	2008-02-04 07:54:59	116.39136	39.96703
88	2008-02-04 08:00:01	116.40169	39.95437
88	2008-02-04 08:02:47	116.40217	39.94027
88	2008-02-04 08:02:47	116.40217	39.94027
88	2008-02-04 08:05:02	116.40248	39.93228
88	2008-02-04 08:10:04	116.42821	39.93348
88	2008-02-04 08:12:50	116.43519	39.94767
88	2008-02-04 08:15:06	116.45037	39.95898
88	2008-02-04 08:20:07	116.47639	39.98272
88	2008-02-04 08:22:54	116.48772	39.99308
88	2008-02-04 08:25:09	116.50704	40.01078
88	2008-02-04 08:30:10	116.54343	40.0585
88	2008-02-04 08:32:57	116.55278	40.08581
88	2008-02-04 08:35:12	116.55658	40.10789
88	2008-02-04 08:40:14	116.63759	40.11619
88	2008-02-04 08:43:00	116.67327	40.11452
88	2008-02-04 08:45:15	116.70525	40.12353
88	2008-02-04 08:50:17	116.78361	40.14544
88	2008-02-04 08:53:04	116.795	40.14704
88	2008-02-04 08:55:19	116.79415	40.14662
88	2008-02-04 09:00:20	116.82777	40.14963
88	2008-02-04 09:04:07	116.82795	40.15463
88	2008-02-04 11:51:21	116.82247	40.15777
88	2008-02-04 11:54:10	116.8202	40.15725
88	2008-02-04 12:05:29	116.81736	40.15234
88	2008-02-04 12:10:20	116.81777	40.15027
88	2008-02-04 12:10:30	116.81782	40.14978
88	2008-02-04 12:15:32	116.81663	40.14867
88	2008-02-04 12:20:23	116.78638	40.14588
88	2008-02-04 12:25:35	116.74916	40.14921
88	2008-02-04 12:30:26	116.74299	40.17814
88	2008-02-04 12:30:37	116.74138	40.17845
88	2008-02-04 12:35:39	116.73146	40.18242
88	2008-02-04 12:36:42	116.73142	40.18244
88	2008-02-04 12:36:43	116.73143	40.18244
88	2008-02-04 13:51:49	116.73179	40.18238
88	2008-02-04 13:54:34	116.73471	40.18334
88	2008-02-04 14:28:54	116.50032	40.00582
88	2008-02-04 14:28:54	116.50032	40.00582
88	2008-02-04 15:34:19	116.73466	40.18336
88	2008-02-04 15:39:21	116.73146	40.18247
88	2008-02-04 16:05:42	116.78622	40.17467
88	2008-02-04 16:10:44	116.81288	40.17201
88	2008-02-04 21:05:16	116.82027	40.1572
88	2008-02-04 21:26:40	116.7667	40.14106
88	2008-02-04 21:31:41	116.71641	40.13275
88	2008-02-04 21:34:29	116.69164	40.13147
88	2008-02-04 21:36:43	116.67694	40.13152
88	2008-02-04 21:44:32	116.64845	40.14171
88	2008-02-04 21:44:32	116.64845	40.14171
88	2008-02-04 22:41:12	116.64729	40.13949
88	2008-02-04 22:44:58	116.64485	40.13824
88	2008-02-05 00:36:40	116.67807	40.13138
88	2008-02-05 00:36:59	116.68227	40.13128
88	2008-02-05 00:47:03	116.78525	40.14571
88	2008-02-05 00:52:04	116.82721	40.1537
88	2008-02-05 00:54:46	116.82807	40.15432
88	2008-02-05 02:01:25	116.82775	40.15062
88	2008-02-05 02:31:35	116.58166	40.05925
88	2008-02-05 02:57:04	116.46326	39.96199
88	2008-02-05 03:07:08	116.46322	39.96191
88	2008-02-05 03:20:22	116.46312	39.96194
88	2008-02-05 03:30:01	116.46316	39.96198
88	2008-02-05 03:45:31	116.46313	39.96195
88	2008-02-05 03:50:08	116.46314	39.9619
88	2008-02-05 04:05:13	116.46315	39.96195
88	2008-02-05 04:07:28	116.46326	39.96182
88	2008-02-05 04:10:15	116.46309	39.96196
88	2008-02-05 04:17:31	116.46316	39.96193
88	2008-02-05 04:27:34	116.4633	39.96188
88	2008-02-05 04:45:49	116.46305	39.96191
88	2008-02-05 04:50:27	116.46312	39.96195
88	2008-02-05 05:20:37	116.46319	39.962
88	2008-02-05 05:27:53	116.46315	39.96184
88	2008-02-05 05:30:40	116.46315	39.96191
88	2008-02-05 05:37:56	116.46307	39.96194
88	2008-02-05 05:45:45	116.46319	39.96201
88	2008-02-05 05:50:47	116.44414	39.94521
88	2008-02-05 05:55:48	116.44072	39.93194
88	2008-02-05 06:05:52	116.49262	39.89703
88	2008-02-05 06:09:07	116.49253	39.89942
88	2008-02-05 06:10:53	116.47374	39.89921
88	2008-02-05 06:15:55	116.44455	39.93244
88	2008-02-05 06:19:10	116.44064	39.93202
88	2008-02-05 06:20:57	116.44062	39.93202
88	2008-02-05 06:36:02	116.47147	39.91432
88	2008-02-05 06:39:17	116.49396	39.91443
88	2008-02-05 06:41:03	116.50378	39.91543
88	2008-02-05 06:41:03	116.50378	39.91543
88	2008-02-05 06:49:20	116.44429	39.93243
88	2008-02-05 07:06:12	116.45563	39.94552
88	2008-02-05 07:11:13	116.37787	39.96697
88	2008-02-05 07:19:30	116.31063	39.98141
88	2008-02-05 07:21:17	116.30988	39.99058
88	2008-02-05 07:26:18	116.30943	40.01717
88	2008-02-05 07:31:44	116.30307	40.02146
88	2008-02-05 07:36:22	116.31277	40.0063
88	2008-02-05 07:39:37	116.32485	39.99136
88	2008-02-05 07:46:49	116.31327	39.96519
88	2008-02-05 07:51:27	116.29801	39.93494
88	2008-02-05 07:56:28	116.30524	39.93982
88	2008-02-05 07:59:43	116.31115	39.95441
88	2008-02-05 08:06:32	116.32681	39.96616
88	2008-02-05 08:11:33	116.34987	39.94529
88	2008-02-05 08:21:37	116.3444	39.94277
88	2008-02-05 08:48:52	116.39541	39.86746
88	2008-02-05 08:53:55	116.42851	39.86929
88	2008-02-05 08:58:55	116.4387	39.89261
88	2008-02-05 09:00:46	116.43032	39.89959
88	2008-02-05 09:08:59	116.45032	39.95481
88	2008-02-05 09:10:49	116.45438	39.95368
88	2008-02-05 09:10:49	116.45438	39.95368
88	2008-02-05 09:14:01	116.46303	39.96202
88	2008-02-05 09:22:53	116.46891	39.96672
88	2008-02-05 09:24:07	116.4728	39.9704
88	2008-02-05 09:29:08	116.47642	39.98283
88	2008-02-05 09:32:56	116.48055	39.98886
88	2008-02-05 09:34:10	116.48049	39.9889
88	2008-02-05 09:39:12	116.48049	39.98884
88	2008-02-05 09:43:00	116.48047	39.98882
88	2008-02-05 09:44:13	116.48057	39.98889
88	2008-02-05 09:49:15	116.48048	39.98887
88	2008-02-05 09:54:17	116.48056	39.98888
88	2008-02-05 09:54:17	116.48056	39.98888
88	2008-02-05 09:59:18	116.48061	39.98885
88	2008-02-05 10:03:06	116.48056	39.98886
88	2008-02-05 10:04:20	116.48064	39.98891
88	2008-02-05 10:09:22	116.48047	39.98889
88	2008-02-05 10:13:10	116.48051	39.98887
88	2008-02-05 10:14:23	116.48058	39.98888
88	2008-02-05 10:19:25	116.48055	39.9889
88	2008-02-05 10:23:13	116.48055	39.9889
88	2008-02-05 10:23:13	116.48055	39.9889
88	2008-02-05 10:24:27	116.48052	39.98891
88	2008-02-05 10:29:28	116.48059	39.9889
88	2008-02-05 10:33:16	116.48053	39.98893
88	2008-02-05 10:34:30	116.48048	39.98884
88	2008-02-05 10:39:31	116.48056	39.98888
88	2008-02-05 10:43:19	116.48053	39.98888
88	2008-02-05 10:44:33	116.48054	39.98887
88	2008-02-05 10:49:35	116.48048	39.98882
88	2008-02-05 10:53:23	116.48055	39.98888
88	2008-02-05 10:54:36	116.47684	39.99116
88	2008-02-05 10:59:38	116.46196	39.99621
88	2008-02-05 11:03:26	116.45648	39.99479
88	2008-02-05 11:04:40	116.45654	39.99473
88	2008-02-05 11:09:41	116.45677	39.99101
88	2008-02-05 11:13:29	116.46708	39.98939
88	2008-02-05 11:14:43	116.47137	39.98668
88	2008-02-05 11:19:45	116.46853	39.98456
88	2008-02-05 11:23:33	116.45666	39.99541
88	2008-02-05 11:24:46	116.45652	39.99472
88	2008-02-05 11:29:48	116.45657	39.99471
88	2008-02-05 11:33:36	116.4671	39.99753
88	2008-02-05 11:34:50	116.47126	39.99477
88	2008-02-05 12:26:06	116.44635	39.99524
88	2008-02-05 12:29:13	116.43571	39.98802
88	2008-02-05 12:34:14	116.4177	39.99738
88	2008-02-05 12:46:13	116.38987	39.98684
88	2008-02-05 13:11:24	116.3464	39.99809
88	2008-02-05 13:15:43	116.32757	39.98519
88	2008-02-05 13:20:45	116.31016	39.98415
88	2008-02-05 13:21:28	116.31013	39.98335
88	2008-02-05 13:25:47	116.30725	39.97751
88	2008-02-05 13:30:48	116.31082	39.97653
88	2008-02-05 13:31:31	116.31084	39.97654
88	2008-02-05 13:35:50	116.30706	39.97467
88	2008-02-05 13:40:56	116.29506	39.97763
88	2008-02-05 13:41:34	116.29508	39.97764
88	2008-02-05 13:45:53	116.3	39.98089
88	2008-02-05 13:50:55	116.30748	39.98106
88	2008-02-05 13:51:38	116.30519	39.98114
88	2008-02-05 13:55:57	116.29581	39.98425
88	2008-02-05 13:55:57	116.29581	39.98425
88	2008-02-05 14:00:58	116.27809	39.9894
88	2008-02-05 14:01:41	116.27469	39.98925
88	2008-02-05 14:06:00	116.26912	39.95898
88	2008-02-05 14:11:02	116.26207	39.92774
88	2008-02-05 14:11:44	116.25976	39.92784
88	2008-02-05 14:16:03	116.25899	39.9278
88	2008-02-05 14:21:28	116.26926	39.95938
88	2008-02-05 14:21:48	116.26879	39.96342
88	2008-02-05 14:26:07	116.32175	39.98452
88	2008-02-05 14:31:08	116.39547	39.98676
88	2008-02-05 14:31:51	116.40103	39.98687
88	2008-02-05 14:36:10	116.40919	39.9871
88	2008-02-05 14:41:54	116.41099	39.98458
88	2008-02-05 14:46:13	116.40973	39.98192
88	2008-02-05 14:51:15	116.41834	39.97429
88	2008-02-05 14:51:58	116.41851	39.96966
88	2008-02-05 14:56:16	116.40742	39.96774
88	2008-02-05 15:01:18	116.34149	39.9664
88	2008-02-05 15:02:01	116.33197	39.96631
88	2008-02-05 15:31:29	116.31069	40.03099
88	2008-02-05 15:33:24	116.3185	40.03429
88	2008-02-05 15:36:31	116.33215	40.03634
88	2008-02-05 15:41:32	116.33409	40.03945
88	2008-02-05 15:43:28	116.324	40.0528
88	2008-02-05 15:46:34	116.31206	40.06876
88	2008-02-05 15:51:36	116.3224	40.07745
88	2008-02-05 15:53:31	116.33321	40.07872
88	2008-02-05 15:56:37	116.35826	40.07976
88	2008-02-05 16:01:39	116.36866	40.08022
88	2008-02-05 16:01:39	116.36866	40.08022
88	2008-02-05 16:03:34	116.36246	40.07998
88	2008-02-05 16:06:41	116.33654	40.07911
88	2008-02-05 16:11:42	116.31024	40.07293
88	2008-02-05 16:13:38	116.31056	40.06875
88	2008-02-05 16:16:44	116.32214	40.05422
88	2008-02-05 16:21:46	116.33401	40.03849
88	2008-02-05 16:23:41	116.33395	40.03849
88	2008-02-05 16:26:47	116.33692	40.03502
88	2008-02-05 16:33:44	116.3593	40.03018
88	2008-02-05 16:36:51	116.36179	40.03462
88	2008-02-05 16:41:52	116.34346	40.02824
88	2008-02-05 16:43:47	116.34341	40.02828
88	2008-02-05 16:46:54	116.35237	40.01502
88	2008-02-05 16:51:56	116.37282	39.97543
88	2008-02-05 16:53:51	116.36561	39.97552
88	2008-02-05 17:02:24	116.34901	39.95233
88	2008-02-05 17:03:54	116.35006	39.94707
88	2008-02-05 17:07:01	116.34917	39.9391
88	2008-02-05 17:12:02	116.3493	39.93294
88	2008-02-05 17:13:57	116.34468	39.93117
88	2008-02-05 17:17:04	116.33784	39.9309
88	2008-02-05 17:22:06	116.33774	39.92901
88	2008-02-05 17:24:01	116.33513	39.92696
88	2008-02-05 17:27:07	116.34322	39.93048
88	2008-02-05 17:32:09	116.36227	39.94618
88	2008-02-05 17:34:04	116.37331	39.95412
88	2008-02-05 17:37:10	116.38316	39.96168
88	2008-02-05 17:42:12	116.3826	39.96677
88	2008-02-05 17:44:07	116.39705	39.96729
88	2008-02-05 17:47:14	116.41173	39.96851
88	2008-02-05 17:52:15	116.41963	39.98204
88	2008-02-05 17:54:11	116.41798	39.98572
88	2008-02-05 17:57:17	116.41808	39.99513
88	2008-02-05 18:02:19	116.40581	39.99747
88	2008-02-05 18:04:14	116.40392	39.99743
88	2008-02-05 18:04:14	116.40392	39.99743
88	2008-02-05 18:07:20	116.39935	39.99856
88	2008-02-05 18:12:22	116.40141	39.99989
88	2008-02-05 18:14:17	116.40119	39.99383
88	2008-02-05 18:17:24	116.39726	39.9925
88	2008-02-05 18:22:25	116.40149	39.99559
88	2008-02-05 18:24:21	116.40176	40.00507
88	2008-02-05 18:27:26	116.40237	40.02003
88	2008-02-05 18:32:28	116.40657	40.04269
88	2008-02-05 18:34:23	116.40704	40.05166
88	2008-02-05 18:37:29	116.4108	40.05846
88	2008-02-05 18:42:31	116.41679	40.07277
88	2008-02-05 18:44:26	116.42385	40.07615
88	2008-02-05 18:47:33	116.41939	40.07283
88	2008-02-05 18:52:34	116.41078	40.06046
88	2008-02-05 18:54:29	116.41032	40.05664
88	2008-02-05 18:57:36	116.40746	40.05299
88	2008-02-05 19:02:38	116.4116	40.02639
88	2008-02-05 19:23:57	116.39553	39.9715
88	2008-02-05 19:25:43	116.39583	39.97066
88	2008-02-05 19:28:59	116.40133	39.9723
88	2008-02-05 19:34:00	116.39895	39.97561
88	2008-02-05 19:35:47	116.40124	39.9813
88	2008-02-05 19:39:02	116.40156	39.99707
88	2008-02-05 19:44:04	116.40981	39.9975
88	2008-02-05 19:45:50	116.41028	39.99744
88	2008-02-05 19:49:05	116.41783	39.98796
88	2008-02-05 19:54:07	116.44412	39.98233
88	2008-02-05 19:55:53	116.45093	39.98478
88	2008-02-05 19:59:14	116.45675	39.99308
88	2008-02-05 20:04:10	116.46158	40.00405
88	2008-02-05 20:05:57	116.46135	40.01008
88	2008-02-05 20:14:13	116.43017	40.03607
88	2008-02-05 20:16:00	116.42027	40.04019
88	2008-02-05 20:19:15	116.40602	40.04524
88	2008-02-05 20:24:17	116.40682	40.06689
88	2008-02-05 20:26:03	116.40773	40.0778
88	2008-02-05 20:34:20	116.40723	40.05972
88	2008-02-05 20:36:07	116.40739	40.05684
88	2008-02-05 20:39:22	116.40662	40.04311
88	2008-02-05 20:44:23	116.40864	40.02545
88	2008-02-05 20:49:25	116.41203	40.03097
88	2008-02-05 20:54:27	116.43515	40.03093
88	2008-02-05 20:56:13	116.44209	40.02688
88	2008-02-05 20:59:28	116.46061	40.01916
88	2008-02-05 21:04:30	116.4617	39.99739
88	2008-02-05 21:06:16	116.46729	39.98923
88	2008-02-05 21:09:32	116.4798	39.98912
88	2008-02-05 21:14:33	116.48109	39.98833
88	2008-02-05 21:16:20	116.48113	39.98842
88	2008-02-05 21:19:35	116.48116	39.98844
88	2008-02-05 21:24:37	116.47586	39.99171
88	2008-02-05 21:26:23	116.46395	39.99124
88	2008-02-05 21:29:38	116.44978	39.98099
88	2008-02-05 21:34:40	116.44301	39.98362
88	2008-02-05 21:36:26	116.44097	39.99222
88	2008-02-05 21:39:42	116.45154	39.99566
88	2008-02-05 21:44:43	116.46321	39.99177
88	2008-02-05 21:44:43	116.46321	39.99177
88	2008-02-05 21:46:30	116.46187	40.00157
88	2008-02-05 21:49:45	116.46586	40.00387
88	2008-02-05 21:54:47	116.47218	40.00712
88	2008-02-05 21:56:33	116.46444	40.0103
88	2008-02-05 21:59:48	116.46411	40.01154
88	2008-02-05 22:04:50	116.47229	40.00208
88	2008-02-05 22:06:36	116.46576	39.99899
88	2008-02-05 22:09:52	116.4475	39.99566
88	2008-02-05 22:14:53	116.41911	39.98767
88	2008-02-05 22:16:40	116.39704	39.9872
88	2008-02-05 22:19:55	116.38784	39.97558
88	2008-02-05 22:24:57	116.38173	39.97067
88	2008-02-05 22:26:43	116.38571	39.97162
88	2008-02-05 22:29:57	116.39562	39.966
88	2008-02-05 22:34:59	116.40126	39.98165
88	2008-02-05 22:34:59	116.40126	39.98165
88	2008-02-05 22:36:45	116.40091	39.98728
88	2008-02-05 22:40:00	116.39622	39.98867
88	2008-02-05 22:45:02	116.40123	39.99032
88	2008-02-05 23:14:20	116.43472	39.91721
88	2008-02-05 23:16:11	116.43731	39.92115
88	2008-02-05 23:26:15	116.44417	39.90782
88	2008-02-05 23:26:15	116.44417	39.90782
88	2008-02-05 23:29:25	116.45455	39.90678
88	2008-02-05 23:34:27	116.45621	39.90645
88	2008-02-05 23:36:18	116.45043	39.9073
88	2008-02-05 23:39:34	116.44433	39.91178
88	2008-02-05 23:44:30	116.44362	39.92897
88	2008-02-05 23:54:33	116.4158	39.90706
88	2008-02-05 23:56:25	116.40304	39.90668
88	2008-02-05 23:59:35	116.38799	39.89895
88	2008-02-06 00:06:28	116.35713	39.89691
88	2008-02-06 00:09:38	116.35291	39.89744
88	2008-02-06 00:14:40	116.34736	39.88836
88	2008-02-06 00:14:40	116.34736	39.88836
88	2008-02-06 00:16:31	116.34446	39.88844
88	2008-02-06 00:19:42	116.33915	39.88164
88	2008-02-06 00:24:03	116.34055	39.88563
88	2008-02-06 00:24:04	116.34055	39.88563
88	2008-02-06 00:32:34	116.3562	39.89779
88	2008-02-06 00:36:28	116.34751	39.89483
88	2008-02-06 00:37:35	116.34785	39.89653
88	2008-02-06 00:42:37	116.34696	39.91273
88	2008-02-06 00:46:31	116.33873	39.92209
88	2008-02-06 00:47:39	116.32923	39.92179
88	2008-02-06 00:52:40	116.31962	39.93718
88	2008-02-06 00:56:34	116.31727	39.95513
88	2008-02-06 00:57:42	116.31373	39.9556
88	2008-02-06 01:02:44	116.31782	39.94983
88	2008-02-06 01:32:16	116.29853	39.8324
88	2008-02-06 01:34:10	116.29141	39.83242
88	2008-02-06 01:37:18	116.28083	39.83734
88	2008-02-06 01:42:19	116.27713	39.85721
88	2008-02-06 01:44:14	116.28258	39.86421
88	2008-02-06 01:47:21	116.30197	39.86578
88	2008-02-06 01:52:21	116.32937	39.86654
88	2008-02-06 01:54:16	116.34264	39.86569
88	2008-02-06 01:57:23	116.35813	39.86844
88	2008-02-06 02:02:25	116.36833	39.88743
88	2008-02-06 02:04:19	116.36826	39.89805
88	2008-02-06 02:12:28	116.37076	39.93083
88	2008-02-06 02:14:23	116.36667	39.93457
88	2008-02-06 02:20:26	116.35235	39.93936
88	2008-02-06 02:49:46	116.44066	39.93196
88	2008-02-06 02:51:38	116.44068	39.93192
88	2008-02-06 02:54:48	116.44074	39.93193
88	2008-02-06 02:59:49	116.44901	39.93983
88	2008-02-06 03:01:42	116.46212	39.94285
88	2008-02-06 03:04:51	116.45084	39.93997
88	2008-02-06 03:09:53	116.44082	39.93197
88	2008-02-06 03:11:45	116.44087	39.93193
88	2008-02-06 03:19:56	116.42722	39.93261
88	2008-02-06 03:21:48	116.41296	39.93234
88	2008-02-06 03:24:57	116.39043	39.93207
88	2008-02-06 03:29:59	116.3382	39.93116
88	2008-02-06 03:31:52	116.32771	39.93116
88	2008-02-06 03:35:01	116.29881	39.93113
88	2008-02-06 03:40:02	116.25514	39.92326
88	2008-02-06 03:41:55	116.24283	39.92612
88	2008-02-06 03:45:04	116.21879	39.92371
88	2008-02-06 04:23:40	116.26047	39.91645
88	2008-02-06 04:25:34	116.2605	39.92269
88	2008-02-06 04:28:42	116.28194	39.92289
88	2008-02-06 04:35:38	116.30985	39.92688
88	2008-02-06 04:35:38	116.30985	39.92688
88	2008-02-06 04:38:46	116.32737	39.93105
88	2008-02-06 04:43:47	116.36302	39.93927
88	2008-02-06 04:45:41	116.36605	39.9463
88	2008-02-06 04:48:48	116.40112	39.94761
88	2008-02-06 04:53:50	116.44065	39.93232
88	2008-02-06 04:55:44	116.42812	39.93324
88	2008-02-06 04:58:52	116.39158	39.94766
88	2008-02-06 05:05:48	116.34199	39.95459
88	2008-02-06 05:08:55	116.34133	39.95487
88	2008-02-06 05:13:57	116.35783	39.93924
88	2008-02-06 05:15:51	116.37548	39.94741
88	2008-02-06 05:24:00	116.42788	39.93448
88	2008-02-06 05:24:00	116.42788	39.93448
88	2008-02-06 05:25:54	116.41294	39.94805
88	2008-02-06 05:37:35	116.29179	39.96407
88	2008-02-06 05:42:17	116.28222	39.9521
88	2008-02-06 05:47:01	116.28147	39.956
88	2008-02-06 05:52:20	116.31469	39.96534
88	2008-02-06 06:02:23	116.42742	39.935
88	2008-02-06 06:07:08	116.4303	39.93238
88	2008-02-06 06:07:25	116.42808	39.9336
88	2008-02-06 06:12:27	116.35484	39.94401
88	2008-02-06 06:17:11	116.34701	39.99186
88	2008-02-06 06:17:11	116.34701	39.99186
88	2008-02-06 06:17:28	116.34705	39.99184
88	2008-02-06 06:22:30	116.3429	40.01082
88	2008-02-06 06:27:15	116.34621	40.00346
88	2008-02-06 06:27:32	116.34634	40.00095
88	2008-02-06 06:32:33	116.34691	39.9716
88	2008-02-06 06:37:18	116.36556	39.94851
88	2008-02-06 06:37:35	116.36567	39.94761
88	2008-02-06 06:42:37	116.40909	39.94783
88	2008-02-06 06:47:21	116.44055	39.93155
88	2008-02-06 06:47:38	116.44054	39.93164
88	2008-02-06 06:52:40	116.42803	39.92683
88	2008-02-06 06:57:24	116.41261	39.89982
88	2008-02-06 06:57:42	116.41266	39.89979
88	2008-02-06 07:02:43	116.38303	39.8928
88	2008-02-06 07:07:28	116.37863	39.89036
88	2008-02-06 07:07:45	116.37866	39.89032
88	2008-02-06 07:12:47	116.38355	39.89145
88	2008-02-06 07:17:31	116.37888	39.88808
88	2008-02-06 07:17:48	116.38193	39.88814
88	2008-02-06 07:22:50	116.43859	39.89213
88	2008-02-06 07:27:34	116.4356	39.93231
88	2008-02-06 07:27:52	116.43947	39.93231
88	2008-02-06 07:32:52	116.44449	39.92165
88	2008-02-06 07:37:37	116.40801	39.92299
88	2008-02-06 07:37:54	116.40422	39.92304
88	2008-02-06 07:42:55	116.40412	39.92294
88	2008-02-06 07:47:40	116.43637	39.93234
88	2008-02-06 07:47:57	116.43932	39.93232
88	2008-02-06 07:52:59	116.46162	39.89196
88	2008-02-06 07:57:43	116.47706	39.89204
88	2008-02-06 07:58:00	116.47359	39.89207
88	2008-02-06 08:03:02	116.48548	39.90825
88	2008-02-06 08:07:47	116.47744	39.96076
88	2008-02-06 08:08:04	116.47418	39.96298
88	2008-02-06 08:13:05	116.50611	40.00856
88	2008-02-06 08:13:05	116.50611	40.00856
88	2008-02-06 08:17:50	116.57231	40.04025
88	2008-02-06 08:18:07	116.57413	40.04232
88	2008-02-06 08:23:09	116.58408	40.05302
88	2008-02-06 08:27:53	116.58354	40.06027
88	2008-02-06 08:28:10	116.58348	40.06069
88	2008-02-06 08:33:12	116.58203	40.07305
88	2008-02-06 08:37:56	116.58655	40.07831
88	2008-02-06 08:38:14	116.58658	40.07828
88	2008-02-06 08:43:15	116.58082	40.07933
88	2008-02-06 08:48:00	116.58318	40.1034
88	2008-02-06 08:48:17	116.58295	40.10614
88	2008-02-06 08:53:19	116.63979	40.11622
88	2008-02-06 08:58:03	116.70355	40.12384
88	2008-02-06 08:58:20	116.70847	40.12288
88	2008-02-06 09:03:22	116.77945	40.14438
88	2008-02-06 09:05:10	116.78929	40.14583
88	2008-02-06 09:12:08	116.78773	40.14526
88	2008-02-06 09:13:28	116.79304	40.14639
88	2008-02-06 09:18:30	116.82417	40.152
88	2008-02-06 09:22:11	116.82801	40.15434
88	2008-02-06 10:38:54	116.82853	40.15455
88	2008-02-06 10:43:56	116.8276	40.15004
88	2008-02-06 10:46:45	116.82763	40.15001
88	2008-02-06 10:48:58	116.82855	40.15444
88	2008-02-06 10:51:08	116.828	40.15477
88	2008-02-06 10:51:10	116.82803	40.15477
88	2008-02-06 11:24:59	116.82774	40.15041
88	2008-02-06 11:30:01	116.77615	40.14358
88	2008-02-06 11:30:48	116.76584	40.14087
88	2008-02-06 11:35:03	116.70703	40.12329
88	2008-02-06 11:40:04	116.65904	40.11568
88	2008-02-06 11:50:54	116.55422	40.09524
88	2008-02-06 11:55:09	116.5419	40.05757
88	2008-02-06 12:00:11	116.52562	40.03694
88	2008-02-06 12:00:58	116.52331	40.03333
88	2008-02-06 12:05:12	116.49591	40.00134
88	2008-02-06 12:10:14	116.47263	39.9987
88	2008-02-06 12:11:01	116.47257	40.00055
88	2008-02-06 12:15:16	116.46294	40.01033
88	2008-02-06 12:20:17	116.46356	39.99717
88	2008-02-06 12:24:06	116.46095	39.99594
88	2008-02-06 12:25:23	116.4565	39.99499
88	2008-02-06 12:30:24	116.45661	39.9937
88	2008-02-06 12:34:09	116.45687	39.9902
88	2008-02-06 12:34:09	116.45687	39.9902
88	2008-02-06 12:40:28	116.45936	39.98705
88	2008-02-06 12:44:13	116.46036	39.98096
88	2008-02-06 12:45:29	116.46196	39.98402
88	2008-02-06 12:50:31	116.48362	39.97115
88	2008-02-06 12:54:16	116.48761	39.96257
88	2008-02-06 12:55:33	116.48778	39.96039
88	2008-02-06 13:00:34	116.47383	39.95393
88	2008-02-06 13:04:19	116.4552	39.94018
88	2008-02-06 13:05:36	116.44423	39.93992
88	2008-02-06 13:10:38	116.42741	39.93387
88	2008-02-06 13:14:23	116.41954	39.92936
88	2008-02-06 13:15:39	116.41993	39.92748
88	2008-02-06 13:20:40	116.42003	39.92629
88	2008-02-06 13:24:25	116.4279	39.92443
88	2008-02-06 13:25:42	116.42792	39.92376
88	2008-02-06 13:30:43	116.43383	39.9227
88	2008-02-06 13:34:28	116.42774	39.9391
88	2008-02-06 13:35:45	116.42693	39.94812
88	2008-02-06 13:40:47	116.42963	39.96551
88	2008-02-06 13:44:31	116.44019	39.96139
88	2008-02-06 13:50:50	116.45349	39.95285
88	2008-02-06 13:54:35	116.45837	39.94586
88	2008-02-06 13:55:51	116.46259	39.94596
88	2008-02-06 14:00:53	116.44923	39.94593
88	2008-02-06 14:05:55	116.44421	39.94643
88	2008-02-06 14:05:55	116.44421	39.94643
88	2008-02-06 14:10:56	116.45369	39.94756
88	2008-02-06 14:14:41	116.45522	39.94279
88	2008-02-06 14:15:58	116.45515	39.9427
88	2008-02-06 14:21:00	116.46079	39.93207
88	2008-02-06 14:24:45	116.4551	39.92008
88	2008-02-06 14:26:01	116.45464	39.91772
88	2008-02-06 14:31:03	116.45482	39.87375
88	2008-02-06 14:34:48	116.41339	39.85579
88	2008-02-06 14:36:05	116.40834	39.85586
88	2008-02-06 14:41:06	116.41292	39.8444
88	2008-02-06 14:44:51	116.41055	39.85552
88	2008-02-06 14:46:08	116.41572	39.8596
88	2008-02-06 14:51:10	116.41378	39.8849
88	2008-02-06 14:54:55	116.4135	39.89532
88	2008-02-06 14:56:11	116.41309	39.89601
88	2008-02-06 15:01:13	116.41174	39.89574
88	2008-02-06 15:04:58	116.41189	39.89773
88	2008-02-06 15:06:15	116.41214	39.89553
88	2008-02-06 15:11:16	116.43251	39.89221
88	2008-02-06 15:15:01	116.436	39.89428
88	2008-02-06 15:16:18	116.43269	39.89252
88	2008-02-06 15:42:09	116.34243	39.89317
88	2008-02-06 15:44:04	116.32781	39.88859
88	2008-02-06 15:47:11	116.31077	39.88646
88	2008-02-06 15:52:12	116.3207	39.88178
88	2008-02-06 15:54:08	116.32049	39.8861
88	2008-02-06 15:57:14	116.31025	39.88654
88	2008-02-06 16:02:18	116.30943	39.88586
88	2008-02-06 16:07:20	116.30464	39.88819
88	2008-02-06 16:08:12	116.30463	39.88827
88	2008-02-06 16:12:21	116.30467	39.88821
88	2008-02-06 16:17:23	116.30459	39.88829
88	2008-02-06 16:18:15	116.30466	39.88827
88	2008-02-06 16:22:25	116.30463	39.88842
88	2008-02-06 16:27:26	116.30463	39.88848
88	2008-02-06 16:28:18	116.30458	39.88842
88	2008-02-06 16:32:28	116.3046	39.88841
88	2008-02-06 16:37:30	116.30401	39.90067
88	2008-02-06 16:38:22	116.30219	39.89599
88	2008-02-06 16:42:31	116.29891	39.90595
88	2008-02-06 16:47:33	116.31157	39.89921
88	2008-02-06 16:48:25	116.31469	39.89922
88	2008-02-06 16:52:35	116.33673	39.90593
88	2008-02-06 16:57:50	116.35051	39.90718
88	2008-02-06 16:58:28	116.35084	39.91065
88	2008-02-06 17:02:38	116.35485	39.9116
88	2008-02-06 17:08:32	116.36764	39.90917
88	2008-02-06 17:12:41	116.37771	39.90066
88	2008-02-06 17:17:43	116.40453	39.90009
88	2008-02-06 17:18:35	116.40583	39.89593
88	2008-02-06 17:27:46	116.41031	39.89789
88	2008-02-06 17:28:38	116.41092	39.89777
88	2008-02-06 17:37:50	116.4034	39.91418
88	2008-02-06 17:38:42	116.40048	39.91177
88	2008-02-06 17:42:51	116.38155	39.90597
88	2008-02-06 17:47:53	116.34975	39.90728
88	2008-02-06 17:48:45	116.34984	39.90433
88	2008-02-06 17:52:55	116.33695	39.89105
88	2008-02-06 18:19:24	116.3203	39.88746
88	2008-02-06 18:24:25	116.35255	39.8843
88	2008-02-06 18:29:47	116.35676	39.8879
88	2008-02-06 18:34:28	116.36848	39.89753
88	2008-02-06 18:39:29	116.39964	39.89936
88	2008-02-06 18:44:31	116.4071	39.90932
88	2008-02-06 18:49:58	116.40882	39.90919
88	2008-02-06 18:59:11	116.44472	39.90702
88	2008-02-06 18:59:36	116.44882	39.90699
88	2008-02-06 19:04:38	116.44652	39.912
88	2008-02-06 19:09:14	116.45565	39.94299
88	2008-02-06 19:14:41	116.45193	39.97773
88	2008-02-06 19:19:17	116.46822	39.98377
88	2008-02-06 19:29:46	116.4975	40.00263
88	2008-02-06 19:35:13	116.52979	40.0452
88	2008-02-06 19:39:24	116.55274	40.08568
88	2008-02-06 19:39:24	116.55274	40.08568
88	2008-02-06 19:39:49	116.55346	40.09006
88	2008-02-06 19:49:27	116.66287	40.115
88	2008-02-06 19:49:52	116.66649	40.11459
88	2008-02-06 19:54:54	116.73944	40.12554
88	2008-02-06 19:59:31	116.80592	40.14772
88	2008-02-06 19:59:56	116.80862	40.14803
88	2008-02-06 23:34:02	116.82651	40.15741
88	2008-02-06 23:37:51	116.8286	40.15402
88	2008-02-07 11:38:19	116.8285	40.15398
88	2008-02-07 11:43:20	116.82866	40.15406
88	2008-02-07 11:45:08	116.82861	40.15403
88	2008-02-07 11:48:22	116.82865	40.15406
88	2008-02-07 17:03:16	116.82663	40.15688
88	2008-02-07 17:07:03	116.82026	40.15721
88	2008-02-07 17:12:11	116.82028	40.15726
88	2008-02-07 17:12:11	116.82028	40.15726
88	2008-02-07 17:12:11	116.82028	40.15726
88	2008-02-07 17:12:11	116.82028	40.15726
88	2008-02-07 17:12:11	116.82028	40.15726
88	2008-02-07 17:12:11	116.82028	40.15726
88	2008-02-07 17:12:11	116.82028	40.15726
88	2008-02-07 17:12:11	116.82028	40.15726
88	2008-02-07 17:12:11	116.82028	40.15726
88	2008-02-07 17:12:11	116.82028	40.15726
88	2008-02-07 17:12:11	116.82028	40.15726
88	2008-02-07 17:12:11	116.82028	40.15726
88	2008-02-07 17:12:11	116.82028	40.15726
88	2008-02-07 17:12:11	116.82028	40.15726
88	2008-02-07 17:12:11	116.82028	40.15726
88	2008-02-07 17:12:11	116.82028	40.15726
88	2008-02-07 17:12:11	116.82028	40.15726
88	2008-02-07 17:12:11	116.82028	40.15726
88	2008-02-07 17:12:11	116.82028	40.15726
88	2008-02-07 17:12:11	116.82028	40.15726
88	2008-02-07 17:12:11	116.82028	40.15726
88	2008-02-07 17:12:11	116.82028	40.15726
88	2008-02-07 21:22:46	116.82861	40.15427
88	2008-02-07 21:41:00	116.78939	40.14617
88	2008-02-07 21:45:49	116.76788	40.13795
88	2008-02-07 21:57:15	116.77852	40.14414
88	2008-02-07 22:01:58	116.82361	40.14905
88	2008-02-07 22:02:17	116.82654	40.14942
88	2008-02-07 22:07:19	116.82844	40.15438
88	2008-02-08 11:35:59	116.82738	40.15318
88	2008-02-08 11:39:47	116.81621	40.14922
88	2008-02-08 11:41:01	116.81624	40.14924
88	2008-02-08 11:46:02	116.80515	40.14776
88	2008-02-08 11:49:50	116.78845	40.1462
88	2008-02-08 11:51:04	116.77791	40.14403
88	2008-02-08 11:56:05	116.78111	40.12865
88	2008-02-08 11:56:05	116.78111	40.12865
88	2008-02-08 12:03:00	116.78115	40.12869
88	2008-02-08 12:13:12	116.7812	40.12907
88	2008-02-08 12:36:27	116.78104	40.12902
88	2008-02-08 12:38:33	116.78112	40.12866
88	2008-02-08 15:11:24	116.77805	40.14051
88	2008-02-08 15:16:26	116.74283	40.13457
88	2008-02-08 15:17:14	116.74856	40.13612
88	2008-02-08 15:21:27	116.74487	40.13974
88	2008-02-08 15:26:29	116.74777	40.14099
88	2008-02-08 15:28:17	116.74785	40.14105
88	2008-02-08 15:30:06	116.74753	40.14089
88	2008-02-08 15:30:07	116.74753	40.14088
88	2008-02-08 16:19:04	116.74762	40.1406
88	2008-02-08 16:24:06	116.75092	40.13672
88	2008-02-08 16:27:53	116.76735	40.14111
88	2008-02-08 16:29:07	116.78134	40.14487
88	2008-02-08 16:34:09	116.81567	40.15435
88	2008-02-08 16:38:56	116.82025	40.15722
88	2008-02-08 17:05:22	116.81598	40.15093
88	2008-02-08 17:05:22	116.81598	40.15093
88	2008-02-08 17:10:11	116.80735	40.15042
88	2008-02-08 17:10:11	116.80735	40.15042
