# Supplementary material for: An adaptive map-matching algorithm based on hierarchical fuzzy system from vehicular GPS data
Source: PLoS One. 2017 Dec 5;12(12):e0188796. doi: 10.1371/journal.pone.0188796 (PMC5716534; doi:10.1371/journal.pone.0188796)
Supplement: S1 Data — (ZIP) [file pone.0188796.s001.zip › data samples/89.txt]

89	2008-02-02 13:47:28	116.47029	39.95325
89	2008-02-02 13:51:32	116.45999	39.94634
89	2008-02-02 13:52:29	116.45794	39.94587
89	2008-02-02 13:56:34	116.45304	39.94757
89	2008-02-02 13:57:31	116.45054	39.94738
89	2008-02-02 14:01:36	116.44239	39.94964
89	2008-02-02 14:06:36	116.44955	39.95526
89	2008-02-02 14:07:33	116.45073	39.95453
89	2008-02-02 14:11:38	116.45306	39.96055
89	2008-02-02 14:12:35	116.46213	39.96874
89	2008-02-02 14:21:41	116.56819	40.03596
89	2008-02-02 14:22:38	116.5771	40.04508
89	2008-02-02 14:26:43	116.5807	40.04815
89	2008-02-02 14:27:40	116.5823	40.04959
89	2008-02-02 14:31:45	116.5836	40.06078
89	2008-02-02 14:32:42	116.58293	40.06435
89	2008-02-02 14:36:46	116.58276	40.07942
89	2008-02-02 14:37:43	116.58222	40.07941
89	2008-02-02 14:41:48	116.57591	40.085
89	2008-02-02 14:42:45	116.58058	40.08821
89	2008-02-02 14:46:49	116.58313	40.10412
89	2008-02-02 14:47:46	116.58235	40.11305
89	2008-02-02 14:51:51	116.61699	40.11641
89	2008-02-02 14:52:48	116.6242	40.11635
89	2008-02-02 14:57:50	116.65836	40.10967
89	2008-02-02 14:59:51	116.65852	40.11019
89	2008-02-02 19:07:33	116.65849	40.11023
89	2008-02-02 19:10:22	116.65674	40.111
89	2008-02-02 19:12:35	116.64942	40.11132
89	2008-02-02 19:15:09	116.64801	40.11372
89	2008-02-02 19:25:32	116.64272	40.11649
89	2008-02-02 19:26:38	116.63522	40.1167
89	2008-02-02 19:28:43	116.63589	40.12053
89	2008-02-02 20:06:05	116.63582	40.1202
89	2008-02-02 20:10:51	116.62457	40.11645
89	2008-02-02 20:11:07	116.62456	40.11647
89	2008-02-02 20:15:52	116.58647	40.11704
89	2008-02-02 20:16:09	116.58353	40.11706
89	2008-02-02 20:20:54	116.55629	40.10753
89	2008-02-02 20:21:10	116.55453	40.10706
89	2008-02-02 20:25:56	116.5214	40.09663
89	2008-02-02 20:26:12	116.51907	40.09687
89	2008-02-02 20:30:57	116.47439	40.09154
89	2008-02-02 20:31:14	116.47407	40.09254
89	2008-02-02 20:35:59	116.47366	40.03941
89	2008-02-02 20:36:15	116.47107	40.03668
89	2008-02-02 20:41:01	116.44371	39.99836
89	2008-02-02 20:41:01	116.44371	39.99836
89	2008-02-02 20:41:17	116.44175	39.99513
89	2008-02-02 20:46:19	116.42632	39.96795
89	2008-02-02 20:51:04	116.43159	39.96681
89	2008-02-02 23:36:05	116.44859	39.95663
89	2008-02-02 23:38:20	116.46847	39.97451
89	2008-02-02 23:41:06	116.49734	40.00061
89	2008-02-02 23:43:21	116.52741	40.0201
89	2008-02-02 23:46:08	116.55432	40.02929
89	2008-02-02 23:48:23	116.55738	40.03061
89	2008-02-02 23:51:10	116.58096	40.04838
89	2008-02-02 23:53:25	116.58197	40.07245
89	2008-02-02 23:56:11	116.57563	40.08694
89	2008-02-02 23:58:26	116.58111	40.09751
89	2008-02-03 00:01:13	116.58955	40.11687
89	2008-02-03 00:03:28	116.61482	40.11719
89	2008-02-03 00:06:14	116.61484	40.11723
89	2008-02-03 00:08:30	116.61569	40.11642
89	2008-02-03 00:11:16	116.62825	40.11629
89	2008-02-03 00:13:31	116.63569	40.1205
89	2008-02-03 00:16:18	116.6354	40.12049
89	2008-02-03 00:18:33	116.64104	40.11628
89	2008-02-03 00:23:34	116.66005	40.11101
89	2008-02-03 00:26:21	116.66228	40.11058
89	2008-02-03 08:38:09	116.65916	40.11105
89	2008-02-03 08:38:22	116.65769	40.11107
89	2008-02-03 08:43:11	116.62422	40.11652
89	2008-02-03 08:43:23	116.62421	40.11652
89	2008-02-03 08:53:14	116.53767	40.10145
89	2008-02-03 08:53:27	116.53786	40.09953
89	2008-02-03 08:58:16	116.47852	40.09327
89	2008-02-03 09:16:26	116.47628	40.05472
89	2008-02-03 09:16:38	116.47638	40.05135
89	2008-02-03 09:21:27	116.43643	40.01902
89	2008-02-03 09:21:40	116.43408	40.01972
89	2008-02-03 09:26:29	116.40987	40.00859
89	2008-02-03 09:26:41	116.40989	40.00856
89	2008-02-03 09:36:32	116.38811	39.98707
89	2008-02-03 09:36:45	116.38743	39.98725
89	2008-02-03 09:41:34	116.37673	39.97131
89	2008-02-03 09:41:50	116.37676	39.97204
89	2008-02-03 09:46:48	116.38469	39.97146
89	2008-02-03 09:51:49	116.37732	39.96717
89	2008-02-03 09:56:39	116.37491	39.96985
89	2008-02-03 09:56:51	116.37509	39.97123
89	2008-02-03 10:01:40	116.37747	39.98608
89	2008-02-03 10:01:56	116.37952	39.98615
89	2008-02-03 10:11:44	116.3972	39.98995
89	2008-02-03 10:11:56	116.39717	39.99068
89	2008-02-03 10:16:45	116.39122	39.98706
89	2008-02-03 10:16:58	116.38917	39.98706
89	2008-02-03 10:21:47	116.37406	39.99367
89	2008-02-03 10:21:59	116.37407	39.9947
89	2008-02-03 10:26:49	116.38532	39.98115
89	2008-02-03 10:27:01	116.38696	39.98112
89	2008-02-03 10:31:50	116.38872	39.95852
89	2008-02-03 10:32:03	116.38884	39.95836
89	2008-02-03 10:36:52	116.38871	39.94744
89	2008-02-03 10:37:04	116.38871	39.94743
89	2008-02-03 10:41:54	116.40417	39.95553
89	2008-02-03 10:41:54	116.40417	39.95553
89	2008-02-03 10:42:06	116.40367	39.95561
89	2008-02-03 10:43:26	116.40375	39.95562
89	2008-02-03 10:52:13	116.40764	39.96064
89	2008-02-03 10:52:58	116.40776	39.96223
89	2008-02-03 10:57:14	116.40593	39.96793
89	2008-02-03 10:57:59	116.40524	39.96801
89	2008-02-03 11:31:27	116.41075	39.9963
89	2008-02-03 11:31:27	116.41075	39.9963
89	2008-02-03 11:33:51	116.41075	39.98504
89	2008-02-03 11:38:53	116.40109	39.97352
89	2008-02-03 11:41:29	116.4016	39.95927
89	2008-02-03 11:43:55	116.40178	39.95362
89	2008-02-03 11:46:31	116.39387	39.95017
89	2008-02-03 11:51:33	116.39015	39.95014
89	2008-02-03 11:53:58	116.38884	39.96088
89	2008-02-03 11:56:34	116.39371	39.97385
89	2008-02-03 11:59:00	116.39873	39.97565
89	2008-02-03 12:01:36	116.40045	39.97564
89	2008-02-03 12:27:21	116.41237	39.95439
89	2008-02-03 12:30:09	116.40998	39.94939
89	2008-02-03 12:32:22	116.41	39.94823
89	2008-02-03 12:35:10	116.42157	39.94826
89	2008-02-03 12:37:24	116.42758	39.93938
89	2008-02-03 12:40:12	116.43042	39.93313
89	2008-02-03 12:42:26	116.4277	39.94186
89	2008-02-03 12:45:14	116.4191	39.95189
89	2008-02-03 12:47:27	116.41896	39.95532
89	2008-02-03 12:50:15	116.42196	39.96778
89	2008-02-03 12:52:29	116.43729	39.96352
89	2008-02-03 12:52:29	116.43729	39.96352
89	2008-02-03 12:55:17	116.45528	39.94865
89	2008-02-03 12:57:30	116.45528	39.94567
89	2008-02-03 13:00:19	116.44928	39.94499
89	2008-02-03 13:02:32	116.4452	39.95211
89	2008-02-03 13:07:34	116.42782	39.97037
89	2008-02-03 13:10:22	116.41913	39.97636
89	2008-02-03 13:12:40	116.41525	39.98221
89	2008-02-03 14:25:54	116.41516	39.98171
89	2008-02-03 14:28:07	116.40894	39.982
89	2008-02-03 14:30:55	116.40094	39.97929
89	2008-02-03 14:33:07	116.40101	39.96974
89	2008-02-03 14:35:56	116.38847	39.96955
89	2008-02-03 14:38:09	116.39815	39.97388
89	2008-02-03 15:05:27	116.40142	39.99543
89	2008-02-03 15:07:20	116.40123	39.98973
89	2008-02-03 15:10:29	116.42968	39.98781
89	2008-02-03 15:12:21	116.4513	39.97776
89	2008-02-03 15:15:31	116.47243	39.97919
89	2008-02-03 15:17:23	116.48216	39.98742
89	2008-02-03 15:17:23	116.48216	39.98742
89	2008-02-03 15:20:32	116.48012	39.98084
89	2008-02-03 15:22:25	116.47479	39.9815
89	2008-02-03 15:25:34	116.46213	39.97804
89	2008-02-03 15:27:26	116.47168	39.97891
89	2008-02-03 15:30:36	116.45064	39.95949
89	2008-02-03 15:35:37	116.44519	39.96122
89	2008-02-03 15:37:30	116.44491	39.96078
89	2008-02-03 15:40:39	116.45428	39.95231
89	2008-02-03 15:42:31	116.45548	39.94109
89	2008-02-03 15:45:40	116.45527	39.93443
89	2008-02-03 15:47:33	116.45519	39.93274
89	2008-02-03 15:50:42	116.45516	39.92853
89	2008-02-03 15:52:35	116.45537	39.92218
89	2008-02-03 15:55:44	116.45567	39.91316
89	2008-02-03 15:57:36	116.45512	39.90805
89	2008-02-03 16:00:45	116.46058	39.90681
89	2008-02-03 16:02:38	116.46642	39.90681
89	2008-02-03 16:05:47	116.45628	39.90597
89	2008-02-03 16:05:47	116.45628	39.90597
89	2008-02-03 16:07:40	116.45296	39.90317
89	2008-02-03 16:10:49	116.43765	39.90254
89	2008-02-03 16:10:49	116.43765	39.90254
89	2008-02-03 16:12:41	116.43769	39.90256
89	2008-02-03 16:15:50	116.43764	39.90258
89	2008-02-03 16:20:52	116.43762	39.90258
89	2008-02-03 16:22:44	116.43759	39.90648
89	2008-02-03 16:25:54	116.43756	39.90655
89	2008-02-03 16:27:46	116.43742	39.90655
89	2008-02-03 16:30:55	116.44035	39.91614
89	2008-02-03 16:32:48	116.43995	39.91905
89	2008-02-03 16:35:57	116.4409	39.9163
89	2008-02-03 16:37:49	116.44439	39.91674
89	2008-02-03 16:40:59	116.44402	39.91925
89	2008-02-03 16:42:51	116.4443	39.91999
89	2008-02-03 16:46:00	116.44423	39.92231
89	2008-02-03 16:47:53	116.44432	39.93118
89	2008-02-03 16:51:02	116.44444	39.93841
89	2008-02-03 16:52:54	116.45063	39.93987
89	2008-02-03 16:56:04	116.45002	39.95586
89	2008-02-03 16:57:56	116.46334	39.96989
89	2008-02-03 17:01:05	116.49562	39.99899
89	2008-02-03 17:02:58	116.51503	40.0154
89	2008-02-03 17:06:07	116.56401	40.03373
89	2008-02-03 17:07:59	116.57886	40.04634
89	2008-02-03 17:11:09	116.58401	40.05087
89	2008-02-03 17:13:01	116.58305	40.05751
89	2008-02-03 17:16:10	116.56188	40.06135
89	2008-02-03 17:18:03	116.54632	40.06519
89	2008-02-03 17:23:04	116.51363	40.07755
89	2008-02-03 17:23:04	116.51363	40.07755
89	2008-02-03 17:26:14	116.52252	40.07192
89	2008-02-03 17:28:06	116.53178	40.06547
89	2008-02-03 17:31:15	116.54245	40.06375
89	2008-02-03 17:33:08	116.54326	40.06591
89	2008-02-03 17:36:17	116.55681	40.06548
89	2008-02-03 17:38:09	116.56233	40.0691
89	2008-02-03 17:41:18	116.56627	40.07039
89	2008-02-03 17:43:11	116.56551	40.07095
89	2008-02-03 17:45:13	116.56548	40.071
89	2008-02-03 17:53:19	116.56548	40.07104
89	2008-02-03 17:56:26	116.56547	40.07099
89	2008-02-03 17:58:21	116.56546	40.07096
89	2008-02-03 18:01:15	116.56545	40.07093
89	2008-02-03 18:09:29	116.56549	40.07095
89	2008-02-03 18:12:36	116.56546	40.07097
89	2008-02-03 18:14:31	116.56546	40.07096
89	2008-02-03 18:17:38	116.56548	40.07096
89	2008-02-03 18:19:32	116.56548	40.07095
89	2008-02-03 18:22:40	116.56548	40.07095
89	2008-02-03 18:24:34	116.56544	40.07095
89	2008-02-03 18:27:41	116.56545	40.07098
89	2008-02-03 18:29:36	116.56545	40.07095
89	2008-02-03 18:32:43	116.56545	40.07096
89	2008-02-03 18:34:37	116.56543	40.07096
89	2008-02-03 18:37:45	116.56545	40.07097
89	2008-02-03 18:39:39	116.56543	40.07096
89	2008-02-03 18:42:46	116.56546	40.07094
89	2008-02-03 18:44:41	116.56546	40.07094
89	2008-02-03 18:47:48	116.56545	40.07096
89	2008-02-03 18:49:42	116.56549	40.07096
89	2008-02-03 18:52:50	116.56546	40.07095
89	2008-02-03 18:55:27	116.56544	40.07095
89	2008-02-03 20:02:13	116.56407	40.07132
89	2008-02-03 20:02:25	116.56407	40.07133
89	2008-02-03 20:07:14	116.56746	40.06375
89	2008-02-03 20:07:27	116.56886	40.06352
89	2008-02-03 20:07:27	116.56886	40.06352
89	2008-02-03 20:12:16	116.58051	40.07584
89	2008-02-03 20:12:16	116.58051	40.07584
89	2008-02-03 20:12:28	116.58053	40.07585
89	2008-02-03 20:17:18	116.58054	40.07586
89	2008-02-03 20:17:30	116.58054	40.07585
89	2008-02-03 20:22:19	116.58053	40.07581
89	2008-02-03 20:22:32	116.58052	40.07582
89	2008-02-03 20:27:21	116.58047	40.07588
89	2008-02-03 20:27:33	116.58051	40.07588
89	2008-02-03 20:32:23	116.58054	40.07588
89	2008-02-03 20:32:35	116.58053	40.07588
89	2008-02-03 20:37:24	116.58377	40.07914
89	2008-02-03 20:37:37	116.58377	40.07916
89	2008-02-03 20:42:26	116.5832	40.07921
89	2008-02-03 20:42:38	116.58319	40.07925
89	2008-02-03 20:47:28	116.58269	40.07955
89	2008-02-03 20:52:29	116.57604	40.0878
89	2008-02-03 20:52:42	116.57832	40.08802
89	2008-02-03 20:57:42	116.59339	40.1168
89	2008-02-03 21:02:31	116.65195	40.1151
89	2008-02-03 21:02:44	116.65234	40.11384
89	2008-02-03 21:07:33	116.64901	40.11624
89	2008-02-03 21:07:45	116.6451	40.11628
89	2008-02-03 21:12:35	116.5997	40.11681
89	2008-02-03 21:12:47	116.59596	40.11685
89	2008-02-03 21:17:36	116.58157	40.0937
89	2008-02-03 21:17:49	116.58191	40.09141
89	2008-02-03 21:22:38	116.58376	40.07918
89	2008-02-03 21:22:50	116.58376	40.07916
89	2008-02-03 21:22:50	116.58376	40.07916
89	2008-02-03 21:27:40	116.58327	40.07937
89	2008-02-03 21:27:52	116.58324	40.07935
89	2008-02-03 21:32:41	116.58314	40.07934
89	2008-02-03 21:32:54	116.5831	40.07929
89	2008-02-03 21:37:43	116.58304	40.07935
89	2008-02-03 21:37:55	116.58306	40.07937
89	2008-02-03 21:42:45	116.58262	40.07932
89	2008-02-03 21:47:46	116.58071	40.04842
89	2008-02-03 21:47:59	116.57929	40.04746
89	2008-02-03 21:52:48	116.51342	40.01475
89	2008-02-03 21:53:00	116.51082	40.01293
89	2008-02-03 21:57:50	116.48162	39.98755
89	2008-02-03 22:02:51	116.46728	40.00016
89	2008-02-03 22:03:04	116.46742	40.00017
89	2008-02-03 22:07:53	116.46149	40.00689
89	2008-02-03 22:08:05	116.46147	40.00702
89	2008-02-03 22:12:55	116.47206	40.00907
89	2008-02-03 22:13:07	116.47209	40.00778
89	2008-02-03 22:13:07	116.47209	40.00778
89	2008-02-03 22:17:56	116.47236	40.00163
89	2008-02-03 22:17:56	116.47236	40.00163
89	2008-02-03 22:18:09	116.47236	40.00307
89	2008-02-03 22:22:58	116.47209	40.00202
89	2008-02-03 22:23:10	116.47213	40.00201
89	2008-02-03 22:28:00	116.44586	39.99515
89	2008-02-03 22:28:12	116.44411	39.99456
89	2008-02-03 22:33:01	116.45617	39.99969
89	2008-02-03 22:33:14	116.45659	39.99905
89	2008-02-03 22:38:03	116.44915	39.9801
89	2008-02-03 22:38:15	116.44852	39.97919
89	2008-02-03 22:43:05	116.43891	39.96301
89	2008-02-03 22:43:17	116.43822	39.96345
89	2008-02-03 22:48:06	116.42627	39.97594
89	2008-02-03 22:48:19	116.42516	39.97597
89	2008-02-03 22:53:08	116.42831	39.98231
89	2008-02-03 22:53:20	116.42826	39.98225
89	2008-02-03 22:58:09	116.41102	39.98144
89	2008-02-03 22:58:22	116.41102	39.97969
89	2008-02-03 23:03:11	116.37598	39.96694
89	2008-02-03 23:03:23	116.37378	39.96686
89	2008-02-03 23:08:13	116.31469	39.96565
89	2008-02-03 23:08:25	116.31214	39.96481
89	2008-02-03 23:13:14	116.29943	39.9387
89	2008-02-03 23:13:27	116.29938	39.9387
89	2008-02-03 23:18:16	116.2931	39.94484
89	2008-02-03 23:18:28	116.29315	39.94484
89	2008-02-03 23:23:18	116.30405	39.92881
89	2008-02-03 23:23:30	116.30405	39.92695
89	2008-02-03 23:28:19	116.30412	39.90445
89	2008-02-03 23:28:32	116.30414	39.90369
89	2008-02-03 23:33:21	116.30864	39.89561
89	2008-02-03 23:33:33	116.30897	39.89562
89	2008-02-03 23:38:23	116.31683	39.8956
89	2008-02-03 23:38:35	116.3175	39.89557
89	2008-02-03 23:43:24	116.32582	39.90605
89	2008-02-03 23:43:37	116.32895	39.90602
89	2008-02-03 23:48:26	116.38129	39.90589
89	2008-02-03 23:53:28	116.41468	39.90689
89	2008-02-03 23:53:40	116.41572	39.90691
89	2008-02-03 23:58:29	116.44389	39.90232
89	2008-02-03 23:58:42	116.44623	39.90241
89	2008-02-04 00:03:31	116.47117	39.88967
89	2008-02-04 00:03:43	116.47111	39.88887
89	2008-02-04 00:08:33	116.47707	39.89929
89	2008-02-04 00:08:45	116.47839	39.89932
89	2008-02-04 00:13:47	116.48013	39.89905
89	2008-02-04 00:18:36	116.47196	39.90734
89	2008-02-04 00:18:48	116.47205	39.90723
89	2008-02-04 00:18:48	116.47205	39.90723
89	2008-02-04 00:23:38	116.49341	39.91449
89	2008-02-04 00:23:38	116.49341	39.91449
89	2008-02-04 00:23:50	116.49552	39.91452
89	2008-02-04 00:28:39	116.48416	39.91905
89	2008-02-04 00:28:52	116.48411	39.92006
89	2008-02-04 00:33:41	116.46402	39.96966
89	2008-02-04 00:33:53	116.46195	39.97099
89	2008-02-04 00:38:43	116.42247	39.96834
89	2008-02-04 00:38:55	116.41977	39.96806
89	2008-02-04 00:43:44	116.37312	39.95966
89	2008-02-04 00:48:46	116.36604	39.96638
89	2008-02-04 00:48:58	116.36803	39.96653
89	2008-02-04 00:53:47	116.4276	39.97261
89	2008-02-04 00:54:00	116.42914	39.97493
89	2008-02-04 00:58:49	116.47764	40.01262
89	2008-02-04 00:59:01	116.4807	40.01099
89	2008-02-04 01:03:51	116.51742	40.02429
89	2008-02-04 01:04:03	116.51882	40.02639
89	2008-02-04 01:08:52	116.54905	40.06449
89	2008-02-04 01:09:05	116.54967	40.06682
89	2008-02-04 01:13:54	116.55634	40.10681
89	2008-02-04 01:14:06	116.55636	40.10679
89	2008-02-04 01:18:56	116.61221	40.11588
89	2008-02-04 01:19:08	116.61218	40.11588
89	2008-02-04 01:23:57	116.61227	40.11568
89	2008-02-04 01:24:10	116.61228	40.11566
89	2008-02-04 01:29:14	116.61234	40.11579
89	2008-02-04 01:34:16	116.61492	40.11717
89	2008-02-04 01:36:01	116.61485	40.11721
89	2008-02-04 01:39:18	116.61473	40.11727
89	2008-02-04 01:41:03	116.61469	40.11725
89	2008-02-04 01:41:03	116.61469	40.11725
89	2008-02-04 01:44:19	116.61467	40.11746
89	2008-02-04 01:46:05	116.61438	40.11717
89	2008-02-04 01:49:21	116.61523	40.11698
89	2008-02-04 01:51:06	116.61464	40.11738
89	2008-02-04 01:54:23	116.61456	40.11725
89	2008-02-04 01:56:08	116.61488	40.11717
89	2008-02-04 01:59:24	116.61468	40.11723
89	2008-02-04 02:01:09	116.61507	40.11667
89	2008-02-04 02:04:26	116.64519	40.11614
89	2008-02-04 05:57:36	116.65215	40.11505
89	2008-02-04 05:57:48	116.65197	40.11677
89	2008-02-04 06:02:50	116.5831	40.11697
89	2008-02-04 06:07:39	116.57574	40.08561
89	2008-02-04 06:07:51	116.57604	40.08372
89	2008-02-04 06:12:41	116.58687	40.07782
89	2008-02-04 06:57:55	116.582	40.07351
89	2008-02-04 06:58:08	116.58178	40.07133
89	2008-02-04 07:02:57	116.56074	40.03244
89	2008-02-04 07:03:09	116.55789	40.03107
89	2008-02-04 07:07:59	116.49089	39.99504
89	2008-02-04 07:08:11	116.48865	39.99301
89	2008-02-04 07:13:13	116.46661	39.98303
89	2008-02-04 07:18:02	116.45426	39.99966
89	2008-02-04 07:18:14	116.45409	39.99962
89	2008-02-04 07:23:04	116.45618	39.99959
89	2008-02-04 07:23:16	116.45658	39.99876
89	2008-02-04 07:28:05	116.44905	39.97986
89	2008-02-04 07:28:18	116.44906	39.97988
89	2008-02-04 07:33:19	116.43308	39.96674
89	2008-02-04 07:38:09	116.4217	39.96091
89	2008-02-04 07:38:21	116.4204	39.96086
89	2008-02-04 07:43:10	116.41244	39.94781
89	2008-02-04 07:43:23	116.41397	39.94786
89	2008-02-04 07:43:23	116.41397	39.94786
89	2008-02-04 07:48:12	116.41011	39.94905
89	2008-02-04 07:48:24	116.41115	39.94982
89	2008-02-04 07:53:14	116.41877	39.95836
89	2008-02-04 07:53:26	116.41875	39.95835
89	2008-02-04 07:58:15	116.41756	39.95272
89	2008-02-04 07:58:28	116.41887	39.95272
89	2008-02-04 08:03:17	116.44747	39.95555
89	2008-02-04 08:03:29	116.44909	39.95707
89	2008-02-04 08:08:18	116.49767	40.00095
89	2008-02-04 08:08:31	116.49949	40.0026
89	2008-02-04 08:13:20	116.55959	40.03164
89	2008-02-04 08:13:32	116.56114	40.0324
89	2008-02-04 08:18:34	116.57882	40.0465
89	2008-02-04 08:23:23	116.5826	40.06611
89	2008-02-04 08:23:36	116.58253	40.06652
89	2008-02-04 08:28:25	116.5877	40.07744
89	2008-02-04 08:33:27	116.58693	40.07983
89	2008-02-04 08:33:39	116.58697	40.07983
89	2008-02-04 08:38:28	116.58696	40.07983
89	2008-02-04 08:38:41	116.58698	40.07985
89	2008-02-04 08:43:30	116.587	40.07979
89	2008-02-04 08:43:42	116.58698	40.07978
89	2008-02-04 08:48:32	116.58697	40.07983
89	2008-02-04 08:48:44	116.58695	40.07982
89	2008-02-04 08:53:33	116.58651	40.08023
89	2008-02-04 08:53:46	116.58527	40.07975
89	2008-02-04 08:58:35	116.58371	40.05222
89	2008-02-04 08:58:47	116.58246	40.05004
89	2008-02-04 09:03:37	116.54289	40.02574
89	2008-02-04 09:03:49	116.53931	40.02451
89	2008-02-04 09:08:38	116.4797	39.98484
89	2008-02-04 09:08:51	116.47771	39.98305
89	2008-02-04 09:13:40	116.43814	39.94833
89	2008-02-04 09:13:52	116.43586	39.94829
89	2008-02-04 09:18:42	116.42825	39.92078
89	2008-02-04 09:18:54	116.42832	39.91939
89	2008-02-04 09:23:43	116.43222	39.90665
89	2008-02-04 09:23:56	116.43251	39.90635
89	2008-02-04 09:28:44	116.43996	39.91201
89	2008-02-04 09:28:56	116.44227	39.91204
89	2008-02-04 09:33:46	116.44439	39.93342
89	2008-02-04 09:33:58	116.44437	39.93414
89	2008-02-04 09:38:47	116.44433	39.94534
89	2008-02-04 09:39:00	116.44428	39.94592
89	2008-02-04 09:43:49	116.4468	39.94993
89	2008-02-04 09:44:01	116.44681	39.94994
89	2008-02-04 09:48:51	116.45359	39.95245
89	2008-02-04 09:49:03	116.45473	39.95124
89	2008-02-04 09:49:03	116.45473	39.95124
89	2008-02-04 09:53:52	116.4549	39.94786
89	2008-02-04 09:54:05	116.45351	39.94765
89	2008-02-04 09:58:54	116.43664	39.94184
89	2008-02-04 09:59:06	116.43579	39.94155
89	2008-02-04 10:03:55	116.42702	39.93993
89	2008-02-04 10:04:08	116.4269	39.93954
89	2008-02-04 10:08:57	116.41262	39.93234
89	2008-02-04 10:09:09	116.41117	39.93235
89	2008-02-04 10:13:59	116.3871	39.93214
89	2008-02-04 10:14:11	116.38596	39.93213
89	2008-02-04 10:19:00	116.37368	39.9337
89	2008-02-04 10:19:13	116.37369	39.93372
89	2008-02-04 10:24:02	116.37367	39.94746
89	2008-02-04 10:24:14	116.37402	39.94819
89	2008-02-04 10:29:04	116.36773	39.9668
89	2008-02-04 10:29:16	116.36567	39.96675
89	2008-02-04 10:34:05	116.31388	39.96545
89	2008-02-04 10:34:18	116.31121	39.96447
89	2008-02-04 10:39:07	116.30027	39.97366
89	2008-02-04 10:39:19	116.30017	39.97476
89	2008-02-04 10:44:09	116.29821	39.97435
89	2008-02-04 10:44:21	116.29708	39.97407
89	2008-02-04 10:49:10	116.30158	39.96247
89	2008-02-04 10:49:23	116.3016	39.96229
89	2008-02-04 10:54:12	116.30328	39.95158
89	2008-02-04 10:54:24	116.30333	39.95092
89	2008-02-04 10:59:14	116.30408	39.91458
89	2008-02-04 10:59:26	116.3041	39.91312
89	2008-02-04 11:04:15	116.30475	39.87998
89	2008-02-04 11:04:28	116.30481	39.87903
89	2008-02-04 11:09:17	116.30166	39.87763
89	2008-02-04 11:09:29	116.30164	39.87755
89	2008-02-04 11:14:19	116.30728	39.86577
89	2008-02-04 11:14:31	116.30799	39.86546
89	2008-02-04 11:19:20	116.30499	39.8812
89	2008-02-04 11:19:33	116.30495	39.88164
89	2008-02-04 11:24:22	116.30466	39.89495
89	2008-02-04 11:24:34	116.30557	39.89499
89	2008-02-04 11:29:24	116.33463	39.89609
89	2008-02-04 11:29:36	116.33473	39.89609
89	2008-02-04 11:34:38	116.33636	39.90069
89	2008-02-04 11:39:27	116.33909	39.91297
89	2008-02-04 11:39:39	116.33891	39.91392
89	2008-02-04 11:44:29	116.33807	39.92483
89	2008-02-04 11:44:41	116.33803	39.92579
89	2008-02-04 11:49:30	116.34618	39.92536
89	2008-02-04 11:54:32	116.3492	39.93092
89	2008-02-04 11:54:44	116.34926	39.93087
89	2008-02-04 11:54:44	116.34926	39.93087
89	2008-02-04 11:56:32	116.34911	39.93099
89	2008-02-04 11:59:33	116.35856	39.93106
89	2008-02-04 11:59:33	116.35856	39.93106
89	2008-02-04 12:04:35	116.35753	39.94207
89	2008-02-04 12:04:47	116.35736	39.94306
89	2008-02-04 12:09:37	116.36933	39.94703
89	2008-02-04 12:09:49	116.37053	39.94711
89	2008-02-04 12:14:38	116.39662	39.94751
89	2008-02-04 12:14:51	116.39678	39.94748
89	2008-02-04 12:19:40	116.41917	39.94623
89	2008-02-04 12:19:52	116.41917	39.94624
89	2008-02-04 12:24:42	116.41954	39.93283
89	2008-02-04 12:24:54	116.41958	39.93238
89	2008-02-04 12:29:43	116.41997	39.92161
89	2008-02-04 12:29:56	116.4199	39.92159
89	2008-02-04 12:34:45	116.4287	39.92274
89	2008-02-04 12:34:57	116.42894	39.923
89	2008-02-04 12:39:47	116.41863	39.91419
89	2008-02-04 12:39:59	116.41665	39.91417
89	2008-02-04 12:44:48	116.40862	39.91413
89	2008-02-04 12:45:01	116.4084	39.9142
89	2008-02-04 12:49:50	116.40526	39.90694
89	2008-02-04 12:50:02	116.40521	39.90696
89	2008-02-04 12:54:52	116.40538	39.90441
89	2008-02-04 12:55:04	116.4054	39.90439
89	2008-02-04 12:59:53	116.40655	39.90905
89	2008-02-04 13:00:06	116.40768	39.90916
89	2008-02-04 13:04:55	116.4138	39.91432
89	2008-02-04 13:09:57	116.42812	39.91121
89	2008-02-04 13:10:09	116.42813	39.91116
89	2008-02-04 13:14:58	116.42045	39.9149
89	2008-02-04 13:15:11	116.4204	39.91546
89	2008-02-04 13:20:00	116.42658	39.92309
89	2008-02-04 13:20:12	116.42671	39.92319
89	2008-02-04 13:25:02	116.42795	39.94487
89	2008-02-04 13:25:14	116.42799	39.94613
89	2008-02-04 13:30:03	116.43275	39.95829
89	2008-02-04 13:30:16	116.43319	39.9583
89	2008-02-04 13:35:05	116.43859	39.95031
89	2008-02-04 13:35:17	116.43868	39.94981
89	2008-02-04 13:38:02	116.44235	39.94941
89	2008-02-04 14:23:40	116.4422	39.94943
89	2008-02-04 14:27:27	116.44205	39.94939
89	2008-02-04 14:28:41	116.44221	39.94945
89	2008-02-04 14:32:28	116.44214	39.94943
89	2008-02-04 14:33:43	116.44225	39.94949
89	2008-02-04 14:37:30	116.44224	39.94959
89	2008-02-04 14:38:45	116.44226	39.94942
89	2008-02-04 14:42:32	116.44231	39.94955
89	2008-02-04 14:43:46	116.44219	39.94948
89	2008-02-04 14:47:33	116.44227	39.94952
89	2008-02-04 14:48:48	116.44229	39.94962
89	2008-02-04 14:48:48	116.44229	39.94962
89	2008-02-04 14:52:35	116.44241	39.94963
89	2008-02-04 14:53:50	116.44237	39.9496
89	2008-02-04 14:57:37	116.44237	39.94956
89	2008-02-04 14:58:51	116.44236	39.94964
89	2008-02-04 15:02:38	116.44218	39.94947
89	2008-02-04 15:03:53	116.44226	39.94961
89	2008-02-04 15:07:40	116.44221	39.94959
89	2008-02-04 15:08:55	116.44229	39.94958
89	2008-02-04 15:12:42	116.44227	39.94946
89	2008-02-04 15:13:56	116.44221	39.94953
89	2008-02-04 15:17:43	116.44229	39.94943
89	2008-02-04 15:17:43	116.44229	39.94943
89	2008-02-04 15:18:58	116.44216	39.94948
89	2008-02-04 15:22:45	116.4423	39.94959
89	2008-02-04 15:24:00	116.44228	39.94943
89	2008-02-04 15:39:54	116.45309	39.95273
89	2008-02-04 15:42:03	116.45522	39.94879
89	2008-02-04 15:42:03	116.45522	39.94879
89	2008-02-04 15:44:56	116.44443	39.94637
89	2008-02-04 15:47:05	116.43719	39.94203
89	2008-02-04 15:49:58	116.43185	39.9397
89	2008-02-04 15:52:07	116.42621	39.93986
89	2008-02-04 15:54:59	116.4262	39.9432
89	2008-02-04 15:57:08	116.42712	39.93804
89	2008-02-04 16:00:01	116.42804	39.92732
89	2008-02-04 16:02:10	116.42827	39.92232
89	2008-02-04 16:05:03	116.42847	39.91715
89	2008-02-04 16:07:12	116.42888	39.91204
89	2008-02-04 16:10:04	116.43369	39.89789
89	2008-02-04 16:15:06	116.42318	39.892
89	2008-02-04 16:17:14	116.41245	39.89176
89	2008-02-04 16:20:07	116.40647	39.89148
89	2008-02-04 16:22:16	116.39719	39.8863
89	2008-02-04 16:25:08	116.39016	39.88498
89	2008-02-04 16:27:17	116.38791	39.88465
89	2008-02-04 16:30:10	116.38768	39.88872
89	2008-02-04 16:32:19	116.39446	39.89026
89	2008-02-04 16:35:12	116.40696	39.89136
89	2008-02-04 16:35:12	116.40696	39.89136
89	2008-02-04 16:37:21	116.41173	39.89167
89	2008-02-04 16:40:13	116.41271	39.89629
89	2008-02-04 16:42:22	116.41609	39.89799
89	2008-02-04 16:45:15	116.42037	39.89607
89	2008-02-04 16:47:24	116.42133	39.89903
89	2008-02-04 16:50:17	116.43261	39.90195
89	2008-02-04 16:55:18	116.43697	39.90694
89	2008-02-04 16:57:27	116.44447	39.90704
89	2008-02-04 17:00:20	116.47701	39.90677
89	2008-02-04 17:02:29	116.48386	39.91445
89	2008-02-04 17:05:22	116.48389	39.94466
89	2008-02-04 17:07:30	116.4741	39.96304
89	2008-02-04 17:10:23	116.45158	39.9781
89	2008-02-04 17:12:32	116.45117	39.98285
89	2008-02-04 17:15:25	116.45684	39.99072
89	2008-02-04 17:17:34	116.45648	39.99578
89	2008-02-04 17:20:27	116.45063	39.99796
89	2008-02-04 17:22:35	116.45541	39.99562
89	2008-02-04 17:25:28	116.45665	39.98892
89	2008-02-04 17:27:37	116.44962	39.9807
89	2008-02-04 17:30:30	116.46018	39.96897
89	2008-02-04 17:32:39	116.45001	39.95902
89	2008-02-04 17:35:31	116.44485	39.96034
89	2008-02-04 17:37:40	116.44307	39.95999
89	2008-02-04 17:40:33	116.4412	39.96142
89	2008-02-04 17:42:42	116.43555	39.96529
89	2008-02-04 17:45:35	116.44522	39.97546
89	2008-02-04 17:47:44	116.44828	39.97869
89	2008-02-04 17:50:36	116.45656	39.98467
89	2008-02-04 17:55:38	116.46367	39.99178
89	2008-02-04 17:57:47	116.46137	40.00039
89	2008-02-04 18:00:40	116.45667	39.99968
89	2008-02-04 18:02:49	116.44636	39.99524
89	2008-02-04 18:05:41	116.43683	39.9876
89	2008-02-04 18:07:50	116.41843	39.98773
89	2008-02-04 18:10:43	116.41785	39.98367
89	2008-02-04 18:12:52	116.41824	39.97567
89	2008-02-04 18:15:45	116.41877	39.96068
89	2008-02-04 18:17:54	116.41885	39.95793
89	2008-02-04 18:20:46	116.41424	39.95578
89	2008-02-04 18:22:55	116.41306	39.95594
89	2008-02-04 18:25:48	116.41007	39.94795
89	2008-02-04 18:27:57	116.41904	39.94637
89	2008-02-04 18:30:50	116.42115	39.94338
89	2008-02-04 18:35:51	116.42776	39.92822
89	2008-02-04 18:38:00	116.42813	39.92151
89	2008-02-04 18:40:53	116.42849	39.91605
89	2008-02-04 18:40:53	116.42849	39.91605
89	2008-02-04 18:45:55	116.42972	39.90608
89	2008-02-04 18:48:04	116.43213	39.91039
89	2008-02-04 18:50:56	116.43265	39.90731
89	2008-02-04 18:53:05	116.43217	39.90732
89	2008-02-04 18:58:07	116.42879	39.91564
89	2008-02-04 19:03:08	116.42769	39.93478
89	2008-02-04 19:08:10	116.40474	39.94777
89	2008-02-04 19:11:03	116.38197	39.94757
89	2008-02-04 19:13:12	116.37296	39.94753
89	2008-02-04 19:16:04	116.36665	39.94738
89	2008-02-04 19:18:13	116.36166	39.94615
89	2008-02-04 19:21:06	116.35821	39.94491
89	2008-02-04 19:23:15	116.35703	39.94451
89	2008-02-04 19:26:08	116.35013	39.94792
89	2008-02-04 19:49:48	116.32612	39.97519
89	2008-02-04 19:51:55	116.33473	39.97505
89	2008-02-04 19:54:50	116.34619	39.97516
89	2008-02-04 19:56:57	116.3521	39.97524
89	2008-02-04 19:59:51	116.35334	39.97525
89	2008-02-04 20:01:58	116.35559	39.97523
89	2008-02-04 20:04:53	116.35857	39.9752
89	2008-02-04 20:07:07	116.36131	39.97527
89	2008-02-04 20:09:55	116.36321	39.97527
89	2008-02-04 20:12:02	116.36377	39.97811
89	2008-02-04 20:14:56	116.37248	39.98074
89	2008-02-04 20:17:03	116.3748	39.9758
89	2008-02-04 20:19:58	116.38471	39.97548
89	2008-02-04 20:22:05	116.3884	39.96618
89	2008-02-04 20:25:00	116.38833	39.96223
89	2008-02-04 20:27:07	116.39228	39.962
89	2008-02-04 20:30:01	116.3993	39.96071
89	2008-02-04 20:35:03	116.41775	39.95791
89	2008-02-04 20:37:10	116.41823	39.95797
89	2008-02-04 20:40:05	116.42812	39.95817
89	2008-02-04 20:42:12	116.42907	39.95329
89	2008-02-04 20:45:06	116.42926	39.9534
89	2008-02-04 20:47:13	116.4348	39.94761
89	2008-02-04 20:50:08	116.44247	39.9495
89	2008-02-04 20:52:15	116.44245	39.94953
89	2008-02-04 20:55:10	116.44246	39.9495
89	2008-02-04 20:57:17	116.44249	39.9495
89	2008-02-04 20:57:17	116.44249	39.9495
89	2008-02-04 21:02:18	116.44256	39.94955
89	2008-02-04 21:05:13	116.44233	39.9495
89	2008-02-04 21:07:20	116.44242	39.94949
89	2008-02-04 21:12:22	116.44249	39.9495
89	2008-02-04 21:15:16	116.44253	39.9495
89	2008-02-04 21:17:23	116.44248	39.9495
89	2008-02-04 21:20:18	116.4424	39.9495
89	2008-02-04 21:20:18	116.4424	39.9495
89	2008-02-04 21:22:25	116.44211	39.95053
89	2008-02-04 21:26:20	116.44869	39.94974
89	2008-02-04 21:27:27	116.44855	39.9469
89	2008-02-04 21:31:22	116.43579	39.94162
89	2008-02-04 21:32:28	116.43294	39.93999
89	2008-02-04 21:37:30	116.42819	39.91424
89	2008-02-04 21:41:25	116.42055	39.91092
89	2008-02-04 21:46:26	116.42147	39.90362
89	2008-02-04 21:47:33	116.42777	39.90369
89	2008-02-04 21:51:28	116.43019	39.90322
89	2008-02-04 21:52:35	116.43242	39.90473
89	2008-02-04 21:56:30	116.43764	39.91068
89	2008-02-04 21:57:36	116.44404	39.91205
89	2008-02-04 22:02:38	116.4469	39.91415
89	2008-02-04 22:06:33	116.43724	39.91629
89	2008-02-04 22:07:40	116.43494	39.91647
89	2008-02-04 22:11:35	116.43445	39.92529
89	2008-02-04 22:12:41	116.43746	39.92567
89	2008-02-04 22:16:36	116.44814	39.93236
89	2008-02-04 22:17:43	116.45314	39.93241
89	2008-02-04 22:21:38	116.46234	39.93231
89	2008-02-04 22:22:45	116.46274	39.93232
89	2008-02-04 22:26:40	116.45889	39.9277
89	2008-02-04 22:27:46	116.4644	39.92898
89	2008-02-04 22:31:41	116.47196	39.92215
89	2008-02-04 22:32:48	116.47219	39.92226
89	2008-02-04 22:32:48	116.47219	39.92226
89	2008-02-04 22:36:43	116.48353	39.91727
89	2008-02-04 22:37:50	116.48365	39.90658
89	2008-02-04 22:42:51	116.48694	39.86962
89	2008-02-04 22:46:46	116.50586	39.87036
89	2008-02-04 22:47:53	116.49877	39.874
89	2008-02-04 22:51:48	116.48403	39.88345
89	2008-02-04 22:56:50	116.48035	39.8994
89	2008-02-04 22:57:56	116.47307	39.89927
89	2008-02-04 23:01:51	116.47187	39.90661
89	2008-02-04 23:01:51	116.47187	39.90661
89	2008-02-04 23:02:58	116.47186	39.90661
89	2008-02-04 23:06:53	116.46384	39.91539
89	2008-02-04 23:08:00	116.46347	39.91973
89	2008-02-04 23:11:54	116.45578	39.92867
89	2008-02-04 23:13:01	116.45581	39.93147
89	2008-02-04 23:16:56	116.45484	39.90659
89	2008-02-04 23:18:03	116.463	39.90698
89	2008-02-04 23:21:58	116.50938	39.90654
89	2008-02-04 23:23:04	116.52021	39.90777
89	2008-02-04 23:26:59	116.52027	39.91313
89	2008-02-04 23:32:01	116.54031	39.90807
89	2008-02-04 23:33:08	116.53783	39.91605
89	2008-02-04 23:37:03	116.52467	39.95463
89	2008-02-04 23:38:09	116.52005	39.9653
89	2008-02-04 23:42:04	116.49381	39.99842
89	2008-02-04 23:48:37	116.52652	40.03835
89	2008-02-05 00:04:14	116.60078	40.11659
89	2008-02-05 00:07:24	116.61224	40.11588
89	2008-02-05 00:09:16	116.61225	40.11579
89	2008-02-05 00:12:25	116.61222	40.11573
89	2008-02-05 00:14:17	116.61223	40.11578
89	2008-02-05 00:14:17	116.61223	40.11578
89	2008-02-05 00:17:27	116.61224	40.11574
89	2008-02-05 00:19:19	116.6122	40.1157
89	2008-02-05 00:22:29	116.61209	40.11551
89	2008-02-05 00:24:21	116.61223	40.11553
89	2008-02-05 00:27:30	116.61227	40.11552
89	2008-02-05 00:29:22	116.61221	40.11554
89	2008-02-05 00:32:32	116.61489	40.1171
89	2008-02-05 00:34:24	116.61492	40.11714
89	2008-02-05 00:37:33	116.61505	40.11663
89	2008-02-05 00:39:26	116.63557	40.11625
89	2008-02-05 00:42:35	116.65984	40.111
89	2008-02-05 00:44:32	116.66222	40.11054
89	2008-02-05 09:21:33	116.6616	40.11054
89	2008-02-05 09:24:46	116.65131	40.12304
89	2008-02-05 09:26:34	116.65091	40.12833
89	2008-02-05 09:29:48	116.64525	40.12511
89	2008-02-05 09:36:38	116.60174	40.11676
89	2008-02-05 09:39:51	116.5824	40.11704
89	2008-02-05 09:39:51	116.5824	40.11704
89	2008-02-05 09:44:53	116.53333	40.11519
89	2008-02-05 09:46:41	116.51677	40.1111
89	2008-02-05 09:49:54	116.48858	40.09364
89	2008-02-05 09:51:43	116.47316	40.09049
89	2008-02-05 09:54:56	116.44457	40.08094
89	2008-02-05 09:56:44	116.43443	40.07653
89	2008-02-05 09:59:58	116.41506	40.07254
89	2008-02-05 10:04:59	116.40839	40.05667
89	2008-02-05 10:06:47	116.40744	40.05293
89	2008-02-05 10:10:01	116.41122	40.03168
89	2008-02-05 10:11:49	116.41128	40.02192
89	2008-02-05 10:15:01	116.41081	40.00197
89	2008-02-05 10:16:50	116.40641	39.99816
89	2008-02-05 10:20:03	116.40115	39.9835
89	2008-02-05 10:21:51	116.40128	39.97189
89	2008-02-05 10:25:05	116.40136	39.96095
89	2008-02-05 10:26:53	116.40157	39.95616
89	2008-02-05 10:30:06	116.39153	39.95014
89	2008-02-05 10:31:55	116.38919	39.95196
89	2008-02-05 10:35:08	116.38415	39.96176
89	2008-02-05 10:36:56	116.37381	39.96155
89	2008-02-05 10:40:10	116.35393	39.96642
89	2008-02-05 10:41:58	116.33476	39.96647
89	2008-02-05 10:45:11	116.32821	39.96663
89	2008-02-05 11:21:51	116.31903	39.97567
89	2008-02-05 11:23:44	116.31904	39.97513
89	2008-02-05 11:28:45	116.31673	39.96608
89	2008-02-05 11:31:55	116.32429	39.9659
89	2008-02-05 11:33:46	116.32433	39.96595
89	2008-02-05 11:36:55	116.32809	39.96479
89	2008-02-05 11:38:48	116.32903	39.95624
89	2008-02-05 11:41:57	116.33776	39.93133
89	2008-02-05 11:43:49	116.33778	39.92899
89	2008-02-05 11:46:59	116.33836	39.92213
89	2008-02-05 11:48:51	116.34757	39.92219
89	2008-02-05 11:52:00	116.35341	39.91531
89	2008-02-05 11:53:53	116.35374	39.91333
89	2008-02-05 11:57:02	116.35818	39.91732
89	2008-02-05 11:58:54	116.36129	39.92783
89	2008-02-05 12:02:04	116.34975	39.93401
89	2008-02-05 12:03:56	116.34985	39.93462
89	2008-02-05 12:07:05	116.34992	39.93468
89	2008-02-05 12:08:58	116.34974	39.93618
89	2008-02-05 12:13:59	116.37414	39.96605
89	2008-02-05 12:17:09	116.36795	39.99527
89	2008-02-05 12:19:01	116.37001	39.99856
89	2008-02-05 12:22:10	116.37414	39.99645
89	2008-02-05 12:24:02	116.37418	39.9899
89	2008-02-05 12:27:12	116.37131	39.98648
89	2008-02-05 12:29:04	116.37944	39.98612
89	2008-02-05 12:32:13	116.38239	39.98625
89	2008-02-05 12:34:06	116.38422	39.98637
89	2008-02-05 12:37:15	116.40865	39.98706
89	2008-02-05 12:39:07	116.41084	39.98417
89	2008-02-05 12:42:17	116.42066	39.98205
89	2008-02-05 12:46:35	116.42501	39.9822
89	2008-02-05 12:49:52	116.41513	39.98165
89	2008-02-05 12:51:11	116.4152	39.98075
89	2008-02-05 12:55:13	116.41193	39.97414
89	2008-02-05 12:56:13	116.41164	39.97414
89	2008-02-05 12:57:54	116.41116	39.97418
89	2008-02-05 12:57:54	116.41116	39.97418
89	2008-02-05 13:54:11	116.41062	39.96765
89	2008-02-05 13:54:24	116.41057	39.96767
89	2008-02-05 13:59:12	116.41056	39.96808
89	2008-02-05 13:59:26	116.41054	39.96809
89	2008-02-05 14:04:14	116.37186	39.9668
89	2008-02-05 14:04:27	116.36965	39.96674
89	2008-02-05 14:09:15	116.32238	39.96608
89	2008-02-05 14:09:29	116.321	39.96599
89	2008-02-05 14:14:17	116.30396	39.92999
89	2008-02-05 14:14:30	116.30402	39.92731
89	2008-02-05 14:19:52	116.30264	39.89588
89	2008-02-05 14:29:22	116.26038	39.89899
89	2008-02-05 14:29:35	116.26187	39.89899
89	2008-02-05 14:34:24	116.27313	39.9062
89	2008-02-05 14:34:37	116.27564	39.90624
89	2008-02-05 14:34:37	116.27564	39.90624
89	2008-02-05 14:39:25	116.28907	39.91316
89	2008-02-05 14:39:25	116.28907	39.91316
89	2008-02-05 14:39:39	116.28904	39.91457
89	2008-02-05 14:44:27	116.2992	39.9426
89	2008-02-05 14:44:40	116.30137	39.94184
89	2008-02-05 14:49:29	116.3496	39.94014
89	2008-02-05 14:49:52	116.35136	39.94266
89	2008-02-05 14:54:30	116.41143	39.94796
89	2008-02-05 14:54:44	116.414	39.94804
89	2008-02-05 15:19:20	116.58179	40.0668
89	2008-02-05 15:24:21	116.5653	40.06104
89	2008-02-05 15:33:56	116.5339	40.0537
89	2008-02-05 15:39:26	116.50328	40.04239
89	2008-02-05 15:43:59	116.49916	40.02234
89	2008-02-05 15:49:01	116.4885	40.0191
89	2008-02-05 15:49:52	116.48877	40.01387
89	2008-02-05 15:54:03	116.48215	40.0044
89	2008-02-05 15:54:31	116.47703	40.00427
89	2008-02-05 15:59:33	116.47241	40.00293
89	2008-02-05 16:04:06	116.47244	40.00227
89	2008-02-05 16:04:34	116.47251	40.00226
89	2008-02-05 16:09:08	116.47251	40.00217
89	2008-02-05 16:09:36	116.4724	40.00221
89	2008-02-05 16:14:09	116.47249	40.00217
89	2008-02-05 16:14:38	116.47251	40.00224
89	2008-02-05 16:19:11	116.47239	40.00248
89	2008-02-05 16:19:39	116.47238	40.00248
89	2008-02-05 16:24:13	116.46691	39.9976
89	2008-02-05 16:25:03	116.46695	39.9976
89	2008-02-05 16:29:14	116.47812	39.99013
89	2008-02-05 16:29:43	116.47728	39.98929
89	2008-02-05 16:34:16	116.47393	40.00073
89	2008-02-05 16:34:44	116.47571	40.00043
89	2008-02-05 16:39:18	116.46719	40.00015
89	2008-02-05 16:39:46	116.46411	40.00034
89	2008-02-05 16:44:19	116.45673	39.99141
89	2008-02-05 16:44:48	116.4566	39.99031
89	2008-02-05 16:49:21	116.46368	39.99073
89	2008-02-05 16:49:49	116.4634	39.99194
89	2008-02-05 16:54:23	116.46907	39.99591
89	2008-02-05 16:54:51	116.46673	39.99386
89	2008-02-05 16:54:51	116.46673	39.99386
89	2008-02-05 16:59:24	116.45688	39.98509
89	2008-02-05 16:59:53	116.45684	39.98503
89	2008-02-05 17:04:26	116.4539	39.98406
89	2008-02-05 17:26:35	116.45076	39.98489
89	2008-02-05 17:30:58	116.41837	39.98773
89	2008-02-05 17:31:36	116.41822	39.98763
89	2008-02-05 17:35:59	116.41835	39.9745
89	2008-02-05 17:36:37	116.41839	39.97354
89	2008-02-05 17:41:01	116.41874	39.9559
89	2008-02-05 17:41:39	116.41882	39.95497
89	2008-02-05 17:46:03	116.4195	39.94802
89	2008-02-05 17:46:41	116.42554	39.94797
89	2008-02-05 17:51:04	116.4698	39.97565
89	2008-02-05 17:51:42	116.47694	39.98209
89	2008-02-05 17:56:06	116.52799	40.02034
89	2008-02-05 17:56:44	116.53956	40.02441
89	2008-02-05 18:01:08	116.58438	40.05509
89	2008-02-05 18:01:46	116.58319	40.06246
89	2008-02-05 18:06:47	116.58306	40.07951
89	2008-02-05 18:11:11	116.58234	40.06345
89	2008-02-05 18:11:49	116.57926	40.06257
89	2008-02-05 18:16:13	116.55104	40.06385
89	2008-02-05 18:16:51	116.54999	40.06412
89	2008-02-05 18:21:14	116.5208	40.05683
89	2008-02-05 18:21:52	116.51597	40.0574
89	2008-02-05 18:21:52	116.51597	40.0574
89	2008-02-05 18:26:16	116.4986	40.04082
89	2008-02-05 18:26:54	116.49705	40.03759
89	2008-02-05 18:31:18	116.4888	40.01312
89	2008-02-05 18:31:56	116.48956	40.01091
89	2008-02-05 18:36:19	116.47672	40.00427
89	2008-02-05 18:36:19	116.47672	40.00427
89	2008-02-05 18:36:57	116.47645	40.00723
89	2008-02-05 18:41:21	116.47262	39.99825
89	2008-02-05 18:41:59	116.47317	39.99725
89	2008-02-05 18:46:23	116.47534	39.98765
89	2008-02-05 18:47:01	116.47182	39.98704
89	2008-02-05 18:51:24	116.46303	39.98477
89	2008-02-05 18:52:02	116.45989	39.98685
89	2008-02-05 18:56:26	116.44866	39.97937
89	2008-02-05 18:57:04	116.44514	39.97555
89	2008-02-05 19:01:28	116.44382	39.96451
89	2008-02-05 19:02:05	116.44316	39.96387
89	2008-02-05 19:06:29	116.45928	39.96623
89	2008-02-05 19:07:07	116.46592	39.97224
89	2008-02-05 19:11:31	116.51645	40.01616
89	2008-02-05 19:12:09	116.526	40.01964
89	2008-02-05 19:16:32	116.57936	40.04688
89	2008-02-05 19:17:10	116.58123	40.04857
89	2008-02-05 19:21:34	116.5864	40.07928
89	2008-02-05 19:22:12	116.58374	40.0796
89	2008-02-05 19:26:36	116.58219	40.06434
89	2008-02-05 19:27:14	116.5817	40.06234
89	2008-02-05 19:31:37	116.55006	40.06425
89	2008-02-05 19:32:15	116.55012	40.0643
89	2008-02-05 19:55:17	116.50262	40.04082
89	2008-02-05 20:00:18	116.48132	40.02075
89	2008-02-05 20:05:20	116.46178	40.01935
89	2008-02-05 20:14:55	116.45088	39.98738
89	2008-02-05 20:15:23	116.45083	39.98416
89	2008-02-05 20:25:27	116.40219	39.9676
89	2008-02-05 20:40:03	116.35039	39.91353
89	2008-02-05 20:40:32	116.35026	39.9077
89	2008-02-05 20:50:07	116.36813	39.88136
89	2008-02-05 20:50:35	116.36811	39.8778
89	2008-02-05 20:55:37	116.37081	39.87709
89	2008-02-05 21:05:20	116.43928	39.88279
89	2008-02-05 21:08:03	116.44997	39.90264
89	2008-02-05 21:10:13	116.45632	39.90526
89	2008-02-05 21:13:05	116.46257	39.90683
89	2008-02-05 21:15:15	116.46733	39.90752
89	2008-02-05 21:18:07	116.45685	39.90732
89	2008-02-05 21:23:08	116.45123	39.91284
89	2008-02-05 21:25:18	116.44735	39.91381
89	2008-02-05 21:28:10	116.44763	39.91782
89	2008-02-05 21:30:20	116.44761	39.91788
89	2008-02-05 21:30:20	116.44761	39.91788
89	2008-02-05 21:33:12	116.45156	39.91764
89	2008-02-05 21:35:22	116.45155	39.91684
89	2008-02-05 21:38:13	116.44423	39.91223
89	2008-02-05 21:40:23	116.44574	39.92076
89	2008-02-05 21:43:15	116.4549	39.92193
89	2008-02-05 21:45:25	116.45958	39.92775
89	2008-02-05 21:48:16	116.46087	39.92765
89	2008-02-05 21:50:27	116.45578	39.93649
89	2008-02-05 21:53:18	116.44647	39.93996
89	2008-02-05 21:55:28	116.43403	39.93984
89	2008-02-05 21:58:20	116.42783	39.94495
89	2008-02-05 22:03:21	116.42105	39.95597
89	2008-02-05 22:05:32	116.41647	39.95601
89	2008-02-05 22:08:23	116.40319	39.95585
89	2008-02-05 22:10:33	116.40269	39.95564
89	2008-02-05 22:15:35	116.40337	39.95606
89	2008-02-05 22:18:26	116.40306	39.95576
89	2008-02-05 22:20:36	116.40307	39.95566
89	2008-02-05 22:23:28	116.40224	39.95783
89	2008-02-05 22:23:28	116.40224	39.95783
89	2008-02-05 22:25:38	116.39431	39.95024
89	2008-02-05 22:28:30	116.37827	39.95024
89	2008-02-05 22:44:53	116.37364	39.98564
89	2008-02-05 22:45:45	116.38536	39.98654
89	2008-02-05 22:49:55	116.40667	39.99001
89	2008-02-05 22:50:46	116.40753	39.99093
89	2008-02-05 22:54:57	116.40617	39.99356
89	2008-02-05 22:55:48	116.40648	39.99375
89	2008-02-05 22:59:58	116.40103	39.97619
89	2008-02-05 23:05:00	116.40171	39.95561
89	2008-02-05 23:10:53	116.4283	39.92219
89	2008-02-05 23:15:03	116.4384	39.88871
89	2008-02-05 23:15:55	116.43951	39.88041
89	2008-02-05 23:20:05	116.41533	39.8647
89	2008-02-05 23:20:56	116.41552	39.86193
89	2008-02-05 23:31:00	116.38051	39.85605
89	2008-02-05 23:35:10	116.37461	39.84911
89	2008-02-05 23:40:11	116.37269	39.83533
89	2008-02-05 23:41:03	116.37266	39.8349
89	2008-02-05 23:45:13	116.39891	39.83088
89	2008-02-05 23:50:14	116.4716	39.84037
89	2008-02-05 23:55:15	116.48383	39.89746
89	2008-02-05 23:55:15	116.48383	39.89746
89	2008-02-05 23:56:07	116.4838	39.90772
89	2008-02-06 00:01:09	116.47341	39.96346
89	2008-02-06 00:21:49	116.56665	40.11643
89	2008-02-06 00:24:56	116.61213	40.11606
89	2008-02-06 00:26:51	116.61215	40.1159
89	2008-02-06 00:29:58	116.61469	40.11718
89	2008-02-06 00:31:52	116.61473	40.11726
89	2008-02-06 00:35:00	116.61476	40.11725
89	2008-02-06 00:36:54	116.61474	40.11725
89	2008-02-06 00:40:01	116.61481	40.11716
89	2008-02-06 00:41:56	116.61475	40.11728
89	2008-02-06 00:45:03	116.61502	40.11665
89	2008-02-06 00:46:57	116.62297	40.1163
89	2008-02-06 00:50:05	116.65284	40.11148
89	2008-02-06 00:51:59	116.65679	40.10986
89	2008-02-06 00:54:01	116.65801	40.1105
89	2008-02-06 05:57:04	116.65276	40.11186
89	2008-02-06 05:57:51	116.65327	40.11692
89	2008-02-06 05:57:51	116.65327	40.11692
89	2008-02-06 06:02:52	116.58886	40.11696
89	2008-02-06 06:07:07	116.58293	40.10429
89	2008-02-06 06:07:54	116.58049	40.10075
89	2008-02-06 06:17:10	116.58729	40.07719
89	2008-02-06 06:17:10	116.58729	40.07719
89	2008-02-06 06:37:17	116.57368	40.042
89	2008-02-06 06:38:04	116.56534	40.03463
89	2008-02-06 06:42:19	116.50379	40.0067
89	2008-02-06 06:47:20	116.45212	39.9601
89	2008-02-06 06:48:07	116.44704	39.95624
89	2008-02-06 06:52:22	116.44882	39.92566
89	2008-02-06 06:53:09	116.44606	39.92717
89	2008-02-06 06:57:24	116.45432	39.92731
89	2008-02-06 06:58:11	116.45522	39.92284
89	2008-02-06 07:02:25	116.45574	39.92739
89	2008-02-06 07:03:12	116.45583	39.92729
89	2008-02-06 07:07:27	116.4545	39.93246
89	2008-02-06 07:08:14	116.4504	39.93233
89	2008-02-06 07:12:28	116.45529	39.89791
89	2008-02-06 07:13:15	116.45509	39.88937
89	2008-02-06 07:17:30	116.4615	39.86488
89	2008-02-06 07:18:17	116.46154	39.86484
89	2008-02-06 07:22:31	116.46592	39.86996
89	2008-02-06 07:23:18	116.46904	39.86998
89	2008-02-06 07:27:32	116.46931	39.87065
89	2008-02-06 07:28:19	116.47074	39.87275
89	2008-02-06 07:33:21	116.44722	39.87496
89	2008-02-06 07:37:36	116.43889	39.89132
89	2008-02-06 07:38:23	116.44145	39.8921
89	2008-02-06 07:42:37	116.45539	39.90285
89	2008-02-06 07:47:39	116.44303	39.90255
89	2008-02-06 07:48:26	116.44096	39.90245
89	2008-02-06 07:52:41	116.44039	39.91625
89	2008-02-06 07:53:28	116.43978	39.91825
89	2008-02-06 07:57:42	116.43469	39.91712
89	2008-02-06 08:02:44	116.44379	39.92156
89	2008-02-06 08:03:31	116.44701	39.91993
89	2008-02-06 08:03:31	116.44701	39.91993
89	2008-02-06 08:07:46	116.45157	39.9104
89	2008-02-06 08:08:33	116.45168	39.90856
89	2008-02-06 08:12:47	116.42873	39.91353
89	2008-02-06 08:13:34	116.42838	39.92166
89	2008-02-06 08:17:49	116.40518	39.94776
89	2008-02-06 08:18:36	116.39473	39.94767
89	2008-02-06 08:22:51	116.3501	39.94787
89	2008-02-06 08:22:51	116.3501	39.94787
89	2008-02-06 08:23:38	116.3489	39.95593
89	2008-02-06 08:27:52	116.34726	39.98535
89	2008-02-06 08:28:39	116.34	39.9855
89	2008-02-06 08:32:54	116.29986	39.98422
89	2008-02-06 08:33:41	116.29932	39.98376
89	2008-02-06 08:37:56	116.29996	39.97703
89	2008-02-06 08:38:43	116.30271	39.97441
89	2008-02-06 08:42:57	116.31505	39.96586
89	2008-02-06 08:43:44	116.31677	39.9656
89	2008-02-06 08:47:59	116.33063	39.96602
89	2008-02-06 08:48:46	116.33061	39.96604
89	2008-02-06 08:53:01	116.33225	39.96605
89	2008-02-06 08:53:48	116.33409	39.9661
89	2008-02-06 08:58:02	116.36333	39.96627
89	2008-02-06 08:58:49	116.36472	39.96631
89	2008-02-06 09:03:04	116.37684	39.96149
89	2008-02-06 09:03:51	116.38182	39.96164
89	2008-02-06 09:08:05	116.40162	39.95692
89	2008-02-06 09:08:52	116.4018	39.95025
89	2008-02-06 09:13:07	116.4078	39.93945
89	2008-02-06 09:13:54	116.41409	39.93955
89	2008-02-06 09:18:09	116.41992	39.93243
89	2008-02-06 09:18:56	116.41317	39.93235
89	2008-02-06 09:23:10	116.37415	39.93167
89	2008-02-06 09:23:57	116.37415	39.93168
89	2008-02-06 09:28:12	116.35837	39.9191
89	2008-02-06 09:28:59	116.35404	39.91717
89	2008-02-06 09:33:14	116.35684	39.91272
89	2008-02-06 09:34:01	116.35919	39.91272
89	2008-02-06 09:38:15	116.37567	39.91923
89	2008-02-06 09:44:04	116.40466	39.91416
89	2008-02-06 09:48:19	116.41163	39.91349
89	2008-02-06 09:49:06	116.41406	39.91419
89	2008-02-06 09:53:20	116.42087	39.92295
89	2008-02-06 09:54:07	116.42829	39.92285
89	2008-02-06 09:58:22	116.4367	39.92735
89	2008-02-06 10:08:25	116.44922	39.94919
89	2008-02-06 10:09:12	116.44914	39.94918
89	2008-02-06 10:09:12	116.44914	39.94918
89	2008-02-06 10:13:27	116.45261	39.95295
89	2008-02-06 10:14:14	116.45532	39.94861
89	2008-02-06 10:18:29	116.45524	39.90627
89	2008-02-06 10:19:16	116.45729	39.90692
89	2008-02-06 10:23:30	116.48352	39.88329
89	2008-02-06 10:24:17	116.48331	39.87508
89	2008-02-06 10:28:32	116.49398	39.86311
89	2008-02-06 10:28:32	116.49398	39.86311
89	2008-02-06 10:29:19	116.49411	39.86749
89	2008-02-06 10:34:21	116.48399	39.89151
89	2008-02-06 10:38:35	116.48406	39.90109
89	2008-02-06 10:39:22	116.48487	39.90479
89	2008-02-06 10:43:37	116.47315	39.90718
89	2008-02-06 10:44:24	116.47234	39.90712
89	2008-02-06 10:48:39	116.45665	39.90846
89	2008-02-06 10:49:26	116.45596	39.911
89	2008-02-06 10:53:40	116.45563	39.941
89	2008-02-06 10:54:27	116.45565	39.9486
89	2008-02-06 10:58:42	116.44839	39.95758
89	2008-02-06 10:59:29	116.44458	39.95922
89	2008-02-06 11:03:43	116.43374	39.95172
89	2008-02-06 11:08:45	116.43368	39.95164
89	2008-02-06 11:09:32	116.43366	39.95161
89	2008-02-06 11:13:47	116.43662	39.94639
89	2008-02-06 11:14:34	116.43895	39.94791
89	2008-02-06 11:18:48	116.4416	39.96099
89	2008-02-06 11:19:35	116.43447	39.96567
89	2008-02-06 11:23:50	116.42756	39.96805
89	2008-02-06 11:24:37	116.43255	39.9666
89	2008-02-06 11:28:52	116.42841	39.95314
89	2008-02-06 11:29:39	116.42836	39.95319
89	2008-02-06 11:33:53	116.43935	39.9483
89	2008-02-06 11:34:40	116.43985	39.9485
89	2008-02-06 11:38:55	116.45548	39.94647
89	2008-02-06 11:39:42	116.45547	39.93952
89	2008-02-06 11:43:57	116.45531	39.90022
89	2008-02-06 11:44:44	116.45519	39.89433
89	2008-02-06 11:49:45	116.48314	39.89184
89	2008-02-06 11:53:59	116.51108	39.89171
89	2008-02-06 11:54:46	116.51868	39.89178
89	2008-02-06 11:54:46	116.51868	39.89178
89	2008-02-06 11:54:46	116.51868	39.89178
89	2008-02-06 11:59:01	116.52312	39.86879
89	2008-02-06 11:59:48	116.5156	39.86917
89	2008-02-06 12:04:02	116.51195	39.87165
89	2008-02-06 12:09:51	116.49678	39.87508
89	2008-02-06 12:14:06	116.48402	39.88862
89	2008-02-06 12:14:53	116.48192	39.89204
89	2008-02-06 12:14:53	116.48192	39.89204
89	2008-02-06 12:19:07	116.46139	39.89936
89	2008-02-06 12:19:54	116.45601	39.89943
89	2008-02-06 12:24:09	116.45373	39.91218
89	2008-02-06 12:24:56	116.45149	39.91306
89	2008-02-06 12:29:11	116.45313	39.92182
89	2008-02-06 12:29:58	116.45502	39.92178
89	2008-02-06 12:34:12	116.44422	39.92496
89	2008-02-06 12:34:59	116.44423	39.92588
89	2008-02-06 12:39:14	116.44432	39.93959
89	2008-02-06 12:40:01	116.4444	39.93953
89	2008-02-06 12:44:15	116.43957	39.94876
89	2008-02-06 12:45:02	116.43835	39.94721
89	2008-02-06 12:54:46	116.45047	39.95046
89	2008-02-06 12:59:21	116.45539	39.93379
89	2008-02-06 13:00:07	116.45538	39.93313
89	2008-02-06 13:04:22	116.45586	39.94341
89	2008-02-06 13:09:24	116.45042	39.95039
89	2008-02-06 13:10:11	116.45	39.95014
89	2008-02-06 14:32:25	116.4424	39.94943
89	2008-02-06 14:37:13	116.4424	39.94945
89	2008-02-06 14:37:25	116.44252	39.94946
89	2008-02-06 14:42:15	116.44239	39.94947
89	2008-02-06 14:42:29	116.4424	39.94949
89	2008-02-06 14:52:17	116.44257	39.94961
89	2008-02-06 14:52:31	116.44252	39.94952
89	2008-02-06 14:57:19	116.44258	39.94957
89	2008-02-06 14:57:31	116.44253	39.94951
89	2008-02-06 15:02:36	116.44248	39.9496
89	2008-02-06 15:02:37	116.38365	39.9496
89	2008-02-06 15:07:22	116.44251	39.94942
89	2008-02-06 15:07:34	116.44249	39.94952
89	2008-02-06 15:12:24	116.44242	39.94958
89	2008-02-06 15:12:38	116.44244	39.94958
89	2008-02-06 15:17:25	116.44958	39.95507
89	2008-02-06 15:17:38	116.44956	39.9551
89	2008-02-06 15:22:27	116.45522	39.94995
89	2008-02-06 15:22:41	116.45519	39.94865
89	2008-02-06 15:27:29	116.47941	39.98438
89	2008-02-06 15:27:41	116.48149	39.98625
89	2008-02-06 15:32:30	116.54228	40.02542
89	2008-02-06 15:32:44	116.54619	40.0267
89	2008-02-06 15:37:32	116.58311	40.06356
89	2008-02-06 15:37:44	116.58274	40.06598
89	2008-02-06 15:37:44	116.58274	40.06598
89	2008-02-06 15:42:34	116.58396	40.07885
89	2008-02-06 15:42:47	116.584	40.0792
89	2008-02-06 15:42:47	116.584	40.0792
89	2008-02-06 15:47:35	116.58563	40.05801
89	2008-02-06 15:52:37	116.55829	40.06181
89	2008-02-06 15:53:17	116.55348	40.06316
89	2008-02-06 15:57:39	116.53459	40.05323
89	2008-02-06 15:57:51	116.53377	40.05205
89	2008-02-06 16:02:40	116.50644	40.03293
89	2008-02-06 16:02:52	116.50475	40.03282
89	2008-02-06 16:07:42	116.48854	40.02126
89	2008-02-06 16:07:54	116.48836	40.02099
89	2008-02-06 16:12:43	116.48606	40.00679
89	2008-02-06 16:12:56	116.48474	40.00606
89	2008-02-06 16:17:57	116.46966	39.99654
89	2008-02-06 16:22:47	116.45665	39.99241
89	2008-02-06 16:22:59	116.45668	39.99182
89	2008-02-06 16:32:50	116.47013	39.9592
89	2008-02-06 16:33:02	116.46973	39.95833
89	2008-02-06 16:37:52	116.46175	39.9568
89	2008-02-06 16:38:04	116.46126	39.95776
89	2008-02-06 16:42:53	116.44996	39.94982
89	2008-02-06 16:43:06	116.4495	39.94949
89	2008-02-06 16:47:55	116.44144	39.94986
89	2008-02-06 16:52:57	116.44953	39.95527
89	2008-02-06 16:53:09	116.44952	39.95523
89	2008-02-06 16:58:39	116.44948	39.95537
89	2008-02-06 17:03:00	116.44958	39.95514
89	2008-02-06 17:03:12	116.44986	39.95499
89	2008-02-06 17:08:02	116.45313	39.95394
89	2008-02-06 17:08:14	116.45322	39.95394
89	2008-02-06 17:13:44	116.44911	39.94303
89	2008-02-06 17:28:08	116.4752	39.93226
89	2008-02-06 17:28:21	116.47522	39.93225
89	2008-02-06 17:33:10	116.48344	39.9286
89	2008-02-06 17:33:22	116.48343	39.92694
89	2008-02-06 17:38:12	116.47196	39.92201
89	2008-02-06 17:38:24	116.47199	39.92181
89	2008-02-06 17:43:13	116.47372	39.91449
89	2008-02-06 17:43:26	116.47223	39.91457
89	2008-02-06 17:43:26	116.47223	39.91457
89	2008-02-06 17:48:15	116.45968	39.91655
89	2008-02-06 17:48:27	116.4595	39.91663
89	2008-02-06 17:53:17	116.43481	39.90723
89	2008-02-06 17:53:29	116.43278	39.90721
89	2008-02-06 17:58:18	116.39428	39.9064
89	2008-02-06 17:58:31	116.39429	39.9064
89	2008-02-06 18:03:20	116.36436	39.90591
89	2008-02-06 18:03:32	116.36245	39.90594
89	2008-02-06 18:08:22	116.34247	39.89535
89	2008-02-06 18:08:34	116.34238	39.89373
89	2008-02-06 18:13:23	116.34107	39.87888
89	2008-02-06 18:13:36	116.34231	39.87892
89	2008-02-06 18:33:30	116.40573	39.89134
89	2008-02-06 18:36:10	116.41997	39.89203
89	2008-02-06 18:38:32	116.4329	39.89228
89	2008-02-06 18:41:11	116.4492	39.89218
89	2008-02-06 18:43:33	116.4371	39.89243
89	2008-02-06 18:46:13	116.4424	39.88321
89	2008-02-06 18:48:35	116.44474	39.87664
89	2008-02-06 18:51:15	116.44095	39.87486
89	2008-02-06 18:53:36	116.43893	39.88688
89	2008-02-06 18:56:16	116.43063	39.89933
89	2008-02-06 18:58:38	116.43037	39.90675
89	2008-02-06 19:01:18	116.42843	39.92476
89	2008-02-06 19:03:40	116.42883	39.93926
89	2008-02-06 19:06:20	116.44398	39.93995
89	2008-02-06 19:08:41	116.4491	39.94697
89	2008-02-06 19:11:21	116.4492	39.94728
89	2008-02-06 19:13:43	116.44354	39.94494
89	2008-02-06 19:16:23	116.43158	39.93984
89	2008-02-06 19:18:44	116.42771	39.93174
89	2008-02-06 19:21:24	116.42952	39.9066
89	2008-02-06 19:23:45	116.4368	39.89367
89	2008-02-06 19:26:25	116.43272	39.8879
89	2008-02-06 19:28:47	116.43212	39.88788
89	2008-02-06 19:31:27	116.43285	39.89234
89	2008-02-06 19:33:49	116.43032	39.89643
89	2008-02-06 19:36:29	116.43243	39.89722
89	2008-02-06 19:38:50	116.43249	39.8971
89	2008-02-06 19:41:30	116.43656	39.89228
89	2008-02-06 19:43:52	116.43262	39.89847
89	2008-02-06 19:46:32	116.43247	39.90196
89	2008-02-06 19:48:54	116.42894	39.91393
89	2008-02-06 19:51:34	116.42836	39.92977
89	2008-02-06 19:53:55	116.42003	39.93235
89	2008-02-06 19:53:55	116.42003	39.93235
89	2008-02-06 19:58:57	116.39331	39.9321
89	2008-02-06 20:01:37	116.37782	39.93181
89	2008-02-06 20:06:39	116.37385	39.92678
89	2008-02-06 20:29:40	116.40873	39.96746
89	2008-02-06 20:32:48	116.41251	39.97414
89	2008-02-06 20:34:42	116.41839	39.97257
89	2008-02-06 20:37:49	116.43258	39.96649
89	2008-02-06 20:39:43	116.44256	39.95995
89	2008-02-06 20:44:45	116.46203	39.95
89	2008-02-06 20:47:53	116.46872	39.94196
89	2008-02-06 20:49:47	116.47425	39.94182
89	2008-02-06 20:52:54	116.46777	39.94517
89	2008-02-06 20:54:48	116.47329	39.95361
89	2008-02-06 20:57:56	116.48555	39.95849
89	2008-02-06 20:59:50	116.49196	39.95931
89	2008-02-06 21:02:58	116.50468	39.95507
89	2008-02-06 21:04:52	116.51506	39.96024
89	2008-02-06 21:09:53	116.4994	39.96465
89	2008-02-06 21:13:01	116.49137	39.96309
89	2008-02-06 21:14:55	116.48747	39.96273
89	2008-02-06 21:18:03	116.48378	39.97654
89	2008-02-06 21:24:58	116.50734	39.99945
89	2008-02-06 21:28:06	116.52409	40.00533
89	2008-02-06 21:30:00	116.5227	40.01303
89	2008-02-06 21:33:07	116.52082	40.01627
89	2008-02-06 21:35:02	116.51745	40.02363
89	2008-02-06 21:38:09	116.52817	40.04179
89	2008-02-06 21:40:03	116.53896	40.05586
89	2008-02-06 21:43:11	116.56064	40.06132
89	2008-02-06 21:45:05	116.57585	40.06003
89	2008-02-06 21:48:12	116.58195	40.06602
89	2008-02-06 21:50:07	116.58027	40.07664
89	2008-02-06 21:55:08	116.57698	40.08786
89	2008-02-06 21:58:16	116.58067	40.1003
89	2008-02-06 22:03:17	116.60834	40.11647
89	2008-02-06 22:05:12	116.61228	40.11568
89	2008-02-06 22:08:19	116.61224	40.1157
89	2008-02-06 22:10:13	116.61225	40.11563
89	2008-02-06 22:13:21	116.61226	40.11561
89	2008-02-06 22:15:15	116.61471	40.11714
89	2008-02-06 22:18:22	116.61487	40.11707
89	2008-02-06 22:20:16	116.61953	40.11639
89	2008-02-06 22:25:18	116.65258	40.11251
89	2008-02-06 22:28:26	116.65826	40.1104
89	2008-02-06 23:32:05	116.66181	40.1105
89	2008-02-07 11:23:28	116.6609	40.11055
89	2008-02-07 11:24:57	116.6609	40.11071
89	2008-02-07 11:28:29	116.66748	40.1129
89	2008-02-07 13:56:46	116.662	40.11038
89	2008-02-07 20:02:17	116.6599	40.11108
89	2008-02-07 20:03:45	116.65206	40.11684
89	2008-02-07 20:07:19	116.62377	40.11652
89	2008-02-07 20:09:47	116.61469	40.11713
89	2008-02-07 20:21:09	116.61287	40.11671
89	2008-02-07 20:24:56	116.6313	40.12274
89	2008-02-07 20:26:10	116.63176	40.12151
89	2008-02-07 20:29:57	116.64253	40.11628
89	2008-02-07 20:31:12	116.65072	40.11531
89	2008-02-07 20:34:59	116.65679	40.11051
89	2008-02-07 20:36:14	116.6577	40.11043
89	2008-02-08 06:56:23	116.6608	40.11104
89	2008-02-08 06:56:23	116.6608	40.11104
89	2008-02-08 06:56:39	116.66301	40.11103
89	2008-02-08 07:01:25	116.62892	40.11645
89	2008-02-08 07:01:40	116.62583	40.11647
89	2008-02-08 07:06:26	116.5823	40.11032
89	2008-02-08 07:06:42	116.58255	40.10783
89	2008-02-08 07:11:28	116.57828	40.08017
89	2008-02-08 07:11:44	116.57981	40.07932
89	2008-02-08 07:16:45	116.58007	40.07924
89	2008-02-08 07:21:31	116.58184	40.05937
89	2008-02-08 07:21:47	116.58204	40.0587
89	2008-02-08 07:26:33	116.57691	40.04523
89	2008-02-08 07:26:49	116.57463	40.04309
89	2008-02-08 07:31:34	116.50693	40.00952
89	2008-02-08 07:31:50	116.50366	40.00659
89	2008-02-08 07:36:36	116.45086	39.95894
89	2008-02-08 07:36:52	116.44809	39.95642
89	2008-02-08 07:41:38	116.42811	39.9244
89	2008-02-08 07:41:53	116.42822	39.92166
89	2008-02-08 07:46:39	116.42295	39.90451
89	2008-02-08 07:46:55	116.42295	39.9056
89	2008-02-08 07:51:41	116.43478	39.91576
89	2008-02-08 07:51:57	116.43472	39.91444
89	2008-02-08 07:56:43	116.43773	39.9045
89	2008-02-08 07:56:58	116.43761	39.9033
89	2008-02-08 08:01:44	116.44802	39.90687
89	2008-02-08 08:02:00	116.45019	39.90688
89	2008-02-08 08:06:46	116.45887	39.91654
89	2008-02-08 08:07:02	116.46109	39.91577
89	2008-02-08 08:11:48	116.47067	39.90717
89	2008-02-08 08:12:03	116.46942	39.90723
89	2008-02-08 08:16:49	116.4428	39.90722
89	2008-02-08 08:17:05	116.43965	39.90727
89	2008-02-08 08:21:51	116.42075	39.91057
89	2008-02-08 08:22:07	116.4207	39.91083
89	2008-02-08 08:26:53	116.41983	39.92769
89	2008-02-08 08:27:08	116.41963	39.92921
89	2008-02-08 08:31:54	116.39981	39.93214
89	2008-02-08 08:32:10	116.39881	39.93213
89	2008-02-08 08:36:56	116.3868	39.94452
89	2008-02-08 08:37:12	116.38678	39.94457
89	2008-02-08 08:41:58	116.40189	39.93947
89	2008-02-08 08:42:13	116.40199	39.93947
89	2008-02-08 08:46:59	116.41918	39.94538
89	2008-02-08 08:47:15	116.41923	39.94404
89	2008-02-08 08:52:01	116.43368	39.93231
89	2008-02-08 08:52:17	116.43658	39.9323
89	2008-02-08 08:57:02	116.46216	39.93233
89	2008-02-08 08:57:18	116.46479	39.93233
89	2008-02-08 08:57:18	116.46479	39.93233
89	2008-02-08 09:02:04	116.48755	39.93258
89	2008-02-08 09:02:04	116.48755	39.93258
89	2008-02-08 09:02:20	116.49048	39.93326
89	2008-02-08 09:07:05	116.53624	39.94024
89	2008-02-08 09:07:21	116.53622	39.94026
89	2008-02-08 09:12:06	116.54126	39.94338
89	2008-02-08 09:12:22	116.54127	39.9452
89	2008-02-08 09:17:08	116.54123	39.96209
89	2008-02-08 09:17:24	116.54123	39.96002
89	2008-02-08 09:22:10	116.53043	39.94039
89	2008-02-08 09:22:26	116.52707	39.94037
89	2008-02-08 09:27:11	116.51113	39.93378
89	2008-02-08 09:27:27	116.51108	39.93377
89	2008-02-08 09:32:13	116.51172	39.92098
89	2008-02-08 09:32:29	116.5118	39.91991
89	2008-02-08 09:37:15	116.50431	39.9069
89	2008-02-08 09:37:30	116.50144	39.9069
89	2008-02-08 09:42:16	116.48384	39.91434
89	2008-02-08 09:42:32	116.48355	39.91435
89	2008-02-08 09:47:18	116.46608	39.92192
89	2008-02-08 09:47:34	116.46332	39.92196
89	2008-02-08 09:52:20	116.44888	39.93997
89	2008-02-08 09:52:35	116.44602	39.93995
89	2008-02-08 09:57:37	116.43271	39.94225
89	2008-02-08 09:58:19	116.4342	39.94362
89	2008-02-08 10:02:39	116.4409	39.94388
89	2008-02-08 10:07:40	116.42754	39.93943
89	2008-02-08 10:08:22	116.43178	39.93966
89	2008-02-08 10:13:24	116.44439	39.9458
89	2008-02-08 10:18:25	116.44646	39.94976
89	2008-02-08 10:28:29	116.44808	39.95027
89	2008-02-08 10:32:49	116.45042	39.95089
89	2008-02-08 10:33:30	116.44847	39.95233
89	2008-02-08 10:37:50	116.4509	39.95414
89	2008-02-08 10:38:32	116.45099	39.95426
89	2008-02-08 10:42:52	116.45095	39.95416
89	2008-02-08 10:43:34	116.45085	39.95416
89	2008-02-08 10:43:34	116.45085	39.95416
89	2008-02-08 11:13:02	116.45651	39.99527
89	2008-02-08 11:17:17	116.4565	39.98464
89	2008-02-08 11:18:03	116.45836	39.984
89	2008-02-08 11:22:19	116.44448	39.97483
89	2008-02-08 11:22:19	116.44448	39.97483
89	2008-02-08 11:23:05	116.44138	39.97156
89	2008-02-08 11:27:20	116.41857	39.97189
89	2008-02-08 11:28:07	116.41861	39.97207
89	2008-02-08 11:32:22	116.4179	39.98713
89	2008-02-08 11:33:08	116.41802	39.98714
89	2008-02-08 11:37:24	116.42158	40.00035
89	2008-02-08 11:38:10	116.42171	40.00187
89	2008-02-08 11:42:25	116.41794	39.99435
89	2008-02-08 11:43:12	116.4179	39.99249
89	2008-02-08 11:47:27	116.40119	39.98763
89	2008-02-08 11:52:29	116.40138	39.96461
89	2008-02-08 11:57:30	116.40157	39.94771
89	2008-02-08 11:58:17	116.40202	39.94617
89	2008-02-08 12:02:32	116.40245	39.93329
89	2008-02-08 12:03:18	116.40261	39.93049
89	2008-02-08 12:07:33	116.40487	39.91786
89	2008-02-08 12:08:20	116.40298	39.91709
89	2008-02-08 12:12:35	116.40432	39.92294
89	2008-02-08 12:13:21	116.4043	39.92293
89	2008-02-08 12:17:37	116.42045	39.92616
89	2008-02-08 12:18:23	116.4228	39.92693
89	2008-02-08 12:22:38	116.43458	39.93233
89	2008-02-08 12:27:40	116.44626	39.9435
89	2008-02-08 12:28:26	116.44634	39.9438
89	2008-02-08 12:32:42	116.44419	39.93767
89	2008-02-08 12:33:28	116.44416	39.93265
89	2008-02-08 12:37:43	116.4332	39.92304
89	2008-02-08 12:38:30	116.42996	39.92332
89	2008-02-08 12:42:45	116.4345	39.92308
89	2008-02-08 12:43:31	116.43454	39.92309
89	2008-02-08 12:47:47	116.44015	39.92151
89	2008-02-08 12:48:33	116.44008	39.92153
89	2008-02-08 12:52:48	116.44444	39.9363
89	2008-02-08 12:53:35	116.44441	39.93936
89	2008-02-08 12:57:50	116.46296	39.9502
89	2008-02-08 12:58:36	116.46645	39.95091
89	2008-02-08 13:02:52	116.48005	39.95605
89	2008-02-08 13:03:38	116.47929	39.95951
89	2008-02-08 13:07:53	116.48788	39.99205
89	2008-02-08 13:07:53	116.48788	39.99205
89	2008-02-08 13:08:40	116.49661	39.99998
89	2008-02-08 13:12:55	116.5552	40.02962
89	2008-02-08 13:13:41	116.56655	40.03505
89	2008-02-08 13:17:56	116.5821	40.07038
89	2008-02-08 13:18:42	116.58304	40.07642
89	2008-02-08 13:22:57	116.58175	40.07951
89	2008-02-08 13:23:44	116.58173	40.0795
89	2008-02-08 13:27:59	116.58171	40.07951
89	2008-02-08 13:27:59	116.58171	40.07951
89	2008-02-08 13:28:45	116.58166	40.07952
89	2008-02-08 13:33:01	116.58194	40.0795
89	2008-02-08 13:33:47	116.58192	40.07942
89	2008-02-08 13:38:02	116.58236	40.07379
89	2008-02-08 13:38:49	116.58265	40.06903
89	2008-02-08 13:43:04	116.58646	40.05389
89	2008-02-08 13:43:50	116.58414	40.05114
89	2008-02-08 13:48:06	116.56087	40.0308
89	2008-02-08 13:48:52	116.55578	40.02898
89	2008-02-08 13:53:07	116.535	40.02158
89	2008-02-08 13:53:54	116.52933	40.01952
89	2008-02-08 13:58:09	116.50968	40.00619
89	2008-02-08 13:58:55	116.51765	40.00638
89	2008-02-08 14:03:10	116.54493	40.00784
89	2008-02-08 14:03:57	116.54146	40.00769
89	2008-02-08 14:08:12	116.50187	40.00396
89	2008-02-08 14:08:58	116.49778	40.00023
89	2008-02-08 14:13:14	116.48692	39.99329
89	2008-02-08 14:14:00	116.48689	39.99334
89	2008-02-08 14:18:15	116.47648	39.98307
89	2008-02-08 14:19:02	116.47227	39.97931
89	2008-02-08 14:23:17	116.4799	39.95822
89	2008-02-08 14:24:03	116.47711	39.95503
89	2008-02-08 14:25:43	116.47657	39.9555
89	2008-02-08 14:42:43	116.47501	39.95842
89	2008-02-08 14:45:29	116.47029	39.95319
89	2008-02-08 14:47:45	116.46241	39.94779
89	2008-02-08 14:50:31	116.45596	39.94342
89	2008-02-08 14:52:46	116.44932	39.94407
89	2008-02-08 14:55:33	116.44368	39.94868
89	2008-02-08 14:57:48	116.44263	39.94939
89	2008-02-08 15:00:34	116.44261	39.94954
89	2008-02-08 15:02:49	116.44266	39.94943
89	2008-02-08 15:05:36	116.44259	39.94947
89	2008-02-08 15:07:51	116.44248	39.94962
89	2008-02-08 15:10:38	116.44262	39.94948
89	2008-02-08 15:12:53	116.44265	39.94947
89	2008-02-08 15:15:39	116.44267	39.94946
89	2008-02-08 15:17:54	116.44266	39.94943
89	2008-02-08 15:19:41	116.44261	39.94948
89	2008-02-08 15:20:41	116.44266	39.94946
89	2008-02-08 15:22:56	116.44263	39.9494
89	2008-02-08 15:25:43	116.44267	39.94935
89	2008-02-08 15:27:58	116.44254	39.94949
89	2008-02-08 15:30:44	116.44269	39.94941
89	2008-02-08 15:32:59	116.44261	39.94938
89	2008-02-08 15:35:46	116.4426	39.94951
89	2008-02-08 15:38:01	116.44261	39.94953
89	2008-02-08 15:40:48	116.44177	39.95023
89	2008-02-08 15:43:03	116.44957	39.95522
89	2008-02-08 15:45:49	116.44968	39.95539
89	2008-02-08 15:48:04	116.45084	39.95582
89	2008-02-08 15:48:04	116.45084	39.95582
89	2008-02-08 15:50:51	116.43979	39.95115
89	2008-02-08 15:53:06	116.43201	39.94496
89	2008-02-08 15:55:53	116.41509	39.94815
89	2008-02-08 15:58:08	116.39595	39.94783
89	2008-02-08 16:00:54	116.39122	39.94873
89	2008-02-08 16:03:09	116.40235	39.94754
89	2008-02-08 16:05:56	116.40871	39.94777
89	2008-02-08 16:08:11	116.39616	39.9478
89	2008-02-08 16:10:58	116.38884	39.96163
89	2008-02-08 16:13:13	116.39023	39.97087
89	2008-02-08 16:15:59	116.3959	39.9739
89	2008-02-08 16:18:14	116.39094	39.97558
89	2008-02-08 16:21:01	116.37575	39.97555
89	2008-02-08 16:23:16	116.36665	39.97542
89	2008-02-08 16:26:02	116.36699	39.97913
89	2008-02-08 16:28:18	116.37385	39.97976
89	2008-02-08 16:31:04	116.38386	39.98102
89	2008-02-08 16:33:19	116.3879	39.97466
89	2008-02-08 16:36:06	116.37823	39.96716
89	2008-02-08 16:38:21	116.36734	39.96678
89	2008-02-08 16:41:07	116.37307	39.96022
89	2008-02-08 17:07:16	116.28869	39.86369
89	2008-02-08 17:12:11	116.28841	39.86469
89	2008-02-08 17:12:17	116.28911	39.86469
89	2008-02-08 17:17:12	116.30922	39.86676
89	2008-02-08 17:22:14	116.30458	39.88651
89	2008-02-08 17:22:20	116.30454	39.88696
89	2008-02-08 17:27:15	116.3229	39.89776
89	2008-02-08 17:32:23	116.33192	39.91269
