# Supplementary material for: An adaptive map-matching algorithm based on hierarchical fuzzy system from vehicular GPS data
Source: PLoS One. 2017 Dec 5;12(12):e0188796. doi: 10.1371/journal.pone.0188796 (PMC5716534; doi:10.1371/journal.pone.0188796)
Supplement: S1 Data — (ZIP) [file pone.0188796.s001.zip › data samples/9.txt]

9	2008-02-02 13:38:42	116.37412	39.99295
9	2008-02-02 13:44:42	116.36432	39.99978
9	2008-02-02 13:50:42	116.3611	39.99237
9	2008-02-02 13:56:42	116.3638	39.97307
9	2008-02-02 14:41:37	116.35667	39.98615
9	2008-02-02 14:53:37	116.44587	40.00275
9	2008-02-02 14:59:52	116.46187	40.00365
9	2008-02-02 15:05:52	116.45647	39.98852
9	2008-02-02 15:11:52	116.46242	39.98458
9	2008-02-02 15:17:55	116.478	39.98205
9	2008-02-02 15:23:59	116.47797	39.97508
9	2008-02-02 15:29:59	116.4558	39.95503
9	2008-02-02 15:35:59	116.44633	39.95728
9	2008-02-02 15:41:59	116.44418	39.94193
9	2008-02-02 15:48:11	116.44435	39.92143
9	2008-02-02 15:54:11	116.44592	39.9205
9	2008-02-02 16:00:33	116.45575	39.9217
9	2008-02-02 16:00:33	116.45575	39.9217
9	2008-02-02 16:06:33	116.4559	39.94883
9	2008-02-02 16:12:34	116.4523	39.95208
9	2008-02-02 16:18:34	116.44927	39.948
9	2008-02-02 16:24:34	116.43058	39.94352
9	2008-02-02 16:30:44	116.42777	39.94365
9	2008-02-02 16:36:44	116.41728	39.94787
9	2008-02-02 16:43:58	116.39637	39.94847
9	2008-02-02 16:49:58	116.3804	39.94995
9	2008-02-02 16:57:30	116.38833	39.95
9	2008-02-02 17:03:40	116.40498	39.94768
9	2008-02-02 17:09:40	116.4282	39.93838
9	2008-02-02 17:15:40	116.43322	39.94622
9	2008-02-02 17:22:11	116.43335	39.95805
9	2008-02-02 17:28:11	116.41832	39.97108
9	2008-02-02 17:34:11	116.43062	39.98755
9	2008-02-02 17:40:11	116.41995	39.9821
9	2008-02-02 17:44:13	116.41995	39.9821
9	2008-02-02 17:44:51	116.41995	39.9821
9	2008-02-02 17:44:55	116.41995	39.9821
9	2008-02-02 17:44:57	116.41995	39.9821
9	2008-02-02 17:45:25	116.41995	39.9821
9	2008-02-02 17:45:29	116.41995	39.9821
9	2008-02-02 17:45:41	116.41995	39.9821
9	2008-02-02 17:45:52	116.41995	39.9821
9	2008-02-02 17:46:03	116.41995	39.9821
9	2008-02-02 17:47:45	116.41995	39.9821
9	2008-02-02 17:48:06	116.41995	39.9821
9	2008-02-02 17:49:04	116.41995	39.9821
9	2008-02-02 17:50:26	116.41995	39.9821
9	2008-02-02 17:50:28	116.41995	39.9821
9	2008-02-02 17:50:42	116.41995	39.9821
9	2008-02-02 17:50:56	116.41995	39.9821
9	2008-02-02 17:54:39	116.41995	39.9821
9	2008-02-02 18:06:39	116.41775	39.99235
9	2008-02-02 18:10:43	116.4231	39.98718
9	2008-02-02 18:19:59	116.4636	39.96965
9	2008-02-02 18:25:59	116.49012	39.96232
9	2008-02-02 20:22:38	116.49012	39.96232
9	2008-02-02 20:57:42	116.49647	39.96578
9	2008-02-02 21:03:42	116.48845	39.9611
9	2008-02-02 21:09:42	116.4685	39.9522
9	2008-02-02 21:15:42	116.4559	39.94835
9	2008-02-02 21:21:46	116.44192	39.95485
9	2008-02-02 21:27:46	116.43962	39.96235
9	2008-02-02 21:33:46	116.4137	39.96803
9	2008-02-02 21:39:46	116.40885	39.96797
9	2008-02-02 21:45:46	116.40467	39.98275
9	2008-02-02 21:51:46	116.4049	39.98187
9	2008-02-02 21:57:46	116.41172	39.96807
9	2008-02-02 22:03:51	116.41207	39.95822
9	2008-02-02 22:10:00	116.41922	39.94875
9	2008-02-02 22:16:00	116.41973	39.93393
9	2008-02-02 22:22:00	116.4137	39.94782
9	2008-02-02 22:28:00	116.42703	39.9432
9	2008-02-02 22:34:04	116.4261	39.94073
9	2008-02-02 22:40:04	116.40758	39.93208
9	2008-02-02 22:46:04	116.37445	39.93172
9	2008-02-02 22:52:32	116.36735	39.92222
9	2008-02-02 22:58:34	116.36832	39.91328
9	2008-02-02 23:04:34	116.35027	39.92102
9	2008-02-02 23:10:34	116.34877	39.9591
9	2008-02-02 23:16:34	116.33197	39.98528
9	2008-02-02 23:22:34	116.32367	40.0129
9	2008-02-02 23:22:34	116.32367	40.0129
9	2008-02-02 23:28:34	116.30782	40.02788
9	2008-02-02 23:37:23	116.30335	40.03683
9	2008-02-02 23:43:23	116.30885	40.00258
9	2008-02-02 23:56:01	116.32232	39.96597
9	2008-02-03 00:02:01	116.34928	39.93672
9	2008-02-03 00:08:02	116.3704	39.93135
9	2008-02-03 00:14:02	116.4126	39.9322
9	2008-02-03 00:20:02	116.4402	39.93225
9	2008-02-03 00:26:02	116.46022	39.93237
9	2008-02-03 00:32:02	116.4827	39.93232
9	2008-02-03 00:38:02	116.51138	39.93955
9	2008-02-03 00:44:02	116.49167	39.93368
9	2008-02-03 00:50:02	116.4666	39.93338
9	2008-02-03 00:56:15	116.45595	39.93245
9	2008-02-03 01:03:00	116.45595	39.93245
9	2008-02-03 01:04:45	116.45595	39.93245
9	2008-02-03 01:11:10	116.44372	39.93238
9	2008-02-03 01:17:10	116.47267	39.93237
9	2008-02-03 01:23:10	116.51122	39.93782
9	2008-02-03 01:29:10	116.51138	39.93762
9	2008-02-03 01:35:10	116.45993	39.93248
9	2008-02-03 01:47:10	116.34728	39.96065
9	2008-02-03 01:53:10	116.34895	39.95628
9	2008-02-03 01:59:43	116.35223	39.97187
9	2008-02-03 02:17:57	116.3473	39.9599
9	2008-02-03 02:23:57	116.35055	39.89872
9	2008-02-03 02:29:57	116.34553	39.84993
9	2008-02-03 02:35:57	116.42487	39.8569
9	2008-02-03 02:41:57	116.42637	39.85572
9	2008-02-03 02:47:57	116.34747	39.85055
9	2008-02-03 02:53:57	116.28848	39.86505
9	2008-02-03 02:59:57	116.28533	39.86052
9	2008-02-03 03:05:58	116.30765	39.86755
9	2008-02-03 03:12:09	116.3201	39.88872
9	2008-02-03 03:18:09	116.33992	39.84637
9	2008-02-03 03:24:09	116.36112	39.80408
9	2008-02-03 03:30:09	116.37267	39.82292
9	2008-02-03 03:41:56	116.38448	39.85545
9	2008-02-03 03:53:56	116.38183	39.85578
9	2008-02-03 04:05:56	116.31123	39.8834
9	2008-02-03 04:18:43	116.40103	39.89115
9	2008-02-03 04:24:43	116.40052	39.91098
9	2008-02-03 04:30:43	116.40452	39.9238
9	2008-02-03 04:36:43	116.3877	39.94375
9	2008-02-03 04:42:43	116.34862	39.96217
9	2008-02-03 04:54:43	116.32398	40.00768
9	2008-02-03 05:00:43	116.33027	40.00675
9	2008-02-03 05:06:43	116.3367	39.98473
9	2008-02-03 05:12:43	116.36192	39.9752
9	2008-02-03 05:19:12	116.36517	39.9567
9	2008-02-03 05:25:12	116.36698	39.95152
9	2008-02-03 05:31:12	116.37818	39.96153
9	2008-02-03 05:37:12	116.37605	39.95675
9	2008-02-03 05:43:22	116.359	39.9511
9	2008-02-03 06:07:22	116.3196	39.93402
9	2008-02-03 06:10:57	116.3196	39.93402
9	2008-02-03 06:21:03	116.3196	39.93402
9	2008-02-03 06:21:03	116.3196	39.93402
9	2008-02-03 06:27:03	116.3288	39.92683
9	2008-02-03 06:33:03	116.34022	39.9185
9	2008-02-03 06:39:29	116.34022	39.9185
9	2008-02-03 06:53:47	116.34022	39.9185
9	2008-02-03 07:09:17	116.3402	39.9182
9	2008-02-03 07:09:17	116.3402	39.9182
9	2008-02-03 07:45:17	116.44327	39.93987
9	2008-02-03 07:53:03	116.4662	39.94392
9	2008-02-03 07:58:26	116.47803	39.95487
9	2008-02-03 08:02:10	116.47803	39.95487
9	2008-02-03 08:07:42	116.47803	39.95487
9	2008-02-03 08:55:23	116.47803	39.95487
9	2008-02-03 09:01:23	116.49708	39.96563
9	2008-02-03 09:13:23	116.45042	39.94728
9	2008-02-03 09:19:32	116.42948	39.93977
9	2008-02-03 09:25:32	116.4199	39.92208
9	2008-02-03 09:32:34	116.41128	39.92187
9	2008-02-03 09:44:43	116.40608	39.94095
9	2008-02-03 09:50:50	116.4024	39.93355
9	2008-02-03 09:56:50	116.38837	39.92693
9	2008-02-03 10:00:00	116.3774	39.9213
9	2008-02-03 10:12:00	116.37622	39.94995
9	2008-02-03 10:18:00	116.38858	39.96605
9	2008-02-03 10:24:00	116.40133	39.98673
9	2008-02-03 10:36:00	116.38787	39.98675
9	2008-02-03 10:42:00	116.33352	39.98528
9	2008-02-03 10:42:00	116.33352	39.98528
9	2008-02-03 10:53:44	116.32445	39.97975
9	2008-02-03 11:13:24	116.32445	39.97975
9	2008-02-03 11:19:26	116.32722	39.97662
9	2008-02-03 11:25:26	116.31928	39.96913
9	2008-02-03 11:25:26	116.31928	39.96913
9	2008-02-03 11:31:30	116.3277	39.96655
9	2008-02-03 11:37:30	116.31738	39.95275
9	2008-02-03 11:43:59	116.3154	39.96522
9	2008-02-03 11:49:59	116.3084	39.97983
9	2008-02-03 11:55:59	116.3006	39.98123
9	2008-02-03 12:08:31	116.33908	39.97515
9	2008-02-03 12:20:31	116.36402	39.96642
9	2008-02-03 12:26:31	116.42808	39.96815
9	2008-02-03 12:32:31	116.45147	39.95403
9	2008-02-03 12:38:31	116.46575	39.95432
9	2008-02-03 12:44:31	116.46168	39.95687
9	2008-02-03 12:50:54	116.44998	39.95002
9	2008-02-03 12:57:03	116.43353	39.93977
9	2008-02-03 13:03:03	116.42197	39.9261
9	2008-02-03 13:09:03	116.41077	39.93645
9	2008-02-03 13:15:03	116.41032	39.94777
9	2008-02-03 13:21:06	116.3888	39.96143
9	2008-02-03 13:27:09	116.38873	39.95877
9	2008-02-03 13:27:09	116.38873	39.95877
9	2008-02-03 13:33:09	116.41922	39.94818
9	2008-02-03 13:39:09	116.43412	39.92803
9	2008-02-03 13:45:09	116.42803	39.93277
9	2008-02-03 13:51:09	116.4559	39.9417
9	2008-02-03 13:55:20	116.4559	39.9417
9	2008-02-03 13:55:20	116.4559	39.9417
9	2008-02-03 14:07:47	116.4559	39.9417
9	2008-02-03 14:13:47	116.33148	39.96453
9	2008-02-03 14:13:47	116.33148	39.96453
9	2008-02-03 14:21:08	116.44925	39.9794
9	2008-02-03 14:27:08	116.4177	39.98958
9	2008-02-03 14:33:08	116.38	39.98668
9	2008-02-03 14:39:08	116.34747	39.98747
9	2008-02-03 14:45:08	116.3628	39.99218
9	2008-02-03 14:51:08	116.3638	39.97507
9	2008-02-03 14:57:08	116.36473	39.9667
9	2008-02-03 15:03:26	116.37297	39.95037
9	2008-02-03 15:09:26	116.34722	39.93613
9	2008-02-03 15:15:26	116.34618	39.93863
9	2008-02-03 15:21:02	116.34618	39.93863
9	2008-02-03 15:23:40	116.34618	39.93863
9	2008-02-03 15:29:40	116.32832	39.96465
9	2008-02-03 15:35:56	116.31942	39.96685
9	2008-02-03 15:41:56	116.3136	39.97137
9	2008-02-03 15:48:14	116.30785	39.9815
9	2008-02-03 15:54:26	116.3103	39.98108
9	2008-02-03 16:00:38	116.30927	40.00347
9	2008-02-03 16:06:38	116.30697	40.02845
9	2008-02-03 16:12:38	116.31727	40.03575
9	2008-02-03 16:18:38	116.31065	40.03638
9	2008-02-03 16:30:38	116.31203	40.01155
9	2008-02-03 16:36:38	116.31447	39.99105
9	2008-02-03 16:44:08	116.32768	39.98642
9	2008-02-03 16:50:08	116.3196	39.97498
9	2008-02-03 16:56:08	116.3182	39.96622
9	2008-02-03 17:02:08	116.33505	39.9662
9	2008-02-03 17:08:08	116.34822	39.97142
9	2008-02-03 17:14:08	116.35822	39.97522
9	2008-02-03 17:20:52	116.3593	39.97043
9	2008-02-03 17:24:02	116.35942	39.97223
9	2008-02-03 17:30:49	116.3644	39.96728
9	2008-02-03 17:36:49	116.38988	39.96708
9	2008-02-03 17:42:49	116.39677	39.95598
9	2008-02-03 18:06:49	116.43922	39.96267
9	2008-02-03 18:12:49	116.43272	39.97517
9	2008-02-03 18:18:49	116.42048	39.9821
9	2008-02-03 18:24:49	116.4396	39.98465
9	2008-02-03 18:30:49	116.47363	39.96288
9	2008-02-03 18:38:13	116.47363	39.96288
9	2008-02-03 18:41:40	116.47363	39.96288
9	2008-02-03 18:42:02	116.4917	39.95938
9	2008-02-03 18:43:45	116.4917	39.95938
9	2008-02-03 18:50:36	116.49483	39.95998
9	2008-02-03 18:56:36	116.49865	39.95333
9	2008-02-03 19:02:36	116.49312	39.95623
9	2008-02-03 19:08:49	116.48892	39.96122
9	2008-02-03 19:12:47	116.48892	39.96122
9	2008-02-03 20:52:34	116.48892	39.96122
9	2008-02-03 20:58:34	116.49543	39.96343
9	2008-02-03 21:04:34	116.4748	39.95417
9	2008-02-03 21:10:34	116.45632	39.94818
9	2008-02-03 21:16:34	116.43758	39.93988
9	2008-02-03 21:22:34	116.42852	39.91575
9	2008-02-03 21:28:34	116.43905	39.88333
9	2008-02-03 21:35:17	116.42968	39.86458
9	2008-02-03 21:41:17	116.41978	39.86437
9	2008-02-03 21:53:36	116.40115	39.86202
9	2008-02-03 22:00:47	116.41445	39.87193
9	2008-02-03 22:13:07	116.4194	39.89912
9	2008-02-03 22:13:07	116.4194	39.89912
9	2008-02-03 22:25:13	116.4198	39.92777
9	2008-02-03 22:33:05	116.4198	39.92777
9	2008-02-03 22:34:25	116.4198	39.92777
9	2008-02-03 22:47:25	116.44663	39.92137
9	2008-02-03 22:53:25	116.42752	39.92328
9	2008-02-03 22:59:26	116.41315	39.93965
9	2008-02-03 23:05:57	116.41963	39.93513
9	2008-02-03 23:12:05	116.41942	39.94335
9	2008-02-03 23:18:05	116.41228	39.95807
9	2008-02-03 23:24:05	116.40502	39.96847
9	2008-02-03 23:30:05	116.40123	39.96903
9	2008-02-03 23:42:05	116.38213	39.97547
9	2008-02-03 23:48:05	116.36635	39.96675
9	2008-02-03 23:54:05	116.34995	39.94532
9	2008-02-04 00:00:24	116.35772	39.93533
9	2008-02-04 00:06:24	116.3624	39.93863
9	2008-02-04 00:12:24	116.38782	39.94222
9	2008-02-04 00:18:24	116.39002	39.93215
9	2008-02-04 00:24:24	116.42812	39.92538
9	2008-02-04 00:30:24	116.45498	39.90525
9	2008-02-04 00:36:24	116.45563	39.90233
9	2008-02-04 00:42:24	116.42463	39.90728
9	2008-02-04 00:48:39	116.38608	39.90612
9	2008-02-04 00:54:39	116.3323	39.90622
9	2008-02-04 01:00:39	116.2776	39.90625
9	2008-02-04 01:06:39	116.24583	39.90623
9	2008-02-04 01:12:39	116.20032	39.9062
9	2008-02-04 01:18:39	116.18055	39.90655
9	2008-02-04 01:19:34	116.18055	39.90655
9	2008-02-04 01:20:47	116.18055	39.90655
9	2008-02-04 01:26:47	116.18047	39.89713
9	2008-02-04 01:32:47	116.18968	39.90608
9	2008-02-04 01:44:47	116.25508	39.91642
9	2008-02-04 01:50:47	116.25693	39.90628
9	2008-02-04 01:56:47	116.23212	39.90105
9	2008-02-04 02:02:47	116.25937	39.90612
9	2008-02-04 02:14:47	116.31515	39.90978
9	2008-02-04 02:14:47	116.31515	39.90978
9	2008-02-04 02:20:47	116.2836	39.92608
9	2008-02-04 02:26:47	116.28535	39.93093
9	2008-02-04 02:32:47	116.32798	39.92695
9	2008-02-04 02:38:47	116.35135	39.93328
9	2008-02-04 02:44:47	116.35273	39.93628
9	2008-02-04 02:50:47	116.37687	39.94332
9	2008-02-04 02:58:39	116.38722	39.93768
9	2008-02-04 03:01:57	116.38722	39.93768
9	2008-02-04 03:02:15	116.38722	39.93768
9	2008-02-04 03:08:15	116.41528	39.93957
9	2008-02-04 03:14:15	116.42017	39.91782
9	2008-02-04 03:20:15	116.40503	39.91425
9	2008-02-04 03:26:15	116.39693	39.93648
9	2008-02-04 03:32:15	116.4061	39.95538
9	2008-02-04 03:38:15	116.41947	39.93697
9	2008-02-04 03:44:15	116.41085	39.9323
9	2008-02-04 03:50:16	116.38767	39.94533
9	2008-02-04 03:57:35	116.4015	39.95758
9	2008-02-04 04:00:20	116.4015	39.95758
9	2008-02-04 04:20:08	116.4015	39.95758
9	2008-02-04 04:26:08	116.426	39.98213
9	2008-02-04 04:32:08	116.41823	39.97787
9	2008-02-04 04:38:08	116.41358	39.96065
9	2008-02-04 04:44:08	116.38773	39.97547
9	2008-02-04 04:50:08	116.3803	40.0044
9	2008-02-04 04:56:54	116.3755	39.97547
9	2008-02-04 05:02:54	116.37195	39.98067
9	2008-02-04 05:08:54	116.39218	39.96495
9	2008-02-04 05:14:54	116.40505	39.95543
9	2008-02-04 05:20:54	116.41905	39.957
9	2008-02-04 05:27:30	116.4191	39.95798
9	2008-02-04 05:40:56	116.4191	39.95798
9	2008-02-04 05:42:17	116.4191	39.95798
9	2008-02-04 06:56:23	116.31242	39.88765
9	2008-02-04 07:02:23	116.3572	39.88797
9	2008-02-04 07:14:32	116.37117	39.9195
9	2008-02-04 07:14:32	116.37117	39.9195
9	2008-02-04 07:20:32	116.38983	39.93887
9	2008-02-04 07:26:32	116.42512	39.93962
9	2008-02-04 07:32:57	116.45443	39.9474
9	2008-02-04 07:39:28	116.4769	39.9547
9	2008-02-04 07:40:30	116.47802	39.95492
9	2008-02-04 07:43:57	116.47802	39.95492
9	2008-02-04 07:50:58	116.47802	39.95492
9	2008-02-04 08:40:13	116.47802	39.95492
9	2008-02-04 08:47:17	116.49642	39.96585
9	2008-02-04 08:53:17	116.48318	39.95748
9	2008-02-04 08:59:17	116.45953	39.95845
9	2008-02-04 09:05:17	116.43338	39.95382
9	2008-02-04 09:11:17	116.4186	39.96767
9	2008-02-04 09:18:02	116.41907	39.9529
9	2008-02-04 09:24:02	116.42785	39.93377
9	2008-02-04 09:30:02	116.41123	39.9069
9	2008-02-04 09:36:02	116.40067	39.909
9	2008-02-04 09:42:02	116.39963	39.9304
9	2008-02-04 09:48:02	116.38195	39.94278
9	2008-02-04 09:54:02	116.3654	39.95185
9	2008-02-04 09:54:02	116.3654	39.95185
9	2008-02-04 10:00:00	116.35948	39.96668
9	2008-02-04 10:07:37	116.34737	39.98513
9	2008-02-04 10:13:37	116.29905	39.98417
9	2008-02-04 10:19:37	116.3004	39.97903
9	2008-02-04 10:25:37	116.32647	39.97508
9	2008-02-04 10:31:37	116.3179	39.9556
9	2008-02-04 10:37:37	116.30138	39.9655
9	2008-02-04 10:43:37	116.30097	39.98075
9	2008-02-04 10:49:37	116.31872	39.97975
9	2008-02-04 10:56:11	116.31905	39.9751
9	2008-02-04 11:02:11	116.31377	39.96532
9	2008-02-04 11:08:11	116.30397	39.93232
9	2008-02-04 11:14:11	116.29858	39.93105
9	2008-02-04 11:20:11	116.30368	39.95137
9	2008-02-04 11:26:11	116.31798	39.94853
9	2008-02-04 11:32:11	116.31762	39.93122
9	2008-02-04 11:38:11	116.29602	39.93092
9	2008-02-04 11:44:11	116.30427	39.94357
9	2008-02-04 11:50:11	116.32827	39.95088
9	2008-02-04 11:56:11	116.34215	39.94933
9	2008-02-04 12:02:11	116.32828	39.9656
9	2008-02-04 12:08:11	116.33858	39.97493
9	2008-02-04 12:13:04	116.34953	39.98007
9	2008-02-04 12:18:00	116.34953	39.98007
9	2008-02-04 12:24:00	116.36782	39.97517
9	2008-02-04 12:30:00	116.37303	39.95342
9	2008-02-04 12:36:00	116.38695	39.9501
9	2008-02-04 12:42:00	116.3929	39.96698
9	2008-02-04 12:48:00	116.43358	39.96595
9	2008-02-04 12:48:00	116.43358	39.96595
9	2008-02-04 12:54:00	116.461	39.95797
9	2008-02-04 13:00:32	116.478	39.95492
9	2008-02-04 13:02:30	116.478	39.95492
9	2008-02-04 13:02:30	116.478	39.95492
9	2008-02-04 13:08:30	116.49192	39.96273
9	2008-02-04 13:11:42	116.49192	39.96273
9	2008-02-04 19:48:19	116.49192	39.96273
9	2008-02-04 19:50:58	116.49192	39.96273
9	2008-02-04 20:28:00	116.49192	39.96273
9	2008-02-04 20:34:32	116.49652	39.96568
9	2008-02-04 20:40:32	116.48837	39.9611
9	2008-02-04 20:46:33	116.4651	39.95108
9	2008-02-04 20:46:33	116.4651	39.95108
9	2008-02-04 20:52:33	116.4722	39.93202
9	2008-02-04 21:04:42	116.4658	39.90908
9	2008-02-04 21:11:29	116.44868	39.90905
9	2008-02-04 21:17:29	116.42845	39.92035
9	2008-02-04 21:23:36	116.41513	39.93967
9	2008-02-04 21:35:36	116.40263	39.91392
9	2008-02-04 21:47:36	116.35847	39.90592
9	2008-02-04 22:15:19	116.3681	39.8986
9	2008-02-04 22:22:12	116.37838	39.88902
9	2008-02-04 22:28:19	116.38645	39.88212
9	2008-02-04 22:34:19	116.38227	39.88202
9	2008-02-04 22:40:19	116.36788	39.87708
9	2008-02-04 22:46:19	116.35753	39.88478
9	2008-02-04 23:05:08	116.41857	39.89192
9	2008-02-04 23:11:10	116.45495	39.88805
9	2008-02-04 23:17:10	116.4303	39.90122
9	2008-02-04 23:23:51	116.4348	39.90742
9	2008-02-04 23:29:51	116.41278	39.90698
9	2008-02-04 23:35:51	116.36917	39.90592
9	2008-02-04 23:41:51	116.34947	39.8975
9	2008-02-04 23:47:51	116.34488	39.88193
9	2008-02-04 23:59:51	116.36785	39.90442
9	2008-02-04 23:59:51	116.36785	39.90442
9	2008-02-05 00:06:13	116.36815	39.89402
9	2008-02-05 00:12:27	116.41188	39.8915
9	2008-02-05 00:18:27	116.43343	39.88307
9	2008-02-05 00:24:27	116.41078	39.89613
9	2008-02-05 00:30:27	116.40053	39.91268
9	2008-02-05 00:33:39	116.40053	39.91268
9	2008-02-05 00:33:39	116.40053	39.91268
9	2008-02-05 00:39:39	116.4027	39.93098
9	2008-02-05 00:46:04	116.40245	39.9364
9	2008-02-05 00:52:04	116.41632	39.93955
9	2008-02-05 00:58:04	116.4504	39.93527
9	2008-02-05 00:59:59	116.44645	39.93252
9	2008-02-05 01:01:48	116.44645	39.93252
9	2008-02-05 01:07:48	116.43663	39.9324
9	2008-02-05 01:10:09	116.43663	39.9324
9	2008-02-05 01:12:26	116.43663	39.9324
9	2008-02-05 01:12:28	116.43663	39.9324
9	2008-02-05 01:14:27	116.43663	39.9324
9	2008-02-05 01:21:09	116.43018	39.93537
9	2008-02-05 01:27:09	116.42038	39.91548
9	2008-02-05 01:33:34	116.41095	39.93192
9	2008-02-05 01:40:01	116.4188	39.95272
9	2008-02-05 01:44:03	116.4188	39.95272
9	2008-02-05 02:03:38	116.4188	39.95272
9	2008-02-05 02:04:11	116.4188	39.95272
9	2008-02-05 02:32:28	116.41252	39.95265
9	2008-02-05 02:44:28	116.38685	39.96182
9	2008-02-05 02:50:28	116.38893	39.95298
9	2008-02-05 02:56:28	116.36207	39.93928
9	2008-02-05 03:02:28	116.353	39.93525
9	2008-02-05 03:08:28	116.34115	39.93278
9	2008-02-05 03:14:40	116.34325	39.9169
9	2008-02-05 03:20:40	116.35833	39.91733
9	2008-02-05 03:26:40	116.36147	39.88783
9	2008-02-05 03:32:40	116.41155	39.89158
9	2008-02-05 03:39:15	116.44462	39.88123
9	2008-02-05 03:51:46	116.42203	39.89115
9	2008-02-05 03:51:46	116.42203	39.89115
9	2008-02-05 03:57:46	116.4349	39.90633
9	2008-02-05 04:03:46	116.42453	39.9091
9	2008-02-05 04:09:46	116.40832	39.91422
9	2008-02-05 04:15:49	116.41067	39.93747
9	2008-02-05 04:21:49	116.42998	39.9008
9	2008-02-05 04:27:55	116.42928	39.87988
9	2008-02-05 04:33:55	116.42848	39.9189
9	2008-02-05 04:39:55	116.42577	39.95755
9	2008-02-05 04:45:55	116.4192	39.95807
9	2008-02-05 04:51:55	116.41877	39.95725
9	2008-02-05 04:52:51	116.41877	39.95725
9	2008-02-05 05:25:55	116.41877	39.95725
9	2008-02-05 05:28:03	116.41877	39.95725
9	2008-02-05 06:52:22	116.4237	39.90707
9	2008-02-05 06:59:44	116.41238	39.89772
9	2008-02-05 07:05:44	116.40047	39.91395
9	2008-02-05 07:11:44	116.40298	39.93933
9	2008-02-05 07:17:48	116.44375	39.93238
9	2008-02-05 07:23:48	116.47258	39.93245
9	2008-02-05 07:29:48	116.48757	39.93268
9	2008-02-05 07:35:48	116.49017	39.96245
9	2008-02-05 07:41:48	116.47847	39.97475
9	2008-02-05 07:47:48	116.46713	39.98213
9	2008-02-05 08:16:57	116.4968	39.96913
9	2008-02-05 08:18:03	116.4968	39.96913
9	2008-02-05 09:42:07	116.4964	39.96583
9	2008-02-05 16:26:57	116.49555	39.96718
9	2008-02-05 19:27:53	116.49555	39.96718
9	2008-02-05 19:31:12	116.49555	39.96718
9	2008-02-05 19:32:49	116.49555	39.96718
9	2008-02-05 19:46:18	116.49645	39.96588
9	2008-02-05 19:52:18	116.4889	39.96163
9	2008-02-05 19:58:18	116.46633	39.9514
9	2008-02-05 20:04:18	116.45583	39.94697
9	2008-02-05 20:10:18	116.47152	39.9772
9	2008-02-05 20:16:18	116.5162	40.02252
9	2008-02-05 20:22:18	116.50653	40.03292
9	2008-02-05 20:28:18	116.52773	40.0412
9	2008-02-05 20:34:18	116.49032	39.99612
9	2008-02-05 20:40:18	116.46468	39.97617
9	2008-02-05 20:49:13	116.44898	39.97982
9	2008-02-05 20:55:13	116.43755	39.95863
9	2008-02-05 21:01:13	116.41907	39.94892
9	2008-02-05 21:01:13	116.41907	39.94892
9	2008-02-05 21:07:13	116.42938	39.9113
9	2008-02-05 21:13:23	116.45508	39.90338
9	2008-02-05 21:19:23	116.4377	39.90243
9	2008-02-05 21:25:23	116.43008	39.91423
9	2008-02-05 21:25:23	116.43008	39.91423
9	2008-02-05 21:31:23	116.4111	39.92213
9	2008-02-05 21:37:23	116.41735	39.92292
9	2008-02-05 21:43:23	116.41945	39.94353
9	2008-02-05 21:49:23	116.41843	39.97333
9	2008-02-05 21:55:23	116.42723	39.98613
9	2008-02-05 22:01:23	116.4244	39.98217
9	2008-02-05 22:08:34	116.41467	39.98472
9	2008-02-05 22:14:34	116.41792	39.98797
9	2008-02-05 22:20:34	116.4189	40.00062
9	2008-02-05 22:26:34	116.4109	39.98372
9	2008-02-05 22:38:34	116.39395	39.95188
9	2008-02-05 22:44:34	116.40245	39.93368
9	2008-02-05 22:50:34	116.41267	39.9229
9	2008-02-05 22:56:34	116.42728	39.94728
9	2008-02-05 23:02:58	116.4666	39.98248
9	2008-02-05 23:14:58	116.44267	39.9729
9	2008-02-05 23:21:50	116.425	39.96688
9	2008-02-05 23:27:50	116.41902	39.94852
9	2008-02-05 23:34:02	116.39982	39.9321
9	2008-02-05 23:40:24	116.39018	39.93918
9	2008-02-05 23:46:24	116.37353	39.93495
9	2008-02-05 23:52:24	116.36547	39.94965
9	2008-02-05 23:58:24	116.36473	39.96102
9	2008-02-06 00:04:49	116.36195	39.9513
9	2008-02-06 00:10:49	116.34725	39.96658
9	2008-02-06 00:16:49	116.34308	39.94642
9	2008-02-06 00:23:42	116.35282	39.93513
9	2008-02-06 00:29:42	116.35468	39.9437
9	2008-02-06 00:35:42	116.38165	39.9616
9	2008-02-06 00:41:42	116.36588	39.94733
9	2008-02-06 00:47:42	116.32775	39.92178
9	2008-02-06 00:53:42	116.2709	39.91863
9	2008-02-06 00:59:42	116.26022	39.9174
9	2008-02-06 01:05:42	116.2586	39.90345
9	2008-02-06 01:11:42	116.2586	39.89432
9	2008-02-06 01:30:32	116.29272	39.96228
9	2008-02-06 01:36:32	116.3148	39.96682
9	2008-02-06 01:42:32	116.33143	39.9847
9	2008-02-06 01:48:32	116.34647	40.00332
9	2008-02-06 01:54:32	116.348	40.02352
9	2008-02-06 02:18:32	116.38797	39.97305
9	2008-02-06 02:24:32	116.39925	39.95888
9	2008-02-06 02:25:23	116.39925	39.95888
9	2008-02-06 02:26:47	116.39925	39.95888
9	2008-02-06 02:37:02	116.39925	39.95888
9	2008-02-06 02:55:21	116.39925	39.95888
9	2008-02-06 03:03:36	116.39925	39.95888
9	2008-02-06 03:24:14	116.45918	39.9165
9	2008-02-06 03:30:14	116.48813	39.91402
9	2008-02-06 03:36:14	116.49905	39.91478
9	2008-02-06 03:42:14	116.48417	39.91937
9	2008-02-06 03:48:15	116.46632	39.9295
9	2008-02-06 03:54:15	116.45577	39.9322
9	2008-02-06 04:00:15	116.43667	39.9351
9	2008-02-06 04:01:41	116.43667	39.9351
9	2008-02-06 04:13:26	116.43667	39.9351
9	2008-02-06 04:19:26	116.38293	39.9476
9	2008-02-06 04:31:55	116.3637	39.97755
9	2008-02-06 04:37:55	116.40648	39.98585
9	2008-02-06 04:50:13	116.43782	39.96395
9	2008-02-06 04:50:13	116.43782	39.96395
9	2008-02-06 04:56:13	116.45343	39.95285
9	2008-02-06 05:02:18	116.47612	39.9733
9	2008-02-06 05:08:18	116.449	39.947
9	2008-02-06 05:14:18	116.43737	39.91195
9	2008-02-06 05:14:18	116.43737	39.91195
9	2008-02-06 05:20:24	116.44417	39.93215
9	2008-02-06 05:26:24	116.4548	39.95413
9	2008-02-06 05:32:28	116.4762	39.97337
9	2008-02-06 05:38:28	116.49355	39.999
9	2008-02-06 05:38:28	116.49355	39.999
9	2008-02-06 05:44:28	116.52468	40.035
9	2008-02-06 05:50:28	116.5494	40.0655
9	2008-02-06 05:56:28	116.57668	40.11673
9	2008-02-06 06:02:28	116.65747	40.11575
9	2008-02-06 06:08:28	116.72555	40.12138
9	2008-02-06 06:14:28	116.8225	40.14897
9	2008-02-06 06:20:28	116.90273	40.15243
9	2008-02-06 06:26:28	116.9866	40.14172
9	2008-02-06 06:32:28	117.06708	40.14388
9	2008-02-06 06:38:38	117.10472	40.15225
9	2008-02-06 06:39:13	117.10523	40.15337
9	2008-02-06 06:41:52	117.10523	40.15337
9	2008-02-06 06:46:05	117.10523	40.15337
9	2008-02-06 06:46:05	117.10523	40.15337
9	2008-02-06 10:33:15	117.10523	40.15337
9	2008-02-06 10:33:15	117.10523	40.15337
9	2008-02-06 10:39:15	117.12333	40.15695
9	2008-02-06 10:45:43	117.12985	40.14802
9	2008-02-06 10:49:25	117.12985	40.14802
9	2008-02-06 11:03:43	117.12985	40.14802
9	2008-02-06 11:09:57	117.12958	40.1486
9	2008-02-06 11:16:18	117.12027	40.16488
9	2008-02-06 11:24:24	117.10462	40.17768
9	2008-02-06 11:29:40	117.10462	40.17768
9	2008-02-06 11:37:51	117.10462	40.17768
9	2008-02-06 11:39:18	117.10462	40.17768
9	2008-02-07 10:24:16	117.10627	40.18998
9	2008-02-07 10:30:05	117.1008	40.14635
9	2008-02-07 10:38:01	117.1008	40.14635
9	2008-02-07 10:50:09	117.10458	40.16212
9	2008-02-07 10:56:09	117.11498	40.22227
9	2008-02-07 11:02:09	117.12073	40.24808
9	2008-02-07 11:08:09	117.12787	40.30783
9	2008-02-07 11:14:28	117.13097	40.33823
9	2008-02-07 11:14:43	117.13097	40.33823
9	2008-02-07 11:20:45	117.13097	40.33823
9	2008-02-07 11:20:47	117.13097	40.33823
9	2008-02-07 11:21:30	117.13097	40.33823
9	2008-02-07 11:24:25	117.13765	40.34072
9	2008-02-07 11:30:37	117.13765	40.34072
9	2008-02-07 11:36:37	117.12588	40.30748
9	2008-02-07 11:42:37	117.11947	40.24492
9	2008-02-07 11:48:37	117.11158	40.20608
9	2008-02-07 11:52:31	117.11158	40.20608
9	2008-02-07 22:41:23	117.11158	40.20608
9	2008-02-07 22:47:23	117.1047	40.17585
9	2008-02-07 22:53:23	117.12923	40.14908
9	2008-02-07 22:59:28	117.12873	40.14958
9	2008-02-07 22:59:34	117.12873	40.14958
9	2008-02-08 10:58:57	117.12873	40.14958
9	2008-02-08 11:04:57	117.12655	40.16133
9	2008-02-08 11:10:57	117.11575	40.18495
9	2008-02-08 11:16:28	117.11575	40.18495
9	2008-02-08 11:33:24	117.11575	40.18495
9	2008-02-08 11:39:24	117.10863	40.21953
9	2008-02-08 11:40:18	117.10863	40.21953
9	2008-02-08 12:17:56	117.10863	40.21953
9	2008-02-08 12:23:56	117.10815	40.19025
9	2008-02-08 17:20:02	117.10815	40.19025
9	2008-02-08 17:26:02	117.10472	40.16563
9	2008-02-08 17:32:02	117.10505	40.13928
9	2008-02-08 17:38:02	117.10752	40.11415
