# Supplementary material for: An adaptive map-matching algorithm based on hierarchical fuzzy system from vehicular GPS data
Source: PLoS One. 2017 Dec 5;12(12):e0188796. doi: 10.1371/journal.pone.0188796 (PMC5716534; doi:10.1371/journal.pone.0188796)
Supplement: S1 Data — (ZIP) [file pone.0188796.s001.zip › data samples/90.txt]

90	2008-02-02 13:36:47	116.43943	40.03618
90	2008-02-02 13:40:03	116.43029	40.03596
90	2008-02-02 13:45:04	116.41005	40.0351
90	2008-02-02 13:46:51	116.41158	40.02654
90	2008-02-02 13:50:06	116.40502	40.00803
90	2008-02-02 13:50:06	116.40502	40.00803
90	2008-02-02 13:55:08	116.38062	39.99663
90	2008-02-02 13:56:54	116.379	39.98643
90	2008-02-02 14:05:11	116.3495	39.94971
90	2008-02-02 14:06:57	116.35002	39.94483
90	2008-02-02 14:10:13	116.34948	39.93426
90	2008-02-02 14:15:14	116.34996	39.92323
90	2008-02-02 14:17:01	116.34996	39.91996
90	2008-02-02 14:44:23	116.32929	39.91002
90	2008-02-02 14:54:26	116.34972	39.90748
90	2008-02-02 14:55:07	116.35021	39.90627
90	2008-02-02 15:00:09	116.37621	39.90579
90	2008-02-02 15:04:29	116.405	39.90658
90	2008-02-02 15:05:11	116.41001	39.90669
90	2008-02-02 15:14:33	116.41176	39.91049
90	2008-02-02 15:20:16	116.41109	39.9284
90	2008-02-02 15:30:19	116.40237	39.93911
90	2008-02-02 15:40:22	116.39633	39.95649
90	2008-02-02 15:58:04	116.39285	39.96185
90	2008-02-02 16:03:09	116.39941	39.95753
90	2008-02-02 16:06:54	116.40866	39.94777
90	2008-02-02 16:08:10	116.4155	39.94799
90	2008-02-02 16:13:12	116.42784	39.93126
90	2008-02-02 16:16:58	116.42836	39.91989
90	2008-02-02 16:18:13	116.42848	39.91718
90	2008-02-02 16:23:15	116.42092	39.90955
90	2008-02-02 16:27:01	116.41372	39.91351
90	2008-02-02 16:28:17	116.41181	39.91628
90	2008-02-02 16:33:18	116.41656	39.92293
90	2008-02-02 16:37:04	116.41885	39.9229
90	2008-02-02 16:38:20	116.41951	39.92299
90	2008-02-02 16:43:22	116.43295	39.92097
90	2008-02-02 16:47:08	116.43812	39.92108
90	2008-02-02 16:48:23	116.43989	39.92082
90	2008-02-02 16:53:25	116.44424	39.91302
90	2008-02-02 16:57:11	116.44412	39.91236
90	2008-02-02 16:58:27	116.44959	39.91198
90	2008-02-02 17:03:28	116.47173	39.91201
90	2008-02-02 17:03:28	116.47173	39.91201
90	2008-02-02 17:07:14	116.47193	39.90932
90	2008-02-02 17:08:30	116.47185	39.91227
90	2008-02-02 17:17:17	116.45524	39.90159
90	2008-02-02 17:18:33	116.45516	39.89523
90	2008-02-02 17:23:35	116.43366	39.89238
90	2008-02-02 17:27:21	116.42985	39.89641
90	2008-02-02 17:28:36	116.42708	39.89625
90	2008-02-02 17:33:38	116.41585	39.89198
90	2008-02-02 17:37:24	116.41108	39.89177
90	2008-02-02 17:38:40	116.40621	39.88801
90	2008-02-02 17:43:41	116.3946	39.88547
90	2008-02-02 17:47:27	116.39262	39.87974
90	2008-02-02 17:48:43	116.38923	39.88075
90	2008-02-02 17:53:45	116.38916	39.8849
90	2008-02-02 17:58:46	116.3978	39.88638
90	2008-02-02 18:07:34	116.40585	39.89791
90	2008-02-02 18:08:50	116.40562	39.89807
90	2008-02-02 18:17:37	116.41032	39.90668
90	2008-02-02 18:23:54	116.44162	39.90705
90	2008-02-02 18:27:40	116.45316	39.9056
90	2008-02-02 18:28:56	116.45466	39.90458
90	2008-02-02 18:33:58	116.43853	39.90694
90	2008-02-02 18:37:44	116.45265	39.90731
90	2008-02-02 18:38:59	116.45029	39.90729
90	2008-02-02 18:44:01	116.44421	39.91635
90	2008-02-02 18:47:47	116.44412	39.91973
90	2008-02-02 18:49:03	116.44423	39.92049
90	2008-02-02 18:54:04	116.43624	39.92255
90	2008-02-02 18:57:50	116.43252	39.92298
90	2008-02-02 18:59:06	116.43318	39.92292
90	2008-02-02 19:04:08	116.43155	39.92307
90	2008-02-02 19:07:54	116.42773	39.92332
90	2008-02-02 19:09:09	116.42641	39.92322
90	2008-02-02 19:09:09	116.42641	39.92322
90	2008-02-02 19:14:11	116.4114	39.92312
90	2008-02-02 19:17:57	116.41093	39.93189
90	2008-02-02 19:19:13	116.41092	39.93185
90	2008-02-02 19:24:14	116.41072	39.93734
90	2008-02-02 19:28:00	116.41055	39.94168
90	2008-02-02 19:29:16	116.41044	39.94482
90	2008-02-02 19:34:18	116.41914	39.94995
90	2008-02-02 19:38:03	116.41898	39.95525
90	2008-02-02 19:38:03	116.41898	39.95525
90	2008-02-02 19:39:19	116.41467	39.95587
90	2008-02-02 19:44:21	116.42268	39.95573
90	2008-02-02 19:48:07	116.42245	39.9559
90	2008-02-02 19:49:22	116.4191	39.95596
90	2008-02-02 19:54:24	116.40739	39.95786
90	2008-02-02 19:58:10	116.41273	39.95566
90	2008-02-02 19:59:26	116.41603	39.95567
90	2008-02-02 20:04:27	116.42813	39.95815
90	2008-02-02 20:08:13	116.4296	39.96436
90	2008-02-02 20:09:29	116.4295	39.96646
90	2008-02-02 20:14:31	116.42934	39.95949
90	2008-02-02 20:18:17	116.41489	39.95801
90	2008-02-02 20:19:32	116.41269	39.95796
90	2008-02-02 20:24:34	116.40259	39.96071
90	2008-02-02 20:28:20	116.40139	39.96683
90	2008-02-02 20:29:36	116.40152	39.9727
90	2008-02-02 20:34:37	116.40372	39.98122
90	2008-02-02 20:38:22	116.41089	39.99179
90	2008-02-02 20:39:38	116.41095	39.99227
90	2008-02-02 20:44:40	116.41083	39.98417
90	2008-02-02 20:48:25	116.41129	39.9743
90	2008-02-02 20:49:41	116.41126	39.97369
90	2008-02-02 21:02:48	116.41125	39.97371
90	2008-02-02 21:07:49	116.41126	39.97376
90	2008-02-02 21:11:38	116.4115	39.96893
90	2008-02-02 21:12:51	116.40767	39.96784
90	2008-02-02 21:17:53	116.40145	39.97515
90	2008-02-02 21:21:42	116.41091	39.98189
90	2008-02-02 21:22:54	116.40938	39.97864
90	2008-02-02 21:27:56	116.40154	39.99026
90	2008-02-02 22:06:00	116.39405	40.00281
90	2008-02-02 22:07:53	116.39451	39.99312
90	2008-02-02 22:07:53	116.39451	39.99312
90	2008-02-02 22:11:01	116.38691	39.98635
90	2008-02-02 22:16:03	116.38901	39.95209
90	2008-02-02 22:17:56	116.38804	39.94777
90	2008-02-02 22:21:05	116.36394	39.94703
90	2008-02-02 22:26:06	116.3495	39.95021
90	2008-02-02 22:27:59	116.34887	39.95811
90	2008-02-02 22:31:08	116.36763	39.96658
90	2008-02-02 23:02:14	116.37013	39.97928
90	2008-02-02 23:40:24	116.36556	39.96668
90	2008-02-02 23:42:11	116.34592	39.9665
90	2008-02-02 23:45:25	116.33564	39.96651
90	2008-02-02 23:50:27	116.34338	39.96612
90	2008-02-03 00:00:30	116.35836	39.9158
90	2008-02-03 00:02:17	116.35695	39.90841
90	2008-02-03 00:05:32	116.35704	39.8996
90	2008-02-03 00:10:34	116.35708	39.89851
90	2008-02-03 00:12:21	116.35724	39.89252
90	2008-02-03 00:20:36	116.35147	39.88815
90	2008-02-03 00:22:23	116.34269	39.89319
90	2008-02-03 00:25:38	116.31852	39.89595
90	2008-02-03 00:30:39	116.30797	39.90601
90	2008-02-03 00:32:26	116.31066	39.90014
90	2008-02-03 00:35:41	116.31699	39.90375
90	2008-02-03 00:40:42	116.35355	39.90573
90	2008-02-03 00:42:30	116.36755	39.90561
90	2008-02-03 00:45:44	116.36795	39.90698
90	2008-02-03 00:50:46	116.35426	39.92245
90	2008-02-03 00:55:47	116.31761	39.92234
90	2008-02-03 01:00:49	116.2965	39.93285
90	2008-02-03 01:02:36	116.29821	39.93599
90	2008-02-03 01:05:51	116.30799	39.94422
90	2008-02-03 01:10:52	116.32378	39.95056
90	2008-02-03 01:12:39	116.32948	39.95418
90	2008-02-03 01:15:54	116.31572	39.96458
90	2008-02-03 01:20:56	116.31562	39.96549
90	2008-02-03 01:22:43	116.32993	39.96605
90	2008-02-03 01:25:57	116.35343	39.96614
90	2008-02-03 01:30:59	116.39593	39.96723
90	2008-02-03 01:30:59	116.39593	39.96723
90	2008-02-03 01:32:46	116.4118	39.96535
90	2008-02-03 01:36:01	116.41505	39.95375
90	2008-02-03 01:41:02	116.41899	39.95768
90	2008-02-03 01:46:04	116.41441	39.97972
90	2008-02-03 01:51:05	116.41789	39.98713
90	2008-02-03 01:52:53	116.41439	39.99265
90	2008-02-03 01:56:07	116.40157	39.99445
90	2008-02-03 02:01:09	116.4116	40.02096
90	2008-02-03 02:02:56	116.41187	40.03157
90	2008-02-03 02:17:30	116.46499	40.08416
90	2008-02-03 02:23:02	116.48896	40.10726
90	2008-02-03 02:38:59	116.54954	40.2082
90	2008-02-03 02:44:03	116.55008	40.20873
90	2008-02-03 02:47:11	116.55132	40.23588
90	2008-02-03 02:49:05	116.55719	40.24852
90	2008-02-03 02:54:06	116.56357	40.2511
90	2008-02-03 02:58:14	116.5636	40.25112
90	2008-02-03 08:37:29	116.56356	40.25144
90	2008-02-03 08:42:31	116.5465	40.26167
90	2008-02-03 08:43:18	116.54588	40.2647
90	2008-02-03 08:47:32	116.54578	40.26549
90	2008-02-03 08:48:19	116.54604	40.26223
90	2008-02-03 08:52:34	116.55059	40.21985
90	2008-02-03 08:58:23	116.52507	40.18082
90	2008-02-03 09:02:37	116.51711	40.15187
90	2008-02-03 09:07:39	116.51699	40.10883
90	2008-02-03 09:08:26	116.51799	40.0984
90	2008-02-03 09:12:41	116.4769	40.09302
90	2008-02-03 09:17:42	116.47294	40.03853
90	2008-02-03 09:18:29	116.46762	40.03447
90	2008-02-03 09:22:43	116.44269	39.99664
90	2008-02-03 09:27:45	116.40051	39.96753
90	2008-02-03 09:28:32	116.39273	39.96731
90	2008-02-03 09:32:46	116.35651	39.96638
90	2008-02-03 09:37:48	116.30223	39.95892
90	2008-02-03 09:42:50	116.30399	39.92477
90	2008-02-03 09:47:51	116.30467	39.88102
90	2008-02-03 09:48:38	116.30539	39.87422
90	2008-02-03 09:52:53	116.3081	39.86542
90	2008-02-03 09:57:54	116.30897	39.86694
90	2008-02-03 09:58:41	116.30806	39.86731
90	2008-02-03 10:07:58	116.30451	39.8998
90	2008-02-03 10:08:45	116.30446	39.90305
90	2008-02-03 10:12:59	116.30442	39.91999
90	2008-02-03 10:12:59	116.30442	39.91999
90	2008-02-03 10:18:01	116.31305	39.92681
90	2008-02-03 10:18:48	116.31477	39.92684
90	2008-02-03 10:23:03	116.31997	39.9321
90	2008-02-03 10:28:04	116.31998	39.93198
90	2008-02-03 10:28:51	116.31987	39.93204
90	2008-02-03 10:33:06	116.31981	39.93199
90	2008-02-03 10:38:08	116.33628	39.93703
90	2008-02-03 10:38:55	116.34341	39.93842
90	2008-02-03 10:43:09	116.37986	39.94749
90	2008-02-03 10:48:11	116.40836	39.94778
90	2008-02-03 10:48:58	116.4125	39.94792
90	2008-02-03 10:53:13	116.42795	39.92753
90	2008-02-03 12:18:02	116.40241	39.9878
90	2008-02-03 12:19:48	116.40252	39.99338
90	2008-02-03 12:23:03	116.40685	39.99563
90	2008-02-03 12:28:04	116.40146	39.99689
90	2008-02-03 12:29:50	116.40153	39.99552
90	2008-02-03 12:33:05	116.3975	39.98674
90	2008-02-03 12:38:07	116.36297	39.98593
90	2008-02-03 12:39:53	116.35742	39.98782
90	2008-02-03 12:43:09	116.35852	39.98796
90	2008-02-03 13:30:18	116.35663	39.98616
90	2008-02-03 13:36:18	116.35665	39.98618
90	2008-02-03 13:40:21	116.35595	39.98611
90	2008-02-03 13:45:23	116.35684	39.98545
90	2008-02-03 13:46:22	116.35684	39.98529
90	2008-02-03 13:50:24	116.35586	39.9861
90	2008-02-03 13:50:24	116.35586	39.9861
90	2008-02-03 13:55:26	116.35583	39.98621
90	2008-02-03 13:56:25	116.35587	39.98613
90	2008-02-03 14:00:28	116.35596	39.98601
90	2008-02-03 14:05:29	116.35593	39.98604
90	2008-02-03 14:06:28	116.356	39.98601
90	2008-02-03 14:10:30	116.35584	39.98589
90	2008-02-03 14:15:31	116.35583	39.98579
90	2008-02-03 14:20:33	116.35574	39.98606
90	2008-02-03 14:25:35	116.35554	39.98609
90	2008-02-03 14:26:34	116.35561	39.98612
90	2008-02-03 14:30:36	116.35564	39.98611
90	2008-02-03 14:35:38	116.35558	39.98606
90	2008-02-03 14:36:37	116.35555	39.9861
90	2008-02-03 14:40:40	116.35552	39.98602
90	2008-02-03 14:46:40	116.35559	39.98613
90	2008-02-03 14:50:43	116.3555	39.98601
90	2008-02-03 14:55:45	116.34687	39.97406
90	2008-02-03 15:00:46	116.38553	39.96698
90	2008-02-03 15:05:48	116.4121	39.95855
90	2008-02-03 15:06:47	116.4125	39.95279
90	2008-02-03 15:10:50	116.41889	39.95706
90	2008-02-03 15:15:51	116.4185	39.97153
90	2008-02-03 15:16:50	116.41844	39.97382
90	2008-02-03 15:20:53	116.41784	39.98668
90	2008-02-03 15:25:55	116.41225	39.98757
90	2008-02-03 15:26:54	116.41111	39.98871
90	2008-02-03 15:30:56	116.4106	40.00697
90	2008-02-03 15:35:58	116.41204	40.03079
90	2008-02-03 15:36:57	116.41191	40.03112
90	2008-02-03 15:40:59	116.40609	40.05036
90	2008-02-03 15:46:01	116.40759	40.05636
90	2008-02-03 15:47:00	116.40766	40.05634
90	2008-02-03 15:51:03	116.40109	40.05636
90	2008-02-03 15:56:04	116.40684	40.04289
90	2008-02-03 15:57:03	116.4084	40.03985
90	2008-02-03 16:01:06	116.41955	40.03819
90	2008-02-03 16:06:08	116.41027	40.03631
90	2008-02-03 16:07:07	116.41126	40.03183
90	2008-02-03 16:11:09	116.40468	40.00802
90	2008-02-03 16:16:11	116.39837	40.00543
90	2008-02-03 16:17:10	116.39849	40.00375
90	2008-02-03 16:21:13	116.40248	40.02037
90	2008-02-03 16:48:29	116.41958	40.03708
90	2008-02-03 16:50:24	116.4196	40.03697
90	2008-02-03 16:53:31	116.41962	40.03701
90	2008-02-03 16:58:33	116.41966	40.03702
90	2008-02-03 17:00:27	116.41678	40.03615
90	2008-02-03 17:03:34	116.41129	40.03203
90	2008-02-03 17:08:36	116.41094	40.00287
90	2008-02-03 17:08:36	116.41094	40.00287
90	2008-02-03 17:10:30	116.41082	39.99588
90	2008-02-03 17:13:38	116.40128	39.99048
90	2008-02-03 17:18:39	116.39563	39.97161
90	2008-02-03 17:23:41	116.39172	39.96739
90	2008-02-03 17:28:43	116.3891	39.95197
90	2008-02-03 17:30:37	116.38922	39.94887
90	2008-02-03 17:33:44	116.40231	39.94754
90	2008-02-03 17:38:46	116.41045	39.94225
90	2008-02-03 17:40:40	116.41039	39.94144
90	2008-02-03 17:43:47	116.41057	39.93826
90	2008-02-03 17:48:49	116.41091	39.92876
90	2008-02-03 17:50:44	116.41113	39.92692
90	2008-02-03 17:53:51	116.41113	39.92468
90	2008-02-03 17:58:52	116.41113	39.91254
90	2008-02-03 18:00:47	116.41153	39.90876
90	2008-02-03 18:03:54	116.41178	39.90749
90	2008-02-03 18:08:56	116.41199	39.89905
90	2008-02-03 18:10:50	116.41219	39.89709
90	2008-02-03 18:10:50	116.41219	39.89709
90	2008-02-03 18:13:57	116.41246	39.89597
90	2008-02-03 18:18:59	116.41243	39.89276
90	2008-02-03 18:20:53	116.41277	39.89272
90	2008-02-03 18:24:01	116.41253	39.89774
90	2008-02-03 18:30:57	116.41206	39.90456
90	2008-02-03 18:34:04	116.41187	39.90827
90	2008-02-03 18:39:06	116.41917	39.9143
90	2008-02-03 18:41:00	116.41993	39.91423
90	2008-02-03 18:44:07	116.42001	39.92236
90	2008-02-03 18:49:09	116.42569	39.93228
90	2008-02-03 18:51:03	116.42772	39.92529
90	2008-02-03 18:54:10	116.42772	39.92358
90	2008-02-03 18:59:12	116.4419	39.92167
90	2008-02-03 19:04:14	116.45531	39.91141
90	2008-02-03 19:09:15	116.45511	39.89932
90	2008-02-03 19:11:10	116.46084	39.89935
90	2008-02-03 19:14:17	116.46153	39.8993
90	2008-02-03 19:14:17	116.46153	39.8993
90	2008-02-03 19:17:13	116.45778	39.8995
90	2008-02-03 19:40:24	116.45591	39.90369
90	2008-02-03 19:45:26	116.456	39.91198
90	2008-02-03 19:48:27	116.45593	39.9207
90	2008-02-03 19:50:27	116.45585	39.92164
90	2008-02-03 19:55:29	116.45566	39.94156
90	2008-02-03 19:58:31	116.45285	39.95352
90	2008-02-03 20:00:31	116.44677	39.95746
90	2008-02-03 20:05:32	116.42839	39.96851
90	2008-02-03 20:08:34	116.41649	39.9682
90	2008-02-03 20:10:34	116.41279	39.9681
90	2008-02-03 20:15:36	116.41788	39.97407
90	2008-02-03 20:18:36	116.4185	39.97927
90	2008-02-03 20:20:36	116.41829	39.97918
90	2008-02-03 20:25:38	116.41774	39.98684
90	2008-02-03 20:28:40	116.41785	39.98697
90	2008-02-03 20:30:40	116.41777	39.98695
90	2008-02-03 20:35:41	116.41098	39.99351
90	2008-02-03 20:38:43	116.41131	39.99793
90	2008-02-03 20:40:43	116.41147	39.9994
90	2008-02-03 20:45:44	116.41112	40.00152
90	2008-02-03 20:48:46	116.40168	40.00386
90	2008-02-03 20:50:46	116.40034	40.00414
90	2008-02-03 21:20:50	116.50669	40.16532
90	2008-02-03 21:29:10	116.52517	40.2091
90	2008-02-03 21:30:53	116.52522	40.22907
90	2008-02-03 21:34:11	116.52577	40.24267
90	2008-02-03 21:39:13	116.55134	40.25279
90	2008-02-03 21:39:13	116.55134	40.25279
90	2008-02-03 21:40:56	116.56339	40.24923
90	2008-02-03 21:42:52	116.56357	40.25106
90	2008-02-03 21:42:54	116.56356	40.25106
90	2008-02-04 07:29:57	116.56356	40.25114
90	2008-02-04 07:38:45	116.56356	40.25113
90	2008-02-04 07:39:59	116.56358	40.25109
90	2008-02-04 07:45:01	116.56358	40.25111
90	2008-02-04 07:48:49	116.56356	40.25114
90	2008-02-04 07:50:02	116.56357	40.2511
90	2008-02-04 07:58:52	116.56337	40.24898
90	2008-02-04 08:00:06	116.55247	40.24823
90	2008-02-04 08:05:07	116.54616	40.20887
90	2008-02-04 08:10:09	116.52507	40.18668
90	2008-02-04 08:15:10	116.5036	40.16603
90	2008-02-04 08:18:58	116.49255	40.13781
90	2008-02-04 08:20:12	116.49175	40.12459
90	2008-02-04 08:25:14	116.47169	40.08935
90	2008-02-04 08:29:02	116.44145	40.08028
90	2008-02-04 08:30:15	116.43609	40.07798
90	2008-02-04 08:35:17	116.43633	40.07792
90	2008-02-04 08:49:08	116.43042	40.0677
90	2008-02-04 08:50:22	116.42454	40.06839
90	2008-02-04 08:55:24	116.40657	40.06619
90	2008-02-04 08:59:12	116.40592	40.04636
90	2008-02-04 09:00:25	116.40845	40.03957
90	2008-02-04 09:05:27	116.41299	40.04298
90	2008-02-04 09:09:15	116.41586	40.03682
90	2008-02-04 09:10:29	116.41027	40.03483
90	2008-02-04 09:10:29	116.41027	40.03483
90	2008-02-04 09:15:30	116.40637	40.00799
90	2008-02-04 09:15:30	116.40637	40.00799
90	2008-02-04 09:19:18	116.40137	39.99758
90	2008-02-04 09:20:32	116.39837	40.00008
90	2008-02-04 09:25:33	116.40114	39.99198
90	2008-02-04 09:29:21	116.38146	39.98666
90	2008-02-04 09:30:35	116.37127	39.99007
90	2008-02-04 09:43:23	116.2943	40.0916
90	2008-02-04 09:48:17	116.28787	40.09819
90	2008-02-04 09:52:29	116.30965	40.07269
90	2008-02-04 09:53:19	116.31594	40.07447
90	2008-02-04 09:58:20	116.33113	40.08698
90	2008-02-04 10:02:32	116.31801	40.0833
90	2008-02-04 10:03:22	116.31459	40.0816
90	2008-02-04 10:08:24	116.30641	40.07367
90	2008-02-04 10:08:24	116.30641	40.07367
90	2008-02-04 10:12:36	116.32946	40.04512
90	2008-02-04 10:13:25	116.33508	40.03768
90	2008-02-04 10:18:27	116.34972	40.02089
90	2008-02-04 10:32:42	116.39455	39.98919
90	2008-02-04 10:32:42	116.39455	39.98919
90	2008-02-04 10:33:32	116.39696	39.98866
90	2008-02-04 10:38:33	116.39725	39.98908
90	2008-02-04 10:42:46	116.39723	39.99222
90	2008-02-04 10:48:37	116.37469	39.98636
90	2008-02-04 10:52:49	116.3475	39.97905
90	2008-02-04 10:53:38	116.34688	39.97268
90	2008-02-04 11:02:52	116.34927	39.93669
90	2008-02-04 11:03:42	116.34686	39.93632
90	2008-02-04 11:31:00	116.38766	39.97161
90	2008-02-04 11:32:55	116.38759	39.96652
90	2008-02-04 11:36:02	116.39664	39.96716
90	2008-02-04 11:41:04	116.44369	39.95946
90	2008-02-04 11:42:58	116.45559	39.94916
90	2008-02-04 11:46:05	116.45545	39.92576
90	2008-02-04 11:51:07	116.45682	39.90695
90	2008-02-04 11:53:01	116.47032	39.90674
90	2008-02-04 11:56:09	116.47151	39.90251
90	2008-02-04 12:01:10	116.45719	39.89943
90	2008-02-04 12:03:05	116.45576	39.90083
90	2008-02-04 12:11:14	116.45655	39.90656
90	2008-02-04 12:13:08	116.46461	39.90667
90	2008-02-04 12:16:15	116.4667	39.90463
90	2008-02-04 12:21:17	116.45442	39.91167
90	2008-02-04 12:23:11	116.4525	39.915
90	2008-02-04 12:26:18	116.44745	39.91994
90	2008-02-04 12:31:20	116.4452	39.92142
90	2008-02-04 12:33:15	116.43977	39.92563
90	2008-02-04 12:36:22	116.43493	39.92761
90	2008-02-04 12:41:23	116.42789	39.93411
90	2008-02-04 12:43:18	116.42765	39.94271
90	2008-02-04 12:46:25	116.43488	39.94747
90	2008-02-04 12:51:27	116.45137	39.95411
90	2008-02-04 12:53:21	116.45193	39.95374
90	2008-02-04 12:56:28	116.45303	39.95305
90	2008-02-04 13:01:30	116.45539	39.92774
90	2008-02-04 13:03:24	116.45547	39.92455
90	2008-02-04 13:06:32	116.45546	39.90781
90	2008-02-04 13:11:33	116.4475	39.86076
90	2008-02-04 13:16:35	116.44009	39.84657
90	2008-02-04 13:21:37	116.44775	39.82163
90	2008-02-04 13:23:31	116.44932	39.81162
90	2008-02-04 13:26:38	116.44028	39.80426
90	2008-02-04 13:26:38	116.44028	39.80426
90	2008-02-04 13:31:40	116.42057	39.80229
90	2008-02-04 13:33:34	116.41382	39.80164
90	2008-02-04 13:36:42	116.41061	39.804
90	2008-02-04 13:41:43	116.39628	39.81203
90	2008-02-04 13:43:38	116.39587	39.82062
90	2008-02-04 13:46:45	116.39509	39.83478
90	2008-02-04 13:51:46	116.39509	39.854
90	2008-02-04 13:53:41	116.40103	39.85553
90	2008-02-04 13:56:48	116.423	39.85696
90	2008-02-04 14:01:50	116.45535	39.88769
90	2008-02-04 14:03:44	116.46311	39.89185
90	2008-02-04 14:06:51	116.47815	39.89185
90	2008-02-04 14:11:53	116.50755	39.89178
90	2008-02-04 14:13:47	116.50454	39.89381
90	2008-02-04 14:16:55	116.49163	39.89206
90	2008-02-04 14:21:55	116.45663	39.8922
90	2008-02-04 14:23:50	116.45288	39.89216
90	2008-02-04 14:26:57	116.45222	39.89491
90	2008-02-04 14:31:59	116.46713	39.89925
90	2008-02-04 14:33:53	116.46985	39.89924
90	2008-02-04 14:37:00	116.47041	39.89913
90	2008-02-04 14:42:02	116.47198	39.90667
90	2008-02-04 14:43:56	116.49039	39.90673
90	2008-02-04 14:43:56	116.49039	39.90673
90	2008-02-04 14:47:04	116.53404	39.90777
90	2008-02-04 14:52:05	116.55998	39.9064
90	2008-02-04 14:54:00	116.55779	39.90375
90	2008-02-04 14:57:07	116.56049	39.90358
90	2008-02-04 15:02:08	116.5626	39.90868
90	2008-02-04 15:04:03	116.54844	39.9084
90	2008-02-04 15:07:10	116.52875	39.90857
90	2008-02-04 15:12:12	116.5136	39.91557
90	2008-02-04 15:14:06	116.50679	39.91504
90	2008-02-04 15:17:13	116.48789	39.91448
90	2008-02-04 15:22:15	116.47208	39.92123
90	2008-02-04 15:24:09	116.46692	39.92361
90	2008-02-04 15:52:45	116.46676	39.92923
90	2008-02-04 15:57:26	116.46694	39.93251
90	2008-02-04 15:57:47	116.46677	39.93251
90	2008-02-04 16:02:48	116.45536	39.92306
90	2008-02-04 16:07:29	116.45525	39.89491
90	2008-02-04 16:07:56	116.45522	39.89175
90	2008-02-04 16:12:51	116.44761	39.88324
90	2008-02-04 16:17:32	116.4339	39.89806
90	2008-02-04 16:17:52	116.43353	39.89815
90	2008-02-04 16:22:54	116.42973	39.90645
90	2008-02-04 16:27:35	116.41516	39.90691
90	2008-02-04 16:27:55	116.41259	39.90689
90	2008-02-04 16:32:57	116.40204	39.90664
90	2008-02-04 16:37:38	116.40491	39.91512
90	2008-02-04 16:37:59	116.40498	39.91621
90	2008-02-04 16:43:00	116.41604	39.92156
90	2008-02-04 16:47:42	116.4149	39.91415
90	2008-02-04 16:48:08	116.41326	39.91411
90	2008-02-04 16:53:04	116.41101	39.9288
90	2008-02-04 16:57:45	116.41094	39.93158
90	2008-02-04 16:58:06	116.41093	39.93151
90	2008-02-04 17:03:07	116.40334	39.93218
90	2008-02-04 17:07:48	116.37914	39.93182
90	2008-02-04 17:08:09	116.37633	39.93171
90	2008-02-04 17:13:10	116.36028	39.93108
90	2008-02-04 17:17:52	116.34971	39.93826
90	2008-02-04 17:18:12	116.34996	39.93983
90	2008-02-04 17:23:14	116.30492	39.94093
90	2008-02-04 17:27:55	116.29466	39.97831
90	2008-02-04 17:28:35	116.29413	39.98387
90	2008-02-04 17:33:17	116.2824	39.99374
90	2008-02-04 17:37:58	116.28706	39.99264
90	2008-02-04 17:37:58	116.28706	39.99264
90	2008-02-04 17:38:18	116.28932	39.99231
90	2008-02-04 17:43:20	116.30677	39.98263
90	2008-02-04 17:48:01	116.30488	39.97782
90	2008-02-04 17:48:22	116.30495	39.97739
90	2008-02-04 17:58:05	116.29204	39.96273
90	2008-02-04 17:58:25	116.29258	39.96107
90	2008-02-04 18:18:11	116.26881	39.96348
90	2008-02-04 18:18:32	116.26871	39.96154
90	2008-02-04 18:23:33	116.26123	39.94576
90	2008-02-04 18:28:15	116.2372	39.94647
90	2008-02-04 18:28:35	116.2372	39.94648
90	2008-02-04 18:33:37	116.25845	39.94553
90	2008-02-04 18:38:18	116.26218	39.94306
90	2008-02-04 18:38:38	116.26219	39.94307
90	2008-02-04 18:48:21	116.26873	39.91351
90	2008-02-04 18:48:21	116.26873	39.91351
90	2008-02-04 18:48:21	116.26873	39.91351
90	2008-02-04 18:48:21	116.26873	39.91351
90	2008-02-04 18:48:42	116.26924	39.91596
90	2008-02-04 18:53:43	116.28219	39.92237
90	2008-02-04 18:58:24	116.28254	39.92658
90	2008-02-04 18:58:45	116.28255	39.92844
90	2008-02-04 19:03:46	116.26886	39.94313
90	2008-02-04 19:08:28	116.26869	39.91584
90	2008-02-04 19:08:48	116.26823	39.9133
90	2008-02-04 19:13:50	116.23501	39.89594
90	2008-02-04 19:18:31	116.22327	39.89765
90	2008-02-04 19:18:31	116.22327	39.89765
90	2008-02-04 19:18:51	116.22323	39.89763
90	2008-02-04 19:23:53	116.22554	39.9026
90	2008-02-04 19:28:34	116.23713	39.90445
90	2008-02-04 19:28:55	116.23745	39.90619
90	2008-02-04 19:33:56	116.26733	39.90623
90	2008-02-04 19:33:56	116.26733	39.90623
90	2008-02-04 19:38:38	116.26967	39.92574
90	2008-02-04 19:38:58	116.26956	39.92677
90	2008-02-04 19:44:00	116.27893	39.94036
90	2008-02-04 19:48:41	116.29046	39.92185
90	2008-02-04 19:49:01	116.28995	39.9223
90	2008-02-04 19:54:03	116.30753	39.92681
90	2008-02-04 19:58:44	116.32083	39.92685
90	2008-02-04 19:59:05	116.32106	39.92686
90	2008-02-04 20:04:06	116.32358	39.92685
90	2008-02-04 20:08:47	116.32741	39.9267
90	2008-02-04 20:09:08	116.32742	39.9267
90	2008-02-04 20:14:10	116.34165	39.92683
90	2008-02-04 20:18:51	116.34905	39.9225
90	2008-02-04 20:24:13	116.33081	39.92182
90	2008-02-04 20:28:54	116.32382	39.92202
90	2008-02-04 20:29:14	116.32104	39.92216
90	2008-02-04 20:38:56	116.28465	39.92017
90	2008-02-04 20:39:17	116.28493	39.92051
90	2008-02-04 20:44:18	116.28255	39.93053
90	2008-02-04 20:49:00	116.26869	39.93893
90	2008-02-04 20:49:20	116.26866	39.93894
90	2008-02-04 20:52:01	116.26865	39.93891
90	2008-02-04 21:03:15	116.28018	39.94056
90	2008-02-04 21:07:10	116.29402	39.94451
90	2008-02-04 21:17:14	116.3612	39.9458
90	2008-02-04 21:23:22	116.38528	39.9523
90	2008-02-04 21:27:17	116.38881	39.96158
90	2008-02-04 21:28:24	116.3893	39.96662
90	2008-02-04 21:33:25	116.40162	39.96075
90	2008-02-04 21:37:20	116.40175	39.9604
90	2008-02-04 21:43:28	116.41192	39.96731
90	2008-02-04 21:47:23	116.41126	39.97405
90	2008-02-04 22:08:08	116.39651	39.97563
90	2008-02-04 22:10:34	116.40123	39.97636
90	2008-02-04 22:13:10	116.40157	39.9932
90	2008-02-04 22:23:13	116.41113	40.00208
90	2008-02-04 22:28:14	116.41133	39.97443
90	2008-02-04 22:30:41	116.41165	39.96846
90	2008-02-04 22:33:16	116.41974	39.96779
90	2008-02-04 22:38:18	116.434	39.9655
90	2008-02-04 22:40:44	116.42898	39.95833
90	2008-02-04 22:43:19	116.43473	39.95719
90	2008-02-04 22:48:21	116.43056	39.96809
90	2008-02-04 22:53:23	116.41829	39.96082
90	2008-02-04 23:00:51	116.38915	39.96731
90	2008-02-04 23:03:26	116.35805	39.96646
90	2008-02-04 23:08:28	116.34718	39.98939
90	2008-02-04 23:10:54	116.34662	39.99939
90	2008-02-04 23:13:29	116.33457	39.99943
90	2008-02-04 23:18:31	116.3468	39.99755
90	2008-02-04 23:20:57	116.35877	39.99499
90	2008-02-04 23:23:33	116.36317	39.98596
90	2008-02-04 23:28:32	116.37118	39.98066
90	2008-02-04 23:32:02	116.37119	39.98067
90	2008-02-04 23:36:03	116.37118	39.98067
90	2008-02-04 23:37:30	116.3711	39.98067
90	2008-02-04 23:50:34	116.37616	39.97552
90	2008-02-05 00:03:16	116.38922	39.97541
90	2008-02-05 00:07:56	116.39896	39.97401
90	2008-02-05 00:12:07	116.40127	39.97595
90	2008-02-05 00:13:23	116.40134	39.98154
90	2008-02-05 00:18:24	116.43086	39.9877
90	2008-02-05 00:23:26	116.45386	39.98386
90	2008-02-05 00:28:28	116.44372	39.9832
90	2008-02-05 00:32:14	116.41191	39.98766
90	2008-02-05 00:33:29	116.40454	39.98746
90	2008-02-05 00:38:31	116.40639	40.00088
90	2008-02-05 00:38:31	116.40639	40.00088
90	2008-02-05 00:42:17	116.41116	40.01539
90	2008-02-05 00:43:33	116.41214	40.02813
90	2008-02-05 00:48:34	116.40781	40.05246
90	2008-02-05 00:52:20	116.41394	40.05864
90	2008-02-05 00:53:36	116.41474	40.05878
90	2008-02-05 00:58:38	116.42979	40.07302
90	2008-02-05 01:03:39	116.45324	40.08079
90	2008-02-05 01:08:41	116.48678	40.09974
90	2008-02-05 01:12:27	116.49265	40.13474
90	2008-02-05 01:13:43	116.49129	40.14286
90	2008-02-05 01:22:30	116.52513	40.18761
90	2008-02-05 01:23:46	116.52516	40.20053
90	2008-02-05 01:28:33	116.54966	40.20807
90	2008-02-05 01:39:47	116.5636	40.25114
90	2008-02-05 01:41:41	116.5636	40.2511
90	2008-02-05 01:44:43	116.56359	40.25117
90	2008-02-05 07:48:06	116.56357	40.25112
90	2008-02-05 07:53:07	116.55107	40.23145
90	2008-02-05 07:55:56	116.5409	40.20899
90	2008-02-05 08:03:11	116.51711	40.15351
90	2008-02-05 08:03:11	116.51711	40.15351
90	2008-02-05 08:05:59	116.51889	40.13527
90	2008-02-05 08:08:12	116.51692	40.11375
90	2008-02-05 08:13:14	116.47678	40.09301
90	2008-02-05 08:18:16	116.44351	40.0807
90	2008-02-05 08:23:17	116.42911	40.06741
90	2008-02-05 08:28:19	116.41088	40.06022
90	2008-02-05 08:33:21	116.40544	40.04878
90	2008-02-05 08:36:09	116.41956	40.03947
90	2008-02-05 08:38:22	116.41967	40.03714
90	2008-02-05 08:43:23	116.40989	40.03526
90	2008-02-05 08:46:12	116.41022	40.01322
90	2008-02-05 08:48:25	116.4111	40.00136
90	2008-02-05 08:53:26	116.4087	39.99753
90	2008-02-05 08:56:15	116.40866	39.99751
90	2008-02-05 08:56:15	116.40866	39.99751
90	2008-02-05 08:58:28	116.40875	39.99751
90	2008-02-05 09:03:29	116.40867	39.99754
90	2008-02-05 09:06:18	116.4087	39.9976
90	2008-02-05 09:08:31	116.40859	39.99753
90	2008-02-05 09:13:33	116.40845	39.99741
90	2008-02-05 09:16:21	116.40839	39.99739
90	2008-02-05 09:18:34	116.40842	39.99743
90	2008-02-05 09:23:36	116.41077	39.98252
90	2008-02-05 09:26:25	116.41163	39.96851
90	2008-02-05 09:28:38	116.41149	39.9682
90	2008-02-05 09:33:39	116.44718	39.95702
90	2008-02-05 09:36:28	116.45572	39.94899
90	2008-02-05 09:38:41	116.45376	39.95308
90	2008-02-05 09:43:43	116.45464	39.95182
90	2008-02-05 09:46:31	116.45526	39.92578
90	2008-02-05 09:48:44	116.45547	39.90442
90	2008-02-05 09:58:47	116.43178	39.88793
90	2008-02-05 10:03:49	116.42585	39.91027
90	2008-02-05 10:08:51	116.44431	39.9204
90	2008-02-05 10:08:51	116.44431	39.9204
90	2008-02-05 10:13:52	116.44449	39.92563
90	2008-02-05 10:16:41	116.43953	39.92202
90	2008-02-05 10:18:54	116.43993	39.92151
90	2008-02-05 10:23:56	116.44439	39.9371
90	2008-02-05 10:26:44	116.45596	39.94345
90	2008-02-05 10:28:57	116.45607	39.94826
90	2008-02-05 10:34:02	116.45135	39.95578
90	2008-02-05 10:38:49	116.43763	39.9636
90	2008-02-05 10:39:04	116.43762	39.96365
90	2008-02-05 10:40:49	116.44086	39.97079
90	2008-02-05 10:44:06	116.44331	39.97223
90	2008-02-05 10:48:52	116.44181	39.9716
90	2008-02-05 10:49:07	116.44195	39.97177
90	2008-02-05 10:54:09	116.44197	39.97181
90	2008-02-05 10:58:55	116.44205	39.97184
90	2008-02-05 10:59:11	116.44205	39.97181
90	2008-02-05 11:04:12	116.44324	39.97549
90	2008-02-05 11:08:59	116.41834	39.97418
90	2008-02-05 11:09:14	116.41831	39.97425
90	2008-02-05 11:14:16	116.41836	39.97571
90	2008-02-05 11:19:02	116.4177	39.98762
90	2008-02-05 11:19:17	116.41635	39.98759
90	2008-02-05 11:24:19	116.41267	39.98768
90	2008-02-05 11:29:20	116.41274	39.98766
90	2008-02-05 11:34:22	116.41247	39.98772
90	2008-02-05 11:39:08	116.41117	39.99745
90	2008-02-05 11:39:24	116.41107	39.9975
90	2008-02-05 11:44:25	116.4105	39.9941
90	2008-02-05 11:49:12	116.4143	39.98774
90	2008-02-05 11:49:27	116.41427	39.98772
90	2008-02-05 11:54:29	116.41426	39.98771
90	2008-02-05 11:59:15	116.40638	39.9873
90	2008-02-05 11:59:30	116.40367	39.98722
90	2008-02-05 12:04:31	116.37638	39.98599
90	2008-02-05 12:09:17	116.43174	39.98762
90	2008-02-05 12:09:33	116.43489	39.98678
90	2008-02-05 12:09:33	116.43489	39.98678
90	2008-02-05 12:14:34	116.47524	39.98128
90	2008-02-05 12:19:21	116.47952	39.97656
90	2008-02-05 12:19:21	116.47952	39.97656
90	2008-02-05 12:19:36	116.47951	39.97665
90	2008-02-05 12:29:24	116.4737	39.98278
90	2008-02-05 12:29:39	116.47473	39.98365
90	2008-02-05 12:34:41	116.48009	39.98884
90	2008-02-05 12:39:27	116.48155	39.98786
90	2008-02-05 12:39:42	116.48154	39.98785
90	2008-02-05 12:44:44	116.48377	39.97233
90	2008-02-05 12:49:30	116.48915	39.9706
90	2008-02-05 12:49:46	116.48966	39.97063
90	2008-02-05 12:54:47	116.49092	39.97064
90	2008-02-05 12:59:34	116.48959	39.97035
90	2008-02-05 12:59:49	116.4896	39.97033
90	2008-02-05 13:04:51	116.48958	39.97037
90	2008-02-05 13:09:37	116.48958	39.97035
90	2008-02-05 13:09:52	116.48958	39.97036
90	2008-02-05 13:14:54	116.48974	39.97032
90	2008-02-05 13:51:46	116.43236	39.94001
90	2008-02-05 13:54:24	116.41469	39.93969
90	2008-02-05 13:59:49	116.39454	39.9395
90	2008-02-05 14:04:27	116.39169	39.93947
90	2008-02-05 14:09:29	116.38773	39.94425
90	2008-02-05 14:24:34	116.34882	39.91657
90	2008-02-05 14:29:36	116.32837	39.91291
90	2008-02-05 14:34:37	116.31496	39.90009
90	2008-02-05 14:34:37	116.31496	39.90009
90	2008-02-05 14:39:39	116.31512	39.90538
90	2008-02-05 14:42:02	116.3197	39.9097
90	2008-02-05 14:52:06	116.33315	39.91476
90	2008-02-05 15:02:09	116.33789	39.92976
90	2008-02-05 15:04:47	116.34458	39.93104
90	2008-02-05 15:09:49	116.3595	39.94506
90	2008-02-05 15:12:12	116.37388	39.94984
90	2008-02-05 15:14:51	116.38016	39.95225
90	2008-02-05 15:19:52	116.38867	39.95007
90	2008-02-05 15:22:16	116.38879	39.96151
90	2008-02-05 15:24:54	116.39856	39.96717
90	2008-02-05 15:32:19	116.40456	39.9676
90	2008-02-05 15:34:57	116.38058	39.96697
90	2008-02-05 16:04:08	116.3427	39.98504
90	2008-02-05 16:06:03	116.34289	39.9851
90	2008-02-05 16:09:13	116.34299	39.98509
90	2008-02-05 16:14:12	116.34311	39.98506
90	2008-02-05 16:16:06	116.34312	39.98508
90	2008-02-05 16:19:13	116.34767	39.97917
90	2008-02-05 16:24:15	116.35011	39.94755
90	2008-02-05 16:26:09	116.35011	39.94614
90	2008-02-05 16:29:17	116.34938	39.93763
90	2008-02-05 16:34:18	116.34997	39.92349
90	2008-02-05 16:36:13	116.35021	39.91993
90	2008-02-05 16:39:20	116.35026	39.90815
90	2008-02-05 16:44:22	116.34261	39.88164
90	2008-02-05 16:46:16	116.34424	39.87661
90	2008-02-05 16:49:23	116.34749	39.88174
90	2008-02-05 16:54:25	116.34692	39.89269
90	2008-02-05 16:56:19	116.35018	39.89972
90	2008-02-05 16:59:27	116.3505	39.90891
90	2008-02-05 17:04:28	116.3501	39.92356
90	2008-02-05 17:04:28	116.3501	39.92356
90	2008-02-05 17:06:23	116.34975	39.93114
90	2008-02-05 17:09:30	116.34913	39.95259
90	2008-02-05 17:14:32	116.3518	39.97357
90	2008-02-05 17:16:26	116.34798	39.9772
90	2008-02-05 17:19:33	116.35535	39.98025
90	2008-02-05 17:24:35	116.36322	39.98585
90	2008-02-05 17:26:29	116.35592	39.98614
90	2008-02-05 17:29:36	116.35575	39.98601
90	2008-02-05 17:34:38	116.35581	39.98603
90	2008-02-05 17:36:32	116.35575	39.98603
90	2008-02-05 17:39:40	116.35557	39.98604
90	2008-02-05 17:44:41	116.35549	39.98603
90	2008-02-05 17:46:36	116.35546	39.98602
90	2008-02-05 17:49:43	116.3555	39.98607
90	2008-02-05 17:54:45	116.35051	39.98586
90	2008-02-05 17:56:39	116.35223	39.98542
90	2008-02-05 17:59:46	116.36342	39.98076
90	2008-02-05 18:04:48	116.36367	39.98093
90	2008-02-05 18:09:50	116.36364	39.98094
90	2008-02-05 18:16:46	116.36365	39.9808
90	2008-02-05 18:19:53	116.3635	39.98078
90	2008-02-05 18:24:55	116.36332	39.98426
90	2008-02-05 18:26:49	116.36325	39.98567
90	2008-02-05 18:29:56	116.35561	39.98606
90	2008-02-05 18:34:58	116.35561	39.98608
90	2008-02-05 18:36:52	116.3557	39.98603
90	2008-02-05 18:39:59	116.3556	39.98605
90	2008-02-05 18:45:01	116.35556	39.98609
90	2008-02-05 18:46:55	116.3555	39.98607
90	2008-02-05 18:50:03	116.34752	39.98599
90	2008-02-05 18:55:04	116.31071	39.98444
90	2008-02-05 18:56:59	116.30995	39.98404
90	2008-02-05 19:00:06	116.30905	39.98135
90	2008-02-05 19:05:08	116.31043	39.98097
90	2008-02-05 19:07:02	116.31363	39.98407
90	2008-02-05 19:10:09	116.35117	39.98559
90	2008-02-05 19:10:09	116.35117	39.98559
90	2008-02-05 19:15:11	116.41657	39.9874
90	2008-02-05 19:17:05	116.44017	39.98465
90	2008-02-05 19:20:13	116.47054	39.96517
90	2008-02-05 19:25:14	116.48345	39.93303
90	2008-02-05 19:27:09	116.48349	39.92727
90	2008-02-05 19:30:16	116.48865	39.91421
90	2008-02-05 19:35:18	116.50082	39.91466
90	2008-02-05 19:37:12	116.49711	39.91486
90	2008-02-05 19:40:19	116.48553	39.91437
90	2008-02-05 19:45:21	116.46667	39.91459
90	2008-02-05 19:47:15	116.45767	39.91717
90	2008-02-05 19:50:22	116.44814	39.91992
90	2008-02-05 19:55:24	116.44506	39.92165
90	2008-02-05 19:57:18	116.44458	39.92159
90	2008-02-05 20:00:26	116.43502	39.91642
90	2008-02-05 20:05:27	116.4323	39.91559
90	2008-02-05 20:10:29	116.4348	39.91339
90	2008-02-05 20:15:30	116.4441	39.9076
90	2008-02-05 20:17:24	116.44917	39.90702
90	2008-02-05 20:20:31	116.48283	39.90519
90	2008-02-05 20:25:33	116.48769	39.87963
90	2008-02-05 20:27:27	116.49273	39.87397
90	2008-02-05 20:27:27	116.49273	39.87397
90	2008-02-05 20:30:35	116.49047	39.87448
90	2008-02-05 20:35:36	116.47139	39.88878
90	2008-02-05 20:37:31	116.47156	39.89853
90	2008-02-05 20:40:38	116.468	39.8993
90	2008-02-05 20:42:55	116.46791	39.89934
90	2008-02-05 20:42:55	116.46791	39.89934
90	2008-02-05 21:08:50	116.46781	39.89928
90	2008-02-05 21:13:51	116.45595	39.90646
90	2008-02-05 21:17:49	116.44424	39.9118
90	2008-02-05 21:18:53	116.44421	39.91536
90	2008-02-05 21:23:55	116.44426	39.93193
90	2008-02-05 21:27:53	116.45566	39.94333
90	2008-02-05 21:28:56	116.45503	39.95191
90	2008-02-05 21:33:58	116.44705	39.98073
90	2008-02-05 21:37:56	116.42233	39.98741
90	2008-02-05 21:39:00	116.42478	39.98526
90	2008-02-05 21:44:01	116.41244	39.98765
90	2008-02-05 21:47:59	116.41233	39.98762
90	2008-02-05 21:49:03	116.41225	39.98776
90	2008-02-05 21:54:05	116.41241	39.98767
90	2008-02-05 21:58:03	116.41241	39.98768
90	2008-02-05 21:59:06	116.41232	39.98772
90	2008-02-05 22:04:08	116.41323	39.99507
90	2008-02-05 22:04:08	116.41323	39.99507
90	2008-02-05 22:08:06	116.40989	39.99261
90	2008-02-05 22:09:09	116.4077	39.98819
90	2008-02-05 22:14:11	116.35004	39.98585
90	2008-02-05 22:18:09	116.33182	39.96634
90	2008-02-05 22:19:13	116.31801	39.96597
90	2008-02-05 22:24:14	116.30399	39.92611
90	2008-02-05 22:28:12	116.30187	39.89517
90	2008-02-05 22:29:16	116.30917	39.89558
90	2008-02-05 23:28:32	116.3426	39.88508
90	2008-02-05 23:29:36	116.3431	39.87412
90	2008-02-05 23:34:37	116.35658	39.85293
90	2008-02-05 23:38:35	116.39091	39.85276
90	2008-02-05 23:39:39	116.3909	39.85164
90	2008-02-05 23:44:41	116.40721	39.85548
90	2008-02-05 23:48:39	116.41758	39.85618
90	2008-02-05 23:49:42	116.42242	39.85535
90	2008-02-05 23:58:42	116.42233	39.84965
90	2008-02-05 23:59:46	116.42238	39.85374
90	2008-02-06 00:04:47	116.41624	39.86423
90	2008-02-06 00:08:45	116.41395	39.88468
90	2008-02-06 00:09:49	116.41283	39.89118
90	2008-02-06 00:09:49	116.41283	39.89118
90	2008-02-06 00:14:51	116.40922	39.89445
90	2008-02-06 00:18:49	116.4139	39.89162
90	2008-02-06 00:19:52	116.42459	39.89219
90	2008-02-06 00:24:53	116.44498	39.88316
90	2008-02-06 00:28:51	116.4543	39.88303
90	2008-02-06 00:29:54	116.45543	39.88565
90	2008-02-06 00:34:56	116.45583	39.90331
90	2008-02-06 00:38:54	116.45574	39.91728
90	2008-02-06 00:39:58	116.45571	39.91814
90	2008-02-06 00:44:59	116.45588	39.93618
90	2008-02-06 00:48:57	116.45624	39.95532
90	2008-02-06 00:50:01	116.46202	39.96053
90	2008-02-06 00:55:03	116.4833	39.97888
90	2008-02-06 00:59:01	116.48834	39.99374
90	2008-02-06 01:00:04	116.49493	40.00028
90	2008-02-06 01:05:06	116.51671	40.02327
90	2008-02-06 01:09:04	116.52792	40.0413
90	2008-02-06 01:15:09	116.5507	40.0733
90	2008-02-06 01:19:07	116.55628	40.10689
90	2008-02-06 01:20:11	116.551	40.10628
90	2008-02-06 01:25:13	116.54621	40.13902
90	2008-02-06 01:29:11	116.54912	40.16836
90	2008-02-06 01:30:14	116.55432	40.17496
90	2008-02-06 01:35:16	116.54965	40.20799
90	2008-02-06 01:39:14	116.55062	40.22007
90	2008-02-06 01:40:17	116.55117	40.23234
90	2008-02-06 01:45:19	116.54568	40.26646
90	2008-02-06 01:48:17	116.54672	40.26971
90	2008-02-06 18:05:13	116.54698	40.26853
90	2008-02-06 18:10:02	116.54839	40.26948
90	2008-02-06 18:10:14	116.54827	40.26925
90	2008-02-06 18:15:16	116.5448	40.26166
90	2008-02-06 18:20:05	116.54478	40.26163
90	2008-02-06 18:20:18	116.54476	40.26163
90	2008-02-06 18:25:18	116.54481	40.26164
90	2008-02-06 18:30:08	116.54479	40.26151
90	2008-02-06 18:30:20	116.54479	40.26152
90	2008-02-06 18:35:22	116.55187	40.24709
90	2008-02-06 18:40:11	116.55567	40.21926
90	2008-02-06 18:40:23	116.55571	40.21886
90	2008-02-06 18:43:32	116.55596	40.2189
90	2008-02-06 21:41:31	116.55603	40.21892
90	2008-02-06 21:46:32	116.55133	40.23521
90	2008-02-06 21:56:36	116.54881	40.2698
90	2008-02-06 22:00:25	116.55007	40.26985
90	2008-02-06 22:01:37	116.55006	40.26992
90	2008-02-06 23:39:15	116.54674	40.26972
90	2008-02-06 23:42:03	116.54675	40.26972
90	2008-02-07 09:06:42	116.54672	40.2697
90	2008-02-07 09:11:44	116.54672	40.26969
90	2008-02-07 09:14:25	116.54673	40.26973
90	2008-02-07 09:16:45	116.54671	40.26971
90	2008-02-07 09:21:47	116.5467	40.2697
90	2008-02-07 09:24:29	116.54632	40.26847
90	2008-02-07 09:26:49	116.54773	40.25945
90	2008-02-07 09:31:50	116.55032	40.21234
90	2008-02-07 09:34:32	116.52507	40.20835
90	2008-02-07 09:36:52	116.52504	40.18591
90	2008-02-07 09:41:54	116.51818	40.14686
90	2008-02-07 09:44:35	116.50177	40.13272
90	2008-02-07 09:46:55	116.49269	40.12688
90	2008-02-07 09:51:57	116.49268	40.12687
90	2008-02-07 09:54:38	116.49273	40.12686
90	2008-02-07 10:02:00	116.49266	40.12684
90	2008-02-07 10:04:42	116.48893	40.11011
90	2008-02-07 10:04:42	116.48893	40.11011
90	2008-02-07 10:07:02	116.47794	40.09318
90	2008-02-07 10:12:03	116.44417	40.08088
90	2008-02-07 10:14:45	116.42902	40.07257
90	2008-02-07 10:17:05	116.42658	40.06807
90	2008-02-07 10:22:07	116.4105	40.05739
90	2008-02-07 10:24:48	116.40854	40.0567
90	2008-02-07 10:27:08	116.40535	40.04428
90	2008-02-07 10:32:10	116.4197	40.037
90	2008-02-07 10:34:52	116.4195	40.03721
90	2008-02-07 10:37:12	116.41958	40.0373
90	2008-02-07 10:42:13	116.41952	40.03731
90	2008-02-07 10:44:55	116.41934	40.0375
90	2008-02-07 10:52:17	116.41916	40.03844
90	2008-02-07 10:54:58	116.41889	40.03893
90	2008-02-07 10:57:18	116.41902	40.03864
90	2008-02-07 11:02:20	116.41892	40.03804
90	2008-02-07 11:02:20	116.41892	40.03804
90	2008-02-07 11:05:01	116.41904	40.03772
90	2008-02-07 11:07:22	116.41623	40.04029
90	2008-02-07 11:12:23	116.39881	40.04771
90	2008-02-07 11:12:23	116.39881	40.04771
90	2008-02-07 11:15:05	116.4046	40.04625
90	2008-02-07 11:17:25	116.41082	40.03962
90	2008-02-07 11:22:26	116.41096	40.03213
90	2008-02-07 11:25:08	116.41151	40.02468
90	2008-02-07 11:32:30	116.409	39.99742
90	2008-02-07 11:37:31	116.41056	40.01302
90	2008-02-07 11:39:13	116.4119	40.02537
90	2008-02-07 11:42:33	116.40605	40.0454
90	2008-02-07 11:45:15	116.41	40.05553
90	2008-02-07 11:47:35	116.40888	40.05671
90	2008-02-07 11:55:18	116.4158	40.04007
90	2008-02-07 11:57:38	116.41962	40.03916
90	2008-02-07 12:02:40	116.41832	40.04082
90	2008-02-07 12:05:20	116.41856	40.0406
90	2008-02-07 12:07:40	116.41759	40.04025
90	2008-02-07 12:12:42	116.40802	40.05543
90	2008-02-07 12:15:24	116.39308	40.05618
90	2008-02-07 12:17:44	116.38029	40.05573
90	2008-02-07 12:22:45	116.34795	40.06019
90	2008-02-07 12:25:27	116.33265	40.05748
90	2008-02-07 12:27:47	116.3238	40.05445
90	2008-02-07 12:32:49	116.30467	40.04198
90	2008-02-07 12:35:30	116.30728	40.03799
90	2008-02-07 12:37:50	116.31441	40.03562
90	2008-02-07 12:42:52	116.33087	40.02963
90	2008-02-07 12:45:33	116.33967	40.02804
90	2008-02-07 12:47:53	116.33846	40.02553
90	2008-02-07 12:52:55	116.33956	40.02826
90	2008-02-07 12:55:37	116.34688	40.02043
90	2008-02-07 12:57:57	116.3582	40.00763
90	2008-02-07 13:02:58	116.36834	39.98076
90	2008-02-07 13:05:40	116.35597	39.98602
90	2008-02-07 13:08:00	116.34526	39.99198
90	2008-02-07 13:13:02	116.33722	39.99159
90	2008-02-07 13:15:43	116.34456	39.99192
90	2008-02-07 13:18:03	116.34712	39.98567
90	2008-02-07 13:18:03	116.34712	39.98567
90	2008-02-07 13:23:05	116.35003	39.94575
90	2008-02-07 13:25:47	116.34986	39.92626
90	2008-02-07 13:28:07	116.35071	39.9179
90	2008-02-07 13:33:08	116.36061	39.89809
90	2008-02-07 13:35:50	116.374	39.89852
90	2008-02-07 13:38:10	116.37665	39.89848
90	2008-02-07 13:43:12	116.40511	39.89952
90	2008-02-07 13:45:53	116.41192	39.89955
90	2008-02-07 13:48:13	116.41406	39.8993
90	2008-02-07 13:53:15	116.41283	39.8959
90	2008-02-07 13:58:16	116.41188	39.90755
90	2008-02-07 14:03:18	116.42032	39.92075
90	2008-02-07 14:08:20	116.43928	39.92201
90	2008-02-07 14:13:21	116.42674	39.94734
90	2008-02-07 14:16:03	116.41863	39.94818
90	2008-02-07 14:16:03	116.41863	39.94818
90	2008-02-07 14:18:23	116.40207	39.94774
90	2008-02-07 14:23:25	116.34626	39.93896
90	2008-02-07 14:26:06	116.33422	39.93722
90	2008-02-07 14:28:26	116.32053	39.93774
90	2008-02-07 14:33:28	116.31544	39.9651
90	2008-02-07 14:36:10	116.31319	39.97092
90	2008-02-07 14:38:30	116.31925	39.97177
90	2008-02-07 14:43:31	116.31908	39.97346
90	2008-02-07 14:46:13	116.31881	39.97933
90	2008-02-07 14:48:33	116.32124	39.98113
90	2008-02-07 14:53:35	116.31061	39.9837
90	2008-02-07 14:56:16	116.32394	39.98437
90	2008-02-07 14:58:36	116.327	39.99069
90	2008-02-07 15:06:19	116.34201	39.99201
90	2008-02-07 15:08:39	116.342	39.9918
90	2008-02-07 15:13:41	116.33709	39.99391
90	2008-02-07 15:16:23	116.33375	39.99166
90	2008-02-07 15:18:43	116.33707	39.99185
90	2008-02-07 15:18:43	116.33707	39.99185
90	2008-02-07 15:23:44	116.3463	39.99193
90	2008-02-07 15:26:26	116.35888	39.9921
90	2008-02-07 15:28:46	116.35911	39.99062
90	2008-02-07 15:33:48	116.36883	39.98577
90	2008-02-07 15:36:29	116.38398	39.98632
90	2008-02-07 15:38:49	116.40242	39.98683
90	2008-02-07 15:43:51	116.39868	39.98717
90	2008-02-07 15:46:33	116.38762	39.98719
90	2008-02-07 15:48:53	116.38798	39.97328
90	2008-02-07 15:53:54	116.3754	39.9731
90	2008-02-07 15:56:36	116.37484	39.97814
90	2008-02-07 15:58:56	116.38274	39.98101
90	2008-02-07 16:03:58	116.40129	39.98684
90	2008-02-07 16:06:39	116.43012	39.98763
90	2008-02-07 16:08:59	116.4453	40.00087
90	2008-02-07 16:14:01	116.47643	40.05654
90	2008-02-07 16:16:42	116.47619	40.09099
90	2008-02-07 16:16:42	116.47619	40.09099
90	2008-02-07 16:19:02	116.48558	40.0935
90	2008-02-07 16:24:04	116.50526	40.13239
90	2008-02-07 16:26:46	116.51725	40.15161
90	2008-02-07 16:29:06	116.5251	40.17936
90	2008-02-07 16:34:07	116.54955	40.20806
90	2008-02-07 16:36:48	116.55041	40.21326
90	2008-02-07 16:39:08	116.55177	40.24362
90	2008-02-07 16:44:10	116.56362	40.25113
90	2008-02-07 16:46:51	116.56362	40.25109
90	2008-02-07 16:49:11	116.5636	40.2511
90	2008-02-07 16:54:13	116.56364	40.25114
90	2008-02-07 16:56:55	116.56364	40.25112
90	2008-02-07 16:59:15	116.56364	40.25114
90	2008-02-07 17:04:16	116.56361	40.25108
90	2008-02-07 17:06:58	116.56363	40.25111
90	2008-02-07 17:09:18	116.56364	40.25113
90	2008-02-07 17:14:20	116.56364	40.25108
90	2008-02-07 17:17:01	116.56364	40.2511
90	2008-02-07 17:19:21	116.56365	40.25113
90	2008-02-07 17:24:23	116.5609	40.24874
90	2008-02-07 17:24:23	116.5609	40.24874
90	2008-02-07 17:28:05	116.55218	40.24815
90	2008-02-07 17:29:25	116.56135	40.24878
90	2008-02-07 17:34:26	116.5636	40.25111
90	2008-02-07 17:56:31	116.56362	40.25111
90	2008-02-07 18:01:33	116.58149	40.23834
90	2008-02-07 18:05:22	116.59763	40.24007
90	2008-02-07 18:21:43	116.62371	40.23929
90	2008-02-07 18:26:45	116.63703	40.24486
90	2008-02-07 18:27:33	116.63935	40.24689
90	2008-02-07 18:31:34	116.65196	40.24651
90	2008-02-07 19:37:18	116.63762	40.247
90	2008-02-07 19:42:19	116.6331	40.23757
90	2008-02-07 19:43:07	116.62951	40.23817
90	2008-02-07 19:47:21	116.59767	40.24003
90	2008-02-07 19:52:22	116.56539	40.23852
90	2008-02-07 19:53:10	116.56322	40.24171
90	2008-02-07 19:57:12	116.56358	40.25114
90	2008-02-08 07:52:37	116.56356	40.25106
90	2008-02-08 07:57:38	116.56353	40.25107
90	2008-02-08 08:01:27	116.56325	40.24954
90	2008-02-08 08:02:40	116.55661	40.24847
90	2008-02-08 08:07:42	116.55032	40.21233
90	2008-02-08 08:11:30	116.52137	40.20924
90	2008-02-08 08:12:43	116.50808	40.20893
90	2008-02-08 08:17:45	116.50663	40.17937
90	2008-02-08 08:21:34	116.49435	40.16006
90	2008-02-08 08:22:46	116.49279	40.15133
90	2008-02-08 08:27:48	116.48891	40.10995
90	2008-02-08 08:31:37	116.47207	40.08962
90	2008-02-08 08:32:50	116.46147	40.0824
90	2008-02-08 08:37:51	116.43018	40.07341
90	2008-02-08 08:37:51	116.43018	40.07341
90	2008-02-08 08:41:40	116.4273	40.06353
90	2008-02-08 08:42:53	116.42447	40.06478
90	2008-02-08 08:47:55	116.41032	40.06459
90	2008-02-08 08:51:44	116.40699	40.06139
90	2008-02-08 08:52:56	116.40742	40.05696
90	2008-02-08 08:57:58	116.41591	40.03905
90	2008-02-08 09:01:47	116.40686	40.0254
90	2008-02-08 09:03:00	116.40436	40.02553
90	2008-02-08 09:08:01	116.40512	40.00799
90	2008-02-08 09:11:50	116.40011	40.00398
90	2008-02-08 09:11:50	116.40011	40.00398
90	2008-02-08 09:13:03	116.39844	40.00384
90	2008-02-08 09:18:05	116.40111	39.98135
90	2008-02-08 09:21:53	116.40162	39.95824
90	2008-02-08 09:23:06	116.40693	39.95772
90	2008-02-08 09:28:08	116.41811	39.95607
90	2008-02-08 09:31:56	116.41888	39.95499
90	2008-02-08 09:33:08	116.41904	39.9499
90	2008-02-08 09:38:10	116.41223	39.95618
90	2008-02-08 09:41:59	116.3924	39.94766
90	2008-02-08 09:43:12	116.37758	39.94766
90	2008-02-08 09:48:13	116.38923	39.94792
90	2008-02-08 09:52:02	116.42201	39.94822
90	2008-02-08 09:53:15	116.42719	39.942
90	2008-02-08 09:58:17	116.45535	39.93593
90	2008-02-08 10:02:06	116.46086	39.93086
90	2008-02-08 10:03:18	116.46446	39.92896
90	2008-02-08 10:08:20	116.47195	39.92202
90	2008-02-08 10:12:09	116.4835	39.91257
90	2008-02-08 10:13:22	116.48821	39.90648
90	2008-02-08 10:18:23	116.55133	39.90782
90	2008-02-08 10:22:12	116.5705	39.89449
90	2008-02-08 10:23:25	116.5709	39.89119
90	2008-02-08 10:28:27	116.57116	39.90646
90	2008-02-08 10:32:15	116.54576	39.90826
90	2008-02-08 10:33:28	116.53777	39.91628
90	2008-02-08 10:38:30	116.50878	39.98124
90	2008-02-08 10:42:19	116.52279	40.01851
90	2008-02-08 10:43:31	116.54522	40.02642
90	2008-02-08 10:43:31	116.54522	40.02642
90	2008-02-08 10:48:33	116.58195	40.0711
90	2008-02-08 10:52:22	116.58122	40.07924
90	2008-02-08 10:53:35	116.58051	40.07649
90	2008-02-08 10:58:36	116.56312	40.06123
90	2008-02-08 11:02:25	116.54734	40.06221
90	2008-02-08 11:03:38	116.53936	40.05626
90	2008-02-08 11:08:40	116.51498	40.04679
90	2008-02-08 11:30:24	116.41205	40.03631
90	2008-02-08 11:35:26	116.42243	40.04006
90	2008-02-08 11:40:28	116.42223	40.0399
90	2008-02-08 11:42:22	116.42232	40.03989
90	2008-02-08 11:45:29	116.42232	40.03999
90	2008-02-08 11:52:25	116.42045	40.04016
90	2008-02-08 11:55:33	116.41054	40.03634
90	2008-02-08 12:00:34	116.41005	40.00852
90	2008-02-08 12:02:29	116.41096	39.99797
90	2008-02-08 12:05:36	116.41088	39.99675
90	2008-02-08 12:10:38	116.41163	39.96851
90	2008-02-08 12:10:38	116.41163	39.96851
90	2008-02-08 12:12:32	116.41183	39.96469
90	2008-02-08 12:16:02	116.41224	39.95614
90	2008-02-08 12:20:40	116.41251	39.95228
90	2008-02-08 12:22:34	116.41233	39.95018
90	2008-02-08 12:25:41	116.40992	39.94872
90	2008-02-08 12:30:43	116.41958	39.93659
90	2008-02-08 12:32:38	116.42039	39.93507
90	2008-02-08 12:35:45	116.43229	39.9397
90	2008-02-08 12:40:46	116.44918	39.95172
90	2008-02-08 12:42:41	116.44511	39.94842
90	2008-02-08 12:45:48	116.4358	39.94815
90	2008-02-08 12:50:50	116.419	39.9482
90	2008-02-08 12:52:44	116.41502	39.94808
90	2008-02-08 12:55:51	116.41155	39.94808
90	2008-02-08 13:00:53	116.38505	39.95009
90	2008-02-08 13:02:47	116.37875	39.95112
90	2008-02-08 13:05:55	116.38724	39.95006
90	2008-02-08 13:10:56	116.40139	39.94804
90	2008-02-08 13:12:51	116.38944	39.94829
90	2008-02-08 13:15:58	116.39464	39.96205
90	2008-02-08 13:22:54	116.38855	39.96631
90	2008-02-08 13:26:01	116.36207	39.96656
90	2008-02-08 13:31:03	116.34036	39.95566
90	2008-02-08 13:32:57	116.34232	39.94875
90	2008-02-08 13:36:04	116.34214	39.94953
90	2008-02-08 13:41:06	116.32205	39.95595
90	2008-02-08 13:43:01	116.31394	39.95561
90	2008-02-08 13:46:08	116.30198	39.96095
90	2008-02-08 13:51:09	116.28709	39.95765
90	2008-02-08 13:56:11	116.29677	39.95867
90	2008-02-08 14:01:13	116.30052	39.97155
90	2008-02-08 14:03:07	116.30098	39.98367
90	2008-02-08 14:06:14	116.30997	39.98417
90	2008-02-08 14:11:16	116.30888	39.99836
90	2008-02-08 14:13:10	116.31223	39.99087
90	2008-02-08 14:16:18	116.3322	39.99159
90	2008-02-08 14:16:18	116.3322	39.99159
90	2008-02-08 14:21:19	116.33576	39.98195
90	2008-02-08 14:23:14	116.33807	39.98213
90	2008-02-08 14:26:21	116.34697	39.9852
90	2008-02-08 14:31:23	116.36351	39.98294
90	2008-02-08 14:33:17	116.37119	39.98572
90	2008-02-08 14:36:24	116.40261	39.98653
90	2008-02-08 14:41:26	116.40656	39.99763
90	2008-02-08 14:43:20	116.41061	39.99474
90	2008-02-08 14:46:28	116.41111	39.97948
90	2008-02-08 14:50:24	116.41119	39.97465
90	2008-02-08 15:06:45	116.40426	39.96763
90	2008-02-08 15:11:47	116.41238	39.95576
90	2008-02-08 15:13:35	116.41241	39.95487
90	2008-02-08 15:16:49	116.4125	39.95376
90	2008-02-08 15:21:50	116.41255	39.9527
90	2008-02-08 15:23:39	116.41223	39.95011
90	2008-02-08 15:26:52	116.40839	39.94802
90	2008-02-08 15:31:54	116.40207	39.95201
90	2008-02-08 15:33:42	116.40179	39.95956
90	2008-02-08 15:36:55	116.40208	39.96069
90	2008-02-08 15:41:57	116.38809	39.94777
90	2008-02-08 15:43:45	116.38764	39.94505
90	2008-02-08 15:46:59	116.3901	39.94396
90	2008-02-08 15:52:00	116.38771	39.94562
90	2008-02-08 15:53:49	116.37827	39.94779
90	2008-02-08 15:57:02	116.38224	39.94999
90	2008-02-08 16:02:04	116.39994	39.95008
90	2008-02-08 16:03:52	116.40123	39.95002
90	2008-02-08 16:07:05	116.38917	39.95298
90	2008-02-08 16:12:07	116.40869	39.9675
90	2008-02-08 16:13:55	116.41178	39.96476
90	2008-02-08 16:17:08	116.40784	39.95808
90	2008-02-08 16:17:08	116.40784	39.95808
90	2008-02-08 16:22:10	116.39756	39.94777
90	2008-02-08 16:23:58	116.37834	39.94764
90	2008-02-08 16:27:12	116.36798	39.9496
90	2008-02-08 16:32:13	116.37093	39.94776
90	2008-02-08 16:34:02	116.36585	39.94806
90	2008-02-08 16:37:14	116.36429	39.96148
90	2008-02-08 16:42:16	116.36384	39.97721
90	2008-02-08 16:44:04	116.36326	39.98562
90	2008-02-08 16:47:17	116.3342	39.98533
90	2008-02-08 16:52:19	116.32112	39.98467
90	2008-02-08 16:57:24	116.32244	39.98113
90	2008-02-08 16:58:09	116.32732	39.9803
90	2008-02-08 17:02:25	116.34199	39.97532
90	2008-02-08 17:07:27	116.34948	39.94249
90	2008-02-08 17:08:12	116.34882	39.94029
90	2008-02-08 17:12:29	116.34299	39.94618
90	2008-02-08 17:17:30	116.34894	39.95778
90	2008-02-08 17:18:15	116.34881	39.96236
90	2008-02-08 17:22:32	116.35905	39.97522
90	2008-02-08 17:27:34	116.37182	39.98898
90	2008-02-08 17:28:18	116.37487	39.98947
90	2008-02-08 17:32:35	116.37486	39.9963
90	2008-02-08 17:37:37	116.38184	39.98491
