# Supplementary material for: An adaptive map-matching algorithm based on hierarchical fuzzy system from vehicular GPS data
Source: PLoS One. 2017 Dec 5;12(12):e0188796. doi: 10.1371/journal.pone.0188796 (PMC5716534; doi:10.1371/journal.pone.0188796)
Supplement: S1 Data — (ZIP) [file pone.0188796.s001.zip › data samples/91.txt]

91	2008-02-02 13:33:11	116.22404	39.89552
91	2008-02-02 13:36:24	116.24659	39.89556
91	2008-02-02 13:38:13	116.25253	39.899
91	2008-02-02 13:41:26	116.26435	39.89898
91	2008-02-02 13:43:14	116.26749	39.89903
91	2008-02-02 13:46:28	116.27548	39.89916
91	2008-02-02 13:48:16	116.27705	39.8992
91	2008-02-02 13:51:29	116.2775	39.90613
91	2008-02-02 13:53:18	116.28841	39.90618
91	2008-02-02 13:56:31	116.30162	39.90548
91	2008-02-02 13:58:19	116.30616	39.90591
91	2008-02-02 14:01:33	116.30615	39.90648
91	2008-02-02 14:03:21	116.30456	39.90788
91	2008-02-02 14:06:34	116.30434	39.91514
91	2008-02-02 14:08:23	116.30485	39.92276
91	2008-02-02 14:11:36	116.31584	39.92678
91	2008-02-02 14:13:24	116.31918	39.92689
91	2008-02-02 14:16:37	116.32046	39.92683
91	2008-02-02 14:18:26	116.31972	39.92796
91	2008-02-02 14:21:39	116.32082	39.93659
91	2008-02-02 14:23:27	116.32266	39.93688
91	2008-02-02 14:26:41	116.33938	39.93723
91	2008-02-02 14:28:29	116.34536	39.93852
91	2008-02-02 14:33:31	116.34913	39.93012
91	2008-02-02 14:36:44	116.3502	39.91853
91	2008-02-02 14:38:32	116.35046	39.91246
91	2008-02-02 14:38:32	116.35046	39.91246
91	2008-02-02 14:41:46	116.35054	39.89934
91	2008-02-02 14:46:47	116.34211	39.86439
91	2008-02-02 14:48:36	116.34009	39.84827
91	2008-02-02 14:53:37	116.33891	39.80942
91	2008-02-02 14:56:51	116.3403	39.79799
91	2008-02-02 14:58:39	116.34189	39.78889
91	2008-02-02 15:03:41	116.35828	39.79264
91	2008-02-02 15:06:54	116.35852	39.79264
91	2008-02-02 15:11:56	116.35854	39.79263
91	2008-02-02 15:13:44	116.35853	39.79265
91	2008-02-02 15:18:45	116.35857	39.79266
91	2008-02-02 15:21:59	116.35846	39.79264
91	2008-02-02 15:21:59	116.35846	39.79264
91	2008-02-02 15:23:47	116.35847	39.79264
91	2008-02-02 15:27:00	116.35851	39.79262
91	2008-02-02 15:28:49	116.35847	39.79258
91	2008-02-02 15:37:04	116.38889	39.80147
91	2008-02-02 15:37:04	116.38889	39.80147
91	2008-02-02 15:38:52	116.3963	39.80165
91	2008-02-02 15:42:05	116.39637	39.81045
91	2008-02-02 15:43:54	116.39616	39.81469
91	2008-02-02 15:47:07	116.3952	39.83188
91	2008-02-02 15:48:55	116.39924	39.83523
91	2008-02-02 15:54:57	116.40063	39.83557
91	2008-02-02 15:57:10	116.4017	39.84067
91	2008-02-02 16:02:12	116.39371	39.86337
91	2008-02-02 16:05:01	116.39755	39.87035
91	2008-02-02 16:07:14	116.41012	39.87025
91	2008-02-02 16:10:02	116.43298	39.86921
91	2008-02-02 16:12:15	116.43972	39.87975
91	2008-02-02 16:15:04	116.43349	39.89847
91	2008-02-02 16:15:04	116.43349	39.89847
91	2008-02-02 16:20:05	116.41911	39.90355
91	2008-02-02 16:22:18	116.42119	39.90542
91	2008-02-02 16:25:06	116.43121	39.90711
91	2008-02-02 16:27:19	116.44056	39.90701
91	2008-02-02 16:30:08	116.4572	39.90666
91	2008-02-02 16:32:21	116.46057	39.90685
91	2008-02-02 16:40:11	116.45835	39.89938
91	2008-02-02 16:42:24	116.45579	39.90061
91	2008-02-02 16:47:26	116.45665	39.90503
91	2008-02-02 16:50:14	116.45637	39.90516
91	2008-02-02 16:52:27	116.45769	39.90537
91	2008-02-02 16:55:16	116.46599	39.90667
91	2008-02-02 16:57:29	116.47055	39.90568
91	2008-02-02 17:00:18	116.45814	39.90331
91	2008-02-02 17:02:31	116.43665	39.89797
91	2008-02-02 17:05:19	116.43431	39.89245
91	2008-02-02 17:07:32	116.43236	39.89619
91	2008-02-02 17:10:21	116.4283	39.8996
91	2008-02-02 17:12:34	116.41287	39.89979
91	2008-02-02 17:15:23	116.41009	39.90151
91	2008-02-02 17:17:36	116.40647	39.90422
91	2008-02-02 17:20:24	116.40545	39.90841
91	2008-02-02 17:25:26	116.40352	39.92593
91	2008-02-02 17:27:39	116.40276	39.92978
91	2008-02-02 17:27:39	116.40276	39.92978
91	2008-02-02 17:30:28	116.40265	39.93171
91	2008-02-02 17:32:41	116.40231	39.93917
91	2008-02-02 17:35:29	116.40216	39.94719
91	2008-02-02 17:37:42	116.40164	39.95625
91	2008-02-02 17:40:31	116.40151	39.96388
91	2008-02-02 17:42:44	116.40127	39.97311
91	2008-02-02 17:45:32	116.40128	39.98234
91	2008-02-02 17:47:45	116.40299	39.99351
91	2008-02-02 17:50:34	116.40687	39.99314
91	2008-02-02 17:52:47	116.41057	39.99176
91	2008-02-02 17:55:36	116.41296	39.97878
91	2008-02-02 17:57:49	116.41838	39.97417
91	2008-02-02 18:02:50	116.42032	39.97406
91	2008-02-02 18:05:39	116.42034	39.97403
91	2008-02-02 18:05:39	116.42034	39.97403
91	2008-02-02 18:07:52	116.4203	39.97405
91	2008-02-02 18:10:41	116.42037	39.97408
91	2008-02-02 18:12:54	116.42035	39.974
91	2008-02-02 18:15:42	116.42031	39.97407
91	2008-02-02 18:20:44	116.4185	39.97407
91	2008-02-02 18:22:57	116.41854	39.96852
91	2008-02-02 18:25:46	116.41882	39.95841
91	2008-02-02 18:48:07	116.43953	39.94309
91	2008-02-02 18:51:16	116.43354	39.95297
91	2008-02-02 18:53:08	116.43341	39.95804
91	2008-02-02 18:56:17	116.44127	39.95696
91	2008-02-02 18:58:10	116.43672	39.95362
91	2008-02-02 19:01:19	116.43654	39.94645
91	2008-02-02 19:03:11	116.44065	39.94375
91	2008-02-02 19:06:21	116.43431	39.93997
91	2008-02-02 19:08:13	116.42998	39.93979
91	2008-02-02 19:11:22	116.42569	39.94324
91	2008-02-02 19:13:15	116.42818	39.93896
91	2008-02-02 19:16:24	116.43428	39.94704
91	2008-02-02 19:18:16	116.43375	39.95133
91	2008-02-02 19:21:26	116.43641	39.95841
91	2008-02-02 19:23:18	116.44246	39.96315
91	2008-02-02 19:26:27	116.44194	39.96582
91	2008-02-02 19:28:20	116.44055	39.96293
91	2008-02-02 19:31:29	116.44045	39.96215
91	2008-02-02 19:33:21	116.4402	39.96209
91	2008-02-02 19:33:21	116.4402	39.96209
91	2008-02-02 19:36:31	116.44402	39.96804
91	2008-02-02 19:38:23	116.44415	39.96474
91	2008-02-02 19:41:31	116.44261	39.96362
91	2008-02-02 19:43:24	116.44192	39.96299
91	2008-02-02 19:46:33	116.43439	39.95844
91	2008-02-02 19:48:25	116.42749	39.95818
91	2008-02-02 19:51:34	116.42614	39.95383
91	2008-02-02 19:53:27	116.42573	39.94848
91	2008-02-02 19:56:36	116.4274	39.94113
91	2008-02-02 19:58:29	116.42771	39.93231
91	2008-02-02 20:01:38	116.42806	39.92531
91	2008-02-02 20:03:30	116.42812	39.92303
91	2008-02-02 20:06:39	116.42803	39.92172
91	2008-02-02 20:08:32	116.42823	39.92091
91	2008-02-02 20:11:41	116.4283	39.91775
91	2008-02-02 20:13:33	116.42841	39.91532
91	2008-02-02 20:16:43	116.42462	39.90996
91	2008-02-02 20:16:43	116.42462	39.90996
91	2008-02-02 20:18:35	116.42383	39.90725
91	2008-02-02 20:21:44	116.41814	39.90718
91	2008-02-02 20:23:37	116.41394	39.90705
91	2008-02-02 20:26:46	116.40651	39.90684
91	2008-02-02 20:28:38	116.406	39.9068
91	2008-02-02 20:31:48	116.40117	39.90663
91	2008-02-02 20:33:40	116.40121	39.90662
91	2008-02-02 20:36:49	116.39307	39.90633
91	2008-02-02 20:38:42	116.39195	39.90628
91	2008-02-02 20:41:51	116.39057	39.90627
91	2008-02-02 20:43:43	116.39052	39.90626
91	2008-02-02 20:46:53	116.3893	39.90624
91	2008-02-02 20:48:45	116.38813	39.90629
91	2008-02-02 20:51:54	116.38561	39.90808
91	2008-02-02 20:53:47	116.3856	39.90792
91	2008-02-02 20:56:56	116.38567	39.90665
91	2008-02-02 20:58:48	116.38531	39.90144
91	2008-02-02 21:01:57	116.37909	39.89874
91	2008-02-02 21:03:50	116.37825	39.89869
91	2008-02-02 21:08:51	116.37843	39.89104
91	2008-02-02 21:12:01	116.37035	39.88801
91	2008-02-02 21:13:53	116.36897	39.88804
91	2008-02-02 21:17:02	116.36096	39.88803
91	2008-02-02 21:18:55	116.35787	39.88812
91	2008-02-02 21:22:04	116.35105	39.88826
91	2008-02-02 21:23:56	116.35055	39.89163
91	2008-02-02 21:27:06	116.35729	39.89124
91	2008-02-02 21:28:58	116.35725	39.89072
91	2008-02-02 21:32:07	116.35731	39.88932
91	2008-02-02 21:34:00	116.35729	39.88847
91	2008-02-02 21:37:09	116.35768	39.8803
91	2008-02-02 21:39:01	116.35774	39.87673
91	2008-02-02 21:39:01	116.35774	39.87673
91	2008-02-02 21:42:11	116.35796	39.87201
91	2008-02-02 21:44:03	116.35792	39.87321
91	2008-02-02 21:47:12	116.35957	39.87446
91	2008-02-02 21:49:05	116.36495	39.87442
91	2008-02-02 21:52:14	116.3681	39.86915
91	2008-02-02 21:54:06	116.38095	39.86973
91	2008-02-02 21:57:16	116.40719	39.87099
91	2008-02-02 21:59:08	116.40473	39.87236
91	2008-02-02 22:02:17	116.39478	39.873
91	2008-02-02 22:04:10	116.39467	39.87506
91	2008-02-02 22:07:19	116.39273	39.88039
91	2008-02-02 22:09:11	116.38908	39.88151
91	2008-02-02 22:12:20	116.38696	39.88176
91	2008-02-02 22:14:13	116.39013	39.885
91	2008-02-02 22:17:22	116.40234	39.88678
91	2008-02-02 22:19:14	116.41255	39.88592
91	2008-02-02 22:22:24	116.41923	39.88607
91	2008-02-02 22:22:24	116.41923	39.88607
91	2008-02-02 22:24:16	116.41327	39.88603
91	2008-02-02 22:27:25	116.41232	39.89934
91	2008-02-02 22:29:18	116.41194	39.89986
91	2008-02-02 22:32:27	116.4054	39.9044
91	2008-02-02 22:34:19	116.40535	39.90729
91	2008-02-02 22:37:29	116.41147	39.90836
91	2008-02-02 22:39:21	116.41206	39.90226
91	2008-02-02 22:42:30	116.41217	39.90095
91	2008-02-02 22:44:23	116.41215	39.90035
91	2008-02-02 22:47:32	116.41237	39.89208
91	2008-02-02 22:49:24	116.41435	39.8833
91	2008-02-02 22:52:34	116.41469	39.87689
91	2008-02-02 22:54:26	116.41536	39.86461
91	2008-02-02 22:57:40	116.41868	39.85641
91	2008-02-02 22:59:28	116.42226	39.85216
91	2008-02-02 23:02:37	116.42225	39.84335
91	2008-02-02 23:04:29	116.4223	39.85008
91	2008-02-02 23:07:38	116.4248	39.85749
91	2008-02-02 23:09:31	116.42051	39.86105
91	2008-02-02 23:12:40	116.41537	39.86649
91	2008-02-02 23:14:32	116.40809	39.87094
91	2008-02-02 23:17:52	116.37129	39.86923
91	2008-02-02 23:19:34	116.36834	39.87678
91	2008-02-02 23:22:43	116.36829	39.88774
91	2008-02-02 23:24:36	116.36688	39.88813
91	2008-02-02 23:27:45	116.36788	39.88786
91	2008-02-02 23:29:37	116.36855	39.89534
91	2008-02-02 23:32:47	116.37828	39.89453
91	2008-02-02 23:34:39	116.37838	39.88988
91	2008-02-02 23:37:48	116.37841	39.88925
91	2008-02-02 23:39:41	116.37841	39.88857
91	2008-02-02 23:42:50	116.38129	39.87908
91	2008-02-02 23:44:42	116.38153	39.87173
91	2008-02-02 23:47:52	116.38058	39.85856
91	2008-02-02 23:49:44	116.38052	39.85732
91	2008-02-02 23:52:53	116.38054	39.85625
91	2008-02-02 23:54:46	116.38078	39.85022
91	2008-02-02 23:57:55	116.37531	39.84433
91	2008-02-02 23:59:47	116.37241	39.83896
91	2008-02-03 00:02:57	116.37789	39.84399
91	2008-02-03 00:04:49	116.38066	39.84758
91	2008-02-03 00:07:58	116.38042	39.8556
91	2008-02-03 00:09:51	116.37782	39.86116
91	2008-02-03 00:13:00	116.38129	39.87673
91	2008-02-03 00:14:51	116.38693	39.8818
91	2008-02-03 00:18:00	116.38398	39.88828
91	2008-02-03 00:19:53	116.37854	39.88947
91	2008-02-03 00:23:02	116.3783	39.89422
91	2008-02-03 00:24:54	116.37843	39.89099
91	2008-02-03 00:28:04	116.37843	39.88972
91	2008-02-03 00:28:04	116.37843	39.88972
91	2008-02-03 00:29:56	116.37843	39.88951
91	2008-02-03 00:33:05	116.37842	39.88874
91	2008-02-03 00:34:58	116.37839	39.88755
91	2008-02-03 00:38:07	116.38127	39.87701
91	2008-02-03 00:40:00	116.38164	39.86589
91	2008-02-03 00:43:09	116.38333	39.85798
91	2008-02-03 00:45:01	116.38531	39.8594
91	2008-02-03 00:48:10	116.38173	39.86621
91	2008-02-03 00:50:03	116.38126	39.87831
91	2008-02-03 00:53:12	116.38818	39.88487
91	2008-02-03 00:55:04	116.3986	39.88649
91	2008-02-03 01:00:06	116.41566	39.86417
91	2008-02-03 01:03:15	116.4206	39.86082
91	2008-02-03 01:05:08	116.42621	39.85996
91	2008-02-03 01:08:17	116.42752	39.86708
91	2008-02-03 01:10:09	116.43338	39.87157
91	2008-02-03 01:15:11	116.42099	39.8827
91	2008-02-03 01:18:20	116.4126	39.8916
91	2008-02-03 01:20:13	116.40647	39.8915
91	2008-02-03 01:23:22	116.37802	39.88809
91	2008-02-03 01:25:14	116.36136	39.88791
91	2008-02-03 01:28:23	116.33511	39.88853
91	2008-02-03 01:30:16	116.33551	39.8823
91	2008-02-03 01:33:25	116.3326	39.88146
91	2008-02-03 01:35:18	116.33361	39.88355
91	2008-02-03 01:40:19	116.34687	39.89406
91	2008-02-03 01:43:28	116.35117	39.89997
91	2008-02-03 01:45:21	116.35487	39.90502
91	2008-02-03 01:48:30	116.35475	39.90484
91	2008-02-03 01:50:22	116.35485	39.90496
91	2008-02-03 01:50:22	116.35485	39.90496
91	2008-02-03 01:53:32	116.35481	39.90486
91	2008-02-03 02:00:26	116.35478	39.9049
91	2008-02-03 02:03:35	116.35481	39.90507
91	2008-02-03 02:15:31	116.36679	39.91724
91	2008-02-03 02:18:40	116.37096	39.92624
91	2008-02-03 02:20:32	116.38161	39.93185
91	2008-02-03 02:23:41	116.3898	39.93788
91	2008-02-03 02:35:51	116.40125	39.98286
91	2008-02-03 02:41:08	116.40502	40.00148
91	2008-02-03 02:45:54	116.41785	39.99218
91	2008-02-03 02:50:21	116.44746	39.98023
91	2008-02-03 02:50:55	116.45309	39.97654
91	2008-02-03 02:55:23	116.48549	39.99103
91	2008-02-03 02:55:57	116.48911	39.99462
91	2008-02-03 03:00:25	116.51422	40.01409
91	2008-02-03 03:00:59	116.52068	40.01638
91	2008-02-03 03:05:26	116.54943	40.0243
91	2008-02-03 03:06:00	116.54934	40.02422
91	2008-02-03 03:10:28	116.54939	40.02443
91	2008-02-03 03:11:02	116.54941	40.02455
91	2008-02-03 03:15:30	116.54947	40.0242
91	2008-02-03 03:20:31	116.58647	40.03532
91	2008-02-03 03:21:05	116.58866	40.03385
91	2008-02-03 03:24:07	116.58974	40.03192
91	2008-02-03 03:29:14	116.58971	40.03195
91	2008-02-03 03:29:14	116.58971	40.03195
91	2008-02-03 03:29:14	116.58971	40.03195
91	2008-02-03 03:29:14	116.58971	40.03195
91	2008-02-03 03:29:14	116.58971	40.03195
91	2008-02-03 03:29:14	116.58971	40.03195
91	2008-02-03 03:29:14	116.58971	40.03195
91	2008-02-03 03:29:14	116.58971	40.03195
91	2008-02-03 03:29:14	116.58971	40.03195
91	2008-02-03 03:29:14	116.58971	40.03195
91	2008-02-03 03:29:14	116.58971	40.03195
91	2008-02-03 03:29:14	116.58971	40.03195
91	2008-02-03 03:29:14	116.58971	40.03195
91	2008-02-03 03:29:14	116.58971	40.03195
91	2008-02-03 03:29:14	116.58971	40.03195
91	2008-02-03 03:29:14	116.58971	40.03195
91	2008-02-03 03:29:14	116.58971	40.03195
91	2008-02-03 03:29:14	116.58971	40.03195
91	2008-02-03 11:32:00	116.58975	40.03201
91	2008-02-03 11:32:09	116.58975	40.03201
91	2008-02-03 11:37:02	116.58973	40.03202
91	2008-02-03 11:37:11	116.5898	40.03206
91	2008-02-03 11:42:03	116.57571	40.03413
91	2008-02-03 11:42:13	116.57371	40.03386
91	2008-02-03 11:47:14	116.58619	40.05351
91	2008-02-03 11:52:07	116.57059	40.06204
91	2008-02-03 11:52:16	116.57064	40.06204
91	2008-02-03 11:57:08	116.5706	40.06212
91	2008-02-03 11:57:18	116.57059	40.06214
91	2008-02-03 12:02:10	116.58379	40.05659
91	2008-02-03 12:07:21	116.58413	40.04766
91	2008-02-03 12:12:13	116.58863	40.03428
91	2008-02-03 12:12:22	116.58863	40.0339
91	2008-02-03 12:16:14	116.58994	40.03171
91	2008-02-03 13:17:52	116.59005	40.03163
91	2008-02-03 13:21:41	116.58852	40.03345
91	2008-02-03 13:22:54	116.58866	40.03526
91	2008-02-03 13:26:43	116.56851	40.03353
91	2008-02-03 13:27:55	116.56471	40.03203
91	2008-02-03 13:29:44	116.5537	40.02804
91	2008-02-03 13:31:44	116.55161	40.0215
91	2008-02-03 13:32:57	116.55643	40.01421
91	2008-02-03 13:36:46	116.53126	40.00684
91	2008-02-03 13:37:59	116.52398	40.00503
91	2008-02-03 13:41:48	116.50629	39.99133
91	2008-02-03 13:43:00	116.50016	39.98675
91	2008-02-03 13:46:49	116.48993	39.97522
91	2008-02-03 13:48:02	116.48499	39.97527
91	2008-02-03 13:51:51	116.48561	39.98661
91	2008-02-03 13:56:53	116.50346	39.99917
91	2008-02-03 13:58:05	116.50633	39.99927
91	2008-02-03 14:01:53	116.50583	39.99951
91	2008-02-03 14:03:06	116.50008	40.0022
91	2008-02-03 14:06:55	116.52732	40.0187
91	2008-02-03 14:08:08	116.52924	40.01674
91	2008-02-03 14:11:56	116.53056	40.01825
91	2008-02-03 14:13:09	116.53577	40.0207
91	2008-02-03 14:16:58	116.52992	40.00661
91	2008-02-03 14:18:11	116.52302	40.00283
91	2008-02-03 14:23:12	116.49959	39.98675
91	2008-02-03 14:27:02	116.48931	39.98504
91	2008-02-03 14:32:03	116.4913	39.98672
91	2008-02-03 14:33:16	116.48373	39.98663
91	2008-02-03 14:37:05	116.48372	39.97259
91	2008-02-03 14:38:17	116.48397	39.96509
91	2008-02-03 14:42:06	116.48328	39.95756
91	2008-02-03 14:43:19	116.4782	39.96045
91	2008-02-03 14:47:08	116.47491	39.96685
91	2008-02-03 14:48:21	116.47497	39.9669
91	2008-02-03 14:52:10	116.47497	39.96691
91	2008-02-03 14:53:22	116.47492	39.96682
91	2008-02-03 14:53:22	116.47492	39.96682
91	2008-02-03 14:57:11	116.47498	39.96692
91	2008-02-03 14:58:24	116.47497	39.96686
91	2008-02-03 15:02:13	116.47497	39.96686
91	2008-02-03 15:03:26	116.47493	39.96688
91	2008-02-03 15:07:15	116.47498	39.96688
91	2008-02-03 15:08:27	116.47497	39.9669
91	2008-02-03 15:12:16	116.47493	39.96687
91	2008-02-03 15:13:29	116.47494	39.96682
91	2008-02-03 15:18:30	116.47502	39.96686
91	2008-02-03 15:22:19	116.47498	39.96693
91	2008-02-03 15:22:19	116.47498	39.96693
91	2008-02-03 15:23:32	116.47574	39.96615
91	2008-02-03 15:27:21	116.47531	39.96587
91	2008-02-03 15:28:34	116.47532	39.96586
91	2008-02-03 15:32:23	116.47547	39.96522
91	2008-02-03 15:33:35	116.47307	39.9639
91	2008-02-03 15:37:24	116.46286	39.96139
91	2008-02-03 15:38:37	116.45762	39.95654
91	2008-02-03 15:42:26	116.45549	39.94369
91	2008-02-03 15:43:39	116.4553	39.94048
91	2008-02-03 15:47:28	116.45523	39.92629
91	2008-02-03 15:48:40	116.45532	39.9218
91	2008-02-03 15:52:29	116.45485	39.90915
91	2008-02-03 15:53:42	116.452	39.90783
91	2008-02-03 15:57:31	116.45616	39.91085
91	2008-02-03 15:58:44	116.45575	39.91147
91	2008-02-03 16:02:33	116.46355	39.91831
91	2008-02-03 16:03:45	116.46347	39.92134
91	2008-02-03 16:03:45	116.46347	39.92134
91	2008-02-03 16:07:34	116.461	39.92684
91	2008-02-03 16:08:47	116.46097	39.9301
91	2008-02-03 16:12:36	116.45684	39.93252
91	2008-02-03 16:17:38	116.44758	39.9326
91	2008-02-03 16:18:50	116.44749	39.93257
91	2008-02-03 16:23:52	116.43137	39.93236
91	2008-02-03 16:27:41	116.42772	39.93272
91	2008-02-03 16:28:53	116.42784	39.92831
91	2008-02-03 16:32:42	116.42843	39.91794
91	2008-02-03 16:33:55	116.42868	39.91363
91	2008-02-03 16:38:56	116.49751	39.95157
91	2008-02-03 16:38:57	116.41772	39.90703
91	2008-02-03 16:43:58	116.421	39.9033
91	2008-02-03 16:49:00	116.38981	39.89907
91	2008-02-03 16:52:49	116.38884	39.8896
91	2008-02-03 16:54:02	116.38309	39.88832
91	2008-02-03 16:57:51	116.37421	39.88803
91	2008-02-03 16:59:03	116.367	39.88795
91	2008-02-03 16:59:03	116.367	39.88795
91	2008-02-03 17:02:52	116.35768	39.88798
91	2008-02-03 17:04:05	116.35753	39.88792
91	2008-02-03 17:07:54	116.33649	39.88838
91	2008-02-03 17:09:07	116.33426	39.88666
91	2008-02-03 17:12:56	116.33044	39.88008
91	2008-02-03 17:14:08	116.33022	39.88227
91	2008-02-03 17:17:57	116.3302	39.88194
91	2008-02-03 17:19:10	116.33016	39.88366
91	2008-02-03 17:22:59	116.34244	39.88424
91	2008-02-03 17:24:12	116.34304	39.87445
91	2008-02-03 17:28:00	116.37256	39.86915
91	2008-02-03 17:28:00	116.37256	39.86915
91	2008-02-03 17:29:13	116.38485	39.86996
91	2008-02-03 17:33:02	116.41079	39.86991
91	2008-02-03 17:34:15	116.41817	39.86998
91	2008-02-03 17:38:04	116.43918	39.88393
91	2008-02-03 17:39:16	116.4377	39.88549
91	2008-02-03 17:43:05	116.43396	39.88777
91	2008-02-03 17:44:18	116.43151	39.88796
91	2008-02-03 17:48:07	116.41874	39.88263
91	2008-02-03 17:53:09	116.40416	39.88738
91	2008-02-03 17:54:21	116.40204	39.88677
91	2008-02-03 17:58:10	116.39328	39.88518
91	2008-02-03 17:59:23	116.39315	39.88518
91	2008-02-03 18:03:12	116.38295	39.87929
91	2008-02-03 18:04:25	116.38115	39.87853
91	2008-02-03 18:08:14	116.37921	39.86933
91	2008-02-03 18:09:26	116.38631	39.87002
91	2008-02-03 18:13:15	116.40942	39.87052
91	2008-02-03 18:14:28	116.41393	39.86975
91	2008-02-03 18:18:17	116.42024	39.86678
91	2008-02-03 18:19:30	116.42415	39.86708
91	2008-02-03 18:23:19	116.433	39.86779
91	2008-02-03 18:24:31	116.43878	39.87057
91	2008-02-03 18:28:20	116.44018	39.87685
91	2008-02-03 18:29:33	116.44376	39.88032
91	2008-02-03 18:33:22	116.44539	39.87497
91	2008-02-03 18:34:34	116.4447	39.8793
91	2008-02-03 18:38:22	116.43394	39.88722
91	2008-02-03 18:39:35	116.43388	39.88963
91	2008-02-03 18:43:24	116.43031	39.89634
91	2008-02-03 18:44:37	116.42524	39.89617
91	2008-02-03 18:48:26	116.41909	39.89601
91	2008-02-03 18:49:38	116.41503	39.8958
91	2008-02-03 18:53:27	116.41075	39.89567
91	2008-02-03 18:58:29	116.41256	39.89901
91	2008-02-03 18:59:42	116.42069	39.89922
91	2008-02-03 19:04:43	116.44989	39.9026
91	2008-02-03 19:04:43	116.44989	39.9026
91	2008-02-03 19:08:32	116.43758	39.90389
91	2008-02-03 19:09:45	116.43768	39.90679
91	2008-02-03 19:13:34	116.45536	39.90277
91	2008-02-03 19:14:47	116.4552	39.89739
91	2008-02-03 19:19:48	116.4588	39.88968
91	2008-02-03 19:23:37	116.46483	39.89196
91	2008-02-03 19:24:50	116.46616	39.89196
91	2008-02-03 19:28:39	116.45496	39.89175
91	2008-02-03 19:29:52	116.45493	39.88675
91	2008-02-03 19:33:14	116.44708	39.88645
91	2008-02-03 19:50:05	116.44963	39.89089
91	2008-02-03 19:50:51	116.44959	39.89163
91	2008-02-03 19:55:07	116.45219	39.89407
91	2008-02-03 19:55:53	116.4523	39.89406
91	2008-02-03 20:00:08	116.45549	39.89493
91	2008-02-03 20:00:54	116.45554	39.90004
91	2008-02-03 20:05:56	116.45551	39.92852
91	2008-02-03 20:10:12	116.45541	39.95099
91	2008-02-03 20:10:57	116.45463	39.95211
91	2008-02-03 20:15:13	116.44285	39.96012
91	2008-02-03 20:15:59	116.44013	39.96183
91	2008-02-03 20:20:15	116.40768	39.96773
91	2008-02-03 20:21:01	116.39977	39.9675
91	2008-02-03 20:25:16	116.37354	39.9668
91	2008-02-03 20:26:02	116.36876	39.96676
91	2008-02-03 20:30:18	116.34587	39.96643
91	2008-02-03 20:31:04	116.34241	39.96639
91	2008-02-03 20:35:20	116.32265	39.96607
91	2008-02-03 20:36:06	116.31677	39.96586
91	2008-02-03 20:40:21	116.30185	39.95978
91	2008-02-03 20:41:07	116.30266	39.95627
91	2008-02-03 20:45:23	116.30614	39.95323
91	2008-02-03 20:46:09	116.3039	39.95399
91	2008-02-03 20:46:09	116.3039	39.95399
91	2008-02-03 20:50:25	116.30205	39.96244
91	2008-02-03 20:51:11	116.30143	39.96546
91	2008-02-03 20:55:26	116.29962	39.98002
91	2008-02-03 20:56:12	116.29959	39.98264
91	2008-02-03 21:00:28	116.3075	39.98205
91	2008-02-03 21:01:14	116.30753	39.9824
91	2008-02-03 21:05:29	116.3323	39.98489
91	2008-02-03 21:05:29	116.3323	39.98489
91	2008-02-03 21:06:15	116.34201	39.98524
91	2008-02-03 21:10:30	116.39455	39.9868
91	2008-02-03 21:11:16	116.40268	39.98707
91	2008-02-03 21:15:32	116.45351	39.97634
91	2008-02-03 21:16:18	116.46176	39.97099
91	2008-02-03 21:20:33	116.48097	39.95874
91	2008-02-03 21:21:19	116.47834	39.96029
91	2008-02-03 21:26:21	116.47039	39.95298
91	2008-02-03 21:31:23	116.46182	39.95412
91	2008-02-03 21:35:38	116.46191	39.95408
91	2008-02-03 21:36:24	116.4618	39.95412
91	2008-02-03 21:41:26	116.46183	39.95411
91	2008-02-03 21:45:42	116.46186	39.95411
91	2008-02-03 21:46:28	116.4619	39.9541
91	2008-02-03 21:50:43	116.46183	39.95414
91	2008-02-03 21:51:29	116.46187	39.95415
91	2008-02-03 21:55:45	116.4583	39.95288
91	2008-02-03 21:56:31	116.45697	39.95496
91	2008-02-03 22:00:47	116.45292	39.95284
91	2008-02-03 22:01:33	116.45086	39.95087
91	2008-02-03 22:05:48	116.44056	39.94863
91	2008-02-03 22:06:34	116.4385	39.95075
91	2008-02-03 22:10:50	116.44051	39.95493
91	2008-02-03 22:11:36	116.44144	39.95233
91	2008-02-03 22:15:52	116.43849	39.9426
91	2008-02-03 22:16:37	116.43681	39.93988
91	2008-02-03 22:20:53	116.42774	39.92938
91	2008-02-03 22:21:39	116.42798	39.9245
91	2008-02-03 22:25:55	116.42052	39.90711
91	2008-02-03 22:26:41	116.41223	39.90697
91	2008-02-03 22:30:56	116.38551	39.90619
91	2008-02-03 22:31:42	116.38315	39.90611
91	2008-02-03 22:31:42	116.38315	39.90611
91	2008-02-03 22:35:58	116.36833	39.90573
91	2008-02-03 22:36:44	116.36288	39.90587
91	2008-02-03 22:46:01	116.34241	39.8908
91	2008-02-03 22:46:47	116.33837	39.88844
91	2008-02-03 22:51:03	116.31538	39.88819
91	2008-02-03 22:51:49	116.31125	39.88643
91	2008-02-03 22:51:49	116.31125	39.88643
91	2008-02-03 22:56:05	116.30479	39.88513
91	2008-02-03 22:56:51	116.30454	39.88766
91	2008-02-03 23:01:06	116.3283	39.89586
91	2008-02-03 23:01:52	116.33739	39.89633
91	2008-02-03 23:06:08	116.3425	39.86957
91	2008-02-03 23:06:54	116.34942	39.86695
91	2008-02-03 23:11:10	116.3985	39.87054
91	2008-02-03 23:11:10	116.3985	39.87054
91	2008-02-03 23:11:56	116.40726	39.87074
91	2008-02-03 23:16:11	116.44468	39.87008
91	2008-02-03 23:16:57	116.44939	39.87008
91	2008-02-03 23:21:13	116.45636	39.86994
91	2008-02-03 23:21:59	116.45637	39.86995
91	2008-02-03 23:26:14	116.45083	39.87015
91	2008-02-03 23:27:00	116.44819	39.87016
91	2008-02-03 23:31:16	116.44294	39.88037
91	2008-02-03 23:32:02	116.43977	39.88135
91	2008-02-03 23:36:18	116.43279	39.89197
91	2008-02-03 23:37:04	116.43024	39.89247
91	2008-02-03 23:42:05	116.42165	39.89214
91	2008-02-03 23:46:21	116.41687	39.88932
91	2008-02-03 23:47:07	116.41806	39.88936
91	2008-02-03 23:51:23	116.422	39.89168
91	2008-02-03 23:52:09	116.42238	39.89341
91	2008-02-03 23:56:24	116.42911	39.89784
91	2008-02-03 23:57:10	116.42971	39.89958
91	2008-02-04 00:01:26	116.41273	39.89982
91	2008-02-04 00:02:12	116.41273	39.89979
91	2008-02-04 00:06:28	116.40537	39.90399
91	2008-02-04 00:07:14	116.40546	39.90037
91	2008-02-04 00:11:29	116.38916	39.89748
91	2008-02-04 00:12:15	116.3884	39.89324
91	2008-02-04 00:16:31	116.37893	39.88824
91	2008-02-04 00:17:17	116.37278	39.88797
91	2008-02-04 00:21:33	116.35321	39.88812
91	2008-02-04 00:22:18	116.35271	39.88806
91	2008-02-04 00:26:34	116.34275	39.87663
91	2008-02-04 00:27:20	116.34074	39.87602
91	2008-02-04 00:31:36	116.33999	39.87241
91	2008-02-04 00:32:22	116.34061	39.8751
91	2008-02-04 00:36:37	116.35279	39.87658
91	2008-02-04 00:37:23	116.35299	39.87832
91	2008-02-04 00:41:39	116.36501	39.88778
91	2008-02-04 00:42:25	116.36769	39.88782
91	2008-02-04 00:46:41	116.37545	39.89715
91	2008-02-04 00:47:27	116.37819	39.89517
91	2008-02-04 00:51:42	116.3783	39.88865
91	2008-02-04 00:52:28	116.37842	39.88836
91	2008-02-04 00:56:44	116.38163	39.86687
91	2008-02-04 00:57:30	116.38011	39.86333
91	2008-02-04 00:57:30	116.38011	39.86333
91	2008-02-04 01:01:46	116.38037	39.8635
91	2008-02-04 01:02:32	116.38175	39.86519
91	2008-02-04 01:06:47	116.38914	39.88173
91	2008-02-04 01:07:33	116.38901	39.88353
91	2008-02-04 01:11:49	116.39593	39.87019
91	2008-02-04 01:12:35	116.40472	39.87068
91	2008-02-04 01:17:17	116.44959	39.87009
91	2008-02-04 01:17:37	116.44982	39.87138
91	2008-02-04 01:21:52	116.4447	39.87608
91	2008-02-04 01:22:38	116.4447	39.88001
91	2008-02-04 01:26:54	116.44307	39.89232
91	2008-02-04 01:27:40	116.4348	39.89243
91	2008-02-04 01:31:56	116.42976	39.89912
91	2008-02-04 01:32:41	116.43085	39.89911
91	2008-02-04 01:36:56	116.43017	39.90867
91	2008-02-04 01:37:42	116.42889	39.91452
91	2008-02-04 01:41:58	116.43548	39.9256
91	2008-02-04 01:42:44	116.43771	39.92558
91	2008-02-04 01:46:59	116.44901	39.93979
91	2008-02-04 01:47:45	116.45506	39.93993
91	2008-02-04 01:52:01	116.46285	39.94203
91	2008-02-04 01:52:47	116.46263	39.94479
91	2008-02-04 01:57:03	116.46951	39.96728
91	2008-02-04 01:57:49	116.47468	39.97199
91	2008-02-04 02:02:04	116.49065	39.99038
91	2008-02-04 02:02:50	116.49178	39.99475
91	2008-02-04 02:12:08	116.54946	40.02452
91	2008-02-04 02:12:54	116.54948	40.02454
91	2008-02-04 02:17:09	116.54838	40.02576
91	2008-02-04 02:17:55	116.5535	40.02805
91	2008-02-04 02:22:11	116.5891	40.0322
91	2008-02-04 02:22:57	116.58962	40.03222
91	2008-02-04 02:25:22	116.58967	40.03227
91	2008-02-04 03:05:03	116.58976	40.03189
91	2008-02-04 06:37:43	116.30795	39.78619
91	2008-02-04 06:37:43	116.30795	39.78619
91	2008-02-04 11:32:15	116.58982	40.03189
91	2008-02-04 11:34:28	116.58972	40.03195
91	2008-02-04 11:37:17	116.58974	40.03191
91	2008-02-04 11:39:30	116.58975	40.03191
91	2008-02-04 11:42:18	116.58979	40.03194
91	2008-02-04 11:44:31	116.58982	40.03192
91	2008-02-04 11:47:20	116.58976	40.03191
91	2008-02-04 11:49:33	116.58978	40.03195
91	2008-02-04 11:52:22	116.58975	40.03192
91	2008-02-04 11:54:35	116.58977	40.03194
91	2008-02-04 11:59:36	116.58976	40.03193
91	2008-02-04 11:59:36	116.58976	40.03193
91	2008-02-04 12:02:25	116.58976	40.03189
91	2008-02-04 12:04:38	116.58982	40.03188
91	2008-02-04 12:07:27	116.58978	40.03188
91	2008-02-04 12:09:40	116.5897	40.03188
91	2008-02-04 12:12:28	116.58975	40.03179
91	2008-02-04 12:14:41	116.59043	40.03101
91	2008-02-04 12:17:30	116.59132	40.02992
91	2008-02-04 12:19:43	116.59138	40.03098
91	2008-02-04 12:22:31	116.58852	40.03283
91	2008-02-04 12:24:44	116.57578	40.03407
91	2008-02-04 12:27:33	116.56843	40.03352
91	2008-02-04 12:29:46	116.56193	40.03106
91	2008-02-04 12:32:35	116.55338	40.02801
91	2008-02-04 12:34:48	116.54869	40.02634
91	2008-02-04 12:37:36	116.55762	40.00982
91	2008-02-04 12:39:49	116.53667	40.00758
91	2008-02-04 12:42:38	116.51986	40.00214
91	2008-02-04 12:44:51	116.50637	39.99952
91	2008-02-04 12:47:40	116.50649	39.99953
91	2008-02-04 12:49:53	116.50643	39.99954
91	2008-02-04 12:52:41	116.50556	39.99944
91	2008-02-04 12:54:54	116.49683	39.9993
91	2008-02-04 12:57:43	116.48393	39.98762
91	2008-02-04 12:57:43	116.48393	39.98762
91	2008-02-04 12:59:56	116.48361	39.98733
91	2008-02-04 13:02:45	116.47831	39.97552
91	2008-02-04 13:04:58	116.47616	39.9762
91	2008-02-04 13:07:46	116.47803	39.97496
91	2008-02-04 13:09:59	116.48381	39.97197
91	2008-02-04 13:12:48	116.48026	39.97285
91	2008-02-04 13:15:01	116.47697	39.96993
91	2008-02-04 13:17:49	116.46962	39.96614
91	2008-02-04 13:20:02	116.46032	39.95901
91	2008-02-04 13:22:51	116.45433	39.95201
91	2008-02-04 13:25:04	116.45376	39.94961
91	2008-02-04 13:27:53	116.46991	39.95245
91	2008-02-04 13:30:06	116.48171	39.95675
91	2008-02-04 13:32:54	116.48498	39.95821
91	2008-02-04 13:35:07	116.48625	39.95918
91	2008-02-04 13:37:56	116.47028	39.96558
91	2008-02-04 13:40:09	116.45037	39.97856
91	2008-02-04 13:42:58	116.41857	39.98768
91	2008-02-04 13:45:11	116.4074	39.98753
91	2008-02-04 13:47:59	116.40156	39.98629
91	2008-02-04 13:50:12	116.40429	39.98182
91	2008-02-04 13:50:12	116.40429	39.98182
91	2008-02-04 13:52:01	116.40904	39.9787
91	2008-02-04 13:53:01	116.41083	39.97863
91	2008-02-04 13:55:14	116.41745	39.9782
91	2008-02-04 13:58:03	116.42275	39.97413
91	2008-02-04 14:00:16	116.42339	39.97413
91	2008-02-04 14:03:04	116.42345	39.97405
91	2008-02-04 14:05:17	116.42333	39.97413
91	2008-02-04 14:05:17	116.42333	39.97413
91	2008-02-04 14:08:06	116.42338	39.97411
91	2008-02-04 14:10:19	116.42335	39.97403
91	2008-02-04 14:13:08	116.42327	39.97411
91	2008-02-04 14:15:21	116.42341	39.97404
91	2008-02-04 14:18:09	116.4234	39.97415
91	2008-02-04 14:20:22	116.42337	39.9741
91	2008-02-04 14:23:11	116.4234	39.97403
91	2008-02-04 14:25:24	116.42343	39.97401
91	2008-02-04 14:28:12	116.42341	39.97419
91	2008-02-04 14:30:25	116.42338	39.97418
91	2008-02-04 14:33:14	116.42348	39.97411
91	2008-02-04 14:35:27	116.42345	39.9741
91	2008-02-04 14:38:16	116.42345	39.97408
91	2008-02-04 14:40:29	116.4235	39.97416
91	2008-02-04 14:43:17	116.41895	39.97134
91	2008-02-04 14:45:30	116.41875	39.9602
91	2008-02-04 14:48:19	116.41678	39.95592
91	2008-02-04 14:50:32	116.41235	39.95521
91	2008-02-04 14:53:21	116.41041	39.94482
91	2008-02-04 14:55:34	116.41051	39.94043
91	2008-02-04 14:58:22	116.41062	39.93901
91	2008-02-04 15:00:35	116.40216	39.93951
91	2008-02-04 15:03:24	116.39587	39.93946
91	2008-02-04 15:05:37	116.39353	39.93966
91	2008-02-04 15:08:26	116.39379	39.94259
91	2008-02-04 15:10:39	116.39319	39.94674
91	2008-02-04 15:13:27	116.41578	39.94801
91	2008-02-04 15:15:40	116.43826	39.94817
91	2008-02-04 15:18:29	116.46864	39.97473
91	2008-02-04 15:20:42	116.49503	39.99851
91	2008-02-04 15:23:30	116.5327	40.02197
91	2008-02-04 15:25:43	116.5628	40.03326
91	2008-02-04 15:33:33	116.58495	40.07972
91	2008-02-04 15:35:46	116.58412	40.07855
91	2008-02-04 15:38:34	116.58347	40.06409
91	2008-02-04 15:40:47	116.58801	40.05441
91	2008-02-04 15:43:36	116.58865	40.04822
91	2008-02-04 15:45:49	116.5872	40.04392
91	2008-02-04 15:48:38	116.58617	40.0464
91	2008-02-04 15:50:51	116.58154	40.04806
91	2008-02-04 15:53:39	116.56876	40.03371
91	2008-02-04 15:55:52	116.56037	40.03064
91	2008-02-04 15:58:41	116.54846	40.02492
91	2008-02-04 16:00:54	116.55606	40.01554
91	2008-02-04 16:03:43	116.53953	40.00765
91	2008-02-04 16:05:56	116.52403	40.00332
91	2008-02-04 16:27:22	116.49794	39.98677
91	2008-02-04 16:31:25	116.49167	39.97522
91	2008-02-04 16:32:24	116.48681	39.97521
91	2008-02-04 16:36:27	116.48289	39.97176
91	2008-02-04 16:37:25	116.47865	39.97447
91	2008-02-04 16:41:29	116.47247	39.97883
91	2008-02-04 16:42:27	116.47005	39.9801
91	2008-02-04 16:46:30	116.46884	39.99175
91	2008-02-04 16:47:29	116.46723	39.99399
91	2008-02-04 16:51:32	116.47269	39.9997
91	2008-02-04 16:52:30	116.47078	39.99686
91	2008-02-04 16:56:33	116.46621	39.99371
91	2008-02-04 16:57:32	116.4662	39.99373
91	2008-02-04 17:01:35	116.46626	39.99384
91	2008-02-04 17:02:34	116.46624	39.99381
91	2008-02-04 17:07:35	116.46628	39.99358
91	2008-02-04 17:12:37	116.46223	39.97771
91	2008-02-04 17:16:40	116.4634	39.96197
91	2008-02-04 17:18:01	116.45532	39.95459
91	2008-02-04 17:21:42	116.45345	39.95326
91	2008-02-04 17:22:40	116.45214	39.95195
91	2008-02-04 17:26:43	116.44905	39.95167
91	2008-02-04 17:27:42	116.44763	39.95077
91	2008-02-04 17:31:45	116.45479	39.94565
91	2008-02-04 17:32:43	116.45532	39.9411
91	2008-02-04 17:37:45	116.4554	39.92377
91	2008-02-04 17:41:48	116.4554	39.89977
91	2008-02-04 17:42:47	116.45508	39.89166
91	2008-02-04 17:42:47	116.45508	39.89166
91	2008-02-04 17:46:50	116.45455	39.87058
91	2008-02-04 17:47:48	116.45403	39.87001
91	2008-02-04 17:51:52	116.47196	39.86985
91	2008-02-04 17:52:50	116.47255	39.86997
91	2008-02-04 17:56:53	116.47119	39.86987
91	2008-02-04 17:57:52	116.46608	39.87027
91	2008-02-04 18:01:55	116.4605	39.87485
91	2008-02-04 18:02:53	116.45793	39.87482
91	2008-02-04 18:06:56	116.44988	39.87823
91	2008-02-04 18:06:56	116.44988	39.87823
91	2008-02-04 18:07:55	116.44998	39.87999
91	2008-02-04 18:11:58	116.44994	39.88218
91	2008-02-04 18:12:57	116.44998	39.88339
91	2008-02-04 18:17:58	116.45211	39.89426
91	2008-02-04 18:22:01	116.45466	39.89199
91	2008-02-04 18:27:03	116.4637	39.89196
91	2008-02-04 18:32:05	116.45587	39.89224
91	2008-02-04 18:33:03	116.4554	39.8946
91	2008-02-04 18:38:05	116.48391	39.90878
91	2008-02-04 18:42:08	116.48399	39.9481
91	2008-02-04 18:47:10	116.48576	39.99016
91	2008-02-04 18:48:08	116.49636	39.9998
91	2008-02-04 18:52:11	116.54975	40.02779
91	2008-02-04 18:58:11	116.58412	40.07666
91	2008-02-04 19:03:13	116.5831	40.07523
91	2008-02-04 19:07:16	116.58671	40.06261
91	2008-02-04 19:08:15	116.58684	40.06164
91	2008-02-04 19:12:18	116.58797	40.05441
91	2008-02-04 19:13:16	116.58797	40.05424
91	2008-02-04 19:17:19	116.58617	40.04774
91	2008-02-04 19:23:22	116.58622	40.04774
91	2008-02-04 19:28:20	116.58619	40.04771
91	2008-02-04 19:32:23	116.58587	40.05304
91	2008-02-04 19:37:25	116.57273	40.04103
91	2008-02-04 19:38:24	116.56241	40.03328
91	2008-02-04 19:43:25	116.49916	40.0025
91	2008-02-04 19:48:27	116.45086	39.95894
91	2008-02-04 19:48:27	116.45086	39.95894
91	2008-02-04 19:58:30	116.3862	39.94764
91	2008-02-04 20:07:35	116.36263	39.94655
91	2008-02-04 20:22:40	116.3496	39.92908
91	2008-02-04 20:27:41	116.34991	39.92442
91	2008-02-04 20:33:42	116.34832	39.91262
91	2008-02-04 20:37:45	116.33875	39.90965
91	2008-02-04 20:38:43	116.33732	39.90609
91	2008-02-04 20:42:46	116.32901	39.9019
91	2008-02-04 20:43:45	116.32707	39.90137
91	2008-02-04 20:53:48	116.32292	39.89973
91	2008-02-04 20:57:51	116.33075	39.91268
91	2008-02-04 20:58:50	116.33334	39.91303
91	2008-02-04 21:04:14	116.34693	39.91251
91	2008-02-04 21:07:55	116.34977	39.90744
91	2008-02-04 21:13:55	116.37636	39.90573
91	2008-02-04 21:18:56	116.40039	39.90643
91	2008-02-04 21:23:00	116.42062	39.90472
91	2008-02-04 21:29:00	116.41189	39.90626
91	2008-02-04 21:34:01	116.41838	39.90374
91	2008-02-04 21:39:03	116.40758	39.90448
91	2008-02-04 21:49:06	116.40829	39.9072
91	2008-02-04 22:19:16	116.44009	39.92176
91	2008-02-04 22:54:49	116.41464	39.90053
91	2008-02-04 23:09:33	116.4221	39.89606
91	2008-02-04 23:14:34	116.40932	39.8999
91	2008-02-04 23:19:58	116.40532	39.90888
91	2008-02-04 23:35:03	116.40192	39.95708
91	2008-02-04 23:44:44	116.40258	39.99831
91	2008-02-05 00:09:51	116.34563	40.02862
91	2008-02-05 00:14:53	116.36021	40.00496
91	2008-02-05 00:24:56	116.34482	39.96654
91	2008-02-05 00:35:00	116.33039	39.97262
91	2008-02-05 00:40:01	116.34516	39.972
91	2008-02-05 00:45:03	116.35414	39.96373
91	2008-02-05 01:00:08	116.38444	39.97157
91	2008-02-05 01:10:11	116.41178	39.96369
91	2008-02-05 01:20:15	116.40433	39.9818
91	2008-02-05 01:30:18	116.40858	39.98706
91	2008-02-05 01:35:19	116.44278	39.98326
91	2008-02-05 01:40:21	116.47821	39.98434
91	2008-02-05 01:45:23	116.48045	39.98646
91	2008-02-05 02:00:28	116.48322	39.98891
91	2008-02-05 02:05:29	116.49965	40.0067
91	2008-02-05 02:50:05	116.5481	40.02589
91	2008-02-05 02:54:25	116.54949	40.02446
91	2008-02-05 02:55:06	116.54963	40.02452
91	2008-02-05 02:59:27	116.54899	40.0247
91	2008-02-05 03:00:08	116.54903	40.02465
91	2008-02-05 03:04:29	116.54891	40.02469
91	2008-02-05 03:05:10	116.54895	40.02472
91	2008-02-05 03:09:30	116.56432	40.03196
91	2008-02-05 03:10:11	116.56971	40.03433
91	2008-02-05 03:14:32	116.59022	40.03208
91	2008-02-05 03:15:13	116.58865	40.03343
91	2008-02-05 03:19:33	116.58792	40.04778
91	2008-02-05 03:20:14	116.58611	40.04766
91	2008-02-05 03:24:35	116.58998	40.0322
91	2008-02-05 09:18:23	116.59009	40.03216
91	2008-02-05 09:23:25	116.58861	40.03464
91	2008-02-05 09:24:37	116.5946	40.03515
91	2008-02-05 09:28:26	116.63676	40.03669
91	2008-02-05 09:29:39	116.63193	40.04982
91	2008-02-05 09:33:28	116.62379	40.08409
91	2008-02-05 09:34:41	116.6235	40.09708
91	2008-02-05 09:38:29	116.63775	40.11619
91	2008-02-05 09:39:42	116.6509	40.11608
91	2008-02-05 09:44:31	116.65016	40.12781
91	2008-02-05 10:15:59	116.65029	40.12787
91	2008-02-05 10:19:48	116.63993	40.11628
91	2008-02-05 10:21:01	116.62602	40.11639
91	2008-02-05 10:24:50	116.6235	40.11458
91	2008-02-05 10:26:02	116.62346	40.1035
91	2008-02-05 10:29:50	116.62531	40.06817
91	2008-02-05 10:31:03	116.6294	40.05644
91	2008-02-05 10:34:52	116.61923	40.03286
91	2008-02-05 10:40:54	116.59013	40.03218
91	2008-02-05 12:32:49	116.59841	40.0349
91	2008-02-05 12:33:37	116.60548	40.03415
91	2008-02-05 12:37:51	116.63746	40.03469
91	2008-02-05 12:38:39	116.63479	40.04216
91	2008-02-05 12:38:39	116.63479	40.04216
91	2008-02-05 12:42:52	116.62616	40.08202
91	2008-02-05 12:43:40	116.62336	40.09015
91	2008-02-05 12:47:54	116.63244	40.11615
91	2008-02-05 12:48:42	116.64074	40.11617
91	2008-02-05 12:52:56	116.65129	40.12413
91	2008-02-05 12:53:44	116.65094	40.12787
91	2008-02-05 12:55:44	116.65013	40.12802
91	2008-02-05 14:07:26	116.65012	40.12795
91	2008-02-05 14:11:15	116.64728	40.11636
91	2008-02-05 14:12:27	116.6333	40.11645
91	2008-02-05 14:16:16	116.62346	40.10828
91	2008-02-05 14:17:29	116.62338	40.09512
91	2008-02-05 14:21:18	116.62999	40.05493
91	2008-02-05 14:22:31	116.6351	40.04081
91	2008-02-05 14:26:20	116.62041	40.03308
91	2008-02-05 14:27:32	116.62032	40.03303
91	2008-02-05 14:32:34	116.59714	40.0352
91	2008-02-05 14:36:23	116.59008	40.03217
91	2008-02-05 14:40:24	116.59008	40.03225
91	2008-02-05 14:42:40	116.58997	40.0322
91	2008-02-05 14:45:26	116.5885	40.03286
91	2008-02-05 14:47:42	116.58856	40.03292
91	2008-02-05 14:49:27	116.58865	40.03523
91	2008-02-05 14:50:27	116.5779	40.03442
91	2008-02-05 14:52:43	116.57042	40.03482
91	2008-02-05 14:55:29	116.56634	40.04185
91	2008-02-05 14:57:45	116.5546	40.05352
91	2008-02-05 15:01:32	116.55762	40.053
91	2008-02-05 15:37:48	116.55763	40.05303
91	2008-02-05 15:38:02	116.55763	40.053
91	2008-02-05 15:42:50	116.57038	40.0605
91	2008-02-05 15:47:51	116.58882	40.04759
91	2008-02-05 15:48:06	116.5889	40.04692
91	2008-02-05 15:52:53	116.58924	40.04478
91	2008-02-05 15:53:07	116.58923	40.04479
91	2008-02-05 15:57:54	116.58676	40.04408
91	2008-02-05 15:58:09	116.58665	40.04405
91	2008-02-05 16:02:56	116.58995	40.03218
91	2008-02-05 16:03:11	116.59026	40.03214
91	2008-02-05 16:07:58	116.58868	40.03534
91	2008-02-05 16:08:12	116.58695	40.03552
91	2008-02-05 16:12:59	116.55916	40.03031
91	2008-02-05 16:13:14	116.55685	40.02945
91	2008-02-05 16:18:01	116.53659	40.02214
91	2008-02-05 16:18:15	116.53549	40.02171
91	2008-02-05 16:23:03	116.4984	40.00077
91	2008-02-05 16:28:04	116.48382	39.9792
91	2008-02-05 16:28:19	116.48373	39.97845
91	2008-02-05 16:33:06	116.47355	39.97046
91	2008-02-05 16:33:20	116.47362	39.97045
91	2008-02-05 16:38:08	116.45954	39.95854
91	2008-02-05 16:38:22	116.4588	39.95789
91	2008-02-05 16:43:09	116.45102	39.95103
91	2008-02-05 16:48:11	116.44421	39.94408
91	2008-02-05 16:48:25	116.44423	39.9432
91	2008-02-05 16:53:12	116.44418	39.93239
91	2008-02-05 16:53:27	116.44415	39.93053
91	2008-02-05 16:58:29	116.4442	39.92283
91	2008-02-05 17:03:16	116.44412	39.91166
91	2008-02-05 17:03:30	116.44415	39.91023
91	2008-02-05 17:08:17	116.45625	39.90679
91	2008-02-05 17:08:32	116.45611	39.90554
91	2008-02-05 17:13:19	116.45562	39.93395
91	2008-02-05 17:13:33	116.45563	39.93558
91	2008-02-05 17:18:21	116.45144	39.94749
91	2008-02-05 17:18:35	116.4504	39.94738
91	2008-02-05 17:23:22	116.44505	39.95322
91	2008-02-05 17:23:37	116.44639	39.95445
91	2008-02-05 17:28:38	116.45248	39.9533
91	2008-02-05 17:28:38	116.45248	39.9533
91	2008-02-05 17:29:24	116.45483	39.95119
91	2008-02-05 17:33:40	116.45538	39.92533
91	2008-02-05 17:34:26	116.45536	39.92477
91	2008-02-05 17:38:42	116.45528	39.89751
91	2008-02-05 17:39:28	116.45509	39.89536
91	2008-02-05 17:43:43	116.44956	39.89061
91	2008-02-05 17:44:29	116.44695	39.89115
91	2008-02-05 17:48:45	116.45112	39.89204
91	2008-02-05 17:49:31	116.45328	39.89198
91	2008-02-05 17:53:47	116.45484	39.89196
91	2008-02-05 17:54:33	116.45479	39.89192
91	2008-02-05 17:58:48	116.45689	39.89569
91	2008-02-05 18:00:35	116.45554	39.89587
91	2008-02-05 18:03:50	116.45594	39.90535
91	2008-02-05 18:05:36	116.45581	39.90513
91	2008-02-05 18:08:52	116.4561	39.90575
91	2008-02-05 18:10:38	116.45601	39.90981
91	2008-02-05 18:13:53	116.45154	39.91438
91	2008-02-05 18:18:55	116.45138	39.91411
91	2008-02-05 18:20:41	116.45134	39.91412
91	2008-02-05 18:23:56	116.45516	39.91235
91	2008-02-05 18:25:43	116.45964	39.91218
91	2008-02-05 18:28:58	116.46685	39.90897
91	2008-02-05 18:30:44	116.46547	39.9071
91	2008-02-05 18:34:00	116.45603	39.91113
91	2008-02-05 18:35:46	116.45586	39.91618
91	2008-02-05 18:39:01	116.45791	39.92195
91	2008-02-05 18:40:48	116.46078	39.92207
91	2008-02-05 18:44:03	116.46092	39.93054
91	2008-02-05 18:45:49	116.46099	39.93185
91	2008-02-05 18:49:05	116.45554	39.93983
91	2008-02-05 18:50:51	116.44494	39.93996
91	2008-02-05 18:50:51	116.44494	39.93996
91	2008-02-05 18:54:06	116.43344	39.93991
91	2008-02-05 18:55:53	116.43271	39.94135
91	2008-02-05 18:59:08	116.44079	39.94518
91	2008-02-05 19:00:54	116.43854	39.94018
91	2008-02-05 19:04:10	116.43367	39.93317
91	2008-02-05 19:05:56	116.43304	39.93572
91	2008-02-05 19:09:11	116.4384	39.93787
91	2008-02-05 19:10:58	116.43976	39.93977
91	2008-02-05 19:14:13	116.44731	39.9467
91	2008-02-05 19:15:59	116.44972	39.94974
91	2008-02-05 19:19:15	116.45348	39.95274
91	2008-02-05 19:40:04	116.47778	39.97486
91	2008-02-05 19:44:21	116.46428	39.98388
91	2008-02-05 19:55:09	116.42153	39.98786
91	2008-02-05 20:04:28	116.42019	39.97614
91	2008-02-05 20:10:14	116.41164	39.9684
91	2008-02-05 20:14:31	116.42578	39.96793
91	2008-02-05 20:15:15	116.43026	39.96766
91	2008-02-05 20:24:34	116.43251	39.96649
91	2008-02-05 20:25:19	116.43247	39.96647
91	2008-02-05 20:35:48	116.43729	39.96352
91	2008-02-05 20:40:23	116.4582	39.9571
91	2008-02-05 20:44:41	116.4639	39.95425
91	2008-02-05 20:45:25	116.46323	39.95404
91	2008-02-05 21:14:04	116.45285	39.89587
91	2008-02-05 21:23:37	116.48751	39.90677
91	2008-02-05 21:24:07	116.49553	39.90669
91	2008-02-05 21:29:09	116.54541	39.90779
91	2008-02-05 21:38:42	116.57191	39.90952
91	2008-02-05 21:39:11	116.57191	39.9095
91	2008-02-05 21:44:13	116.54225	39.90854
91	2008-02-05 21:48:45	116.51697	39.90768
91	2008-02-05 21:49:33	116.51627	39.91139
91	2008-02-05 21:49:33	116.51627	39.91139
91	2008-02-05 21:53:46	116.51499	39.92145
91	2008-02-05 21:58:48	116.52292	39.9209
91	2008-02-05 21:59:38	116.52294	39.92051
91	2008-02-05 22:13:53	116.48542	39.9357
91	2008-02-05 22:13:53	116.48542	39.9357
91	2008-02-05 22:18:55	116.4728	39.93249
91	2008-02-05 22:23:56	116.46316	39.94339
91	2008-02-05 22:28:58	116.45608	39.94833
91	2008-02-05 22:29:28	116.4528	39.94761
91	2008-02-05 22:39:01	116.39733	39.94765
91	2008-02-05 22:39:31	116.39046	39.94766
91	2008-02-05 22:44:03	116.34943	39.93269
91	2008-02-05 22:44:32	116.34957	39.92818
91	2008-02-05 22:49:04	116.33338	39.92206
91	2008-02-05 22:49:34	116.32863	39.92181
91	2008-02-05 22:59:08	116.32307	39.93698
91	2008-02-05 23:09:11	116.32338	39.93693
91	2008-02-05 23:09:41	116.3233	39.93698
91	2008-02-05 23:14:13	116.34318	39.93824
91	2008-02-05 23:19:14	116.35008	39.9384
91	2008-02-05 23:19:44	116.34972	39.94013
91	2008-02-05 23:24:16	116.34875	39.96374
91	2008-02-05 23:29:47	116.35993	39.96618
91	2008-02-05 23:34:19	116.35991	39.96617
91	2008-02-05 23:34:49	116.36013	39.9662
91	2008-02-05 23:39:21	116.36012	39.96627
91	2008-02-05 23:39:51	116.36009	39.9662
91	2008-02-05 23:44:22	116.36019	39.96621
91	2008-02-05 23:44:52	116.3601	39.9662
91	2008-02-05 23:49:24	116.36242	39.96623
91	2008-02-05 23:49:54	116.3611	39.96666
91	2008-02-05 23:54:55	116.30167	39.96387
91	2008-02-05 23:59:27	116.28764	39.99717
91	2008-02-05 23:59:57	116.28376	40.00003
91	2008-02-06 00:04:29	116.2709	40.0264
91	2008-02-06 00:04:59	116.27083	40.0261
91	2008-02-06 00:04:59	116.27083	40.0261
91	2008-02-06 00:09:31	116.26439	40.00562
91	2008-02-06 00:10:00	116.25957	40.00236
91	2008-02-06 00:14:32	116.26445	40.00424
91	2008-02-06 00:15:02	116.26746	40.00336
91	2008-02-06 00:19:34	116.28829	39.99541
91	2008-02-06 00:20:04	116.28833	39.99542
91	2008-02-06 00:29:37	116.31861	39.9836
91	2008-02-06 00:30:07	116.31864	39.98396
91	2008-02-06 00:35:09	116.3555	39.98564
91	2008-02-06 00:39:41	116.41138	39.98707
91	2008-02-06 00:40:10	116.41473	39.98715
91	2008-02-06 00:44:42	116.41534	39.9855
91	2008-02-06 00:45:12	116.41433	39.98396
91	2008-02-06 00:50:13	116.40106	39.97671
91	2008-02-06 00:54:45	116.40164	39.95012
91	2008-02-06 00:55:15	116.39919	39.95011
91	2008-02-06 00:59:47	116.38851	39.96631
91	2008-02-06 01:00:17	116.39191	39.96705
91	2008-02-06 01:04:49	116.39669	39.96708
91	2008-02-06 01:05:18	116.3967	39.96713
91	2008-02-06 01:10:20	116.39684	39.9671
91	2008-02-06 01:14:52	116.39697	39.96709
91	2008-02-06 01:15:22	116.39698	39.96713
91	2008-02-06 01:19:54	116.39698	39.96715
91	2008-02-06 01:24:55	116.41655	39.96767
91	2008-02-06 01:25:25	116.41862	39.96637
91	2008-02-06 01:29:57	116.41867	39.9672
91	2008-02-06 01:30:27	116.41862	39.96895
91	2008-02-06 01:34:59	116.43782	39.97532
91	2008-02-06 01:45:02	116.45906	39.99991
91	2008-02-06 01:45:32	116.45904	39.99984
91	2008-02-06 01:50:04	116.46297	39.98458
91	2008-02-06 01:50:33	116.46328	39.98442
91	2008-02-06 01:55:05	116.48054	39.98862
91	2008-02-06 02:00:07	116.50572	40.0096
91	2008-02-06 02:00:36	116.50868	40.01037
91	2008-02-06 02:05:38	116.54936	40.02438
91	2008-02-06 02:10:40	116.54945	40.02444
91	2008-02-06 02:15:11	116.5708	40.03449
91	2008-02-06 02:15:40	116.57532	40.03384
91	2008-02-06 02:20:42	116.58975	40.03192
91	2008-02-06 09:35:49	116.58965	40.0319
91	2008-02-06 09:36:01	116.58964	40.03188
91	2008-02-06 09:40:51	116.58971	40.03192
91	2008-02-06 09:41:03	116.58972	40.03192
91	2008-02-06 09:45:52	116.5897	40.03193
91	2008-02-06 09:46:05	116.5897	40.03194
91	2008-02-06 09:50:54	116.58971	40.0319
91	2008-02-06 09:51:06	116.58969	40.0319
91	2008-02-06 09:55:56	116.58866	40.03522
91	2008-02-06 09:56:08	116.58872	40.03522
91	2008-02-06 10:00:57	116.58879	40.04741
91	2008-02-06 10:01:10	116.58892	40.04663
91	2008-02-06 10:05:59	116.58582	40.0476
91	2008-02-06 10:06:11	116.58504	40.04767
91	2008-02-06 10:11:01	116.56106	40.03085
91	2008-02-06 10:11:13	116.55917	40.0302
91	2008-02-06 10:16:02	116.54916	40.00792
91	2008-02-06 10:16:15	116.54735	40.00782
91	2008-02-06 10:21:04	116.51232	40.0002
91	2008-02-06 10:21:16	116.51108	40.00014
91	2008-02-06 10:26:05	116.49079	39.97916
91	2008-02-06 10:26:18	116.48805	39.97907
91	2008-02-06 10:31:07	116.47127	39.97615
91	2008-02-06 10:31:19	116.47124	39.97613
91	2008-02-06 10:36:09	116.48373	39.97057
91	2008-02-06 10:36:21	116.48359	39.97069
91	2008-02-06 10:41:10	116.49081	39.97061
91	2008-02-06 10:41:23	116.49088	39.97066
91	2008-02-06 10:46:12	116.48829	39.97067
91	2008-02-06 10:46:24	116.48656	39.97066
91	2008-02-06 11:34:34	116.44889	39.95184
91	2008-02-06 11:39:06	116.44898	39.9519
91	2008-02-06 11:39:35	116.44888	39.95189
91	2008-02-06 11:44:07	116.44259	39.94786
91	2008-02-06 11:49:09	116.42803	39.94
91	2008-02-06 11:49:38	116.42586	39.94
91	2008-02-06 11:54:11	116.42696	39.93994
91	2008-02-06 11:54:40	116.42715	39.93884
91	2008-02-06 11:54:40	116.42715	39.93884
91	2008-02-06 11:54:40	116.42715	39.93884
91	2008-02-06 11:59:12	116.43301	39.93966
91	2008-02-06 11:59:42	116.43292	39.93778
91	2008-02-06 12:04:14	116.428	39.92694
91	2008-02-06 12:04:43	116.42827	39.92163
91	2008-02-06 12:09:16	116.42312	39.90692
91	2008-02-06 12:09:45	116.42608	39.90698
91	2008-02-06 12:14:17	116.43712	39.90254
91	2008-02-06 12:14:46	116.43717	39.90252
91	2008-02-06 12:14:46	116.43717	39.90252
91	2008-02-06 12:19:19	116.4377	39.90668
91	2008-02-06 12:19:48	116.43769	39.90671
91	2008-02-06 12:24:20	116.43016	39.91574
91	2008-02-06 12:24:50	116.4312	39.91687
91	2008-02-06 12:29:22	116.42131	39.90708
91	2008-02-06 12:29:22	116.42131	39.90708
91	2008-02-06 12:29:51	116.42135	39.90706
91	2008-02-06 12:34:24	116.38709	39.90614
91	2008-02-06 12:39:25	116.35303	39.90702
91	2008-02-06 12:39:55	116.35318	39.90736
91	2008-02-06 12:44:58	116.35838	39.91596
91	2008-02-06 12:49:28	116.33836	39.92254
91	2008-02-06 12:49:57	116.33791	39.92594
91	2008-02-06 12:54:29	116.33114	39.92443
91	2008-02-06 12:54:59	116.33122	39.92298
91	2008-02-06 12:59:31	116.33832	39.92227
91	2008-02-06 13:00:00	116.34041	39.92151
91	2008-02-06 13:04:33	116.3501	39.91708
91	2008-02-06 13:05:02	116.35288	39.91701
91	2008-02-06 13:09:34	116.36723	39.92222
91	2008-02-06 13:10:04	116.36718	39.92223
91	2008-02-06 13:14:36	116.36654	39.93895
91	2008-02-06 13:15:05	116.3665	39.93954
91	2008-02-06 13:19:38	116.37791	39.94496
91	2008-02-06 13:20:07	116.38111	39.94335
91	2008-02-06 13:24:39	116.39316	39.9395
91	2008-02-06 13:25:08	116.39589	39.9395
91	2008-02-06 13:29:41	116.41071	39.9339
91	2008-02-06 13:30:10	116.41083	39.93204
91	2008-02-06 13:34:42	116.41114	39.92396
91	2008-02-06 13:35:12	116.41121	39.92403
91	2008-02-06 13:39:44	116.40258	39.93309
91	2008-02-06 13:40:13	116.40243	39.93592
91	2008-02-06 13:44:46	116.41957	39.93545
91	2008-02-06 13:45:15	116.42206	39.93511
91	2008-02-06 13:49:47	116.42537	39.93391
91	2008-02-06 13:50:17	116.42518	39.93387
91	2008-02-06 13:54:49	116.42566	39.93377
91	2008-02-06 13:55:18	116.42566	39.93372
91	2008-02-06 13:59:51	116.41971	39.93219
91	2008-02-06 14:00:20	116.41959	39.93026
91	2008-02-06 14:09:54	116.4114	39.91769
91	2008-02-06 14:10:23	116.41131	39.92065
91	2008-02-06 14:14:56	116.42043	39.9134
91	2008-02-06 14:15:25	116.42057	39.9104
91	2008-02-06 14:19:57	116.41478	39.90178
91	2008-02-06 14:20:26	116.41303	39.90251
91	2008-02-06 14:24:59	116.40501	39.91414
91	2008-02-06 14:25:28	116.40473	39.91519
91	2008-02-06 14:30:00	116.40253	39.93384
91	2008-02-06 14:30:30	116.40238	39.93723
91	2008-02-06 14:35:02	116.40126	39.96009
91	2008-02-06 14:35:31	116.40157	39.9613
91	2008-02-06 14:40:04	116.40125	39.9821
91	2008-02-06 14:40:33	116.40134	39.98572
91	2008-02-06 14:45:05	116.40336	40.00443
91	2008-02-06 14:45:35	116.4044	40.00519
91	2008-02-06 14:50:07	116.39837	40.00371
91	2008-02-06 14:50:36	116.39827	40.0031
91	2008-02-06 14:55:09	116.40057	39.98682
91	2008-02-06 14:55:38	116.40426	39.987
91	2008-02-06 15:00:10	116.44832	39.97961
91	2008-02-06 15:05:12	116.45163	39.99857
91	2008-02-06 15:05:41	116.45157	39.99919
91	2008-02-06 15:10:14	116.45139	39.99705
91	2008-02-06 15:10:43	116.45328	39.99563
91	2008-02-06 15:15:45	116.46633	39.98256
91	2008-02-06 15:20:17	116.4837	39.9685
91	2008-02-06 15:25:19	116.4838	39.96688
91	2008-02-06 15:25:48	116.48378	39.96909
91	2008-02-06 15:26:19	116.48384	39.97029
91	2008-02-06 15:30:20	116.49863	39.96784
91	2008-02-06 15:30:49	116.50171	39.96774
91	2008-02-06 15:35:22	116.49592	39.96318
91	2008-02-06 15:35:51	116.49381	39.96325
91	2008-02-06 15:40:23	116.48386	39.97174
91	2008-02-06 15:40:53	116.4838	39.97445
91	2008-02-06 15:45:25	116.48324	39.98691
91	2008-02-06 15:50:27	116.47695	39.99103
91	2008-02-06 15:50:56	116.47399	39.99296
91	2008-02-06 15:55:28	116.45567	39.99583
91	2008-02-06 15:55:58	116.45085	39.9957
91	2008-02-06 16:00:30	116.45329	39.99579
91	2008-02-06 16:00:59	116.45156	39.99675
91	2008-02-06 16:05:32	116.4614	40.01289
91	2008-02-06 16:06:01	116.46156	40.01329
91	2008-02-06 16:10:33	116.44129	40.02354
91	2008-02-06 16:11:03	116.44218	40.02356
91	2008-02-06 16:15:35	116.41494	40.03133
91	2008-02-06 16:16:04	116.41214	40.03134
91	2008-02-06 16:20:37	116.40991	40.00815
91	2008-02-06 16:21:06	116.41	40.00789
91	2008-02-06 16:25:38	116.41827	39.99725
91	2008-02-06 16:26:08	116.41802	39.99474
91	2008-02-06 16:26:08	116.41802	39.99474
91	2008-02-06 16:30:40	116.40144	39.99327
91	2008-02-06 16:31:09	116.40136	39.98998
91	2008-02-06 16:35:42	116.35452	39.98589
91	2008-02-06 16:36:11	116.34952	39.98587
91	2008-02-06 16:40:43	116.33496	39.96661
91	2008-02-06 16:40:43	116.33496	39.96661
91	2008-02-06 16:41:12	116.33371	39.96653
91	2008-02-06 16:45:45	116.33255	39.96909
91	2008-02-06 16:46:14	116.33258	39.96921
91	2008-02-06 16:50:46	116.32756	39.9746
91	2008-02-06 16:51:16	116.32772	39.97093
91	2008-02-06 16:55:48	116.33208	39.9607
91	2008-02-06 17:01:22	116.33852	39.95974
91	2008-02-06 17:02:50	116.33467	39.96251
91	2008-02-06 17:06:24	116.34895	39.95832
91	2008-02-06 17:07:52	116.35377	39.96382
91	2008-02-06 17:11:25	116.36577	39.97368
91	2008-02-06 17:12:54	116.36778	39.9712
91	2008-02-06 17:16:27	116.37367	39.97091
91	2008-02-06 17:17:55	116.37328	39.97051
91	2008-02-06 17:21:29	116.37415	39.97099
91	2008-02-06 17:22:57	116.37413	39.97078
91	2008-02-06 17:26:30	116.37352	39.97081
91	2008-02-06 17:27:58	116.37324	39.97058
91	2008-02-06 17:31:32	116.37288	39.96949
91	2008-02-06 17:33:00	116.37288	39.96956
91	2008-02-06 17:36:34	116.37282	39.96967
91	2008-02-06 17:38:02	116.37276	39.96967
91	2008-02-06 17:41:35	116.3729	39.96964
91	2008-02-06 17:43:03	116.37286	39.96964
91	2008-02-06 17:46:37	116.37273	39.96978
91	2008-02-06 17:48:05	116.37272	39.96968
91	2008-02-06 17:51:39	116.37125	39.97047
91	2008-02-06 17:53:07	116.36848	39.96686
91	2008-02-06 17:56:40	116.3708	39.96166
91	2008-02-06 17:58:08	116.37294	39.96003
91	2008-02-06 18:01:42	116.37366	39.94637
91	2008-02-06 18:03:10	116.37286	39.94018
91	2008-02-06 18:06:43	116.3712	39.92633
91	2008-02-06 18:08:12	116.37107	39.92297
91	2008-02-06 18:11:44	116.37051	39.91089
91	2008-02-06 18:13:12	116.37152	39.91094
91	2008-02-06 18:18:14	116.38676	39.92177
91	2008-02-06 18:22:55	116.38974	39.93871
91	2008-02-06 18:23:16	116.39114	39.93938
91	2008-02-06 18:27:56	116.4089	39.93945
91	2008-02-06 18:32:58	116.43987	39.9398
91	2008-02-06 18:33:19	116.44463	39.93984
91	2008-02-06 18:38:00	116.46535	39.94453
91	2008-02-06 18:38:21	116.46547	39.94463
91	2008-02-06 18:43:01	116.4705	39.95245
91	2008-02-06 18:43:22	116.47027	39.95281
91	2008-02-06 18:48:03	116.44743	39.94677
91	2008-02-06 18:48:24	116.4446	39.94637
91	2008-02-06 18:53:05	116.43845	39.94011
91	2008-02-06 18:53:25	116.43847	39.94007
91	2008-02-06 18:58:06	116.45539	39.93062
91	2008-02-06 19:03:08	116.46042	39.92187
91	2008-02-06 19:03:29	116.46099	39.92194
91	2008-02-06 19:08:10	116.46494	39.91508
91	2008-02-06 19:08:30	116.46365	39.91532
91	2008-02-06 19:13:11	116.44694	39.92013
91	2008-02-06 19:13:32	116.44669	39.92088
91	2008-02-06 19:18:13	116.42603	39.92316
91	2008-02-06 19:18:34	116.42183	39.92313
91	2008-02-06 19:23:14	116.39334	39.92385
91	2008-02-06 19:23:35	116.39312	39.92695
91	2008-02-06 19:28:37	116.38982	39.93704
91	2008-02-06 19:38:19	116.41193	39.93237
91	2008-02-06 19:38:40	116.41115	39.93241
91	2008-02-06 19:43:32	116.38616	39.93215
91	2008-02-06 19:43:42	116.38509	39.93211
91	2008-02-06 20:03:48	116.42298	39.93224
91	2008-02-06 20:08:50	116.43474	39.91805
91	2008-02-06 20:13:31	116.42926	39.91427
91	2008-02-06 20:13:52	116.42872	39.91577
91	2008-02-06 20:18:33	116.44326	39.95179
91	2008-02-06 20:18:53	116.44634	39.95463
91	2008-02-06 20:23:34	116.43583	39.98487
91	2008-02-06 20:23:55	116.43827	39.98856
91	2008-02-06 20:28:57	116.43562	40.02565
91	2008-02-06 20:33:37	116.42205	40.04012
91	2008-02-06 20:39:00	116.41731	40.03693
91	2008-02-06 20:48:42	116.44278	40.01748
91	2008-02-06 20:53:44	116.43263	40.00898
91	2008-02-06 20:58:46	116.44901	40.00682
91	2008-02-06 20:59:07	116.44906	40.00661
91	2008-02-07 10:39:29	116.59	40.03212
91	2008-02-07 10:42:12	116.59005	40.0322
91	2008-02-07 10:49:32	116.58864	40.0348
91	2008-02-07 10:52:15	116.58671	40.04309
91	2008-02-07 10:54:34	116.58913	40.04885
91	2008-02-07 10:57:16	116.58623	40.04767
91	2008-02-07 10:59:35	116.58539	40.0477
91	2008-02-07 11:02:17	116.57171	40.03669
91	2008-02-07 11:04:36	116.55506	40.02871
91	2008-02-07 11:07:19	116.53898	40.02296
91	2008-02-07 11:09:38	116.52151	40.01672
91	2008-02-07 11:12:21	116.50212	40.00415
91	2008-02-07 11:12:21	116.50212	40.00415
91	2008-02-07 11:14:40	116.48941	39.99264
91	2008-02-07 11:17:22	116.48386	39.98673
91	2008-02-07 11:19:41	116.472	39.99427
91	2008-02-07 11:22:24	116.46717	40.00404
91	2008-02-07 11:27:25	116.46186	39.99504
91	2008-02-07 11:29:45	116.47001	39.98567
91	2008-02-07 11:32:27	116.47114	39.98627
91	2008-02-07 11:37:29	116.46916	39.99581
91	2008-02-07 11:42:30	116.47632	40.01274
91	2008-02-07 11:44:49	116.49476	39.99753
91	2008-02-07 11:47:32	116.52689	40.01993
91	2008-02-07 11:49:51	116.56529	40.03443
91	2008-02-07 11:52:34	116.58263	40.05
91	2008-02-07 11:54:53	116.58567	40.07687
91	2008-02-07 11:57:35	116.58223	40.07936
91	2008-02-07 11:59:54	116.58249	40.07444
91	2008-02-07 12:02:37	116.58756	40.0572
91	2008-02-07 12:04:56	116.58702	40.04776
91	2008-02-07 12:04:56	116.58702	40.04776
91	2008-02-07 12:07:39	116.58642	40.04769
91	2008-02-07 12:12:40	116.58646	40.04766
91	2008-02-07 12:14:59	116.58681	40.04239
91	2008-02-07 12:17:42	116.58854	40.03221
91	2008-02-07 12:19:39	116.5901	40.03218
91	2008-02-07 12:24:44	116.62997	40.0334
91	2008-02-07 12:24:44	116.62997	40.0334
91	2008-02-07 12:25:05	116.63328	40.03359
91	2008-02-07 12:29:46	116.62456	40.07341
91	2008-02-07 12:30:07	116.6241	40.07762
91	2008-02-07 12:34:47	116.63111	40.11626
91	2008-02-07 12:35:09	116.63591	40.11621
91	2008-02-07 12:42:15	116.65024	40.12794
91	2008-02-07 14:04:35	116.65097	40.12729
91	2008-02-07 14:07:24	116.64325	40.11635
91	2008-02-07 14:09:37	116.6239	40.11642
91	2008-02-07 14:12:26	116.62347	40.11411
91	2008-02-07 14:14:39	116.62331	40.09347
91	2008-02-07 14:17:27	116.62474	40.07114
91	2008-02-07 14:19:40	116.63203	40.04926
91	2008-02-07 14:22:29	116.63044	40.0335
91	2008-02-07 14:27:31	116.59229	40.03182
91	2008-02-07 14:29:31	116.5901	40.03217
91	2008-02-07 14:50:16	116.58866	40.03516
91	2008-02-07 14:53:44	116.58581	40.04755
91	2008-02-07 14:55:18	116.58614	40.05405
91	2008-02-07 14:58:46	116.58792	40.0548
91	2008-02-07 15:00:20	116.58865	40.04822
91	2008-02-07 15:03:47	116.58558	40.04976
91	2008-02-07 15:05:21	116.58827	40.05304
91	2008-02-07 15:08:49	116.58576	40.06706
91	2008-02-07 15:10:23	116.58757	40.05694
91	2008-02-07 15:29:22	116.45547	39.94423
91	2008-02-07 15:33:41	116.4553	39.89873
91	2008-02-07 15:34:23	116.45506	39.89279
91	2008-02-07 15:39:26	116.45546	39.90733
91	2008-02-07 15:43:44	116.43529	39.90726
91	2008-02-07 15:44:26	116.43528	39.90728
91	2008-02-07 15:48:45	116.42762	39.94348
91	2008-02-07 15:49:35	116.42456	39.94837
91	2008-02-07 15:53:47	116.41515	39.94814
91	2008-02-07 15:58:49	116.40314	39.94789
91	2008-02-07 15:59:59	116.3911	39.94772
91	2008-02-07 16:13:54	116.38707	39.9474
91	2008-02-07 16:18:55	116.40154	39.94731
91	2008-02-07 16:19:38	116.40174	39.94722
91	2008-02-07 16:23:57	116.40199	39.94858
91	2008-02-07 16:28:58	116.40161	39.96544
91	2008-02-07 16:29:40	116.40149	39.96651
91	2008-02-07 16:34:42	116.43282	39.96653
91	2008-02-07 16:39:01	116.45558	39.94764
91	2008-02-07 16:44:03	116.46814	39.94241
91	2008-02-07 16:49:04	116.46646	39.93281
91	2008-02-07 16:49:47	116.46915	39.9323
91	2008-02-07 16:54:06	116.47711	39.9325
91	2008-02-07 16:54:48	116.47643	39.93253
91	2008-02-07 16:59:08	116.47496	39.93231
91	2008-02-07 16:59:50	116.47595	39.93237
91	2008-02-07 17:04:09	116.48645	39.94394
91	2008-02-07 17:04:52	116.49085	39.94426
91	2008-02-07 17:09:14	116.36818	39.89776
91	2008-02-07 17:09:14	116.36818	39.89776
91	2008-02-07 17:09:14	116.36818	39.89776
91	2008-02-07 17:09:53	116.48957	39.9613
91	2008-02-07 17:09:53	116.48957	39.9613
91	2008-02-07 17:14:12	116.50224	39.95592
91	2008-02-07 17:14:55	116.50336	39.95402
91	2008-02-07 17:19:14	116.49735	39.9642
91	2008-02-07 17:19:56	116.4971	39.96758
91	2008-02-07 17:24:16	116.47959	39.96997
91	2008-02-07 17:24:58	116.47504	39.97011
91	2008-02-07 17:29:17	116.4745	39.97031
91	2008-02-07 17:29:17	116.4745	39.97031
91	2008-02-07 17:30:00	116.47441	39.97038
91	2008-02-07 17:34:19	116.48732	39.96023
91	2008-02-07 17:35:01	116.48439	39.95815
91	2008-02-07 17:38:20	116.48016	39.95645
91	2008-02-07 17:43:22	116.46731	39.9518
91	2008-02-07 17:45:08	116.462	39.9539
91	2008-02-07 17:48:24	116.45395	39.9535
91	2008-02-07 17:50:10	116.44957	39.9497
91	2008-02-07 17:53:26	116.44531	39.95201
91	2008-02-07 17:53:26	116.44531	39.95201
91	2008-02-07 18:00:13	116.45099	39.95426
91	2008-02-07 18:03:29	116.45104	39.95427
91	2008-02-07 18:05:15	116.45507	39.95085
91	2008-02-07 18:08:31	116.45531	39.91896
91	2008-02-07 18:08:31	116.45531	39.91896
91	2008-02-07 18:10:16	116.45542	39.90193
91	2008-02-07 18:18:34	116.3937	39.85577
91	2008-02-07 18:23:36	116.38045	39.85086
91	2008-02-07 18:25:31	116.38073	39.8521
91	2008-02-07 18:28:37	116.39766	39.85545
91	2008-02-07 18:30:23	116.40738	39.8554
91	2008-02-07 18:33:39	116.41568	39.86056
91	2008-02-07 18:37:46	116.42582	39.85761
91	2008-02-07 18:38:41	116.4258	39.85759
91	2008-02-07 18:42:47	116.43257	39.85314
91	2008-02-07 18:43:42	116.43273	39.84912
91	2008-02-07 18:47:49	116.44063	39.83756
91	2008-02-07 18:52:51	116.44197	39.81544
91	2008-02-07 18:53:45	116.43805	39.81532
91	2008-02-07 18:57:52	116.44655	39.81662
91	2008-02-07 18:58:47	116.44856	39.81738
91	2008-02-07 19:02:54	116.44092	39.83516
91	2008-02-07 19:03:49	116.4409	39.83942
91	2008-02-07 19:07:56	116.4425	39.85768
91	2008-02-07 19:08:50	116.44737	39.86004
91	2008-02-07 19:12:57	116.45521	39.86967
91	2008-02-07 19:13:52	116.45529	39.87015
91	2008-02-07 19:17:59	116.46057	39.88454
91	2008-02-07 19:18:54	116.46078	39.88418
91	2008-02-07 19:23:00	116.46085	39.88402
91	2008-02-07 19:23:54	116.46072	39.88426
91	2008-02-07 19:28:01	116.46043	39.88489
91	2008-02-07 19:28:56	116.46042	39.8849
91	2008-02-07 19:33:03	116.46044	39.88517
91	2008-02-07 19:33:58	116.46039	39.88483
91	2008-02-07 19:38:05	116.46158	39.88361
91	2008-02-07 19:38:59	116.46145	39.88362
91	2008-02-07 19:43:06	116.46159	39.86995
91	2008-02-07 19:44:01	116.46165	39.86786
91	2008-02-07 19:44:01	116.46165	39.86786
91	2008-02-07 19:48:08	116.45528	39.88099
91	2008-02-07 19:49:03	116.45534	39.88209
91	2008-02-07 19:53:09	116.45543	39.89588
91	2008-02-07 19:54:04	116.45575	39.90059
91	2008-02-07 19:58:11	116.45525	39.91211
91	2008-02-07 19:59:06	116.45266	39.91207
91	2008-02-07 19:59:06	116.45266	39.91207
91	2008-02-07 20:03:13	116.45179	39.91712
91	2008-02-07 20:04:07	116.4546	39.918
91	2008-02-07 20:08:14	116.47112	39.92161
91	2008-02-07 20:09:09	116.47223	39.92309
91	2008-02-07 20:13:16	116.47672	39.93238
91	2008-02-07 20:14:11	116.47731	39.93257
91	2008-02-07 20:18:18	116.46652	39.93248
91	2008-02-07 20:19:12	116.46123	39.93252
91	2008-02-07 20:23:19	116.4559	39.94328
91	2008-02-07 20:23:19	116.4559	39.94328
91	2008-02-07 20:24:14	116.4559	39.94776
91	2008-02-07 20:28:46	116.44634	39.95134
91	2008-02-07 20:29:16	116.44925	39.94933
91	2008-02-07 20:33:23	116.45528	39.93496
91	2008-02-07 20:34:17	116.45575	39.93238
91	2008-02-07 20:38:24	116.4903	39.93322
91	2008-02-07 20:39:19	116.49591	39.93449
91	2008-02-07 20:43:26	116.49597	39.93378
91	2008-02-07 20:44:21	116.49618	39.9347
91	2008-02-07 20:48:28	116.51146	39.93173
91	2008-02-07 20:49:22	116.51139	39.93224
91	2008-02-07 20:53:29	116.51118	39.94954
91	2008-02-07 20:58:31	116.51078	39.95409
91	2008-02-07 20:59:26	116.51117	39.95008
91	2008-02-07 21:03:32	116.53161	39.94027
91	2008-02-07 21:04:27	116.53656	39.93877
91	2008-02-07 21:08:34	116.53674	39.93999
91	2008-02-07 21:09:29	116.53532	39.94041
91	2008-02-07 21:13:36	116.50046	39.93623
91	2008-02-07 21:14:30	116.49619	39.93502
91	2008-02-07 21:18:37	116.47307	39.93247
91	2008-02-07 21:19:32	116.46686	39.93255
91	2008-02-07 21:23:39	116.45207	39.9324
91	2008-02-07 21:24:34	116.44963	39.93243
91	2008-02-07 21:28:41	116.43293	39.9371
91	2008-02-07 21:29:35	116.4329	39.93945
91	2008-02-07 21:33:42	116.44437	39.94613
91	2008-02-07 21:34:37	116.45235	39.94743
91	2008-02-07 21:38:44	116.47883	39.95988
91	2008-02-07 21:39:39	116.47341	39.96409
91	2008-02-07 21:43:46	116.4733	39.97489
91	2008-02-07 21:44:40	116.47433	39.97574
91	2008-02-07 21:48:47	116.48034	39.97337
91	2008-02-07 21:49:42	116.47876	39.97155
91	2008-02-07 21:53:49	116.47511	39.96972
91	2008-02-07 21:54:44	116.4752	39.96984
91	2008-02-07 21:58:51	116.47518	39.96975
91	2008-02-07 21:59:45	116.47512	39.96979
91	2008-02-07 22:03:52	116.47564	39.97021
91	2008-02-07 22:04:47	116.47337	39.97063
91	2008-02-07 22:04:47	116.47337	39.97063
91	2008-02-07 22:08:54	116.47592	39.96973
91	2008-02-07 22:09:49	116.48088	39.96979
91	2008-02-07 22:13:55	116.48359	39.98619
91	2008-02-07 22:14:50	116.48802	39.98667
91	2008-02-07 22:18:57	116.49399	39.98672
91	2008-02-07 22:19:52	116.49102	39.98978
91	2008-02-07 22:23:59	116.50342	40.00532
91	2008-02-07 22:24:53	116.50915	40.01052
91	2008-02-07 22:29:00	116.53918	40.02297
91	2008-02-07 22:29:00	116.53918	40.02297
91	2008-02-07 22:29:55	116.54623	40.02549
91	2008-02-07 22:34:02	116.55455	40.02289
91	2008-02-07 22:34:57	116.55248	40.02218
91	2008-02-07 22:39:04	116.54946	40.0245
91	2008-02-07 22:39:58	116.54951	40.02446
91	2008-02-07 22:44:05	116.56854	40.0335
91	2008-02-07 22:45:00	116.57467	40.03375
91	2008-02-07 22:49:07	116.58973	40.03194
91	2008-02-08 04:23:12	116.58974	25.17147
91	2008-02-08 04:23:12	116.58974	25.17147
91	2008-02-08 09:45:06	116.58972	40.03184
91	2008-02-08 09:45:53	116.58973	40.03182
91	2008-02-08 09:50:08	116.58971	40.03192
91	2008-02-08 09:55:09	116.58976	40.03192
91	2008-02-08 09:55:56	116.58981	40.03196
91	2008-02-08 10:00:11	116.58972	40.03193
91	2008-02-08 10:00:58	116.5897	40.03193
91	2008-02-08 10:05:13	116.58976	40.03194
91	2008-02-08 10:10:14	116.58962	40.03188
91	2008-02-08 10:11:01	116.58968	40.03192
91	2008-02-08 10:15:16	116.58977	40.03184
91	2008-02-08 10:16:03	116.58974	40.03184
91	2008-02-08 10:20:17	116.58969	40.03193
91	2008-02-08 10:21:04	116.58967	40.03195
91	2008-02-08 10:25:19	116.58965	40.03189
91	2008-02-08 10:26:06	116.58964	40.0319
91	2008-02-08 10:30:21	116.58973	40.03192
91	2008-02-08 10:31:08	116.58972	40.03193
91	2008-02-08 10:35:22	116.58972	40.03205
91	2008-02-08 10:36:09	116.58973	40.03207
91	2008-02-08 10:40:24	116.58849	40.03223
91	2008-02-08 10:41:11	116.58862	40.03357
91	2008-02-08 10:45:25	116.57826	40.03446
91	2008-02-08 10:50:53	116.56657	40.04386
91	2008-02-08 10:55:28	116.55561	40.06251
91	2008-02-08 10:56:15	116.55089	40.06384
91	2008-02-08 11:00:30	116.52648	40.0529
91	2008-02-08 11:01:17	116.5252	40.05249
91	2008-02-08 11:05:31	116.52508	40.05255
91	2008-02-08 11:06:18	116.52508	40.05254
91	2008-02-08 11:10:33	116.52513	40.05257
91	2008-02-08 11:11:20	116.52504	40.05256
91	2008-02-08 11:15:35	116.52507	40.0526
91	2008-02-08 11:16:21	116.52498	40.05258
91	2008-02-08 11:21:23	116.52503	40.05262
91	2008-02-08 11:25:38	116.5251	40.05255
91	2008-02-08 11:26:25	116.52524	40.05258
91	2008-02-08 11:30:39	116.52502	40.05251
91	2008-02-08 11:35:41	116.5251	40.05256
91	2008-02-08 11:36:28	116.52504	40.05253
91	2008-02-08 11:40:43	116.52602	40.05265
91	2008-02-08 11:41:30	116.52507	40.05253
91	2008-02-08 11:41:30	116.52507	40.05253
91	2008-02-08 11:45:44	116.52498	40.05262
91	2008-02-08 11:46:31	116.52499	40.05261
91	2008-02-08 11:50:46	116.52502	40.0526
91	2008-02-08 11:51:33	116.52501	40.0526
91	2008-02-08 11:55:48	116.52513	40.05253
91	2008-02-08 11:56:35	116.52507	40.05255
91	2008-02-08 12:00:49	116.52499	40.05256
91	2008-02-08 12:00:49	116.52499	40.05256
91	2008-02-08 12:01:36	116.52504	40.05256
91	2008-02-08 12:05:51	116.52511	40.05255
91	2008-02-08 12:06:38	116.52506	40.05255
91	2008-02-08 12:10:53	116.52514	40.0526
91	2008-02-08 12:11:40	116.52511	40.05258
91	2008-02-08 12:15:54	116.52513	40.05253
91	2008-02-08 12:16:41	116.52517	40.05254
91	2008-02-08 12:20:56	116.52509	40.05259
91	2008-02-08 12:21:43	116.52516	40.05258
91	2008-02-08 12:25:57	116.52513	40.05254
91	2008-02-08 12:26:44	116.52512	40.05254
91	2008-02-08 12:30:59	116.52509	40.0526
91	2008-02-08 12:31:46	116.52508	40.05264
91	2008-02-08 12:36:01	116.52503	40.05254
91	2008-02-08 12:36:48	116.525	40.05255
91	2008-02-08 12:41:02	116.52517	40.05253
91	2008-02-08 12:41:49	116.52514	40.05251
91	2008-02-08 12:46:04	116.52509	40.05253
91	2008-02-08 12:46:51	116.52509	40.05253
91	2008-02-08 12:51:53	116.52506	40.05258
91	2008-02-08 12:56:07	116.52511	40.05256
91	2008-02-08 12:56:54	116.52509	40.05254
91	2008-02-08 13:01:09	116.52511	40.05252
91	2008-02-08 13:01:56	116.5251	40.05252
91	2008-02-08 13:06:11	116.52505	40.05257
91	2008-02-08 13:06:58	116.52505	40.05268
91	2008-02-08 13:11:12	116.52506	40.05254
91	2008-02-08 13:11:59	116.52504	40.05249
91	2008-02-08 13:16:14	116.52506	40.05241
91	2008-02-08 13:17:01	116.52512	40.05248
91	2008-02-08 13:21:16	116.52503	40.05254
91	2008-02-08 13:22:02	116.52505	40.0525
91	2008-02-08 13:26:17	116.52491	40.05249
91	2008-02-08 13:27:04	116.52499	40.05257
91	2008-02-08 13:31:19	116.52501	40.0525
91	2008-02-08 13:32:06	116.52502	40.05253
91	2008-02-08 13:36:20	116.52504	40.05258
91	2008-02-08 13:37:07	116.52504	40.05255
91	2008-02-08 13:41:22	116.52503	40.05251
91	2008-02-08 13:42:09	116.52504	40.05251
91	2008-02-08 13:46:24	116.52492	40.05246
91	2008-02-08 13:47:11	116.52481	40.0524
91	2008-02-08 13:47:11	116.52481	40.0524
91	2008-02-08 13:51:25	116.52513	40.05258
91	2008-02-08 13:52:12	116.5251	40.05253
91	2008-02-08 13:56:27	116.52502	40.05249
91	2008-02-08 13:57:14	116.52495	40.05238
91	2008-02-08 14:01:29	116.52506	40.05256
91	2008-02-08 14:02:16	116.52507	40.05255
91	2008-02-08 14:06:30	116.52506	40.05273
91	2008-02-08 14:06:30	116.52506	40.05273
91	2008-02-08 14:07:17	116.52513	40.05273
91	2008-02-08 14:11:32	116.52509	40.05261
91	2008-02-08 14:12:19	116.52508	40.05261
91	2008-02-08 14:16:34	116.52509	40.05258
91	2008-02-08 14:17:21	116.52506	40.05249
91	2008-02-08 14:21:35	116.52504	40.05265
91	2008-02-08 14:22:22	116.52507	40.05263
91	2008-02-08 14:26:37	116.52503	40.05258
91	2008-02-08 14:27:24	116.52504	40.05257
91	2008-02-08 14:31:38	116.52501	40.05254
91	2008-02-08 14:32:25	116.52504	40.05255
91	2008-02-08 14:36:40	116.52496	40.05259
91	2008-02-08 14:36:40	116.52496	40.05259
91	2008-02-08 14:37:27	116.52502	40.05255
91	2008-02-08 14:41:42	116.52503	40.05251
91	2008-02-08 14:42:29	116.52505	40.05253
91	2008-02-08 14:46:43	116.52502	40.05253
91	2008-02-08 14:47:30	116.52505	40.0525
91	2008-02-08 14:51:45	116.52499	40.05248
91	2008-02-08 14:52:32	116.52503	40.0525
91	2008-02-08 14:56:47	116.52501	40.05249
91	2008-02-08 14:57:34	116.52503	40.05251
91	2008-02-08 15:01:48	116.52505	40.05249
91	2008-02-08 15:02:35	116.52505	40.05251
91	2008-02-08 15:06:50	116.52507	40.05257
91	2008-02-08 15:07:37	116.52498	40.05254
91	2008-02-08 15:11:52	116.52505	40.05254
91	2008-02-08 15:12:39	116.52499	40.0525
91	2008-02-08 15:16:52	116.52503	40.05254
91	2008-02-08 15:17:39	116.52504	40.05255
91	2008-02-08 15:21:54	116.52507	40.05258
91	2008-02-08 15:22:41	116.52505	40.05259
91	2008-02-08 15:26:56	116.525	40.05245
91	2008-02-08 15:27:43	116.52497	40.05246
91	2008-02-08 15:31:57	116.52511	40.05259
91	2008-02-08 15:32:44	116.52511	40.05257
91	2008-02-08 15:36:59	116.52506	40.0526
91	2008-02-08 15:37:46	116.52511	40.05257
91	2008-02-08 15:42:00	116.52516	40.05261
91	2008-02-08 15:42:47	116.52517	40.05256
91	2008-02-08 15:47:02	116.52508	40.05247
91	2008-02-08 15:47:49	116.52507	40.0525
91	2008-02-08 15:52:04	116.52505	40.05254
91	2008-02-08 15:52:51	116.52505	40.05256
91	2008-02-08 15:52:51	116.52505	40.05256
91	2008-02-08 15:57:05	116.52506	40.05257
91	2008-02-08 15:57:52	116.52506	40.05256
91	2008-02-08 16:02:07	116.52518	40.05254
91	2008-02-08 16:02:54	116.52515	40.0526
91	2008-02-08 16:07:09	116.52507	40.05267
91	2008-02-08 16:07:56	116.52504	40.05269
91	2008-02-08 16:12:10	116.52505	40.05262
91	2008-02-08 16:12:10	116.52505	40.05262
91	2008-02-08 16:12:57	116.52503	40.05261
91	2008-02-08 16:17:12	116.52499	40.05266
91	2008-02-08 16:17:59	116.52498	40.05265
91	2008-02-08 16:22:14	116.52501	40.0526
91	2008-02-08 16:23:01	116.52498	40.05258
91	2008-02-08 16:27:15	116.52507	40.05259
91	2008-02-08 16:28:02	116.5251	40.0526
91	2008-02-08 16:29:02	116.52512	40.05263
91	2008-02-08 16:32:17	116.525	40.05258
91	2008-02-08 16:33:04	116.52495	40.05257
91	2008-02-08 16:37:18	116.52508	40.05255
91	2008-02-08 16:38:05	116.52509	40.05254
91	2008-02-08 16:42:20	116.52507	40.0525
91	2008-02-08 16:43:07	116.52506	40.05252
91	2008-02-08 16:47:22	116.52508	40.05252
91	2008-02-08 16:48:09	116.52508	40.05252
91	2008-02-08 16:52:23	116.52501	40.05255
91	2008-02-08 16:53:10	116.52504	40.05255
91	2008-02-08 16:57:25	116.52504	40.05253
91	2008-02-08 16:58:12	116.5251	40.05255
91	2008-02-08 17:02:27	116.525	40.05253
91	2008-02-08 17:03:14	116.52499	40.05255
91	2008-02-08 17:07:28	116.52503	40.05253
91	2008-02-08 17:07:29	117.03711	40.05253
91	2008-02-08 17:08:15	116.52505	40.05256
91	2008-02-08 17:12:30	116.52491	40.05252
91	2008-02-08 17:13:17	116.5249	40.05253
91	2008-02-08 17:17:32	116.52513	40.05252
91	2008-02-08 17:18:19	116.52511	40.05254
91	2008-02-08 17:22:33	116.52498	40.05253
91	2008-02-08 17:23:20	116.52496	40.05253
91	2008-02-08 17:27:35	116.52507	40.05255
91	2008-02-08 17:28:22	116.525	40.0525
91	2008-02-08 17:32:37	116.52733	40.05524
91	2008-02-08 17:33:23	116.5347	40.05342
91	2008-02-08 17:37:38	116.55216	40.06336
91	2008-02-08 17:38:25	116.55807	40.06171
