# Supplementary material for: An adaptive map-matching algorithm based on hierarchical fuzzy system from vehicular GPS data
Source: PLoS One. 2017 Dec 5;12(12):e0188796. doi: 10.1371/journal.pone.0188796 (PMC5716534; doi:10.1371/journal.pone.0188796)
Supplement: S1 Data — (ZIP) [file pone.0188796.s001.zip › data samples/92.txt]

92	2008-02-02 13:48:52	117.24068	40.20625
92	2008-02-02 13:58:52	117.24064	40.20623
92	2008-02-02 14:08:51	117.24063	40.20624
92	2008-02-02 14:18:51	117.24062	40.20624
92	2008-02-02 14:28:51	117.1982	40.19904
92	2008-02-02 14:28:51	117.1982	40.19904
92	2008-02-02 14:38:51	117.14027	40.16036
92	2008-02-02 14:48:52	117.11724	40.13504
92	2008-02-02 14:58:51	117.0814	40.08847
92	2008-02-02 15:08:52	116.9754	40.07544
92	2008-02-02 15:18:52	116.82168	40.07001
92	2008-02-02 15:28:51	116.69189	40.06063
92	2008-02-02 15:38:51	116.69187	40.06063
92	2008-02-02 15:48:51	116.68695	40.06131
92	2008-02-02 15:58:51	116.5876	40.03564
92	2008-02-02 16:08:51	116.55737	40.01092
92	2008-02-02 16:18:52	116.498	39.98676
92	2008-02-02 16:38:51	116.45767	39.94888
92	2008-02-02 16:48:51	116.43705	39.94601
92	2008-02-02 16:58:51	116.42204	39.93703
92	2008-02-02 17:08:51	116.41124	39.92555
92	2008-02-02 17:18:51	116.41149	39.90739
92	2008-02-02 17:28:51	116.3938	39.89048
92	2008-02-02 17:38:51	116.37336	39.88818
92	2008-02-02 17:48:51	116.36745	39.86229
92	2008-02-02 17:58:51	116.36842	39.87652
92	2008-02-02 18:03:09	116.36861	39.88771
92	2008-02-02 18:08:51	116.37887	39.88803
92	2008-02-02 18:18:50	116.41079	39.89439
92	2008-02-02 18:28:50	116.3947	39.89912
92	2008-02-02 18:38:50	116.38548	39.91127
92	2008-02-02 18:48:50	116.37481	39.92121
92	2008-02-02 18:58:50	116.37351	39.9354
92	2008-02-02 19:08:50	116.37441	39.96634
92	2008-02-02 19:18:51	116.35977	39.97542
92	2008-02-02 19:18:51	116.35977	39.97542
92	2008-02-02 19:28:50	116.35762	39.9751
92	2008-02-02 19:38:50	116.36409	39.96666
92	2008-02-02 19:48:50	116.36534	39.95046
92	2008-02-02 19:58:50	116.38764	39.94836
92	2008-02-02 20:08:50	116.41229	39.95843
92	2008-02-02 20:18:51	116.43433	39.95825
92	2008-02-02 20:38:50	116.36704	39.9475
92	2008-02-02 20:48:50	116.33988	39.94431
92	2008-02-02 20:58:50	116.33971	39.93101
92	2008-02-02 21:08:50	116.36131	39.93094
92	2008-02-02 21:18:50	116.36755	39.91435
92	2008-02-02 21:38:50	116.38547	39.90015
92	2008-02-02 21:48:49	116.37835	39.89139
92	2008-02-02 21:58:49	116.4187	39.89185
92	2008-02-02 22:08:49	116.44486	39.8762
92	2008-02-02 22:18:49	116.43343	39.89806
92	2008-02-02 22:28:49	116.39205	39.90643
92	2008-02-02 22:38:50	116.36793	39.90604
92	2008-02-02 22:48:50	116.31076	39.90369
92	2008-02-02 22:58:49	116.35987	39.90588
92	2008-02-02 23:08:49	116.42539	39.90723
92	2008-02-02 23:18:49	116.45519	39.87289
92	2008-02-02 23:38:49	116.40119	39.93217
92	2008-02-02 23:48:49	116.40285	39.93187
92	2008-02-02 23:58:49	116.41952	39.92296
92	2008-02-03 00:08:49	116.444	39.92075
92	2008-02-03 00:18:49	116.45509	39.8987
92	2008-02-03 00:28:49	116.41361	39.88529
92	2008-02-03 00:38:49	116.41172	39.91501
92	2008-02-03 00:48:49	116.4199	39.9255
92	2008-02-03 00:58:49	116.42888	39.92241
92	2008-02-03 01:08:49	116.4117	39.90939
92	2008-02-03 01:18:49	116.45408	39.89606
92	2008-02-03 01:28:49	116.46691	39.89204
92	2008-02-03 01:38:49	116.42455	39.8878
92	2008-02-03 01:48:49	116.39376	39.85584
92	2008-02-03 02:18:48	116.39559	39.83157
92	2008-02-03 02:48:48	116.40872	39.84696
92	2008-02-03 02:58:49	116.40861	39.8468
92	2008-02-03 03:08:49	116.40857	39.84677
92	2008-02-03 03:18:48	116.40855	39.84678
92	2008-02-03 03:28:48	116.3939	39.85956
92	2008-02-03 03:38:48	116.38639	39.88488
92	2008-02-03 03:58:48	116.45489	39.90299
92	2008-02-03 04:18:48	116.42277	39.91279
92	2008-02-03 04:28:48	116.44501	39.90705
92	2008-02-03 04:48:47	116.4554	39.88506
92	2008-02-03 04:58:48	116.45533	39.88512
92	2008-02-03 04:58:48	116.45533	39.88512
92	2008-02-03 05:08:48	116.45517	39.88527
92	2008-02-03 05:18:47	116.45584	39.88534
92	2008-02-03 05:28:47	116.45553	39.88532
92	2008-02-03 05:38:47	116.45549	39.88518
92	2008-02-03 05:48:47	116.45557	39.88525
92	2008-02-03 05:58:48	116.45556	39.88524
92	2008-02-03 06:08:48	116.45558	39.8956
92	2008-02-03 06:18:47	116.47608	39.92028
92	2008-02-03 06:28:47	116.47522	39.91444
92	2008-02-03 06:38:47	116.47537	39.91442
92	2008-02-03 06:48:47	116.47541	39.91424
92	2008-02-03 06:58:47	116.47516	39.91449
92	2008-02-03 07:08:47	116.47493	39.91441
92	2008-02-03 07:18:47	116.47518	39.91437
92	2008-02-03 07:38:47	116.47521	39.91439
92	2008-02-03 07:48:47	116.47517	39.91448
92	2008-02-03 07:58:47	116.43904	39.92217
92	2008-02-03 08:08:47	116.41954	39.86992
92	2008-02-03 08:18:47	116.30573	39.87288
92	2008-02-03 08:38:46	116.35675	39.90579
92	2008-02-03 08:58:46	116.4115	39.9198
92	2008-02-03 09:08:47	116.41627	39.94819
92	2008-02-03 09:18:46	116.36547	39.97538
92	2008-02-03 09:28:46	116.36521	39.95255
92	2008-02-03 09:38:47	116.36716	39.92324
92	2008-02-03 09:48:47	116.37307	39.89847
92	2008-02-03 09:48:47	116.37307	39.89847
92	2008-02-03 09:58:46	116.41158	39.89141
92	2008-02-03 10:08:46	116.45404	39.8918
92	2008-02-03 10:18:46	116.48377	39.89774
92	2008-02-03 10:28:46	116.47246	39.90965
92	2008-02-03 10:38:46	116.48215	39.9324
92	2008-02-03 10:58:46	116.46821	39.94396
92	2008-02-03 11:08:46	116.47999	39.98592
92	2008-02-03 11:18:46	116.50864	40.01045
92	2008-02-03 11:28:46	116.50732	40.0089
92	2008-02-03 11:38:46	116.50747	40.00907
92	2008-02-03 11:48:46	116.50749	40.00904
92	2008-02-03 11:58:46	116.50755	40.00908
92	2008-02-03 12:08:46	116.50784	40.00892
92	2008-02-03 12:28:45	116.50911	39.9817
92	2008-02-03 12:38:45	116.48906	39.96188
92	2008-02-03 12:48:45	116.44216	39.984
92	2008-02-03 12:58:46	116.41256	39.98187
92	2008-02-03 13:08:45	116.42203	39.96839
92	2008-02-03 13:18:45	116.45535	39.93199
92	2008-02-03 13:28:45	116.51084	39.92187
92	2008-02-03 13:38:46	116.48518	39.93264
92	2008-02-03 13:48:45	116.46564	39.9491
92	2008-02-03 13:58:45	116.44679	39.94297
92	2008-02-03 14:08:45	116.43953	39.92564
92	2008-02-03 14:28:45	116.36125	39.94595
92	2008-02-03 14:58:45	116.32695	39.98463
92	2008-02-03 15:18:45	116.32696	39.98731
92	2008-02-03 15:28:45	116.35969	39.97606
92	2008-02-03 15:38:44	116.33326	39.96659
92	2008-02-03 15:48:44	116.36078	39.97529
92	2008-02-03 15:58:44	116.36403	39.9666
92	2008-02-03 16:18:44	116.36699	39.92332
92	2008-02-03 16:38:44	116.36791	39.90682
92	2008-02-03 16:48:44	116.38966	39.89863
92	2008-02-03 16:58:44	116.41269	39.89205
92	2008-02-03 17:08:44	116.42476	39.88559
92	2008-02-03 17:18:44	116.42975	39.89292
92	2008-02-03 17:28:45	116.43039	39.89938
92	2008-02-03 17:38:45	116.45927	39.89932
92	2008-02-03 17:48:44	116.45921	39.89923
92	2008-02-03 17:58:44	116.45932	39.89945
92	2008-02-03 18:03:20	116.45914	39.899
92	2008-02-03 18:08:45	116.45592	39.90577
92	2008-02-03 18:18:44	116.46084	39.92152
92	2008-02-03 18:18:44	116.46084	39.92152
92	2008-02-03 18:28:44	116.46237	39.92853
92	2008-02-03 18:38:44	116.45053	39.92704
92	2008-02-03 18:48:44	116.45522	39.93607
92	2008-02-03 18:58:44	116.44323	39.94821
92	2008-02-03 19:08:44	116.44	39.96225
92	2008-02-03 19:18:44	116.47318	39.98008
92	2008-02-03 19:28:44	116.48684	39.99335
92	2008-02-03 19:28:44	116.48684	39.99335
92	2008-02-03 19:38:44	116.46905	39.98821
92	2008-02-03 19:48:43	116.46699	39.98925
92	2008-02-03 19:58:43	116.45484	39.96338
92	2008-02-03 20:08:43	116.43616	39.96473
92	2008-02-03 20:18:43	116.37135	39.96679
92	2008-02-03 20:28:43	116.33055	39.96633
92	2008-02-03 20:38:43	116.30393	39.93033
92	2008-02-03 20:48:43	116.30344	39.90197
92	2008-02-03 20:58:44	116.3229	39.90331
92	2008-02-03 21:18:43	116.34694	39.91999
92	2008-02-03 21:28:43	116.3662	39.911
92	2008-02-03 21:38:43	116.36789	39.90149
92	2008-02-03 21:48:43	116.36797	39.89897
92	2008-02-03 21:58:43	116.383	39.88685
92	2008-02-03 21:58:43	116.383	39.88685
92	2008-02-03 22:08:43	116.37343	39.90283
92	2008-02-03 22:18:43	116.39991	39.90628
92	2008-02-03 22:28:43	116.41171	39.91151
92	2008-02-03 22:48:42	116.38927	39.95073
92	2008-02-03 22:58:42	116.41213	39.95852
92	2008-02-03 23:08:42	116.41857	39.958
92	2008-02-03 23:18:42	116.43356	39.95879
92	2008-02-03 23:28:42	116.43233	39.95352
92	2008-02-03 23:38:42	116.4118	39.96731
92	2008-02-03 23:48:42	116.32837	39.96631
92	2008-02-03 23:59:36	116.28833	39.93823
92	2008-02-04 00:08:42	116.28993	39.93623
92	2008-02-04 00:18:42	116.34949	39.93938
92	2008-02-04 00:28:42	116.40888	39.96107
92	2008-02-04 00:38:42	116.39875	39.96757
92	2008-02-04 00:48:42	116.4076	39.9627
92	2008-02-04 00:58:42	116.43736	39.96341
92	2008-02-04 01:08:42	116.4311	39.96184
92	2008-02-04 01:18:42	116.3545	39.96648
92	2008-02-04 01:28:42	116.31572	39.96479
92	2008-02-04 01:38:42	116.34758	39.98247
92	2008-02-04 01:48:42	116.34404	39.99176
92	2008-02-04 01:58:42	116.36309	39.98681
92	2008-02-04 02:38:41	116.4282	39.92233
92	2008-02-04 02:48:41	116.42279	39.90756
92	2008-02-04 02:48:41	116.42279	39.90756
92	2008-02-04 02:58:41	116.4118	39.90915
92	2008-02-04 03:08:41	116.40104	39.93952
92	2008-02-04 03:18:42	116.35516	39.95102
92	2008-02-04 03:48:41	116.36107	39.96637
92	2008-02-04 03:58:41	116.42968	39.9625
92	2008-02-04 04:18:41	116.42969	39.95809
92	2008-02-04 04:28:41	116.4297	39.9581
92	2008-02-04 04:38:41	116.42971	39.9581
92	2008-02-04 04:48:41	116.4297	39.95809
92	2008-02-04 04:58:41	116.42971	39.95809
92	2008-02-04 05:08:41	116.4297	39.95809
92	2008-02-04 05:18:41	116.42964	39.95813
92	2008-02-04 05:28:41	116.42968	39.95813
92	2008-02-04 05:38:41	116.42967	39.95812
92	2008-02-04 05:48:41	116.42846	39.95733
92	2008-02-04 05:58:40	116.42964	39.95805
92	2008-02-04 06:08:40	116.42942	39.95797
92	2008-02-04 06:18:40	116.42953	39.958
92	2008-02-04 06:28:40	116.42956	39.95802
92	2008-02-04 06:38:41	116.42958	39.95803
92	2008-02-04 06:48:41	116.42963	39.95801
92	2008-02-04 06:58:40	116.42964	39.95804
92	2008-02-04 07:08:40	116.42965	39.95806
92	2008-02-04 07:18:40	116.42966	39.95806
92	2008-02-04 07:28:40	116.42966	39.95806
92	2008-02-04 07:38:41	116.42973	39.95792
92	2008-02-04 07:38:41	116.42973	39.95792
92	2008-02-04 07:48:41	116.4297	39.95799
92	2008-02-04 07:58:40	116.43289	39.9606
92	2008-02-04 08:08:40	116.4398	39.95292
92	2008-02-04 08:28:40	116.45489	39.90724
92	2008-02-04 08:38:40	116.43404	39.92283
92	2008-02-04 08:48:40	116.45519	39.92623
92	2008-02-04 08:58:40	116.41254	39.93233
92	2008-02-04 09:18:40	116.32018	39.92215
92	2008-02-04 09:28:40	116.2788	39.92337
92	2008-02-04 09:38:40	116.30679	39.92289
92	2008-02-04 09:48:40	116.31601	39.9309
92	2008-02-04 09:58:39	116.33841	39.9215
92	2008-02-04 10:08:39	116.35366	39.9111
92	2008-02-04 10:20:36	116.35666	39.93086
92	2008-02-04 10:28:40	116.36592	39.94888
92	2008-02-04 10:38:39	116.37415	39.9754
92	2008-02-04 10:48:39	116.41539	39.98775
92	2008-02-04 10:58:40	116.44928	40.01201
92	2008-02-04 11:08:40	116.47597	40.01264
92	2008-02-04 11:18:39	116.50571	40.00744
92	2008-02-04 11:28:39	116.50686	40.00627
92	2008-02-04 11:38:39	116.50686	40.00583
92	2008-02-04 11:48:39	116.50672	40.00592
92	2008-02-04 11:58:39	116.50682	40.00579
92	2008-02-04 12:08:39	116.50888	40.00616
92	2008-02-04 12:18:39	116.50671	39.99951
92	2008-02-04 12:28:39	116.49699	39.97043
92	2008-02-04 12:28:39	116.49699	39.97043
92	2008-02-04 12:38:39	116.49867	39.95976
92	2008-02-04 12:48:39	116.48367	39.93938
92	2008-02-04 16:10:43	116.45575	39.91048
92	2008-02-04 16:20:43	116.44192	39.95243
92	2008-02-04 16:20:43	116.44192	39.95243
92	2008-02-04 16:30:43	116.42252	39.95791
92	2008-02-04 16:40:43	116.4196	39.9341
92	2008-02-04 16:50:43	116.42044	39.91482
92	2008-02-04 17:00:43	116.41388	39.90022
92	2008-02-04 17:10:43	116.41595	39.91075
92	2008-02-04 17:20:43	116.42866	39.91651
92	2008-02-04 17:30:43	116.44868	39.95667
92	2008-02-04 17:40:43	116.57249	40.04035
92	2008-02-04 17:50:42	116.58853	40.05116
92	2008-02-04 18:00:42	116.57041	40.02549
92	2008-02-04 18:14:38	116.5078	39.99954
92	2008-02-04 18:20:42	116.48397	39.98946
92	2008-02-04 18:30:43	116.38973	39.94775
92	2008-02-04 18:40:43	116.38861	39.93922
92	2008-02-04 18:40:43	116.38861	39.93922
92	2008-02-04 18:50:42	116.37571	39.93121
92	2008-02-04 19:00:42	116.40207	39.93192
92	2008-02-04 19:10:42	116.42989	39.93345
92	2008-02-04 19:20:42	116.45239	39.93236
92	2008-02-04 19:30:42	116.4682	39.94342
92	2008-02-04 19:50:42	116.48893	39.9612
92	2008-02-04 20:00:42	116.51708	39.96197
92	2008-02-04 20:10:42	116.55581	39.97575
92	2008-02-04 20:30:42	116.57106	39.99993
92	2008-02-04 20:40:42	116.57076	39.99982
92	2008-02-04 20:50:42	116.5704	40.00049
92	2008-02-04 21:00:42	116.57062	40.00043
92	2008-02-04 21:10:42	116.57042	40.00015
92	2008-02-04 21:10:42	116.57042	40.00015
92	2008-02-04 21:20:41	116.56956	39.99996
92	2008-02-04 21:40:41	116.57059	40.00015
92	2008-02-04 21:50:41	116.57009	40.00031
92	2008-02-04 22:00:42	116.57026	39.99995
92	2008-02-04 22:10:42	116.57073	39.99982
92	2008-02-04 22:20:41	116.57044	40.0002
92	2008-02-04 22:30:41	116.57009	40.00022
92	2008-02-04 22:40:41	116.56983	40.00044
92	2008-02-04 23:00:41	116.57082	40.00036
92	2008-02-04 23:10:41	116.56974	39.99994
92	2008-02-04 23:11:22	116.57051	39.99997
92	2008-02-04 23:11:35	116.57051	39.99997
92	2008-02-04 23:30:41	116.55373	40.01934
92	2008-02-04 23:40:41	116.55371	40.01936
92	2008-02-04 23:50:41	116.55372	40.01938
92	2008-02-05 00:00:41	116.55372	40.01938
92	2008-02-05 00:10:41	116.55374	40.0194
92	2008-02-05 00:20:41	116.55374	40.0194
92	2008-02-05 00:30:41	116.55374	40.0194
92	2008-02-05 00:40:41	116.55373	40.0194
92	2008-02-05 00:50:41	116.55373	40.0194
92	2008-02-05 01:00:41	116.55372	40.0194
92	2008-02-05 01:10:40	116.55372	40.0194
92	2008-02-05 01:20:40	116.55372	40.0194
92	2008-02-05 01:30:40	116.55371	40.01941
92	2008-02-05 01:40:40	116.55371	40.01941
92	2008-02-05 01:50:41	116.55372	40.01941
92	2008-02-05 02:00:41	116.55373	40.01941
92	2008-02-05 02:00:41	116.55373	40.01941
92	2008-02-05 02:30:40	116.57043	40.00025
92	2008-02-05 02:50:40	116.57014	39.99994
92	2008-02-05 03:00:40	116.57015	39.99992
92	2008-02-05 03:20:40	116.57016	39.99992
92	2008-02-05 03:30:40	116.57016	39.99992
92	2008-02-05 03:40:40	116.57016	39.99993
92	2008-02-05 03:50:40	116.57016	39.99993
92	2008-02-05 04:00:40	116.57016	39.99994
92	2008-02-05 04:10:40	116.57016	39.99993
92	2008-02-05 04:20:39	116.57016	39.99994
92	2008-02-05 04:30:39	116.5702	40.00004
92	2008-02-05 04:40:39	116.57014	39.99999
92	2008-02-05 04:50:39	116.57013	39.99996
92	2008-02-05 05:00:40	116.57013	39.99995
92	2008-02-05 05:10:40	116.57013	39.99996
92	2008-02-05 05:20:39	116.57013	39.99996
92	2008-02-05 05:30:39	116.57014	39.99997
92	2008-02-05 05:40:39	116.57014	39.99997
92	2008-02-05 05:50:39	116.57014	39.99997
92	2008-02-05 06:10:40	116.57015	39.99996
92	2008-02-05 06:20:39	116.57014	39.99996
92	2008-02-05 06:40:39	116.57014	39.99996
92	2008-02-05 06:50:39	116.57006	40.00007
92	2008-02-05 06:50:39	116.57006	40.00007
92	2008-02-05 07:00:39	116.56999	40.0
92	2008-02-05 07:10:39	116.56999	40.0
92	2008-02-05 07:20:39	116.57003	39.99997
92	2008-02-05 07:30:39	116.57005	39.99998
92	2008-02-05 07:40:39	116.57005	39.99998
92	2008-02-05 07:50:39	116.57007	39.99998
92	2008-02-05 08:00:39	116.57007	39.99997
92	2008-02-05 08:10:39	116.57007	39.99997
92	2008-02-05 08:20:38	116.57007	39.99996
92	2008-02-05 08:30:38	116.57008	39.99996
92	2008-02-05 08:50:38	116.57009	39.99995
92	2008-02-05 09:00:39	116.57009	39.99995
92	2008-02-05 09:10:39	116.57009	39.99995
92	2008-02-05 09:20:38	116.57009	39.99996
92	2008-02-05 09:30:38	116.5701	39.99995
92	2008-02-05 09:40:38	116.5701	39.99995
92	2008-02-05 10:00:38	116.57	39.99995
92	2008-02-05 10:10:38	116.57004	39.99999
92	2008-02-05 10:20:38	116.57005	39.99999
92	2008-02-05 10:30:38	116.57003	40.00001
92	2008-02-05 10:40:38	116.57005	39.99999
92	2008-02-05 10:50:38	116.57007	39.99998
92	2008-02-05 11:00:38	116.57023	39.99994
92	2008-02-05 11:10:38	116.57018	39.99994
92	2008-02-05 11:20:37	116.57018	39.99994
92	2008-02-05 11:30:37	116.56782	40.0011
92	2008-02-05 11:40:37	116.51046	40.01132
92	2008-02-05 11:40:37	116.51046	40.01132
92	2008-02-05 11:50:37	116.50708	40.006
92	2008-02-05 12:00:38	116.50697	40.00603
92	2008-02-05 12:20:37	116.49481	39.96347
92	2008-02-05 12:30:37	116.47673	39.95549
92	2008-02-05 12:40:37	116.4626	39.94484
92	2008-02-05 12:50:37	116.46707	39.94678
92	2008-02-05 13:00:37	116.4669	39.9416
92	2008-02-05 13:20:37	116.43703	39.95407
92	2008-02-05 13:30:37	116.4207	39.96767
92	2008-02-05 13:40:37	116.43819	39.95571
92	2008-02-05 13:50:37	116.43056	39.95831
92	2008-02-05 14:00:37	116.37137	39.9475
92	2008-02-05 14:10:37	116.35005	39.92577
92	2008-02-05 14:20:37	116.35919	39.91051
92	2008-02-05 14:30:37	116.36697	39.91283
92	2008-02-05 23:31:40	116.28891	39.88001
92	2008-02-05 23:41:40	116.29272	39.87839
92	2008-02-06 00:11:40	116.3146	39.8829
92	2008-02-06 00:21:40	116.33997	39.84767
92	2008-02-06 00:31:40	116.43015	39.85741
92	2008-02-06 00:41:40	116.45472	39.95202
92	2008-02-06 00:51:40	116.41129	39.99694
92	2008-02-06 01:01:40	116.40601	40.04549
92	2008-02-06 01:11:40	116.41705	40.06063
92	2008-02-06 01:21:40	116.4067	40.04289
92	2008-02-06 01:31:41	116.39543	40.00123
92	2008-02-06 01:41:41	116.39827	40.00749
92	2008-02-06 01:41:41	116.39827	40.00749
92	2008-02-06 01:51:40	116.40102	39.96654
92	2008-02-06 02:01:40	116.42896	39.90638
92	2008-02-06 02:11:40	116.43351	39.90519
92	2008-02-06 02:21:40	116.35793	39.90604
92	2008-02-06 02:31:40	116.27729	39.91337
92	2008-02-06 02:41:40	116.30354	39.92221
92	2008-02-06 02:51:40	116.29928	39.93099
92	2008-02-06 03:01:39	116.35527	39.94383
92	2008-02-06 03:11:39	116.43436	39.89777
92	2008-02-06 03:21:39	116.38532	39.87006
92	2008-02-06 03:41:40	116.35806	39.87683
92	2008-02-06 03:51:40	116.37735	39.85551
92	2008-02-06 04:01:40	116.41114	39.85607
92	2008-02-06 04:11:39	116.43756	39.89674
92	2008-02-06 04:31:40	116.42022	39.96812
92	2008-02-06 04:41:39	116.40017	39.96554
92	2008-02-06 04:51:39	116.42798	39.93933
92	2008-02-06 05:01:39	116.45511	39.92434
92	2008-02-06 05:11:39	116.47772	39.924
92	2008-02-06 05:21:40	116.47176	39.91582
92	2008-02-06 05:31:39	116.4905	39.89954
92	2008-02-06 05:41:39	116.47829	39.89919
92	2008-02-06 05:51:39	116.44304	39.90163
92	2008-02-06 06:01:39	116.43758	39.92942
92	2008-02-06 06:21:39	116.44242	39.9576
92	2008-02-06 06:31:39	116.43744	39.95386
92	2008-02-06 06:31:39	116.43744	39.95386
92	2008-02-06 06:41:39	116.42969	39.95805
92	2008-02-06 06:51:38	116.42971	39.95806
92	2008-02-06 07:01:38	116.42971	39.95807
92	2008-02-06 07:11:38	116.42971	39.95807
92	2008-02-06 07:21:38	116.42972	39.95808
92	2008-02-06 07:31:38	116.42969	39.95801
92	2008-02-06 07:41:39	116.42976	39.95804
92	2008-02-06 07:51:39	116.42974	39.95808
92	2008-02-06 08:01:38	116.42973	39.95807
92	2008-02-06 08:11:38	116.42979	39.95802
92	2008-02-06 08:21:38	116.42979	39.95804
92	2008-02-06 08:31:38	116.42979	39.95804
92	2008-02-06 08:41:38	116.42878	39.95327
92	2008-02-06 08:51:38	116.43083	39.9615
92	2008-02-06 09:01:38	116.42059	39.9116
92	2008-02-06 09:11:38	116.40473	39.91889
92	2008-02-06 09:21:38	116.41166	39.94817
92	2008-02-06 09:31:38	116.42981	39.96401
92	2008-02-06 09:41:38	116.46528	39.93242
92	2008-02-06 09:51:38	116.47865	39.92355
92	2008-02-06 10:01:38	116.46673	39.92891
92	2008-02-06 10:11:38	116.46805	39.94371
92	2008-02-06 10:21:37	116.44392	39.9468
92	2008-02-06 10:31:37	116.43006	39.96205
92	2008-02-06 10:41:37	116.47066	39.92103
92	2008-02-06 10:51:37	116.46854	39.93244
92	2008-02-06 11:11:38	116.40735	39.85549
92	2008-02-06 11:21:38	116.45027	39.86272
92	2008-02-06 11:21:38	116.45027	39.86272
92	2008-02-06 11:31:37	116.47138	39.8896
92	2008-02-06 11:41:37	116.48393	39.94219
92	2008-02-06 11:51:37	116.49788	39.98069
92	2008-02-06 12:01:37	116.51928	40.00627
92	2008-02-06 12:11:38	116.57059	40.03461
92	2008-02-06 12:21:38	116.65178	40.05999
92	2008-02-06 12:31:38	116.7844	40.06605
92	2008-02-06 12:41:37	116.91103	40.07793
92	2008-02-06 12:51:37	117.02147	40.07488
92	2008-02-06 13:01:37	117.11688	40.10331
92	2008-02-06 13:11:37	117.16558	40.13464
92	2008-02-06 13:21:37	117.18359	40.12412
92	2008-02-06 13:31:37	117.17977	40.1237
92	2008-02-06 13:41:36	117.17976	40.12369
92	2008-02-06 13:51:36	117.17977	40.12372
92	2008-02-06 14:01:36	117.17978	40.12376
92	2008-02-06 14:11:36	117.17978	40.12376
92	2008-02-06 14:21:37	117.17978	40.12376
92	2008-02-06 14:31:37	117.17978	40.12376
92	2008-02-06 14:51:36	117.17977	40.12375
92	2008-02-06 15:01:36	117.17977	40.12376
92	2008-02-06 15:11:36	117.17978	40.12377
92	2008-02-06 15:21:36	117.17978	40.12376
92	2008-02-06 15:31:36	117.17978	40.12376
92	2008-02-06 15:41:37	117.17978	40.12376
92	2008-02-06 15:51:37	117.17978	40.12377
92	2008-02-06 16:01:36	117.17979	40.12377
92	2008-02-06 16:11:36	117.17979	40.12377
92	2008-02-06 16:11:36	117.17979	40.12377
92	2008-02-06 16:21:36	117.17979	40.12377
92	2008-02-06 16:31:36	117.17979	40.12378
92	2008-02-06 16:41:36	117.17979	40.12378
92	2008-02-06 16:51:36	117.17979	40.12377
92	2008-02-06 17:01:36	117.17996	40.13193
92	2008-02-06 17:11:36	117.17135	40.1266
92	2008-02-06 17:21:35	117.18042	40.12353
92	2008-02-06 17:31:35	117.17922	40.12835
92	2008-02-06 17:35:11	117.17969	40.13335
92	2008-02-06 17:41:35	117.17103	40.14449
92	2008-02-06 18:01:35	117.15433	40.12446
92	2008-02-06 18:05:50	117.17095	40.12629
92	2008-02-06 18:11:36	117.17083	40.12638
92	2008-02-06 18:21:36	117.17083	40.12637
92	2008-02-06 18:31:35	117.17083	40.12636
92	2008-02-06 18:41:35	117.17083	40.12634
92	2008-02-06 18:51:35	117.17083	40.12633
92	2008-02-06 19:01:35	117.17082	40.12633
92	2008-02-06 19:11:35	117.17082	40.12633
92	2008-02-06 19:21:35	117.17081	40.12634
92	2008-02-06 19:31:35	117.17082	40.12633
92	2008-02-06 19:41:35	117.17082	40.12633
92	2008-02-06 19:51:35	117.17082	40.12632
92	2008-02-06 20:01:35	117.17083	40.12632
92	2008-02-06 20:11:35	117.17309	40.12757
92	2008-02-06 20:21:35	117.17318	40.12746
92	2008-02-06 20:31:35	117.18052	40.12346
92	2008-02-06 20:41:35	117.18052	40.12347
92	2008-02-06 20:51:34	117.18171	40.12219
92	2008-02-06 21:01:34	117.18169	40.1222
92	2008-02-06 21:01:34	117.18169	40.1222
92	2008-02-06 21:11:35	117.18167	40.12219
92	2008-02-06 21:21:35	117.18167	40.12219
92	2008-02-06 21:31:35	117.18168	40.12219
92	2008-02-06 21:41:35	117.18168	40.12219
92	2008-02-06 22:01:34	117.18167	40.12219
92	2008-02-06 22:11:34	117.18167	40.12219
92	2008-02-06 22:21:34	117.18167	40.12219
92	2008-02-06 22:31:35	117.18167	40.12218
92	2008-02-06 22:41:34	117.18167	40.12218
92	2008-02-06 22:51:34	117.18166	40.12218
92	2008-02-06 23:01:34	117.18166	40.12218
92	2008-02-06 23:11:34	117.18166	40.12219
92	2008-02-06 23:21:34	117.18166	40.12219
92	2008-02-06 23:31:34	117.18166	40.12219
92	2008-02-06 23:41:34	117.18166	40.1222
92	2008-02-06 23:51:34	117.18166	40.1222
92	2008-02-07 00:01:34	117.18167	40.1222
92	2008-02-07 00:11:34	117.18167	40.1222
92	2008-02-07 00:21:34	117.18168	40.1222
92	2008-02-07 00:31:33	117.18168	40.1222
92	2008-02-07 00:41:33	117.18168	40.1222
92	2008-02-07 00:51:34	117.18168	40.1222
92	2008-02-07 01:01:34	117.18168	40.1222
92	2008-02-07 01:11:33	117.18169	40.1222
92	2008-02-07 01:21:33	117.18169	40.1222
92	2008-02-07 01:31:33	117.18169	40.1222
92	2008-02-07 01:41:33	117.18169	40.1222
92	2008-02-07 01:51:33	117.18169	40.1222
92	2008-02-07 02:11:34	117.18169	40.1222
92	2008-02-07 02:21:33	117.18168	40.1222
92	2008-02-07 02:31:33	117.18169	40.1222
92	2008-02-07 02:41:33	117.18169	40.1222
92	2008-02-07 02:51:33	117.18169	40.12221
92	2008-02-07 03:11:33	117.18168	40.12221
92	2008-02-07 03:21:33	117.18168	40.12221
92	2008-02-07 03:31:33	117.18168	40.1222
92	2008-02-07 03:41:33	117.18168	40.1222
92	2008-02-07 03:51:32	117.18167	40.1222
92	2008-02-07 04:01:33	117.18167	40.1222
92	2008-02-07 04:11:33	117.18167	40.1222
92	2008-02-07 04:21:33	117.18168	40.1222
92	2008-02-07 04:21:33	117.18168	40.1222
92	2008-02-07 04:31:33	117.18168	40.1222
92	2008-02-07 04:41:32	117.18167	40.12221
92	2008-02-07 04:51:32	117.18168	40.12221
92	2008-02-07 05:01:32	117.18168	40.12221
92	2008-02-07 05:11:32	117.18168	40.12221
92	2008-02-07 05:21:32	117.18168	40.1222
92	2008-02-07 05:31:32	117.18168	40.1222
92	2008-02-07 05:41:33	117.18168	40.12221
92	2008-02-07 06:01:32	117.18168	40.12221
92	2008-02-07 06:11:32	117.18168	40.12221
92	2008-02-07 06:21:32	117.18168	40.12222
92	2008-02-07 06:31:32	117.18168	40.12222
92	2008-02-07 06:41:32	117.18168	40.12222
92	2008-02-07 06:51:32	117.18168	40.12221
92	2008-02-07 07:01:32	117.18168	40.12221
92	2008-02-07 07:11:32	117.18168	40.12221
92	2008-02-07 07:21:32	117.18168	40.12221
92	2008-02-07 07:31:31	117.18168	40.12221
92	2008-02-07 07:41:31	117.18167	40.12221
92	2008-02-07 07:51:31	117.18167	40.1222
92	2008-02-07 08:01:31	117.18167	40.1222
92	2008-02-07 08:11:32	117.18167	40.12221
92	2008-02-07 08:21:32	117.18167	40.12221
92	2008-02-07 08:31:32	117.18168	40.12221
92	2008-02-07 08:41:32	117.18168	40.12221
92	2008-02-07 08:51:31	117.18168	40.12221
92	2008-02-07 09:01:31	117.18167	40.12221
92	2008-02-07 09:11:31	117.18166	40.12219
92	2008-02-07 09:11:31	117.18166	40.12219
92	2008-02-07 09:21:31	117.18165	40.12217
92	2008-02-07 09:31:31	117.18173	40.12218
92	2008-02-07 09:41:31	117.18167	40.12217
92	2008-02-07 09:51:31	117.18167	40.12218
92	2008-02-07 10:01:31	117.18166	40.12218
92	2008-02-07 10:11:31	117.18166	40.12217
92	2008-02-07 10:21:31	117.18166	40.12216
92	2008-02-07 10:41:31	117.18165	40.12215
92	2008-02-07 10:51:31	117.18166	40.12215
92	2008-02-07 11:01:31	117.18165	40.12215
92	2008-02-07 11:11:31	117.18165	40.12215
92	2008-02-07 11:21:31	117.18	40.12
92	2008-02-07 11:31:30	117.15469	40.1192
92	2008-02-07 11:41:30	117.09853	40.08699
92	2008-02-07 11:51:30	117.00353	40.07555
92	2008-02-07 12:21:31	116.62978	40.05543
92	2008-02-07 12:44:11	116.52398	40.00422
92	2008-02-07 12:44:11	116.52398	40.00422
92	2008-02-07 13:01:30	116.49739	39.96403
92	2008-02-07 13:11:30	116.47931	39.97016
92	2008-02-07 13:21:30	116.4837	39.94075
92	2008-02-07 13:31:30	116.45518	39.89932
92	2008-02-07 13:41:30	116.4701	39.89928
92	2008-02-07 13:51:30	116.45629	39.90196
92	2008-02-07 14:01:30	116.44932	39.92196
92	2008-02-07 14:01:30	116.44932	39.92196
92	2008-02-07 14:11:30	116.45531	39.91825
92	2008-02-07 14:21:30	116.44496	39.89236
92	2008-02-07 14:31:30	116.432	39.90186
92	2008-02-07 14:41:30	116.4026	39.94772
92	2008-02-07 15:01:29	116.3503	39.91678
92	2008-02-07 15:11:29	116.37844	39.90301
92	2008-02-07 15:21:29	116.37039	39.89844
92	2008-02-07 15:31:29	116.36821	39.88218
92	2008-02-07 15:41:29	116.37634	39.86934
92	2008-02-07 15:51:30	116.42787	39.88277
92	2008-02-07 16:01:30	116.45589	39.89568
92	2008-02-07 16:11:29	116.48229	39.90505
92	2008-02-07 16:21:29	116.47307	39.97062
92	2008-02-07 16:31:29	116.45761	39.99836
92	2008-02-07 16:41:29	116.49103	39.98813
92	2008-02-07 16:51:29	116.4973	39.96727
92	2008-02-07 17:01:30	116.48374	39.98458
92	2008-02-07 17:11:29	116.46327	39.98551
92	2008-02-07 17:21:29	116.44471	39.96108
92	2008-02-07 17:31:29	116.43809	39.9539
92	2008-02-07 17:41:29	116.45454	39.93278
92	2008-02-07 17:51:29	116.48538	39.9216
92	2008-02-07 18:01:29	116.49863	39.9357
92	2008-02-07 18:06:05	116.49582	39.92377
92	2008-02-07 18:11:29	116.51506	39.91595
92	2008-02-07 18:21:29	116.5479	39.92138
92	2008-02-07 18:31:28	116.4998	39.91475
92	2008-02-07 18:41:28	116.4558	39.92302
92	2008-02-07 18:51:28	116.42835	39.93998
92	2008-02-07 18:51:28	116.42835	39.93998
92	2008-02-07 19:01:28	116.37194	39.98797
92	2008-02-07 19:11:29	116.37959	40.0115
92	2008-02-07 19:21:29	116.44763	39.97997
92	2008-02-07 19:31:28	116.45952	39.98321
92	2008-02-07 19:41:28	116.46397	39.9724
92	2008-02-07 19:51:28	116.47783	39.98415
92	2008-02-07 20:01:28	116.49452	39.99969
92	2008-02-07 20:11:29	116.52737	40.042
92	2008-02-07 20:21:28	116.47082	40.03964
92	2008-02-07 20:31:28	116.45689	40.05093
92	2008-02-07 20:41:28	116.45817	40.02525
92	2008-02-07 20:51:28	116.46185	39.99654
92	2008-02-07 21:01:28	116.51464	40.0142
92	2008-02-07 21:11:28	116.58818	40.05278
92	2008-02-07 21:21:28	116.5671	40.06094
92	2008-02-07 23:24:06	116.41022	39.98743
92	2008-02-07 23:31:28	116.31616	39.98441
92	2008-02-07 23:41:28	116.31877	39.9822
92	2008-02-07 23:41:28	116.31877	39.9822
92	2008-02-07 23:51:27	116.33799	39.99946
92	2008-02-08 00:01:27	116.28239	39.97685
92	2008-02-08 00:01:27	116.28239	39.97685
92	2008-02-08 00:11:27	116.25939	39.88835
92	2008-02-08 00:21:27	116.26762	39.88655
92	2008-02-08 00:31:27	116.36681	39.85548
92	2008-02-08 00:41:27	116.41502	39.85571
92	2008-02-08 00:51:27	116.44459	39.85165
92	2008-02-08 01:01:27	116.45288	39.86459
92	2008-02-08 01:11:27	116.53613	39.90833
92	2008-02-08 01:21:27	116.59555	39.90201
92	2008-02-08 01:31:27	116.52672	39.92251
92	2008-02-08 01:41:27	116.51657	39.92064
92	2008-02-08 01:51:26	116.58421	39.91134
92	2008-02-08 02:01:26	116.57235	39.9183
92	2008-02-08 05:34:23	116.42968	39.95817
92	2008-02-08 05:44:23	116.42968	39.95811
92	2008-02-08 05:54:23	116.42982	39.95808
92	2008-02-08 06:04:23	116.42972	39.95802
92	2008-02-08 06:14:23	116.42981	39.95799
92	2008-02-08 06:24:23	116.42968	39.95813
92	2008-02-08 06:34:23	116.42975	39.95804
92	2008-02-08 06:44:23	116.42977	39.95803
92	2008-02-08 06:54:23	116.42978	39.95802
92	2008-02-08 07:04:23	116.4298	39.95802
92	2008-02-08 07:14:23	116.4298	39.95802
92	2008-02-08 07:24:23	116.42981	39.95801
92	2008-02-08 07:34:23	116.42981	39.95801
92	2008-02-08 07:44:22	116.4298	39.95801
92	2008-02-08 07:54:23	116.4298	39.95801
92	2008-02-08 07:54:23	116.4298	39.95801
92	2008-02-08 08:04:23	116.4298	39.95802
92	2008-02-08 08:14:22	116.4298	39.95802
92	2008-02-08 08:24:22	116.42977	39.95808
92	2008-02-08 08:34:22	116.42975	39.95812
92	2008-02-08 08:44:22	116.42988	39.95816
92	2008-02-08 08:54:23	116.42978	39.9581
92	2008-02-08 09:14:22	116.43254	39.9581
92	2008-02-08 09:24:22	116.42737	39.96794
92	2008-02-08 09:34:22	116.41443	39.94806
92	2008-02-08 09:44:22	116.34905	39.95083
92	2008-02-08 09:54:22	116.33175	39.96649
92	2008-02-08 10:04:22	116.30729	39.98228
92	2008-02-08 10:14:22	116.331	40.0002
92	2008-02-08 10:24:22	116.30561	40.03236
92	2008-02-08 10:34:22	116.345	40.02274
92	2008-02-08 10:44:22	116.34542	39.98566
92	2008-02-08 10:54:22	116.30233	39.98495
92	2008-02-08 11:04:22	116.34491	39.9997
92	2008-02-08 11:14:21	116.34731	39.9856
92	2008-02-08 11:24:21	116.30117	39.95431
92	2008-02-08 11:34:22	116.30329	39.9519
92	2008-02-08 11:44:22	116.26851	39.93129
92	2008-02-08 11:54:22	116.30403	39.93636
92	2008-02-08 12:04:22	116.33879	39.91465
92	2008-02-08 12:14:22	116.35498	39.92234
92	2008-02-08 12:34:21	116.38276	39.94744
92	2008-02-08 12:44:21	116.4192	39.95099
92	2008-02-08 12:44:21	116.4192	39.95099
92	2008-02-08 12:54:21	116.43145	39.96715
92	2008-02-08 13:04:21	116.45965	39.93231
92	2008-02-08 13:14:21	116.48413	39.93527
92	2008-02-08 13:24:22	116.48822	39.97062
92	2008-02-08 13:34:22	116.48954	39.97033
92	2008-02-08 13:44:21	116.48954	39.97036
92	2008-02-08 13:54:21	116.48953	39.97037
92	2008-02-08 14:04:21	116.4894	39.97024
92	2008-02-08 14:14:21	116.48961	39.97055
92	2008-02-08 14:24:21	116.48954	39.97034
92	2008-02-08 14:34:21	116.48951	39.97033
92	2008-02-08 14:44:20	116.48951	39.97033
92	2008-02-08 14:54:20	116.48952	39.97034
92	2008-02-08 15:04:20	116.48952	39.97035
92	2008-02-08 15:14:20	116.48952	39.97035
92	2008-02-08 15:24:21	116.48953	39.97035
92	2008-02-08 15:34:21	116.48952	39.97036
92	2008-02-08 15:44:20	116.48952	39.97037
92	2008-02-08 15:54:20	116.48951	39.97051
92	2008-02-08 16:04:20	116.49636	39.96312
92	2008-02-08 16:14:20	116.50364	39.98752
92	2008-02-08 16:24:20	116.52008	40.01626
92	2008-02-08 16:34:20	116.501	39.98673
92	2008-02-08 16:44:20	116.48687	39.97056
92	2008-02-08 16:54:20	116.47022	39.9527
92	2008-02-08 17:04:20	116.44442	39.9354
92	2008-02-08 17:24:20	116.39076	39.92202
92	2008-02-08 17:34:20	116.36616	39.91081
92	2008-02-08 17:34:20	116.36616	39.91081
