# Supplementary material for: An adaptive map-matching algorithm based on hierarchical fuzzy system from vehicular GPS data
Source: PLoS One. 2017 Dec 5;12(12):e0188796. doi: 10.1371/journal.pone.0188796 (PMC5716534; doi:10.1371/journal.pone.0188796)
Supplement: S1 Data — (ZIP) [file pone.0188796.s001.zip › data samples/93.txt]

93	2008-02-02 13:35:39	116.41115	39.89938
93	2008-02-02 13:40:39	116.41243	39.89185
93	2008-02-02 13:45:39	116.4152	39.86706
93	2008-02-02 13:50:39	116.4175	39.85375
93	2008-02-02 13:55:39	116.41307	39.84798
93	2008-02-02 14:00:39	116.40801	39.85484
93	2008-02-02 14:05:39	116.40205	39.85738
93	2008-02-02 14:15:39	116.41469	39.86396
93	2008-02-02 14:20:39	116.42884	39.86434
93	2008-02-02 14:25:39	116.43627	39.86437
93	2008-02-02 14:30:39	116.42575	39.85814
93	2008-02-02 14:35:39	116.43037	39.86927
93	2008-02-02 14:45:39	116.4318	39.92293
93	2008-02-02 14:50:39	116.44341	39.92153
93	2008-02-02 14:55:39	116.45222	39.92134
93	2008-02-02 15:00:39	116.45225	39.92137
93	2008-02-02 15:05:39	116.45237	39.92155
93	2008-02-02 15:10:39	116.45229	39.92137
93	2008-02-02 15:15:39	116.4489	39.92151
93	2008-02-02 15:20:39	116.44052	39.91641
93	2008-02-02 15:25:38	116.43481	39.91231
93	2008-02-02 15:30:38	116.43096	39.90738
93	2008-02-02 15:35:38	116.41618	39.90201
93	2008-02-02 15:40:38	116.41185	39.90862
93	2008-02-02 15:45:38	116.40189	39.91405
93	2008-02-02 15:55:38	116.38977	39.89967
93	2008-02-02 16:00:38	116.38058	39.88826
93	2008-02-02 16:00:38	116.38058	39.88826
93	2008-02-02 16:05:38	116.36836	39.88795
93	2008-02-02 16:10:38	116.3615	39.87566
93	2008-02-02 16:15:38	116.36808	39.86994
93	2008-02-02 16:20:38	116.38069	39.86044
93	2008-02-02 16:25:38	116.3885	39.85548
93	2008-02-02 16:30:38	116.3936	39.85275
93	2008-02-02 16:35:38	116.39432	39.8422
93	2008-02-02 16:40:38	116.4014	39.83987
93	2008-02-02 16:55:38	116.38354	39.8222
93	2008-02-02 17:00:38	116.39517	39.83262
93	2008-02-02 17:05:38	116.39829	39.84817
93	2008-02-02 17:10:38	116.39814	39.85546
93	2008-02-02 17:15:38	116.43543	39.85729
93	2008-02-02 17:20:38	116.44797	39.84823
93	2008-02-02 17:25:38	116.45178	39.83731
93	2008-02-02 17:30:38	116.44089	39.83564
93	2008-02-02 17:35:38	116.4329	39.84759
93	2008-02-02 17:40:38	116.43261	39.85636
93	2008-02-02 17:45:38	116.42899	39.85767
93	2008-02-02 17:50:38	116.42179	39.85707
93	2008-02-02 17:55:40	116.398	39.85573
93	2008-02-02 18:00:38	116.3805	39.85771
93	2008-02-02 18:05:44	116.38074	39.85352
93	2008-02-02 18:15:38	116.40831	39.85542
93	2008-02-02 18:20:38	116.43616	39.85745
93	2008-02-02 18:25:38	116.46688	39.86991
93	2008-02-02 18:25:38	116.46688	39.86991
93	2008-02-02 18:35:38	116.48396	39.92072
93	2008-02-02 19:24:17	116.46254	39.93251
93	2008-02-02 19:25:37	116.45932	39.9325
93	2008-02-02 19:30:37	116.46014	39.93575
93	2008-02-02 19:35:37	116.44919	39.93463
93	2008-02-02 19:40:37	116.44713	39.93245
93	2008-02-02 19:45:37	116.43759	39.93462
93	2008-02-02 19:50:37	116.43217	39.93979
93	2008-02-02 19:55:37	116.41184	39.93963
93	2008-02-02 20:00:37	116.41039	39.94751
93	2008-02-02 20:05:37	116.41205	39.96343
93	2008-02-02 20:10:37	116.41192	39.9658
93	2008-02-02 20:20:37	116.42316	39.97917
93	2008-02-02 20:25:37	116.42478	39.98088
93	2008-02-02 20:30:37	116.4231	39.97611
93	2008-02-02 20:35:37	116.41148	39.96992
93	2008-02-02 20:40:37	116.41158	39.96826
93	2008-02-02 20:45:37	116.41264	39.95156
93	2008-02-02 20:50:37	116.42617	39.94783
93	2008-02-02 20:50:37	116.42617	39.94783
93	2008-02-02 20:55:37	116.45247	39.95333
93	2008-02-02 21:00:37	116.45546	39.93789
93	2008-02-02 21:05:37	116.46951	39.93235
93	2008-02-02 21:10:37	116.47615	39.92162
93	2008-02-02 21:15:37	116.49408	39.91453
93	2008-02-02 21:20:37	116.49644	39.91457
93	2008-02-02 21:25:37	116.49899	39.91463
93	2008-02-02 21:30:37	116.49122	39.91464
93	2008-02-02 21:35:37	116.48387	39.94544
93	2008-02-02 21:40:37	116.44398	39.9828
93	2008-02-02 21:45:37	116.41303	39.98767
93	2008-02-02 21:50:37	116.41446	39.98722
93	2008-02-02 21:55:37	116.41827	39.97645
93	2008-02-02 22:00:37	116.41452	39.95795
93	2008-02-02 22:05:37	116.44015	39.96079
93	2008-02-02 22:10:37	116.45509	39.97558
93	2008-02-02 22:15:37	116.45472	39.98513
93	2008-02-02 22:20:37	116.44066	39.9708
93	2008-02-02 22:25:37	116.43977	39.96089
93	2008-02-02 22:30:37	116.41882	39.95667
93	2008-02-02 22:35:37	116.40992	39.94853
93	2008-02-02 22:40:37	116.41066	39.93604
93	2008-02-02 22:45:37	116.40585	39.92742
93	2008-02-02 22:50:37	116.41099	39.92292
93	2008-02-02 22:55:37	116.4317	39.92137
93	2008-02-02 23:00:37	116.4426	39.92157
93	2008-02-02 23:05:37	116.4535	39.91846
93	2008-02-02 23:10:37	116.45559	39.93384
93	2008-02-02 23:15:37	116.4284	39.96848
93	2008-02-02 23:15:37	116.4284	39.96848
93	2008-02-02 23:20:37	116.38682	39.96767
93	2008-02-02 23:30:37	116.35309	39.96651
93	2008-02-02 23:35:36	116.34628	39.93918
93	2008-02-02 23:40:36	116.35036	39.93094
93	2008-02-02 23:45:36	116.36708	39.92657
93	2008-02-02 23:50:36	116.36623	39.94184
93	2008-02-02 23:55:36	116.36404	39.96608
93	2008-02-03 00:00:36	116.36923	39.97215
93	2008-02-03 00:05:36	116.3789	39.96484
93	2008-02-03 00:15:36	116.38711	39.95009
93	2008-02-03 00:20:36	116.40485	39.94753
93	2008-02-03 00:35:36	116.35026	40.02097
93	2008-02-03 00:40:36	116.34883	40.03496
93	2008-02-03 00:45:36	116.34806	40.01975
93	2008-02-03 00:50:36	116.37487	39.9757
93	2008-02-03 00:55:36	116.3461	39.96632
93	2008-02-03 01:00:36	116.30392	39.94257
93	2008-02-03 01:05:36	116.30426	39.88963
93	2008-02-03 01:10:36	116.31249	39.85676
93	2008-02-03 01:20:36	116.31411	39.88754
93	2008-02-03 01:25:36	116.32291	39.90447
93	2008-02-03 01:30:36	116.34699	39.92067
93	2008-02-03 01:35:36	116.36689	39.92984
93	2008-02-03 01:40:36	116.38978	39.93784
93	2008-02-03 01:40:36	116.38978	39.93784
93	2008-02-03 01:45:36	116.39034	39.93913
93	2008-02-03 01:50:36	116.41034	39.94755
93	2008-02-03 01:55:36	116.40989	39.94938
93	2008-02-03 02:00:36	116.38914	39.95037
93	2008-02-03 02:15:36	116.41763	39.94812
93	2008-02-03 02:30:36	116.41932	39.94413
93	2008-02-03 02:35:36	116.41007	39.94955
93	2008-02-03 02:40:36	116.40985	39.9493
93	2008-02-03 02:45:36	116.3571	39.94461
93	2008-02-03 02:50:36	116.34836	39.93869
93	2008-02-03 02:55:36	116.37335	39.94256
93	2008-02-03 03:00:36	116.38242	39.95007
93	2008-02-03 03:05:36	116.41015	39.94963
93	2008-02-03 03:10:36	116.3558	39.94416
93	2008-02-03 03:15:36	116.34012	39.93114
93	2008-02-03 03:20:36	116.33862	39.90933
93	2008-02-03 03:25:48	116.32257	39.89213
93	2008-02-03 03:30:36	116.32276	39.88319
93	2008-02-03 03:45:35	116.36697	39.9226
93	2008-02-03 03:50:35	116.38976	39.93784
93	2008-02-03 03:55:35	116.4107	39.93595
93	2008-02-03 04:00:35	116.42839	39.91868
93	2008-02-03 04:05:35	116.42789	39.89218
93	2008-02-03 04:05:35	116.42789	39.89218
93	2008-02-03 04:15:35	116.42995	39.86427
93	2008-02-03 04:20:35	116.42574	39.85915
93	2008-02-03 04:25:35	116.42554	39.8601
93	2008-02-03 04:30:35	116.43331	39.86876
93	2008-02-03 04:35:35	116.43374	39.90716
93	2008-02-03 04:40:35	116.43755	39.9286
93	2008-02-03 04:45:35	116.41919	39.94805
93	2008-02-03 04:50:35	116.41019	39.94973
93	2008-02-03 04:55:35	116.41021	39.94975
93	2008-02-03 05:00:35	116.41022	39.94973
93	2008-02-03 05:05:35	116.4101	39.94964
93	2008-02-03 05:10:35	116.41	39.94959
93	2008-02-03 05:15:35	116.41002	39.9496
93	2008-02-03 05:25:35	116.42871	39.91225
93	2008-02-03 05:30:35	116.42812	39.88293
93	2008-02-03 05:35:35	116.4164	39.87962
93	2008-02-03 05:40:35	116.41181	39.90801
93	2008-02-03 05:45:35	116.41061	39.93924
93	2008-02-03 05:50:35	116.41902	39.95436
93	2008-02-03 05:55:35	116.41821	39.97929
93	2008-02-03 06:00:35	116.45409	39.98788
93	2008-02-03 06:05:35	116.46589	39.99442
93	2008-02-03 06:10:35	116.46528	39.98162
93	2008-02-03 06:15:35	116.44908	39.97988
93	2008-02-03 06:20:35	116.4837	39.94445
93	2008-02-03 06:25:35	116.50615	39.90654
93	2008-02-03 06:30:35	116.51494	39.92197
93	2008-02-03 06:35:35	116.50607	39.94553
93	2008-02-03 06:40:35	116.49906	39.95329
93	2008-02-03 06:45:35	116.49907	39.95306
93	2008-02-03 06:55:35	116.49722	39.95282
93	2008-02-03 07:00:35	116.49724	39.95286
93	2008-02-03 07:05:35	116.49718	39.95281
93	2008-02-03 07:10:35	116.4972	39.95284
93	2008-02-03 07:15:35	116.49722	39.95286
93	2008-02-03 07:20:35	116.49723	39.95285
93	2008-02-03 07:25:35	116.49725	39.95284
93	2008-02-03 07:30:35	116.49721	39.95284
93	2008-02-03 07:35:35	116.4972	39.95285
93	2008-02-03 07:40:34	116.491	39.96045
93	2008-02-03 07:45:34	116.48574	39.95887
93	2008-02-03 07:50:34	116.48573	39.95889
93	2008-02-03 08:00:34	116.47791	39.96054
93	2008-02-03 08:10:34	116.42478	39.98184
93	2008-02-03 08:15:34	116.42026	39.98211
93	2008-02-03 08:30:34	116.39815	39.93947
93	2008-02-03 08:40:34	116.40966	39.96478
93	2008-02-03 08:45:34	116.36818	39.96676
93	2008-02-03 08:55:34	116.36391	39.96689
93	2008-02-03 08:55:34	116.36391	39.96689
93	2008-02-03 09:00:34	116.38858	39.96148
93	2008-02-03 09:05:34	116.40944	39.94783
93	2008-02-03 09:20:34	116.42132	39.90337
93	2008-02-03 09:35:34	116.37924	39.87758
93	2008-02-03 09:40:34	116.37047	39.87883
93	2008-02-03 09:45:34	116.36828	39.88724
93	2008-02-03 09:50:34	116.35723	39.8935
93	2008-02-03 09:55:34	116.35724	39.89566
93	2008-02-03 10:05:34	116.33574	39.92203
93	2008-02-03 10:15:34	116.27731	39.91644
93	2008-02-03 10:20:34	116.28201	39.9061
93	2008-02-03 10:25:34	116.29941	39.90601
93	2008-02-03 10:30:34	116.28912	39.89782
93	2008-02-03 10:35:34	116.27743	39.90584
93	2008-02-03 10:40:34	116.2789	39.92261
93	2008-02-03 10:45:36	116.28583	39.92599
93	2008-02-03 10:55:34	116.31515	39.93109
93	2008-02-03 11:00:34	116.327	39.92715
93	2008-02-03 11:15:34	116.33767	39.93169
93	2008-02-03 11:20:34	116.33509	39.92232
93	2008-02-03 11:20:34	116.33509	39.92232
93	2008-02-03 11:25:34	116.3387	39.92688
93	2008-02-03 11:30:34	116.34309	39.91657
93	2008-02-03 11:35:34	116.34822	39.91252
93	2008-02-03 11:45:33	116.3948	39.90633
93	2008-02-03 11:50:33	116.41607	39.90698
93	2008-02-03 12:00:33	116.47191	39.91376
93	2008-02-03 12:10:33	116.46693	39.92486
93	2008-02-03 12:25:33	116.44284	39.92172
93	2008-02-03 12:30:33	116.42099	39.92316
93	2008-02-03 12:35:33	116.40027	39.923
93	2008-02-03 12:50:33	116.37147	39.91435
93	2008-02-03 12:55:33	116.37139	39.91437
93	2008-02-03 13:00:33	116.37145	39.91435
93	2008-02-03 13:05:33	116.37148	39.91431
93	2008-02-03 13:10:33	116.37147	39.9143
93	2008-02-03 13:15:33	116.37147	39.91434
93	2008-02-03 13:20:33	116.37151	39.91433
93	2008-02-03 13:25:33	116.36906	39.90989
93	2008-02-03 13:30:33	116.36784	39.91213
93	2008-02-03 13:40:33	116.39103	39.92189
93	2008-02-03 13:45:33	116.40274	39.91378
93	2008-02-03 13:50:33	116.40785	39.92284
93	2008-02-03 13:50:33	116.40785	39.92284
93	2008-02-03 13:55:33	116.41985	39.91406
93	2008-02-03 14:00:33	116.42733	39.91067
93	2008-02-03 14:05:33	116.42491	39.90805
93	2008-02-03 14:15:33	116.43409	39.90454
93	2008-02-03 14:20:33	116.43146	39.90497
93	2008-02-03 14:25:33	116.40595	39.90669
93	2008-02-03 14:30:33	116.37792	39.90583
93	2008-02-03 14:35:33	116.33702	39.906
93	2008-02-03 14:45:33	116.30408	39.94068
93	2008-02-03 14:50:33	116.31301	39.9648
93	2008-02-03 15:00:33	116.30227	39.98408
93	2008-02-03 15:10:33	116.27731	39.91908
93	2008-02-03 15:15:33	116.27741	39.91744
93	2008-02-03 15:20:33	116.28853	39.91164
93	2008-02-03 15:35:33	116.32858	39.92074
93	2008-02-03 15:40:33	116.33528	39.92164
93	2008-02-03 15:50:32	116.33812	39.91266
93	2008-02-03 16:00:32	116.34983	39.92823
93	2008-02-03 16:10:31	116.36414	39.96594
93	2008-02-03 16:15:32	116.36428	39.96233
93	2008-02-03 16:15:32	116.36428	39.96233
93	2008-02-03 16:20:32	116.362	39.95132
93	2008-02-03 16:35:32	116.34887	39.93953
93	2008-02-03 16:40:32	116.30341	39.94135
93	2008-02-03 16:45:32	116.28995	39.93313
93	2008-02-03 16:50:32	116.27883	39.92345
93	2008-02-03 16:55:32	116.27737	39.90705
93	2008-02-03 17:00:32	116.2876	39.90625
93	2008-02-03 17:05:32	116.32267	39.90604
93	2008-02-03 17:15:32	116.35022	39.90587
93	2008-02-03 17:21:21	116.38782	39.90603
93	2008-02-03 17:25:32	116.39982	39.90651
93	2008-02-03 17:30:32	116.41734	39.90691
93	2008-02-03 17:35:32	116.42901	39.91409
93	2008-02-03 17:40:32	116.43045	39.92885
93	2008-02-03 17:45:32	116.43763	39.93075
93	2008-02-03 17:50:32	116.43848	39.9382
93	2008-02-03 17:55:32	116.45092	39.94715
93	2008-02-03 18:00:32	116.4452	39.95874
93	2008-02-03 18:05:32	116.43385	39.95838
93	2008-02-03 18:06:41	116.42985	39.9583
93	2008-02-03 18:06:41	116.42985	39.9583
93	2008-02-03 18:10:32	116.42613	39.95109
93	2008-02-03 18:15:32	116.41927	39.94514
93	2008-02-03 18:20:32	116.41915	39.93983
93	2008-02-03 18:25:32	116.44392	39.93986
93	2008-02-03 18:30:32	116.45484	39.94777
93	2008-02-03 18:35:32	116.47473	39.95406
93	2008-02-03 18:40:32	116.48591	39.95702
93	2008-02-03 18:40:32	116.48591	39.95702
93	2008-02-03 18:45:32	116.48587	39.957
93	2008-02-03 18:50:32	116.48883	39.95824
93	2008-02-03 18:55:32	116.4925	39.95778
93	2008-02-03 19:00:32	116.49763	39.953
93	2008-02-03 19:05:32	116.49908	39.95316
93	2008-02-03 19:10:32	116.49751	39.95217
93	2008-02-03 19:15:32	116.49748	39.95216
93	2008-02-03 19:20:32	116.49749	39.95219
93	2008-02-03 19:25:32	116.49717	39.95287
93	2008-02-03 19:30:32	116.49717	39.95287
93	2008-02-03 19:35:32	116.48637	39.95267
93	2008-02-03 19:40:32	116.47737	39.9551
93	2008-02-03 19:45:32	116.45886	39.94904
93	2008-02-03 19:50:31	116.45348	39.9475
93	2008-02-03 19:55:31	116.44924	39.93855
93	2008-02-03 20:00:31	116.45538	39.92492
93	2008-02-03 20:05:31	116.45535	39.91005
93	2008-02-03 20:10:31	116.45184	39.90805
93	2008-02-03 20:15:31	116.44453	39.9147
93	2008-02-03 20:20:31	116.45436	39.92202
93	2008-02-03 20:25:31	116.4556	39.93316
93	2008-02-03 20:30:31	116.45436	39.95369
93	2008-02-03 20:35:31	116.46788	39.96617
93	2008-02-03 20:40:31	116.436	39.98645
93	2008-02-03 20:45:31	116.41096	39.99372
93	2008-02-03 20:50:31	116.4116	39.99942
93	2008-02-03 20:55:31	116.41085	40.00537
93	2008-02-03 21:00:31	116.41155	40.01803
93	2008-02-03 21:05:31	116.41079	40.00334
93	2008-02-03 21:05:31	116.41079	40.00334
93	2008-02-03 21:10:31	116.40134	39.99322
93	2008-02-03 21:15:31	116.40141	39.96401
93	2008-02-03 21:20:31	116.41237	39.95299
93	2008-02-03 21:25:31	116.41914	39.94621
93	2008-02-03 21:30:31	116.43558	39.93974
93	2008-02-03 21:35:31	116.43751	39.93026
93	2008-02-03 21:40:31	116.44368	39.9216
93	2008-02-03 21:45:31	116.44634	39.9204
93	2008-02-03 21:50:31	116.45544	39.91126
93	2008-02-03 21:55:31	116.45127	39.90821
93	2008-02-03 22:00:31	116.44039	39.91206
93	2008-02-03 22:10:31	116.4111	39.927
93	2008-02-03 22:15:31	116.41065	39.93905
93	2008-02-03 22:20:31	116.41252	39.95343
93	2008-02-03 22:25:31	116.41178	39.96676
93	2008-02-03 22:30:31	116.40433	39.96837
93	2008-02-03 22:35:31	116.41218	39.95629
93	2008-02-03 22:40:31	116.40984	39.94938
93	2008-02-03 22:45:31	116.41048	39.94063
93	2008-02-03 22:50:31	116.40254	39.93261
93	2008-02-03 22:55:31	116.41663	39.92293
93	2008-02-03 23:00:31	116.44008	39.92177
93	2008-02-03 23:05:31	116.45287	39.91843
93	2008-02-03 23:10:31	116.47304	39.90969
93	2008-02-03 23:15:31	116.45636	39.91225
93	2008-02-03 23:20:31	116.45148	39.95438
93	2008-02-03 23:25:31	116.4393	39.95608
93	2008-02-03 23:30:31	116.43232	39.95835
93	2008-02-03 23:30:31	116.43232	39.95835
93	2008-02-03 23:35:31	116.42744	39.94454
93	2008-02-03 23:40:31	116.42542	39.91425
93	2008-02-03 23:45:31	116.4116	39.90841
93	2008-02-04 00:00:30	116.45004	39.92698
93	2008-02-04 00:05:30	116.44472	39.93238
93	2008-02-04 00:10:30	116.42116	39.94832
93	2008-02-04 00:15:30	116.3732	39.95805
93	2008-02-04 00:20:30	116.36374	39.98622
93	2008-02-04 00:25:30	116.37303	39.97547
93	2008-02-04 00:30:30	116.37433	39.97991
93	2008-02-04 00:35:30	116.35711	40.00261
93	2008-02-04 00:40:30	116.36309	39.98762
93	2008-02-04 00:45:30	116.37294	39.97534
93	2008-02-04 00:50:30	116.37814	39.9473
93	2008-02-04 00:57:51	116.42847	39.91275
93	2008-02-04 01:00:30	116.43256	39.90646
93	2008-02-04 01:05:30	116.46752	39.90676
93	2008-02-04 01:10:30	116.492	39.91437
93	2008-02-04 01:15:30	116.47793	39.91428
93	2008-02-04 01:20:29	116.45551	39.92176
93	2008-02-04 01:25:30	116.44102	39.91632
93	2008-02-04 01:30:30	116.43762	39.92726
93	2008-02-04 01:35:30	116.43764	39.92946
93	2008-02-04 01:40:30	116.43313	39.93979
93	2008-02-04 01:45:30	116.41006	39.94825
93	2008-02-04 01:50:30	116.40997	39.94942
93	2008-02-04 01:55:30	116.41893	39.95761
93	2008-02-04 01:55:30	116.41893	39.95761
93	2008-02-04 02:00:30	116.41213	39.95711
93	2008-02-04 02:25:30	116.30409	39.88315
93	2008-02-04 02:30:30	116.3228	39.9037
93	2008-02-04 02:36:26	116.35367	39.92231
93	2008-02-04 02:40:30	116.36705	39.92781
93	2008-02-04 02:45:30	116.37707	39.94732
93	2008-02-04 02:50:30	116.41271	39.95367
93	2008-02-04 02:55:30	116.40971	39.94937
93	2008-02-04 03:00:30	116.41895	39.95882
93	2008-02-04 03:05:30	116.41876	39.96112
93	2008-02-04 03:10:30	116.40992	39.94945
93	2008-02-04 03:15:30	116.40978	39.94927
93	2008-02-04 03:20:30	116.38437	39.94761
93	2008-02-04 03:25:30	116.32453	39.9372
93	2008-02-04 03:30:30	116.3041	39.91181
93	2008-02-04 03:35:30	116.27688	39.89902
93	2008-02-04 03:40:30	116.29298	39.90621
93	2008-02-04 03:45:30	116.34548	39.90592
93	2008-02-04 03:50:30	116.35288	39.92241
93	2008-02-04 03:55:29	116.37315	39.93824
93	2008-02-04 04:00:29	116.41077	39.94992
93	2008-02-04 04:05:29	116.41054	39.94985
93	2008-02-04 04:10:29	116.41007	39.9496
93	2008-02-04 04:15:29	116.40992	39.94934
93	2008-02-04 04:20:29	116.4103	39.94617
93	2008-02-04 04:20:29	116.4103	39.94617
93	2008-02-04 04:25:29	116.38723	39.93221
93	2008-02-04 04:35:29	116.41055	39.94988
93	2008-02-04 04:40:29	116.41055	39.94987
93	2008-02-04 04:45:29	116.40997	39.94945
93	2008-02-04 04:50:29	116.44136	39.95014
93	2008-02-04 04:55:29	116.4991	40.00226
93	2008-02-04 05:00:29	116.55803	40.02975
93	2008-02-04 05:05:29	116.58834	40.05305
93	2008-02-04 05:10:29	116.59163	40.04429
93	2008-02-04 05:15:29	116.5742	40.0396
93	2008-02-04 05:20:29	116.5194	40.01597
93	2008-02-04 05:25:29	116.48348	39.98257
93	2008-02-04 05:30:29	116.4586	39.95767
93	2008-02-04 05:35:29	116.4362	39.94555
93	2008-02-04 05:40:29	116.41049	39.94264
93	2008-02-04 05:45:29	116.41029	39.94971
93	2008-02-04 05:50:29	116.4103	39.94973
93	2008-02-04 05:55:29	116.41006	39.94961
93	2008-02-04 06:05:29	116.41001	39.94962
93	2008-02-04 06:10:29	116.40994	39.94951
93	2008-02-04 06:15:29	116.40975	39.94932
93	2008-02-04 06:20:29	116.40402	39.94799
93	2008-02-04 06:25:29	116.39493	39.96763
93	2008-02-04 06:30:29	116.39587	39.9644
93	2008-02-04 06:35:29	116.4125	39.95268
93	2008-02-04 06:45:29	116.43758	39.9344
93	2008-02-04 06:45:29	116.43758	39.9344
93	2008-02-04 06:50:29	116.43486	39.91335
93	2008-02-04 06:55:29	116.44911	39.92629
93	2008-02-04 07:00:29	116.47161	39.93232
93	2008-02-04 07:05:29	116.48406	39.9509
93	2008-02-04 07:10:29	116.49914	39.95304
93	2008-02-04 07:15:29	116.49724	39.9529
93	2008-02-04 07:20:29	116.49733	39.95288
93	2008-02-04 07:25:29	116.49724	39.95289
93	2008-02-04 07:30:29	116.49725	39.95289
93	2008-02-04 07:35:29	116.49726	39.95289
93	2008-02-04 07:40:29	116.49728	39.95294
93	2008-02-04 07:45:29	116.49728	39.95287
93	2008-02-04 07:50:29	116.49295	39.95648
93	2008-02-04 07:55:29	116.47932	39.95941
93	2008-02-04 08:00:28	116.49927	40.00222
93	2008-02-04 08:05:28	116.56641	40.03493
93	2008-02-04 08:10:28	116.57892	40.04651
93	2008-02-04 08:20:28	116.58645	40.07689
93	2008-02-04 08:25:28	116.58253	40.07943
93	2008-02-04 08:30:28	116.58107	40.0715
93	2008-02-04 08:35:28	116.58599	40.05326
93	2008-02-04 08:40:28	116.55764	40.02963
93	2008-02-04 08:45:28	116.52961	40.01961
93	2008-02-04 08:50:28	116.50039	40.00253
93	2008-02-04 08:55:28	116.48354	39.98698
93	2008-02-04 09:00:28	116.46904	39.96692
93	2008-02-04 09:05:28	116.48366	39.91825
93	2008-02-04 09:10:28	116.4418	39.90717
93	2008-02-04 09:10:28	116.4418	39.90717
93	2008-02-04 09:15:28	116.40443	39.90672
93	2008-02-04 09:20:28	116.39037	39.90625
93	2008-02-04 09:25:28	116.3695	39.89853
93	2008-02-04 09:30:28	116.32454	39.89594
93	2008-02-04 09:35:28	116.3158	39.89602
93	2008-02-04 09:40:31	116.32194	39.89912
93	2008-02-04 09:45:28	116.329	39.90599
93	2008-02-04 09:50:28	116.33323	39.9161
93	2008-02-04 09:55:28	116.32067	39.92221
93	2008-02-04 10:00:28	116.30538	39.92362
93	2008-02-04 10:05:28	116.30406	39.90927
93	2008-02-04 10:10:28	116.31071	39.90593
93	2008-02-04 10:15:28	116.31565	39.90915
93	2008-02-04 10:20:28	116.3253	39.90962
93	2008-02-04 10:25:28	116.32869	39.91691
93	2008-02-04 10:30:28	116.34476	39.9171
93	2008-02-04 10:35:28	116.34655	39.91711
93	2008-02-04 10:40:28	116.35044	39.9194
93	2008-02-04 10:45:28	116.36881	39.94745
93	2008-02-04 10:50:28	116.39675	39.94764
93	2008-02-04 10:55:28	116.42095	39.9482
93	2008-02-04 11:00:28	116.46829	39.97439
93	2008-02-04 11:05:28	116.52654	40.01988
93	2008-02-04 11:10:28	116.57983	40.04751
93	2008-02-04 11:15:28	116.58672	40.07862
93	2008-02-04 11:20:28	116.58166	40.06775
93	2008-02-04 11:25:28	116.58137	40.04796
93	2008-02-04 11:30:28	116.57235	40.03739
93	2008-02-04 11:35:28	116.57077	40.03554
93	2008-02-04 11:35:28	116.57077	40.03554
93	2008-02-04 11:40:28	116.56588	40.03254
93	2008-02-04 11:45:28	116.54699	40.02582
93	2008-02-04 11:50:28	116.50964	40.01097
93	2008-02-04 11:55:28	116.49429	39.99626
93	2008-02-04 12:00:28	116.49397	39.97919
93	2008-02-04 12:05:27	116.48418	39.971
93	2008-02-04 12:10:27	116.48251	39.95718
93	2008-02-04 12:15:27	116.48368	39.91439
93	2008-02-04 12:20:27	116.47538	39.88313
93	2008-02-04 12:25:27	116.45944	39.88326
93	2008-02-04 12:35:27	116.43353	39.89254
93	2008-02-04 12:40:27	116.42463	39.89346
93	2008-02-04 12:45:27	116.41125	39.89175
93	2008-02-04 12:50:27	116.39487	39.89493
93	2008-02-04 12:55:27	116.37798	39.8995
93	2008-02-04 13:00:27	116.36801	39.908
93	2008-02-04 13:05:27	116.35979	39.9128
93	2008-02-04 13:10:24	116.34822	39.91711
93	2008-02-04 13:15:27	116.33338	39.91695
93	2008-02-04 13:20:27	116.33717	39.92209
93	2008-02-04 13:25:27	116.33477	39.92212
93	2008-02-04 13:30:27	116.32833	39.92688
93	2008-02-04 13:35:27	116.30343	39.9228
93	2008-02-04 13:35:27	116.30343	39.9228
93	2008-02-04 13:40:27	116.26804	39.92406
93	2008-02-04 13:45:27	116.26774	39.89003
93	2008-02-04 13:50:27	116.25104	39.88716
93	2008-02-04 13:55:27	116.26601	39.89564
93	2008-02-04 14:00:27	116.26833	39.93989
93	2008-02-04 14:00:27	116.26833	39.93989
93	2008-02-04 14:05:27	116.29313	39.94474
93	2008-02-04 14:10:27	116.32251	39.93697
93	2008-02-04 14:15:27	116.33374	39.93668
93	2008-02-04 14:20:27	116.35022	39.94731
93	2008-02-04 14:25:27	116.35524	39.95461
93	2008-02-04 14:30:27	116.35516	39.95429
93	2008-02-04 14:35:27	116.35552	39.95375
93	2008-02-04 14:40:27	116.35529	39.95404
93	2008-02-04 14:45:27	116.35528	39.95445
93	2008-02-04 14:50:27	116.35544	39.95351
93	2008-02-04 14:55:27	116.35526	39.95457
93	2008-02-04 15:00:27	116.35526	39.95476
93	2008-02-04 15:05:27	116.36122	39.95126
93	2008-02-04 15:10:27	116.35242	39.95117
93	2008-02-04 15:15:27	116.34937	39.9319
93	2008-02-04 15:20:27	116.33945	39.92219
93	2008-02-04 15:25:27	116.34991	39.92231
93	2008-02-04 15:35:27	116.35723	39.88968
93	2008-02-04 15:40:27	116.35734	39.88842
93	2008-02-04 15:45:27	116.35722	39.89742
93	2008-02-04 15:50:27	116.37622	39.89857
93	2008-02-04 15:55:27	116.40048	39.89915
93	2008-02-04 16:00:27	116.4183	39.89919
93	2008-02-04 16:05:26	116.43821	39.88272
93	2008-02-04 16:10:26	116.46071	39.88301
93	2008-02-04 16:15:26	116.46168	39.87585
93	2008-02-04 16:20:26	116.46611	39.87483
93	2008-02-04 16:25:26	116.48398	39.88263
93	2008-02-04 16:30:26	116.48393	39.93199
93	2008-02-04 16:35:26	116.4889	39.95252
93	2008-02-04 16:40:26	116.48887	39.95256
93	2008-02-04 16:45:26	116.48886	39.95265
93	2008-02-04 16:55:26	116.49752	39.95213
93	2008-02-04 17:00:26	116.49754	39.95216
93	2008-02-04 17:05:26	116.49751	39.95219
93	2008-02-04 17:10:26	116.49756	39.95216
93	2008-02-04 17:15:26	116.49751	39.95215
93	2008-02-04 17:20:26	116.49753	39.95214
93	2008-02-04 17:25:26	116.4975	39.95214
93	2008-02-04 17:30:26	116.49751	39.9521
93	2008-02-04 17:35:26	116.4975	39.95211
93	2008-02-04 17:40:26	116.49748	39.95218
93	2008-02-04 17:45:26	116.49749	39.95213
93	2008-02-04 17:50:26	116.49749	39.95211
93	2008-02-04 17:55:26	116.49752	39.95216
93	2008-02-04 18:00:26	116.49747	39.9521
93	2008-02-04 18:00:26	116.49747	39.9521
93	2008-02-04 18:05:26	116.49748	39.9521
93	2008-02-04 18:10:26	116.49746	39.95208
93	2008-02-04 18:15:26	116.49748	39.95208
93	2008-02-04 18:20:26	116.49754	39.95211
93	2008-02-04 18:25:26	116.49754	39.9521
93	2008-02-04 18:30:26	116.49755	39.95207
93	2008-02-04 18:35:26	116.49748	39.9521
93	2008-02-04 18:40:26	116.49753	39.95209
93	2008-02-04 18:45:26	116.49758	39.95207
93	2008-02-04 18:50:26	116.49749	39.95211
93	2008-02-04 18:50:26	116.49749	39.95211
93	2008-02-04 18:55:26	116.49753	39.95211
93	2008-02-04 19:00:26	116.49747	39.95212
93	2008-02-04 19:05:26	116.49749	39.95209
93	2008-02-04 19:10:26	116.49752	39.95209
93	2008-02-04 19:15:26	116.49756	39.95208
93	2008-02-04 19:20:26	116.49752	39.95207
93	2008-02-04 19:25:26	116.49751	39.95205
93	2008-02-04 19:30:26	116.49751	39.95212
93	2008-02-04 19:35:29	116.49749	39.95211
93	2008-02-04 19:40:26	116.49751	39.95213
93	2008-02-04 19:45:26	116.49745	39.95217
93	2008-02-04 19:50:26	116.49747	39.95215
93	2008-02-04 19:55:26	116.49438	39.9525
93	2008-02-04 20:00:26	116.47229	39.95351
93	2008-02-04 20:10:25	116.48089	39.95643
93	2008-02-04 20:15:25	116.4667	39.96801
93	2008-02-04 20:30:25	116.58665	40.07727
93	2008-02-04 20:35:25	116.58362	40.05882
93	2008-02-04 20:40:25	116.53477	40.02301
93	2008-02-04 20:45:25	116.47955	39.98506
93	2008-02-04 20:50:25	116.47874	39.97587
93	2008-02-04 20:55:25	116.46081	39.95959
93	2008-02-04 21:05:25	116.45494	39.93997
93	2008-02-04 21:10:25	116.46688	39.93658
93	2008-02-04 21:20:25	116.4552	39.92252
93	2008-02-04 21:25:25	116.47126	39.92156
93	2008-02-04 21:35:25	116.45591	39.92839
93	2008-02-04 21:40:25	116.45514	39.92072
93	2008-02-04 21:55:25	116.44447	39.91453
93	2008-02-04 22:05:25	116.44421	39.92877
93	2008-02-04 22:15:25	116.42871	39.95744
93	2008-02-04 22:20:25	116.42558	39.95775
93	2008-02-04 22:25:25	116.41004	39.94891
93	2008-02-04 22:30:25	116.38519	39.94767
93	2008-02-04 22:35:25	116.3497	39.92622
93	2008-02-04 22:40:25	116.34786	39.93102
93	2008-02-04 22:45:25	116.36468	39.93922
93	2008-02-04 23:00:25	116.36315	39.98651
93	2008-02-04 23:05:25	116.3638	39.96733
93	2008-02-04 23:10:25	116.37295	39.95106
93	2008-02-04 23:15:25	116.39823	39.94746
93	2008-02-04 23:20:25	116.40989	39.94931
93	2008-02-04 23:25:25	116.4175	39.94795
93	2008-02-04 23:30:25	116.41958	39.92822
93	2008-02-04 23:40:25	116.40989	39.9142
93	2008-02-04 23:40:25	116.40989	39.9142
93	2008-02-04 23:45:25	116.40278	39.91333
93	2008-02-04 23:50:25	116.41712	39.91421
93	2008-02-04 23:55:25	116.42069	39.9106
93	2008-02-05 00:00:25	116.41828	39.92294
93	2008-02-05 00:05:25	116.42799	39.94344
93	2008-02-05 00:10:25	116.43342	39.95795
93	2008-02-05 00:15:24	116.41563	39.95273
93	2008-02-05 00:20:24	116.40996	39.94866
93	2008-02-05 00:25:24	116.41169	39.96926
93	2008-02-05 00:30:24	116.41151	40.00097
93	2008-02-05 00:35:24	116.41184	40.03103
93	2008-02-05 00:56:50	116.40196	39.99738
93	2008-02-05 01:01:50	116.40111	39.96672
93	2008-02-05 01:06:50	116.40226	39.93963
93	2008-02-05 01:11:50	116.39553	39.92752
93	2008-02-05 01:16:50	116.39011	39.93265
93	2008-02-05 01:26:50	116.4081	39.94775
93	2008-02-05 01:26:50	116.4081	39.94775
93	2008-02-05 01:31:50	116.41893	39.95787
93	2008-02-05 01:36:50	116.41859	39.96382
93	2008-02-05 01:41:50	116.41903	39.95343
93	2008-02-05 01:51:50	116.41003	39.94953
93	2008-02-05 01:56:50	116.40996	39.94949
93	2008-02-05 02:01:50	116.40977	39.94942
93	2008-02-05 02:31:49	116.34348	39.89635
93	2008-02-05 02:36:49	116.35691	39.94435
93	2008-02-05 02:46:49	116.41001	39.94956
93	2008-02-05 02:51:49	116.40993	39.94945
93	2008-02-05 02:56:49	116.40974	39.94924
93	2008-02-05 03:01:49	116.37272	39.94762
93	2008-02-05 03:26:49	116.40988	39.94946
93	2008-02-05 03:36:49	116.42929	39.90994
93	2008-02-05 03:41:49	116.4191	39.90715
93	2008-02-05 03:46:49	116.411	39.92935
93	2008-02-05 03:51:49	116.41084	39.93604
93	2008-02-05 03:51:49	116.41084	39.93604
93	2008-02-05 04:01:49	116.41077	39.93604
93	2008-02-05 04:06:49	116.41082	39.93602
93	2008-02-05 04:11:49	116.4101	39.94965
93	2008-02-05 04:16:49	116.38075	39.94762
93	2008-02-05 04:26:49	116.32678	40.0496
93	2008-02-05 04:31:49	116.35184	40.06246
93	2008-02-05 04:36:49	116.32353	40.05264
93	2008-02-05 04:41:49	116.34488	40.02249
93	2008-02-05 04:46:49	116.37417	39.97921
93	2008-02-05 04:51:49	116.37932	39.94738
93	2008-02-05 04:56:49	116.42581	39.94805
93	2008-02-05 05:01:49	116.42938	39.90849
93	2008-02-05 05:06:49	116.4469	39.90705
93	2008-02-05 05:11:49	116.46434	39.90706
93	2008-02-05 05:16:49	116.42635	39.90379
93	2008-02-05 05:21:49	116.41226	39.91427
93	2008-02-05 05:26:49	116.41073	39.93678
93	2008-02-05 05:31:49	116.41057	39.94985
93	2008-02-05 05:36:49	116.41059	39.94983
93	2008-02-05 05:41:49	116.41061	39.94983
93	2008-02-05 05:46:49	116.41058	39.94986
93	2008-02-05 05:51:49	116.41041	39.94978
93	2008-02-05 05:56:49	116.4104	39.94978
93	2008-02-05 06:01:49	116.41037	39.94977
93	2008-02-05 06:06:48	116.41003	39.94967
93	2008-02-05 06:11:48	116.41007	39.94966
93	2008-02-05 06:16:48	116.41003	39.94952
93	2008-02-05 06:16:48	116.41003	39.94952
93	2008-02-05 06:21:48	116.41005	39.94957
93	2008-02-05 06:26:48	116.41007	39.94955
93	2008-02-05 06:31:48	116.41004	39.94953
93	2008-02-05 06:36:48	116.40993	39.94943
93	2008-02-05 06:41:48	116.40993	39.94945
93	2008-02-05 06:46:48	116.4231	39.94823
93	2008-02-05 06:51:48	116.42247	39.90709
93	2008-02-05 06:56:48	116.37742	39.90589
93	2008-02-05 07:01:48	116.33419	39.90628
93	2008-02-05 07:06:48	116.27789	39.90628
93	2008-02-05 07:11:48	116.27743	39.90162
93	2008-02-05 07:16:48	116.31472	39.90613
93	2008-02-05 07:21:48	116.34737	39.91508
93	2008-02-05 07:26:48	116.36711	39.92615
93	2008-02-05 07:31:48	116.39007	39.93162
93	2008-02-05 07:36:48	116.40302	39.90653
93	2008-02-05 07:41:48	116.42203	39.90355
93	2008-02-05 07:46:48	116.43489	39.90783
93	2008-02-05 07:51:48	116.44838	39.91969
93	2008-02-05 08:01:48	116.4831	39.93236
93	2008-02-05 08:06:48	116.46544	39.97009
93	2008-02-05 08:11:48	116.52659	40.01988
93	2008-02-05 08:21:48	116.58376	40.05954
93	2008-02-05 08:26:48	116.58221	40.06922
93	2008-02-05 08:31:48	116.58664	40.07697
93	2008-02-05 08:36:48	116.5832	40.06138
93	2008-02-05 08:41:48	116.52442	40.01919
93	2008-02-05 08:46:48	116.46435	39.96895
93	2008-02-05 08:51:48	116.49224	39.95864
93	2008-02-05 08:56:48	116.49904	39.95291
93	2008-02-05 09:01:48	116.49762	39.95236
93	2008-02-05 09:06:48	116.49757	39.95256
93	2008-02-05 09:11:48	116.49759	39.95259
93	2008-02-05 09:26:48	116.49755	39.95254
93	2008-02-05 09:31:48	116.49754	39.95257
93	2008-02-05 09:36:48	116.49762	39.95252
93	2008-02-05 09:41:48	116.49759	39.95256
93	2008-02-05 09:46:48	116.49756	39.95257
93	2008-02-05 09:51:48	116.49758	39.9526
93	2008-02-05 09:56:48	116.49756	39.95258
93	2008-02-05 10:01:48	116.49759	39.95254
93	2008-02-05 10:11:48	116.49756	39.9525
93	2008-02-05 10:16:48	116.49753	39.95256
93	2008-02-05 10:21:47	116.49757	39.95257
93	2008-02-05 10:26:47	116.49758	39.9526
93	2008-02-05 10:31:47	116.49756	39.95258
93	2008-02-05 10:36:47	116.49758	39.95258
93	2008-02-05 10:41:47	116.49758	39.95251
93	2008-02-05 10:46:47	116.49757	39.95252
93	2008-02-05 10:51:47	116.49757	39.95256
93	2008-02-05 10:56:47	116.49766	39.95265
93	2008-02-05 11:01:47	116.4976	39.95256
93	2008-02-05 11:06:47	116.49757	39.95262
93	2008-02-05 11:06:47	116.49757	39.95262
93	2008-02-05 11:11:47	116.4976	39.95255
93	2008-02-05 11:16:47	116.4976	39.95262
93	2008-02-05 11:21:47	116.49751	39.95258
93	2008-02-05 11:26:47	116.49757	39.95258
93	2008-02-05 11:31:49	116.49757	39.95259
93	2008-02-05 11:36:47	116.49756	39.95255
93	2008-02-05 11:41:47	116.49757	39.95255
93	2008-02-05 11:46:47	116.49752	39.95261
93	2008-02-05 11:51:47	116.49756	39.95254
93	2008-02-05 11:56:47	116.49753	39.95256
93	2008-02-05 12:01:47	116.4976	39.95256
93	2008-02-05 12:11:47	116.49758	39.95257
93	2008-02-05 12:16:47	116.4976	39.95257
93	2008-02-05 12:21:47	116.49755	39.95258
93	2008-02-05 12:26:47	116.49757	39.95255
93	2008-02-05 12:31:47	116.49754	39.95259
93	2008-02-05 12:36:47	116.49756	39.95254
93	2008-02-05 12:41:47	116.49755	39.95253
93	2008-02-05 12:51:47	116.49756	39.95261
93	2008-02-05 12:56:47	116.49755	39.95258
93	2008-02-05 13:01:47	116.49757	39.95253
93	2008-02-05 13:06:47	116.49754	39.95255
93	2008-02-05 13:11:47	116.49751	39.95259
93	2008-02-05 13:21:47	116.49752	39.95254
93	2008-02-05 13:26:47	116.49754	39.95254
93	2008-02-05 13:31:47	116.49754	39.95258
93	2008-02-05 13:31:47	116.49754	39.95258
93	2008-02-05 13:36:47	116.49753	39.95255
93	2008-02-05 13:41:47	116.49754	39.95258
93	2008-02-05 13:46:47	116.49757	39.95257
93	2008-02-05 13:51:47	116.49756	39.95251
93	2008-02-05 13:56:47	116.49753	39.95258
93	2008-02-05 14:01:47	116.49757	39.95255
93	2008-02-05 14:06:47	116.49755	39.95258
93	2008-02-05 14:11:47	116.49755	39.95251
93	2008-02-05 14:16:47	116.49753	39.95259
93	2008-02-05 14:21:46	116.49756	39.9526
93	2008-02-05 14:26:46	116.49758	39.95254
93	2008-02-05 14:31:46	116.4976	39.95261
93	2008-02-05 14:36:46	116.49757	39.9526
93	2008-02-05 14:41:46	116.49754	39.95262
93	2008-02-05 14:46:48	116.49757	39.95263
93	2008-02-05 14:51:46	116.49755	39.95263
93	2008-02-05 14:56:46	116.49757	39.95256
93	2008-02-05 15:01:46	116.49755	39.95259
93	2008-02-05 15:06:46	116.49756	39.95259
93	2008-02-05 15:11:46	116.49759	39.95262
93	2008-02-05 15:16:46	116.49756	39.9526
93	2008-02-05 15:21:46	116.49753	39.95257
93	2008-02-05 15:26:46	116.49758	39.95262
93	2008-02-05 15:31:46	116.49762	39.95257
93	2008-02-05 15:36:46	116.49753	39.95258
93	2008-02-05 15:46:46	116.49753	39.95252
93	2008-02-05 15:51:46	116.49754	39.95261
93	2008-02-05 15:56:46	116.49752	39.95263
93	2008-02-05 15:56:46	116.49752	39.95263
93	2008-02-05 16:01:46	116.49757	39.95258
93	2008-02-05 16:06:46	116.49755	39.95265
93	2008-02-05 16:11:46	116.49757	39.95263
93	2008-02-05 16:16:46	116.49754	39.95262
93	2008-02-05 16:21:46	116.49756	39.95263
93	2008-02-05 16:26:46	116.49754	39.95259
93	2008-02-05 16:31:46	116.49754	39.95261
93	2008-02-05 16:36:46	116.49756	39.95259
93	2008-02-05 16:41:46	116.49755	39.95259
93	2008-02-05 16:46:46	116.49757	39.95256
93	2008-02-05 16:51:46	116.4976	39.95259
93	2008-02-05 16:56:46	116.49754	39.95259
93	2008-02-05 17:06:46	116.49759	39.95254
93	2008-02-05 17:11:46	116.49757	39.95259
93	2008-02-05 17:16:46	116.49756	39.9526
93	2008-02-05 17:21:46	116.49755	39.95258
93	2008-02-05 17:26:46	116.49753	39.95254
93	2008-02-05 17:31:46	116.49761	39.9526
93	2008-02-05 17:36:46	116.49756	39.95255
93	2008-02-05 17:41:46	116.49756	39.95256
93	2008-02-05 17:46:46	116.49757	39.95257
93	2008-02-05 17:51:46	116.49757	39.95255
93	2008-02-05 17:56:46	116.49758	39.95257
93	2008-02-05 18:01:46	116.49751	39.95257
93	2008-02-05 18:06:46	116.49753	39.95255
93	2008-02-05 18:11:27	116.4975	39.95256
93	2008-02-05 18:11:37	116.4975	39.95256
93	2008-02-05 18:16:46	116.49759	39.95253
93	2008-02-05 18:21:45	116.49751	39.95248
93	2008-02-05 18:21:45	116.49751	39.95248
93	2008-02-05 18:26:45	116.49762	39.95257
93	2008-02-05 18:31:45	116.49755	39.95254
93	2008-02-05 18:36:45	116.49755	39.95252
93	2008-02-05 18:41:45	116.49755	39.95252
93	2008-02-05 18:46:45	116.49755	39.95254
93	2008-02-05 18:51:45	116.49753	39.95253
93	2008-02-05 18:56:45	116.49757	39.95255
93	2008-02-05 19:01:45	116.49757	39.95254
93	2008-02-05 19:06:45	116.49753	39.95253
93	2008-02-05 19:11:45	116.49757	39.95254
93	2008-02-05 19:16:45	116.49756	39.95258
93	2008-02-05 19:26:45	116.49756	39.95255
93	2008-02-05 19:31:45	116.49751	39.9526
93	2008-02-05 19:36:45	116.49753	39.95254
93	2008-02-05 19:41:45	116.49749	39.95262
93	2008-02-05 19:46:45	116.49755	39.95256
93	2008-02-05 19:51:45	116.49754	39.9526
93	2008-02-05 19:56:45	116.49755	39.9526
93	2008-02-05 20:01:45	116.49756	39.95251
93	2008-02-05 20:06:45	116.49753	39.95255
93	2008-02-05 20:11:45	116.49752	39.95256
93	2008-02-05 20:21:45	116.49759	39.95256
93	2008-02-05 20:26:45	116.49754	39.95261
93	2008-02-05 20:31:45	116.49747	39.95259
93	2008-02-05 20:36:45	116.4974	39.9517
93	2008-02-05 20:41:45	116.49212	39.95268
93	2008-02-05 20:46:45	116.47724	39.95503
93	2008-02-05 20:46:45	116.47724	39.95503
93	2008-02-05 20:51:45	116.46188	39.95492
93	2008-02-05 20:56:45	116.46652	39.93287
93	2008-02-05 21:01:45	116.48702	39.9325
93	2008-02-05 21:06:45	116.49584	39.92421
93	2008-02-05 21:11:45	116.5185	39.91595
93	2008-02-05 21:16:45	116.52964	39.91823
93	2008-02-05 21:21:45	116.51127	39.9154
93	2008-02-05 21:26:45	116.48527	39.91433
93	2008-02-05 21:31:45	116.4657	39.91225
93	2008-02-05 21:36:45	116.4513	39.91219
93	2008-02-05 21:41:45	116.43812	39.91913
93	2008-02-05 21:46:45	116.43881	39.92198
93	2008-02-05 21:51:45	116.43754	39.9322
93	2008-02-05 21:56:45	116.44223	39.93972
93	2008-02-05 22:06:45	116.41948	39.93941
93	2008-02-05 22:11:45	116.41007	39.94885
93	2008-02-05 22:16:45	116.4098	39.94928
93	2008-02-05 22:21:44	116.4098	39.94925
93	2008-02-05 22:26:47	116.40986	39.94924
93	2008-02-05 22:31:44	116.37126	39.94759
93	2008-02-05 22:41:44	116.33773	39.9919
93	2008-02-05 22:46:44	116.32643	39.97982
93	2008-02-05 22:51:44	116.31926	39.96992
93	2008-02-05 23:01:44	116.30396	39.93837
93	2008-02-05 23:06:44	116.27801	39.92309
93	2008-02-05 23:11:44	116.24737	39.92839
93	2008-02-05 23:11:44	116.24737	39.92839
93	2008-02-05 23:16:44	116.2246	39.9308
93	2008-02-05 23:23:00	116.1851	39.92779
93	2008-02-05 23:26:44	116.17341	39.92681
93	2008-02-05 23:31:44	116.19378	39.93808
93	2008-02-05 23:36:44	116.20513	39.95717
93	2008-02-05 23:41:44	116.20562	39.97186
93	2008-02-05 23:51:44	116.26903	39.94997
93	2008-02-05 23:56:44	116.28154	39.95606
93	2008-02-06 00:01:44	116.2966	39.96198
93	2008-02-06 00:06:44	116.30379	39.94637
93	2008-02-06 00:11:44	116.3463	39.93864
93	2008-02-06 00:16:44	116.35771	39.9406
93	2008-02-06 00:21:44	116.37289	39.94704
93	2008-02-06 00:26:44	116.39871	39.93943
93	2008-02-06 00:31:44	116.41139	39.93217
93	2008-02-06 00:36:44	116.43056	39.90193
93	2008-02-06 00:41:42	116.45564	39.89175
93	2008-02-06 00:46:44	116.4557	39.89592
93	2008-02-06 00:51:44	116.44415	39.91185
93	2008-02-06 00:56:44	116.44916	39.92699
93	2008-02-06 01:01:44	116.44234	39.935
93	2008-02-06 01:06:44	116.45506	39.92725
93	2008-02-06 01:11:44	116.47063	39.91032
93	2008-02-06 01:16:44	116.47155	39.90425
93	2008-02-06 01:21:44	116.47168	39.9042
93	2008-02-06 01:36:44	116.4375	39.92628
93	2008-02-06 01:36:44	116.4375	39.92628
93	2008-02-06 01:41:44	116.45228	39.93228
93	2008-02-06 01:46:44	116.47198	39.92774
93	2008-02-06 01:56:44	116.41971	39.9682
93	2008-02-06 02:01:44	116.41183	39.96411
93	2008-02-06 02:11:44	116.40988	39.94936
93	2008-02-06 02:21:44	116.40985	39.94926
93	2008-02-06 02:26:44	116.4131	39.94788
93	2008-02-06 02:31:43	116.4297	39.90387
93	2008-02-06 02:36:43	116.45213	39.89452
93	2008-02-06 02:41:29	116.45252	39.89335
93	2008-02-06 02:46:43	116.45591	39.90644
93	2008-02-06 02:51:43	116.44058	39.9164
93	2008-02-06 02:56:43	116.43756	39.92637
93	2008-02-06 03:01:43	116.42866	39.93979
93	2008-02-06 03:06:43	116.41042	39.94597
93	2008-02-06 03:11:43	116.39534	39.9558
93	2008-02-06 03:21:43	116.41046	39.94984
93	2008-02-06 03:26:43	116.41004	39.94957
93	2008-02-06 03:31:43	116.41	39.94958
93	2008-02-06 03:36:43	116.40992	39.94944
93	2008-02-06 03:41:43	116.40169	39.95901
93	2008-02-06 03:46:43	116.41248	39.95299
93	2008-02-06 03:51:43	116.40987	39.94937
93	2008-02-06 03:56:43	116.41046	39.94398
93	2008-02-06 04:01:45	116.5021	39.91556
93	2008-02-06 04:01:45	116.5021	39.91556
93	2008-02-06 04:06:43	116.41232	39.89297
93	2008-02-06 04:11:43	116.37843	39.88699
93	2008-02-06 04:16:43	116.40599	39.89539
93	2008-02-06 04:21:43	116.40757	39.91418
93	2008-02-06 04:26:43	116.41082	39.93599
93	2008-02-06 04:31:43	116.41082	39.93599
93	2008-02-06 04:36:43	116.41076	39.93595
93	2008-02-06 04:41:43	116.41036	39.94743
93	2008-02-06 04:46:43	116.40994	39.94943
93	2008-02-06 04:51:43	116.40982	39.94931
93	2008-02-06 04:56:43	116.40985	39.94922
93	2008-02-06 05:01:43	116.40913	39.94801
93	2008-02-06 05:06:43	116.39092	39.9653
93	2008-02-06 05:11:43	116.41253	39.95184
93	2008-02-06 05:16:43	116.40993	39.9494
93	2008-02-06 05:21:43	116.40977	39.94911
93	2008-02-06 05:26:43	116.38929	39.9648
93	2008-02-06 05:31:43	116.39243	39.96191
93	2008-02-06 05:36:43	116.38815	39.96179
93	2008-02-06 05:41:43	116.40929	39.95777
93	2008-02-06 05:46:43	116.42747	39.94057
93	2008-02-06 05:51:43	116.44759	39.91992
93	2008-02-06 05:56:43	116.45819	39.92182
93	2008-02-06 06:01:43	116.45596	39.93249
93	2008-02-06 06:06:43	116.4441	39.93088
93	2008-02-06 06:11:43	116.45004	39.93228
93	2008-02-06 06:16:43	116.44899	39.95602
93	2008-02-06 06:21:43	116.45695	39.95585
93	2008-02-06 06:27:09	116.48368	39.96695
93	2008-02-06 06:31:43	116.49929	39.95299
93	2008-02-06 06:31:43	116.49929	39.95299
93	2008-02-06 06:36:42	116.49755	39.95233
93	2008-02-06 06:41:42	116.49755	39.95236
93	2008-02-06 06:46:42	116.49759	39.95236
93	2008-02-06 06:51:42	116.49756	39.95236
93	2008-02-06 06:56:42	116.49757	39.95231
93	2008-02-06 07:01:42	116.49756	39.95236
93	2008-02-06 07:06:42	116.49757	39.95237
93	2008-02-06 07:11:42	116.49757	39.95236
93	2008-02-06 07:16:42	116.49758	39.95236
93	2008-02-06 07:21:42	116.4976	39.95237
93	2008-02-06 07:26:42	116.48723	39.96009
93	2008-02-06 07:31:42	116.48374	39.97677
93	2008-02-06 07:41:42	116.46903	39.97634
93	2008-02-06 07:46:42	116.47549	39.98189
93	2008-02-06 07:51:42	116.50458	40.00862
93	2008-02-06 07:56:42	116.53263	40.04997
93	2008-02-06 08:01:42	116.55356	40.09029
93	2008-02-06 08:06:42	116.5816	40.11684
93	2008-02-06 08:11:42	116.62289	40.11633
93	2008-02-06 08:16:42	116.67248	40.11449
93	2008-02-06 08:21:42	116.73816	40.12493
93	2008-02-06 08:26:42	116.79956	40.14705
93	2008-02-06 08:26:42	116.79956	40.14705
93	2008-02-06 08:31:42	116.84416	40.15142
93	2008-02-06 08:36:42	116.90836	40.15234
93	2008-02-06 08:41:42	116.96481	40.14735
93	2008-02-06 08:46:42	117.01619	40.14131
93	2008-02-06 08:51:42	117.08113	40.14398
93	2008-02-06 08:56:42	117.10327	40.15234
93	2008-02-06 08:56:42	117.10327	40.15234
93	2008-02-06 09:01:42	117.12628	40.15251
93	2008-02-06 09:06:42	117.1753	40.16685
93	2008-02-06 09:11:42	117.22526	40.17201
93	2008-02-06 09:16:42	117.26276	40.20133
93	2008-02-06 09:21:42	117.26464	40.20165
93	2008-02-06 09:26:42	117.26464	40.20169
93	2008-02-06 09:31:42	117.26473	40.20166
93	2008-02-06 09:36:42	117.26472	40.20167
93	2008-02-06 09:41:42	117.26464	40.20174
93	2008-02-06 09:46:42	117.26465	40.20172
93	2008-02-06 09:51:42	117.26457	40.20173
93	2008-02-06 09:56:42	117.26466	40.20167
93	2008-02-06 10:01:42	117.26465	40.2017
93	2008-02-06 10:06:42	117.26461	40.20171
93	2008-02-06 10:11:42	117.26461	40.20171
93	2008-02-06 10:16:42	117.26458	40.20172
93	2008-02-06 10:26:42	117.26462	40.2017
93	2008-02-06 10:31:42	117.26461	40.20171
93	2008-02-06 10:41:42	117.26459	40.20174
93	2008-02-06 10:46:41	117.26458	40.20165
93	2008-02-06 10:51:41	117.26457	40.20166
93	2008-02-06 10:56:41	117.26461	40.20169
93	2008-02-06 11:01:41	117.26462	40.20171
93	2008-02-06 11:06:41	117.2646	40.20169
93	2008-02-06 11:11:41	117.2646	40.20177
93	2008-02-06 11:16:41	117.2646	40.20175
93	2008-02-06 11:21:41	117.26461	40.20174
93	2008-02-06 11:21:41	117.26461	40.20174
93	2008-02-06 11:26:41	117.26465	40.20172
93	2008-02-06 11:36:41	117.26462	40.20178
93	2008-02-06 11:41:41	117.2647	40.20173
93	2008-02-06 11:46:41	117.26461	40.2017
93	2008-02-06 11:51:41	117.2646	40.20173
93	2008-02-06 11:56:41	117.2646	40.20174
93	2008-02-06 12:01:41	117.2646	40.20172
93	2008-02-06 12:06:41	117.26464	40.20172
93	2008-02-06 12:11:41	117.26464	40.20169
93	2008-02-06 12:16:41	117.26459	40.20131
93	2008-02-06 12:21:41	117.26459	40.20131
93	2008-02-06 12:26:41	117.26345	40.20273
93	2008-02-06 12:31:41	117.26349	40.20261
93	2008-02-06 12:36:41	117.25378	40.18103
93	2008-02-06 12:41:41	117.22321	40.17169
93	2008-02-06 12:46:41	117.22326	40.17161
93	2008-02-06 12:51:41	117.22325	40.17161
93	2008-02-06 12:56:41	117.22327	40.17172
93	2008-02-06 13:01:41	117.24212	40.17539
93	2008-02-06 13:06:41	117.25365	40.17905
93	2008-02-06 13:11:41	117.25455	40.18652
93	2008-02-06 13:16:41	117.25986	40.20034
93	2008-02-06 13:21:41	117.25984	40.20033
93	2008-02-06 13:26:41	117.26344	40.20272
93	2008-02-06 13:31:41	117.26348	40.20271
93	2008-02-06 13:36:41	117.26345	40.20269
93	2008-02-06 13:41:41	117.26347	40.20272
93	2008-02-06 13:46:41	117.26343	40.20269
93	2008-02-06 13:46:41	117.26343	40.20269
93	2008-02-06 13:51:41	117.26347	40.20268
93	2008-02-06 13:56:41	117.26345	40.20266
93	2008-02-06 14:01:41	117.26347	40.20268
93	2008-02-06 14:11:41	117.26348	40.2027
93	2008-02-06 14:16:41	117.26349	40.20273
93	2008-02-06 14:21:41	117.26345	40.20274
93	2008-02-06 14:26:41	117.26343	40.20267
93	2008-02-06 14:31:41	117.26345	40.20269
93	2008-02-06 14:36:41	117.26348	40.20271
93	2008-02-06 14:46:40	117.26339	40.2027
93	2008-02-06 14:51:40	117.26342	40.20277
93	2008-02-06 14:56:40	117.26351	40.20273
93	2008-02-06 15:01:40	117.26345	40.20274
93	2008-02-06 15:06:40	117.26343	40.20271
93	2008-02-06 15:11:40	117.26348	40.20272
93	2008-02-06 15:16:40	117.26346	40.20272
93	2008-02-06 15:21:40	117.26345	40.20273
93	2008-02-06 15:26:40	117.26344	40.20273
93	2008-02-06 15:31:40	117.26346	40.20269
93	2008-02-06 15:36:40	117.26342	40.20273
93	2008-02-06 15:41:40	117.26337	40.20276
93	2008-02-06 15:46:40	117.26343	40.20274
93	2008-02-06 15:51:40	117.26345	40.20273
93	2008-02-06 15:56:40	117.26348	40.2027
93	2008-02-06 16:01:40	117.26348	40.20271
93	2008-02-06 16:06:40	117.26351	40.2027
93	2008-02-06 16:11:40	117.2604	40.20116
93	2008-02-06 16:11:40	117.2604	40.20116
93	2008-02-06 16:16:40	117.26114	40.19972
93	2008-02-06 16:21:40	117.26112	40.19976
93	2008-02-06 16:31:40	117.26109	40.19977
93	2008-02-06 16:36:40	117.25449	40.18611
93	2008-02-06 16:41:40	117.20758	40.16722
93	2008-02-06 16:51:40	117.11698	40.14432
93	2008-02-06 16:56:40	117.11479	40.141
93	2008-02-06 17:01:40	117.11484	40.14088
93	2008-02-06 17:06:40	117.11595	40.13475
93	2008-02-06 17:11:40	117.11575	40.13536
93	2008-02-06 17:21:40	117.1158	40.13546
93	2008-02-06 17:26:40	117.11575	40.13535
93	2008-02-06 17:31:40	117.11574	40.13537
93	2008-02-06 17:36:40	117.11573	40.13533
93	2008-02-06 17:41:40	117.11751	40.13887
93	2008-02-06 17:46:40	117.10496	40.14217
93	2008-02-06 17:51:40	117.11718	40.13789
93	2008-02-06 17:56:40	117.11724	40.13795
93	2008-02-06 18:01:40	117.11718	40.13791
93	2008-02-06 18:06:40	117.11738	40.13978
93	2008-02-06 18:11:30	117.11731	40.13982
93	2008-02-06 18:11:33	117.11731	40.13982
93	2008-02-06 18:16:40	117.11682	40.14423
93	2008-02-06 18:21:40	117.15916	40.14438
93	2008-02-06 18:26:40	117.21695	40.14754
93	2008-02-06 18:31:40	117.21406	40.16846
93	2008-02-06 18:36:40	117.21405	40.16844
93	2008-02-06 18:36:40	117.21405	40.16844
93	2008-02-06 18:41:43	117.23404	40.17374
93	2008-02-06 18:46:39	117.28664	40.18261
93	2008-02-06 18:51:39	117.31107	40.1865
93	2008-02-06 18:56:39	117.34013	40.18287
93	2008-02-06 19:01:39	117.34654	40.18132
93	2008-02-06 19:06:39	117.34458	40.18171
93	2008-02-06 19:11:39	117.3445	40.1818
93	2008-02-06 19:16:39	117.34452	40.18175
93	2008-02-06 19:21:39	117.34455	40.18176
93	2008-02-06 19:26:39	117.34457	40.18171
93	2008-02-06 19:31:39	117.34456	40.18173
93	2008-02-06 19:36:39	117.34456	40.18177
93	2008-02-06 19:41:39	117.34453	40.18181
93	2008-02-06 19:46:39	117.34452	40.18182
93	2008-02-06 19:51:39	117.34452	40.1818
93	2008-02-06 19:56:39	117.34455	40.18178
93	2008-02-06 20:01:39	117.34452	40.18183
93	2008-02-06 20:06:39	117.34452	40.1818
93	2008-02-06 20:11:39	117.34453	40.1818
93	2008-02-06 20:21:39	117.34971	40.18121
93	2008-02-06 20:26:39	117.35805	40.18214
93	2008-02-06 20:31:39	117.35805	40.18215
93	2008-02-06 20:36:39	117.35802	40.18215
93	2008-02-06 20:41:39	117.35809	40.18213
93	2008-02-06 20:46:39	117.35808	40.18212
93	2008-02-06 20:51:39	117.35804	40.18213
93	2008-02-06 20:56:39	117.35312	40.1813
93	2008-02-06 21:01:39	117.32792	40.18612
93	2008-02-06 21:01:39	117.32792	40.18612
93	2008-02-06 21:11:39	117.26324	40.17795
93	2008-02-06 21:16:39	117.25737	40.19446
93	2008-02-06 21:21:39	117.26102	40.19973
93	2008-02-06 21:26:39	117.26102	40.19984
93	2008-02-06 21:31:39	117.261	40.19989
93	2008-02-06 21:36:39	117.26101	40.19991
93	2008-02-06 21:41:39	117.26106	40.19987
93	2008-02-06 21:46:39	117.26106	40.19982
93	2008-02-06 21:51:39	117.26104	40.19986
93	2008-02-06 22:01:39	117.26106	40.19981
93	2008-02-06 22:06:39	117.26109	40.19979
93	2008-02-06 22:16:39	117.26109	40.19984
93	2008-02-06 22:21:39	117.26112	40.1999
93	2008-02-06 22:26:39	117.26111	40.19984
93	2008-02-06 22:31:39	117.26111	40.19984
93	2008-02-06 22:36:39	117.26111	40.19987
93	2008-02-06 22:41:39	117.26113	40.19989
93	2008-02-06 22:46:38	117.26111	40.19983
93	2008-02-06 22:51:38	117.26109	40.19982
93	2008-02-06 22:56:38	117.26108	40.19981
93	2008-02-06 23:01:38	117.26111	40.19982
93	2008-02-06 23:06:38	117.26113	40.19981
93	2008-02-06 23:11:38	117.26111	40.19984
93	2008-02-06 23:16:38	117.26113	40.19989
93	2008-02-06 23:21:38	117.2611	40.19982
93	2008-02-06 23:26:38	117.26109	40.19979
93	2008-02-06 23:26:38	117.26109	40.19979
93	2008-02-06 23:31:38	117.26108	40.19982
93	2008-02-06 23:41:38	117.26109	40.19981
93	2008-02-06 23:46:38	117.26109	40.1998
93	2008-02-06 23:51:38	117.2611	40.1998
93	2008-02-06 23:56:38	117.26113	40.19981
93	2008-02-07 00:01:38	117.26111	40.1998
93	2008-02-07 00:06:38	117.26112	40.19979
93	2008-02-07 00:11:38	117.26111	40.19977
93	2008-02-07 00:16:38	117.26109	40.19982
93	2008-02-07 00:21:38	117.26108	40.19984
93	2008-02-07 00:26:38	117.26106	40.19983
93	2008-02-07 00:31:38	117.26107	40.19988
93	2008-02-07 00:36:38	117.26102	40.19979
93	2008-02-07 00:41:38	117.26106	40.19976
93	2008-02-07 00:46:38	117.26108	40.19979
93	2008-02-07 00:51:38	117.26109	40.19982
93	2008-02-07 00:56:38	117.2611	40.19982
93	2008-02-07 01:06:38	117.26108	40.19977
93	2008-02-07 01:11:38	117.26111	40.19977
93	2008-02-07 01:16:38	117.26114	40.19977
93	2008-02-07 01:21:38	117.26105	40.19978
93	2008-02-07 01:26:38	117.26107	40.19983
93	2008-02-07 01:31:38	117.26101	40.19986
93	2008-02-07 01:36:38	117.26104	40.19986
93	2008-02-07 01:46:38	117.26108	40.19988
93	2008-02-07 01:51:38	117.2611	40.19984
93	2008-02-07 01:51:38	117.2611	40.19984
93	2008-02-07 01:56:38	117.26111	40.19984
93	2008-02-07 02:11:38	117.26113	40.19984
93	2008-02-07 02:16:38	117.26107	40.19984
93	2008-02-07 02:21:38	117.26111	40.19985
93	2008-02-07 02:26:38	117.2611	40.19985
93	2008-02-07 02:31:38	117.26111	40.19986
93	2008-02-07 02:36:38	117.2611	40.19983
93	2008-02-07 02:41:38	117.26109	40.19981
93	2008-02-07 02:46:38	117.26115	40.19991
93	2008-02-07 02:51:37	117.26111	40.19988
93	2008-02-07 02:56:37	117.26109	40.19987
93	2008-02-07 03:01:37	117.26114	40.19988
93	2008-02-07 03:11:37	117.26113	40.19985
93	2008-02-07 03:26:37	117.26108	40.19986
93	2008-02-07 03:31:37	117.26112	40.19983
93	2008-02-07 03:36:37	117.26105	40.19985
93	2008-02-07 03:41:37	117.26102	40.1999
93	2008-02-07 03:46:37	117.26108	40.19988
93	2008-02-07 03:51:37	117.26105	40.19984
93	2008-02-07 03:56:37	117.26109	40.19983
93	2008-02-07 04:01:37	117.26107	40.19986
93	2008-02-07 04:06:37	117.26109	40.19985
93	2008-02-07 04:11:37	117.26108	40.19983
93	2008-02-07 04:16:37	117.26107	40.19983
93	2008-02-07 04:16:37	117.26107	40.19983
93	2008-02-07 04:21:37	117.26104	40.19985
93	2008-02-07 04:26:37	117.26107	40.19986
93	2008-02-07 04:31:37	117.26106	40.19984
93	2008-02-07 04:36:37	117.26106	40.19985
93	2008-02-07 04:41:37	117.26111	40.19991
93	2008-02-07 04:46:37	117.26108	40.19985
93	2008-02-07 04:51:37	117.26108	40.19995
93	2008-02-07 04:56:37	117.26106	40.19984
93	2008-02-07 05:01:37	117.2611	40.1998
93	2008-02-07 05:06:37	117.26107	40.19986
93	2008-02-07 05:16:37	117.2611	40.19988
93	2008-02-07 05:21:37	117.26109	40.1998
93	2008-02-07 05:26:37	117.26111	40.19981
93	2008-02-07 05:31:37	117.26107	40.19984
93	2008-02-07 05:36:37	117.26108	40.19983
93	2008-02-07 05:41:37	117.26103	40.1998
93	2008-02-07 05:46:37	117.26106	40.1998
93	2008-02-07 05:51:37	117.26108	40.19981
93	2008-02-07 05:56:37	117.26105	40.19977
93	2008-02-07 06:01:37	117.26109	40.19979
93	2008-02-07 06:06:37	117.26108	40.19978
93	2008-02-07 06:16:37	117.2611	40.19985
93	2008-02-07 06:26:37	117.26106	40.19979
93	2008-02-07 06:31:37	117.26106	40.19978
93	2008-02-07 06:36:37	117.26109	40.19984
93	2008-02-07 06:41:37	117.26105	40.19982
93	2008-02-07 06:41:37	117.26105	40.19982
93	2008-02-07 06:46:37	117.26102	40.19984
93	2008-02-07 06:51:37	117.26106	40.19982
93	2008-02-07 06:56:37	117.26106	40.19983
93	2008-02-07 07:01:37	117.26108	40.19983
93	2008-02-07 07:06:36	117.26111	40.19981
93	2008-02-07 07:11:36	117.26111	40.19981
93	2008-02-07 07:16:36	117.2611	40.1998
93	2008-02-07 07:21:36	117.26105	40.19989
93	2008-02-07 07:26:36	117.26108	40.19982
93	2008-02-07 07:36:36	117.26105	40.1998
93	2008-02-07 07:41:36	117.26105	40.19982
93	2008-02-07 07:46:36	117.26107	40.19979
93	2008-02-07 07:51:36	117.2611	40.19979
93	2008-02-07 07:56:38	117.2611	40.19983
93	2008-02-07 08:01:36	117.26111	40.19979
93	2008-02-07 08:11:36	117.26109	40.19976
93	2008-02-07 08:16:36	117.26107	40.1998
93	2008-02-07 08:21:36	117.2611	40.19975
93	2008-02-07 08:26:36	117.26113	40.19978
93	2008-02-07 08:31:36	117.26113	40.19982
93	2008-02-07 08:36:36	117.26116	40.19976
93	2008-02-07 08:41:36	117.26114	40.19977
93	2008-02-07 08:46:36	117.26107	40.19982
93	2008-02-07 08:51:36	117.26115	40.19976
93	2008-02-07 08:56:36	117.26109	40.1998
93	2008-02-07 09:01:36	117.2611	40.19977
93	2008-02-07 09:06:36	117.2611	40.19981
93	2008-02-07 09:06:36	117.2611	40.19981
93	2008-02-07 09:11:36	117.26114	40.19981
93	2008-02-07 09:16:36	117.26106	40.19984
93	2008-02-07 09:21:36	117.26113	40.19982
93	2008-02-07 09:26:36	117.26109	40.19983
93	2008-02-07 09:31:36	117.26112	40.19986
93	2008-02-07 09:36:36	117.26113	40.19976
93	2008-02-07 09:41:36	117.26107	40.19983
93	2008-02-07 09:46:36	117.26117	40.19979
93	2008-02-07 09:51:36	117.26105	40.19987
93	2008-02-07 09:56:36	117.26112	40.19984
93	2008-02-07 10:01:36	117.26111	40.19983
93	2008-02-07 10:06:36	117.26111	40.19982
93	2008-02-07 10:11:36	117.26457	40.20133
93	2008-02-07 10:16:36	117.26457	40.20134
93	2008-02-07 10:21:36	117.26346	40.20273
93	2008-02-07 10:26:36	117.26353	40.20256
93	2008-02-07 10:31:36	117.29355	40.21269
93	2008-02-07 10:36:36	117.3301	40.21588
93	2008-02-07 10:41:47	117.34649	40.23185
93	2008-02-07 10:46:36	117.34181	40.24975
93	2008-02-07 10:51:36	117.34057	40.25343
93	2008-02-07 11:01:36	117.34061	40.25368
93	2008-02-07 11:06:36	117.34056	40.25366
93	2008-02-07 11:11:36	117.34057	40.25365
93	2008-02-07 11:21:35	117.34398	40.22055
93	2008-02-07 11:26:35	117.31944	40.19889
93	2008-02-07 11:31:35	117.30892	40.18716
93	2008-02-07 11:31:35	117.30892	40.18716
93	2008-02-07 11:36:35	117.33817	40.18294
93	2008-02-07 11:41:35	117.34443	40.18175
93	2008-02-07 11:46:35	117.34441	40.18173
93	2008-02-07 11:51:35	117.3444	40.18173
93	2008-02-07 11:56:35	117.34439	40.18175
93	2008-02-07 12:01:35	117.3444	40.18176
93	2008-02-07 12:06:35	117.3444	40.18176
93	2008-02-07 12:11:35	117.34438	40.18175
93	2008-02-07 12:16:35	117.34441	40.18175
93	2008-02-07 12:21:35	117.34436	40.18175
93	2008-02-07 12:26:35	117.34439	40.18174
93	2008-02-07 12:31:35	117.34441	40.18173
93	2008-02-07 12:36:35	117.3444	40.18174
93	2008-02-07 12:41:35	117.3444	40.18174
93	2008-02-07 12:46:35	117.34437	40.18171
93	2008-02-07 12:56:35	117.34438	40.1817
93	2008-02-07 13:01:35	117.34437	40.18171
93	2008-02-07 13:06:35	117.34438	40.18173
93	2008-02-07 13:11:35	117.34441	40.18172
93	2008-02-07 13:16:35	117.34442	40.18171
93	2008-02-07 13:21:35	117.34443	40.18172
93	2008-02-07 13:26:35	117.32549	40.18552
93	2008-02-07 13:31:35	117.29571	40.18499
93	2008-02-07 13:36:35	117.27131	40.19569
93	2008-02-07 13:36:35	117.27131	40.19569
93	2008-02-07 13:36:38	116.64024	41.20495
93	2008-02-07 13:46:35	117.2646	40.20148
93	2008-02-07 13:51:36	117.26462	40.20152
93	2008-02-07 13:56:35	117.2646	40.20147
93	2008-02-07 13:56:35	117.2646	40.20147
93	2008-02-07 14:01:35	117.26459	40.20147
93	2008-02-07 14:06:35	117.2646	40.20145
93	2008-02-07 14:11:35	117.2646	40.20146
93	2008-02-07 14:16:35	117.26457	40.2015
93	2008-02-07 14:21:35	117.26461	40.20144
93	2008-02-07 14:26:35	117.26462	40.20146
93	2008-02-07 14:31:35	117.26459	40.20145
93	2008-02-07 14:36:35	117.26457	40.20142
93	2008-02-07 14:41:35	117.26461	40.20145
93	2008-02-07 14:46:35	117.26461	40.20145
93	2008-02-07 14:51:35	117.26462	40.20147
93	2008-02-07 14:56:35	117.26461	40.20148
93	2008-02-07 15:01:35	117.2646	40.20148
93	2008-02-07 15:06:35	117.26459	40.20149
93	2008-02-07 15:11:35	117.2646	40.2015
93	2008-02-07 15:16:35	117.26455	40.20147
93	2008-02-07 15:21:34	117.26461	40.20149
93	2008-02-07 15:26:34	117.26462	40.20149
93	2008-02-07 15:31:34	117.26462	40.20145
93	2008-02-07 15:36:34	117.26459	40.20145
93	2008-02-07 15:41:34	117.26459	40.20146
93	2008-02-07 15:46:34	117.26456	40.20143
93	2008-02-07 15:51:34	117.2646	40.20145
93	2008-02-07 15:56:34	117.26461	40.20149
93	2008-02-07 16:01:34	117.2646	40.20144
93	2008-02-07 16:06:34	117.26458	40.20145
93	2008-02-07 16:11:34	117.26458	40.20151
93	2008-02-07 16:16:34	117.26456	40.20149
93	2008-02-07 16:21:34	117.26459	40.20146
93	2008-02-07 16:21:34	117.26459	40.20146
93	2008-02-07 16:26:34	117.26457	40.20142
93	2008-02-07 16:31:34	117.26459	40.20146
93	2008-02-07 16:36:34	117.26458	40.20145
93	2008-02-07 16:41:34	117.2646	40.20154
93	2008-02-07 16:46:34	117.26458	40.20147
93	2008-02-07 16:51:34	117.26459	40.2015
93	2008-02-07 16:56:34	117.2646	40.20148
93	2008-02-07 17:01:34	117.26462	40.20143
93	2008-02-07 17:06:34	117.26461	40.20149
93	2008-02-07 17:11:34	117.26462	40.20146
93	2008-02-07 17:16:34	117.26464	40.20144
93	2008-02-07 17:21:34	117.26459	40.20143
93	2008-02-07 17:26:34	117.26458	40.20142
93	2008-02-07 17:31:34	117.2646	40.20145
93	2008-02-07 17:36:34	117.26458	40.20146
93	2008-02-07 17:41:34	117.26459	40.20142
93	2008-02-07 17:46:34	117.2646	40.20143
93	2008-02-07 17:51:34	117.26457	40.20144
93	2008-02-07 17:56:34	117.26457	40.20144
93	2008-02-07 18:01:34	117.26459	40.20143
93	2008-02-07 18:06:34	117.26461	40.20144
93	2008-02-07 18:11:34	117.26461	40.20145
93	2008-02-07 18:11:42	117.2646	40.20146
93	2008-02-07 18:16:34	117.26458	40.20143
93	2008-02-07 18:21:34	117.2646	40.20143
93	2008-02-07 18:26:34	117.26459	40.20143
93	2008-02-07 18:31:34	117.26457	40.20145
93	2008-02-07 18:36:34	117.26457	40.20143
93	2008-02-07 18:41:34	117.26459	40.20144
93	2008-02-07 18:46:34	117.26457	40.20143
93	2008-02-07 18:46:34	117.26457	40.20143
93	2008-02-07 18:51:34	117.26461	40.20143
93	2008-02-07 18:56:34	117.26458	40.20145
93	2008-02-07 19:01:34	117.26458	40.20144
93	2008-02-07 19:06:34	117.2646	40.20145
93	2008-02-07 19:11:34	117.26461	40.20146
93	2008-02-07 19:16:34	117.26458	40.2015
93	2008-02-07 19:21:33	117.26458	40.20145
93	2008-02-07 19:26:33	117.26458	40.20147
93	2008-02-07 19:31:33	117.2646	40.20147
93	2008-02-07 19:36:33	117.26461	40.20149
93	2008-02-07 19:41:33	117.26461	40.20145
93	2008-02-07 19:46:33	117.2646	40.20145
93	2008-02-07 19:51:33	117.26458	40.20141
93	2008-02-07 19:56:33	117.26459	40.20146
93	2008-02-07 20:01:33	117.26462	40.20172
93	2008-02-07 20:06:33	117.26464	40.20169
93	2008-02-07 20:11:33	117.26463	40.20172
93	2008-02-07 20:16:33	117.2646	40.20175
93	2008-02-07 20:21:33	117.26459	40.20172
93	2008-02-07 20:26:33	117.26466	40.20172
93	2008-02-07 20:31:33	117.26466	40.20173
93	2008-02-07 20:36:33	117.2646	40.20167
93	2008-02-07 20:41:33	117.2646	40.20175
93	2008-02-07 20:46:33	117.26458	40.20176
93	2008-02-07 20:51:33	117.26458	40.20171
93	2008-02-07 20:56:33	117.26456	40.20173
93	2008-02-07 21:01:33	117.26459	40.20173
93	2008-02-07 21:06:33	117.26462	40.20174
93	2008-02-07 21:11:33	117.26461	40.20173
93	2008-02-07 21:11:33	117.26461	40.20173
93	2008-02-07 21:16:33	117.26464	40.20173
93	2008-02-07 21:21:33	117.26464	40.20174
93	2008-02-07 21:26:33	117.26461	40.20177
93	2008-02-07 21:31:33	117.26459	40.20176
93	2008-02-07 21:36:33	117.26459	40.20175
93	2008-02-07 21:41:33	117.26458	40.20176
93	2008-02-07 21:46:33	117.26459	40.20174
93	2008-02-07 21:51:33	117.26459	40.20172
93	2008-02-07 21:56:33	117.2646	40.2017
93	2008-02-07 22:01:33	117.26462	40.20169
93	2008-02-07 22:06:33	117.26462	40.20172
93	2008-02-07 22:11:33	117.2646	40.20175
93	2008-02-07 22:16:33	117.26458	40.2017
93	2008-02-07 22:21:33	117.26462	40.20171
93	2008-02-07 22:26:33	117.26465	40.20171
93	2008-02-07 22:31:33	117.26462	40.20174
93	2008-02-07 22:36:33	117.26463	40.20174
93	2008-02-07 22:41:33	117.26463	40.20174
93	2008-02-07 22:46:33	117.26461	40.20169
93	2008-02-07 22:51:33	117.26463	40.20172
93	2008-02-07 22:56:33	117.26461	40.2017
93	2008-02-07 23:01:33	117.26464	40.20171
93	2008-02-07 23:06:33	117.26461	40.20174
93	2008-02-07 23:11:33	117.2646	40.20171
93	2008-02-07 23:16:33	117.26459	40.20168
93	2008-02-07 23:21:33	117.26467	40.2017
93	2008-02-07 23:26:32	117.26468	40.20171
93	2008-02-07 23:31:32	117.26462	40.20169
93	2008-02-07 23:36:32	117.26466	40.20171
93	2008-02-07 23:36:32	117.26466	40.20171
93	2008-02-07 23:41:32	117.26462	40.20172
93	2008-02-07 23:46:32	117.26457	40.20168
93	2008-02-07 23:51:32	117.26461	40.20166
93	2008-02-07 23:56:32	117.26461	40.2017
93	2008-02-08 00:06:32	117.26458	40.20169
93	2008-02-08 00:11:32	117.26459	40.20171
93	2008-02-08 00:16:32	117.26457	40.2017
93	2008-02-08 00:21:32	117.26459	40.2017
93	2008-02-08 00:26:32	117.26458	40.2017
93	2008-02-08 00:31:32	117.26456	40.2017
93	2008-02-08 00:36:32	117.26457	40.2017
93	2008-02-08 00:41:32	117.26457	40.2017
93	2008-02-08 00:46:32	117.26461	40.20169
93	2008-02-08 00:51:32	117.26461	40.20169
93	2008-02-08 00:56:32	117.26461	40.2017
93	2008-02-08 01:01:32	117.26461	40.20171
93	2008-02-08 01:06:32	117.26463	40.2017
93	2008-02-08 01:11:32	117.2646	40.20166
93	2008-02-08 01:16:32	117.26457	40.20173
93	2008-02-08 01:21:32	117.26453	40.20175
93	2008-02-08 01:26:32	117.26451	40.20175
93	2008-02-08 01:31:32	117.26454	40.20172
93	2008-02-08 01:36:32	117.26461	40.20172
93	2008-02-08 01:41:32	117.26461	40.2017
93	2008-02-08 01:46:32	117.26459	40.20173
93	2008-02-08 01:51:32	117.26459	40.20174
93	2008-02-08 01:56:32	117.2646	40.20174
93	2008-02-08 02:01:32	117.26456	40.20177
93	2008-02-08 02:21:32	117.26466	40.2017
93	2008-02-08 02:46:33	117.26457	40.20172
93	2008-02-08 02:51:32	117.26459	40.20173
93	2008-02-08 02:56:32	117.26459	40.20171
93	2008-02-08 03:01:32	117.26457	40.20173
93	2008-02-08 03:06:32	117.26464	40.20175
93	2008-02-08 03:11:32	117.26458	40.20176
93	2008-02-08 03:16:32	117.26466	40.20173
93	2008-02-08 03:21:32	117.26462	40.20173
93	2008-02-08 03:26:32	117.2646	40.2017
93	2008-02-08 03:31:32	117.2646	40.20169
93	2008-02-08 03:36:31	117.26462	40.20171
93	2008-02-08 03:41:31	117.26459	40.2017
93	2008-02-08 03:46:31	117.26458	40.20171
93	2008-02-08 03:51:31	117.26463	40.20172
93	2008-02-08 03:56:31	117.26461	40.20173
93	2008-02-08 04:01:31	117.26463	40.20173
93	2008-02-08 04:06:31	117.26456	40.20177
93	2008-02-08 04:11:31	117.26462	40.20172
93	2008-02-08 04:11:31	117.26462	40.20172
93	2008-02-08 04:16:31	117.26462	40.20174
93	2008-02-08 04:21:31	117.26463	40.20173
93	2008-02-08 04:26:31	117.26463	40.20172
93	2008-02-08 04:26:31	117.26463	40.20172
93	2008-02-08 04:31:31	117.26462	40.20169
93	2008-02-08 04:31:31	117.26462	40.20169
93	2008-02-08 04:36:31	117.26459	40.20173
93	2008-02-08 04:41:31	117.26464	40.20173
93	2008-02-08 04:46:31	117.2646	40.20172
93	2008-02-08 04:51:31	117.26462	40.20168
93	2008-02-08 04:56:31	117.26464	40.20171
93	2008-02-08 05:01:31	117.26463	40.20171
93	2008-02-08 05:06:31	117.26458	40.20172
93	2008-02-08 05:11:31	117.26461	40.20171
93	2008-02-08 05:16:31	117.26458	40.20167
93	2008-02-08 05:21:31	117.2646	40.20172
93	2008-02-08 05:26:31	117.2646	40.20171
93	2008-02-08 05:31:31	117.2646	40.2017
93	2008-02-08 05:36:31	117.26459	40.2017
93	2008-02-08 05:41:31	117.26459	40.20168
93	2008-02-08 05:46:31	117.26464	40.20166
93	2008-02-08 05:51:31	117.26463	40.20168
93	2008-02-08 05:56:31	117.26463	40.20168
93	2008-02-08 06:01:31	117.26465	40.20171
93	2008-02-08 06:06:31	117.26463	40.2017
93	2008-02-08 06:11:31	117.26462	40.20168
93	2008-02-08 06:16:31	117.2646	40.20168
93	2008-02-08 06:21:31	117.26461	40.20165
93	2008-02-08 06:26:31	117.26462	40.20163
93	2008-02-08 06:31:31	117.26463	40.2017
93	2008-02-08 06:36:31	117.26464	40.20159
93	2008-02-08 06:41:31	117.26462	40.20164
93	2008-02-08 06:46:31	117.26462	40.20166
93	2008-02-08 06:51:31	117.26462	40.20171
93	2008-02-08 06:51:31	117.26462	40.20171
93	2008-02-08 06:56:31	117.26461	40.2017
93	2008-02-08 07:01:31	117.2646	40.20169
93	2008-02-08 07:06:31	117.26461	40.2017
93	2008-02-08 07:11:31	117.26464	40.2017
93	2008-02-08 07:16:31	117.26461	40.2017
93	2008-02-08 07:21:31	117.2646	40.2017
93	2008-02-08 07:26:31	117.26461	40.20168
93	2008-02-08 07:31:31	117.26464	40.20168
93	2008-02-08 07:36:31	117.26458	40.20174
93	2008-02-08 07:41:31	117.26461	40.20168
93	2008-02-08 07:46:30	117.26459	40.2017
93	2008-02-08 07:51:30	117.26462	40.20169
93	2008-02-08 07:56:30	117.26462	40.2017
93	2008-02-08 08:01:30	117.26466	40.20167
93	2008-02-08 08:06:30	117.26464	40.20167
93	2008-02-08 08:11:30	117.26459	40.20162
93	2008-02-08 08:16:30	117.26457	40.20168
93	2008-02-08 08:21:30	117.26464	40.20168
93	2008-02-08 08:26:30	117.26462	40.20166
93	2008-02-08 08:31:30	117.26458	40.20167
93	2008-02-08 08:36:30	117.26458	40.20173
93	2008-02-08 08:41:30	117.26462	40.20168
93	2008-02-08 08:46:30	117.26461	40.20171
93	2008-02-08 08:51:30	117.26462	40.20167
93	2008-02-08 08:56:30	117.26462	40.20171
93	2008-02-08 09:01:30	117.26462	40.20167
93	2008-02-08 09:06:30	117.26464	40.20169
93	2008-02-08 09:11:30	117.26461	40.20171
93	2008-02-08 09:16:30	117.2646	40.2017
93	2008-02-08 09:16:30	117.2646	40.2017
93	2008-02-08 09:21:30	117.26458	40.20168
93	2008-02-08 09:21:30	117.26458	40.20168
93	2008-02-08 09:26:30	117.26463	40.20168
93	2008-02-08 09:31:30	117.2646	40.20167
93	2008-02-08 09:36:30	117.26459	40.20169
93	2008-02-08 09:41:30	117.26459	40.20172
93	2008-02-08 09:46:30	117.26464	40.20169
93	2008-02-08 09:51:30	117.26462	40.20171
93	2008-02-08 09:56:30	117.2646	40.20171
93	2008-02-08 10:01:30	117.26464	40.20172
93	2008-02-08 10:06:30	117.26465	40.20171
93	2008-02-08 10:11:30	117.26467	40.20169
93	2008-02-08 10:16:30	117.26466	40.20168
93	2008-02-08 10:21:30	117.26465	40.20174
93	2008-02-08 10:26:30	117.26463	40.20173
93	2008-02-08 10:31:30	117.26461	40.20171
93	2008-02-08 10:36:30	117.26461	40.20178
93	2008-02-08 10:41:30	117.26459	40.20169
93	2008-02-08 10:46:30	117.26303	40.20139
93	2008-02-08 10:51:30	117.2546	40.18655
93	2008-02-08 10:56:30	117.2483	40.1758
93	2008-02-08 11:01:30	117.24833	40.17582
93	2008-02-08 11:06:30	116.22653	39.84339
93	2008-02-08 11:06:30	117.24831	40.17573
93	2008-02-08 11:11:30	117.24835	40.1758
93	2008-02-08 11:16:30	117.24839	40.17575
93	2008-02-08 11:21:30	117.24832	40.17575
93	2008-02-08 11:26:30	117.24832	40.17569
93	2008-02-08 11:31:30	117.26058	40.20115
93	2008-02-08 11:36:30	117.2646	40.2017
93	2008-02-08 11:41:30	117.2578	40.20078
93	2008-02-08 11:41:30	117.2578	40.20078
93	2008-02-08 11:46:30	117.24291	40.17544
93	2008-02-08 11:51:30	117.18754	40.16725
93	2008-02-08 11:56:30	117.14713	40.16155
93	2008-02-08 12:01:29	117.11682	40.14901
93	2008-02-08 12:06:29	117.08133	40.14409
93	2008-02-08 12:11:29	117.04639	40.1473
93	2008-02-08 12:16:29	117.04515	40.14703
93	2008-02-08 12:21:29	117.04521	40.14695
93	2008-02-08 12:26:29	117.04515	40.14696
93	2008-02-08 12:31:29	117.04511	40.14696
93	2008-02-08 12:36:29	117.04512	40.14694
93	2008-02-08 12:41:29	117.04514	40.14698
93	2008-02-08 12:44:29	117.04506	40.14699
93	2008-02-08 12:44:29	117.04506	40.14699
93	2008-02-08 12:46:29	117.04535	40.14694
93	2008-02-08 12:51:29	117.04627	40.14546
93	2008-02-08 12:56:29	117.0463	40.14548
93	2008-02-08 13:01:29	117.04743	40.13627
93	2008-02-08 13:06:29	117.0474	40.13628
93	2008-02-08 13:11:29	117.04742	40.13619
93	2008-02-08 13:16:29	117.04741	40.13625
93	2008-02-08 13:21:29	117.04743	40.13629
93	2008-02-08 13:26:29	117.04742	40.1363
93	2008-02-08 13:31:29	117.04738	40.13634
93	2008-02-08 13:36:29	117.04749	40.13638
93	2008-02-08 13:41:29	117.04744	40.13632
93	2008-02-08 13:46:29	117.04742	40.13627
93	2008-02-08 13:51:29	117.04744	40.13627
93	2008-02-08 13:56:29	117.04739	40.13625
93	2008-02-08 14:01:29	117.04743	40.13626
93	2008-02-08 14:06:29	117.04732	40.13619
93	2008-02-08 14:06:29	117.04732	40.13619
93	2008-02-08 14:11:29	117.04739	40.13621
93	2008-02-08 14:11:29	117.04739	40.13621
93	2008-02-08 14:16:29	117.04748	40.13632
93	2008-02-08 14:21:29	117.04741	40.13622
93	2008-02-08 14:26:29	117.04746	40.13629
93	2008-02-08 14:31:29	117.04746	40.13628
93	2008-02-08 14:36:29	117.04741	40.13627
93	2008-02-08 14:41:29	117.04743	40.1363
93	2008-02-08 14:46:29	117.04741	40.13624
93	2008-02-08 14:51:29	117.04743	40.13629
93	2008-02-08 14:56:29	117.04742	40.13629
93	2008-02-08 15:01:29	117.04739	40.13625
93	2008-02-08 15:06:29	117.04743	40.13631
93	2008-02-08 15:11:29	117.04747	40.13633
93	2008-02-08 15:16:29	117.04747	40.1363
93	2008-02-08 15:21:29	117.04748	40.13632
93	2008-02-08 15:26:29	117.04745	40.1363
93	2008-02-08 15:31:29	117.04746	40.1363
93	2008-02-08 15:36:29	117.04743	40.13627
93	2008-02-08 15:41:29	117.04749	40.13683
93	2008-02-08 15:46:29	117.05525	40.14497
93	2008-02-08 15:51:28	117.10452	40.14416
93	2008-02-08 15:56:28	117.12315	40.14434
93	2008-02-08 16:01:28	117.18184	40.14442
93	2008-02-08 16:06:28	117.25562	40.16054
93	2008-02-08 16:11:28	117.29834	40.18709
93	2008-02-08 16:16:28	117.32709	40.18558
93	2008-02-08 16:21:28	117.34461	40.18181
93	2008-02-08 16:26:28	117.34457	40.18184
93	2008-02-08 16:31:28	117.34458	40.18181
93	2008-02-08 16:36:28	117.34459	40.18179
93	2008-02-08 16:36:28	117.34459	40.18179
93	2008-02-08 16:41:28	117.34459	40.18183
93	2008-02-08 16:46:28	117.34462	40.18181
93	2008-02-08 16:51:28	117.32191	40.18528
93	2008-02-08 16:56:28	117.29716	40.18661
93	2008-02-08 17:01:28	117.2659	40.16654
93	2008-02-08 17:06:28	117.25904	40.16299
93	2008-02-08 17:11:28	117.25904	40.16301
93	2008-02-08 17:16:28	117.22838	40.15101
93	2008-02-08 17:21:28	117.16198	40.14437
93	2008-02-08 17:26:28	117.11484	40.14431
93	2008-02-08 17:31:28	117.06971	40.14394
93	2008-02-08 17:36:28	117.04742	40.13649
