# Supplementary material for: An adaptive map-matching algorithm based on hierarchical fuzzy system from vehicular GPS data
Source: PLoS One. 2017 Dec 5;12(12):e0188796. doi: 10.1371/journal.pone.0188796 (PMC5716534; doi:10.1371/journal.pone.0188796)
Supplement: S1 Data — (ZIP) [file pone.0188796.s001.zip › data samples/94.txt]

94	2008-02-02 13:36:37	116.50349	39.91475
94	2008-02-02 13:39:35	116.48961	39.91444
94	2008-02-02 16:51:10	116.33818	39.9799
94	2008-02-02 16:56:10	116.34731	39.99145
94	2008-02-02 17:06:10	116.3503	40.02135
94	2008-02-02 17:11:56	116.36509	40.02888
94	2008-02-02 17:16:56	116.35928	40.02801
94	2008-02-02 17:21:56	116.35749	40.02994
94	2008-02-02 17:23:42	116.35021	40.03224
94	2008-02-02 17:33:42	116.31688	40.03493
94	2008-02-02 17:36:42	116.31324	40.03164
94	2008-02-02 17:46:42	116.31245	40.0093
94	2008-02-02 17:51:43	116.30991	39.98804
94	2008-02-02 17:51:43	116.30991	39.98804
94	2008-02-02 17:56:43	116.31035	39.98136
94	2008-02-02 17:56:43	116.31035	39.98136
94	2008-02-02 17:57:49	116.30889	39.98126
94	2008-02-02 18:06:36	116.33118	39.99031
94	2008-02-02 18:07:49	116.33088	39.99138
94	2008-02-02 18:16:12	116.34201	40.01281
94	2008-02-02 18:18:10	116.34185	40.01382
94	2008-02-02 18:24:44	116.33123	39.99305
94	2008-02-02 18:29:06	116.33097	39.99148
94	2008-02-02 18:34:48	116.31588	39.98512
94	2008-02-02 18:39:19	116.32853	39.99148
94	2008-02-02 18:47:55	116.34957	39.97503
94	2008-02-02 18:52:55	116.35936	39.96846
94	2008-02-02 18:57:55	116.34818	39.97486
94	2008-02-02 19:02:55	116.35299	39.98031
94	2008-02-02 19:07:55	116.35292	39.98024
94	2008-02-02 19:11:17	116.35267	39.9802
94	2008-02-02 19:21:18	116.32832	39.96627
94	2008-02-02 19:31:18	116.29715	39.95893
94	2008-02-02 19:33:30	116.2942	39.96286
94	2008-02-02 19:51:17	116.29305	40.02345
94	2008-02-02 20:01:43	116.33425	40.02657
94	2008-02-02 20:11:17	116.34229	40.02787
94	2008-02-02 20:15:09	116.35092	40.02899
94	2008-02-02 20:21:18	116.34376	40.02836
94	2008-02-02 20:31:17	116.36288	40.00099
94	2008-02-02 20:31:17	116.36288	40.00099
94	2008-02-02 20:33:27	116.37309	40.00039
94	2008-02-02 20:38:27	116.38116	39.9889
94	2008-02-02 20:43:27	116.37748	39.98096
94	2008-02-02 20:43:29	116.37759	39.98097
94	2008-02-02 20:51:16	116.38906	39.94974
94	2008-02-02 20:56:11	116.3924	39.95017
94	2008-02-02 21:06:11	116.4165	39.9481
94	2008-02-02 21:16:11	116.42877	39.91215
94	2008-02-02 21:26:11	116.47318	39.89575
94	2008-02-02 21:26:27	116.47446	39.89576
94	2008-02-02 21:31:27	116.47175	39.89797
94	2008-02-02 21:36:27	116.47182	39.90714
94	2008-02-02 21:41:27	116.45985	39.90724
94	2008-02-02 21:46:27	116.45724	39.90755
94	2008-02-02 21:51:27	116.45579	39.91526
94	2008-02-02 21:53:18	116.45472	39.92216
94	2008-02-02 22:00:01	116.43387	39.9232
94	2008-02-02 22:05:02	116.42797	39.93677
94	2008-02-02 22:07:49	116.42963	39.93777
94	2008-02-02 22:17:49	116.43831	39.94714
94	2008-02-02 22:27:49	116.44427	39.93266
94	2008-02-02 22:29:42	116.45036	39.93123
94	2008-02-02 22:37:49	116.4323	39.93246
94	2008-02-02 22:38:11	116.43062	39.93254
94	2008-02-02 22:47:15	116.46296	39.94359
94	2008-02-02 22:50:24	116.45803	39.94587
94	2008-02-02 23:00:24	116.42788	39.94531
94	2008-02-02 23:10:24	116.38861	39.96458
94	2008-02-02 23:20:24	116.47314	39.96349
94	2008-02-02 23:20:24	116.47314	39.96349
94	2008-02-02 23:30:24	116.48451	39.89375
94	2008-02-02 23:31:51	116.48676	39.89423
94	2008-02-02 23:36:51	116.47191	39.89206
94	2008-02-02 23:40:23	116.46716	39.89221
94	2008-02-02 23:50:23	116.48402	39.94123
94	2008-02-02 23:56:36	116.49716	39.96055
94	2008-02-03 00:01:36	116.49212	39.95959
94	2008-02-03 00:04:09	116.48794	39.96057
94	2008-02-03 00:10:30	116.45525	39.94432
94	2008-02-03 00:14:09	116.45473	39.95216
94	2008-02-03 00:23:44	116.40776	39.96182
94	2008-02-03 00:28:44	116.40266	39.94831
94	2008-02-03 00:31:47	116.40233	39.94821
94	2008-02-03 00:34:57	116.40618	39.95943
94	2008-02-03 00:39:57	116.39938	39.96034
94	2008-02-03 00:43:04	116.39624	39.96341
94	2008-02-03 01:03:04	116.40193	40.01632
94	2008-02-03 01:22:36	116.42093	40.09931
94	2008-02-03 01:27:36	116.41781	40.10211
94	2008-02-03 01:32:36	116.40801	40.08236
94	2008-02-03 01:37:36	116.40686	40.06537
94	2008-02-03 01:42:36	116.40846	40.03999
94	2008-02-03 01:46:35	116.41596	40.03599
94	2008-02-03 02:04:46	116.3392	39.97132
94	2008-02-03 02:14:46	116.33843	39.97276
94	2008-02-03 02:19:46	116.33848	39.97271
94	2008-02-03 02:21:35	116.33959	39.97302
94	2008-02-03 02:33:16	116.33425	39.9919
94	2008-02-03 02:38:16	116.32721	39.97997
94	2008-02-03 02:43:53	116.3156	39.96633
94	2008-02-03 02:48:16	116.31331	39.96739
94	2008-02-03 02:48:16	116.31331	39.96739
94	2008-02-03 02:53:16	116.31337	39.96396
94	2008-02-03 02:58:16	116.31335	39.96402
94	2008-02-03 03:03:16	116.31333	39.96397
94	2008-02-03 03:08:16	116.31333	39.96395
94	2008-02-03 03:13:16	116.31351	39.9643
94	2008-02-03 03:18:16	116.31334	39.96381
94	2008-02-03 03:23:16	116.31333	39.96379
94	2008-02-03 03:28:16	116.31331	39.96378
94	2008-02-03 03:38:16	116.3133	39.96375
94	2008-02-03 03:43:16	116.31329	39.96374
94	2008-02-03 03:48:17	116.31329	39.96374
94	2008-02-03 03:53:17	116.31335	39.96352
94	2008-02-03 04:08:17	116.31358	39.96316
94	2008-02-03 04:13:17	116.31322	39.96347
94	2008-02-03 04:18:17	116.31318	39.9638
94	2008-02-03 04:23:17	116.31321	39.96348
94	2008-02-03 04:28:17	116.31321	39.96348
94	2008-02-03 04:33:17	116.31348	39.9646
94	2008-02-03 04:38:16	116.31331	39.96392
94	2008-02-03 04:43:16	116.31339	39.96415
94	2008-02-03 04:48:16	116.31309	39.96369
94	2008-02-03 04:53:16	116.31366	39.96446
94	2008-02-03 04:58:16	116.31332	39.96385
94	2008-02-03 05:03:16	116.31332	39.96372
94	2008-02-03 05:08:16	116.31335	39.96376
94	2008-02-03 05:13:16	116.31335	39.96379
94	2008-02-03 05:13:16	116.31335	39.96379
94	2008-02-03 05:18:16	116.31344	39.96391
94	2008-02-03 05:23:16	116.31339	39.96384
94	2008-02-03 05:28:16	116.31333	39.9638
94	2008-02-03 05:33:16	116.31332	39.9638
94	2008-02-03 05:38:16	116.31333	39.9638
94	2008-02-03 05:43:16	116.31335	39.96377
94	2008-02-03 05:48:16	116.31342	39.96363
94	2008-02-03 05:58:16	116.31336	39.96367
94	2008-02-03 06:03:16	116.31332	39.96368
94	2008-02-03 06:08:16	116.31323	39.96374
94	2008-02-03 06:18:15	116.31329	39.96359
94	2008-02-03 06:23:15	116.31329	39.96359
94	2008-02-03 06:28:15	116.3133	39.96393
94	2008-02-03 06:38:16	116.31326	39.96377
94	2008-02-03 06:43:16	116.31339	39.96356
94	2008-02-03 06:43:16	116.31339	39.96356
94	2008-02-03 06:48:16	116.31333	39.96357
94	2008-02-03 06:58:15	116.31332	39.96374
94	2008-02-03 07:03:15	116.31331	39.9637
94	2008-02-03 07:08:15	116.31319	39.96366
94	2008-02-03 07:18:15	116.31325	39.96381
94	2008-02-03 07:38:15	116.31326	39.96355
94	2008-02-03 07:38:15	116.31326	39.96355
94	2008-02-03 07:43:15	116.31268	39.96357
94	2008-02-03 07:53:15	116.31724	39.95548
94	2008-02-03 07:58:15	116.31749	39.94587
94	2008-02-03 08:09:29	116.42343	39.94817
94	2008-02-03 08:19:29	116.53335	40.02224
94	2008-02-03 08:29:29	116.58434	40.05585
94	2008-02-03 08:39:30	116.58666	40.07747
94	2008-02-03 08:39:48	116.58665	40.0782
94	2008-02-03 08:44:48	116.58172	40.07659
94	2008-02-03 08:54:48	116.56401	40.06374
94	2008-02-03 09:09:48	116.56401	40.06378
94	2008-02-03 09:14:48	116.5641	40.06372
94	2008-02-03 09:19:48	116.56411	40.06372
94	2008-02-03 09:19:48	116.56411	40.06372
94	2008-02-03 09:24:48	116.56411	40.06373
94	2008-02-03 09:29:48	116.54965	40.06428
94	2008-02-03 09:34:48	116.54773	40.06867
94	2008-02-03 09:39:48	116.54886	40.07105
94	2008-02-03 09:44:48	116.54913	40.07144
94	2008-02-03 09:49:48	116.54908	40.07144
94	2008-02-03 09:59:48	116.50711	40.0571
94	2008-02-03 10:04:48	116.45616	40.05615
94	2008-02-03 10:09:48	116.43342	40.0498
94	2008-02-03 10:14:48	116.4281	40.04209
94	2008-02-03 10:24:48	116.41952	40.0374
94	2008-02-03 10:29:48	116.41948	40.03725
94	2008-02-03 10:34:48	116.41951	40.03718
94	2008-02-03 10:39:47	116.41853	40.03616
94	2008-02-03 10:42:45	116.41868	40.03566
94	2008-02-03 10:52:45	116.48645	40.00532
94	2008-02-03 11:02:44	116.58363	40.06021
94	2008-02-03 11:04:44	116.58647	40.07839
94	2008-02-03 11:14:44	116.57882	40.0626
94	2008-02-03 11:19:44	116.55051	40.06396
94	2008-02-03 11:24:44	116.5239	40.05608
94	2008-02-03 11:29:43	116.46919	40.05703
94	2008-02-03 11:34:43	116.43557	40.05622
94	2008-02-03 11:39:44	116.4203	40.03702
94	2008-02-03 11:44:44	116.41917	40.03682
94	2008-02-03 11:44:44	116.41917	40.03682
94	2008-02-03 11:49:43	116.41942	40.03938
94	2008-02-03 11:49:43	116.41942	40.03938
94	2008-02-03 11:54:43	116.41146	40.02575
94	2008-02-03 11:59:23	116.40142	40.00424
94	2008-02-03 12:09:24	116.40748	40.05812
94	2008-02-03 12:19:24	116.406	40.11026
94	2008-02-03 12:21:15	116.41823	40.1163
94	2008-02-03 12:36:14	116.40674	40.06468
94	2008-02-03 12:41:14	116.40764	40.05364
94	2008-02-03 12:46:14	116.40853	40.03988
94	2008-02-03 12:51:14	116.4196	40.03766
94	2008-02-03 13:06:14	116.39274	39.98712
94	2008-02-03 13:09:54	116.37607	39.98921
94	2008-02-03 13:19:54	116.32735	39.9769
94	2008-02-03 13:21:44	116.31517	39.97491
94	2008-02-03 13:29:54	116.29525	39.97337
94	2008-02-03 13:33:26	116.28879	39.96548
94	2008-02-03 13:39:55	116.29702	39.9586
94	2008-02-03 13:49:54	116.30402	39.93317
94	2008-02-03 13:59:54	116.30408	39.91454
94	2008-02-03 14:06:39	116.315	39.89996
94	2008-02-03 14:11:39	116.31066	39.89689
94	2008-02-03 14:15:19	116.31063	39.90412
94	2008-02-03 14:25:19	116.38475	39.90599
94	2008-02-03 14:33:17	116.42126	39.90547
94	2008-02-03 14:38:17	116.41423	39.90199
94	2008-02-03 14:43:17	116.41156	39.9116
94	2008-02-03 14:46:30	116.40547	39.91383
94	2008-02-03 14:54:34	116.37306	39.90606
94	2008-02-03 14:59:34	116.37036	39.91323
94	2008-02-03 15:04:34	116.36703	39.92798
94	2008-02-03 15:14:34	116.36578	39.93923
94	2008-02-03 15:19:34	116.36532	39.95202
94	2008-02-03 15:22:36	116.359	39.95665
94	2008-02-03 15:31:08	116.33762	39.95535
94	2008-02-03 15:36:08	116.33349	39.96339
94	2008-02-03 15:41:08	116.3388	39.9756
94	2008-02-03 15:46:08	116.33414	39.9871
94	2008-02-03 15:51:08	116.33414	39.98707
94	2008-02-03 15:56:08	116.33413	39.98706
94	2008-02-03 15:56:08	116.33413	39.98706
94	2008-02-03 16:01:08	116.33413	39.98705
94	2008-02-03 16:06:08	116.33414	39.98704
94	2008-02-03 16:08:08	116.33445	39.98517
94	2008-02-03 16:13:16	116.33183	39.97449
94	2008-02-03 16:18:16	116.32801	39.96977
94	2008-02-03 16:23:16	116.3272	39.9842
94	2008-02-03 16:26:49	116.3162	39.98596
94	2008-02-03 16:34:53	116.37037	39.97546
94	2008-02-03 16:34:53	116.37037	39.97546
94	2008-02-03 16:39:53	116.36385	39.97657
94	2008-02-03 16:40:03	116.36385	39.97671
94	2008-02-03 16:50:05	116.37528	39.98657
94	2008-02-03 16:55:05	116.35898	39.9938
94	2008-02-03 16:57:52	116.34755	39.99982
94	2008-02-03 17:07:52	116.38728	39.9669
94	2008-02-03 17:14:40	116.40177	39.95202
94	2008-02-03 17:17:52	116.40596	39.94765
94	2008-02-03 17:27:52	116.42675	39.9238
94	2008-02-03 17:37:52	116.43291	39.89812
94	2008-02-03 17:47:53	116.41511	39.86871
94	2008-02-03 17:57:53	116.40774	39.85674
94	2008-02-03 18:02:19	116.40609	39.85258
94	2008-02-03 18:07:19	116.40798	39.85527
94	2008-02-03 18:12:19	116.40755	39.86471
94	2008-02-03 18:17:18	116.30028	39.97367
94	2008-02-03 18:17:18	116.30028	39.97367
94	2008-02-03 18:18:05	116.39409	39.87536
94	2008-02-03 18:27:17	116.40186	39.86373
94	2008-02-03 18:28:58	116.40621	39.86391
94	2008-02-03 18:38:58	116.42458	39.88275
94	2008-02-03 18:40:18	116.42339	39.88288
94	2008-02-03 18:48:57	116.42469	39.89216
94	2008-02-03 18:58:53	116.46581	39.89203
94	2008-02-03 19:02:58	116.45591	39.89263
94	2008-02-03 19:08:48	116.45162	39.90502
94	2008-02-03 19:13:49	116.43825	39.90627
94	2008-02-03 19:14:05	116.43825	39.90627
94	2008-02-03 19:24:05	116.40389	39.90675
94	2008-02-03 19:34:05	116.39887	39.90656
94	2008-02-03 19:44:05	116.37941	39.90594
94	2008-02-03 19:54:05	116.33879	39.90636
94	2008-02-03 20:04:05	116.32021	39.90618
94	2008-02-03 20:11:13	116.30452	39.90873
94	2008-02-03 20:16:13	116.30421	39.93315
94	2008-02-03 20:19:43	116.30556	39.94996
94	2008-02-03 20:29:43	116.31581	39.97486
94	2008-02-03 20:33:56	116.33921	39.97518
94	2008-02-03 20:38:56	116.33915	39.97521
94	2008-02-03 20:40:24	116.33795	39.97544
94	2008-02-03 20:44:45	116.32768	39.97065
94	2008-02-03 20:50:24	116.32752	39.97918
94	2008-02-03 21:00:24	116.33596	40.00714
94	2008-02-03 21:01:32	116.33768	40.01044
94	2008-02-03 21:10:23	116.35843	39.99997
94	2008-02-03 21:10:23	116.35843	39.99997
94	2008-02-03 21:11:45	116.36197	40.00001
94	2008-02-03 21:16:45	116.3593	39.99245
94	2008-02-03 21:21:45	116.34106	39.98555
94	2008-02-03 21:22:39	116.34085	39.98556
94	2008-02-03 21:29:36	116.31245	39.98119
94	2008-02-03 21:29:36	116.31245	39.98119
94	2008-02-03 21:34:36	116.31067	39.99079
94	2008-02-03 21:39:36	116.33007	39.9917
94	2008-02-03 21:44:36	116.338	39.98491
94	2008-02-03 21:49:36	116.40235	39.98701
94	2008-02-03 21:54:36	116.44846	40.01053
94	2008-02-03 21:59:36	116.47664	40.05162
94	2008-02-03 22:04:36	116.50672	40.05713
94	2008-02-03 22:09:35	116.54842	40.06338
94	2008-02-03 22:14:35	116.54902	40.07095
94	2008-02-03 22:19:58	116.54883	40.07103
94	2008-02-03 22:24:35	116.54887	40.071
94	2008-02-03 22:34:35	116.54889	40.07096
94	2008-02-03 22:39:35	116.54886	40.07098
94	2008-02-03 22:44:35	116.54887	40.07099
94	2008-02-03 22:49:35	116.54887	40.07099
94	2008-02-03 22:59:35	116.54888	40.071
94	2008-02-03 23:04:35	116.54884	40.07105
94	2008-02-03 23:09:35	116.54885	40.07104
94	2008-02-03 23:14:35	116.54885	40.07103
94	2008-02-03 23:19:35	116.54885	40.07101
94	2008-02-03 23:24:35	116.54885	40.07101
94	2008-02-03 23:29:35	116.54885	40.07101
94	2008-02-03 23:34:35	116.54887	40.07101
94	2008-02-03 23:39:35	116.54888	40.07102
94	2008-02-03 23:44:35	116.54889	40.07102
94	2008-02-03 23:54:35	116.54889	40.07101
94	2008-02-03 23:54:35	116.54889	40.07101
94	2008-02-03 23:59:35	116.54889	40.07101
94	2008-02-04 00:04:35	116.54889	40.07101
94	2008-02-04 00:09:35	116.54889	40.07101
94	2008-02-04 00:14:35	116.54888	40.071
94	2008-02-04 00:19:35	116.54888	40.071
94	2008-02-04 00:24:35	116.54888	40.071
94	2008-02-04 00:29:35	116.54888	40.071
94	2008-02-04 00:34:35	116.54888	40.071
94	2008-02-04 00:39:35	116.54888	40.071
94	2008-02-04 00:44:35	116.54888	40.071
94	2008-02-04 00:49:35	116.54888	40.071
94	2008-02-04 00:54:34	116.54888	40.071
94	2008-02-04 00:59:34	116.54888	40.071
94	2008-02-04 01:04:34	116.54888	40.071
94	2008-02-04 01:09:34	116.54888	40.071
94	2008-02-04 01:14:34	116.54888	40.071
94	2008-02-04 01:19:34	116.54888	40.071
94	2008-02-04 01:24:34	116.54888	40.071
94	2008-02-04 01:29:34	116.54888	40.071
94	2008-02-04 01:34:34	116.54888	40.07101
94	2008-02-04 01:39:34	116.54888	40.07101
94	2008-02-04 01:44:35	116.54888	40.07101
94	2008-02-04 01:49:35	116.54888	40.07101
94	2008-02-04 01:54:35	116.54888	40.07101
94	2008-02-04 01:59:35	116.54888	40.07101
94	2008-02-04 02:04:34	116.54888	40.07101
94	2008-02-04 02:14:34	116.54888	40.07101
94	2008-02-04 02:19:34	116.54888	40.07101
94	2008-02-04 02:19:34	116.54888	40.07101
94	2008-02-04 02:24:34	116.54888	40.07101
94	2008-02-04 02:29:34	116.54888	40.07101
94	2008-02-04 02:34:34	116.54888	40.07101
94	2008-02-04 02:39:34	116.54888	40.07101
94	2008-02-04 02:44:35	116.54888	40.07102
94	2008-02-04 02:49:35	116.54888	40.07102
94	2008-02-04 02:54:35	116.54888	40.07102
94	2008-02-04 02:59:34	116.54888	40.07102
94	2008-02-04 03:04:34	116.54888	40.07102
94	2008-02-04 03:09:34	116.54888	40.07102
94	2008-02-04 03:14:34	116.54889	40.07101
94	2008-02-04 03:19:34	116.54889	40.07101
94	2008-02-04 03:24:34	116.54889	40.07101
94	2008-02-04 03:29:34	116.54889	40.07101
94	2008-02-04 03:34:34	116.54889	40.07101
94	2008-02-04 03:39:34	116.54889	40.07101
94	2008-02-04 03:44:34	116.54889	40.07101
94	2008-02-04 03:49:34	116.54889	40.07102
94	2008-02-04 03:54:34	116.54889	40.07101
94	2008-02-04 03:59:34	116.54889	40.07101
94	2008-02-04 04:04:34	116.54889	40.07101
94	2008-02-04 04:09:34	116.54889	40.07101
94	2008-02-04 04:14:34	116.54889	40.07101
94	2008-02-04 04:24:34	116.54889	40.07101
94	2008-02-04 04:29:34	116.54889	40.07101
94	2008-02-04 04:34:34	116.54889	40.07101
94	2008-02-04 04:39:34	116.54889	40.07101
94	2008-02-04 04:44:34	116.54889	40.07101
94	2008-02-04 04:44:34	116.54889	40.07101
94	2008-02-04 04:49:34	116.54889	40.07101
94	2008-02-04 04:54:34	116.54889	40.07101
94	2008-02-04 04:59:34	116.54889	40.07101
94	2008-02-04 05:04:33	116.54889	40.07101
94	2008-02-04 05:09:33	116.54888	40.07101
94	2008-02-04 05:14:33	116.54888	40.07101
94	2008-02-04 05:19:33	116.54888	40.07101
94	2008-02-04 05:24:33	116.54888	40.07101
94	2008-02-04 05:29:33	116.54888	40.07101
94	2008-02-04 05:34:33	116.54888	40.07101
94	2008-02-04 05:39:33	116.54888	40.07101
94	2008-02-04 05:44:34	116.54888	40.071
94	2008-02-04 05:49:34	116.54888	40.071
94	2008-02-04 05:54:34	116.54888	40.071
94	2008-02-04 05:59:34	116.54888	40.071
94	2008-02-04 06:09:33	116.54888	40.07099
94	2008-02-04 06:14:33	116.54888	40.07099
94	2008-02-04 06:19:33	116.54888	40.07099
94	2008-02-04 06:24:33	116.54888	40.07099
94	2008-02-04 06:29:33	116.54888	40.07099
94	2008-02-04 06:34:33	116.54888	40.07099
94	2008-02-04 06:44:33	116.54906	40.07076
94	2008-02-04 06:49:33	116.54883	40.071
94	2008-02-04 06:54:33	116.54887	40.07098
94	2008-02-04 06:59:33	116.54885	40.071
94	2008-02-04 07:04:33	116.54888	40.07098
94	2008-02-04 07:09:33	116.54888	40.07097
94	2008-02-04 07:09:33	116.54888	40.07097
94	2008-02-04 07:14:33	116.54888	40.07097
94	2008-02-04 07:14:33	116.54888	40.07097
94	2008-02-04 07:19:33	116.54886	40.07099
94	2008-02-04 07:24:33	116.54886	40.07099
94	2008-02-04 07:29:33	116.54886	40.07099
94	2008-02-04 07:34:33	116.54882	40.07101
94	2008-02-04 07:39:33	116.54883	40.07101
94	2008-02-04 07:44:33	116.54884	40.07101
94	2008-02-04 07:49:33	116.54884	40.07101
94	2008-02-04 07:54:33	116.54883	40.07103
94	2008-02-04 07:59:33	116.54884	40.07102
94	2008-02-04 08:04:32	116.54884	40.07103
94	2008-02-04 08:09:32	116.54884	40.07103
94	2008-02-04 08:14:32	116.54884	40.07103
94	2008-02-04 08:19:32	116.54884	40.07103
94	2008-02-04 08:24:32	116.54884	40.07103
94	2008-02-04 08:29:32	116.54883	40.07103
94	2008-02-04 08:34:32	116.54867	40.0713
94	2008-02-04 08:39:32	116.54881	40.07108
94	2008-02-04 08:44:33	116.54854	40.0712
94	2008-02-04 08:49:33	116.54873	40.0711
94	2008-02-04 08:54:33	116.5488	40.07106
94	2008-02-04 08:59:33	116.54879	40.07106
94	2008-02-04 09:04:32	116.54882	40.07105
94	2008-02-04 09:09:32	116.54884	40.07104
94	2008-02-04 09:14:32	116.54884	40.07104
94	2008-02-04 09:19:32	116.54878	40.07107
94	2008-02-04 09:24:32	116.54878	40.07107
94	2008-02-04 09:29:32	116.54878	40.07107
94	2008-02-04 09:34:32	116.54878	40.07107
94	2008-02-04 09:39:32	116.53438	40.05304
94	2008-02-04 09:39:32	116.53438	40.05304
94	2008-02-04 09:44:33	116.5108	40.04099
94	2008-02-04 09:49:32	116.4992	40.02223
94	2008-02-04 09:54:32	116.48725	40.00851
94	2008-02-04 09:59:32	116.47236	40.00197
94	2008-02-04 10:00:09	116.46977	40.00072
94	2008-02-04 10:04:32	116.46691	39.99742
94	2008-02-04 10:09:32	116.46713	39.99728
94	2008-02-04 10:11:21	116.46729	39.9973
94	2008-02-04 10:21:21	116.41306	39.98755
94	2008-02-04 10:30:29	116.39399	39.96706
94	2008-02-04 10:32:39	116.3961	39.96618
94	2008-02-04 10:32:39	116.3961	39.96618
94	2008-02-04 10:39:15	116.40185	39.94971
94	2008-02-04 10:42:39	116.40205	39.95671
94	2008-02-04 10:45:41	116.40195	39.96719
94	2008-02-04 10:50:41	116.40279	39.96102
94	2008-02-04 10:53:08	116.39831	39.96135
94	2008-02-04 11:03:08	116.4262	39.95189
94	2008-02-04 11:03:13	116.42624	39.9516
94	2008-02-04 11:08:14	116.42093	39.94844
94	2008-02-04 11:13:08	116.42842	39.91809
94	2008-02-04 11:18:40	116.44299	39.90706
94	2008-02-04 11:23:40	116.45111	39.90689
94	2008-02-04 11:28:40	116.44041	39.90504
94	2008-02-04 11:29:01	116.44037	39.90507
94	2008-02-04 11:39:01	116.42924	39.90718
94	2008-02-04 11:49:01	116.39178	39.90644
94	2008-02-04 11:59:01	116.35063	39.91069
94	2008-02-04 12:08:41	116.35583	39.96627
94	2008-02-04 12:13:41	116.35923	39.97084
94	2008-02-04 12:18:41	116.35934	39.98005
94	2008-02-04 12:23:41	116.35813	39.98051
94	2008-02-04 12:28:41	116.35826	39.98045
94	2008-02-04 12:28:41	116.35826	39.98045
94	2008-02-04 12:33:42	116.35823	39.98046
94	2008-02-04 12:38:42	116.35822	39.98047
94	2008-02-04 12:43:42	116.35287	39.98034
94	2008-02-04 12:46:58	116.35262	39.98026
94	2008-02-04 12:57:02	116.33094	39.99188
94	2008-02-04 13:06:58	116.34646	40.00409
94	2008-02-04 13:08:26	116.34618	40.0111
94	2008-02-04 13:16:58	116.34694	39.99042
94	2008-02-04 13:16:58	116.34694	39.99042
94	2008-02-04 13:26:58	116.34888	39.95504
94	2008-02-04 13:31:31	116.34886	39.94096
94	2008-02-04 13:31:31	116.34886	39.94096
94	2008-02-04 13:36:58	116.32917	39.93691
94	2008-02-04 13:46:58	116.34513	39.93113
94	2008-02-04 13:49:41	116.3492	39.923
94	2008-02-04 13:56:58	116.31515	39.92244
94	2008-02-04 14:06:06	116.27407	39.95047
94	2008-02-04 14:10:08	116.27851	39.95096
94	2008-02-04 14:10:08	116.27851	39.95096
94	2008-02-04 14:26:29	116.32834	39.99331
94	2008-02-04 14:30:46	116.33136	39.98859
94	2008-02-04 14:35:46	116.33172	39.98895
94	2008-02-04 14:40:46	116.33104	39.9882
94	2008-02-04 14:45:45	116.3312	39.98829
94	2008-02-04 14:50:45	116.33166	39.98845
94	2008-02-04 14:55:45	116.3315	39.98875
94	2008-02-04 15:00:45	116.33127	39.9884
94	2008-02-04 15:05:45	116.33161	39.98831
94	2008-02-04 15:10:45	116.33168	39.98854
94	2008-02-04 15:15:45	116.33151	39.9884
94	2008-02-04 15:20:45	116.33148	39.98841
94	2008-02-04 15:25:45	116.33144	39.98836
94	2008-02-04 15:35:45	116.33148	39.9884
94	2008-02-04 15:40:45	116.3315	39.98841
94	2008-02-04 15:45:45	116.33151	39.98842
94	2008-02-04 15:50:45	116.33153	39.98843
94	2008-02-04 16:00:44	116.33156	39.98842
94	2008-02-04 16:05:44	116.33135	39.98907
94	2008-02-04 16:05:55	116.33127	39.98929
94	2008-02-04 16:25:55	116.34955	39.93096
94	2008-02-04 16:45:55	116.34967	39.93465
94	2008-02-04 16:55:28	116.32663	39.94917
94	2008-02-04 17:11:47	116.33231	39.93128
94	2008-02-04 17:16:47	116.33312	39.93653
94	2008-02-04 17:21:47	116.32711	39.9368
94	2008-02-04 17:26:47	116.32336	39.93749
94	2008-02-04 17:28:37	116.32323	39.93729
94	2008-02-04 17:38:36	116.40205	39.94881
94	2008-02-04 17:39:18	116.40259	39.9501
94	2008-02-04 17:44:18	116.40176	39.95049
94	2008-02-04 17:49:18	116.40204	39.95112
94	2008-02-04 17:54:18	116.40305	39.95553
94	2008-02-04 17:59:19	116.40322	39.94807
94	2008-02-04 18:04:19	116.40413	39.95787
94	2008-02-04 18:09:19	116.40152	39.97077
94	2008-02-04 18:11:11	116.40485	39.96988
94	2008-02-04 18:30:36	116.40233	39.94829
94	2008-02-04 18:35:36	116.40232	39.94831
94	2008-02-04 18:40:36	116.40245	39.94834
94	2008-02-04 18:43:40	116.40229	39.94832
94	2008-02-04 18:50:19	116.40678	39.96732
94	2008-02-04 19:03:41	116.34958	39.94897
94	2008-02-04 19:05:33	116.3498	39.94308
94	2008-02-04 19:10:33	116.345	39.93899
94	2008-02-04 19:15:09	116.32368	39.93751
94	2008-02-04 19:25:09	116.31453	39.96724
94	2008-02-04 19:30:16	116.32427	39.97491
94	2008-02-04 19:36:17	116.3322	39.97384
94	2008-02-04 19:43:01	116.33657	39.98434
94	2008-02-04 19:48:01	116.34755	39.97741
94	2008-02-04 19:51:49	116.3529	39.98032
94	2008-02-04 19:58:19	116.34262	39.97213
94	2008-02-04 20:03:19	116.34229	39.9722
94	2008-02-04 20:17:12	116.3637	39.97159
94	2008-02-04 20:22:11	116.35947	39.97034
94	2008-02-04 20:27:11	116.33437	39.96649
94	2008-02-04 20:27:11	116.33437	39.96649
94	2008-02-04 20:32:11	116.32501	39.96635
94	2008-02-04 20:37:11	116.3181	39.96623
94	2008-02-04 20:37:25	116.31799	39.96623
94	2008-02-04 20:47:26	116.28271	40.00151
94	2008-02-04 20:52:36	116.2718	40.01377
94	2008-02-04 20:57:36	116.27266	40.01302
94	2008-02-04 21:07:36	116.2921	39.99596
94	2008-02-04 21:17:36	116.30804	39.9774
94	2008-02-04 21:22:36	116.30976	39.97745
94	2008-02-04 21:25:18	116.31032	39.97741
94	2008-02-04 21:31:48	116.30844	39.95878
94	2008-02-04 21:36:49	116.31658	39.96164
94	2008-02-04 21:41:49	116.32045	39.96568
94	2008-02-04 21:44:13	116.32069	39.96575
94	2008-02-04 21:52:59	116.35947	39.97573
94	2008-02-04 21:54:30	116.35958	39.97671
94	2008-02-04 22:01:54	116.34642	39.99684
94	2008-02-04 22:06:54	116.34919	39.98527
94	2008-02-04 22:11:54	116.35939	39.98024
94	2008-02-04 22:21:54	116.35934	39.98025
94	2008-02-04 22:24:42	116.35941	39.97564
94	2008-02-04 22:34:43	116.32878	39.95702
94	2008-02-04 22:35:21	116.32962	39.95862
94	2008-02-04 22:44:42	116.30246	39.95788
94	2008-02-04 23:00:42	116.30656	39.92681
94	2008-02-04 23:02:34	116.31703	39.92749
94	2008-02-04 23:07:34	116.31729	39.92687
94	2008-02-04 23:11:57	116.32267	39.93666
94	2008-02-04 23:21:57	116.37256	39.98558
94	2008-02-04 23:31:57	116.32508	40.05529
94	2008-02-04 23:36:39	116.3394	40.0656
94	2008-02-04 23:41:39	116.32775	40.05672
94	2008-02-04 23:46:39	116.3242	40.04292
94	2008-02-04 23:47:35	116.32502	40.04168
94	2008-02-04 23:57:35	116.34622	40.00008
94	2008-02-05 00:01:40	116.33856	39.99584
94	2008-02-05 00:06:40	116.34676	39.99264
94	2008-02-05 00:10:03	116.34717	39.97552
94	2008-02-05 00:14:15	116.34467	39.96928
94	2008-02-05 00:14:15	116.34467	39.96928
94	2008-02-05 00:19:16	116.31966	39.96622
94	2008-02-05 00:20:04	116.31944	39.96722
94	2008-02-05 00:30:04	116.34736	39.98738
94	2008-02-05 00:35:00	116.34888	40.01131
94	2008-02-05 00:40:00	116.34267	40.00499
94	2008-02-05 00:40:40	116.34278	40.00323
94	2008-02-05 00:48:58	116.36972	39.97912
94	2008-02-05 00:53:58	116.36847	39.97379
94	2008-02-05 00:54:56	116.36767	39.97193
94	2008-02-05 01:03:06	116.34222	39.94886
94	2008-02-05 01:06:35	116.34135	39.94854
94	2008-02-05 01:22:28	116.27732	39.90106
94	2008-02-05 01:32:28	116.30434	39.92002
94	2008-02-05 01:37:28	116.3198	39.93078
94	2008-02-05 01:42:27	116.33262	39.93668
94	2008-02-05 01:47:27	116.31797	39.95171
94	2008-02-05 02:04:08	116.41717	39.98762
94	2008-02-05 02:35:34	116.53472	40.05346
94	2008-02-05 02:45:35	116.54891	40.0713
94	2008-02-05 02:50:35	116.54892	40.07131
94	2008-02-05 02:55:35	116.54892	40.07131
94	2008-02-05 03:00:34	116.54892	40.07131
94	2008-02-05 03:10:34	116.54891	40.07128
94	2008-02-05 03:15:34	116.45032	39.92948
94	2008-02-05 03:15:34	116.54891	40.07128
94	2008-02-05 03:20:34	116.54892	40.07128
94	2008-02-05 03:25:34	116.54892	40.07128
94	2008-02-05 03:30:34	116.54891	40.07128
94	2008-02-05 03:35:34	116.54891	40.07128
94	2008-02-05 03:40:35	116.54879	40.07147
94	2008-02-05 03:45:35	116.5489	40.07135
94	2008-02-05 03:50:35	116.5489	40.07136
94	2008-02-05 04:00:34	116.5489	40.07135
94	2008-02-05 04:05:34	116.5489	40.07135
94	2008-02-05 04:10:34	116.5489	40.07135
94	2008-02-05 04:15:34	116.5489	40.07135
94	2008-02-05 04:20:34	116.5489	40.07135
94	2008-02-05 04:25:34	116.5489	40.07135
94	2008-02-05 04:25:34	116.5489	40.07135
94	2008-02-05 04:30:34	116.5489	40.07134
94	2008-02-05 04:35:34	116.54891	40.07134
94	2008-02-05 04:40:34	116.5489	40.07134
94	2008-02-05 04:45:34	116.5489	40.07133
94	2008-02-05 04:50:34	116.5489	40.07133
94	2008-02-05 04:55:34	116.5489	40.07133
94	2008-02-05 05:00:34	116.54889	40.07133
94	2008-02-05 05:05:34	116.54889	40.07132
94	2008-02-05 05:10:34	116.54889	40.07132
94	2008-02-05 05:15:34	116.54889	40.07132
94	2008-02-05 05:20:34	116.54889	40.07132
94	2008-02-05 05:25:34	116.54889	40.07132
94	2008-02-05 05:30:34	116.54889	40.07132
94	2008-02-05 05:40:34	116.54889	40.07132
94	2008-02-05 05:45:34	116.54889	40.07131
94	2008-02-05 05:50:34	116.54889	40.07131
94	2008-02-05 05:55:34	116.54889	40.07131
94	2008-02-05 06:00:33	116.54889	40.07131
94	2008-02-05 06:05:33	116.54889	40.07131
94	2008-02-05 06:10:33	116.54889	40.0713
94	2008-02-05 06:15:33	116.54889	40.0713
94	2008-02-05 06:20:33	116.54888	40.0713
94	2008-02-05 06:25:33	116.54888	40.0713
94	2008-02-05 06:30:33	116.54888	40.0713
94	2008-02-05 06:35:33	116.54896	40.07113
94	2008-02-05 06:40:34	116.54889	40.07123
94	2008-02-05 06:45:34	116.54882	40.07136
94	2008-02-05 06:50:34	116.54885	40.07129
94	2008-02-05 06:50:34	116.54885	40.07129
94	2008-02-05 06:55:34	116.54886	40.07128
94	2008-02-05 07:00:33	116.54887	40.07128
94	2008-02-05 07:05:33	116.54888	40.07129
94	2008-02-05 07:10:33	116.54888	40.07129
94	2008-02-05 07:15:33	116.54888	40.0713
94	2008-02-05 07:20:33	116.54889	40.0713
94	2008-02-05 07:25:33	116.54898	40.07123
94	2008-02-05 07:30:33	116.54897	40.07125
94	2008-02-05 07:35:33	116.54894	40.07133
94	2008-02-05 07:40:34	116.54896	40.0713
94	2008-02-05 07:45:34	116.54895	40.0713
94	2008-02-05 07:50:33	116.54896	40.07129
94	2008-02-05 07:55:33	116.54897	40.07129
94	2008-02-05 08:00:33	116.54896	40.07128
94	2008-02-05 08:05:33	116.54895	40.07128
94	2008-02-05 08:10:33	116.54895	40.07127
94	2008-02-05 08:15:33	116.54894	40.07127
94	2008-02-05 08:20:33	116.54894	40.07127
94	2008-02-05 08:25:33	116.54894	40.07127
94	2008-02-05 08:30:33	116.54894	40.07127
94	2008-02-05 08:35:33	116.54894	40.07126
94	2008-02-05 08:45:33	116.54895	40.07126
94	2008-02-05 08:50:33	116.54895	40.07126
94	2008-02-05 08:55:33	116.54895	40.07126
94	2008-02-05 09:00:33	116.54894	40.07126
94	2008-02-05 09:05:32	116.54894	40.07126
94	2008-02-05 09:10:32	116.54894	40.07126
94	2008-02-05 09:15:32	116.54893	40.07127
94	2008-02-05 09:20:32	116.54893	40.07127
94	2008-02-05 09:25:32	116.54893	40.07128
94	2008-02-05 09:30:32	116.54892	40.07128
94	2008-02-05 09:35:32	116.54893	40.07133
94	2008-02-05 09:40:33	116.53521	40.05381
94	2008-02-05 09:45:33	116.48873	40.05703
94	2008-02-05 09:50:33	116.44547	40.05943
94	2008-02-05 09:55:33	116.42716	40.04406
94	2008-02-05 10:07:57	116.40564	39.99258
94	2008-02-05 10:12:57	116.39506	39.98722
94	2008-02-05 10:17:55	116.37084	39.99121
94	2008-02-05 10:26:26	116.40153	39.9963
94	2008-02-05 10:31:26	116.40106	40.00367
94	2008-02-05 10:36:26	116.39474	39.98784
94	2008-02-05 10:41:26	116.37717	39.98914
94	2008-02-05 10:43:53	116.36588	39.99774
94	2008-02-05 10:53:53	116.3834	39.95229
94	2008-02-05 10:54:48	116.38741	39.9512
94	2008-02-05 11:03:53	116.36653	39.99697
94	2008-02-05 11:17:52	116.38743	39.9513
94	2008-02-05 11:22:52	116.37244	39.95682
94	2008-02-05 11:27:47	116.35489	39.961
94	2008-02-05 11:47:15	116.31516	39.90547
94	2008-02-05 11:52:15	116.30433	39.91937
94	2008-02-05 11:57:15	116.30404	39.94583
94	2008-02-05 11:59:37	116.30793	39.94995
94	2008-02-05 12:09:37	116.30815	39.90595
94	2008-02-05 12:09:37	116.30815	39.90595
94	2008-02-05 12:13:09	116.31506	39.89833
94	2008-02-05 12:18:09	116.31061	39.90559
94	2008-02-05 12:23:09	116.30417	39.93579
94	2008-02-05 12:28:09	116.31393	39.9556
94	2008-02-05 12:33:09	116.3137	39.96113
94	2008-02-05 12:38:08	116.31333	39.96106
94	2008-02-05 12:43:09	116.31332	39.9611
94	2008-02-05 12:48:09	116.31644	39.95935
94	2008-02-05 12:53:09	116.31537	39.96324
94	2008-02-05 12:53:09	116.31537	39.96324
94	2008-02-05 12:57:45	116.30133	39.96578
94	2008-02-05 13:11:21	116.30154	39.96065
94	2008-02-05 13:11:40	116.30154	39.96065
94	2008-02-05 13:22:47	116.35125	39.96286
94	2008-02-05 13:26:20	116.35144	39.96356
94	2008-02-05 13:31:20	116.35155	39.96363
94	2008-02-05 13:34:28	116.36275	39.96666
94	2008-02-05 13:36:20	116.34996	39.96688
94	2008-02-05 13:44:28	116.34806	39.9576
94	2008-02-05 13:56:09	116.28879	39.94807
94	2008-02-05 14:04:27	116.30407	39.90454
94	2008-02-05 14:09:27	116.31336	39.89566
94	2008-02-05 14:14:28	116.32277	39.90101
94	2008-02-05 14:29:27	116.32783	39.9263
94	2008-02-05 14:33:45	116.32329	39.93441
94	2008-02-05 14:42:15	116.32946	39.9059
94	2008-02-05 14:54:46	116.40292	39.90653
94	2008-02-05 14:58:58	116.42077	39.9039
94	2008-02-05 15:03:59	116.4119	39.90631
94	2008-02-05 15:08:59	116.40508	39.91795
94	2008-02-05 15:13:59	116.40254	39.93464
94	2008-02-05 15:18:59	116.40183	39.95852
94	2008-02-05 15:23:58	116.41176	39.96737
94	2008-02-05 15:28:58	116.41105	39.98344
94	2008-02-05 15:33:58	116.40536	39.99718
94	2008-02-05 15:38:42	116.41146	39.99921
94	2008-02-05 15:48:42	116.38701	39.9863
94	2008-02-05 15:51:07	116.38015	39.98455
94	2008-02-05 15:56:07	116.40523	39.98697
94	2008-02-05 16:01:07	116.44423	39.99812
94	2008-02-05 16:06:07	116.47512	40.04143
94	2008-02-05 16:11:07	116.49863	40.05733
94	2008-02-05 16:16:07	116.53411	40.05364
94	2008-02-05 16:16:07	116.53411	40.05364
94	2008-02-05 16:21:07	116.54892	40.07132
94	2008-02-05 16:26:07	116.54892	40.07126
94	2008-02-05 16:31:07	116.5489	40.07111
94	2008-02-05 16:36:07	116.5489	40.07111
94	2008-02-05 16:41:07	116.54894	40.07106
94	2008-02-05 16:46:07	116.5522	40.08235
94	2008-02-05 16:51:06	116.57438	40.11662
94	2008-02-05 17:01:06	116.66735	40.11458
94	2008-02-05 17:06:06	116.72503	40.12138
94	2008-02-05 17:11:06	116.79027	40.14617
94	2008-02-05 17:16:06	116.847	40.15171
94	2008-02-05 17:21:06	116.9201	40.15183
94	2008-02-05 17:26:07	116.997	40.13935
94	2008-02-05 17:31:07	117.03045	40.14253
94	2008-02-05 17:36:07	117.04916	40.16819
94	2008-02-05 17:41:07	117.04845	40.17091
94	2008-02-05 17:46:06	117.04846	40.17092
94	2008-02-05 17:51:06	117.04846	40.17091
94	2008-02-05 17:56:06	117.04846	40.17091
94	2008-02-05 18:01:06	117.04846	40.1709
94	2008-02-05 18:06:06	117.04846	40.1709
94	2008-02-05 18:11:06	117.04846	40.1709
94	2008-02-05 18:21:06	117.04847	40.17091
94	2008-02-05 18:26:07	117.04847	40.17091
94	2008-02-05 18:31:07	117.04847	40.17091
94	2008-02-05 18:36:07	117.04847	40.17091
94	2008-02-05 18:41:06	117.04847	40.17091
94	2008-02-05 18:41:06	117.04847	40.17091
94	2008-02-05 18:46:06	117.04847	40.17092
94	2008-02-05 18:51:06	117.04848	40.17091
94	2008-02-05 18:56:06	117.04847	40.17091
94	2008-02-05 19:01:06	117.04847	40.17091
94	2008-02-05 19:06:06	117.04847	40.17092
94	2008-02-05 19:11:06	117.04847	40.17092
94	2008-02-05 19:16:06	117.04847	40.17092
94	2008-02-05 19:21:06	117.04847	40.17091
94	2008-02-05 19:26:06	117.04847	40.17091
94	2008-02-05 19:31:06	117.04847	40.17091
94	2008-02-05 19:36:06	117.04847	40.17091
94	2008-02-05 19:41:06	117.04847	40.17091
94	2008-02-05 19:46:06	117.04847	40.17091
94	2008-02-05 19:51:06	117.04847	40.17091
94	2008-02-05 19:56:06	117.04847	40.17091
94	2008-02-05 20:01:06	117.04847	40.17091
94	2008-02-05 20:06:06	117.04847	40.17091
94	2008-02-05 20:11:06	117.04848	40.17091
94	2008-02-05 20:21:05	117.04847	40.17091
94	2008-02-05 20:26:06	117.04847	40.17091
94	2008-02-05 20:31:06	117.04847	40.17091
94	2008-02-05 20:36:06	117.04847	40.17091
94	2008-02-05 20:41:06	117.04847	40.17091
94	2008-02-05 20:46:05	117.04847	40.17091
94	2008-02-05 20:51:05	117.04848	40.17091
94	2008-02-05 20:56:05	117.04848	40.17091
94	2008-02-05 21:01:05	117.04847	40.17092
94	2008-02-05 21:06:05	117.04848	40.17092
94	2008-02-05 21:06:05	117.04848	40.17092
94	2008-02-05 21:11:05	117.04848	40.17092
94	2008-02-05 21:16:05	117.04848	40.17092
94	2008-02-05 21:21:05	117.04848	40.17092
94	2008-02-05 21:26:06	117.04848	40.17092
94	2008-02-05 21:31:06	117.04848	40.17092
94	2008-02-05 21:36:06	117.04848	40.17092
94	2008-02-05 21:41:06	117.04848	40.17091
94	2008-02-05 21:46:05	117.04848	40.17091
94	2008-02-05 21:51:05	117.04887	40.17103
94	2008-02-05 21:56:05	117.04842	40.17084
94	2008-02-05 22:01:05	117.0484	40.17094
94	2008-02-05 22:06:05	117.0484	40.17093
94	2008-02-05 22:16:05	117.04843	40.17092
94	2008-02-05 22:21:05	117.04844	40.17093
94	2008-02-05 22:26:05	117.04844	40.17093
94	2008-02-05 22:31:05	117.04844	40.17094
94	2008-02-05 22:36:05	117.04846	40.17096
94	2008-02-05 22:41:05	117.04846	40.17097
94	2008-02-05 22:46:05	117.04846	40.17097
94	2008-02-05 22:51:05	117.04847	40.17097
94	2008-02-05 22:56:05	117.04847	40.17097
94	2008-02-05 23:01:05	117.04848	40.17097
94	2008-02-05 23:06:05	117.04848	40.17097
94	2008-02-05 23:11:05	117.04848	40.17097
94	2008-02-05 23:16:05	117.04848	40.17096
94	2008-02-05 23:21:05	117.04849	40.17097
94	2008-02-05 23:26:05	117.04849	40.17096
94	2008-02-05 23:31:05	117.04849	40.17096
94	2008-02-05 23:31:05	117.04849	40.17096
94	2008-02-05 23:36:04	117.04849	40.17096
94	2008-02-05 23:41:04	117.04849	40.17096
94	2008-02-05 23:46:05	117.04849	40.17096
94	2008-02-05 23:51:05	117.04849	40.17096
94	2008-02-05 23:56:05	117.0485	40.17096
94	2008-02-06 00:01:05	117.0485	40.17096
94	2008-02-06 00:06:05	117.0485	40.17096
94	2008-02-06 00:11:05	117.04849	40.17096
94	2008-02-06 00:16:05	117.04849	40.17096
94	2008-02-06 00:26:04	117.04849	40.17096
94	2008-02-06 00:31:04	117.04849	40.17096
94	2008-02-06 00:36:04	117.04849	40.17096
94	2008-02-06 00:41:04	117.04848	40.17096
94	2008-02-06 00:46:04	117.04848	40.17096
94	2008-02-06 00:51:04	117.04848	40.17096
94	2008-02-06 00:56:04	117.04852	40.17099
94	2008-02-06 01:01:04	117.04852	40.171
94	2008-02-06 01:06:05	117.0485	40.17101
94	2008-02-06 01:11:05	117.04847	40.17101
94	2008-02-06 01:16:05	117.04846	40.171
94	2008-02-06 01:21:05	117.04838	40.1709
94	2008-02-06 01:26:04	117.04838	40.17093
94	2008-02-06 01:31:04	117.04838	40.17095
94	2008-02-06 01:36:04	117.0484	40.17095
94	2008-02-06 01:41:04	117.04841	40.17096
94	2008-02-06 01:46:04	117.0484	40.17097
94	2008-02-06 01:51:04	117.0484	40.17096
94	2008-02-06 01:56:04	117.0484	40.17097
94	2008-02-06 01:56:04	117.0484	40.17097
94	2008-02-06 02:01:04	117.0484	40.17096
94	2008-02-06 02:11:04	117.04841	40.17095
94	2008-02-06 02:16:04	117.04839	40.17093
94	2008-02-06 02:21:04	117.04849	40.17093
94	2008-02-06 02:26:04	117.04848	40.17091
94	2008-02-06 02:36:04	117.04847	40.17093
94	2008-02-06 02:46:04	117.04847	40.17092
94	2008-02-06 02:51:04	117.04846	40.17092
94	2008-02-06 02:56:04	117.04846	40.17092
94	2008-02-06 03:01:04	117.04846	40.17092
94	2008-02-06 03:06:04	117.04846	40.17092
94	2008-02-06 03:16:04	117.04846	40.17092
94	2008-02-06 03:21:04	117.04846	40.17091
94	2008-02-06 03:26:03	117.04846	40.17091
94	2008-02-06 03:31:03	117.04846	40.17091
94	2008-02-06 03:36:03	117.04846	40.17091
94	2008-02-06 03:46:03	117.04843	40.17089
94	2008-02-06 03:51:03	117.04843	40.1709
94	2008-02-06 03:56:03	117.04844	40.1709
94	2008-02-06 04:06:04	117.04844	40.1709
94	2008-02-06 04:16:04	117.04845	40.17089
94	2008-02-06 04:21:04	117.04845	40.17089
94	2008-02-06 04:21:04	117.04845	40.17089
94	2008-02-06 04:26:03	117.04845	40.1709
94	2008-02-06 04:26:03	117.04845	40.1709
94	2008-02-06 04:31:03	117.04845	40.1709
94	2008-02-06 04:36:03	117.04845	40.1709
94	2008-02-06 04:41:03	117.04845	40.1709
94	2008-02-06 04:46:03	117.04845	40.1709
94	2008-02-06 04:51:03	117.04845	40.1709
94	2008-02-06 04:56:03	117.04845	40.1709
94	2008-02-06 05:06:03	117.04845	40.17089
94	2008-02-06 05:11:03	117.04845	40.17089
94	2008-02-06 05:16:03	117.04846	40.17089
94	2008-02-06 05:21:03	117.04846	40.17089
94	2008-02-06 05:26:03	117.04846	40.17089
94	2008-02-06 05:31:03	117.04846	40.17089
94	2008-02-06 05:36:03	117.04846	40.1709
94	2008-02-06 05:41:03	117.04846	40.1709
94	2008-02-06 05:46:03	117.04846	40.1709
94	2008-02-06 05:51:03	117.04846	40.1709
94	2008-02-06 05:56:03	117.04846	40.1709
94	2008-02-06 06:01:03	117.04856	40.17095
94	2008-02-06 06:11:03	117.04852	40.17093
94	2008-02-06 06:16:03	117.04852	40.17093
94	2008-02-06 06:21:03	117.04833	40.17095
94	2008-02-06 06:26:02	117.04837	40.17092
94	2008-02-06 06:31:02	117.04838	40.17093
94	2008-02-06 06:36:02	117.04839	40.17093
94	2008-02-06 06:41:02	117.0484	40.17093
94	2008-02-06 06:46:02	117.04841	40.17094
94	2008-02-06 06:51:02	117.04841	40.17094
94	2008-02-06 06:51:02	117.04841	40.17094
94	2008-02-06 06:56:02	117.04841	40.17095
94	2008-02-06 07:01:02	117.04841	40.17094
94	2008-02-06 07:06:03	117.04841	40.17094
94	2008-02-06 07:11:03	117.04841	40.17094
94	2008-02-06 07:16:03	117.04841	40.17094
94	2008-02-06 07:21:03	117.04841	40.17094
94	2008-02-06 07:26:02	117.04842	40.17094
94	2008-02-06 07:31:02	117.04839	40.17107
94	2008-02-06 07:36:02	117.04839	40.17106
94	2008-02-06 07:41:02	117.04839	40.17106
94	2008-02-06 07:46:02	117.0484	40.17106
94	2008-02-06 07:51:02	117.0484	40.17106
94	2008-02-06 07:56:02	117.04839	40.17106
94	2008-02-06 08:01:02	117.04839	40.17105
94	2008-02-06 08:06:03	117.04839	40.17105
94	2008-02-06 08:11:03	117.04839	40.17105
94	2008-02-06 08:16:03	117.04839	40.17105
94	2008-02-06 08:21:02	117.0484	40.17105
94	2008-02-06 08:26:02	117.0484	40.17105
94	2008-02-06 08:36:02	117.0484	40.17104
94	2008-02-06 08:41:02	117.0484	40.17103
94	2008-02-06 08:46:02	117.04841	40.17103
94	2008-02-06 08:51:02	117.04846	40.17089
94	2008-02-06 08:56:02	117.04844	40.17089
94	2008-02-06 09:01:02	117.04846	40.1709
94	2008-02-06 09:06:02	117.04848	40.1709
94	2008-02-06 09:11:02	117.04848	40.1709
94	2008-02-06 09:16:02	117.04849	40.17091
94	2008-02-06 09:16:02	117.04849	40.17091
94	2008-02-06 09:21:02	117.04849	40.1709
94	2008-02-06 09:26:02	117.04849	40.1709
94	2008-02-06 09:31:02	117.04849	40.17091
94	2008-02-06 09:36:02	117.04849	40.17091
94	2008-02-06 09:41:02	117.04849	40.17091
94	2008-02-06 09:46:02	117.04848	40.17092
94	2008-02-06 09:51:02	117.04848	40.17092
94	2008-02-06 09:56:02	117.04848	40.17092
94	2008-02-06 10:00:44	117.04847	40.17092
94	2008-02-06 10:01:02	117.04847	40.17092
94	2008-02-06 10:06:02	117.04847	40.17092
94	2008-02-06 10:11:02	117.04847	40.17092
94	2008-02-06 10:16:02	117.04847	40.17093
94	2008-02-06 10:21:02	117.04847	40.17093
94	2008-02-06 10:26:01	117.04847	40.17093
94	2008-02-06 10:31:01	117.04846	40.17093
94	2008-02-06 10:36:01	117.04846	40.17094
94	2008-02-06 10:41:01	117.04846	40.17094
94	2008-02-06 10:46:01	117.04846	40.17094
94	2008-02-06 10:56:01	117.04846	40.17094
94	2008-02-06 11:01:01	117.04846	40.17094
94	2008-02-06 11:06:02	117.04846	40.17094
94	2008-02-06 11:11:02	117.04846	40.17094
94	2008-02-06 11:16:02	117.04846	40.17094
94	2008-02-06 11:21:02	117.04846	40.17094
94	2008-02-06 11:26:01	117.04845	40.17094
94	2008-02-06 11:31:01	117.04845	40.17094
94	2008-02-06 11:41:01	117.04846	40.17094
94	2008-02-06 11:41:01	117.04846	40.17094
94	2008-02-06 11:46:01	117.04846	40.17094
94	2008-02-06 11:51:01	117.04846	40.17094
94	2008-02-06 11:56:01	117.04846	40.17094
94	2008-02-06 12:01:01	117.04846	40.17094
94	2008-02-06 12:06:01	117.04846	40.17094
94	2008-02-06 12:11:01	117.04846	40.17094
94	2008-02-06 12:16:01	117.04846	40.17095
94	2008-02-06 12:21:01	117.04846	40.17095
94	2008-02-06 12:26:01	117.04846	40.17095
94	2008-02-06 12:31:01	117.04846	40.17096
94	2008-02-06 12:36:01	117.04846	40.17096
94	2008-02-06 12:41:01	117.04846	40.17096
94	2008-02-06 12:46:01	117.04846	40.17097
94	2008-02-06 12:51:01	117.04845	40.17097
94	2008-02-06 12:56:01	117.04845	40.17097
94	2008-02-06 13:01:01	117.04845	40.17097
94	2008-02-06 13:06:01	117.04846	40.17097
94	2008-02-06 13:11:01	117.04846	40.17097
94	2008-02-06 13:16:01	117.04846	40.17097
94	2008-02-06 13:21:01	117.04846	40.17097
94	2008-02-06 13:26:00	117.04846	40.17097
94	2008-02-06 13:31:00	117.04846	40.17097
94	2008-02-06 13:36:00	117.04846	40.17097
94	2008-02-06 13:41:00	117.04846	40.17097
94	2008-02-06 13:46:00	117.04846	40.17097
94	2008-02-06 13:51:00	117.04846	40.17096
94	2008-02-06 13:56:00	117.04846	40.17096
94	2008-02-06 14:01:00	117.04846	40.17096
94	2008-02-06 14:06:01	117.04845	40.17106
94	2008-02-06 14:06:01	117.04845	40.17106
94	2008-02-06 14:11:01	117.04845	40.17106
94	2008-02-06 14:16:02	117.04845	40.17105
94	2008-02-06 14:26:00	117.04846	40.17104
94	2008-02-06 14:31:00	117.04846	40.17104
94	2008-02-06 14:36:00	117.04848	40.17069
94	2008-02-06 14:46:00	117.04846	40.17068
94	2008-02-06 14:51:00	117.04846	40.1707
94	2008-02-06 14:56:00	117.04846	40.17071
94	2008-02-06 15:01:00	117.04846	40.17073
94	2008-02-06 15:06:00	117.04846	40.17075
94	2008-02-06 15:11:00	117.04846	40.17076
94	2008-02-06 15:21:00	117.04847	40.17078
94	2008-02-06 15:31:00	117.04847	40.1708
94	2008-02-06 15:36:00	117.04847	40.17081
94	2008-02-06 15:41:00	117.04847	40.17082
94	2008-02-06 15:46:00	117.04847	40.17083
94	2008-02-06 15:56:00	117.04848	40.17084
94	2008-02-06 16:01:00	117.04848	40.17084
94	2008-02-06 16:06:00	117.04848	40.17085
94	2008-02-06 16:06:00	117.04848	40.17085
94	2008-02-06 16:11:00	117.04848	40.17085
94	2008-02-06 16:21:00	117.04849	40.17085
94	2008-02-06 16:26:00	117.04849	40.17086
94	2008-02-06 16:31:00	117.04849	40.17086
94	2008-02-06 16:31:00	117.04849	40.17086
94	2008-02-06 16:36:00	117.04849	40.17087
94	2008-02-06 16:40:59	117.04849	40.17087
94	2008-02-06 16:45:59	117.04849	40.17087
94	2008-02-06 16:50:59	117.0485	40.17087
94	2008-02-06 16:55:59	117.0485	40.17087
94	2008-02-06 17:01:00	117.0485	40.17087
94	2008-02-06 17:06:00	117.0485	40.17087
94	2008-02-06 17:11:00	117.04849	40.17087
94	2008-02-06 17:16:00	117.04849	40.17087
94	2008-02-06 17:20:59	117.04849	40.17087
94	2008-02-06 17:25:59	117.04862	40.17083
94	2008-02-06 17:30:59	117.04859	40.17086
94	2008-02-06 17:35:59	117.04855	40.17087
94	2008-02-06 17:40:59	117.04853	40.1709
94	2008-02-06 17:45:59	117.04853	40.17091
94	2008-02-06 17:50:59	117.04853	40.17093
94	2008-02-06 17:55:59	117.04854	40.17093
94	2008-02-06 18:01:00	117.04854	40.17093
94	2008-02-06 18:06:00	117.04854	40.17093
94	2008-02-06 18:11:00	117.04853	40.17093
94	2008-02-06 18:16:00	117.04852	40.17094
94	2008-02-06 18:20:59	117.04852	40.17094
94	2008-02-06 18:25:59	117.04851	40.17094
94	2008-02-06 18:30:59	117.04851	40.17094
94	2008-02-06 18:35:59	117.04851	40.17094
94	2008-02-06 18:40:59	117.04851	40.17094
94	2008-02-06 18:45:59	117.04851	40.17094
94	2008-02-06 18:50:59	117.0485	40.17094
94	2008-02-06 18:55:59	117.0485	40.17094
94	2008-02-06 18:55:59	117.0485	40.17094
94	2008-02-06 19:00:59	117.04851	40.17093
94	2008-02-06 19:05:59	117.04851	40.17092
94	2008-02-06 19:10:59	117.04851	40.17092
94	2008-02-06 19:15:59	117.04851	40.17091
94	2008-02-06 19:20:59	117.04851	40.17091
94	2008-02-06 19:25:59	117.04921	40.16906
94	2008-02-06 19:30:59	117.0491	40.14555
94	2008-02-06 19:35:59	117.04055	40.14453
94	2008-02-06 19:40:59	117.04957	40.15258
94	2008-02-06 19:45:59	117.04852	40.17091
94	2008-02-06 19:50:59	117.04852	40.17089
94	2008-02-06 20:00:59	117.04852	40.17093
94	2008-02-06 20:05:59	117.04852	40.17094
94	2008-02-06 20:10:59	117.04852	40.17094
94	2008-02-06 20:15:59	117.04852	40.17095
94	2008-02-06 20:20:58	117.04852	40.17095
94	2008-02-06 20:25:58	117.04851	40.17095
94	2008-02-06 20:30:58	117.0485	40.17096
94	2008-02-06 20:35:58	117.0485	40.17096
94	2008-02-06 20:40:58	117.0485	40.17095
94	2008-02-06 20:45:58	117.0485	40.17095
94	2008-02-06 20:50:58	117.04846	40.17096
94	2008-02-06 20:55:58	117.04846	40.17095
94	2008-02-06 21:00:59	117.04847	40.17092
94	2008-02-06 21:05:59	117.0485	40.17093
94	2008-02-06 21:10:59	117.0485	40.17093
94	2008-02-06 21:15:59	117.04849	40.17092
94	2008-02-06 21:20:59	117.04847	40.17092
94	2008-02-06 21:20:59	117.04847	40.17092
94	2008-02-06 21:25:59	117.04848	40.17091
94	2008-02-06 21:30:59	117.04848	40.1709
94	2008-02-06 21:35:59	117.04847	40.17089
94	2008-02-06 21:40:58	117.04846	40.17089
94	2008-02-06 21:45:58	117.04846	40.17089
94	2008-02-06 21:50:58	117.04845	40.17089
94	2008-02-06 21:55:58	117.04845	40.17089
94	2008-02-06 22:00:58	117.04845	40.17089
94	2008-02-06 22:05:58	117.04845	40.17088
94	2008-02-06 22:10:58	117.04836	40.17087
94	2008-02-06 22:15:58	117.04833	40.17089
94	2008-02-06 22:20:58	117.04839	40.17119
94	2008-02-06 22:25:58	117.0487	40.17096
94	2008-02-06 22:30:58	117.04865	40.17094
94	2008-02-06 22:35:58	117.04862	40.17094
94	2008-02-06 22:40:58	117.0486	40.17095
94	2008-02-06 22:45:58	117.04859	40.17096
94	2008-02-06 22:50:58	117.04857	40.17096
94	2008-02-06 22:55:58	117.04857	40.17096
94	2008-02-06 23:05:58	117.04856	40.17096
94	2008-02-06 23:10:58	117.04855	40.17096
94	2008-02-06 23:15:58	117.04854	40.17094
94	2008-02-06 23:20:58	117.04853	40.17094
94	2008-02-06 23:25:58	117.04854	40.17091
94	2008-02-06 23:30:58	117.04853	40.17089
94	2008-02-06 23:35:58	117.04853	40.17089
94	2008-02-06 23:40:58	117.04853	40.17089
94	2008-02-06 23:45:58	117.04852	40.17089
94	2008-02-06 23:45:58	117.04852	40.17089
94	2008-02-06 23:50:57	117.04852	40.17089
94	2008-02-06 23:55:57	117.04852	40.17089
94	2008-02-07 00:00:57	117.04852	40.17089
94	2008-02-07 00:05:56	117.04852	40.17091
94	2008-02-07 00:10:57	117.04842	40.17102
94	2008-02-07 00:15:57	117.04841	40.17102
94	2008-02-07 00:20:57	117.04842	40.17102
94	2008-02-07 00:25:57	117.04842	40.17102
94	2008-02-07 00:30:58	117.04842	40.17101
94	2008-02-07 00:35:58	117.04842	40.17101
94	2008-02-07 00:40:58	117.04843	40.17101
94	2008-02-07 00:45:58	117.04844	40.17103
94	2008-02-07 00:50:57	117.04841	40.17102
94	2008-02-07 00:55:57	117.04841	40.171
94	2008-02-07 01:00:57	117.04842	40.17098
94	2008-02-07 01:05:57	117.04842	40.17098
94	2008-02-07 01:15:57	117.04841	40.17096
94	2008-02-07 01:20:57	117.04842	40.17095
94	2008-02-07 01:25:57	117.04843	40.17095
94	2008-02-07 01:30:57	117.04852	40.17067
94	2008-02-07 01:35:57	117.04849	40.17089
94	2008-02-07 01:40:57	117.04848	40.17091
94	2008-02-07 01:45:57	117.04847	40.1709
94	2008-02-07 01:50:57	117.04846	40.17088
94	2008-02-07 01:55:57	117.04845	40.17088
94	2008-02-07 02:00:57	117.04846	40.17089
94	2008-02-07 02:10:57	117.04845	40.17088
94	2008-02-07 02:15:57	117.04845	40.17089
94	2008-02-07 02:20:57	117.04845	40.1709
94	2008-02-07 02:30:57	117.04847	40.17092
94	2008-02-07 02:35:57	117.04846	40.17092
94	2008-02-07 02:40:57	117.04847	40.17092
94	2008-02-07 02:45:56	117.04847	40.17091
94	2008-02-07 02:50:56	117.04847	40.17091
94	2008-02-07 02:55:56	117.04847	40.17091
94	2008-02-07 03:00:56	117.04847	40.17092
94	2008-02-07 03:05:56	117.04847	40.17092
94	2008-02-07 03:10:56	117.04847	40.17092
94	2008-02-07 03:15:56	117.04847	40.17092
94	2008-02-07 03:20:57	117.04847	40.17092
94	2008-02-07 03:25:57	117.04844	40.17092
94	2008-02-07 03:30:57	117.04844	40.17091
94	2008-02-07 03:35:57	117.04843	40.17091
94	2008-02-07 03:40:56	117.04843	40.17091
94	2008-02-07 03:45:56	117.04843	40.17091
94	2008-02-07 03:55:56	117.04843	40.17091
94	2008-02-07 04:00:56	117.04843	40.17091
94	2008-02-07 04:05:56	117.04843	40.17091
94	2008-02-07 04:10:56	117.04843	40.17091
94	2008-02-07 04:15:56	117.04843	40.1709
94	2008-02-07 04:20:57	117.04843	40.1709
94	2008-02-07 04:25:57	117.04845	40.17097
94	2008-02-07 04:30:57	117.04851	40.17098
94	2008-02-07 04:35:57	117.04851	40.17097
94	2008-02-07 04:35:57	117.04851	40.17097
94	2008-02-07 04:40:56	117.04854	40.17097
94	2008-02-07 04:45:56	117.04855	40.17098
94	2008-02-07 04:50:56	117.04855	40.17098
94	2008-02-07 04:55:56	117.04844	40.17117
94	2008-02-07 05:00:56	117.04859	40.17102
94	2008-02-07 05:05:56	117.04858	40.17105
94	2008-02-07 05:15:56	117.04853	40.17104
94	2008-02-07 05:20:56	117.04855	40.17105
94	2008-02-07 05:25:56	117.04854	40.17105
94	2008-02-07 05:30:56	117.04854	40.17105
94	2008-02-07 05:35:56	117.04854	40.17104
94	2008-02-07 05:40:56	117.04854	40.17104
94	2008-02-07 05:45:56	117.04854	40.17104
94	2008-02-07 05:50:56	117.04854	40.17103
94	2008-02-07 05:55:56	117.04853	40.17103
94	2008-02-07 06:00:56	117.04809	40.17138
94	2008-02-07 06:05:56	117.04819	40.17125
94	2008-02-07 06:10:55	117.04856	40.17075
94	2008-02-07 06:15:55	117.0485	40.17081
94	2008-02-07 06:20:56	117.04846	40.17083
94	2008-02-07 06:25:56	117.04845	40.17085
94	2008-02-07 06:30:56	117.04845	40.17086
94	2008-02-07 06:35:56	117.04844	40.17087
94	2008-02-07 06:40:56	117.04843	40.17088
94	2008-02-07 06:45:56	117.04842	40.17089
94	2008-02-07 06:50:55	117.04842	40.17089
94	2008-02-07 06:55:55	117.04842	40.17089
94	2008-02-07 07:00:55	117.04842	40.1709
94	2008-02-07 07:00:55	117.04842	40.1709
94	2008-02-07 07:05:55	117.04842	40.17089
94	2008-02-07 07:10:55	117.04842	40.17089
94	2008-02-07 07:15:55	117.04842	40.17088
94	2008-02-07 07:20:55	117.04842	40.17088
94	2008-02-07 07:25:55	117.04843	40.17088
94	2008-02-07 07:30:56	117.04843	40.17089
94	2008-02-07 07:35:56	117.04843	40.17089
94	2008-02-07 07:40:56	117.04828	40.17118
94	2008-02-07 07:45:56	117.04834	40.17102
94	2008-02-07 07:50:55	117.04836	40.17098
94	2008-02-07 07:55:55	117.04837	40.17097
94	2008-02-07 08:00:55	117.04839	40.17098
94	2008-02-07 08:05:55	117.0484	40.17097
94	2008-02-07 08:10:55	117.04841	40.17096
94	2008-02-07 08:15:55	117.04842	40.17096
94	2008-02-07 08:20:55	117.04842	40.17095
94	2008-02-07 08:25:55	117.04842	40.17095
94	2008-02-07 08:30:55	117.04843	40.17094
94	2008-02-07 08:35:55	117.04844	40.17094
94	2008-02-07 08:40:55	117.04845	40.17094
94	2008-02-07 08:45:55	117.04845	40.17094
94	2008-02-07 08:50:55	117.04852	40.17097
94	2008-02-07 08:55:55	117.04864	40.17099
94	2008-02-07 09:00:55	117.04864	40.17096
94	2008-02-07 09:05:55	117.04856	40.17092
94	2008-02-07 09:10:55	117.04855	40.17092
94	2008-02-07 09:15:55	117.04856	40.17091
94	2008-02-07 09:20:55	117.04856	40.17091
94	2008-02-07 09:25:55	117.04856	40.17091
94	2008-02-07 09:25:55	117.04856	40.17091
94	2008-02-07 09:30:55	117.04832	40.17076
94	2008-02-07 09:35:55	117.04844	40.17079
94	2008-02-07 09:40:55	117.04848	40.17083
94	2008-02-07 09:45:55	117.04851	40.17084
94	2008-02-07 09:50:54	117.04853	40.17085
94	2008-02-07 09:55:54	117.04856	40.17086
94	2008-02-07 10:00:41	117.04823	40.17084
94	2008-02-07 10:00:54	117.04826	40.17085
94	2008-02-07 10:10:54	117.04847	40.17086
94	2008-02-07 10:15:54	117.04854	40.17086
94	2008-02-07 10:20:54	117.04857	40.17086
94	2008-02-07 10:25:54	117.04856	40.17087
94	2008-02-07 10:30:55	117.04856	40.17086
94	2008-02-07 10:35:55	117.04855	40.17085
94	2008-02-07 10:40:55	117.04854	40.17085
94	2008-02-07 10:45:55	117.04854	40.17085
94	2008-02-07 10:50:54	117.04853	40.17084
94	2008-02-07 10:55:54	117.04853	40.17085
94	2008-02-07 11:00:54	117.04853	40.17085
94	2008-02-07 11:10:54	117.04852	40.17086
94	2008-02-07 11:20:54	117.04852	40.17087
94	2008-02-07 11:25:54	117.04852	40.17087
94	2008-02-07 11:30:54	117.04852	40.17087
94	2008-02-07 11:35:54	117.04853	40.17088
94	2008-02-07 11:40:54	117.04854	40.17089
94	2008-02-07 11:45:54	117.04855	40.1709
94	2008-02-07 11:50:54	117.04855	40.17089
94	2008-02-07 11:50:54	117.04855	40.17089
94	2008-02-07 11:55:54	117.04854	40.17089
94	2008-02-07 12:05:54	117.04855	40.17087
94	2008-02-07 12:10:54	117.04855	40.17089
94	2008-02-07 12:15:54	117.04855	40.17089
94	2008-02-07 12:25:54	117.04855	40.17089
94	2008-02-07 12:30:54	117.04855	40.17089
94	2008-02-07 12:35:54	117.04856	40.17089
94	2008-02-07 12:45:54	117.04855	40.17089
94	2008-02-07 12:50:54	117.04853	40.17089
94	2008-02-07 12:55:54	117.04853	40.17089
94	2008-02-07 13:00:53	117.04852	40.17089
94	2008-02-07 13:05:53	117.04852	40.17088
94	2008-02-07 13:10:53	117.04851	40.17088
94	2008-02-07 13:15:53	117.04851	40.17088
94	2008-02-07 13:20:53	117.04851	40.17089
94	2008-02-07 13:25:53	117.04851	40.17088
94	2008-02-07 13:30:53	117.04851	40.17088
94	2008-02-07 13:35:53	117.04851	40.17088
94	2008-02-07 13:40:54	117.04851	40.17088
94	2008-02-07 13:45:54	117.04851	40.17088
94	2008-02-07 13:50:54	117.04851	40.17088
94	2008-02-07 13:55:54	117.04851	40.17088
94	2008-02-07 14:00:53	117.04851	40.17088
94	2008-02-07 14:05:53	117.04851	40.17088
94	2008-02-07 14:10:53	117.04851	40.17088
94	2008-02-07 14:15:53	117.04851	40.17088
94	2008-02-07 14:15:53	117.04851	40.17088
94	2008-02-07 14:20:53	117.04851	40.17088
94	2008-02-07 14:20:53	117.04851	40.17088
94	2008-02-07 14:25:53	117.0485	40.17088
94	2008-02-07 14:30:53	117.0485	40.17088
94	2008-02-07 14:35:53	117.0485	40.17087
94	2008-02-07 14:40:54	117.0485	40.17087
94	2008-02-07 14:45:54	117.0485	40.17087
94	2008-02-07 14:50:54	117.0485	40.17087
94	2008-02-07 14:55:54	117.0485	40.17087
94	2008-02-07 15:00:53	117.0485	40.17087
94	2008-02-07 15:05:53	117.0485	40.17087
94	2008-02-07 15:10:53	117.0485	40.17087
94	2008-02-07 15:15:53	117.0485	40.17087
94	2008-02-07 15:20:53	117.0485	40.17087
94	2008-02-07 15:25:53	117.0485	40.17087
94	2008-02-07 15:30:53	117.0485	40.17088
94	2008-02-07 15:35:53	117.0485	40.17088
94	2008-02-07 15:40:53	117.0485	40.17088
94	2008-02-07 15:45:53	117.0485	40.17088
94	2008-02-07 15:50:53	117.0485	40.17088
94	2008-02-07 15:55:53	117.0485	40.17088
94	2008-02-07 16:00:53	117.04851	40.17088
94	2008-02-07 16:05:53	117.04851	40.17088
94	2008-02-07 16:10:53	117.04851	40.17088
94	2008-02-07 16:15:53	117.04851	40.17089
94	2008-02-07 16:20:53	117.04851	40.17089
94	2008-02-07 16:25:53	117.04851	40.17089
94	2008-02-07 16:30:53	117.04851	40.17089
94	2008-02-07 16:35:53	117.04851	40.1709
94	2008-02-07 16:40:53	117.04851	40.1709
94	2008-02-07 16:40:53	117.04851	40.1709
94	2008-02-07 16:45:53	117.04851	40.1709
94	2008-02-07 16:50:53	117.04851	40.1709
94	2008-02-07 16:55:53	117.04851	40.1709
94	2008-02-07 17:00:52	117.04851	40.1709
94	2008-02-07 17:05:52	117.04851	40.1709
94	2008-02-07 17:10:52	117.04875	40.17128
94	2008-02-07 17:15:52	117.04887	40.17149
94	2008-02-07 17:20:52	117.04879	40.17136
94	2008-02-07 17:25:52	117.04874	40.17129
94	2008-02-07 17:30:52	117.04871	40.17123
94	2008-02-07 17:35:52	117.0487	40.1712
94	2008-02-07 17:40:52	117.04868	40.17117
94	2008-02-07 17:45:52	117.04866	40.17115
94	2008-02-07 17:50:52	117.04865	40.17113
94	2008-02-07 17:55:52	117.04865	40.17111
94	2008-02-07 18:00:52	117.04864	40.1711
94	2008-02-07 18:05:52	117.04863	40.17109
94	2008-02-07 18:10:52	117.04862	40.17108
94	2008-02-07 18:15:52	117.04861	40.17107
94	2008-02-07 18:20:53	117.0486	40.17106
94	2008-02-07 18:25:53	117.0486	40.17105
94	2008-02-07 18:30:53	117.0486	40.17105
94	2008-02-07 18:35:52	117.04859	40.17104
94	2008-02-07 18:40:52	117.04859	40.17103
94	2008-02-07 18:45:52	117.04858	40.17102
94	2008-02-07 18:50:52	117.04833	40.17091
94	2008-02-07 18:55:52	117.04832	40.17093
94	2008-02-07 19:00:52	117.04928	40.16492
94	2008-02-07 19:08:45	117.04959	40.15141
94	2008-02-07 19:13:45	117.09039	40.14384
94	2008-02-07 19:18:45	117.106	40.15345
94	2008-02-07 19:23:45	117.10904	40.15464
94	2008-02-07 19:28:45	117.10915	40.1549
94	2008-02-07 19:33:45	117.10914	40.15439
94	2008-02-07 19:38:45	117.1092	40.15486
94	2008-02-07 19:43:45	117.10919	40.15468
94	2008-02-07 19:48:44	117.10943	40.15302
94	2008-02-07 19:53:44	117.10598	40.15345
94	2008-02-07 19:58:44	117.10587	40.15348
94	2008-02-07 20:03:44	117.10592	40.15351
94	2008-02-07 20:08:44	117.10596	40.15353
94	2008-02-07 20:08:44	117.10596	40.15353
94	2008-02-07 20:13:44	117.10598	40.15354
94	2008-02-07 20:18:44	117.10597	40.15354
94	2008-02-07 20:23:44	117.10596	40.15354
94	2008-02-07 20:28:45	117.10595	40.15354
94	2008-02-07 20:33:45	117.10595	40.15355
94	2008-02-07 20:38:45	117.10595	40.15355
94	2008-02-07 20:43:45	117.10594	40.15356
94	2008-02-07 20:48:44	117.10594	40.15356
94	2008-02-07 20:53:44	117.10594	40.15357
94	2008-02-07 20:58:44	117.10594	40.15357
94	2008-02-07 21:03:44	117.10493	40.14331
94	2008-02-07 21:08:44	117.10739	40.13879
94	2008-02-07 21:13:44	117.08969	40.13879
94	2008-02-07 21:18:44	117.04968	40.14772
94	2008-02-07 21:23:44	117.06897	40.16378
94	2008-02-07 21:28:44	117.04867	40.17083
94	2008-02-07 21:33:44	117.04855	40.1709
94	2008-02-07 21:38:44	117.04855	40.17092
94	2008-02-07 21:43:44	117.04883	40.17041
94	2008-02-07 21:48:44	117.04848	40.17096
94	2008-02-07 21:53:44	117.04848	40.17111
94	2008-02-07 21:58:44	117.04847	40.17112
94	2008-02-07 22:03:44	117.04844	40.17104
94	2008-02-07 22:08:44	117.04842	40.17099
94	2008-02-07 22:13:44	117.0484	40.17095
94	2008-02-07 22:18:44	117.0484	40.17092
94	2008-02-07 22:23:44	117.04856	40.17085
94	2008-02-07 22:28:44	117.04838	40.17091
94	2008-02-07 22:33:44	117.0484	40.17094
94	2008-02-07 22:33:44	117.0484	40.17094
94	2008-02-07 22:38:44	117.04843	40.17097
94	2008-02-07 22:43:44	117.04842	40.17096
94	2008-02-07 22:48:43	117.04842	40.17095
94	2008-02-07 22:53:43	117.04842	40.17095
94	2008-02-07 22:58:43	117.04842	40.17095
94	2008-02-07 23:03:43	117.04842	40.17094
94	2008-02-07 23:08:43	117.04842	40.17094
94	2008-02-07 23:13:43	117.04841	40.17094
94	2008-02-07 23:18:43	117.04841	40.17093
94	2008-02-07 23:23:43	117.04843	40.17093
94	2008-02-07 23:28:44	117.04838	40.17096
94	2008-02-07 23:33:44	117.0484	40.1709
94	2008-02-07 23:38:43	117.04842	40.17089
94	2008-02-07 23:43:43	117.04839	40.17086
94	2008-02-07 23:48:42	117.0538	40.16987
94	2008-02-07 23:53:43	117.0485	40.17085
94	2008-02-07 23:58:43	117.04841	40.1709
94	2008-02-08 00:03:43	117.04841	40.1709
94	2008-02-08 00:08:43	117.04841	40.1709
94	2008-02-08 00:13:43	117.04842	40.17089
94	2008-02-08 00:18:43	117.04842	40.17089
94	2008-02-08 00:23:43	117.04842	40.17089
94	2008-02-08 00:28:43	117.04843	40.17089
94	2008-02-08 00:33:43	117.04843	40.17089
94	2008-02-08 00:38:43	117.04843	40.17089
94	2008-02-08 00:43:43	117.04843	40.17089
94	2008-02-08 00:48:43	117.04843	40.17089
94	2008-02-08 00:53:43	117.04843	40.17089
94	2008-02-08 00:58:43	117.04844	40.17089
94	2008-02-08 00:58:43	117.04844	40.17089
94	2008-02-08 01:03:43	117.04835	40.17089
94	2008-02-08 01:08:43	117.04834	40.1709
94	2008-02-08 01:13:43	117.04835	40.17095
94	2008-02-08 01:18:43	117.04836	40.17094
94	2008-02-08 01:23:43	117.04837	40.17094
94	2008-02-08 01:28:43	117.04837	40.17094
94	2008-02-08 01:33:43	117.04839	40.17094
94	2008-02-08 01:38:43	117.0484	40.17094
94	2008-02-08 01:43:43	117.04842	40.17093
94	2008-02-08 01:48:43	117.0485	40.17113
94	2008-02-08 01:53:42	117.04852	40.1711
94	2008-02-08 01:58:42	117.04853	40.17108
94	2008-02-08 02:23:43	117.04843	40.17092
94	2008-02-08 02:48:42	117.04846	40.17091
94	2008-02-08 02:53:42	117.04847	40.17091
94	2008-02-08 02:58:42	117.04846	40.17092
94	2008-02-08 03:03:42	117.04847	40.17092
94	2008-02-08 03:08:43	117.04846	40.17092
94	2008-02-08 03:13:43	117.04846	40.17092
94	2008-02-08 03:18:43	117.04846	40.17093
94	2008-02-08 03:23:43	117.04846	40.17093
94	2008-02-08 03:23:43	117.04846	40.17093
94	2008-02-08 03:28:42	117.04846	40.17094
94	2008-02-08 03:33:42	117.04845	40.17094
94	2008-02-08 03:38:42	117.04845	40.17094
94	2008-02-08 03:43:42	117.04845	40.17093
94	2008-02-08 03:48:42	117.04845	40.17093
94	2008-02-08 03:53:42	117.04845	40.17093
94	2008-02-08 03:58:42	117.04846	40.17093
94	2008-02-08 04:03:42	117.04846	40.17093
94	2008-02-08 04:08:42	117.04846	40.17092
94	2008-02-08 04:13:42	117.04847	40.17092
94	2008-02-08 04:18:42	117.04847	40.17092
94	2008-02-08 04:23:42	117.04847	40.17091
94	2008-02-08 04:28:42	117.04847	40.17091
94	2008-02-08 04:33:42	117.04848	40.17091
94	2008-02-08 04:38:42	117.04859	40.17096
94	2008-02-08 04:43:42	117.04869	40.17093
94	2008-02-08 04:48:42	117.04859	40.17097
94	2008-02-08 04:53:42	117.04859	40.17098
94	2008-02-08 04:58:42	117.04859	40.17096
94	2008-02-08 05:03:42	117.04858	40.17092
94	2008-02-08 05:08:42	117.04856	40.17091
94	2008-02-08 05:13:42	117.04859	40.17093
94	2008-02-08 05:18:42	117.04858	40.17091
94	2008-02-08 05:23:42	117.04857	40.17092
94	2008-02-08 05:28:41	117.04857	40.17093
94	2008-02-08 05:33:41	117.04857	40.17094
94	2008-02-08 05:38:41	117.04857	40.17094
94	2008-02-08 05:43:41	117.04856	40.17094
94	2008-02-08 05:48:41	117.04856	40.17094
94	2008-02-08 05:48:41	117.04856	40.17094
94	2008-02-08 05:53:41	117.04856	40.17094
94	2008-02-08 05:58:41	117.04855	40.17094
94	2008-02-08 06:03:41	117.04855	40.17094
94	2008-02-08 06:08:42	117.04854	40.17093
94	2008-02-08 06:13:42	117.04854	40.17093
94	2008-02-08 06:18:42	117.04854	40.17093
94	2008-02-08 06:23:42	117.04854	40.17093
94	2008-02-08 06:28:41	117.04854	40.17093
94	2008-02-08 06:33:41	117.04854	40.17093
94	2008-02-08 06:38:41	117.04854	40.17092
94	2008-02-08 06:43:41	117.04854	40.17092
94	2008-02-08 06:48:41	117.04854	40.17092
94	2008-02-08 06:53:41	117.04854	40.17092
94	2008-02-08 06:58:41	117.04853	40.17092
94	2008-02-08 07:03:41	117.04853	40.17092
94	2008-02-08 07:08:42	117.04853	40.17092
94	2008-02-08 07:13:41	117.04853	40.17092
94	2008-02-08 07:18:41	117.04853	40.17092
94	2008-02-08 07:23:41	117.04825	40.1714
94	2008-02-08 07:28:41	117.04848	40.17101
94	2008-02-08 07:33:41	117.04851	40.17098
94	2008-02-08 07:38:41	117.0485	40.17094
94	2008-02-08 07:43:41	117.04849	40.17093
94	2008-02-08 07:48:41	117.04848	40.17093
94	2008-02-08 07:53:41	117.04849	40.17095
94	2008-02-08 07:58:41	117.04848	40.17097
94	2008-02-08 08:03:41	117.04848	40.17097
94	2008-02-08 08:08:41	117.04847	40.17097
94	2008-02-08 08:13:41	117.04847	40.17097
94	2008-02-08 08:13:41	117.04847	40.17097
94	2008-02-08 08:18:41	117.04847	40.17096
94	2008-02-08 08:23:41	117.04847	40.17095
94	2008-02-08 08:28:41	117.04847	40.17095
94	2008-02-08 08:33:41	117.04847	40.17095
94	2008-02-08 08:38:40	117.04842	40.17095
94	2008-02-08 08:43:40	117.04844	40.17093
94	2008-02-08 08:48:41	117.04847	40.17094
94	2008-02-08 08:53:40	117.04848	40.17096
94	2008-02-08 08:58:40	117.04847	40.17096
94	2008-02-08 09:03:40	117.04847	40.17094
94	2008-02-08 09:08:41	117.04847	40.17092
94	2008-02-08 09:13:41	117.04846	40.17093
94	2008-02-08 09:18:41	117.04846	40.17093
94	2008-02-08 09:23:41	117.04846	40.17092
94	2008-02-08 09:28:40	117.04845	40.17092
94	2008-02-08 09:33:40	117.04844	40.17091
94	2008-02-08 09:38:40	117.04827	40.17078
94	2008-02-08 09:43:40	117.04835	40.17079
94	2008-02-08 09:48:40	117.04836	40.17078
94	2008-02-08 09:53:40	117.04833	40.17079
94	2008-02-08 09:58:40	117.04835	40.1708
94	2008-02-08 10:02:35	117.04835	40.17081
94	2008-02-08 10:03:40	117.04809	40.17069
94	2008-02-08 10:08:41	117.04827	40.17071
94	2008-02-08 10:13:41	117.04828	40.17073
94	2008-02-08 10:18:41	117.04828	40.17075
94	2008-02-08 10:23:40	117.04829	40.17075
94	2008-02-08 10:28:40	117.04832	40.17073
94	2008-02-08 10:33:40	117.04834	40.17074
94	2008-02-08 10:38:40	117.04835	40.17075
94	2008-02-08 10:38:40	117.04835	40.17075
94	2008-02-08 10:43:40	117.04836	40.17077
94	2008-02-08 10:48:40	117.04837	40.17077
94	2008-02-08 10:53:40	117.04838	40.17077
94	2008-02-08 10:58:40	117.04838	40.17077
94	2008-02-08 11:03:40	117.04851	40.17082
94	2008-02-08 11:08:40	117.0485	40.17088
94	2008-02-08 11:13:40	117.04831	40.17086
94	2008-02-08 11:18:40	117.04833	40.17086
94	2008-02-08 11:23:40	117.04835	40.17087
94	2008-02-08 11:28:40	117.04836	40.17089
94	2008-02-08 11:33:40	117.04837	40.1709
94	2008-02-08 11:38:40	117.04838	40.17091
94	2008-02-08 11:43:40	117.04837	40.17092
94	2008-02-08 11:48:40	117.04838	40.17092
94	2008-02-08 11:53:40	117.05527	40.16486
94	2008-02-08 11:58:40	117.07069	40.16336
94	2008-02-08 12:03:40	117.07066	40.1633
94	2008-02-08 12:08:40	117.07068	40.1633
94	2008-02-08 12:13:40	117.06973	40.16254
94	2008-02-08 12:18:40	117.06271	40.14408
94	2008-02-08 12:23:40	117.01745	40.14148
94	2008-02-08 12:28:39	117.00773	40.09738
94	2008-02-08 12:33:39	117.00213	40.05091
94	2008-02-08 12:38:39	117.00171	40.05132
94	2008-02-08 12:43:39	116.99391	40.05331
94	2008-02-08 12:48:39	116.99392	40.05339
94	2008-02-08 12:53:39	116.99391	40.05339
94	2008-02-08 12:58:39	116.99391	40.05338
94	2008-02-08 13:03:39	116.9954	40.05222
94	2008-02-08 13:03:39	116.9954	40.05222
94	2008-02-08 13:08:40	116.99398	40.05329
94	2008-02-08 13:13:40	116.99399	40.05333
94	2008-02-08 13:18:40	116.99397	40.05338
94	2008-02-08 13:23:40	116.99395	40.05339
94	2008-02-08 13:28:39	116.99395	40.0534
94	2008-02-08 13:33:39	116.99396	40.05341
94	2008-02-08 13:38:39	116.99397	40.05343
94	2008-02-08 13:43:39	116.99397	40.05344
94	2008-02-08 13:48:39	116.99397	40.05345
94	2008-02-08 13:53:39	116.99397	40.05344
94	2008-02-08 13:58:39	116.99396	40.05343
94	2008-02-08 14:03:39	116.99396	40.05341
94	2008-02-08 14:08:39	116.99395	40.0534
94	2008-02-08 14:13:39	116.99395	40.05339
94	2008-02-08 14:18:39	116.99395	40.05338
94	2008-02-08 14:23:39	116.99394	40.05337
94	2008-02-08 14:28:39	116.99394	40.05337
94	2008-02-08 14:33:39	116.99394	40.05336
94	2008-02-08 14:38:39	116.99393	40.05335
94	2008-02-08 14:43:39	116.99393	40.05335
94	2008-02-08 14:48:39	116.99393	40.05334
94	2008-02-08 14:53:39	116.99393	40.05334
94	2008-02-08 14:58:39	116.99393	40.05334
94	2008-02-08 15:03:39	116.99393	40.05334
94	2008-02-08 15:08:39	116.99393	40.05334
94	2008-02-08 15:13:39	116.99394	40.05334
94	2008-02-08 15:18:39	116.99394	40.05334
94	2008-02-08 15:23:39	116.99394	40.05335
94	2008-02-08 15:28:38	116.9939	40.05344
94	2008-02-08 15:33:38	117.00303	40.06751
94	2008-02-08 15:33:38	117.00303	40.06751
94	2008-02-08 15:38:38	117.01392	40.12163
94	2008-02-08 15:43:38	117.06531	40.14398
94	2008-02-08 15:48:39	117.06759	40.1647
94	2008-02-08 15:53:38	117.04855	40.17093
94	2008-02-08 15:58:38	117.04855	40.17094
94	2008-02-08 16:03:38	117.04855	40.17093
94	2008-02-08 16:08:39	117.06382	40.14402
94	2008-02-08 16:13:39	117.08397	40.12385
94	2008-02-08 16:18:39	117.07439	40.11279
94	2008-02-08 16:23:39	117.075	40.11286
94	2008-02-08 16:28:38	117.07499	40.11287
94	2008-02-08 16:33:38	117.075	40.11285
94	2008-02-08 16:38:38	117.07501	40.11284
94	2008-02-08 16:43:38	117.075	40.11285
94	2008-02-08 16:48:38	117.07501	40.11285
94	2008-02-08 16:53:38	117.07564	40.11411
94	2008-02-08 16:58:38	117.07441	40.11638
94	2008-02-08 17:03:38	117.07438	40.11641
94	2008-02-08 17:08:38	117.07437	40.11641
94	2008-02-08 17:13:38	117.07437	40.11642
94	2008-02-08 17:18:38	117.07505	40.11268
94	2008-02-08 17:23:38	117.07487	40.11285
94	2008-02-08 17:28:38	117.07486	40.11285
94	2008-02-08 17:33:38	117.07485	40.11285
94	2008-02-08 17:38:38	117.07485	40.11285
