# Supplementary material for: An adaptive map-matching algorithm based on hierarchical fuzzy system from vehicular GPS data
Source: PLoS One. 2017 Dec 5;12(12):e0188796. doi: 10.1371/journal.pone.0188796 (PMC5716534; doi:10.1371/journal.pone.0188796)
Supplement: S1 Data — (ZIP) [file pone.0188796.s001.zip › data samples/95.txt]

95	2008-02-02 13:43:13	116.37308	39.9808
95	2008-02-02 13:53:13	116.35944	39.97348
95	2008-02-02 14:03:14	116.36484	39.9518
95	2008-02-02 14:13:14	116.36554	39.94749
95	2008-02-02 14:23:14	116.3672	39.92303
95	2008-02-02 14:33:14	116.35037	39.90088
95	2008-02-02 14:43:12	116.36162	39.88666
95	2008-02-02 14:53:13	116.36789	39.90704
95	2008-02-02 15:03:13	116.31293	39.9063
95	2008-02-02 15:13:13	116.30393	39.94586
95	2008-02-02 15:23:13	116.26997	39.95621
95	2008-02-02 15:33:13	116.25039	39.96932
95	2008-02-02 15:43:13	116.27936	39.96292
95	2008-02-02 15:53:13	116.29251	39.95777
95	2008-02-02 16:03:13	116.30489	39.96178
95	2008-02-02 16:13:13	116.32171	39.96574
95	2008-02-02 16:23:13	116.31818	39.9475
95	2008-02-02 16:33:13	116.31633	39.96281
95	2008-02-02 16:43:13	116.27727	40.01918
95	2008-02-02 17:03:12	116.25685	40.04109
95	2008-02-02 17:13:12	116.25226	40.04445
95	2008-02-02 17:13:12	116.25226	40.04445
95	2008-02-02 17:23:13	116.28041	40.01436
95	2008-02-02 17:33:12	116.29918	39.98604
95	2008-02-02 17:43:13	116.3101	39.9793
95	2008-02-02 18:04:14	116.31767	39.94503
95	2008-02-02 18:13:12	116.28881	39.94749
95	2008-02-02 18:23:12	116.29597	39.91397
95	2008-02-02 18:33:12	116.28913	39.90791
95	2008-02-02 18:43:12	116.29071	39.94549
95	2008-02-02 18:53:13	116.32565	39.95233
95	2008-02-02 19:13:12	116.35975	39.97518
95	2008-02-02 19:23:12	116.35908	39.99167
95	2008-02-02 19:33:12	116.35859	39.99146
95	2008-02-02 19:43:12	116.36318	39.98717
95	2008-02-02 20:03:44	116.39186	39.98657
95	2008-02-02 20:13:12	116.41542	39.98638
95	2008-02-02 20:23:12	116.4056	39.96786
95	2008-02-02 20:33:12	116.35235	39.96645
95	2008-02-02 20:43:12	116.32691	39.96626
95	2008-02-02 20:53:12	116.31438	39.9652
95	2008-02-02 21:03:11	116.34427	39.96621
95	2008-02-02 21:13:11	116.34976	39.93068
95	2008-02-02 21:23:11	116.36706	39.91026
95	2008-02-02 21:33:12	116.34254	39.90595
95	2008-02-02 21:43:12	116.35022	39.92219
95	2008-02-02 21:53:12	116.41887	39.95069
95	2008-02-02 22:03:12	116.41538	39.97558
95	2008-02-02 22:03:12	116.41538	39.97558
95	2008-02-02 22:13:12	116.40583	39.96783
95	2008-02-02 22:23:11	116.40511	39.96827
95	2008-02-02 22:33:11	116.32714	39.9663
95	2008-02-02 22:43:11	116.30398	39.92502
95	2008-02-02 22:53:10	116.30424	39.90803
95	2008-02-02 23:03:11	116.31121	39.88357
95	2008-02-02 23:13:11	116.31389	39.88757
95	2008-02-02 23:23:11	116.31102	39.9061
95	2008-02-02 23:33:11	116.39244	39.90623
95	2008-02-02 23:43:11	116.42112	39.90797
95	2008-02-03 00:03:11	116.46283	39.94233
95	2008-02-03 00:23:11	116.39858	39.96748
95	2008-02-03 00:33:11	116.37476	39.97492
95	2008-02-03 00:43:11	116.36372	40.00051
95	2008-02-03 00:54:08	116.34339	40.0281
95	2008-02-03 01:03:10	116.33122	39.99581
95	2008-02-03 01:13:10	116.33992	39.98495
95	2008-02-03 01:23:10	116.32697	39.96631
95	2008-02-03 01:43:10	116.34585	40.02442
95	2008-02-03 01:53:10	116.31504	40.06567
95	2008-02-03 02:03:11	116.29903	40.07439
95	2008-02-03 02:23:10	116.30656	40.02899
95	2008-02-03 02:43:10	116.34764	39.97844
95	2008-02-03 02:53:10	116.38667	39.98653
95	2008-02-03 02:53:10	116.38667	39.98653
95	2008-02-03 03:03:10	116.40115	39.99099
95	2008-02-03 03:13:10	116.40114	39.99096
95	2008-02-03 03:23:10	116.40112	39.97919
95	2008-02-03 03:33:10	116.40163	39.99203
95	2008-02-03 03:43:09	116.40254	39.99345
95	2008-02-03 03:53:10	116.40254	39.99345
95	2008-02-03 04:03:10	116.40254	39.99345
95	2008-02-03 04:13:10	116.40117	39.99093
95	2008-02-03 04:23:10	116.40106	39.99055
95	2008-02-03 04:33:10	116.40098	39.99064
95	2008-02-03 04:43:10	116.40098	39.99044
95	2008-02-03 04:53:10	116.40126	39.9907
95	2008-02-03 05:03:10	116.4012	39.99088
95	2008-02-03 05:13:09	116.40157	39.99046
95	2008-02-03 05:23:09	116.4012	39.99089
95	2008-02-03 05:33:09	116.40095	39.9907
95	2008-02-03 05:43:09	116.40164	39.99052
95	2008-02-03 05:53:10	116.40122	39.99087
95	2008-02-03 06:03:10	116.40107	39.9909
95	2008-02-03 06:23:09	116.42445	39.94824
95	2008-02-03 06:33:09	116.42049	39.9111
95	2008-02-03 06:43:09	116.41159	39.91447
95	2008-02-03 06:53:09	116.40223	39.94329
95	2008-02-03 07:03:09	116.36851	39.93137
95	2008-02-03 07:13:09	116.34822	39.97504
95	2008-02-03 07:23:09	116.35657	39.98038
95	2008-02-03 07:33:10	116.3323	39.97518
95	2008-02-03 07:43:10	116.30424	39.96164
95	2008-02-03 07:43:10	116.30424	39.96164
95	2008-02-03 07:53:09	116.30427	39.92675
95	2008-02-03 08:03:09	116.30413	39.91419
95	2008-02-03 08:13:09	116.31566	39.89605
95	2008-02-03 08:43:09	116.30471	39.90765
95	2008-02-03 08:53:09	116.30466	39.90771
95	2008-02-03 09:13:08	116.29509	39.96292
95	2008-02-03 09:23:08	116.2978	39.95547
95	2008-02-03 09:33:08	116.32686	39.9568
95	2008-02-03 09:43:08	116.36262	39.96639
95	2008-02-03 10:03:08	116.46101	39.9324
95	2008-02-03 10:13:09	116.46853	39.93758
95	2008-02-03 10:23:09	116.44954	39.92714
95	2008-02-03 10:33:08	116.42714	39.93881
95	2008-02-03 10:43:08	116.39435	39.90653
95	2008-02-03 10:53:08	116.35294	39.90945
95	2008-02-03 11:03:08	116.34945	39.92949
95	2008-02-03 11:13:08	116.31711	39.95681
95	2008-02-03 11:23:08	116.32409	39.96614
95	2008-02-03 11:33:08	116.32427	39.96579
95	2008-02-03 11:43:09	116.30741	39.97465
95	2008-02-03 11:53:09	116.32732	39.98109
95	2008-02-03 12:03:09	116.3901	39.98665
95	2008-02-03 12:13:07	116.46004	39.97128
95	2008-02-03 12:43:08	116.46746	39.97512
95	2008-02-03 12:53:07	116.46744	39.9751
95	2008-02-03 13:02:34	116.46743	39.9751
95	2008-02-03 13:03:08	116.46743	39.97511
95	2008-02-03 13:13:07	116.44085	39.96155
95	2008-02-03 13:23:08	116.42458	39.94807
95	2008-02-03 13:33:08	116.42293	39.93975
95	2008-02-03 13:43:07	116.43016	39.9397
95	2008-02-03 13:53:07	116.44246	39.94735
95	2008-02-03 14:03:07	116.47229	39.97881
95	2008-02-03 14:13:08	116.42931	39.95826
95	2008-02-03 14:23:08	116.42696	39.94091
95	2008-02-03 14:33:07	116.46205	39.95006
95	2008-02-03 14:43:07	116.44413	39.94187
95	2008-02-03 14:53:07	116.42801	39.94104
95	2008-02-03 15:03:07	116.44274	39.95326
95	2008-02-03 15:13:08	116.43966	39.94921
95	2008-02-03 15:23:08	116.45379	39.92465
95	2008-02-03 15:33:07	116.43579	39.92274
95	2008-02-03 15:43:07	116.40844	39.91451
95	2008-02-03 15:53:07	116.40057	39.91399
95	2008-02-03 16:03:07	116.35925	39.906
95	2008-02-03 16:13:07	116.35376	39.91398
95	2008-02-03 16:23:07	116.37152	39.91169
95	2008-02-03 16:33:07	116.39767	39.90638
95	2008-02-03 16:43:07	116.42868	39.90729
95	2008-02-03 17:03:06	116.45336	39.91814
95	2008-02-03 17:13:05	116.45273	39.91919
95	2008-02-03 17:23:07	116.44332	39.92132
95	2008-02-03 17:23:07	116.44332	39.92132
95	2008-02-03 17:43:07	116.41261	39.91457
95	2008-02-03 17:53:07	116.40865	39.90916
95	2008-02-03 18:03:06	116.41947	39.89922
95	2008-02-03 18:13:06	116.46123	39.89193
95	2008-02-03 18:23:06	116.45673	39.89282
95	2008-02-03 18:33:06	116.42454	39.90918
95	2008-02-03 18:43:07	116.40307	39.90662
95	2008-02-03 18:53:07	116.3889	39.88967
95	2008-02-03 19:03:07	116.38374	39.8594
95	2008-02-03 19:13:07	116.38116	39.88124
95	2008-02-03 19:23:06	116.36812	39.89335
95	2008-02-03 19:33:06	116.36795	39.9059
95	2008-02-03 19:43:06	116.37585	39.91718
95	2008-02-03 19:53:06	116.40431	39.92302
95	2008-02-03 20:03:06	116.41376	39.91364
95	2008-02-03 20:13:06	116.43198	39.92302
95	2008-02-03 20:23:06	116.43455	39.92528
95	2008-02-03 20:33:06	116.41319	39.93236
95	2008-02-03 20:43:06	116.36799	39.93137
95	2008-02-03 20:53:06	116.34929	39.92351
95	2008-02-03 21:03:06	116.29636	39.92278
95	2008-02-03 21:13:06	116.30985	39.93865
95	2008-02-03 21:23:06	116.35179	39.93919
95	2008-02-03 21:33:05	116.35176	39.93921
95	2008-02-03 21:43:05	116.38705	39.94752
95	2008-02-03 21:53:05	116.42694	39.94078
95	2008-02-03 22:03:05	116.42688	39.94089
95	2008-02-03 22:13:06	116.40208	39.94857
95	2008-02-03 22:13:06	116.40208	39.94857
95	2008-02-03 22:23:06	116.41931	39.94416
95	2008-02-03 22:33:05	116.42494	39.94807
95	2008-02-03 22:43:05	116.46422	39.97667
95	2008-02-03 23:03:05	116.35963	39.94531
95	2008-02-03 23:13:05	116.35026	39.91714
95	2008-02-03 23:23:06	116.34492	39.86721
95	2008-02-03 23:33:06	116.35636	39.898
95	2008-02-04 00:03:05	116.31063	39.93114
95	2008-02-04 00:13:05	116.28218	39.94158
95	2008-02-04 00:23:05	116.33694	39.93716
95	2008-02-04 00:33:05	116.35027	39.94347
95	2008-02-04 00:53:05	116.3681	39.94715
95	2008-02-04 01:03:04	116.42473	39.94821
95	2008-02-04 01:13:04	116.42691	39.94087
95	2008-02-04 01:23:04	116.47177	39.97861
95	2008-02-04 01:33:04	116.41633	39.9876
95	2008-02-04 01:53:05	116.37478	39.9727
95	2008-02-04 02:03:05	116.43312	39.96477
95	2008-02-04 02:03:05	116.43312	39.96477
95	2008-02-04 02:13:05	116.40913	39.99054
95	2008-02-04 02:23:04	116.40911	39.99065
95	2008-02-04 02:33:04	116.40724	39.98748
95	2008-02-04 02:43:04	116.3552	39.95195
95	2008-02-04 02:53:04	116.37426	39.96424
95	2008-02-04 03:03:04	116.36609	39.94438
95	2008-02-04 03:03:04	116.36609	39.94438
95	2008-02-04 03:13:04	116.40154	39.94766
95	2008-02-04 03:23:04	116.40207	39.94858
95	2008-02-04 03:33:04	116.34959	39.92966
95	2008-02-04 03:53:36	116.37798	39.96668
95	2008-02-04 04:03:04	116.37284	39.96732
95	2008-02-04 04:13:04	116.33823	39.92366
95	2008-02-04 04:23:04	116.38428	39.94103
95	2008-02-04 04:33:04	116.42288	39.93996
95	2008-02-04 04:43:04	116.41842	39.93967
95	2008-02-04 04:53:04	116.41077	39.93635
95	2008-02-04 05:03:03	116.41074	39.93637
95	2008-02-04 05:13:03	116.42022	39.9434
95	2008-02-04 05:23:03	116.42044	39.94336
95	2008-02-04 05:33:03	116.42013	39.94331
95	2008-02-04 05:33:03	116.42013	39.94331
95	2008-02-04 05:43:03	116.42012	39.94333
95	2008-02-04 05:53:04	116.41986	39.94336
95	2008-02-04 06:03:04	116.42013	39.94335
95	2008-02-04 06:13:03	116.42011	39.94336
95	2008-02-04 06:23:03	116.42015	39.94335
95	2008-02-04 06:33:03	116.42014	39.94335
95	2008-02-04 06:43:03	116.42013	39.94335
95	2008-02-04 06:53:04	116.42012	39.94335
95	2008-02-04 07:03:04	116.42011	39.94336
95	2008-02-04 07:13:03	116.42011	39.94337
95	2008-02-04 07:23:03	116.42011	39.94337
95	2008-02-04 07:43:03	116.42011	39.94337
95	2008-02-04 07:53:03	116.42011	39.94339
95	2008-02-04 07:53:03	116.42011	39.94339
95	2008-02-04 08:03:03	116.42011	39.94339
95	2008-02-04 08:13:03	116.42011	39.94339
95	2008-02-04 08:23:03	116.42011	39.94339
95	2008-02-04 08:33:03	116.42023	39.9434
95	2008-02-04 08:43:03	116.4738	39.97934
95	2008-02-04 08:53:03	116.57236	40.04027
95	2008-02-04 09:03:03	116.58278	40.0503
95	2008-02-04 09:13:02	116.58243	40.0676
95	2008-02-04 09:23:02	116.58362	40.05973
95	2008-02-04 09:33:02	116.50278	40.00573
95	2008-02-04 09:43:02	116.48339	39.91773
95	2008-02-04 09:53:03	116.4839	39.9312
95	2008-02-04 10:03:03	116.44702	39.94639
95	2008-02-04 10:03:03	116.44702	39.94639
95	2008-02-04 10:13:02	116.43996	39.96072
95	2008-02-04 10:23:02	116.41845	39.97332
95	2008-02-04 10:23:02	116.41845	39.97332
95	2008-02-04 10:33:02	116.35934	39.96644
95	2008-02-04 10:43:02	116.30878	39.97463
95	2008-02-04 10:53:02	116.31042	39.98364
95	2008-02-04 11:03:02	116.30765	40.02433
95	2008-02-04 11:13:02	116.30897	39.99776
95	2008-02-04 11:23:02	116.30113	39.9887
95	2008-02-04 11:33:02	116.30102	39.98846
95	2008-02-04 11:43:02	116.31318	39.98991
95	2008-02-04 11:53:02	116.33137	39.99174
95	2008-02-04 12:03:02	116.34916	39.97755
95	2008-02-04 12:13:02	116.4008	39.98703
95	2008-02-04 12:23:02	116.46702	39.97471
95	2008-02-04 12:33:02	116.46742	39.97488
95	2008-02-04 12:43:02	116.46743	39.97495
95	2008-02-04 12:53:02	116.46728	39.97505
95	2008-02-04 13:02:42	116.47005	39.97734
95	2008-02-04 13:03:02	116.47006	39.97729
95	2008-02-04 13:13:02	116.45617	39.96464
95	2008-02-04 13:23:01	116.43531	39.96515
95	2008-02-04 13:33:01	116.40489	39.9705
95	2008-02-04 13:43:00	116.4539	39.95384
95	2008-02-04 13:53:01	116.44165	39.96107
95	2008-02-04 14:03:02	116.41178	39.97404
95	2008-02-04 14:13:02	116.40583	39.96689
95	2008-02-04 14:23:01	116.40475	39.96657
95	2008-02-04 14:33:01	116.40508	39.96675
95	2008-02-04 14:43:01	116.42518	39.96809
95	2008-02-04 14:53:01	116.45324	39.92066
95	2008-02-04 15:03:02	116.46095	39.92832
95	2008-02-04 15:13:02	116.45585	39.93478
95	2008-02-04 15:13:02	116.45585	39.93478
95	2008-02-04 15:23:02	116.45157	39.95469
95	2008-02-04 15:33:01	116.45108	39.9551
95	2008-02-04 15:43:01	116.45096	39.95505
95	2008-02-04 15:53:01	116.45498	39.95027
95	2008-02-04 16:03:01	116.48259	39.96084
95	2008-02-04 16:13:01	116.46197	39.95453
95	2008-02-04 16:33:01	116.41169	39.97213
95	2008-02-04 16:43:01	116.40399	39.96741
95	2008-02-04 17:03:01	116.3492	39.94066
95	2008-02-04 17:13:00	116.35355	39.91653
95	2008-02-04 17:23:00	116.35148	39.90815
95	2008-02-04 17:33:00	116.35153	39.91101
95	2008-02-04 17:53:00	116.35015	39.91766
95	2008-02-04 18:23:00	116.34644	39.90146
95	2008-02-04 18:33:00	116.34728	39.9162
95	2008-02-04 18:53:01	116.31952	39.93701
95	2008-02-04 19:03:01	116.31811	39.94975
95	2008-02-04 19:13:00	116.3336	39.96624
95	2008-02-04 19:23:00	116.37034	39.96884
95	2008-02-04 19:33:00	116.37402	39.96715
95	2008-02-04 19:53:00	116.38922	39.95072
95	2008-02-04 20:03:00	116.38777	39.98724
95	2008-02-04 20:03:00	116.38777	39.98724
95	2008-02-04 20:13:00	116.37659	39.98917
95	2008-02-04 20:23:00	116.37677	39.98918
95	2008-02-04 20:33:00	116.37468	39.97392
95	2008-02-04 20:43:00	116.36385	39.97506
95	2008-02-04 20:53:00	116.35833	39.98613
95	2008-02-04 21:03:00	116.34993	39.93352
95	2008-02-04 21:42:59	116.28883	39.91558
95	2008-02-04 21:52:59	116.3287	39.90908
95	2008-02-04 22:02:59	116.34853	39.91711
95	2008-02-04 22:12:58	116.33889	39.9131
95	2008-02-04 22:22:59	116.34071	39.91714
95	2008-02-04 22:32:59	116.35041	39.94454
95	2008-02-04 22:42:59	116.36479	39.95869
95	2008-02-04 22:52:59	116.36362	39.97836
95	2008-02-04 23:02:59	116.37431	39.97534
95	2008-02-04 23:12:59	116.40248	39.9483
95	2008-02-04 23:22:59	116.40258	39.94837
95	2008-02-04 23:32:59	116.40133	39.97038
95	2008-02-04 23:42:59	116.40166	40.00109
95	2008-02-05 00:02:59	116.36338	39.98167
95	2008-02-05 00:12:59	116.36333	39.98311
95	2008-02-05 00:22:59	116.3595	39.95043
95	2008-02-05 00:32:59	116.40039	39.96725
95	2008-02-05 00:42:59	116.40788	40.00717
95	2008-02-05 00:52:59	116.37171	39.98897
95	2008-02-05 01:02:58	116.36839	40.01655
95	2008-02-05 01:12:58	116.36766	39.99545
95	2008-02-05 01:22:58	116.36821	39.99413
95	2008-02-05 01:32:58	116.35039	39.91511
95	2008-02-05 01:42:58	116.30682	39.90685
95	2008-02-05 01:52:58	116.30366	39.94916
95	2008-02-05 02:02:58	116.29413	39.96274
95	2008-02-05 03:12:58	116.41171	39.94997
95	2008-02-05 03:22:58	116.41838	39.96097
95	2008-02-05 03:32:58	116.41832	39.96076
95	2008-02-05 03:52:58	116.40137	39.96884
95	2008-02-05 04:02:58	116.40221	39.9906
95	2008-02-05 04:12:58	116.40103	39.99075
95	2008-02-05 04:32:58	116.40091	39.99041
95	2008-02-05 04:42:58	116.40106	39.99048
95	2008-02-05 04:52:58	116.40119	39.9908
95	2008-02-05 05:02:58	116.40121	39.99058
95	2008-02-05 05:12:58	116.40116	39.99078
95	2008-02-05 05:22:57	116.40112	39.99096
95	2008-02-05 05:32:57	116.40144	39.99041
95	2008-02-05 05:42:57	116.40111	39.99092
95	2008-02-05 05:42:57	116.40111	39.99092
95	2008-02-05 05:52:57	116.40075	39.9909
95	2008-02-05 06:02:58	116.40098	39.99099
95	2008-02-05 06:12:58	116.40095	39.99084
95	2008-02-05 06:22:57	116.40134	39.99099
95	2008-02-05 06:32:57	116.40126	39.99097
95	2008-02-05 06:42:57	116.40099	39.99104
95	2008-02-05 06:52:57	116.40114	39.99103
95	2008-02-05 07:02:57	116.40104	39.99146
95	2008-02-05 07:12:57	116.40121	39.98926
95	2008-02-05 07:22:58	116.42646	39.94771
95	2008-02-05 07:32:57	116.42805	39.90706
95	2008-02-05 07:42:58	116.40241	39.92803
95	2008-02-05 07:52:58	116.37316	39.95514
95	2008-02-05 08:02:57	116.36763	39.98579
95	2008-02-05 08:12:57	116.39561	39.96812
95	2008-02-05 08:22:57	116.38684	39.97164
95	2008-02-05 08:32:57	116.34924	39.94155
95	2008-02-05 08:42:57	116.31509	39.89883
95	2008-02-05 08:52:57	116.30332	39.88311
95	2008-02-05 09:02:56	116.29311	39.8852
95	2008-02-05 09:12:56	116.29608	39.89962
95	2008-02-05 09:22:56	116.30479	39.90755
95	2008-02-05 09:43:58	116.30446	39.90371
95	2008-02-05 09:52:56	116.30444	39.90806
95	2008-02-05 10:02:56	116.30445	39.92169
95	2008-02-05 10:12:56	116.32909	39.91271
95	2008-02-05 10:42:56	116.34471	39.94274
95	2008-02-05 10:52:57	116.36079	39.96638
95	2008-02-05 11:02:56	116.37334	39.96707
95	2008-02-05 11:12:56	116.38739	39.96686
95	2008-02-05 11:22:56	116.40516	39.9669
95	2008-02-05 11:32:56	116.40945	39.95883
95	2008-02-05 11:42:56	116.4131	39.97411
95	2008-02-05 11:52:56	116.39578	39.97352
95	2008-02-05 12:02:56	116.41094	39.98884
95	2008-02-05 12:12:56	116.41206	40.02054
95	2008-02-05 12:22:56	116.46015	39.97082
95	2008-02-05 12:32:56	116.46366	39.9729
95	2008-02-05 12:42:56	116.46744	39.97497
95	2008-02-05 12:52:56	116.46746	39.97496
95	2008-02-05 13:02:55	116.45172	39.96073
95	2008-02-05 13:03:08	116.45127	39.95998
95	2008-02-05 13:12:56	116.42621	39.95027
95	2008-02-05 13:22:56	116.4228	39.93467
95	2008-02-05 13:32:55	116.42866	39.95819
95	2008-02-05 13:42:55	116.4285	39.95822
95	2008-02-05 13:52:55	116.42662	39.94072
95	2008-02-05 14:02:55	116.46107	39.96785
95	2008-02-05 14:12:55	116.44322	39.96091
95	2008-02-05 14:22:56	116.41941	39.93709
95	2008-02-05 14:32:56	116.3855	39.92181
95	2008-02-05 14:42:56	116.36758	39.91232
95	2008-02-05 14:52:55	116.3657	39.90769
95	2008-02-05 15:02:55	116.38397	39.92088
95	2008-02-05 15:12:55	116.42059	39.91012
95	2008-02-05 15:22:55	116.40556	39.909
95	2008-02-05 15:22:55	116.40556	39.909
95	2008-02-05 15:32:55	116.37846	39.89873
95	2008-02-05 15:42:55	116.3857	39.90664
95	2008-02-05 15:52:55	116.41769	39.91424
95	2008-02-05 16:02:55	116.44374	39.90627
95	2008-02-05 16:12:55	116.42314	39.91427
95	2008-02-05 16:22:55	116.41169	39.90744
95	2008-02-05 16:32:55	116.44807	39.90694
95	2008-02-05 16:42:55	116.45689	39.9072
95	2008-02-05 16:52:55	116.43146	39.91664
95	2008-02-05 17:02:54	116.40089	39.92297
95	2008-02-05 17:12:54	116.37662	39.93154
95	2008-02-05 17:22:54	116.39879	39.9138
95	2008-02-05 17:32:54	116.41964	39.92834
95	2008-02-05 17:42:54	116.43754	39.92677
95	2008-02-05 17:52:54	116.44394	39.92164
95	2008-02-05 18:02:55	116.4218	39.92309
95	2008-02-05 18:22:54	116.42486	39.90362
95	2008-02-05 18:32:54	116.44469	39.87874
95	2008-02-05 18:42:54	116.44017	39.88317
95	2008-02-05 18:52:54	116.4205	39.91427
95	2008-02-05 19:02:54	116.40528	39.91433
95	2008-02-05 19:12:54	116.42944	39.90624
95	2008-02-05 19:22:54	116.44511	39.90276
95	2008-02-05 19:32:54	116.39067	39.87036
95	2008-02-05 19:42:54	116.30754	39.86067
95	2008-02-05 19:52:54	116.30944	39.85681
95	2008-02-05 20:02:54	116.34725	39.89656
95	2008-02-05 20:12:54	116.35716	39.90712
95	2008-02-05 20:12:54	116.35716	39.90712
95	2008-02-05 20:22:54	116.3669	39.93054
95	2008-02-05 20:32:54	116.37517	39.94634
95	2008-02-05 20:42:54	116.39639	39.92024
95	2008-02-05 20:52:54	116.41123	39.92253
95	2008-02-05 21:02:54	116.41237	39.95541
95	2008-02-05 21:12:54	116.42685	39.94081
95	2008-02-05 21:22:54	116.45494	39.93995
95	2008-02-05 21:32:53	116.48444	39.9579
95	2008-02-05 21:42:53	116.44596	39.95155
95	2008-02-05 21:52:53	116.45145	40.01448
95	2008-02-05 22:02:53	116.40632	40.04404
95	2008-02-05 22:12:54	116.42684	40.06172
95	2008-02-05 22:22:54	116.40581	40.04449
95	2008-02-05 22:32:53	116.41097	40.00046
95	2008-02-05 22:52:53	116.40467	39.99366
95	2008-02-05 23:02:53	116.39542	39.9656
95	2008-02-05 23:12:53	116.40026	39.96728
95	2008-02-05 23:22:53	116.40317	39.99352
95	2008-02-05 23:32:53	116.41083	39.98716
95	2008-02-05 23:42:53	116.4381	39.98571
95	2008-02-05 23:52:53	116.41794	39.98817
95	2008-02-06 00:02:53	116.45706	39.99577
95	2008-02-06 00:12:53	116.43087	39.98788
95	2008-02-06 00:22:53	116.37086	39.9866
95	2008-02-06 00:32:52	116.40214	39.99337
95	2008-02-06 00:42:53	116.40104	39.9873
95	2008-02-06 00:52:53	116.35558	39.96643
95	2008-02-06 01:02:53	116.33872	39.96625
95	2008-02-06 01:02:53	116.33872	39.96625
95	2008-02-06 01:12:52	116.40355	39.98147
95	2008-02-06 01:22:52	116.37285	39.98644
95	2008-02-06 01:32:53	116.37546	39.94612
95	2008-02-06 02:02:53	116.40132	39.96451
95	2008-02-06 02:12:52	116.4028	39.91551
95	2008-02-06 02:22:52	116.402	39.95036
95	2008-02-06 02:42:52	116.41001	40.0081
95	2008-02-06 02:52:52	116.40912	39.99042
95	2008-02-06 03:02:52	116.40893	39.99028
95	2008-02-06 03:02:52	116.40893	39.99028
95	2008-02-06 03:22:53	116.40848	39.98933
95	2008-02-06 03:32:52	116.40928	39.99071
95	2008-02-06 03:32:52	116.40928	39.99071
95	2008-02-06 03:42:52	116.40918	39.9908
95	2008-02-06 03:52:52	116.46785	39.97502
95	2008-02-06 07:10:49	117.12519	40.13681
95	2008-02-06 07:20:49	117.12519	40.13682
95	2008-02-06 07:30:48	117.12518	40.13681
95	2008-02-06 07:40:48	117.1252	40.13681
95	2008-02-06 07:50:48	117.12521	40.1368
95	2008-02-06 08:00:48	117.12521	40.1368
95	2008-02-06 08:10:49	117.12521	40.1368
95	2008-02-06 08:20:49	117.12522	40.1368
95	2008-02-06 08:30:48	117.12522	40.13679
95	2008-02-06 08:40:48	117.12522	40.13679
95	2008-02-06 08:50:48	117.12523	40.13679
95	2008-02-06 09:00:48	117.12523	40.13679
95	2008-02-06 09:10:49	117.12523	40.13679
95	2008-02-06 09:20:48	117.12523	40.13679
95	2008-02-06 09:20:48	117.12523	40.13679
95	2008-02-06 09:30:48	117.12523	40.13679
95	2008-02-06 09:40:48	117.12523	40.13679
95	2008-02-06 09:50:48	117.12523	40.13679
95	2008-02-06 10:10:48	117.12522	40.13679
95	2008-02-06 10:20:48	117.12522	40.13679
95	2008-02-06 10:30:48	117.12522	40.1368
95	2008-02-06 10:40:48	117.11696	40.12542
95	2008-02-06 10:50:48	117.11693	40.12541
95	2008-02-06 11:00:48	117.11688	40.12536
95	2008-02-06 11:10:48	117.11635	40.12629
95	2008-02-06 11:20:48	117.12525	40.13623
95	2008-02-06 11:30:47	117.12555	40.13688
95	2008-02-06 11:40:47	117.12567	40.13702
95	2008-02-06 11:50:47	117.12573	40.137
95	2008-02-06 12:00:46	117.12574	40.13697
95	2008-02-06 12:10:48	117.12555	40.13714
95	2008-02-06 12:20:48	117.12548	40.13702
95	2008-02-06 12:30:47	117.12555	40.13697
95	2008-02-06 12:40:48	117.12555	40.13696
95	2008-02-06 12:50:48	117.12554	40.13702
95	2008-02-06 13:00:47	117.12555	40.137
95	2008-02-06 13:10:47	117.12551	40.13667
95	2008-02-06 13:14:40	117.1255	40.13685
95	2008-02-06 13:20:48	117.12551	40.13687
95	2008-02-06 13:30:48	117.12555	40.13684
95	2008-02-06 13:40:47	117.12557	40.13683
95	2008-02-06 13:50:47	117.12559	40.13684
95	2008-02-06 14:00:47	117.12559	40.13685
95	2008-02-06 14:10:47	117.12562	40.13671
95	2008-02-06 14:10:47	117.12562	40.13671
95	2008-02-06 14:30:47	117.12557	40.13692
95	2008-02-06 14:40:47	117.12554	40.13708
95	2008-02-06 14:50:47	117.12554	40.13697
95	2008-02-06 15:00:47	117.12561	40.13701
95	2008-02-06 15:10:47	117.12561	40.13692
95	2008-02-06 15:30:47	117.12563	40.13697
95	2008-02-06 15:40:46	117.1253	40.13674
95	2008-02-06 15:50:46	117.12558	40.13712
95	2008-02-06 16:00:46	117.12557	40.13706
95	2008-02-06 16:10:46	117.1256	40.13696
95	2008-02-06 16:20:47	117.1256	40.13694
95	2008-02-06 16:40:46	117.12559	40.13692
95	2008-02-06 16:50:46	117.12558	40.1369
95	2008-02-06 17:00:46	117.12558	40.1369
95	2008-02-06 17:10:46	117.12559	40.1369
95	2008-02-06 17:20:46	117.12559	40.13691
95	2008-02-06 17:30:46	117.1256	40.13691
95	2008-02-06 17:40:46	117.1256	40.13692
95	2008-02-06 18:00:46	117.12563	40.13686
95	2008-02-06 18:10:46	117.12561	40.1368
95	2008-02-06 18:20:46	117.12555	40.13693
95	2008-02-06 18:40:46	117.1255	40.13685
95	2008-02-06 18:50:45	117.1255	40.13684
95	2008-02-06 19:00:46	117.12513	40.13676
95	2008-02-06 19:00:46	117.12513	40.13676
95	2008-02-06 19:10:46	117.12539	40.13514
95	2008-02-06 19:20:46	117.09673	40.14351
95	2008-02-06 19:30:46	117.07655	40.14044
95	2008-02-06 19:40:45	117.07656	40.14042
95	2008-02-06 19:50:45	117.07656	40.14042
95	2008-02-06 20:00:45	117.07652	40.1415
95	2008-02-06 20:10:45	117.11782	40.13885
95	2008-02-06 20:20:45	117.124	40.13593
95	2008-02-06 20:30:46	117.12398	40.13594
95	2008-02-06 20:30:46	117.12398	40.13594
95	2008-02-06 20:40:46	117.08974	40.1447
95	2008-02-06 20:50:45	117.07699	40.14034
95	2008-02-06 21:00:45	117.077	40.14038
95	2008-02-06 21:20:45	117.07699	40.14031
95	2008-02-06 21:30:46	117.07693	40.14033
95	2008-02-06 21:40:46	117.0769	40.14032
95	2008-02-06 21:50:45	117.07686	40.14033
95	2008-02-06 22:00:45	117.07687	40.14032
95	2008-02-06 22:10:45	117.07688	40.14032
95	2008-02-06 22:20:45	117.07689	40.14032
95	2008-02-06 22:30:45	117.07689	40.14032
95	2008-02-06 22:40:45	117.07689	40.14032
95	2008-02-06 22:50:44	117.07689	40.14033
95	2008-02-06 23:00:44	117.07689	40.14033
95	2008-02-06 23:10:44	117.0769	40.14034
95	2008-02-06 23:20:44	117.07696	40.14044
95	2008-02-06 23:30:45	117.07694	40.14043
95	2008-02-06 23:40:45	117.07693	40.14043
95	2008-02-06 23:50:44	117.07691	40.14041
95	2008-02-06 23:50:44	117.07691	40.14041
95	2008-02-07 00:00:44	117.07691	40.1404
95	2008-02-07 00:10:44	117.07691	40.14039
95	2008-02-07 00:20:44	117.07692	40.14039
95	2008-02-07 00:30:44	117.07691	40.14039
95	2008-02-07 00:40:45	117.07692	40.14039
95	2008-02-07 00:50:45	117.07691	40.14039
95	2008-02-07 01:00:44	117.07691	40.14038
95	2008-02-07 01:10:44	117.07691	40.14038
95	2008-02-07 01:20:44	117.0769	40.14038
95	2008-02-07 01:30:44	117.0769	40.14039
95	2008-02-07 01:40:44	117.07685	40.13994
95	2008-02-07 01:50:44	117.07686	40.14025
95	2008-02-07 02:00:44	117.07688	40.14028
95	2008-02-07 02:20:44	117.07691	40.14032
95	2008-02-07 02:30:44	117.07693	40.14033
95	2008-02-07 02:40:44	117.07694	40.14034
95	2008-02-07 02:50:44	117.07694	40.14034
95	2008-02-07 03:00:43	117.07695	40.14034
95	2008-02-07 03:10:43	117.07696	40.14034
95	2008-02-07 03:20:43	117.07697	40.14033
95	2008-02-07 03:30:43	117.07697	40.14033
95	2008-02-07 03:40:44	117.07697	40.14033
95	2008-02-07 03:50:44	117.07696	40.14033
95	2008-02-07 04:10:43	117.07697	40.14033
95	2008-02-07 04:20:43	117.07672	40.14033
95	2008-02-07 04:30:43	117.07698	40.14045
95	2008-02-07 04:40:44	117.077	40.14043
95	2008-02-07 04:40:44	117.077	40.14043
95	2008-02-07 04:50:44	117.07699	40.14043
95	2008-02-07 05:00:43	117.07699	40.14043
95	2008-02-07 05:10:43	117.077	40.14042
95	2008-02-07 05:20:43	117.077	40.14042
95	2008-02-07 05:30:43	117.077	40.14042
95	2008-02-07 05:40:43	117.077	40.14041
95	2008-02-07 05:50:43	117.077	40.14041
95	2008-02-07 06:00:43	117.077	40.14041
95	2008-02-07 06:10:43	117.077	40.14041
95	2008-02-07 06:20:43	117.07699	40.1404
95	2008-02-07 06:30:43	117.07698	40.1404
95	2008-02-07 06:40:43	117.07698	40.1404
95	2008-02-07 06:50:43	117.07698	40.1404
95	2008-02-07 07:00:42	117.07698	40.14039
95	2008-02-07 07:10:42	117.07698	40.14038
95	2008-02-07 07:10:42	117.07698	40.14038
95	2008-02-07 07:20:42	117.07698	40.14038
95	2008-02-07 07:30:42	117.07698	40.14037
95	2008-02-07 07:40:43	117.07698	40.14036
95	2008-02-07 07:50:43	117.07698	40.14035
95	2008-02-07 08:00:42	117.07698	40.14036
95	2008-02-07 08:10:42	117.07697	40.14037
95	2008-02-07 08:20:42	117.07697	40.14037
95	2008-02-07 08:30:42	117.07696	40.14038
95	2008-02-07 08:40:42	117.07695	40.14042
95	2008-02-07 09:00:42	117.07701	40.14034
95	2008-02-07 09:10:42	117.07701	40.14033
95	2008-02-07 09:20:42	117.07699	40.14034
95	2008-02-07 09:40:42	117.07675	40.14021
95	2008-02-07 09:50:42	117.07687	40.1403
95	2008-02-07 10:00:42	117.07665	40.14052
95	2008-02-07 10:10:42	117.07674	40.14047
95	2008-02-07 10:20:42	117.07679	40.14043
95	2008-02-07 10:30:42	117.07832	40.14066
95	2008-02-07 10:40:42	117.07832	40.14066
95	2008-02-07 10:50:42	117.10489	40.14157
95	2008-02-07 11:00:41	117.10395	40.14105
95	2008-02-07 11:10:41	117.10396	40.14116
95	2008-02-07 11:20:41	117.11189	40.14869
95	2008-02-07 11:30:41	117.12044	40.15113
95	2008-02-07 11:50:41	117.13279	40.15317
95	2008-02-07 12:00:40	117.13228	40.15323
95	2008-02-07 12:10:40	117.1327	40.15354
95	2008-02-07 12:20:40	117.13253	40.15318
95	2008-02-07 12:30:41	117.13247	40.15313
95	2008-02-07 12:40:42	117.13252	40.15433
95	2008-02-07 12:50:41	117.13241	40.15329
95	2008-02-07 13:00:40	117.12037	40.15101
95	2008-02-07 13:10:40	117.12029	40.15123
95	2008-02-07 13:14:50	117.12026	40.15134
95	2008-02-07 13:20:41	117.12034	40.15119
95	2008-02-07 13:30:41	117.12037	40.15115
95	2008-02-07 13:40:41	117.12038	40.15109
95	2008-02-07 13:50:41	117.12038	40.15108
95	2008-02-07 14:00:41	117.12039	40.15107
95	2008-02-07 14:10:41	117.12038	40.15106
95	2008-02-07 14:20:41	117.12038	40.15105
95	2008-02-07 14:30:41	117.12038	40.15105
95	2008-02-07 14:40:41	117.12037	40.15104
95	2008-02-07 14:50:41	117.12037	40.15103
95	2008-02-07 15:00:40	117.11659	40.14411
95	2008-02-07 15:10:39	117.14215	40.13573
95	2008-02-07 15:20:40	117.14214	40.13572
95	2008-02-07 15:30:40	117.14212	40.13572
95	2008-02-07 15:40:41	117.14213	40.13581
95	2008-02-07 15:50:41	117.14212	40.13581
95	2008-02-07 16:00:40	117.14214	40.13581
95	2008-02-07 16:10:40	117.14214	40.13581
95	2008-02-07 16:20:40	117.14213	40.13584
95	2008-02-07 16:30:40	117.14212	40.13586
95	2008-02-07 16:40:40	117.1421	40.13565
95	2008-02-07 16:50:40	117.14209	40.13563
95	2008-02-07 16:50:40	117.14209	40.13563
95	2008-02-07 17:00:40	117.14209	40.13563
95	2008-02-07 17:10:40	117.14211	40.13573
95	2008-02-07 17:30:40	117.11678	40.14235
95	2008-02-07 17:40:40	117.112	40.14898
95	2008-02-07 17:50:40	117.077	40.14035
95	2008-02-07 18:00:40	117.07706	40.14033
95	2008-02-07 18:10:40	117.07846	40.1408
95	2008-02-07 18:20:40	117.07845	40.1408
95	2008-02-07 18:30:39	117.07842	40.1408
95	2008-02-07 18:40:39	117.083	40.14269
95	2008-02-07 18:50:40	117.08302	40.14268
95	2008-02-07 19:00:40	117.083	40.14269
95	2008-02-07 19:10:40	117.08301	40.14266
95	2008-02-07 19:20:40	117.08301	40.14264
95	2008-02-07 19:30:39	117.01635	40.14377
95	2008-02-07 19:40:39	117.00102	40.19122
95	2008-02-07 19:50:39	117.00102	40.19118
95	2008-02-07 20:00:40	117.00103	40.19122
95	2008-02-07 20:10:40	117.00103	40.19126
95	2008-02-07 20:20:39	117.001	40.19138
95	2008-02-07 20:30:39	117.00102	40.19142
95	2008-02-07 20:40:39	117.00104	40.19138
95	2008-02-07 20:50:39	117.00074	40.19148
95	2008-02-07 21:00:39	117.00066	40.19142
95	2008-02-07 21:10:39	117.00069	40.19158
95	2008-02-07 21:20:39	117.00106	40.19123
95	2008-02-07 21:30:39	117.00103	40.19122
95	2008-02-07 21:40:39	117.00094	40.19119
95	2008-02-07 21:40:39	117.00094	40.19119
95	2008-02-07 21:50:39	117.00092	40.19123
95	2008-02-07 22:00:39	117.00091	40.19123
95	2008-02-07 22:10:39	117.00094	40.19122
95	2008-02-07 22:20:39	117.01526	40.14916
95	2008-02-07 22:30:38	117.07739	40.14031
95	2008-02-07 22:40:38	117.07694	40.14037
95	2008-02-07 22:50:39	117.07695	40.14037
95	2008-02-07 23:00:39	117.07694	40.14037
95	2008-02-07 23:10:39	117.07694	40.14037
95	2008-02-07 23:20:38	117.07696	40.14037
95	2008-02-07 23:30:39	117.07697	40.14036
95	2008-02-07 23:40:39	117.07697	40.14035
95	2008-02-07 23:50:38	117.07698	40.14034
95	2008-02-08 00:00:38	117.07698	40.14032
95	2008-02-08 00:10:38	117.07699	40.14032
95	2008-02-08 00:20:38	117.07699	40.14031
95	2008-02-08 00:30:38	117.077	40.14031
95	2008-02-08 00:40:38	117.077	40.14031
95	2008-02-08 00:50:38	117.077	40.14031
95	2008-02-08 01:00:38	117.077	40.1403
95	2008-02-08 01:10:38	117.077	40.1403
95	2008-02-08 01:20:38	117.07699	40.1403
95	2008-02-08 01:30:38	117.07699	40.14031
95	2008-02-08 01:40:38	117.07699	40.14032
95	2008-02-08 01:50:38	117.07698	40.14032
95	2008-02-08 02:00:38	117.07698	40.14032
95	2008-02-08 02:50:38	117.07697	40.14034
95	2008-02-08 03:00:38	117.07697	40.14035
95	2008-02-08 03:10:38	117.07698	40.14035
95	2008-02-08 03:20:37	117.07698	40.14035
95	2008-02-08 03:30:37	117.07699	40.14034
95	2008-02-08 03:40:37	117.07699	40.14035
95	2008-02-08 03:50:37	117.07686	40.1404
95	2008-02-08 04:00:38	117.07698	40.14035
95	2008-02-08 04:10:38	117.07701	40.14032
95	2008-02-08 04:20:37	117.07702	40.14032
95	2008-02-08 04:30:37	117.07702	40.14032
95	2008-02-08 04:40:36	117.07702	40.14032
95	2008-02-08 04:50:36	117.07703	40.14032
95	2008-02-08 05:00:37	117.07696	40.14048
95	2008-02-08 05:10:37	117.07693	40.14047
95	2008-02-08 05:20:37	117.07686	40.14047
95	2008-02-08 05:30:37	117.07702	40.14033
95	2008-02-08 05:40:37	117.07699	40.14034
95	2008-02-08 05:50:37	117.07737	40.14009
95	2008-02-08 06:00:37	117.07703	40.14031
95	2008-02-08 06:10:37	117.07698	40.14035
95	2008-02-08 06:20:36	117.07696	40.14035
95	2008-02-08 06:30:36	117.07697	40.14034
95	2008-02-08 06:40:36	117.07697	40.14034
95	2008-02-08 06:50:36	117.07698	40.14034
95	2008-02-08 07:00:37	117.07698	40.14033
95	2008-02-08 07:10:37	117.07698	40.14034
95	2008-02-08 07:20:36	117.07698	40.14034
95	2008-02-08 07:20:36	117.07698	40.14034
95	2008-02-08 07:30:36	117.07699	40.14034
95	2008-02-08 07:40:36	117.07699	40.14036
95	2008-02-08 07:50:36	117.07699	40.14037
95	2008-02-08 08:00:37	117.07699	40.14037
95	2008-02-08 08:10:37	117.07639	40.14072
95	2008-02-08 08:20:36	117.0768	40.14042
95	2008-02-08 08:30:36	117.07685	40.14039
95	2008-02-08 08:40:36	117.07707	40.14024
95	2008-02-08 08:50:36	117.07709	40.14025
95	2008-02-08 09:00:35	117.07709	40.14025
95	2008-02-08 09:10:36	117.07738	40.14006
95	2008-02-08 09:20:36	117.07695	40.14039
95	2008-02-08 09:20:36	117.07695	40.14039
95	2008-02-08 09:30:36	117.07697	40.14034
95	2008-02-08 09:40:36	117.07695	40.14034
95	2008-02-08 09:50:36	117.07697	40.14034
95	2008-02-08 10:00:36	117.07695	40.14033
95	2008-02-08 10:10:36	117.07694	40.14033
95	2008-02-08 10:20:35	117.07665	40.14056
95	2008-02-08 10:30:35	117.12017	40.15213
95	2008-02-08 10:40:36	117.12036	40.15094
95	2008-02-08 10:50:36	117.12169	40.13814
95	2008-02-08 11:00:36	117.12392	40.13575
95	2008-02-08 11:10:36	117.12393	40.13575
95	2008-02-08 11:20:35	117.12394	40.13576
95	2008-02-08 11:30:35	117.12431	40.13596
95	2008-02-08 11:40:35	117.11268	40.13473
95	2008-02-08 11:50:35	117.10982	40.13214
95	2008-02-08 12:00:36	117.1098	40.13215
95	2008-02-08 12:10:35	117.10982	40.13212
95	2008-02-08 12:10:35	117.10982	40.13212
95	2008-02-08 12:20:35	117.11697	40.13212
95	2008-02-08 12:30:35	117.11744	40.1393
95	2008-02-08 12:40:35	117.13677	40.18207
95	2008-02-08 12:50:35	117.1358	40.18472
95	2008-02-08 13:00:02	117.13537	40.18566
95	2008-02-08 13:00:35	117.13537	40.18566
95	2008-02-08 13:10:35	117.12007	40.17751
95	2008-02-08 13:20:35	117.12454	40.1364
95	2008-02-08 13:30:35	117.12569	40.13688
95	2008-02-08 13:40:34	117.1257	40.13683
95	2008-02-08 13:50:35	117.12571	40.13689
95	2008-02-08 14:00:34	117.12572	40.13692
95	2008-02-08 14:10:34	117.12578	40.13673
95	2008-02-08 14:20:34	117.12578	40.1367
95	2008-02-08 14:30:33	117.12578	40.13674
95	2008-02-08 14:40:34	117.12614	40.13718
95	2008-02-08 14:50:34	117.12586	40.13723
95	2008-02-08 15:00:35	117.12577	40.13709
95	2008-02-08 15:10:35	117.1257	40.13732
95	2008-02-08 15:20:34	117.12576	40.1371
95	2008-02-08 15:30:35	117.12572	40.13707
95	2008-02-08 15:40:34	117.12567	40.13694
95	2008-02-08 15:50:34	117.12569	40.13693
95	2008-02-08 16:00:35	117.12571	40.13691
95	2008-02-08 16:10:34	117.12572	40.13689
95	2008-02-08 16:20:34	117.12572	40.13687
95	2008-02-08 16:30:34	117.12572	40.13686
95	2008-02-08 16:40:34	117.12572	40.13687
95	2008-02-08 16:50:34	117.12572	40.13686
95	2008-02-08 17:00:34	117.12572	40.13686
95	2008-02-08 17:00:34	117.12572	40.13686
95	2008-02-08 17:10:34	117.12573	40.13688
95	2008-02-08 17:20:34	117.12573	40.13689
95	2008-02-08 17:30:34	117.1252	40.13686
