# Supplementary material for: An adaptive map-matching algorithm based on hierarchical fuzzy system from vehicular GPS data
Source: PLoS One. 2017 Dec 5;12(12):e0188796. doi: 10.1371/journal.pone.0188796 (PMC5716534; doi:10.1371/journal.pone.0188796)
Supplement: S1 Data — (ZIP) [file pone.0188796.s001.zip › data samples/96.txt]

96	2008-02-02 13:47:09	116.24214	39.90618
96	2008-02-02 13:53:21	116.21506	39.90574
96	2008-02-02 14:03:22	116.24687	39.91635
96	2008-02-02 14:13:22	116.26878	39.93487
96	2008-02-02 14:23:21	116.30605	39.9851
96	2008-02-02 14:33:21	116.30147	39.98363
96	2008-02-02 14:34:14	116.303	39.98366
96	2008-02-02 14:51:48	116.35907	39.99727
96	2008-02-02 14:54:34	116.35881	39.99507
96	2008-02-02 15:04:53	116.36639	40.01625
96	2008-02-02 15:14:53	116.3652	39.95669
96	2008-02-02 15:16:14	116.36124	39.95747
96	2008-02-02 15:26:14	116.35316	39.96395
96	2008-02-02 15:46:13	116.36295	39.98052
96	2008-02-02 15:46:13	116.36295	39.98052
96	2008-02-02 15:56:16	116.37482	39.97451
96	2008-02-02 16:04:39	116.37252	39.96015
96	2008-02-02 16:14:39	116.34934	39.94189
96	2008-02-02 16:17:19	116.3402	39.93723
96	2008-02-02 16:24:39	116.35003	39.94935
96	2008-02-02 16:27:19	116.3525	39.95271
96	2008-02-02 16:38:47	116.37353	39.95917
96	2008-02-02 16:42:51	116.36586	39.96679
96	2008-02-02 16:52:51	116.38729	39.98031
96	2008-02-02 17:01:23	116.37565	39.96711
96	2008-02-02 17:11:23	116.37269	39.95058
96	2008-02-02 17:27:45	116.33709	39.93743
96	2008-02-02 17:37:45	116.3291	39.95862
96	2008-02-02 17:39:49	116.33393	39.96058
96	2008-02-02 17:49:49	116.34247	39.9722
96	2008-02-02 17:50:04	116.3425	39.97287
96	2008-02-02 18:20:03	116.3425	39.98504
96	2008-02-02 18:24:42	116.34776	39.97867
96	2008-02-02 18:30:04	116.35268	39.99209
96	2008-02-02 18:34:42	116.37315	39.98291
96	2008-02-02 18:44:42	116.37236	39.94795
96	2008-02-02 18:47:48	116.36697	39.94748
96	2008-02-02 18:57:47	116.37242	39.95666
96	2008-02-02 19:02:53	116.38716	39.96179
96	2008-02-02 19:12:53	116.40146	39.99265
96	2008-02-02 19:26:03	116.40148	39.99853
96	2008-02-02 19:33:01	116.40533	39.98685
96	2008-02-02 19:36:51	116.41082	39.98273
96	2008-02-02 19:56:51	116.43371	39.96562
96	2008-02-02 20:06:51	116.45556	39.94761
96	2008-02-02 20:16:51	116.45167	39.91779
96	2008-02-02 20:16:51	116.45167	39.91779
96	2008-02-02 20:20:31	116.44837	39.9132
96	2008-02-02 20:33:07	116.4678	39.90718
96	2008-02-02 20:36:51	116.45587	39.90722
96	2008-02-02 20:46:51	116.44687	39.90252
96	2008-02-02 20:56:51	116.4366	39.89989
96	2008-02-02 21:06:51	116.43814	39.89106
96	2008-02-02 21:16:50	116.39525	39.87041
96	2008-02-02 21:30:31	116.40614	39.86385
96	2008-02-02 21:40:31	116.41734	39.86457
96	2008-02-02 21:45:25	116.42619	39.86718
96	2008-02-02 21:55:25	116.43405	39.88696
96	2008-02-02 22:06:41	116.45523	39.89434
96	2008-02-02 22:16:42	116.46374	39.90736
96	2008-02-02 22:22:42	116.4567	39.9215
96	2008-02-02 22:39:02	116.45143	39.955
96	2008-02-02 22:40:30	116.445	39.95897
96	2008-02-02 22:49:02	116.45167	39.93548
96	2008-02-02 22:52:44	116.44927	39.9391
96	2008-02-02 22:59:02	116.46652	39.94424
96	2008-02-02 23:02:44	116.46784	39.94465
96	2008-02-02 23:09:02	116.4742	39.93235
96	2008-02-02 23:19:03	116.45898	39.95777
96	2008-02-02 23:20:27	116.4544	39.95381
96	2008-02-02 23:20:27	116.4544	39.95381
96	2008-02-02 23:30:27	116.42802	39.92809
96	2008-02-02 23:38:05	116.42063	39.9051
96	2008-02-02 23:44:31	116.41182	39.91018
96	2008-02-02 23:48:05	116.41127	39.92527
96	2008-02-02 23:54:32	116.42764	39.93175
96	2008-02-03 00:04:32	116.45595	39.91341
96	2008-02-03 00:14:31	116.46119	39.88301
96	2008-02-03 00:16:03	116.46153	39.87706
96	2008-02-03 00:24:31	116.44986	39.8921
96	2008-02-03 00:34:31	116.42316	39.91889
96	2008-02-03 00:35:13	116.42458	39.91922
96	2008-02-03 00:45:13	116.4107	39.939
96	2008-02-03 00:47:59	116.41102	39.94775
96	2008-02-03 00:55:13	116.42249	39.95593
96	2008-02-03 00:59:15	116.41912	39.95613
96	2008-02-03 01:08:14	116.46261	39.94643
96	2008-02-03 01:18:14	116.44259	39.95783
96	2008-02-03 01:28:14	116.4425	39.95805
96	2008-02-03 01:38:14	116.44079	39.95616
96	2008-02-03 01:48:13	116.43674	39.96373
96	2008-02-03 01:58:13	116.37391	39.96212
96	2008-02-03 02:18:13	116.30636	39.96239
96	2008-02-03 02:38:14	116.33285	39.96826
96	2008-02-03 02:48:14	116.33372	39.96729
96	2008-02-03 02:48:14	116.33372	39.96729
96	2008-02-03 02:58:14	116.33372	39.96729
96	2008-02-03 03:08:13	116.33372	39.96729
96	2008-02-03 03:18:13	116.33372	39.96729
96	2008-02-03 03:28:13	116.33372	39.96729
96	2008-02-03 03:38:13	116.33372	39.96729
96	2008-02-03 03:48:13	116.33372	39.96729
96	2008-02-03 03:58:13	116.33372	39.96729
96	2008-02-03 04:08:13	116.33372	39.96729
96	2008-02-03 04:18:13	116.33372	39.96729
96	2008-02-03 04:28:13	116.33372	39.96729
96	2008-02-03 04:38:13	116.33372	39.96729
96	2008-02-03 04:48:13	116.33372	39.96729
96	2008-02-03 04:58:13	116.33372	39.96729
96	2008-02-03 05:08:13	116.33372	39.96729
96	2008-02-03 05:18:13	116.33372	39.96729
96	2008-02-03 05:18:13	116.33372	39.96729
96	2008-02-03 05:28:13	116.33372	39.96729
96	2008-02-03 05:38:13	116.33372	39.96729
96	2008-02-03 05:48:13	116.33372	39.96729
96	2008-02-03 05:58:13	116.33372	39.96729
96	2008-02-03 06:08:12	116.33372	39.96729
96	2008-02-03 06:18:12	116.33372	39.96729
96	2008-02-03 06:28:12	116.33372	39.96729
96	2008-02-03 06:38:12	116.33372	39.96729
96	2008-02-03 06:48:12	116.33372	39.96729
96	2008-02-03 07:02:15	116.40146	39.98915
96	2008-02-03 07:05:44	116.40181	40.00586
96	2008-02-03 07:12:16	116.41022	40.00141
96	2008-02-03 07:22:16	116.48943	40.00228
96	2008-02-03 07:32:15	116.57913	40.0466
96	2008-02-03 07:37:03	116.58655	40.07886
96	2008-02-03 08:12:07	116.45952	39.95835
96	2008-02-03 08:12:07	116.45952	39.95835
96	2008-02-03 08:17:56	116.44259	39.95736
96	2008-02-03 08:27:56	116.53401	40.02246
96	2008-02-03 08:37:57	116.57967	40.04735
96	2008-02-03 09:01:04	116.58681	40.07801
96	2008-02-03 09:11:04	116.57051	40.06295
96	2008-02-03 09:21:04	116.56414	40.06382
96	2008-02-03 09:31:03	116.56407	40.06369
96	2008-02-03 09:41:04	116.5487	40.07145
96	2008-02-03 09:51:04	116.54873	40.07143
96	2008-02-03 10:01:03	116.54872	40.07143
96	2008-02-03 10:11:03	116.54869	40.07145
96	2008-02-03 10:21:03	116.54867	40.07146
96	2008-02-03 10:31:03	116.54866	40.07146
96	2008-02-03 10:41:04	116.54865	40.07147
96	2008-02-03 10:51:04	116.54865	40.07147
96	2008-02-03 11:01:03	116.54865	40.07147
96	2008-02-03 11:21:03	116.54867	40.07149
96	2008-02-03 11:31:03	116.54852	40.07162
96	2008-02-03 11:41:04	116.54868	40.07157
96	2008-02-03 11:51:04	116.52384	40.05615
96	2008-02-03 12:04:16	116.48887	40.01293
96	2008-02-03 12:14:16	116.47892	39.98518
96	2008-02-03 12:24:17	116.45553	39.93787
96	2008-02-03 12:25:49	116.45514	39.92666
96	2008-02-03 12:37:51	116.44996	39.95491
96	2008-02-03 12:47:51	116.4397	39.95514
96	2008-02-03 12:57:51	116.44194	39.97161
96	2008-02-03 13:03:25	116.44183	39.97159
96	2008-02-03 13:13:25	116.44385	39.94636
96	2008-02-03 13:13:47	116.44524	39.94625
96	2008-02-03 13:23:48	116.42954	39.93243
96	2008-02-03 13:27:32	116.42593	39.9277
96	2008-02-03 13:37:32	116.38159	39.92117
96	2008-02-03 13:47:32	116.35326	39.92245
96	2008-02-03 13:50:44	116.35443	39.92615
96	2008-02-03 14:00:05	116.34709	39.93116
96	2008-02-03 14:00:05	116.34709	39.93116
96	2008-02-03 14:03:06	116.34613	39.93957
96	2008-02-03 14:13:06	116.33977	39.93713
96	2008-02-03 14:17:14	116.33989	39.93721
96	2008-02-03 14:32:08	116.37098	39.95998
96	2008-02-03 14:49:35	116.35931	39.97152
96	2008-02-03 14:56:33	116.32679	39.96639
96	2008-02-03 15:05:41	116.3195	39.96747
96	2008-02-03 15:14:45	116.32426	39.97966
96	2008-02-03 15:16:28	116.3254	39.97953
96	2008-02-03 15:26:27	116.31394	39.9652
96	2008-02-03 15:36:27	116.31964	39.93003
96	2008-02-03 15:46:27	116.32361	39.90152
96	2008-02-03 15:46:27	116.32361	39.90152
96	2008-02-03 15:51:43	116.31717	39.89684
96	2008-02-03 16:01:44	116.33315	39.91328
96	2008-02-03 16:09:05	116.34849	39.91712
96	2008-02-03 16:13:04	116.35234	39.91066
96	2008-02-03 16:19:04	116.35376	39.91232
96	2008-02-03 16:29:04	116.34849	39.9682
96	2008-02-03 16:32:25	116.34756	39.98663
96	2008-02-03 16:43:34	116.35934	39.97654
96	2008-02-03 16:53:22	116.37134	39.96994
96	2008-02-03 17:03:22	116.35705	39.94923
96	2008-02-03 17:04:26	116.35567	39.94685
96	2008-02-03 17:14:29	116.36359	39.96624
96	2008-02-03 17:17:13	116.36355	39.98231
96	2008-02-03 17:23:21	116.36386	39.97178
96	2008-02-03 17:33:21	116.36533	39.94998
96	2008-02-03 17:34:08	116.36555	39.94936
96	2008-02-03 17:44:08	116.36786	39.96089
96	2008-02-03 17:48:08	116.372	39.96039
96	2008-02-03 17:56:22	116.36655	39.94817
96	2008-02-03 17:58:08	116.3703	39.94971
96	2008-02-03 18:06:22	116.3813	39.97559
96	2008-02-03 18:08:08	116.37644	39.9756
96	2008-02-03 18:16:22	116.35575	40.01618
96	2008-02-03 18:16:22	116.35575	40.01618
96	2008-02-03 18:19:32	116.36848	40.01077
96	2008-02-03 18:29:32	116.37274	39.95693
96	2008-02-03 18:39:32	116.3579	39.95097
96	2008-02-03 18:49:32	116.34941	39.93497
96	2008-02-03 18:59:32	116.3503	39.91599
96	2008-02-03 19:07:51	116.34207	39.89908
96	2008-02-03 19:17:05	116.33852	39.90621
96	2008-02-03 19:27:05	116.33857	39.92143
96	2008-02-03 19:32:58	116.339	39.92829
96	2008-02-03 19:37:06	116.34716	39.92701
96	2008-02-03 19:47:06	116.35137	39.93099
96	2008-02-03 19:51:42	116.34694	39.92283
96	2008-02-03 19:57:05	116.34744	39.93072
96	2008-02-03 20:07:05	116.35032	39.91547
96	2008-02-03 20:17:05	116.33249	39.89626
96	2008-02-03 20:17:05	116.33249	39.89626
96	2008-02-03 20:27:05	116.28041	39.89584
96	2008-02-03 20:31:29	116.24709	39.90645
96	2008-02-03 20:37:05	116.24695	39.92336
96	2008-02-03 20:41:29	116.25342	39.92804
96	2008-02-03 20:51:29	116.28227	39.94264
96	2008-02-03 21:01:29	116.33622	39.93684
96	2008-02-03 21:11:29	116.33952	39.93627
96	2008-02-03 21:20:30	116.34001	39.93698
96	2008-02-03 21:24:42	116.35988	39.94417
96	2008-02-03 21:30:31	116.34742	39.93859
96	2008-02-03 21:40:31	116.36209	39.94363
96	2008-02-03 21:50:30	116.34794	39.97726
96	2008-02-03 22:00:30	116.34338	40.01383
96	2008-02-03 22:01:35	116.34067	40.01249
96	2008-02-03 22:08:24	116.34576	40.0121
96	2008-02-03 22:11:35	116.3459	40.01196
96	2008-02-03 22:21:35	116.34553	40.01214
96	2008-02-03 22:31:35	116.34583	40.01172
96	2008-02-03 22:37:37	116.34582	40.01177
96	2008-02-03 22:47:36	116.31607	39.99119
96	2008-02-03 22:57:39	116.30115	39.98151
96	2008-02-03 23:07:37	116.30951	39.97986
96	2008-02-03 23:20:12	116.33432	39.98609
96	2008-02-03 23:29:12	116.33996	39.94029
96	2008-02-03 23:38:57	116.33993	39.93723
96	2008-02-04 00:02:53	116.3857	39.93215
96	2008-02-04 00:04:21	116.38394	39.93202
96	2008-02-04 00:04:21	116.38394	39.93202
96	2008-02-04 00:14:21	116.38548	39.90041
96	2008-02-04 00:16:06	116.38676	39.89894
96	2008-02-04 00:25:24	116.3857	39.90708
96	2008-02-04 00:34:52	116.3529	39.93478
96	2008-02-04 00:36:01	116.35317	39.93516
96	2008-02-04 00:46:00	116.34049	39.86643
96	2008-02-04 00:46:40	116.34171	39.86244
96	2008-02-04 00:46:40	116.34171	39.86244
96	2008-02-04 00:56:40	116.3571	39.88795
96	2008-02-04 01:11:41	116.37107	39.92261
96	2008-02-04 01:21:39	116.33167	39.94832
96	2008-02-04 01:21:39	116.33167	39.94832
96	2008-02-04 01:23:53	116.32235	39.956
96	2008-02-04 01:33:53	116.32563	39.96594
96	2008-02-04 01:38:01	116.33895	39.95878
96	2008-02-04 01:44:43	116.30379	39.94005
96	2008-02-04 01:54:43	116.33823	39.93595
96	2008-02-04 02:04:43	116.3528	39.93883
96	2008-02-04 02:14:43	116.35192	39.93894
96	2008-02-04 02:14:43	116.35192	39.93894
96	2008-02-04 02:20:25	116.34908	39.93543
96	2008-02-04 02:24:43	116.34261	39.9255
96	2008-02-04 02:31:20	116.34919	39.93549
96	2008-02-04 02:39:25	116.31464	39.95234
96	2008-02-04 02:42:56	116.31833	39.9503
96	2008-02-04 02:52:56	116.32652	39.99043
96	2008-02-04 02:58:20	116.3378	40.01087
96	2008-02-04 02:58:20	116.3378	40.01087
96	2008-02-04 03:08:20	116.32638	39.99262
96	2008-02-04 03:18:20	116.31973	39.98177
96	2008-02-04 03:28:20	116.31923	39.98152
96	2008-02-04 03:38:20	116.3199	39.98146
96	2008-02-04 03:48:19	116.32005	39.9816
96	2008-02-04 03:58:19	116.31855	39.9818
96	2008-02-04 04:08:19	116.3187	39.9819
96	2008-02-04 04:18:19	116.31878	39.98179
96	2008-02-04 04:28:19	116.31984	39.98165
96	2008-02-04 04:38:19	116.31897	39.98162
96	2008-02-04 04:48:19	116.3186	39.98196
96	2008-02-04 04:58:19	116.31871	39.98202
96	2008-02-04 05:06:22	116.31825	39.98197
96	2008-02-04 05:13:34	116.35897	39.98888
96	2008-02-04 05:13:34	116.35897	39.98888
96	2008-02-04 05:23:34	116.35926	39.98891
96	2008-02-04 05:33:34	116.35892	39.98852
96	2008-02-04 05:43:34	116.35927	39.98874
96	2008-02-04 05:53:34	116.35878	39.9888
96	2008-02-04 06:03:34	116.35909	39.98886
96	2008-02-04 06:03:34	116.35909	39.98886
96	2008-02-04 06:03:34	116.35909	39.98886
96	2008-02-04 06:13:34	116.35881	39.98898
96	2008-02-04 06:23:34	116.35899	39.98878
96	2008-02-04 06:33:34	116.35926	39.98871
96	2008-02-04 06:43:34	116.35905	39.98919
96	2008-02-04 06:53:34	116.35902	39.98889
96	2008-02-04 07:13:33	116.39908	39.95995
96	2008-02-04 07:23:33	116.40167	39.95432
96	2008-02-04 07:24:04	116.40173	39.95266
96	2008-02-04 07:24:04	116.40173	39.95266
96	2008-02-04 07:34:03	116.38496	39.91724
96	2008-02-04 07:35:34	116.38543	39.90588
96	2008-02-04 07:44:03	116.40107	39.93952
96	2008-02-04 07:49:01	116.42237	39.95206
96	2008-02-04 07:54:46	116.43323	39.96001
96	2008-02-04 08:01:55	116.43031	39.93135
96	2008-02-04 08:04:58	116.43313	39.92279
96	2008-02-04 08:24:58	116.37926	39.85572
96	2008-02-04 08:34:58	116.3106	39.84995
96	2008-02-04 08:35:48	116.30705	39.85048
96	2008-02-04 08:45:47	116.32251	39.8476
96	2008-02-04 08:51:23	116.34706	39.84444
96	2008-02-04 09:01:23	116.35661	39.89801
96	2008-02-04 09:06:37	116.36539	39.90691
96	2008-02-04 09:16:37	116.36234	39.91513
96	2008-02-04 09:18:04	116.36027	39.91509
96	2008-02-04 09:26:37	116.35716	39.90639
96	2008-02-04 09:30:07	116.35953	39.9145
96	2008-02-04 09:36:37	116.35712	39.90321
96	2008-02-04 09:42:36	116.36039	39.915
96	2008-02-04 09:47:36	116.36563	39.90472
96	2008-02-04 09:52:36	116.37471	39.90288
96	2008-02-04 10:02:36	116.37567	39.91919
96	2008-02-04 10:07:06	116.37378	39.9253
96	2008-02-04 10:17:07	116.37075	39.93049
96	2008-02-04 10:22:45	116.366	39.94545
96	2008-02-04 10:54:11	116.35729	39.9752
96	2008-02-04 11:00:18	116.37347	39.98595
96	2008-02-04 11:16:48	116.41135	39.96749
96	2008-02-04 11:26:48	116.44694	39.9766
96	2008-02-04 11:36:48	116.44723	39.97683
96	2008-02-04 11:46:48	116.44726	39.97683
96	2008-02-04 12:06:48	116.4593	39.97185
96	2008-02-04 12:16:48	116.46037	39.96981
96	2008-02-04 12:26:48	116.41993	39.96782
96	2008-02-04 12:32:38	116.42442	39.96089
96	2008-02-04 12:42:38	116.40938	39.98751
96	2008-02-04 12:47:52	116.4016	40.00347
96	2008-02-04 12:57:52	116.40129	39.9938
96	2008-02-04 13:07:30	116.38314	39.98102
96	2008-02-04 13:17:30	116.38913	39.9479
96	2008-02-04 13:27:30	116.38776	39.94112
96	2008-02-04 13:34:19	116.3897	39.93679
96	2008-02-04 13:44:19	116.37339	39.94371
96	2008-02-04 13:47:50	116.38295	39.95012
96	2008-02-04 13:56:53	116.40198	39.9504
96	2008-02-04 14:02:10	116.41697	39.96075
96	2008-02-04 14:12:10	116.42862	39.9152
96	2008-02-04 14:20:42	116.43336	39.87127
96	2008-02-04 14:30:42	116.45555	39.88835
96	2008-02-04 14:33:55	116.46433	39.89174
96	2008-02-04 14:43:35	116.47144	39.90558
96	2008-02-04 14:53:35	116.46098	39.92614
96	2008-02-04 14:53:35	116.46098	39.92614
96	2008-02-04 14:58:16	116.46205	39.93247
96	2008-02-04 15:04:14	116.47191	39.91827
96	2008-02-04 15:11:47	116.47216	39.92322
96	2008-02-04 15:21:48	116.44279	39.93239
96	2008-02-04 15:38:53	116.37376	39.92272
96	2008-02-04 15:45:02	116.35948	39.92255
96	2008-02-04 15:48:53	116.34794	39.92218
96	2008-02-04 15:55:36	116.34368	39.91709
96	2008-02-04 15:59:41	116.34005	39.90751
96	2008-02-04 16:05:36	116.33395	39.91259
96	2008-02-04 16:09:42	116.33617	39.91046
96	2008-02-04 16:19:42	116.33849	39.92105
96	2008-02-04 16:29:41	116.34469	39.93836
96	2008-02-04 16:39:41	116.32874	39.96051
96	2008-02-04 16:49:41	116.35771	39.98037
96	2008-02-04 16:49:41	116.35771	39.98037
96	2008-02-04 16:59:41	116.35952	39.98147
96	2008-02-04 17:01:17	116.36239	39.9857
96	2008-02-04 17:01:17	116.36239	39.9857
96	2008-02-04 17:09:41	116.36279	39.9857
96	2008-02-04 17:19:41	116.38163	39.98487
96	2008-02-04 17:29:41	116.38145	39.97285
96	2008-02-04 17:35:44	116.37361	39.95948
96	2008-02-04 17:43:46	116.36052	40.00179
96	2008-02-04 17:45:44	116.36157	40.00016
96	2008-02-04 17:55:44	116.36778	39.96674
96	2008-02-04 18:05:44	116.30319	39.95377
96	2008-02-04 18:15:44	116.2828	39.92291
96	2008-02-04 18:18:09	116.28332	39.91989
96	2008-02-04 18:28:08	116.29998	39.94042
96	2008-02-04 18:38:08	116.31598	39.95552
96	2008-02-04 18:48:09	116.32437	39.96586
96	2008-02-04 18:58:09	116.32439	39.96587
96	2008-02-04 19:01:46	116.32454	39.96591
96	2008-02-04 19:11:46	116.36703	39.96636
96	2008-02-04 19:15:55	116.37098	39.96142
96	2008-02-04 19:21:46	116.37938	39.96152
96	2008-02-04 19:31:45	116.42374	39.94842
96	2008-02-04 19:41:46	116.42844	39.92889
96	2008-02-04 19:51:46	116.42858	39.9166
96	2008-02-04 20:01:45	116.439	39.88384
96	2008-02-04 20:11:45	116.43279	39.86632
96	2008-02-04 20:17:00	116.43879	39.85661
96	2008-02-04 20:27:00	116.46181	39.86969
96	2008-02-04 20:47:00	116.45556	39.9257
96	2008-02-04 20:57:00	116.4426	39.95812
96	2008-02-04 21:27:01	116.44276	39.95751
96	2008-02-04 21:37:00	116.44269	39.9578
96	2008-02-04 21:47:00	116.43315	39.96657
96	2008-02-04 21:52:16	116.42528	39.96374
96	2008-02-04 22:02:16	116.41069	39.98234
96	2008-02-04 22:08:41	116.4104	40.00684
96	2008-02-04 22:08:41	116.4104	40.00684
96	2008-02-04 22:22:16	116.40313	40.06558
96	2008-02-04 22:23:22	116.40449	40.06601
96	2008-02-04 22:32:16	116.4055	40.04848
96	2008-02-04 22:42:16	116.40143	39.99482
96	2008-02-04 23:00:17	116.392	39.962
96	2008-02-04 23:03:50	116.3849	39.96739
96	2008-02-04 23:13:50	116.40047	39.9675
96	2008-02-04 23:16:48	116.41454	39.96656
96	2008-02-04 23:23:50	116.41194	39.96705
96	2008-02-04 23:33:50	116.34854	39.95675
96	2008-02-04 23:43:50	116.3276	39.9323
96	2008-02-04 23:47:42	116.33319	39.93276
96	2008-02-04 23:55:53	116.31947	39.93911
96	2008-02-05 00:14:59	116.3221	39.99679
96	2008-02-05 00:24:59	116.33839	39.98494
96	2008-02-05 00:34:58	116.35941	39.97443
96	2008-02-05 00:44:44	116.35873	39.96666
96	2008-02-05 01:09:24	116.3466	39.97369
96	2008-02-05 01:19:44	116.31647	39.95998
96	2008-02-05 01:19:59	116.3165	39.95981
96	2008-02-05 01:29:59	116.36351	39.94678
96	2008-02-05 01:39:27	116.44108	39.93226
96	2008-02-05 01:52:23	116.46204	39.95384
96	2008-02-05 02:02:23	116.42792	39.92643
96	2008-02-05 02:31:00	116.42783	39.95585
96	2008-02-05 03:00:41	116.45285	39.95251
96	2008-02-05 03:05:02	116.44934	39.94838
96	2008-02-05 03:15:02	116.44215	39.94765
96	2008-02-05 03:18:30	116.43992	39.95553
96	2008-02-05 03:28:30	116.40161	39.99717
96	2008-02-05 03:33:29	116.39594	40.00251
96	2008-02-05 03:59:01	116.43448	39.90633
96	2008-02-05 04:08:30	116.38969	39.90178
96	2008-02-05 04:18:30	116.34504	39.88833
96	2008-02-05 04:22:57	116.33495	39.88087
96	2008-02-05 04:32:57	116.3324	39.90198
96	2008-02-05 04:52:57	116.31369	39.93707
96	2008-02-05 05:02:57	116.30355	39.95407
96	2008-02-05 05:12:57	116.30356	39.95408
96	2008-02-05 05:22:57	116.30356	39.95409
96	2008-02-05 05:32:57	116.30356	39.95409
96	2008-02-05 05:42:57	116.30105	39.95377
96	2008-02-05 05:42:57	116.30105	39.95377
96	2008-02-05 05:52:57	116.3034	39.95408
96	2008-02-05 06:02:56	116.30357	39.95412
96	2008-02-05 06:12:56	116.30357	39.95412
96	2008-02-05 06:22:57	116.30357	39.95412
96	2008-02-05 06:32:56	116.30357	39.95412
96	2008-02-05 06:42:57	116.30357	39.95413
96	2008-02-05 06:52:57	116.30357	39.95413
96	2008-02-05 07:02:57	116.29679	39.95876
96	2008-02-05 07:12:57	116.30127	39.97162
96	2008-02-05 07:22:57	116.32777	39.96595
96	2008-02-05 07:32:56	116.31674	39.96605
96	2008-02-05 07:39:34	116.31179	39.97438
96	2008-02-05 07:46:06	116.34993	39.94354
96	2008-02-05 07:56:06	116.3497	39.93908
96	2008-02-05 07:58:47	116.35193	39.94663
96	2008-02-05 08:08:47	116.42747	39.93989
96	2008-02-05 08:13:17	116.42314	39.90384
96	2008-02-05 08:23:17	116.42009	39.92275
96	2008-02-05 08:29:40	116.4274	39.93934
96	2008-02-05 08:34:24	116.4542	39.9477
96	2008-02-05 08:41:08	116.45841	39.94824
96	2008-02-05 08:44:24	116.46182	39.9555
96	2008-02-05 08:54:24	116.45933	39.9718
96	2008-02-05 09:04:24	116.45995	39.97135
96	2008-02-05 09:14:24	116.45993	39.97137
96	2008-02-05 09:24:24	116.45991	39.97135
96	2008-02-05 09:44:24	116.4599	39.97133
96	2008-02-05 09:54:24	116.4599	39.97133
96	2008-02-05 10:04:24	116.4599	39.97134
96	2008-02-05 10:14:24	116.4599	39.97133
96	2008-02-05 10:24:24	116.45993	39.97154
96	2008-02-05 10:34:24	116.45993	39.97154
96	2008-02-05 10:44:23	116.45993	39.97153
96	2008-02-05 10:54:23	116.45993	39.97152
96	2008-02-05 11:04:23	116.46003	39.97139
96	2008-02-05 11:14:23	116.46002	39.97136
96	2008-02-05 11:24:24	116.45989	39.97154
96	2008-02-05 11:34:23	116.45988	39.97127
96	2008-02-05 11:44:23	116.45993	39.97129
96	2008-02-05 11:54:23	116.45992	39.97137
96	2008-02-05 12:04:23	116.45994	39.97137
96	2008-02-05 12:14:23	116.44584	39.97032
96	2008-02-05 12:14:23	116.44584	39.97032
96	2008-02-05 12:24:23	116.44586	39.97058
96	2008-02-05 12:32:44	116.4444	39.97039
96	2008-02-05 12:47:32	116.42712	39.93922
96	2008-02-05 12:57:33	116.42087	39.92623
96	2008-02-05 13:02:31	116.42068	39.92604
96	2008-02-05 13:12:31	116.44595	39.93218
96	2008-02-05 13:12:31	116.44595	39.93218
96	2008-02-05 13:22:31	116.46155	39.93248
96	2008-02-05 13:25:52	116.46751	39.92954
96	2008-02-05 13:35:52	116.45532	39.9281
96	2008-02-05 13:37:43	116.45143	39.92695
96	2008-02-05 13:47:03	116.42724	39.93896
96	2008-02-05 13:51:37	116.42586	39.92756
96	2008-02-05 14:01:37	116.45352	39.97667
96	2008-02-05 14:11:37	116.45667	39.99133
96	2008-02-05 14:14:11	116.45561	39.99289
96	2008-02-05 15:05:02	116.43266	39.96065
96	2008-02-05 15:11:09	116.41479	39.95593
96	2008-02-05 15:18:05	116.43404	39.94984
96	2008-02-05 15:18:05	116.43404	39.94984
96	2008-02-05 15:30:28	116.43703	39.93721
96	2008-02-05 15:36:26	116.42914	39.92963
96	2008-02-05 15:40:28	116.41946	39.94565
96	2008-02-05 15:50:28	116.41321	39.95564
96	2008-02-05 16:00:28	116.40449	39.97398
96	2008-02-05 16:06:33	116.40752	39.97398
96	2008-02-05 16:06:33	116.40752	39.97398
96	2008-02-05 16:12:47	116.41863	39.98538
96	2008-02-05 16:19:56	116.42429	39.98214
96	2008-02-05 16:27:24	116.40109	39.98117
96	2008-02-05 16:37:24	116.38833	39.97161
96	2008-02-05 16:38:10	116.38833	39.97161
96	2008-02-05 16:48:10	116.36667	39.96672
96	2008-02-05 16:58:10	116.30375	39.93207
96	2008-02-05 17:08:10	116.30412	39.89564
96	2008-02-05 17:09:58	116.31413	39.89536
96	2008-02-05 17:19:58	116.33681	39.89665
96	2008-02-05 17:20:34	116.33626	39.89748
96	2008-02-05 17:30:34	116.34905	39.91704
96	2008-02-05 17:38:49	116.36896	39.92258
96	2008-02-05 17:42:09	116.37084	39.92491
96	2008-02-05 17:48:50	116.36122	39.93341
96	2008-02-05 18:05:16	116.33848	39.91348
96	2008-02-05 18:06:52	116.33532	39.91276
96	2008-02-05 18:16:52	116.34704	39.92079
96	2008-02-05 18:18:50	116.347	39.92266
96	2008-02-05 18:28:44	116.32101	39.94384
96	2008-02-05 18:38:43	116.34662	39.93661
96	2008-02-05 18:48:43	116.33969	39.93711
96	2008-02-05 18:49:39	116.33969	39.93711
96	2008-02-05 18:59:39	116.34693	39.99463
96	2008-02-05 19:07:29	116.34563	40.00629
96	2008-02-05 19:17:29	116.33808	39.97716
96	2008-02-05 19:27:29	116.36956	39.96656
96	2008-02-05 19:33:14	116.36958	39.96035
96	2008-02-05 20:05:19	116.35263	39.88634
96	2008-02-05 20:13:51	116.34657	39.90525
96	2008-02-05 20:15:20	116.34676	39.91137
96	2008-02-05 20:40:54	116.31066	39.97645
96	2008-02-05 20:59:10	116.33983	39.93706
96	2008-02-05 21:00:33	116.34529	39.93876
96	2008-02-05 21:09:10	116.35251	39.93951
96	2008-02-05 21:19:10	116.35301	39.93929
96	2008-02-05 21:29:10	116.34349	39.93552
96	2008-02-05 21:33:45	116.33953	39.93632
96	2008-02-05 21:43:45	116.30453	39.93103
96	2008-02-05 21:46:30	116.29685	39.9274
96	2008-02-05 21:55:19	116.32475	39.92696
96	2008-02-05 22:05:19	116.28191	39.95108
96	2008-02-05 22:05:38	116.28089	39.95104
96	2008-02-05 22:09:03	116.27862	39.95148
96	2008-02-05 22:09:03	116.27862	39.95148
96	2008-02-05 22:15:19	116.30036	39.9424
96	2008-02-05 22:29:48	116.34846	39.84466
96	2008-02-05 22:35:19	116.35867	39.85636
96	2008-02-05 22:39:49	116.35804	39.86933
96	2008-02-05 22:45:19	116.35299	39.8813
96	2008-02-05 22:50:49	116.36952	39.88782
96	2008-02-05 22:57:11	116.37824	39.89798
96	2008-02-05 23:06:01	116.33656	39.89225
96	2008-02-05 23:10:31	116.33662	39.90148
96	2008-02-05 23:21:49	116.42094	39.90442
96	2008-02-05 23:30:32	116.42979	39.90251
96	2008-02-05 23:33:58	116.43138	39.89253
96	2008-02-05 23:43:59	116.40682	39.9044
96	2008-02-05 23:46:44	116.40531	39.90905
96	2008-02-05 23:56:44	116.43833	39.88308
96	2008-02-05 23:57:45	116.44471	39.88108
96	2008-02-06 00:07:45	116.42462	39.90742
96	2008-02-06 00:12:42	116.42034	39.91783
96	2008-02-06 00:18:57	116.41942	39.94395
96	2008-02-06 00:24:51	116.42513	39.93624
96	2008-02-06 00:29:26	116.41682	39.9397
96	2008-02-06 00:44:50	116.48316	39.93241
96	2008-02-06 00:49:54	116.48664	39.95695
96	2008-02-06 00:54:50	116.46577	39.96848
96	2008-02-06 01:04:50	116.32626	39.98484
96	2008-02-06 01:12:38	116.27627	40.00469
96	2008-02-06 01:12:38	116.27627	40.00469
96	2008-02-06 01:22:39	116.29337	39.98438
96	2008-02-06 01:34:29	116.2601	40.02821
96	2008-02-06 01:39:20	116.23739	40.04503
96	2008-02-06 04:59:26	116.3491	39.93546
96	2008-02-06 05:00:19	116.35054	39.93574
96	2008-02-06 05:09:26	116.34713	39.91811
96	2008-02-06 05:09:26	116.34713	39.91811
96	2008-02-06 05:19:26	116.35785	39.93911
96	2008-02-06 05:29:27	116.38779	39.96191
96	2008-02-06 05:39:27	116.40143	39.9569
96	2008-02-06 05:54:38	116.40165	39.95683
96	2008-02-06 06:04:22	116.30586	39.96272
96	2008-02-06 06:13:24	116.31062	39.95565
96	2008-02-06 06:23:24	116.33785	39.99816
96	2008-02-06 06:23:38	116.33839	39.99822
96	2008-02-06 06:33:38	116.3332	39.99181
96	2008-02-06 06:34:38	116.33324	39.99174
96	2008-02-06 06:44:38	116.35023	39.9062
96	2008-02-06 06:54:38	116.37628	39.83018
96	2008-02-06 07:04:38	116.41214	39.79796
96	2008-02-06 07:08:16	116.41495	39.78533
96	2008-02-06 07:28:17	116.39634	39.81217
96	2008-02-06 07:38:17	116.40068	39.83728
96	2008-02-06 07:44:19	116.40882	39.83945
96	2008-02-06 07:54:19	116.4145	39.88262
96	2008-02-06 07:57:27	116.4186	39.90344
96	2008-02-06 08:07:28	116.42139	39.92625
96	2008-02-06 08:08:02	116.42151	39.92621
96	2008-02-06 08:17:28	116.41661	39.90248
96	2008-02-06 08:37:27	116.42066	39.92623
96	2008-02-06 08:47:27	116.42076	39.92628
96	2008-02-06 08:57:27	116.42073	39.92621
96	2008-02-06 08:58:57	116.42068	39.92622
96	2008-02-06 09:08:57	116.40998	39.95008
96	2008-02-06 09:10:26	116.41002	39.95016
96	2008-02-06 09:20:26	116.33004	39.93702
96	2008-02-06 09:31:43	116.33627	39.92207
96	2008-02-06 09:37:55	116.35007	39.91844
96	2008-02-06 09:47:54	116.40623	39.90664
96	2008-02-06 09:50:29	116.42296	39.9066
96	2008-02-06 09:57:54	116.42461	39.92803
96	2008-02-06 10:02:50	116.44241	39.9207
96	2008-02-06 10:07:54	116.42832	39.91938
96	2008-02-06 10:12:50	116.4386	39.89264
96	2008-02-06 10:17:54	116.42983	39.90472
96	2008-02-06 10:24:34	116.41136	39.90063
96	2008-02-06 10:27:54	116.40121	39.89962
96	2008-02-06 10:37:54	116.31745	39.896
96	2008-02-06 10:41:16	116.30271	39.89283
96	2008-02-06 10:51:16	116.30426	39.91434
96	2008-02-06 11:01:16	116.34333	39.93058
96	2008-02-06 11:02:34	116.34302	39.93573
96	2008-02-06 11:11:39	116.37329	39.93608
96	2008-02-06 11:21:39	116.39689	39.95568
96	2008-02-06 11:21:39	116.39689	39.95568
96	2008-02-06 11:23:21	116.39918	39.95879
96	2008-02-06 11:33:21	116.45487	39.9494
96	2008-02-06 11:45:49	116.44716	39.97688
96	2008-02-06 11:45:49	116.44716	39.97688
96	2008-02-06 12:05:49	116.46019	39.96925
96	2008-02-06 12:15:49	116.42504	39.96649
96	2008-02-06 12:18:12	116.42351	39.96094
96	2008-02-06 12:28:12	116.40175	39.95731
96	2008-02-06 12:30:24	116.40194	39.9455
96	2008-02-06 12:38:12	116.44431	39.94128
96	2008-02-06 12:43:08	116.44977	39.95317
96	2008-02-06 12:48:13	116.44261	39.94777
96	2008-02-06 12:57:15	116.40223	39.95185
96	2008-02-06 12:58:13	116.40235	39.95201
96	2008-02-06 12:58:13	116.40235	39.95201
96	2008-02-06 13:08:12	116.38568	39.96706
96	2008-02-06 13:18:12	116.34336	40.02747
96	2008-02-06 13:25:25	116.30809	40.05089
96	2008-02-06 13:35:26	116.331	40.03295
96	2008-02-06 13:45:26	116.34478	40.00642
96	2008-02-06 13:55:26	116.35166	39.99223
96	2008-02-06 14:05:25	116.34229	39.98745
96	2008-02-06 14:15:25	116.3423	39.98743
96	2008-02-06 14:20:05	116.33673	39.98548
96	2008-02-06 14:27:15	116.35357	39.99264
96	2008-02-06 14:30:05	116.35172	39.99359
96	2008-02-06 14:30:05	116.35172	39.99359
96	2008-02-06 14:40:05	116.41797	39.98725
96	2008-02-06 14:41:12	116.41808	39.98961
96	2008-02-06 15:02:56	116.35866	39.99811
96	2008-02-06 15:48:30	116.58471	40.11692
96	2008-02-06 15:58:30	116.69437	40.12413
96	2008-02-06 16:08:30	116.81938	40.1487
96	2008-02-06 16:18:30	116.94712	40.15022
96	2008-02-06 16:28:29	117.03396	40.16503
96	2008-02-06 16:38:29	117.03444	40.16502
96	2008-02-06 16:48:29	117.03443	40.16499
96	2008-02-06 16:58:29	117.03442	40.16497
96	2008-02-06 17:08:30	117.03442	40.16496
96	2008-02-06 17:18:30	117.04902	40.1648
96	2008-02-06 17:28:29	117.0512	40.13558
96	2008-02-06 17:38:29	117.06497	40.14065
96	2008-02-06 17:48:29	117.04884	40.16488
96	2008-02-06 17:58:29	117.06495	40.14142
96	2008-02-06 18:08:29	117.05941	40.12735
96	2008-02-06 18:18:29	117.05943	40.12734
96	2008-02-06 18:28:29	117.05943	40.12733
96	2008-02-06 18:38:29	117.05942	40.12733
96	2008-02-06 18:48:29	117.05942	40.12732
96	2008-02-06 18:58:29	117.05941	40.12732
96	2008-02-06 19:08:29	117.05941	40.12733
96	2008-02-06 19:18:29	117.05941	40.12731
96	2008-02-06 19:28:28	117.05941	40.1273
96	2008-02-06 19:38:28	117.05941	40.1273
96	2008-02-06 19:48:28	117.05941	40.12729
96	2008-02-06 19:58:28	117.05941	40.12729
96	2008-02-06 20:08:29	117.05941	40.1273
96	2008-02-06 20:08:29	117.05941	40.1273
96	2008-02-06 20:18:29	117.05941	40.1273
96	2008-02-06 20:28:28	117.05941	40.1273
96	2008-02-06 20:38:28	117.05941	40.1273
96	2008-02-06 20:48:28	117.05941	40.1273
96	2008-02-06 20:58:28	117.05929	40.1273
96	2008-02-06 21:08:28	117.05932	40.12728
96	2008-02-06 21:18:28	117.05887	40.1271
96	2008-02-06 21:38:28	117.05774	40.13154
96	2008-02-06 21:48:28	117.05777	40.13151
96	2008-02-06 21:58:28	117.05776	40.13149
96	2008-02-06 22:03:30	117.05775	40.13149
96	2008-02-06 22:08:28	117.05775	40.1315
96	2008-02-06 22:18:28	117.05776	40.13151
96	2008-02-06 22:28:27	117.05776	40.13151
96	2008-02-06 22:38:27	117.05766	40.13208
96	2008-02-06 22:48:27	117.05771	40.13191
96	2008-02-06 22:58:27	117.05769	40.1316
96	2008-02-06 23:08:28	117.10526	40.13454
96	2008-02-06 23:18:28	117.10668	40.133
96	2008-02-06 23:28:27	117.10669	40.13301
96	2008-02-06 23:38:27	117.10671	40.13302
96	2008-02-06 23:48:27	117.10674	40.13303
96	2008-02-06 23:58:27	117.10675	40.13303
96	2008-02-07 00:08:27	117.10676	40.13303
96	2008-02-07 00:18:27	117.10677	40.13303
96	2008-02-07 00:28:27	117.10676	40.13303
96	2008-02-07 00:38:27	117.10676	40.13302
96	2008-02-07 00:48:27	117.10676	40.13302
96	2008-02-07 00:58:27	117.10676	40.13303
96	2008-02-07 00:58:27	117.10676	40.13303
96	2008-02-07 01:08:27	117.10677	40.13302
96	2008-02-07 01:18:27	117.10677	40.13302
96	2008-02-07 01:28:27	117.10644	40.13307
96	2008-02-07 01:38:27	117.10662	40.13309
96	2008-02-07 01:48:27	117.10675	40.133
96	2008-02-07 01:58:27	117.10677	40.13301
96	2008-02-07 02:18:26	117.10672	40.13311
96	2008-02-07 02:28:26	117.10675	40.13313
96	2008-02-07 02:38:26	117.10675	40.13311
96	2008-02-07 02:48:27	117.10677	40.1331
96	2008-02-07 02:58:27	117.10678	40.13309
96	2008-02-07 03:18:26	117.10678	40.13307
96	2008-02-07 03:28:26	117.10677	40.13305
96	2008-02-07 03:38:26	117.10677	40.13304
96	2008-02-07 03:48:26	117.10672	40.13318
96	2008-02-07 03:58:26	117.10688	40.13299
96	2008-02-07 04:08:26	117.1068	40.13295
96	2008-02-07 04:18:26	117.10681	40.13295
96	2008-02-07 04:28:26	117.10681	40.13298
96	2008-02-07 04:38:26	117.1068	40.13299
96	2008-02-07 04:48:26	117.1068	40.13301
96	2008-02-07 04:58:26	117.1068	40.13302
96	2008-02-07 05:08:25	117.1068	40.13306
96	2008-02-07 05:18:25	117.1068	40.13302
96	2008-02-07 05:28:25	117.10674	40.13301
96	2008-02-07 05:48:26	117.10673	40.13307
96	2008-02-07 05:48:26	117.10673	40.13307
96	2008-02-07 05:58:26	117.10663	40.13301
96	2008-02-07 06:08:25	117.10674	40.1331
96	2008-02-07 06:18:25	117.10673	40.13304
96	2008-02-07 06:28:25	117.10692	40.13305
96	2008-02-07 06:38:25	117.10683	40.13308
96	2008-02-07 06:48:26	117.10686	40.13299
96	2008-02-07 06:58:25	117.1068	40.13304
96	2008-02-07 07:08:25	117.10679	40.13304
96	2008-02-07 07:18:25	117.1068	40.13307
96	2008-02-07 07:28:25	117.10681	40.13307
96	2008-02-07 07:38:25	117.1068	40.13308
96	2008-02-07 07:48:25	117.10671	40.13322
96	2008-02-07 07:58:25	117.10679	40.13313
96	2008-02-07 08:08:24	117.10679	40.1331
96	2008-02-07 08:18:24	117.10681	40.13308
96	2008-02-07 08:28:24	117.10684	40.13295
96	2008-02-07 08:38:24	117.10681	40.13299
96	2008-02-07 08:48:25	117.10681	40.133
96	2008-02-07 08:58:25	117.10681	40.13302
96	2008-02-07 09:08:24	117.10679	40.13303
96	2008-02-07 09:18:24	117.1068	40.13305
96	2008-02-07 09:28:24	117.10679	40.13294
96	2008-02-07 09:48:24	117.12316	40.13017
96	2008-02-07 09:58:24	117.12316	40.13017
96	2008-02-07 10:08:24	117.12316	40.13017
96	2008-02-07 10:18:24	117.12316	40.13017
96	2008-02-07 10:28:24	117.1178	40.1335
96	2008-02-07 10:38:24	117.07849	40.14391
96	2008-02-07 10:38:24	117.07849	40.14391
96	2008-02-07 10:48:24	117.05799	40.13035
96	2008-02-07 10:58:24	117.01614	40.1449
96	2008-02-07 11:08:24	117.00571	40.14717
96	2008-02-07 11:18:23	117.026	40.19312
96	2008-02-07 11:28:23	117.05328	40.18172
96	2008-02-07 11:48:23	117.05326	40.18187
96	2008-02-07 11:58:24	117.05327	40.18187
96	2008-02-07 12:08:24	117.03657	40.19506
96	2008-02-07 12:18:23	117.00736	40.14763
96	2008-02-07 12:28:23	117.06132	40.12751
96	2008-02-07 12:38:23	117.05951	40.12725
96	2008-02-07 12:48:23	117.05915	40.12772
96	2008-02-07 12:58:24	117.05925	40.12753
96	2008-02-07 13:08:23	117.05937	40.12726
96	2008-02-07 13:08:23	117.05937	40.12726
96	2008-02-07 13:28:23	117.05941	40.12724
96	2008-02-07 13:38:23	117.05943	40.12725
96	2008-02-07 13:58:23	117.05943	40.12727
96	2008-02-07 14:08:23	117.05943	40.12727
96	2008-02-07 14:18:23	117.05942	40.12727
96	2008-02-07 14:28:22	117.06687	40.12964
96	2008-02-07 14:38:22	117.11737	40.13316
96	2008-02-07 14:48:22	117.10715	40.13349
96	2008-02-07 14:58:23	117.10687	40.1332
96	2008-02-07 15:08:23	117.1065	40.13277
96	2008-02-07 15:18:22	117.10676	40.13257
96	2008-02-07 15:28:22	117.10676	40.13288
96	2008-02-07 15:38:22	117.10674	40.13296
96	2008-02-07 15:48:22	117.10674	40.13297
96	2008-02-07 15:58:23	117.10675	40.13296
96	2008-02-07 16:08:23	117.10675	40.13296
96	2008-02-07 16:18:22	117.10676	40.13296
96	2008-02-07 16:28:22	117.04732	40.1455
96	2008-02-07 16:38:22	116.89765	40.1526
96	2008-02-07 16:48:22	116.75064	40.1341
96	2008-02-07 16:58:22	116.62475	40.11633
96	2008-02-07 17:08:22	116.55194	40.08118
96	2008-02-07 17:18:22	116.49088	40.02154
96	2008-02-07 17:21:47	116.48889	40.01341
96	2008-02-07 17:31:47	116.46059	40.0519
96	2008-02-07 17:41:48	116.46007	40.05641
96	2008-02-07 17:51:47	116.48893	40.01319
96	2008-02-07 17:52:04	116.48894	40.01288
96	2008-02-07 18:01:47	116.47248	40.00022
96	2008-02-07 18:11:47	116.48545	39.9706
96	2008-02-07 18:14:30	116.49673	39.96563
96	2008-02-07 18:21:47	116.48073	39.9563
96	2008-02-07 18:31:47	116.43842	39.9408
96	2008-02-07 18:36:14	116.41944	39.94535
96	2008-02-07 18:41:47	116.45438	39.94785
96	2008-02-07 18:41:47	116.45438	39.94785
96	2008-02-07 18:47:38	116.46471	39.9291
96	2008-02-07 18:53:17	116.4575	39.93254
96	2008-02-07 19:03:17	116.41446	39.98245
96	2008-02-07 19:04:47	116.41572	39.98581
96	2008-02-07 19:14:47	116.41058	39.96785
96	2008-02-07 19:24:47	116.39429	39.97382
96	2008-02-07 19:31:41	116.40089	39.97433
96	2008-02-07 19:37:02	116.37977	39.96222
96	2008-02-07 19:54:12	116.37161	39.91413
96	2008-02-07 19:54:12	116.37161	39.91413
96	2008-02-07 19:59:08	116.38202	39.90481
96	2008-02-07 19:59:08	116.38202	39.90481
96	2008-02-07 20:04:12	116.37546	39.90553
96	2008-02-07 20:14:11	116.45151	39.90694
96	2008-02-07 20:24:12	116.47159	39.89967
96	2008-02-07 20:29:54	116.50459	39.899
96	2008-02-07 20:34:11	116.49	39.89963
96	2008-02-07 23:56:20	116.47594	39.92696
96	2008-02-08 00:02:45	116.46282	39.92859
96	2008-02-08 00:11:33	116.43231	39.9822
96	2008-02-08 00:22:45	116.41898	39.95287
96	2008-02-08 00:29:41	116.40884	39.92309
96	2008-02-08 00:29:41	116.40884	39.92309
96	2008-02-08 00:34:37	116.41125	39.92531
96	2008-02-08 00:34:37	116.41125	39.92531
96	2008-02-08 00:39:41	116.42593	39.92685
96	2008-02-08 00:44:37	116.40529	39.92295
96	2008-02-08 00:50:10	116.36594	39.91941
96	2008-02-08 00:54:37	116.37141	39.92122
96	2008-02-08 01:00:10	116.38742	39.93033
96	2008-02-08 01:10:10	116.37787	39.90594
96	2008-02-08 01:12:50	116.37032	39.90943
96	2008-02-08 01:22:50	116.30496	39.87705
96	2008-02-08 01:32:50	116.3076	39.86753
96	2008-02-08 01:42:50	116.37597	39.90585
96	2008-02-08 01:46:13	116.37588	39.91739
96	2008-02-08 01:52:52	116.37658	39.90639
96	2008-02-08 02:45:58	116.46147	39.88351
96	2008-02-08 02:50:23	116.44687	39.89336
96	2008-02-08 02:55:59	116.44887	39.89279
96	2008-02-08 03:00:45	116.42726	39.8922
96	2008-02-08 03:10:45	116.4206	39.91465
96	2008-02-08 03:20:45	116.42601	39.92768
96	2008-02-08 03:30:45	116.42627	39.9269
96	2008-02-08 03:40:45	116.42641	39.9269
96	2008-02-08 03:50:45	116.42684	39.92594
96	2008-02-08 04:00:45	116.426	39.92696
96	2008-02-08 04:10:44	116.42659	39.9267
96	2008-02-08 04:20:45	116.42605	39.92724
96	2008-02-08 04:26:15	116.42593	39.92724
96	2008-02-08 04:26:15	116.42593	39.92724
96	2008-02-08 04:26:15	116.42593	39.92724
96	2008-02-08 04:26:15	110.88074	33.53312
96	2008-02-08 04:41:18	116.43991	39.87932
96	2008-02-08 04:51:18	116.41058	39.84344
96	2008-02-08 05:01:18	116.41003	39.84534
96	2008-02-08 05:11:18	116.41003	39.84534
96	2008-02-08 05:21:18	116.41016	39.84483
96	2008-02-08 05:31:18	116.41019	39.84462
96	2008-02-08 05:41:18	116.41021	39.84472
96	2008-02-08 05:51:18	116.41033	39.84442
96	2008-02-08 06:01:18	116.40998	39.84455
96	2008-02-08 06:11:18	116.4101	39.84465
96	2008-02-08 06:21:18	116.41007	39.84459
96	2008-02-08 06:31:18	116.40999	39.84445
96	2008-02-08 06:41:17	116.41023	39.84462
96	2008-02-08 06:51:17	116.4102	39.84458
96	2008-02-08 07:01:17	116.4078	39.86155
96	2008-02-08 07:01:17	116.4078	39.86155
96	2008-02-08 07:04:46	116.41957	39.86421
96	2008-02-08 07:14:46	116.45817	39.87482
96	2008-02-08 07:18:46	116.47301	39.88279
96	2008-02-08 07:24:46	116.47126	39.88085
96	2008-02-08 07:33:38	116.41917	39.90353
96	2008-02-08 07:43:38	116.4272	39.89914
96	2008-02-08 07:47:26	116.43874	39.89478
96	2008-02-08 07:53:38	116.42795	39.90377
96	2008-02-08 07:57:27	116.42864	39.89249
96	2008-02-08 08:07:26	116.4329	39.89256
96	2008-02-08 08:10:18	116.4363	39.89454
96	2008-02-08 08:20:17	116.43931	39.89355
96	2008-02-08 08:24:04	116.45003	39.89194
96	2008-02-08 08:34:04	116.46972	39.97554
96	2008-02-08 08:44:04	116.58264	40.06609
96	2008-02-08 08:46:08	116.58645	40.07898
96	2008-02-08 08:56:08	116.54947	40.06418
96	2008-02-08 09:06:08	116.50334	40.02248
96	2008-02-08 09:07:28	116.50133	40.02229
96	2008-02-08 09:17:28	116.42938	39.98792
96	2008-02-08 09:18:32	116.41614	39.98779
96	2008-02-08 09:28:33	116.41871	39.99765
96	2008-02-08 09:29:56	116.41824	39.99338
96	2008-02-08 09:39:56	116.27498	39.89843
96	2008-02-08 09:39:56	116.27498	39.89843
96	2008-02-08 09:53:04	116.30411	39.89857
96	2008-02-08 09:55:54	116.3138	39.89511
96	2008-02-08 10:00:40	116.32281	39.89787
96	2008-02-08 10:05:54	116.3279	39.9058
96	2008-02-08 10:16:09	116.33861	39.92202
96	2008-02-08 10:20:54	116.32052	39.93614
96	2008-02-08 10:24:43	116.33629	39.93637
96	2008-02-08 10:38:30	116.34704	39.96143
96	2008-02-08 11:06:23	116.37721	39.98608
96	2008-02-08 11:15:21	116.41041	39.94491
96	2008-02-08 11:25:21	116.4184	39.97593
96	2008-02-08 11:35:21	116.44692	39.97678
96	2008-02-08 11:45:21	116.46031	39.97072
96	2008-02-08 11:55:21	116.46015	39.96898
96	2008-02-08 11:55:21	116.46015	39.96898
96	2008-02-08 11:55:21	116.46015	39.96898
96	2008-02-08 12:01:31	116.44445	39.96491
96	2008-02-08 12:11:31	116.45568	39.91388
96	2008-02-08 12:31:31	116.39434	39.87114
96	2008-02-08 12:41:30	116.34356	39.8861
96	2008-02-08 12:45:03	116.34056	39.89078
96	2008-02-08 12:51:30	116.32804	39.88337
96	2008-02-08 12:55:02	116.32521	39.88164
96	2008-02-08 13:01:30	116.33003	39.8693
96	2008-02-08 13:11:30	116.37379	39.86925
96	2008-02-08 13:21:30	116.40763	39.86087
96	2008-02-08 13:22:05	116.41016	39.86074
96	2008-02-08 13:31:31	116.41829	39.85496
96	2008-02-08 13:36:57	116.40982	39.84563
96	2008-02-08 13:46:56	116.44562	39.85909
96	2008-02-08 13:53:39	116.46164	39.87894
96	2008-02-08 14:03:02	116.49142	39.89942
96	2008-02-08 14:13:02	116.47175	39.89964
96	2008-02-08 14:23:02	116.46832	39.93543
96	2008-02-08 14:23:11	116.46793	39.93506
96	2008-02-08 14:33:02	116.48587	39.93866
96	2008-02-08 14:43:02	116.48564	39.93886
96	2008-02-08 14:53:01	116.4857	39.9389
96	2008-02-08 15:03:01	116.48575	39.93893
96	2008-02-08 15:05:51	116.48416	39.93999
96	2008-02-08 15:13:01	116.46228	39.94619
96	2008-02-08 15:21:30	116.46204	39.95424
96	2008-02-08 15:24:44	116.44991	39.94973
96	2008-02-08 15:34:44	116.44285	39.95771
96	2008-02-08 15:56:33	116.42841	39.95587
96	2008-02-08 16:04:21	116.41073	39.94802
96	2008-02-08 16:07:19	116.40813	39.94398
96	2008-02-08 16:07:19	116.40813	39.94398
96	2008-02-08 16:14:21	116.41128	39.92475
96	2008-02-08 16:21:34	116.41102	39.90908
96	2008-02-08 16:28:08	116.40305	39.92607
96	2008-02-08 16:36:50	116.36689	39.93003
96	2008-02-08 16:41:44	116.3535	39.92206
96	2008-02-08 16:51:44	116.38868	39.96654
96	2008-02-08 16:54:41	116.39441	39.96908
96	2008-02-08 17:04:41	116.35886	39.96672
96	2008-02-08 17:12:21	116.35717	39.96669
96	2008-02-08 17:22:21	116.31942	39.93741
96	2008-02-08 17:22:45	116.31926	39.93564
96	2008-02-08 17:32:45	116.29774	39.95607
