# Supplementary material for: An adaptive map-matching algorithm based on hierarchical fuzzy system from vehicular GPS data
Source: PLoS One. 2017 Dec 5;12(12):e0188796. doi: 10.1371/journal.pone.0188796 (PMC5716534; doi:10.1371/journal.pone.0188796)
Supplement: S1 Data — (ZIP) [file pone.0188796.s001.zip › data samples/97.txt]

97	2008-02-02 13:47:33	117.10963	40.1439
97	2008-02-02 13:57:33	117.10966	40.144
97	2008-02-02 14:07:33	117.11735	40.13954
97	2008-02-02 14:17:33	117.11964	40.14008
97	2008-02-02 14:27:33	117.1197	40.14016
97	2008-02-02 14:37:33	117.11978	40.14022
97	2008-02-02 14:47:33	117.11974	40.14021
97	2008-02-02 15:07:32	117.11972	40.14019
97	2008-02-02 15:07:32	117.11972	40.14019
97	2008-02-02 15:17:32	117.1197	40.14019
97	2008-02-02 15:27:32	117.1197	40.14018
97	2008-02-02 15:37:32	117.11968	40.14017
97	2008-02-02 15:57:33	117.11999	40.13975
97	2008-02-02 16:07:32	117.11604	40.13903
97	2008-02-02 16:17:32	117.0178	40.14158
97	2008-02-02 16:27:32	116.86938	40.15207
97	2008-02-02 16:37:32	116.74175	40.12675
97	2008-02-02 16:47:33	116.62045	40.11633
97	2008-02-02 16:57:33	116.55331	40.08951
97	2008-02-02 17:07:32	116.52006	40.02828
97	2008-02-02 17:18:41	116.4778	39.98231
97	2008-02-02 17:28:42	116.49341	39.9707
97	2008-02-02 17:35:34	116.50941	39.96833
97	2008-02-02 17:43:14	116.49751	39.96367
97	2008-02-02 17:53:14	116.45771	39.94862
97	2008-02-02 18:03:14	116.43695	39.92748
97	2008-02-02 18:23:13	116.46532	39.91117
97	2008-02-02 18:33:13	116.45149	39.91079
97	2008-02-02 18:39:16	116.44415	39.9114
97	2008-02-02 18:49:16	116.44426	39.93025
97	2008-02-02 18:50:40	116.44555	39.9323
97	2008-02-02 18:59:16	116.45544	39.91267
97	2008-02-02 19:04:53	116.46778	39.91114
97	2008-02-02 19:14:53	116.46606	39.90773
97	2008-02-02 19:15:31	116.46605	39.90835
97	2008-02-02 19:25:31	116.47132	39.89129
97	2008-02-02 19:31:15	116.46856	39.86994
97	2008-02-02 19:35:32	116.45732	39.87471
97	2008-02-02 19:45:32	116.42841	39.87995
97	2008-02-02 19:55:31	116.3792	39.86971
97	2008-02-02 20:05:31	116.36828	39.88697
97	2008-02-02 20:07:09	116.36684	39.88807
97	2008-02-02 20:07:09	116.36684	39.88807
97	2008-02-02 20:25:31	116.42723	39.89228
97	2008-02-02 20:35:31	116.45307	39.89213
97	2008-02-02 21:05:08	116.44941	39.92705
97	2008-02-02 21:05:08	116.44941	39.92705
97	2008-02-02 21:19:34	116.4105	39.94505
97	2008-02-02 21:19:34	116.4105	39.94505
97	2008-02-02 21:22:52	116.41058	39.94153
97	2008-02-02 21:29:35	116.40259	39.93254
97	2008-02-02 21:39:34	116.4373	39.93229
97	2008-02-02 21:49:34	116.4606	39.93278
97	2008-02-02 21:52:36	116.47229	39.93
97	2008-02-02 22:02:06	116.46256	39.94776
97	2008-02-02 22:12:06	116.39398	39.96728
97	2008-02-02 22:16:32	116.3905	39.96377
97	2008-02-02 22:23:25	116.37111	39.96735
97	2008-02-02 22:33:26	116.2959	39.944
97	2008-02-02 22:40:06	116.28828	39.94089
97	2008-02-02 22:43:25	116.29037	39.92995
97	2008-02-02 22:53:25	116.28907	39.9097
97	2008-02-02 22:57:27	116.28919	39.9062
97	2008-02-02 23:04:01	116.30781	39.92255
97	2008-02-02 23:14:01	116.30421	39.89348
97	2008-02-02 23:24:50	116.3272	39.84424
97	2008-02-02 23:34:01	116.34211	39.84897
97	2008-02-02 23:44:01	116.37323	39.84924
97	2008-02-02 23:44:18	116.37339	39.84925
97	2008-02-02 23:58:43	116.40449	39.84096
97	2008-02-03 00:08:43	116.40751	39.86464
97	2008-02-03 00:08:43	116.40751	39.86464
97	2008-02-03 00:18:43	116.40753	39.86465
97	2008-02-03 00:38:43	116.41118	39.87179
97	2008-02-03 00:51:05	116.43282	39.8941
97	2008-02-03 00:58:17	116.41246	39.89924
97	2008-02-03 01:08:33	116.44275	39.88034
97	2008-02-03 01:18:18	116.42664	39.86705
97	2008-02-03 01:23:06	116.42503	39.85984
97	2008-02-03 01:28:17	116.41489	39.86987
97	2008-02-03 01:33:41	116.35835	39.86697
97	2008-02-03 01:40:01	116.37552	39.87946
97	2008-02-03 01:47:23	116.35047	39.88979
97	2008-02-03 01:57:55	116.40018	39.89093
97	2008-02-03 02:17:54	116.41244	39.88609
97	2008-02-03 02:20:30	116.39279	39.88516
97	2008-02-03 02:31:16	116.38293	39.86753
97	2008-02-03 02:37:54	116.38277	39.86745
97	2008-02-03 02:47:54	116.38281	39.86751
97	2008-02-03 02:57:55	116.38319	39.8676
97	2008-02-03 02:57:55	116.38319	39.8676
97	2008-02-03 03:07:54	116.38311	39.86755
97	2008-02-03 03:17:54	116.38307	39.86752
97	2008-02-03 03:27:54	116.38304	39.86749
97	2008-02-03 03:57:54	116.38302	39.86746
97	2008-02-03 04:07:54	116.38302	39.86745
97	2008-02-03 04:17:54	116.38301	39.86744
97	2008-02-03 04:27:54	116.38302	39.86744
97	2008-02-03 04:37:54	116.38302	39.86743
97	2008-02-03 04:47:54	116.38302	39.86743
97	2008-02-03 04:57:54	116.38302	39.86743
97	2008-02-03 05:07:54	116.38302	39.86743
97	2008-02-03 05:17:54	116.38302	39.86743
97	2008-02-03 05:27:54	116.38302	39.86743
97	2008-02-03 05:37:54	116.38302	39.86743
97	2008-02-03 05:47:54	116.38302	39.86743
97	2008-02-03 05:57:54	116.38302	39.86743
97	2008-02-03 06:07:53	116.38302	39.86743
97	2008-02-03 06:17:53	116.38301	39.86743
97	2008-02-03 06:38:51	116.38301	39.86743
97	2008-02-03 06:47:53	116.38301	39.86743
97	2008-02-03 07:07:53	116.38301	39.86743
97	2008-02-03 07:17:53	116.38301	39.86743
97	2008-02-03 07:57:53	116.38297	39.86757
97	2008-02-03 08:07:53	116.38299	39.86752
97	2008-02-03 08:17:53	116.38298	39.86747
97	2008-02-03 08:27:53	116.38297	39.86745
97	2008-02-03 08:37:53	116.38297	39.86744
97	2008-02-03 08:47:53	116.38298	39.86744
97	2008-02-03 08:57:53	116.38299	39.86744
97	2008-02-03 09:07:53	116.383	39.86744
97	2008-02-03 09:47:52	116.35754	39.88455
97	2008-02-03 10:03:37	116.3616	39.88739
97	2008-02-03 10:13:37	116.36667	39.88772
97	2008-02-03 10:21:59	116.36793	39.90634
97	2008-02-03 10:25:35	116.37013	39.90964
97	2008-02-03 10:42:38	116.37273	39.97109
97	2008-02-03 10:48:48	116.36319	39.9669
97	2008-02-03 10:58:47	116.32115	39.97516
97	2008-02-03 11:03:20	116.3091	39.97962
97	2008-02-03 11:13:19	116.31215	39.97475
97	2008-02-03 11:23:20	116.33291	39.96877
97	2008-02-03 11:34:27	116.32759	39.97445
97	2008-02-03 11:41:02	116.32715	39.98597
97	2008-02-03 11:44:16	116.32894	39.98998
97	2008-02-03 11:54:16	116.32789	39.96673
97	2008-02-03 12:11:20	116.33822	39.92371
97	2008-02-03 12:51:20	116.34904	39.93098
97	2008-02-03 13:01:20	116.41357	39.94803
97	2008-02-03 13:02:27	116.42193	39.94827
97	2008-02-03 13:11:20	116.46227	39.96018
97	2008-02-03 13:21:20	116.46787	39.97629
97	2008-02-03 13:31:20	116.46647	39.97683
97	2008-02-03 13:41:20	116.46646	39.97681
97	2008-02-03 13:51:20	116.46646	39.97678
97	2008-02-03 14:01:20	116.46647	39.97678
97	2008-02-03 14:11:20	116.46647	39.97677
97	2008-02-03 14:21:20	116.46635	39.97663
97	2008-02-03 14:31:20	116.4664	39.97669
97	2008-02-03 14:41:19	116.46637	39.97664
97	2008-02-03 14:51:19	116.46637	39.97668
97	2008-02-03 15:01:19	116.45982	39.96791
97	2008-02-03 15:06:26	116.44243	39.96262
97	2008-02-03 15:24:00	116.42056	39.90538
97	2008-02-03 15:28:29	116.41221	39.903
97	2008-02-03 15:38:29	116.45695	39.91713
97	2008-02-03 15:43:07	116.47163	39.92144
97	2008-02-03 15:48:29	116.45604	39.91785
97	2008-02-03 15:53:47	116.44347	39.92564
97	2008-02-03 15:58:29	116.42871	39.9251
97	2008-02-03 16:08:29	116.40178	39.95624
97	2008-02-03 16:15:43	116.40289	39.98007
97	2008-02-03 16:25:43	116.41722	39.98739
97	2008-02-03 16:29:52	116.43176	39.98185
97	2008-02-03 16:35:58	116.41101	39.98019
97	2008-02-03 16:40:20	116.40669	39.98585
97	2008-02-03 16:45:58	116.41095	39.99424
97	2008-02-03 16:50:19	116.42386	39.99702
97	2008-02-03 16:55:58	116.41459	39.98785
97	2008-02-03 17:05:58	116.40614	39.9852
97	2008-02-03 17:15:58	116.41103	39.98089
97	2008-02-03 17:21:18	116.42838	39.98206
97	2008-02-03 17:31:18	116.39623	39.97419
97	2008-02-03 17:32:56	116.39657	39.97219
97	2008-02-03 17:41:18	116.40062	39.9756
97	2008-02-03 17:51:18	116.47744	39.96046
97	2008-02-03 18:01:18	116.51136	39.94023
97	2008-02-03 18:03:05	116.51024	39.94623
97	2008-02-03 18:17:16	116.5103	39.90674
97	2008-02-03 21:30:33	116.3989	39.96734
97	2008-02-03 21:40:33	116.40637	39.96778
97	2008-02-03 21:53:28	116.47839	39.95955
97	2008-02-03 21:57:01	116.48507	39.96169
97	2008-02-03 22:07:01	116.46029	39.95868
97	2008-02-03 22:17:01	116.44296	39.96387
97	2008-02-03 22:27:00	116.44569	39.95791
97	2008-02-03 22:37:01	116.44735	39.93253
97	2008-02-03 22:44:39	116.43838	39.93956
97	2008-02-03 22:48:38	116.45594	39.93675
97	2008-02-03 22:57:52	116.4492	39.93276
97	2008-02-03 23:07:52	116.47957	39.92159
97	2008-02-03 23:10:50	116.48317	39.91111
97	2008-02-03 23:17:52	116.45452	39.90725
97	2008-02-03 23:27:52	116.38154	39.90604
97	2008-02-03 23:37:52	116.32221	39.90625
97	2008-02-03 23:47:52	116.27908	39.90627
97	2008-02-03 23:57:52	116.25772	39.92624
97	2008-02-03 23:58:08	116.25772	39.92624
97	2008-02-04 00:07:52	116.26977	39.95154
97	2008-02-04 00:14:46	116.30459	39.96168
97	2008-02-04 00:19:02	116.32158	39.95585
97	2008-02-04 00:27:58	116.28217	39.94353
97	2008-02-04 00:37:59	116.30433	39.93866
97	2008-02-04 00:47:59	116.32293	39.95587
97	2008-02-04 00:53:01	116.33714	39.96099
97	2008-02-04 00:57:58	116.32781	39.97227
97	2008-02-04 01:03:02	116.32585	39.96637
97	2008-02-04 01:14:20	116.26311	39.94582
97	2008-02-04 01:22:31	116.20292	39.9429
97	2008-02-04 01:31:30	116.25135	39.94561
97	2008-02-04 01:41:30	116.29615	39.89568
97	2008-02-04 01:49:22	116.31403	39.89548
97	2008-02-04 01:51:30	116.31667	39.89553
97	2008-02-04 02:01:30	116.39516	39.899
97	2008-02-04 02:05:07	116.41936	39.90346
97	2008-02-04 02:14:46	116.41134	39.91704
97	2008-02-04 02:14:46	116.41134	39.91704
97	2008-02-04 02:24:46	116.44362	39.93972
97	2008-02-04 02:34:46	116.44683	39.92562
97	2008-02-04 02:37:52	116.43727	39.92785
97	2008-02-04 06:05:15	116.47388	39.93186
97	2008-02-04 06:15:15	116.47361	39.93217
97	2008-02-04 06:25:15	116.47339	39.9318
97	2008-02-04 06:35:15	116.47367	39.93293
97	2008-02-04 06:45:14	116.47359	39.93243
97	2008-02-04 06:55:14	116.47375	39.93221
97	2008-02-04 07:05:14	116.47391	39.93179
97	2008-02-04 07:15:14	116.47362	39.93202
97	2008-02-04 07:25:14	116.47356	39.93229
97	2008-02-04 07:35:14	116.4913	39.93022
97	2008-02-04 07:38:39	116.49593	39.92304
97	2008-02-04 07:38:39	116.49593	39.92304
97	2008-02-04 07:48:39	116.4403	39.92193
97	2008-02-04 07:51:05	116.42976	39.92339
97	2008-02-04 08:01:05	116.45488	39.91802
97	2008-02-04 08:11:05	116.49596	39.92332
97	2008-02-04 08:17:46	116.49595	39.9234
97	2008-02-04 08:27:46	116.4674	39.97339
97	2008-02-04 08:37:46	116.57052	40.03805
97	2008-02-04 08:47:46	116.58411	40.05314
97	2008-02-04 08:57:46	116.58197	40.07111
97	2008-02-04 09:01:51	116.58769	40.07741
97	2008-02-04 09:11:51	116.57007	40.06339
97	2008-02-04 09:21:51	116.56573	40.0713
97	2008-02-04 09:31:51	116.56574	40.07129
97	2008-02-04 09:41:51	116.5728	40.06314
97	2008-02-04 09:51:50	116.58276	40.06059
97	2008-02-04 10:01:50	116.58264	40.0626
97	2008-02-04 10:11:50	116.58263	40.0626
97	2008-02-04 10:21:50	116.58219	40.06516
97	2008-02-04 10:31:50	116.58219	40.06516
97	2008-02-04 10:41:51	116.58202	40.06615
97	2008-02-04 10:51:51	116.58178	40.0676
97	2008-02-04 11:01:50	116.58181	40.06759
97	2008-02-04 11:11:50	116.58181	40.06759
97	2008-02-04 11:21:50	116.58126	40.07119
97	2008-02-04 11:31:50	116.58051	40.07611
97	2008-02-04 11:41:50	116.5805	40.0761
97	2008-02-04 11:51:50	116.58191	40.07645
97	2008-02-04 12:01:50	116.58185	40.07623
97	2008-02-04 12:11:50	116.58759	40.07731
97	2008-02-04 12:21:50	116.58759	40.07731
97	2008-02-04 12:22:42	116.58759	40.07731
97	2008-02-04 12:32:42	116.52028	40.01767
97	2008-02-04 12:42:42	116.41051	39.94794
97	2008-02-04 12:52:42	116.36597	39.94712
97	2008-02-04 13:01:10	116.35748	39.94177
97	2008-02-04 13:09:10	116.36534	39.95245
97	2008-02-04 13:11:10	116.36482	39.95798
97	2008-02-04 13:15:45	116.36503	39.96643
97	2008-02-04 13:25:45	116.40127	39.98197
97	2008-02-04 13:27:57	116.40144	39.996
97	2008-02-04 13:37:57	116.41771	39.98824
97	2008-02-04 13:47:57	116.46581	39.98274
97	2008-02-04 13:57:57	116.4667	39.97676
97	2008-02-04 14:07:57	116.46666	39.97664
97	2008-02-04 14:17:58	116.46658	39.97635
97	2008-02-04 14:27:58	116.46649	39.97652
97	2008-02-04 14:37:57	116.44873	39.97941
97	2008-02-04 14:39:01	116.44723	39.97786
97	2008-02-04 14:49:01	116.45549	39.94961
97	2008-02-04 14:51:20	116.4545	39.93252
97	2008-02-04 15:01:20	116.43095	39.92792
97	2008-02-04 15:11:20	116.43288	39.92345
97	2008-02-04 15:18:56	116.43255	39.92281
97	2008-02-04 15:38:40	116.29993	39.98381
97	2008-02-04 15:43:15	116.30519	39.98243
97	2008-02-04 15:49:39	116.33575	39.98622
97	2008-02-04 16:02:29	116.40118	39.97116
97	2008-02-04 16:12:29	116.40363	39.98058
97	2008-02-04 16:13:45	116.40651	39.98155
97	2008-02-04 16:22:29	116.41356	39.99287
97	2008-02-04 16:23:45	116.41095	39.99582
97	2008-02-04 16:32:29	116.40298	39.99245
97	2008-02-04 16:33:45	116.40179	39.9918
97	2008-02-04 16:42:29	116.37496	39.99621
97	2008-02-04 16:48:23	116.37411	39.99842
97	2008-02-04 16:55:43	116.4013	39.99385
97	2008-02-04 16:58:24	116.40124	39.99256
97	2008-02-04 17:08:24	116.38852	39.94775
97	2008-02-04 17:09:58	116.38499	39.94677
97	2008-02-04 17:18:23	116.42733	39.9466
97	2008-02-04 17:26:03	116.43328	39.93221
97	2008-02-04 17:28:24	116.43721	39.93234
97	2008-02-04 17:38:24	116.43637	39.94864
97	2008-02-04 17:42:54	116.44924	39.95169
97	2008-02-04 17:52:54	116.43918	39.94252
97	2008-02-04 18:02:54	116.43853	39.94267
97	2008-02-04 18:12:54	116.43886	39.94265
97	2008-02-04 18:32:09	116.43674	39.92549
97	2008-02-04 18:42:09	116.42831	39.9157
97	2008-02-04 18:46:15	116.42619	39.90394
97	2008-02-04 18:55:56	116.44157	39.90726
97	2008-02-04 19:05:56	116.42952	39.90975
97	2008-02-04 19:15:56	116.42255	39.94838
97	2008-02-04 19:25:56	116.41194	39.96587
97	2008-02-04 19:35:55	116.4111	39.98108
97	2008-02-04 19:40:01	116.43042	39.98214
97	2008-02-04 19:45:55	116.4238	39.98217
97	2008-02-04 19:54:16	116.41146	39.97006
97	2008-02-04 20:04:16	116.41039	39.9676
97	2008-02-04 20:14:15	116.41808	39.95799
97	2008-02-04 20:19:30	116.42525	39.9665
97	2008-02-04 20:27:04	116.41015	39.94963
97	2008-02-04 20:27:04	116.41015	39.94963
97	2008-02-04 20:37:04	116.42583	39.92653
97	2008-02-04 20:47:04	116.42748	39.92725
97	2008-02-04 20:57:04	116.42576	39.92712
97	2008-02-04 21:17:04	116.4258	39.92701
97	2008-02-04 21:27:04	116.4258	39.92693
97	2008-02-04 21:37:04	116.42582	39.92695
97	2008-02-04 21:47:04	116.42597	39.927
97	2008-02-04 21:57:04	116.4494	39.88976
97	2008-02-04 22:07:04	116.42872	39.89247
97	2008-02-04 22:19:36	116.40281	39.89959
97	2008-02-04 22:29:36	116.40158	39.93207
97	2008-02-04 22:39:36	116.40133	39.96675
97	2008-02-04 22:49:36	116.4017	40.00759
97	2008-02-04 22:59:45	116.34159	40.03476
97	2008-02-04 23:09:45	116.34617	40.00561
97	2008-02-04 23:19:46	116.35888	39.99158
97	2008-02-04 23:29:46	116.35895	39.99144
97	2008-02-04 23:39:45	116.35893	39.99145
97	2008-02-04 23:49:45	116.346	39.98583
97	2008-02-04 23:51:01	116.33841	39.98558
97	2008-02-05 00:03:55	116.33914	39.9477
97	2008-02-05 00:18:04	116.32541	39.93475
97	2008-02-05 00:28:04	116.32314	39.93698
97	2008-02-05 00:33:56	116.32331	39.93696
97	2008-02-05 00:40:43	116.35059	39.9209
97	2008-02-05 00:44:14	116.35998	39.92256
97	2008-02-05 00:54:14	116.32751	39.9311
97	2008-02-05 01:06:25	116.32274	39.93705
97	2008-02-05 01:10:49	116.32333	39.93697
97	2008-02-05 01:20:50	116.35869	39.9662
97	2008-02-05 01:21:00	116.36005	39.96619
97	2008-02-05 01:49:08	116.34844	39.931
97	2008-02-05 01:55:38	116.36453	39.93108
97	2008-02-05 02:35:38	116.38617	39.93213
97	2008-02-05 02:45:37	116.38598	39.93217
97	2008-02-05 02:55:37	116.38587	39.93215
97	2008-02-05 02:57:00	116.38587	39.93216
97	2008-02-05 03:06:59	116.37789	39.90065
97	2008-02-05 03:07:44	116.37632	39.90009
97	2008-02-05 03:17:44	116.3711	39.90289
97	2008-02-05 03:27:44	116.37113	39.90285
97	2008-02-05 03:47:45	116.37101	39.90276
97	2008-02-05 03:57:44	116.3712	39.90283
97	2008-02-05 04:07:44	116.37115	39.90288
97	2008-02-05 04:17:43	116.37103	39.9029
97	2008-02-05 04:27:43	116.37108	39.90292
97	2008-02-05 04:37:43	116.3711	39.90281
97	2008-02-05 04:57:44	116.37201	39.90362
97	2008-02-05 05:07:44	116.37105	39.90287
97	2008-02-05 05:27:43	116.37104	39.90284
97	2008-02-05 05:37:43	116.37113	39.90271
97	2008-02-05 05:47:43	116.37105	39.90279
97	2008-02-05 05:47:43	116.37105	39.90279
97	2008-02-05 05:57:43	116.37039	39.90279
97	2008-02-05 06:07:43	116.37112	39.90281
97	2008-02-05 06:17:43	116.37093	39.90264
97	2008-02-05 06:27:43	116.37089	39.90287
97	2008-02-05 06:37:43	116.37095	39.90294
97	2008-02-05 06:47:43	116.37093	39.90293
97	2008-02-05 06:57:43	116.37098	39.90291
97	2008-02-05 07:07:43	116.37096	39.90288
97	2008-02-05 07:27:43	116.37106	39.90293
97	2008-02-05 07:37:43	116.37108	39.90294
97	2008-02-05 07:47:43	116.37109	39.90292
97	2008-02-05 07:57:43	116.37109	39.9029
97	2008-02-05 08:17:43	116.37109	39.9029
97	2008-02-05 08:17:43	116.37109	39.9029
97	2008-02-05 08:27:43	116.36284	39.9128
97	2008-02-05 08:27:56	116.36307	39.91292
97	2008-02-05 08:37:56	116.37683	39.88792
97	2008-02-05 08:45:31	116.37805	39.882
97	2008-02-05 08:55:31	116.3467	39.88993
97	2008-02-05 09:05:31	116.34654	39.9112
97	2008-02-05 09:14:15	116.33062	39.92662
97	2008-02-05 09:34:16	116.39513	39.82487
97	2008-02-05 10:03:06	116.39682	39.85088
97	2008-02-05 10:13:06	116.41285	39.86534
97	2008-02-05 10:23:06	116.43816	39.86454
97	2008-02-05 10:32:47	116.43022	39.86708
97	2008-02-05 10:41:06	116.41495	39.87991
97	2008-02-05 10:51:06	116.42489	39.88698
97	2008-02-05 10:58:26	116.42695	39.8898
97	2008-02-05 11:07:34	116.41217	39.90082
97	2008-02-05 11:17:34	116.42014	39.92033
97	2008-02-05 11:47:33	116.405	39.97112
97	2008-02-05 11:50:49	116.40161	39.97605
97	2008-02-05 12:00:49	116.41894	40.00144
97	2008-02-05 12:01:21	116.41883	40.00321
97	2008-02-05 12:11:21	116.41875	40.00017
97	2008-02-05 12:21:21	116.41389	39.99276
97	2008-02-05 12:29:27	116.41437	39.99258
97	2008-02-05 12:36:39	116.41816	39.99708
97	2008-02-05 12:39:27	116.41577	39.99148
97	2008-02-05 12:49:27	116.32131	39.98475
97	2008-02-05 12:52:17	116.31036	39.98277
97	2008-02-05 12:59:27	116.33172	39.98497
97	2008-02-05 13:02:49	116.36323	39.98565
97	2008-02-05 13:02:49	116.36323	39.98565
97	2008-02-05 13:09:24	116.40725	39.98721
97	2008-02-05 13:12:50	116.45403	39.97596
97	2008-02-05 13:12:50	116.45403	39.97596
97	2008-02-05 13:22:50	116.46623	39.97735
97	2008-02-05 13:32:49	116.46638	39.97698
97	2008-02-05 13:42:49	116.46638	39.97697
97	2008-02-05 13:52:49	116.4664	39.97688
97	2008-02-05 14:02:49	116.46635	39.97694
97	2008-02-05 14:12:49	116.46627	39.97685
97	2008-02-05 14:22:49	116.46636	39.97702
97	2008-02-05 14:32:49	116.46633	39.97692
97	2008-02-05 14:42:49	116.46646	39.97699
97	2008-02-05 14:52:49	116.46643	39.97702
97	2008-02-05 14:59:27	116.44344	39.96422
97	2008-02-05 15:09:27	116.44932	39.948
97	2008-02-05 15:12:03	116.44616	39.94179
97	2008-02-05 15:19:27	116.45764	39.93224
97	2008-02-05 15:25:49	116.46223	39.92587
97	2008-02-05 15:35:49	116.47209	39.93023
97	2008-02-05 15:38:19	116.47169	39.92168
97	2008-02-05 15:48:19	116.43337	39.96633
97	2008-02-05 15:55:38	116.41603	39.99783
97	2008-02-05 16:00:53	116.40869	39.99767
97	2008-02-05 16:05:38	116.39849	39.99973
97	2008-02-05 16:15:38	116.40065	39.98603
97	2008-02-05 16:25:39	116.41691	39.98203
97	2008-02-05 16:34:28	116.41125	39.96749
97	2008-02-05 16:39:27	116.37901	39.96695
97	2008-02-05 16:44:28	116.38799	39.96971
97	2008-02-05 16:51:17	116.39553	39.9699
97	2008-02-05 17:01:17	116.40263	39.98172
97	2008-02-05 17:11:17	116.42635	39.98234
97	2008-02-05 17:16:11	116.41858	39.96861
97	2008-02-05 17:26:11	116.35747	39.96648
97	2008-02-05 17:30:23	116.35451	39.96545
97	2008-02-05 17:36:11	116.3638	39.96998
97	2008-02-05 17:40:23	116.36259	39.97545
97	2008-02-05 17:50:23	116.3635	39.98086
97	2008-02-05 17:50:27	116.36347	39.98086
97	2008-02-05 18:00:27	116.46247	39.97037
97	2008-02-05 18:10:28	116.57386	40.04195
97	2008-02-05 18:16:00	116.58658	40.07852
97	2008-02-05 18:25:59	116.56292	40.06709
97	2008-02-05 18:35:59	116.56538	40.07213
97	2008-02-05 18:45:59	116.5654	40.07214
97	2008-02-05 18:45:59	116.5654	40.07214
97	2008-02-05 18:55:59	116.5654	40.07214
97	2008-02-05 19:05:59	116.5654	40.07214
97	2008-02-05 19:15:59	116.5654	40.07214
97	2008-02-05 19:25:59	116.56541	40.07214
97	2008-02-05 19:35:59	116.56541	40.07214
97	2008-02-05 19:45:59	116.56541	40.07214
97	2008-02-05 19:55:59	116.5654	40.07214
97	2008-02-05 20:05:59	116.5654	40.07213
97	2008-02-05 20:15:59	116.56541	40.07213
97	2008-02-05 20:25:59	116.56541	40.07213
97	2008-02-05 20:35:58	116.56541	40.07213
97	2008-02-05 20:45:58	116.56541	40.07213
97	2008-02-05 20:55:59	116.56541	40.07213
97	2008-02-05 21:05:58	116.56541	40.07213
97	2008-02-05 21:15:59	116.56541	40.07212
97	2008-02-05 21:25:59	116.5654	40.07212
97	2008-02-05 21:35:59	116.56494	40.07209
97	2008-02-05 21:45:59	116.56494	40.07211
97	2008-02-05 21:55:58	116.56239	40.06918
97	2008-02-05 22:05:58	116.58162	40.06869
97	2008-02-05 22:15:58	116.58142	40.06967
97	2008-02-05 22:25:58	116.58119	40.07122
97	2008-02-05 22:35:58	116.5812	40.07123
97	2008-02-05 22:45:58	116.58077	40.07376
97	2008-02-05 22:55:58	116.58147	40.07599
97	2008-02-05 23:05:58	116.58756	40.07751
97	2008-02-05 23:15:58	116.58756	40.07751
97	2008-02-05 23:17:22	116.58724	40.07881
97	2008-02-05 23:27:23	116.49216	39.99604
97	2008-02-05 23:37:23	116.48416	39.90239
97	2008-02-05 23:38:40	116.47913	39.89783
97	2008-02-05 23:41:40	116.4795	39.89933
97	2008-02-05 23:48:40	116.47951	39.89934
97	2008-02-05 23:58:40	116.47303	39.89916
97	2008-02-06 00:02:57	116.46669	39.90691
97	2008-02-06 00:10:10	116.45829	39.89645
97	2008-02-06 00:20:10	116.44409	39.92147
97	2008-02-06 00:30:10	116.43527	39.93243
97	2008-02-06 00:33:08	116.43572	39.93966
97	2008-02-06 00:40:10	116.4376	39.92681
97	2008-02-06 00:50:10	116.43878	39.92563
97	2008-02-06 00:53:18	116.43239	39.93248
97	2008-02-06 00:53:18	116.43239	39.93248
97	2008-02-06 01:03:18	116.35224	39.93117
97	2008-02-06 01:10:31	116.30372	39.92491
97	2008-02-06 01:20:31	116.34723	39.9268
97	2008-02-06 01:26:27	116.36613	39.94227
97	2008-02-06 01:30:31	116.38494	39.95013
97	2008-02-06 01:38:51	116.4185	39.96057
97	2008-02-06 01:48:51	116.43893	39.88444
97	2008-02-06 01:59:20	116.37793	39.86161
97	2008-02-06 02:19:20	116.38803	39.94759
97	2008-02-06 02:29:20	116.34657	40.02398
97	2008-02-06 02:31:42	116.35171	40.02961
97	2008-02-06 02:41:42	116.34651	39.99982
97	2008-02-06 02:51:42	116.37375	39.96547
97	2008-02-06 03:01:42	116.39111	39.96182
97	2008-02-06 03:03:14	116.39789	39.96116
97	2008-02-06 03:11:41	116.42958	39.96379
97	2008-02-06 03:21:41	116.44453	39.92568
97	2008-02-06 03:38:55	116.43745	39.92727
97	2008-02-06 03:43:28	116.41577	39.9396
97	2008-02-06 03:53:28	116.4491	39.92699
97	2008-02-06 04:03:28	116.43731	39.92637
97	2008-02-06 04:13:28	116.43733	39.92807
97	2008-02-06 04:17:59	116.43773	39.92869
97	2008-02-06 04:23:31	116.41904	39.95432
97	2008-02-06 04:27:59	116.41439	39.95619
97	2008-02-06 04:33:31	116.40367	39.95553
97	2008-02-06 04:43:31	116.40371	39.95523
97	2008-02-06 04:53:31	116.40372	39.95546
97	2008-02-06 05:03:31	116.40376	39.95546
97	2008-02-06 05:13:31	116.40348	39.95564
97	2008-02-06 05:23:31	116.40342	39.95565
97	2008-02-06 05:43:31	116.40358	39.95555
97	2008-02-06 05:53:31	116.4035	39.95552
97	2008-02-06 06:03:31	116.40354	39.95544
97	2008-02-06 06:13:31	116.40368	39.95554
97	2008-02-06 06:23:31	116.40342	39.95574
97	2008-02-06 06:33:31	116.40365	39.95559
97	2008-02-06 06:43:31	116.40364	39.95561
97	2008-02-06 06:53:31	116.40368	39.9556
97	2008-02-06 07:03:30	116.40373	39.95596
97	2008-02-06 07:13:30	116.40361	39.95605
97	2008-02-06 07:23:30	116.40363	39.95591
97	2008-02-06 07:43:31	116.40317	39.95524
97	2008-02-06 07:53:31	116.40342	39.95558
97	2008-02-06 08:03:30	116.40348	39.95586
97	2008-02-06 08:09:22	116.40195	39.96725
97	2008-02-06 08:19:22	116.50999	40.01202
97	2008-02-06 08:29:22	116.58305	40.05055
97	2008-02-06 08:39:22	116.58226	40.06944
97	2008-02-06 08:44:48	116.58665	40.07879
97	2008-02-06 08:54:48	116.57072	40.06335
97	2008-02-06 09:04:48	116.58258	40.06288
97	2008-02-06 09:14:48	116.58261	40.06286
97	2008-02-06 09:24:48	116.58261	40.06285
97	2008-02-06 09:34:48	116.58261	40.06285
97	2008-02-06 09:44:48	116.58261	40.06285
97	2008-02-06 09:54:48	116.58231	40.06432
97	2008-02-06 10:14:49	116.58158	40.06878
97	2008-02-06 10:24:48	116.58159	40.06878
97	2008-02-06 10:34:48	116.5816	40.06879
97	2008-02-06 10:44:48	116.58161	40.06877
97	2008-02-06 10:54:48	116.58129	40.07087
97	2008-02-06 11:04:48	116.58129	40.07088
97	2008-02-06 11:14:48	116.58125	40.07091
97	2008-02-06 11:24:48	116.58128	40.07093
97	2008-02-06 11:34:48	116.58131	40.07096
97	2008-02-06 11:44:48	116.58117	40.07193
97	2008-02-06 11:54:48	116.58043	40.0763
97	2008-02-06 12:14:48	116.58293	40.07489
97	2008-02-06 12:14:48	116.58293	40.07489
97	2008-02-06 12:24:47	116.5852	40.07678
97	2008-02-06 12:54:37	116.49823	40.00153
97	2008-02-06 13:04:37	116.38042	39.94752
97	2008-02-06 13:09:39	116.34977	39.92924
97	2008-02-06 13:14:37	116.35015	39.90766
97	2008-02-06 13:21:20	116.34692	39.88062
97	2008-02-06 13:24:38	116.34715	39.88869
97	2008-02-06 13:31:20	116.35871	39.89806
97	2008-02-06 13:34:37	116.36818	39.89361
97	2008-02-06 13:41:21	116.36179	39.87697
97	2008-02-06 13:51:20	116.36806	39.90264
97	2008-02-06 13:56:12	116.36749	39.91617
97	2008-02-06 14:01:20	116.37345	39.93158
97	2008-02-06 14:11:20	116.41034	39.93932
97	2008-02-06 14:21:20	116.44313	39.95363
97	2008-02-06 14:31:20	116.51368	40.01883
97	2008-02-06 14:41:20	116.55412	40.09397
97	2008-02-06 14:51:20	116.64882	40.11612
97	2008-02-06 15:01:20	116.78145	40.14492
97	2008-02-06 15:11:20	116.93925	40.15066
97	2008-02-06 15:21:20	117.09684	40.14359
97	2008-02-06 15:31:20	117.11965	40.14003
97	2008-02-06 15:41:20	117.11969	40.14005
97	2008-02-06 15:51:20	117.11016	40.14435
97	2008-02-06 16:01:19	117.10829	40.14474
97	2008-02-06 16:11:19	117.10827	40.14465
97	2008-02-06 16:21:19	117.10827	40.14466
97	2008-02-06 16:21:19	117.10827	40.14466
97	2008-02-06 16:31:19	117.11468	40.13903
97	2008-02-06 16:41:20	117.11982	40.14013
97	2008-02-06 17:01:19	117.1198	40.14004
97	2008-02-06 17:11:19	117.11977	40.14005
97	2008-02-06 17:21:19	117.11976	40.14006
97	2008-02-06 17:31:19	117.11976	40.14007
97	2008-02-06 17:41:20	117.11976	40.14007
97	2008-02-06 17:51:20	117.11976	40.14008
97	2008-02-06 18:01:19	117.11976	40.14008
97	2008-02-06 18:11:19	117.11975	40.14008
97	2008-02-06 18:21:19	117.11974	40.14007
97	2008-02-06 18:22:55	117.11974	40.14007
97	2008-02-06 18:31:19	117.11974	40.14007
97	2008-02-06 18:41:20	117.11974	40.14006
97	2008-02-06 18:51:19	117.10875	40.14428
97	2008-02-06 19:01:19	117.10508	40.14085
97	2008-02-06 19:11:19	117.10509	40.14088
97	2008-02-06 19:11:40	117.10509	40.14088
97	2008-02-06 19:21:19	117.1051	40.14056
97	2008-02-06 19:31:19	117.10511	40.14048
97	2008-02-06 19:41:19	117.10522	40.14078
97	2008-02-06 19:51:19	117.10504	40.14075
97	2008-02-06 20:01:19	117.10504	40.14085
97	2008-02-06 20:11:18	117.10524	40.13918
97	2008-02-06 20:21:18	117.11971	40.14012
97	2008-02-06 20:31:18	117.11475	40.14781
97	2008-02-06 20:41:18	117.11475	40.14782
97	2008-02-06 20:51:19	117.11475	40.14782
97	2008-02-06 21:01:19	117.11474	40.14782
97	2008-02-06 21:11:18	117.11473	40.14782
97	2008-02-06 21:11:18	117.11473	40.14782
97	2008-02-06 21:21:18	117.11471	40.14782
97	2008-02-06 21:31:18	117.1147	40.14782
97	2008-02-06 21:41:18	117.1147	40.14781
97	2008-02-06 21:51:19	117.11469	40.14782
97	2008-02-06 22:01:19	117.11469	40.14782
97	2008-02-06 22:11:18	117.11469	40.14781
97	2008-02-06 22:21:18	117.1147	40.14781
97	2008-02-06 22:31:18	117.1147	40.1478
97	2008-02-06 22:41:18	117.1147	40.14779
97	2008-02-06 22:51:19	117.1147	40.14779
97	2008-02-06 23:01:18	117.1147	40.14779
97	2008-02-06 23:11:18	117.1147	40.14779
97	2008-02-06 23:21:18	117.1147	40.14779
97	2008-02-06 23:31:18	117.1147	40.1478
97	2008-02-06 23:41:18	117.1147	40.1478
97	2008-02-06 23:51:18	117.1147	40.1478
97	2008-02-07 00:01:18	117.1147	40.1478
97	2008-02-07 00:11:18	117.11471	40.1478
97	2008-02-07 00:21:17	117.11471	40.1478
97	2008-02-07 00:31:17	117.11471	40.1478
97	2008-02-07 00:41:18	117.11471	40.1478
97	2008-02-07 00:51:18	117.11471	40.1478
97	2008-02-07 01:01:18	117.11716	40.1407
97	2008-02-07 01:21:17	117.11959	40.14014
97	2008-02-07 01:31:17	117.11958	40.14014
97	2008-02-07 01:41:17	117.11959	40.14012
97	2008-02-07 01:51:17	117.11959	40.1401
97	2008-02-07 02:01:18	117.11961	40.14009
97	2008-02-07 02:11:17	117.11961	40.14009
97	2008-02-07 02:21:17	117.11962	40.1401
97	2008-02-07 02:31:17	117.12027	40.14031
97	2008-02-07 02:41:17	117.11964	40.14017
97	2008-02-07 03:01:17	117.11964	40.14016
97	2008-02-07 03:11:17	117.11964	40.14014
97	2008-02-07 03:31:17	117.11966	40.14009
97	2008-02-07 03:41:17	117.11966	40.14009
97	2008-02-07 03:51:17	117.11967	40.1401
97	2008-02-07 04:01:17	117.11968	40.1401
97	2008-02-07 04:11:17	117.11968	40.1401
97	2008-02-07 04:21:17	117.1197	40.14009
97	2008-02-07 04:31:16	117.11971	40.14008
97	2008-02-07 04:41:17	117.11972	40.14008
97	2008-02-07 04:51:16	117.11972	40.14009
97	2008-02-07 05:01:17	117.11972	40.14009
97	2008-02-07 05:11:17	117.11972	40.14009
97	2008-02-07 05:21:16	117.11972	40.14009
97	2008-02-07 05:31:16	117.11973	40.14009
97	2008-02-07 05:41:16	117.11974	40.14009
97	2008-02-07 05:51:16	117.11974	40.14009
97	2008-02-07 06:01:17	117.11958	40.14023
97	2008-02-07 06:21:16	117.11959	40.1402
97	2008-02-07 06:41:16	117.1196	40.14009
97	2008-02-07 06:51:16	117.11961	40.14009
97	2008-02-07 06:51:16	117.11961	40.14009
97	2008-02-07 07:01:16	117.11962	40.1401
97	2008-02-07 07:11:16	117.11962	40.14012
97	2008-02-07 07:21:16	117.11958	40.14005
97	2008-02-07 07:31:16	117.11969	40.14037
97	2008-02-07 07:41:16	117.11971	40.14009
97	2008-02-07 07:51:16	117.11969	40.14007
97	2008-02-07 08:02:08	117.11967	40.1401
97	2008-02-07 08:11:16	117.11965	40.14011
97	2008-02-07 08:21:16	117.11962	40.14014
97	2008-02-07 08:31:16	117.11962	40.14015
97	2008-02-07 08:41:16	117.11962	40.14015
97	2008-02-07 08:51:15	117.11963	40.14015
97	2008-02-07 09:01:16	117.11964	40.14015
97	2008-02-07 09:11:15	117.11965	40.14015
97	2008-02-07 09:21:16	117.11965	40.14015
97	2008-02-07 09:31:16	117.11965	40.14015
97	2008-02-07 09:41:15	117.11965	40.14015
97	2008-02-07 09:51:15	117.11965	40.14015
97	2008-02-07 10:01:15	117.11965	40.14015
97	2008-02-07 10:11:15	117.11965	40.14015
97	2008-02-07 10:21:16	117.11964	40.14014
97	2008-02-07 10:31:16	117.11966	40.1402
97	2008-02-07 10:41:15	117.11964	40.14012
97	2008-02-07 10:51:15	117.1196	40.14012
97	2008-02-07 11:01:15	117.11962	40.14011
97	2008-02-07 11:21:15	117.10962	40.13357
97	2008-02-07 11:31:15	117.10791	40.13332
97	2008-02-07 11:41:15	117.10814	40.13343
97	2008-02-07 11:41:15	117.10814	40.13343
97	2008-02-07 11:51:15	117.11665	40.14398
97	2008-02-07 12:01:15	117.10964	40.14561
97	2008-02-07 12:11:15	117.10809	40.14423
97	2008-02-07 12:31:15	117.03865	40.17203
97	2008-02-07 12:41:15	117.0386	40.17208
97	2008-02-07 12:51:15	117.00839	40.19056
97	2008-02-07 13:01:15	117.01626	40.20867
97	2008-02-07 13:10:06	117.01626	40.20868
97	2008-02-07 13:11:14	117.01626	40.20868
97	2008-02-07 13:21:15	117.01513	40.22159
97	2008-02-07 13:31:15	116.98014	40.2648
97	2008-02-07 14:01:14	116.98032	40.26478
97	2008-02-07 14:11:14	116.98029	40.26475
97	2008-02-07 14:21:15	116.98028	40.26475
97	2008-02-07 14:31:14	116.98028	40.26474
97	2008-02-07 14:41:14	116.98028	40.26473
97	2008-02-07 14:51:14	116.98042	40.26491
97	2008-02-07 15:01:14	116.98038	40.26482
97	2008-02-07 15:11:15	116.98038	40.26484
97	2008-02-07 15:21:14	116.98037	40.26494
97	2008-02-07 15:31:14	116.98025	40.26461
97	2008-02-07 15:41:14	116.98025	40.26462
97	2008-02-07 15:51:14	116.98024	40.26476
97	2008-02-07 16:01:14	116.98024	40.26475
97	2008-02-07 16:21:14	116.98026	40.26476
97	2008-02-07 16:31:14	116.98026	40.26477
97	2008-02-07 16:31:14	116.98026	40.26477
97	2008-02-07 16:41:14	116.98027	40.26476
97	2008-02-07 16:51:14	116.98026	40.26473
97	2008-02-07 17:01:14	116.98027	40.26472
97	2008-02-07 17:11:14	116.98027	40.26472
97	2008-02-07 17:21:14	116.98027	40.26472
97	2008-02-07 17:31:14	116.98027	40.26472
97	2008-02-07 17:41:14	116.98027	40.26472
97	2008-02-07 17:51:13	116.98028	40.26472
97	2008-02-07 18:01:13	116.98028	40.26472
97	2008-02-07 18:11:13	116.98029	40.26473
97	2008-02-07 18:21:13	116.98029	40.26473
97	2008-02-07 18:31:13	116.98029	40.26473
97	2008-02-07 18:41:14	116.98029	40.26473
97	2008-02-07 18:51:14	116.98029	40.26473
97	2008-02-07 19:01:13	116.98029	40.26473
97	2008-02-07 19:11:13	116.98029	40.26474
97	2008-02-07 19:21:13	116.98029	40.26473
97	2008-02-07 19:31:13	116.98029	40.26473
97	2008-02-07 19:41:13	116.9803	40.26472
97	2008-02-07 19:51:13	116.98031	40.26472
97	2008-02-07 20:01:13	116.98031	40.26472
97	2008-02-07 20:11:13	116.98032	40.26472
97	2008-02-07 20:21:17	116.98032	40.26472
97	2008-02-07 20:31:13	116.98033	40.26473
97	2008-02-07 20:41:13	116.98033	40.26473
97	2008-02-07 20:51:13	116.98034	40.26473
97	2008-02-07 21:01:13	116.98033	40.26473
97	2008-02-07 21:11:13	116.98033	40.26474
97	2008-02-07 21:21:13	116.98033	40.26474
97	2008-02-07 21:21:13	116.98033	40.26474
97	2008-02-07 21:31:13	116.98034	40.26473
97	2008-02-07 21:41:13	116.98034	40.26473
97	2008-02-07 21:51:13	116.98033	40.26473
97	2008-02-07 22:01:12	116.98033	40.26473
97	2008-02-07 22:11:12	116.98033	40.26473
97	2008-02-07 22:21:13	116.98033	40.26473
97	2008-02-07 22:31:12	116.98032	40.26472
97	2008-02-07 22:41:13	116.98032	40.26472
97	2008-02-07 22:51:13	116.98031	40.26473
97	2008-02-07 23:01:12	116.98031	40.26472
97	2008-02-07 23:11:12	116.98031	40.26472
97	2008-02-07 23:21:12	116.9803	40.26473
97	2008-02-07 23:31:12	116.9803	40.26473
97	2008-02-07 23:41:13	116.9803	40.26473
97	2008-02-07 23:51:12	116.9803	40.26474
97	2008-02-08 00:11:12	117.00732	40.19646
97	2008-02-08 00:21:12	117.05928	40.14427
97	2008-02-08 00:31:12	117.09895	40.14259
97	2008-02-08 00:41:12	117.11959	40.14013
97	2008-02-08 00:51:12	117.11959	40.14018
97	2008-02-08 01:01:12	117.11961	40.14018
97	2008-02-08 01:11:12	117.1196	40.14017
97	2008-02-08 01:21:12	117.11959	40.14017
97	2008-02-08 01:31:12	117.11959	40.14017
97	2008-02-08 01:41:12	117.11958	40.14015
97	2008-02-08 01:51:12	117.11959	40.14014
97	2008-02-08 02:01:11	117.1196	40.14013
97	2008-02-08 02:21:12	117.11959	40.14013
97	2008-02-08 02:51:11	117.11959	40.14013
97	2008-02-08 03:01:11	117.11959	40.14013
97	2008-02-08 03:11:11	117.1196	40.14013
97	2008-02-08 03:21:11	117.1196	40.14012
97	2008-02-08 03:31:12	117.11961	40.14012
97	2008-02-08 03:41:12	117.11962	40.14012
97	2008-02-08 03:51:11	117.11963	40.14012
97	2008-02-08 04:01:11	117.11964	40.14011
97	2008-02-08 04:11:11	117.11965	40.14011
97	2008-02-08 04:21:11	117.11966	40.1401
97	2008-02-08 04:31:12	117.11967	40.1401
97	2008-02-08 04:41:12	117.11967	40.1401
97	2008-02-08 04:51:11	117.11968	40.1401
97	2008-02-08 05:01:11	117.11968	40.1401
97	2008-02-08 05:11:11	117.11968	40.1401
97	2008-02-08 05:21:11	117.11968	40.1401
97	2008-02-08 05:31:11	117.11968	40.1401
97	2008-02-08 05:41:11	117.11968	40.1401
97	2008-02-08 05:51:11	117.11968	40.14011
97	2008-02-08 06:01:11	117.11968	40.1401
97	2008-02-08 06:11:11	117.11968	40.1401
97	2008-02-08 06:21:11	117.11956	40.14017
97	2008-02-08 06:31:11	117.11962	40.14012
97	2008-02-08 06:41:11	117.11966	40.14009
97	2008-02-08 06:51:10	117.11967	40.14013
97	2008-02-08 07:01:10	117.11967	40.14014
97	2008-02-08 07:01:10	117.11967	40.14014
97	2008-02-08 07:11:10	117.11966	40.14019
97	2008-02-08 07:21:10	117.11951	40.14036
97	2008-02-08 07:31:11	117.11955	40.14034
97	2008-02-08 07:41:11	117.11957	40.14033
97	2008-02-08 07:51:10	117.11957	40.14031
97	2008-02-08 08:01:10	117.1196	40.14027
97	2008-02-08 08:11:10	117.11962	40.14025
97	2008-02-08 08:21:10	117.11964	40.14023
97	2008-02-08 08:31:11	117.11966	40.14022
97	2008-02-08 08:41:10	117.11962	40.14024
97	2008-02-08 08:51:10	117.11962	40.14023
97	2008-02-08 09:01:10	117.11962	40.14022
97	2008-02-08 09:11:10	117.11962	40.14021
97	2008-02-08 09:21:10	117.11963	40.1402
97	2008-02-08 09:31:10	117.11962	40.14019
97	2008-02-08 09:31:10	117.11962	40.14019
97	2008-02-08 09:41:10	117.11963	40.14018
97	2008-02-08 09:51:10	117.11963	40.14018
97	2008-02-08 10:01:10	117.11964	40.14017
97	2008-02-08 10:11:10	117.11963	40.14017
97	2008-02-08 10:21:10	117.11963	40.14016
97	2008-02-08 10:31:10	117.11963	40.14015
97	2008-02-08 10:41:10	117.11963	40.14015
97	2008-02-08 10:51:09	117.11963	40.14015
97	2008-02-08 11:01:09	117.11964	40.14015
97	2008-02-08 11:11:09	117.11946	40.14041
97	2008-02-08 11:21:10	117.11952	40.14033
97	2008-02-08 11:31:10	117.11959	40.1403
97	2008-02-08 11:41:10	117.11964	40.1403
97	2008-02-08 11:51:10	117.11965	40.14029
97	2008-02-08 11:51:10	117.11965	40.14029
97	2008-02-08 12:01:09	117.11964	40.14028
97	2008-02-08 12:11:09	117.1194	40.14009
97	2008-02-08 12:21:09	117.11933	40.14002
97	2008-02-08 12:31:09	117.1194	40.14008
97	2008-02-08 12:41:10	117.1197	40.14008
97	2008-02-08 12:51:10	117.11968	40.14007
97	2008-02-08 13:01:09	117.11968	40.14006
97	2008-02-08 13:10:14	117.11969	40.14005
97	2008-02-08 13:11:09	117.11969	40.14005
97	2008-02-08 13:21:09	117.11968	40.14006
97	2008-02-08 13:31:09	117.11968	40.14006
97	2008-02-08 13:41:09	117.11968	40.14006
97	2008-02-08 13:51:09	117.11968	40.14007
97	2008-02-08 14:01:09	117.11968	40.14008
97	2008-02-08 14:11:09	117.12071	40.14054
97	2008-02-08 14:21:09	117.11974	40.14023
97	2008-02-08 14:21:09	117.11974	40.14023
97	2008-02-08 14:31:09	117.1197	40.14019
97	2008-02-08 14:41:09	117.11989	40.13989
97	2008-02-08 14:51:09	117.00122	40.13944
97	2008-02-08 15:01:08	116.85138	40.15203
97	2008-02-08 15:11:08	116.73322	40.12305
97	2008-02-08 15:21:08	116.63465	40.11635
97	2008-02-08 15:31:08	116.55376	40.09196
97	2008-02-08 15:41:08	116.56704	40.07086
97	2008-02-08 15:51:09	116.56589	40.0709
97	2008-02-08 16:01:09	116.56599	40.07101
97	2008-02-08 16:11:08	116.56596	40.071
97	2008-02-08 16:21:08	116.56595	40.07099
97	2008-02-08 16:31:08	116.56532	40.07085
97	2008-02-08 16:41:08	116.58165	40.06682
97	2008-02-08 16:51:09	116.58092	40.07258
97	2008-02-08 17:01:08	116.58045	40.07639
97	2008-02-08 17:11:08	116.58033	40.07629
97	2008-02-08 17:21:08	116.58381	40.07646
97	2008-02-08 17:31:08	116.58713	40.07736
97	2008-02-08 17:34:51	116.58713	40.07736
