# Supplementary material for: An adaptive map-matching algorithm based on hierarchical fuzzy system from vehicular GPS data
Source: PLoS One. 2017 Dec 5;12(12):e0188796. doi: 10.1371/journal.pone.0188796 (PMC5716534; doi:10.1371/journal.pone.0188796)
Supplement: S1 Data — (ZIP) [file pone.0188796.s001.zip › data samples/98.txt]

98	2008-02-02 13:39:26	116.38849	39.9499
98	2008-02-02 13:40:18	116.39134	39.95001
98	2008-02-02 13:45:18	116.40189	39.95576
98	2008-02-02 13:45:18	116.40189	39.95576
98	2008-02-02 13:50:19	116.41162	39.96352
98	2008-02-02 13:53:32	116.42574	39.96786
98	2008-02-02 13:56:25	116.44366	39.95923
98	2008-02-02 13:58:32	116.44022	39.95592
98	2008-02-02 14:03:32	116.42603	39.9582
98	2008-02-02 14:08:32	116.40995	39.94798
98	2008-02-02 14:13:32	116.37124	39.94762
98	2008-02-02 14:23:32	116.36638	39.93958
98	2008-02-02 14:28:31	116.36687	39.92892
98	2008-02-02 14:34:30	116.35895	39.92242
98	2008-02-02 14:39:29	116.3493	39.92956
98	2008-02-02 14:49:29	116.32707	39.92551
98	2008-02-02 14:54:37	116.3269	39.92581
98	2008-02-02 14:54:39	116.32689	39.92581
98	2008-02-02 14:59:29	116.32672	39.92524
98	2008-02-02 15:04:29	116.32673	39.92527
98	2008-02-02 15:09:29	116.3267	39.92556
98	2008-02-02 15:11:34	116.32821	39.92437
98	2008-02-02 15:16:34	116.32932	39.90679
98	2008-02-02 15:26:34	116.38965	39.90615
98	2008-02-02 15:31:27	116.42062	39.90586
98	2008-02-02 15:36:27	116.42082	39.90546
98	2008-02-02 15:36:27	116.42082	39.90546
98	2008-02-02 15:41:27	116.42698	39.9121
98	2008-02-02 15:46:27	116.42978	39.90957
98	2008-02-02 15:47:18	116.42914	39.91206
98	2008-02-02 15:52:18	116.43479	39.92072
98	2008-02-02 16:02:18	116.43396	39.92288
98	2008-02-02 16:12:18	116.42849	39.92706
98	2008-02-02 16:17:18	116.42799	39.9454
98	2008-02-02 16:22:17	116.41366	39.94802
98	2008-02-02 16:27:17	116.38693	39.94745
98	2008-02-02 16:32:17	116.36753	39.94727
98	2008-02-02 16:37:17	116.35031	39.94523
98	2008-02-02 16:42:17	116.34816	39.97663
98	2008-02-02 16:44:49	116.348	39.98004
98	2008-02-02 16:49:49	116.31416	39.9843
98	2008-02-02 16:54:49	116.28322	40.0007
98	2008-02-02 16:59:49	116.26723	40.00383
98	2008-02-02 17:09:49	116.22946	39.99743
98	2008-02-02 17:12:51	116.2095	39.99229
98	2008-02-02 17:17:51	116.22398	39.99646
98	2008-02-02 17:22:51	116.25055	40.00467
98	2008-02-02 17:24:02	116.25584	40.00449
98	2008-02-02 17:28:20	116.26973	40.01052
98	2008-02-02 17:33:20	116.28281	40.00114
98	2008-02-02 17:38:20	116.29328	39.98849
98	2008-02-02 17:43:20	116.33032	39.98478
98	2008-02-02 17:48:20	116.36073	39.9857
98	2008-02-02 17:58:20	116.42726	39.98761
98	2008-02-02 18:03:20	116.45323	39.97637
98	2008-02-02 18:08:20	116.47778	39.96961
98	2008-02-02 18:13:21	116.49673	39.96968
98	2008-02-02 18:18:21	116.49684	39.96954
98	2008-02-02 18:23:21	116.49684	39.96955
98	2008-02-02 18:28:21	116.49773	39.96726
98	2008-02-02 18:33:20	116.49758	39.96731
98	2008-02-02 18:43:20	116.49637	39.96591
98	2008-02-02 18:48:20	116.49638	39.96594
98	2008-02-02 18:53:20	116.49638	39.96594
98	2008-02-02 18:58:20	116.4964	39.96594
98	2008-02-02 19:03:20	116.4964	39.96593
98	2008-02-02 19:08:20	116.4964	39.96593
98	2008-02-02 19:13:20	116.4964	39.96593
98	2008-02-02 19:18:20	116.49639	39.96593
98	2008-02-02 19:23:20	116.49639	39.96593
98	2008-02-02 19:28:20	116.49639	39.96593
98	2008-02-02 19:33:20	116.49639	39.96593
98	2008-02-02 19:33:20	116.49639	39.96593
98	2008-02-02 19:38:19	116.49639	39.96592
98	2008-02-02 19:43:19	116.49639	39.96591
98	2008-02-02 19:48:19	116.4963	39.96608
98	2008-02-02 19:53:19	116.49629	39.96609
98	2008-02-02 19:58:19	116.49638	39.96586
98	2008-02-02 20:03:19	116.49638	39.96586
98	2008-02-02 20:08:19	116.49638	39.96586
98	2008-02-02 20:13:20	116.49639	39.96587
98	2008-02-02 20:18:20	116.49629	39.96626
98	2008-02-02 20:18:20	116.49629	39.96626
98	2008-02-02 20:23:20	116.49633	39.9662
98	2008-02-02 20:28:20	116.49635	39.96616
98	2008-02-02 20:33:19	116.49638	39.96614
98	2008-02-02 20:38:19	116.49639	39.96613
98	2008-02-02 20:43:19	116.4964	39.96612
98	2008-02-02 20:48:19	116.49641	39.96611
98	2008-02-02 20:53:19	116.49642	39.9661
98	2008-02-02 20:58:19	116.49643	39.9661
98	2008-02-02 21:03:19	116.49643	39.96609
98	2008-02-02 21:08:19	116.49644	39.96609
98	2008-02-02 21:20:16	116.49699	39.96815
98	2008-02-02 21:23:20	116.49348	39.97302
98	2008-02-02 21:29:54	116.49749	39.96186
98	2008-02-02 21:34:54	116.51134	39.93934
98	2008-02-02 21:39:54	116.51141	39.92231
98	2008-02-02 21:42:16	116.51508	39.92216
98	2008-02-02 21:47:16	116.4961	39.92216
98	2008-02-02 21:49:36	116.49854	39.92768
98	2008-02-02 21:54:36	116.49188	39.93373
98	2008-02-02 21:59:34	116.4851	39.95932
98	2008-02-02 22:00:28	116.4851	39.95934
98	2008-02-02 22:05:28	116.45809	39.94865
98	2008-02-02 22:10:28	116.44803	39.93994
98	2008-02-02 22:15:28	116.42252	39.93973
98	2008-02-02 22:17:05	116.41856	39.936
98	2008-02-02 22:22:05	116.41087	39.93759
98	2008-02-02 22:27:05	116.4111	39.94772
98	2008-02-02 22:28:55	116.41763	39.94791
98	2008-02-02 22:33:56	116.3762	39.94771
98	2008-02-02 22:43:55	116.35327	40.01483
98	2008-02-02 22:48:55	116.33695	40.03826
98	2008-02-02 22:49:39	116.34312	40.03867
98	2008-02-02 22:54:40	116.34469	40.02235
98	2008-02-02 22:59:40	116.33353	40.0026
98	2008-02-02 23:04:08	116.33167	39.99202
98	2008-02-02 23:09:08	116.35609	39.99234
98	2008-02-02 23:10:02	116.35967	39.99252
98	2008-02-02 23:14:08	116.35345	39.99235
98	2008-02-02 23:19:08	116.33359	39.99178
98	2008-02-02 23:22:06	116.32691	39.99153
98	2008-02-02 23:27:20	116.34324	39.98525
98	2008-02-02 23:32:20	116.28714	39.98152
98	2008-02-02 23:43:43	116.28216	39.95824
98	2008-02-02 23:44:13	116.28138	39.95991
98	2008-02-02 23:49:13	116.30355	39.96147
98	2008-02-02 23:52:27	116.32333	39.96391
98	2008-02-02 23:55:14	116.32329	39.96583
98	2008-02-03 00:05:32	116.30397	39.94239
98	2008-02-03 00:10:14	116.30411	39.922
98	2008-02-03 00:12:25	116.30385	39.90796
98	2008-02-03 00:15:14	116.3043	39.89637
98	2008-02-03 00:30:14	116.33592	39.76539
98	2008-02-03 00:35:14	116.33817	39.74737
98	2008-02-03 00:35:14	116.33817	39.74737
98	2008-02-03 00:40:14	116.33956	39.7308
98	2008-02-03 00:41:00	116.34144	39.73051
98	2008-02-03 00:45:14	116.3386	39.74973
98	2008-02-03 00:46:58	116.34195	39.75613
98	2008-02-03 00:51:58	116.33616	39.77458
98	2008-02-03 00:56:58	116.33937	39.8095
98	2008-02-03 01:01:59	116.35248	39.84444
98	2008-02-03 01:01:59	116.35248	39.84444
98	2008-02-03 01:04:45	116.35894	39.84672
98	2008-02-03 01:09:45	116.40882	39.85556
98	2008-02-03 01:14:45	116.41503	39.87584
98	2008-02-03 01:19:45	116.41469	39.90042
98	2008-02-03 01:20:25	116.41926	39.9035
98	2008-02-03 01:25:25	116.43446	39.90462
98	2008-02-03 01:30:25	116.43456	39.90492
98	2008-02-03 01:35:25	116.43483	39.90447
98	2008-02-03 01:45:25	116.43505	39.90496
98	2008-02-03 01:45:25	116.43505	39.90496
98	2008-02-03 01:50:26	116.43515	39.9052
98	2008-02-03 01:51:34	116.43521	39.90575
98	2008-02-03 01:56:34	116.43467	39.9224
98	2008-02-03 02:00:16	116.43884	39.92722
98	2008-02-03 02:16:14	116.45504	39.92832
98	2008-02-03 02:18:36	116.45117	39.92959
98	2008-02-03 02:30:46	116.45355	39.875
98	2008-02-03 02:40:46	116.45401	39.92738
98	2008-02-03 02:45:26	116.45068	39.93064
98	2008-02-03 02:50:12	116.44742	39.93794
98	2008-02-03 02:53:01	116.44931	39.93422
98	2008-02-03 02:58:01	116.41553	39.93244
98	2008-02-03 02:58:01	116.41553	39.93244
98	2008-02-03 03:02:40	116.39271	39.92917
98	2008-02-03 03:07:39	116.40466	39.92374
98	2008-02-03 03:07:39	116.40466	39.92374
98	2008-02-03 03:12:39	116.40704	39.92374
98	2008-02-03 03:17:39	116.40704	39.92369
98	2008-02-03 03:22:39	116.40707	39.92368
98	2008-02-03 03:27:39	116.40704	39.92354
98	2008-02-03 03:31:13	116.4069	39.92394
98	2008-02-03 03:36:13	116.43402	39.92327
98	2008-02-03 03:44:46	116.44981	39.92699
98	2008-02-03 03:49:46	116.44938	39.93185
98	2008-02-03 03:52:55	116.44802	39.93454
98	2008-02-03 03:56:04	116.43935	39.93325
98	2008-02-03 03:59:40	116.44148	39.93225
98	2008-02-03 04:02:28	116.45147	39.93128
98	2008-02-03 04:10:18	116.41997	39.93248
98	2008-02-03 04:18:36	116.4239	39.93954
98	2008-02-03 04:23:36	116.42389	39.93953
98	2008-02-03 04:33:37	116.44946	39.93193
98	2008-02-03 04:40:07	116.44848	39.93448
98	2008-02-03 04:40:51	116.44811	39.93451
98	2008-02-03 04:45:51	116.43707	39.96393
98	2008-02-03 04:50:51	116.41796	39.98995
98	2008-02-03 04:51:55	116.41924	39.99304
98	2008-02-03 04:56:55	116.41827	39.97889
98	2008-02-03 05:01:56	116.43297	39.9603
98	2008-02-03 05:06:55	116.44789	39.95037
98	2008-02-03 05:11:55	116.45574	39.95485
98	2008-02-03 05:16:55	116.48176	39.96978
98	2008-02-03 05:21:56	116.48342	39.97004
98	2008-02-03 05:26:56	116.48342	39.97004
98	2008-02-03 05:31:56	116.4833	39.97008
98	2008-02-03 05:36:56	116.48339	39.97021
98	2008-02-03 05:41:55	116.49197	39.97059
98	2008-02-03 05:46:55	116.49198	39.97059
98	2008-02-03 05:51:55	116.49197	39.97059
98	2008-02-03 05:51:55	116.49197	39.97059
98	2008-02-03 05:56:55	116.49198	39.97059
98	2008-02-03 06:01:55	116.49197	39.97059
98	2008-02-03 06:06:55	116.49197	39.97059
98	2008-02-03 06:11:55	116.49197	39.97059
98	2008-02-03 06:16:55	116.49198	39.97059
98	2008-02-03 06:21:55	116.49198	39.97059
98	2008-02-03 06:26:55	116.49198	39.97059
98	2008-02-03 06:31:55	116.49198	39.97058
98	2008-02-03 06:36:55	116.49197	39.97058
98	2008-02-03 06:46:55	116.49197	39.97058
98	2008-02-03 06:51:55	116.49323	39.97061
98	2008-02-03 06:56:55	116.49745	39.96727
98	2008-02-03 07:01:55	116.49728	39.96521
98	2008-02-03 07:06:55	116.49723	39.96525
98	2008-02-03 07:11:55	116.49724	39.96526
98	2008-02-03 07:16:55	116.48943	39.96145
98	2008-02-03 07:24:47	116.4675	39.94387
98	2008-02-03 07:34:47	116.48818	39.98654
98	2008-02-03 07:39:47	116.50546	40.00722
98	2008-02-03 07:40:27	116.50962	40.01015
98	2008-02-03 07:45:28	116.49504	39.99649
98	2008-02-03 07:50:28	116.49339	39.97888
98	2008-02-03 07:55:27	116.47587	39.96962
98	2008-02-03 08:05:27	116.45119	39.93992
98	2008-02-03 08:10:27	116.45358	39.93196
98	2008-02-03 08:30:51	116.47166	39.89935
98	2008-02-03 08:48:13	116.46782	39.90664
98	2008-02-03 08:51:45	116.46767	39.91236
98	2008-02-03 08:56:45	116.45587	39.94678
98	2008-02-03 09:01:45	116.46295	39.95034
98	2008-02-03 09:06:45	116.4447	39.94631
98	2008-02-03 09:14:03	116.41466	39.94805
98	2008-02-03 09:16:45	116.41263	39.9558
98	2008-02-03 09:21:45	116.41899	39.94868
98	2008-02-03 09:26:45	116.41962	39.93253
98	2008-02-03 09:30:47	116.42053	39.91237
98	2008-02-03 09:40:47	116.42148	39.90337
98	2008-02-03 09:41:52	116.42151	39.90338
98	2008-02-03 09:46:52	116.43836	39.88897
98	2008-02-03 09:52:06	116.40883	39.87077
98	2008-02-03 09:56:34	116.38866	39.86392
98	2008-02-03 09:57:34	116.38835	39.86393
98	2008-02-03 10:02:34	116.3702	39.86908
98	2008-02-03 10:12:34	116.34416	39.88689
98	2008-02-03 10:17:34	116.34253	39.89483
98	2008-02-03 10:22:34	116.35048	39.90993
98	2008-02-03 10:22:34	116.35048	39.90993
98	2008-02-03 10:27:34	116.35008	39.94694
98	2008-02-03 10:30:56	116.35714	39.96616
98	2008-02-03 10:34:15	116.35935	39.96921
98	2008-02-03 10:42:01	116.36563	39.94843
98	2008-02-03 10:42:01	116.36563	39.94843
98	2008-02-03 10:46:35	116.38072	39.95
98	2008-02-03 10:51:35	116.37305	39.94748
98	2008-02-03 10:56:35	116.35449	39.94383
98	2008-02-03 11:01:35	116.34962	39.92875
98	2008-02-03 11:06:35	116.35032	39.90247
98	2008-02-03 11:11:35	116.34199	39.86433
98	2008-02-03 11:16:35	116.33403	39.84981
98	2008-02-03 11:18:16	116.33229	39.85011
98	2008-02-03 11:23:16	116.33227	39.84756
98	2008-02-03 11:28:16	116.35883	39.85004
98	2008-02-03 11:29:02	116.3595	39.84941
98	2008-02-03 11:34:02	116.36791	39.86494
98	2008-02-03 11:39:02	116.36824	39.86828
98	2008-02-03 11:49:02	116.36835	39.89342
98	2008-02-03 11:49:02	116.36835	39.89342
98	2008-02-03 11:54:02	116.36801	39.90543
98	2008-02-03 12:00:58	116.36942	39.90446
98	2008-02-03 12:02:05	116.37095	39.89096
98	2008-02-03 12:07:05	116.37746	39.87144
98	2008-02-03 12:12:05	116.36789	39.90978
98	2008-02-03 12:15:23	116.36798	39.90964
98	2008-02-03 12:20:23	116.35826	39.91621
98	2008-02-03 12:30:57	116.34272	39.93569
98	2008-02-03 12:35:57	116.35137	39.93902
98	2008-02-03 12:36:07	116.35137	39.93902
98	2008-02-03 12:41:07	116.35132	39.93108
98	2008-02-03 12:46:07	116.34987	39.92462
98	2008-02-03 12:51:07	116.35036	39.90643
98	2008-02-03 12:56:07	116.32434	39.89581
98	2008-02-03 13:01:07	116.31745	39.89592
98	2008-02-03 13:01:58	116.31522	39.89635
98	2008-02-03 13:06:58	116.31938	39.90602
98	2008-02-03 13:06:58	116.31938	39.90602
98	2008-02-03 13:11:58	116.32918	39.91062
98	2008-02-03 13:16:58	116.33381	39.91693
98	2008-02-03 13:21:58	116.34376	39.91685
98	2008-02-03 13:21:59	116.34383	39.91685
98	2008-02-03 13:26:59	116.35449	39.91392
98	2008-02-03 13:29:01	116.35532	39.91023
98	2008-02-03 13:33:03	116.35076	39.91288
98	2008-02-03 13:38:03	116.35	39.92466
98	2008-02-03 13:42:09	116.35085	39.94661
98	2008-02-03 13:47:09	116.35221	39.94966
98	2008-02-03 13:52:09	116.34862	39.95669
98	2008-02-03 13:57:09	116.33736	39.96075
98	2008-02-03 14:02:09	116.33481	39.96097
98	2008-02-03 14:07:09	116.3348	39.96098
98	2008-02-03 14:12:09	116.33481	39.96095
98	2008-02-03 14:17:09	116.33481	39.96095
98	2008-02-03 14:22:09	116.33529	39.96205
98	2008-02-03 14:27:09	116.34558	39.95669
98	2008-02-03 14:32:09	116.34765	39.95666
98	2008-02-03 14:37:56	116.34899	39.95652
98	2008-02-03 14:39:11	116.34869	39.95187
98	2008-02-03 14:44:11	116.35462	39.96425
98	2008-02-03 14:49:11	116.35948	39.97285
98	2008-02-03 14:54:11	116.37489	39.97627
98	2008-02-03 14:59:12	116.37817	39.98605
98	2008-02-03 15:04:12	116.41047	39.9872
98	2008-02-03 15:09:12	116.41124	39.98689
98	2008-02-03 15:14:12	116.41109	39.98695
98	2008-02-03 15:19:11	116.41149	39.98708
98	2008-02-03 15:24:11	116.41157	39.98709
98	2008-02-03 15:25:46	116.41168	39.9871
98	2008-02-03 15:30:46	116.41825	39.97569
98	2008-02-03 15:31:21	116.41841	39.97437
98	2008-02-03 15:41:03	116.41856	39.96088
98	2008-02-03 15:46:03	116.41907	39.94887
98	2008-02-03 15:51:03	116.42796	39.92696
98	2008-02-03 15:56:03	116.42954	39.90623
98	2008-02-03 15:56:03	116.42954	39.90623
98	2008-02-03 16:01:03	116.43745	39.87045
98	2008-02-03 16:01:03	116.43745	39.87045
98	2008-02-03 16:06:03	116.41943	39.86986
98	2008-02-03 16:06:13	116.42046	39.86977
98	2008-02-03 16:15:46	116.44539	39.87226
98	2008-02-03 16:20:46	116.4499	39.87354
98	2008-02-03 16:20:53	116.44991	39.87365
98	2008-02-03 16:25:53	116.43964	39.88102
98	2008-02-03 16:30:06	116.4392	39.89669
98	2008-02-03 16:35:05	116.4458	39.89748
98	2008-02-03 16:35:48	116.4485	39.89737
98	2008-02-03 16:40:48	116.45558	39.90271
98	2008-02-03 16:45:48	116.45537	39.90368
98	2008-02-03 16:48:24	116.44954	39.90439
98	2008-02-03 16:51:30	116.45157	39.90516
98	2008-02-03 16:56:30	116.45368	39.9072
98	2008-02-03 17:01:30	116.44486	39.90709
98	2008-02-03 17:06:30	116.42854	39.91798
98	2008-02-03 17:11:30	116.42754	39.94281
98	2008-02-03 17:16:30	116.40289	39.94772
98	2008-02-03 17:21:30	116.38386	39.94753
98	2008-02-03 17:26:30	116.36708	39.9474
98	2008-02-03 17:31:30	116.35838	39.94486
98	2008-02-03 17:36:30	116.35323	39.94369
98	2008-02-03 17:41:30	116.34221	39.94407
98	2008-02-03 17:46:30	116.33937	39.95677
98	2008-02-03 17:51:30	116.33403	39.95683
98	2008-02-03 17:56:30	116.34889	39.95114
98	2008-02-03 17:57:12	116.34923	40.10752
98	2008-02-03 17:57:12	116.34923	40.10752
98	2008-02-03 17:57:12	116.34923	40.10752
98	2008-02-03 18:02:12	116.35283	39.96629
98	2008-02-03 18:07:12	116.40284	39.9675
98	2008-02-03 18:12:12	116.45087	39.95441
98	2008-02-03 18:17:12	116.46114	39.9599
98	2008-02-03 18:22:12	116.47994	39.96982
98	2008-02-03 18:32:12	116.49396	39.96895
98	2008-02-03 18:37:12	116.49729	39.9673
98	2008-02-03 18:42:12	116.49728	39.96731
98	2008-02-03 18:47:12	116.49634	39.9659
98	2008-02-03 18:52:12	116.49637	39.96592
98	2008-02-03 18:57:12	116.49637	39.96592
98	2008-02-03 18:59:47	116.49637	39.96591
98	2008-02-03 18:59:47	116.49637	39.96591
98	2008-02-03 18:59:48	116.49637	39.96591
98	2008-02-03 18:59:48	116.49637	39.96591
98	2008-02-03 19:04:44	116.49637	39.96591
98	2008-02-03 19:09:44	116.49637	39.96591
98	2008-02-03 19:14:44	116.49637	39.9659
98	2008-02-03 19:19:44	116.49637	39.9659
98	2008-02-03 19:24:44	116.49637	39.96589
98	2008-02-03 19:29:44	116.49638	39.96589
98	2008-02-03 19:34:43	116.49341	39.97491
98	2008-02-03 19:39:43	116.48377	39.97668
98	2008-02-03 19:43:39	116.48394	39.97862
98	2008-02-03 19:48:39	116.49346	39.97117
98	2008-02-03 19:51:30	116.49716	39.9655
98	2008-02-03 19:56:30	116.49344	39.97195
98	2008-02-03 20:01:30	116.48681	39.97588
98	2008-02-03 20:04:14	116.48371	39.97529
98	2008-02-03 20:09:14	116.47445	39.97195
98	2008-02-03 20:19:14	116.48359	39.92193
98	2008-02-03 20:24:14	116.45321	39.90707
98	2008-02-03 20:29:14	116.44507	39.90712
98	2008-02-03 20:34:14	116.4414	39.90718
98	2008-02-03 20:39:14	116.44092	39.90566
98	2008-02-03 20:44:13	116.43851	39.90712
98	2008-02-03 20:49:14	116.43122	39.90718
98	2008-02-03 20:54:15	116.42064	39.91332
98	2008-02-03 20:59:15	116.42658	39.92298
98	2008-02-03 21:04:15	116.42769	39.94454
98	2008-02-03 21:09:15	116.45345	39.95272
98	2008-02-03 21:09:55	116.45514	39.95014
98	2008-02-03 21:14:55	116.44934	39.94316
98	2008-02-03 21:19:04	116.44788	39.93457
98	2008-02-03 21:22:22	116.44141	39.93298
98	2008-02-03 21:27:22	116.43562	39.92539
98	2008-02-03 21:37:22	116.43349	39.92271
98	2008-02-03 21:38:56	116.43162	39.92302
98	2008-02-03 21:43:56	116.40764	39.94782
98	2008-02-03 21:48:56	116.3517	39.94315
98	2008-02-03 21:48:56	116.3517	39.94315
98	2008-02-03 21:53:56	116.34212	39.94875
98	2008-02-03 21:59:50	116.3459	39.93945
98	2008-02-03 22:04:51	116.34703	39.92273
98	2008-02-03 22:07:19	116.34776	39.92218
98	2008-02-03 22:12:19	116.3502	39.90735
98	2008-02-03 22:17:19	116.35707	39.89456
98	2008-02-03 22:22:19	116.36061	39.882
98	2008-02-03 22:26:55	116.36525	39.87473
98	2008-02-03 22:31:56	116.35749	39.88154
98	2008-02-03 22:35:50	116.35152	39.88348
98	2008-02-03 22:40:50	116.34272	39.89706
98	2008-02-03 22:55:50	116.27856	39.95336
98	2008-02-03 22:55:50	116.27856	39.95336
98	2008-02-03 23:05:25	116.27567	39.95262
98	2008-02-03 23:10:25	116.29375	39.94465
98	2008-02-03 23:15:24	116.30425	39.91156
98	2008-02-03 23:20:24	116.3041	39.89074
98	2008-02-03 23:25:24	116.32359	39.88871
98	2008-02-03 23:37:50	116.37019	39.89843
98	2008-02-03 23:42:50	116.39146	39.9061
98	2008-02-03 23:51:01	116.42068	39.90445
98	2008-02-03 23:56:00	116.41428	39.90205
98	2008-02-03 23:58:06	116.41208	39.90467
98	2008-02-04 00:03:06	116.40466	39.92044
98	2008-02-04 00:08:06	116.40229	39.93881
98	2008-02-04 00:08:06	116.40229	39.93881
98	2008-02-04 00:13:06	116.40162	39.96192
98	2008-02-04 00:17:09	116.40357	39.98101
98	2008-02-04 00:17:09	116.40357	39.98101
98	2008-02-04 00:22:08	116.41174	39.96857
98	2008-02-04 00:27:08	116.41008	39.94955
98	2008-02-04 00:31:01	116.41449	39.94776
98	2008-02-04 00:36:01	116.42614	39.9532
98	2008-02-04 00:40:15	116.44098	39.95578
98	2008-02-04 00:45:15	116.44717	39.95081
98	2008-02-04 00:50:15	116.44656	39.95103
98	2008-02-04 00:55:15	116.44658	39.95104
98	2008-02-04 01:00:16	116.44658	39.95104
98	2008-02-04 01:05:16	116.44658	39.95104
98	2008-02-04 01:10:16	116.44658	39.95104
98	2008-02-04 01:15:15	116.44663	39.95104
98	2008-02-04 01:20:15	116.44933	39.9362
98	2008-02-04 01:25:15	116.45163	39.92989
98	2008-02-04 01:30:15	116.45161	39.92987
98	2008-02-04 01:35:15	116.44875	39.93452
98	2008-02-04 01:40:15	116.4377	39.92539
98	2008-02-04 01:45:15	116.40727	39.9231
98	2008-02-04 01:46:59	116.4071	39.92367
98	2008-02-04 01:52:00	116.42882	39.92357
98	2008-02-04 02:02:00	116.45434	39.98794
98	2008-02-04 02:04:54	116.45121	39.99478
98	2008-02-04 02:09:54	116.4595	39.98689
98	2008-02-04 02:14:54	116.49166	39.9706
98	2008-02-04 02:19:54	116.49165	39.97058
98	2008-02-04 02:24:54	116.49167	39.97059
98	2008-02-04 02:29:54	116.49167	39.9706
98	2008-02-04 02:34:54	116.49167	39.9706
98	2008-02-04 02:39:54	116.49168	39.9706
98	2008-02-04 02:44:54	116.49168	39.97061
98	2008-02-04 02:49:54	116.49169	39.97061
98	2008-02-04 02:54:55	116.49169	39.97061
98	2008-02-04 02:59:54	116.49169	39.97061
98	2008-02-04 03:04:54	116.4917	39.97061
98	2008-02-04 03:09:54	116.4917	39.9706
98	2008-02-04 03:14:54	116.4917	39.97061
98	2008-02-04 03:19:54	116.49171	39.97061
98	2008-02-04 03:24:54	116.49171	39.97061
98	2008-02-04 03:29:54	116.49168	39.97085
98	2008-02-04 03:34:54	116.49176	39.97062
98	2008-02-04 03:39:54	116.49173	39.97061
98	2008-02-04 03:44:54	116.49173	39.97063
98	2008-02-04 03:49:54	116.49173	39.97063
98	2008-02-04 03:54:54	116.49173	39.97062
98	2008-02-04 03:59:54	116.49171	39.97061
98	2008-02-04 04:04:54	116.49171	39.97061
98	2008-02-04 04:09:54	116.49171	39.97062
98	2008-02-04 04:14:54	116.49172	39.97062
98	2008-02-04 04:19:54	116.49172	39.97062
98	2008-02-04 04:24:54	116.49172	39.97062
98	2008-02-04 04:29:54	116.49172	39.97062
98	2008-02-04 04:34:54	116.49172	39.97061
98	2008-02-04 04:34:54	116.49172	39.97061
98	2008-02-04 04:39:54	116.49172	39.97061
98	2008-02-04 04:44:54	116.49171	39.97062
98	2008-02-04 04:49:54	116.49171	39.97061
98	2008-02-04 04:54:54	116.49171	39.97061
98	2008-02-04 04:59:54	116.49171	39.97062
98	2008-02-04 05:04:54	116.49171	39.97062
98	2008-02-04 05:09:54	116.49171	39.97063
98	2008-02-04 05:14:53	116.49171	39.97063
98	2008-02-04 05:19:53	116.49171	39.97063
98	2008-02-04 05:24:53	116.49171	39.97063
98	2008-02-04 05:29:53	116.49171	39.97064
98	2008-02-04 05:34:53	116.49171	39.97063
98	2008-02-04 05:39:53	116.49171	39.97063
98	2008-02-04 05:44:53	116.49171	39.97063
98	2008-02-04 05:49:53	116.4917	39.97063
98	2008-02-04 05:54:54	116.4917	39.97063
98	2008-02-04 05:59:54	116.4917	39.97063
98	2008-02-04 06:04:54	116.4916	39.97058
98	2008-02-04 06:09:54	116.49164	39.9706
98	2008-02-04 06:14:53	116.49164	39.97061
98	2008-02-04 06:19:53	116.49164	39.97061
98	2008-02-04 06:29:53	116.49166	39.9706
98	2008-02-04 06:34:53	116.49165	39.97061
98	2008-02-04 06:54:54	116.49714	39.96746
98	2008-02-04 06:56:54	116.49733	39.96726
98	2008-02-04 06:59:53	116.49773	39.96688
98	2008-02-04 06:59:53	116.49773	39.96688
98	2008-02-04 07:04:53	116.49712	39.96531
98	2008-02-04 07:04:53	116.49712	39.96531
98	2008-02-04 07:14:53	116.49716	39.96526
98	2008-02-04 07:19:53	116.4972	39.96518
98	2008-02-04 07:24:53	116.49725	39.96467
98	2008-02-04 07:29:53	116.48358	39.95771
98	2008-02-04 07:34:53	116.46872	39.95228
98	2008-02-04 07:39:53	116.45593	39.94638
98	2008-02-04 07:44:53	116.45515	39.92978
98	2008-02-04 07:49:53	116.45836	39.92182
98	2008-02-04 07:54:53	116.46079	39.92307
98	2008-02-04 08:00:58	116.43521	39.92259
98	2008-02-04 08:02:03	116.43441	39.92154
98	2008-02-04 08:07:03	116.44307	39.93229
98	2008-02-04 08:11:55	116.43249	39.92564
98	2008-02-04 08:16:55	116.40134	39.9477
98	2008-02-04 08:21:55	116.34323	39.93855
98	2008-02-04 08:26:55	116.28495	39.9464
98	2008-02-04 08:26:55	116.28495	39.9464
98	2008-02-04 08:31:55	116.24589	39.94603
98	2008-02-04 08:36:55	116.20857	39.94781
98	2008-02-04 08:39:37	116.19291	39.94649
98	2008-02-04 08:44:36	116.19356	39.93658
98	2008-02-04 08:49:36	116.20512	39.93235
98	2008-02-04 08:54:36	116.23912	39.92827
98	2008-02-04 08:57:16	116.25409	39.92797
98	2008-02-04 09:02:16	116.2783	39.92294
98	2008-02-04 09:07:16	116.31748	39.92223
98	2008-02-04 09:10:10	116.33383	39.92165
98	2008-02-04 09:15:10	116.33792	39.92909
98	2008-02-04 09:20:10	116.34566	39.93864
98	2008-02-04 09:20:10	116.34566	39.93864
98	2008-02-04 09:24:22	116.35282	39.94133
98	2008-02-04 09:29:22	116.34951	39.92972
98	2008-02-04 09:34:22	116.34847	39.89715
98	2008-02-04 09:39:22	116.32232	39.8959
98	2008-02-04 09:42:15	116.31522	39.89623
98	2008-02-04 09:47:15	116.32495	39.90591
98	2008-02-04 09:52:15	116.32915	39.90982
98	2008-02-04 09:57:15	116.33881	39.91667
98	2008-02-04 10:02:15	116.33808	39.92497
98	2008-02-04 10:07:15	116.34485	39.93848
98	2008-02-04 10:12:15	116.35288	39.94155
98	2008-02-04 10:12:41	116.35272	39.94145
98	2008-02-04 10:24:29	116.34679	39.97107
98	2008-02-04 10:26:50	116.35106	39.96617
98	2008-02-04 10:31:50	116.40019	39.96723
98	2008-02-04 10:35:09	116.40149	39.97607
98	2008-02-04 10:36:50	116.40153	39.97628
98	2008-02-04 10:41:03	116.4179	39.97407
98	2008-02-04 10:46:03	116.42558	39.96773
98	2008-02-04 10:48:23	116.42958	39.96369
98	2008-02-04 10:53:23	116.43391	39.94815
98	2008-02-04 10:58:23	116.44428	39.94475
98	2008-02-04 11:03:23	116.44412	39.93261
98	2008-02-04 11:05:24	116.44407	39.92251
98	2008-02-04 11:10:24	116.44707	39.92569
98	2008-02-04 11:15:24	116.45646	39.92756
98	2008-02-04 11:17:15	116.46092	39.92594
98	2008-02-04 11:22:16	116.45761	39.92196
98	2008-02-04 11:27:16	116.45423	39.91998
98	2008-02-04 11:32:16	116.45514	39.909
98	2008-02-04 11:37:16	116.4503	39.90731
98	2008-02-04 11:42:15	116.43561	39.90736
98	2008-02-04 11:47:15	116.41522	39.90715
98	2008-02-04 11:50:21	116.40993	39.90809
98	2008-02-04 11:55:21	116.41175	39.91204
98	2008-02-04 12:00:21	116.42682	39.91304
98	2008-02-04 12:01:14	116.42844	39.91069
98	2008-02-04 12:05:21	116.43021	39.91504
98	2008-02-04 12:10:21	116.43162	39.91672
98	2008-02-04 12:15:21	116.43163	39.91673
98	2008-02-04 12:19:41	116.43156	39.91679
98	2008-02-04 12:24:41	116.42762	39.93721
98	2008-02-04 12:29:41	116.44765	39.95699
98	2008-02-04 12:30:09	116.44598	39.95825
98	2008-02-04 12:35:09	116.45027	39.95363
98	2008-02-04 12:40:09	116.44601	39.95163
98	2008-02-04 12:45:09	116.44597	39.95162
98	2008-02-04 12:50:09	116.44606	39.95161
98	2008-02-04 12:55:09	116.44606	39.95161
98	2008-02-04 13:00:06	116.47688	39.95463
98	2008-02-04 13:00:06	116.47688	39.95463
98	2008-02-04 13:00:06	116.47688	39.95463
98	2008-02-04 13:04:53	116.44988	39.95
98	2008-02-04 13:09:54	116.44929	39.94154
98	2008-02-04 13:13:05	116.44957	39.93792
98	2008-02-04 13:18:04	116.44549	39.9325
98	2008-02-04 13:23:04	116.43832	39.93992
98	2008-02-04 13:24:12	116.4346	39.94011
98	2008-02-04 13:29:12	116.42076	39.93973
98	2008-02-04 13:34:12	116.41107	39.93965
98	2008-02-04 13:39:12	116.39923	39.93946
98	2008-02-04 13:41:26	116.4013	39.93942
98	2008-02-04 13:44:12	116.41065	39.93698
98	2008-02-04 13:46:26	116.40614	39.93559
98	2008-02-04 13:51:26	116.41549	39.93945
98	2008-02-04 13:56:26	116.43325	39.93518
98	2008-02-04 14:01:26	116.43277	39.93737
98	2008-02-04 14:06:26	116.43303	39.94014
98	2008-02-04 14:11:26	116.43312	39.94267
98	2008-02-04 14:14:25	116.43281	39.94282
98	2008-02-04 14:19:25	116.44453	39.93994
98	2008-02-04 14:24:25	116.45546	39.92347
98	2008-02-04 14:27:20	116.45892	39.92164
98	2008-02-04 14:32:21	116.45842	39.92136
98	2008-02-04 14:37:21	116.46075	39.92754
98	2008-02-04 14:42:21	116.4558	39.93819
98	2008-02-04 14:47:21	116.46292	39.94354
98	2008-02-04 14:52:21	116.46042	39.94642
98	2008-02-04 14:57:21	116.4569	39.95143
98	2008-02-04 14:59:37	116.45673	39.95467
98	2008-02-04 15:09:37	116.44313	39.90752
98	2008-02-04 15:14:37	116.42452	39.90661
98	2008-02-04 15:19:37	116.40144	39.90668
98	2008-02-04 15:24:37	116.3733	39.906
98	2008-02-04 15:34:37	116.31094	39.90638
98	2008-02-04 15:39:37	116.31066	39.90497
98	2008-02-04 15:42:43	116.30872	39.89602
98	2008-02-04 15:47:43	116.30447	39.9036
98	2008-02-04 15:52:43	116.30577	39.90538
98	2008-02-04 15:57:43	116.3054	39.90726
98	2008-02-04 16:02:43	116.30472	39.9215
98	2008-02-04 16:07:43	116.3044	39.93014
98	2008-02-04 16:10:28	116.31123	39.93808
98	2008-02-04 16:15:28	116.31961	39.92694
98	2008-02-04 16:20:28	116.32834	39.91555
98	2008-02-04 16:25:28	116.3162	39.90981
98	2008-02-04 16:28:37	116.31507	39.9031
98	2008-02-04 16:33:38	116.31515	39.90158
98	2008-02-04 16:38:38	116.3222	39.90972
98	2008-02-04 16:43:38	116.33278	39.91263
98	2008-02-04 16:45:36	116.33349	39.91691
98	2008-02-04 16:50:36	116.33885	39.91297
98	2008-02-04 16:52:55	116.34019	39.90736
98	2008-02-04 16:56:16	116.34057	39.90603
98	2008-02-04 17:01:16	116.33871	39.91588
98	2008-02-04 17:06:16	116.33826	39.92155
98	2008-02-04 17:11:16	116.33789	39.9318
98	2008-02-04 17:16:16	116.34616	39.93964
98	2008-02-04 17:17:36	116.34386	39.94413
98	2008-02-04 17:21:49	116.34037	39.95585
98	2008-02-04 17:26:49	116.34931	39.95048
98	2008-02-04 17:31:49	116.34919	39.93833
98	2008-02-04 17:33:32	116.3491	39.93627
98	2008-02-04 17:36:49	116.35032	39.93885
98	2008-02-04 17:39:05	116.35719	39.94314
98	2008-02-04 17:41:49	116.3653	39.94688
98	2008-02-04 17:46:49	116.36598	39.94154
98	2008-02-04 17:49:29	116.36661	39.93531
98	2008-02-04 17:54:30	116.37348	39.93153
98	2008-02-04 17:59:30	116.373	39.94087
98	2008-02-04 18:04:30	116.3978	39.94762
98	2008-02-04 18:09:30	116.4306	39.9481
98	2008-02-04 18:14:30	116.45639	39.95547
98	2008-02-04 18:19:30	116.46568	39.96463
98	2008-02-04 18:24:29	116.48367	39.97
98	2008-02-04 18:29:29	116.4974	39.96704
98	2008-02-04 18:34:29	116.49741	39.96705
98	2008-02-04 18:39:29	116.49635	39.96603
98	2008-02-04 18:44:29	116.49636	39.96606
98	2008-02-04 18:49:29	116.49636	39.96606
98	2008-02-04 18:54:29	116.49636	39.96606
98	2008-02-04 18:59:29	116.49636	39.96607
98	2008-02-04 19:04:29	116.49636	39.96606
98	2008-02-04 19:09:29	116.49636	39.96606
98	2008-02-04 19:14:29	116.49703	39.9697
98	2008-02-04 19:19:29	116.48471	39.97569
98	2008-02-04 19:19:29	116.48471	39.97569
98	2008-02-04 19:24:29	116.48388	39.97865
98	2008-02-04 19:29:29	116.47875	39.97578
98	2008-02-04 19:34:29	116.46038	39.95922
98	2008-02-04 19:39:29	116.44816	39.95699
98	2008-02-04 19:53:20	116.44936	39.9555
98	2008-02-04 19:53:20	116.44936	39.9555
98	2008-02-04 19:58:20	116.45552	39.93197
98	2008-02-04 20:03:20	116.45584	39.91937
98	2008-02-04 20:08:20	116.45536	39.90213
98	2008-02-04 20:13:20	116.44507	39.89235
98	2008-02-04 20:18:20	116.41516	39.89183
98	2008-02-04 20:28:20	116.38521	39.88845
98	2008-02-04 20:33:20	116.37989	39.88816
98	2008-02-04 20:41:39	116.38375	39.88478
98	2008-02-04 20:42:10	116.38149	39.88487
98	2008-02-04 20:47:10	116.37856	39.88748
98	2008-02-04 20:49:59	116.37806	39.8978
98	2008-02-04 20:54:59	116.37475	39.90281
98	2008-02-04 21:03:03	116.36828	39.90761
98	2008-02-04 21:08:03	116.35788	39.9059
98	2008-02-04 21:13:03	116.35046	39.89931
98	2008-02-04 21:23:03	116.28897	39.87958
98	2008-02-04 21:27:56	116.2797	39.86807
98	2008-02-04 21:36:28	116.29472	39.88477
98	2008-02-04 21:41:28	116.30365	39.8845
98	2008-02-04 21:51:28	116.31634	39.892
98	2008-02-04 21:56:28	116.33596	39.89624
98	2008-02-04 22:03:14	116.35266	39.90579
98	2008-02-04 22:08:14	116.36809	39.8989
98	2008-02-04 22:17:44	116.38722	39.88502
98	2008-02-04 22:22:45	116.40562	39.89152
98	2008-02-04 22:25:02	116.4101	39.89581
98	2008-02-04 22:35:02	116.47816	39.90426
98	2008-02-04 22:40:02	116.51739	39.90778
98	2008-02-04 22:41:11	116.51565	39.9139
98	2008-02-04 22:46:11	116.50594	39.91521
98	2008-02-04 22:51:11	116.48437	39.92116
98	2008-02-04 22:56:11	116.4682	39.92967
98	2008-02-04 23:01:11	116.45517	39.93037
98	2008-02-04 23:06:11	116.44918	39.92874
98	2008-02-04 23:06:11	116.44918	39.92874
98	2008-02-04 23:09:58	116.44692	39.9257
98	2008-02-04 23:14:58	116.45441	39.93263
98	2008-02-04 23:20:45	116.43453	39.96867
98	2008-02-04 23:25:46	116.42526	39.96299
98	2008-02-04 23:26:39	116.42364	39.96081
98	2008-02-04 23:31:39	116.41046	39.94977
98	2008-02-04 23:36:39	116.3629	39.94661
98	2008-02-04 23:41:39	116.31122	39.93837
98	2008-02-04 23:46:55	116.29994	39.91973
98	2008-02-04 23:51:55	116.30492	39.90477
98	2008-02-04 23:53:34	116.31068	39.9085
98	2008-02-04 23:58:34	116.34218	39.9059
98	2008-02-05 00:03:34	116.38452	39.90604
98	2008-02-05 00:08:34	116.40054	39.90823
98	2008-02-05 00:11:40	116.40798	39.91411
98	2008-02-05 00:16:40	116.40824	39.90711
98	2008-02-05 00:21:40	116.40772	39.91349
98	2008-02-05 00:26:40	116.40622	39.9245
98	2008-02-05 00:27:32	116.40709	39.92398
98	2008-02-05 00:32:32	116.40237	39.9392
98	2008-02-05 00:37:32	116.4007	39.95008
98	2008-02-05 00:38:27	116.39765	39.95071
98	2008-02-05 00:38:27	116.39765	39.95071
98	2008-02-05 00:42:33	116.4061	39.94769
98	2008-02-05 00:49:56	116.4206	39.90374
98	2008-02-05 00:54:55	116.41354	39.90009
98	2008-02-05 00:59:55	116.41139	39.89457
98	2008-02-05 01:04:26	116.41152	39.89443
98	2008-02-05 01:09:26	116.42686	39.89934
98	2008-02-05 01:14:26	116.48413	39.90586
98	2008-02-05 01:19:26	116.49007	39.93961
98	2008-02-05 01:19:46	116.49047	39.94062
98	2008-02-05 01:24:46	116.4835	39.9325
98	2008-02-05 01:25:18	116.4803	39.93253
98	2008-02-05 01:30:18	116.47855	39.92374
98	2008-02-05 01:35:18	116.47227	39.92719
98	2008-02-05 01:40:18	116.4723	39.92713
98	2008-02-05 01:46:42	116.46874	39.93644
98	2008-02-05 01:51:42	116.45958	39.93067
98	2008-02-05 01:56:42	116.44942	39.93137
98	2008-02-05 01:58:32	116.45076	39.93121
98	2008-02-05 02:03:32	116.45876	39.91191
98	2008-02-05 02:05:21	116.47008	39.91057
98	2008-02-05 02:31:51	116.45161	39.92977
98	2008-02-05 02:36:51	116.45162	39.92979
98	2008-02-05 02:46:52	116.45163	39.9298
98	2008-02-05 02:51:30	116.45158	39.92981
98	2008-02-05 02:54:04	116.45794	39.93221
98	2008-02-05 02:59:04	116.45089	39.93109
98	2008-02-05 03:04:04	116.45176	39.92982
98	2008-02-05 03:09:04	116.45175	39.92984
98	2008-02-05 03:14:04	116.45171	39.92986
98	2008-02-05 03:19:04	116.45172	39.92987
98	2008-02-05 03:24:04	116.45172	39.92986
98	2008-02-05 03:25:58	116.45172	39.92986
98	2008-02-05 03:30:58	116.45596	39.94676
98	2008-02-05 03:35:13	116.47422	39.95619
98	2008-02-05 03:40:13	116.46462	39.95447
98	2008-02-05 03:45:13	116.44999	39.95002
98	2008-02-05 03:50:13	116.44655	39.95101
98	2008-02-05 04:00:13	116.44681	39.95115
98	2008-02-05 04:05:13	116.44677	39.95114
98	2008-02-05 04:10:13	116.44675	39.95114
98	2008-02-05 04:15:13	116.44673	39.95114
98	2008-02-05 04:20:13	116.44673	39.95114
98	2008-02-05 04:25:12	116.44672	39.95115
98	2008-02-05 04:30:12	116.44772	39.95043
98	2008-02-05 04:35:12	116.47104	39.96872
98	2008-02-05 04:40:12	116.49176	39.97071
98	2008-02-05 04:40:12	116.49176	39.97071
98	2008-02-05 04:45:12	116.49176	39.97064
98	2008-02-05 04:50:12	116.49176	39.97063
98	2008-02-05 04:55:12	116.49176	39.97064
98	2008-02-05 05:00:12	116.49177	39.97065
98	2008-02-05 05:05:13	116.49176	39.97066
98	2008-02-05 05:15:13	116.49176	39.97067
98	2008-02-05 05:20:13	116.49176	39.97067
98	2008-02-05 05:25:13	116.49177	39.97067
98	2008-02-05 05:30:13	116.49177	39.97066
98	2008-02-05 05:35:12	116.49177	39.97066
98	2008-02-05 05:40:12	116.49176	39.97066
98	2008-02-05 05:45:12	116.49176	39.97065
98	2008-02-05 05:50:12	116.49175	39.97065
98	2008-02-05 05:55:12	116.49175	39.97065
98	2008-02-05 06:00:12	116.49175	39.97064
98	2008-02-05 06:05:12	116.49175	39.97064
98	2008-02-05 06:10:12	116.49175	39.97064
98	2008-02-05 06:15:12	116.49175	39.97064
98	2008-02-05 06:20:12	116.49175	39.97064
98	2008-02-05 06:25:12	116.49175	39.97064
98	2008-02-05 06:30:12	116.49175	39.97063
98	2008-02-05 06:35:12	116.49706	39.96746
98	2008-02-05 06:40:12	116.49738	39.96728
98	2008-02-05 06:45:12	116.49708	39.96561
98	2008-02-05 06:50:12	116.49708	39.96561
98	2008-02-05 06:55:12	116.49708	39.96561
98	2008-02-05 07:05:12	116.47908	39.95968
98	2008-02-05 07:05:12	116.47908	39.95968
98	2008-02-05 07:10:12	116.46522	39.95092
98	2008-02-05 07:11:09	116.46754	39.94593
98	2008-02-05 07:16:09	116.46853	39.97458
98	2008-02-05 07:16:09	116.46853	39.97458
98	2008-02-05 07:21:09	116.53581	40.02312
98	2008-02-05 07:26:09	116.57925	40.04705
98	2008-02-05 07:29:38	116.58658	40.07733
98	2008-02-05 07:34:38	116.5815	40.06858
98	2008-02-05 07:39:38	116.58761	40.05346
98	2008-02-05 07:44:37	116.58179	40.04813
98	2008-02-05 07:49:37	116.55053	40.02266
98	2008-02-05 07:59:37	116.49601	39.98676
98	2008-02-05 08:04:37	116.47397	39.9776
98	2008-02-05 08:09:37	116.47353	39.97794
98	2008-02-05 08:14:37	116.47351	39.97795
98	2008-02-05 08:20:15	116.45033	39.99122
98	2008-02-05 08:20:51	116.44951	39.99223
98	2008-02-05 08:25:52	116.45988	39.98667
98	2008-02-05 08:27:47	116.46441	39.98387
98	2008-02-05 09:29:34	116.58877	40.04729
98	2008-02-05 09:32:00	116.58601	40.04729
98	2008-02-05 09:37:00	116.58552	40.05461
98	2008-02-05 09:39:53	116.57592	40.06262
98	2008-02-05 09:39:53	116.57592	40.06262
98	2008-02-05 09:49:53	116.5662	40.04011
98	2008-02-05 09:54:53	116.55754	40.02966
98	2008-02-05 09:59:53	116.55525	40.01748
98	2008-02-05 10:04:53	116.52408	40.00366
98	2008-02-05 10:09:53	116.50353	39.98747
98	2008-02-05 10:14:53	116.48386	39.98665
98	2008-02-05 10:19:53	116.47683	39.98558
98	2008-02-05 10:24:53	116.47075	39.98638
98	2008-02-05 10:28:08	116.46864	39.98486
98	2008-02-05 10:28:08	116.46864	39.98486
98	2008-02-05 10:33:08	116.43719	39.98605
98	2008-02-05 10:37:08	116.40184	39.99076
98	2008-02-05 10:42:08	116.41015	39.99384
98	2008-02-05 10:46:05	116.41565	39.99044
98	2008-02-05 10:51:05	116.41151	40.01951
98	2008-02-05 10:52:47	116.40855	40.02575
98	2008-02-05 10:56:05	116.41114	40.01716
98	2008-02-05 11:01:05	116.41072	39.99349
98	2008-02-05 11:06:05	116.41167	39.96865
98	2008-02-05 11:11:05	116.42961	39.96762
98	2008-02-05 11:14:16	116.43196	39.95824
98	2008-02-05 11:19:16	116.43975	39.95276
98	2008-02-05 11:24:16	116.43925	39.94953
98	2008-02-05 11:29:16	116.43764	39.93984
98	2008-02-05 11:34:16	116.43306	39.94253
98	2008-02-05 11:39:16	116.43317	39.94263
98	2008-02-05 11:39:36	116.43332	39.94278
98	2008-02-05 11:44:36	116.42744	39.9461
98	2008-02-05 11:49:36	116.4287	39.91118
98	2008-02-05 11:57:18	116.41825	39.90616
98	2008-02-05 12:01:24	116.42088	39.90779
98	2008-02-05 12:02:18	116.42081	39.91041
98	2008-02-05 12:05:02	116.42047	39.9163
98	2008-02-05 12:10:03	116.41737	39.93226
98	2008-02-05 12:15:03	116.39316	39.93201
98	2008-02-05 12:15:36	116.39007	39.93246
98	2008-02-05 12:20:02	116.38979	39.93857
98	2008-02-05 12:23:25	116.3989	39.94208
98	2008-02-05 12:23:25	116.3989	39.94208
98	2008-02-05 12:28:25	116.4023	39.93996
98	2008-02-05 12:33:23	116.40777	39.93924
98	2008-02-05 12:38:23	116.41048	39.94342
98	2008-02-05 12:43:23	116.41247	39.95516
98	2008-02-05 12:43:23	116.41247	39.95516
98	2008-02-05 12:48:23	116.42591	39.95774
98	2008-02-05 12:48:23	116.42591	39.95774
98	2008-02-05 12:51:02	116.42956	39.96452
98	2008-02-05 12:56:02	116.44595	39.9578
98	2008-02-05 13:03:16	116.43797	39.94984
98	2008-02-05 13:08:16	116.42791	39.94598
98	2008-02-05 13:13:16	116.37535	39.94757
98	2008-02-05 13:18:16	116.34925	39.94182
98	2008-02-05 13:23:16	116.3494	39.93341
98	2008-02-05 13:28:16	116.35043	39.91232
98	2008-02-05 13:33:15	116.34251	39.89135
98	2008-02-05 13:38:15	116.33609	39.8826
98	2008-02-05 13:40:41	116.33352	39.87812
98	2008-02-05 13:43:15	116.33497	39.87811
98	2008-02-05 13:48:15	116.33644	39.89005
98	2008-02-05 13:53:15	116.33652	39.89066
98	2008-02-05 13:58:15	116.33628	39.89566
98	2008-02-05 14:03:16	116.33709	39.90547
98	2008-02-05 14:08:16	116.3426	39.92188
98	2008-02-05 14:08:40	116.34562	39.922
98	2008-02-05 14:13:40	116.34016	39.92121
98	2008-02-05 14:16:38	116.34667	39.92279
98	2008-02-05 14:21:38	116.32875	39.92694
98	2008-02-05 14:26:38	116.32016	39.93624
98	2008-02-05 14:31:38	116.3154	39.96502
98	2008-02-05 14:34:04	116.30624	39.9629
98	2008-02-05 14:39:04	116.32816	39.96103
98	2008-02-05 14:44:04	116.33444	39.96092
98	2008-02-05 14:49:04	116.33445	39.96094
98	2008-02-05 14:49:04	116.33445	39.96094
98	2008-02-05 14:54:04	116.33445	39.96094
98	2008-02-05 15:04:53	116.35943	39.97042
98	2008-02-05 15:09:04	116.36327	39.9753
98	2008-02-05 15:14:04	116.37455	39.97918
98	2008-02-05 15:19:04	116.38015	39.98611
98	2008-02-05 15:24:04	116.41544	39.98719
98	2008-02-05 15:29:04	116.41772	39.98742
98	2008-02-05 15:31:18	116.41803	39.98632
98	2008-02-05 15:36:19	116.46255	39.97094
98	2008-02-05 15:37:59	116.47302	39.97808
98	2008-02-05 15:42:59	116.4844	39.96469
98	2008-02-05 15:47:59	116.49352	39.95268
98	2008-02-05 15:52:59	116.49228	39.95891
98	2008-02-05 15:57:59	116.48975	39.96118
98	2008-02-05 15:59:25	116.48758	39.96269
98	2008-02-05 16:04:25	116.47724	39.95513
98	2008-02-05 16:09:25	116.45771	39.94873
98	2008-02-05 16:14:25	116.4269	39.96823
98	2008-02-05 16:18:17	116.39596	39.968
98	2008-02-05 16:23:17	116.40004	39.97386
98	2008-02-05 16:28:17	116.40141	39.97148
98	2008-02-05 16:33:18	116.40273	39.97939
98	2008-02-05 16:35:38	116.40474	39.98057
98	2008-02-05 16:40:38	116.41837	39.97577
98	2008-02-05 16:43:56	116.42165	39.9706
98	2008-02-05 16:48:56	116.41804	39.98173
98	2008-02-05 16:53:56	116.4474	39.98004
98	2008-02-05 16:54:35	116.44743	39.97998
98	2008-02-05 16:59:35	116.45861	39.96686
98	2008-02-05 16:59:35	116.45861	39.96686
98	2008-02-05 17:09:35	116.45553	39.92673
98	2008-02-05 17:14:35	116.45535	39.89349
98	2008-02-05 17:19:35	116.44247	39.85799
98	2008-02-05 17:24:35	116.42242	39.85697
98	2008-02-05 17:29:35	116.38993	39.85578
98	2008-02-05 17:34:36	116.34954	39.85108
98	2008-02-05 17:39:36	116.32367	39.84702
98	2008-02-05 17:44:35	116.31574	39.84664
98	2008-02-05 17:49:35	116.30326	39.84992
98	2008-02-05 17:54:35	116.3129	39.84678
98	2008-02-05 17:59:35	116.32885	39.84736
98	2008-02-05 18:04:35	116.37042	39.8557
98	2008-02-05 18:09:35	116.41317	39.85577
98	2008-02-05 18:15:29	116.4551	39.88156
98	2008-02-05 18:20:29	116.47883	39.90683
98	2008-02-05 18:25:29	116.48407	39.94714
98	2008-02-05 18:30:29	116.49156	39.96064
98	2008-02-05 18:35:29	116.49743	39.96363
98	2008-02-05 18:40:29	116.49752	39.96721
98	2008-02-05 18:45:30	116.49641	39.96601
98	2008-02-05 18:50:30	116.49644	39.96603
98	2008-02-05 18:55:30	116.49642	39.96603
98	2008-02-05 19:00:30	116.49726	39.96408
98	2008-02-05 19:00:30	116.49726	39.96408
98	2008-02-05 19:05:29	116.48402	39.95774
98	2008-02-05 19:15:29	116.45123	39.94728
98	2008-02-05 19:19:23	116.44926	39.93792
98	2008-02-05 19:21:33	116.44635	39.93396
98	2008-02-05 19:26:33	116.44504	39.93253
98	2008-02-05 19:31:33	116.44359	39.92564
98	2008-02-05 19:36:33	116.4305	39.92321
98	2008-02-05 19:40:19	116.4295	39.93016
98	2008-02-05 19:45:19	116.42236	39.94841
98	2008-02-05 19:50:19	116.41219	39.95821
98	2008-02-05 19:55:19	116.41174	39.96702
98	2008-02-05 20:00:19	116.41109	39.98303
98	2008-02-05 20:05:19	116.41143	40.00119
98	2008-02-05 20:10:19	116.41207	40.03038
98	2008-02-05 20:15:20	116.41768	40.03932
98	2008-02-05 20:15:46	116.41703	40.03908
98	2008-02-05 20:20:46	116.41828	40.03604
98	2008-02-05 20:25:46	116.4116	40.03155
98	2008-02-05 20:30:46	116.40414	40.00458
98	2008-02-05 20:32:47	116.40136	40.00137
98	2008-02-05 20:37:47	116.40102	39.97834
98	2008-02-05 20:42:48	116.4016	39.95687
98	2008-02-05 20:47:47	116.40183	39.93206
98	2008-02-05 20:48:45	116.39689	39.93213
98	2008-02-05 20:53:46	116.39666	39.93938
98	2008-02-05 20:58:36	116.41047	39.93994
98	2008-02-05 21:03:36	116.42691	39.93967
98	2008-02-05 21:08:35	116.43387	39.95042
98	2008-02-05 21:13:35	116.43946	39.94282
98	2008-02-05 21:18:34	116.43214	39.93242
98	2008-02-05 21:23:34	116.43132	39.926
98	2008-02-05 21:26:05	116.43266	39.92317
98	2008-02-05 21:31:05	116.42038	39.9205
98	2008-02-05 21:32:04	116.42276	39.9215
98	2008-02-05 21:36:05	116.42003	39.92564
98	2008-02-05 21:41:05	116.41946	39.93169
98	2008-02-05 21:46:06	116.41451	39.91776
98	2008-02-05 21:48:02	116.41153	39.91886
98	2008-02-05 21:51:05	116.41125	39.92536
98	2008-02-05 21:56:05	116.41129	39.92257
98	2008-02-05 22:01:05	116.38983	39.92195
98	2008-02-05 22:06:05	116.36775	39.92269
98	2008-02-05 22:14:49	116.32277	39.9301
98	2008-02-05 22:16:34	116.32286	39.92946
98	2008-02-05 22:21:34	116.33848	39.91917
98	2008-02-05 22:21:44	116.33846	39.91891
98	2008-02-05 22:26:34	116.3388	39.91721
98	2008-02-05 22:31:34	116.3289	39.90192
98	2008-02-05 22:36:09	116.3169	39.89745
98	2008-02-05 22:41:09	116.32759	39.90145
98	2008-02-05 22:45:59	116.33264	39.90576
98	2008-02-05 22:55:59	116.3353	39.88888
98	2008-02-05 23:00:15	116.32403	39.88337
98	2008-02-05 23:05:15	116.33258	39.88697
98	2008-02-05 23:08:14	116.35256	39.88775
98	2008-02-05 23:13:14	116.35798	39.86925
98	2008-02-05 23:18:14	116.36405	39.8494
98	2008-02-05 23:23:14	116.37259	39.83911
98	2008-02-05 23:23:42	116.37313	39.83888
98	2008-02-05 23:28:43	116.38076	39.85313
98	2008-02-05 23:29:27	116.38073	39.85375
98	2008-02-05 23:33:42	116.39013	39.85246
98	2008-02-05 23:38:42	116.4033	39.85644
98	2008-02-05 23:43:04	116.39436	39.87546
98	2008-02-05 23:48:04	116.40566	39.89145
98	2008-02-05 23:53:04	116.40531	39.90884
98	2008-02-05 23:58:04	116.40281	39.92903
98	2008-02-06 00:03:04	116.40193	39.9522
98	2008-02-06 00:08:04	116.40137	39.97539
98	2008-02-06 00:09:17	116.4058	39.97678
98	2008-02-06 00:14:17	116.4112	39.97684
98	2008-02-06 00:19:17	116.41892	39.95595
98	2008-02-06 00:23:47	116.4125	39.9477
98	2008-02-06 00:28:47	116.41874	39.96295
98	2008-02-06 00:33:47	116.41786	39.98715
98	2008-02-06 00:35:46	116.41784	39.99264
98	2008-02-06 00:40:46	116.43074	39.98219
98	2008-02-06 00:45:46	116.41841	39.97125
98	2008-02-06 00:50:46	116.43337	39.95762
98	2008-02-06 00:54:15	116.4381	39.9473
98	2008-02-06 00:59:15	116.43338	39.95969
98	2008-02-06 01:04:15	116.41268	39.95799
98	2008-02-06 01:13:54	116.41059	39.94769
98	2008-02-06 01:21:08	116.42911	39.91076
98	2008-02-06 01:26:08	116.43275	39.8692
98	2008-02-06 01:31:08	116.41445	39.85594
98	2008-02-06 01:32:23	116.39948	39.85583
98	2008-02-06 01:37:23	116.39279	39.87935
98	2008-02-06 01:42:23	116.40107	39.89078
98	2008-02-06 01:42:32	116.40117	39.89085
98	2008-02-06 01:47:33	116.38765	39.871
98	2008-02-06 01:52:33	116.32995	39.86686
98	2008-02-06 01:57:33	116.2844	39.86479
98	2008-02-06 01:59:15	116.27659	39.8674
98	2008-02-06 02:02:33	116.27771	39.87361
98	2008-02-06 02:14:57	116.25645	39.86183
98	2008-02-06 02:26:05	116.32456	39.88309
98	2008-02-06 02:35:01	116.3872	39.88869
98	2008-02-06 02:39:57	116.41074	39.89577
98	2008-02-06 02:44:57	116.42067	39.90275
98	2008-02-06 02:49:57	116.42131	39.90392
98	2008-02-06 02:54:57	116.43485	39.91342
98	2008-02-06 02:59:03	116.43492	39.92016
98	2008-02-06 02:59:03	116.43492	39.92016
98	2008-02-06 03:04:03	116.44262	39.90703
98	2008-02-06 03:08:29	116.46108	39.8972
98	2008-02-06 03:10:28	116.46234	39.899
98	2008-02-06 03:15:28	116.45551	39.92101
98	2008-02-06 03:18:23	116.44937	39.93119
98	2008-02-06 03:18:23	116.44937	39.93119
98	2008-02-06 03:23:23	116.45586	39.94182
98	2008-02-06 03:28:22	116.4889	39.9614
98	2008-02-06 03:33:22	116.49761	39.96726
98	2008-02-06 03:38:22	116.49643	39.96563
98	2008-02-06 03:43:22	116.49644	39.96577
98	2008-02-06 03:48:23	116.49638	39.96567
98	2008-02-06 03:53:23	116.4964	39.96574
98	2008-02-06 03:58:23	116.49638	39.96575
98	2008-02-06 04:03:23	116.49637	39.96575
98	2008-02-06 04:08:23	116.49637	39.96576
98	2008-02-06 04:13:23	116.49639	39.96577
98	2008-02-06 04:18:23	116.49641	39.96577
98	2008-02-06 04:23:23	116.49642	39.96577
98	2008-02-06 04:28:22	116.49643	39.96578
98	2008-02-06 04:33:22	116.49643	39.96578
98	2008-02-06 04:38:22	116.49643	39.96578
98	2008-02-06 04:43:22	116.49643	39.96578
98	2008-02-06 04:48:22	116.49644	39.96578
98	2008-02-06 04:53:22	116.49644	39.96578
98	2008-02-06 04:58:22	116.49642	39.96578
98	2008-02-06 05:03:22	116.49641	39.96578
98	2008-02-06 05:08:23	116.49641	39.96578
98	2008-02-06 05:13:23	116.49642	39.96578
98	2008-02-06 05:18:23	116.49642	39.96578
98	2008-02-06 05:23:23	116.49641	39.96579
98	2008-02-06 05:28:22	116.49641	39.96579
98	2008-02-06 05:43:22	116.49642	39.96579
98	2008-02-06 05:43:22	116.49642	39.96579
98	2008-02-06 05:48:22	116.49643	39.96579
98	2008-02-06 05:53:22	116.49643	39.96579
98	2008-02-06 06:03:22	116.49643	39.96579
98	2008-02-06 06:08:22	116.49643	39.96579
98	2008-02-06 06:13:22	116.49643	39.96579
98	2008-02-06 06:18:22	116.49644	39.96579
98	2008-02-06 06:23:22	116.49644	39.96579
98	2008-02-06 06:28:22	116.49644	39.96579
98	2008-02-06 06:33:22	116.49644	39.96579
98	2008-02-06 06:38:22	116.49644	39.96579
98	2008-02-06 06:43:22	116.49645	39.96579
98	2008-02-06 06:48:22	116.49638	39.96599
98	2008-02-06 06:53:22	116.4964	39.96597
98	2008-02-06 06:58:22	116.4964	39.96594
98	2008-02-06 07:03:21	116.4964	39.96592
98	2008-02-06 07:08:22	116.49643	39.96592
98	2008-02-06 07:13:22	116.49643	39.96592
98	2008-02-06 07:18:22	116.49643	39.96592
98	2008-02-06 07:30:10	116.49643	39.96591
98	2008-02-06 07:33:21	116.49643	39.96591
98	2008-02-06 07:38:21	116.49643	39.96592
98	2008-02-06 07:43:21	116.49643	39.96592
98	2008-02-06 07:48:21	116.49643	39.96592
98	2008-02-06 07:58:21	116.49643	39.96592
98	2008-02-06 08:03:21	116.49647	39.96564
98	2008-02-06 08:08:21	116.49647	39.9657
98	2008-02-06 08:08:21	116.49647	39.9657
98	2008-02-06 08:13:22	116.49648	39.96571
98	2008-02-06 08:18:22	116.49647	39.96572
98	2008-02-06 08:23:22	116.49645	39.96572
98	2008-02-06 08:28:22	116.49645	39.96573
98	2008-02-06 08:33:21	116.49645	39.96573
98	2008-02-06 08:38:21	116.49645	39.96573
98	2008-02-06 08:43:21	116.49645	39.96573
98	2008-02-06 08:48:21	116.49645	39.96574
98	2008-02-06 09:03:22	116.49644	39.96575
98	2008-02-06 09:08:22	116.49644	39.96575
98	2008-02-06 09:13:22	116.49644	39.96575
98	2008-02-06 09:18:22	116.49644	39.96575
98	2008-02-06 09:23:21	116.49644	39.96575
98	2008-02-06 09:28:21	116.49644	39.96575
98	2008-02-06 09:33:21	116.49644	39.96575
98	2008-02-06 09:38:21	116.49643	39.96575
98	2008-02-06 09:43:21	116.49643	39.96575
98	2008-02-06 09:48:21	116.49642	39.96575
98	2008-02-06 09:53:21	116.49642	39.96576
98	2008-02-06 09:58:21	116.49641	39.96575
98	2008-02-06 10:03:21	116.49609	39.96573
98	2008-02-06 10:08:21	116.49638	39.96574
98	2008-02-06 10:18:21	116.49634	39.96574
98	2008-02-06 10:23:20	116.49631	39.96576
98	2008-02-06 10:28:20	116.49967	39.97042
98	2008-02-06 10:33:20	116.50551	39.99025
98	2008-02-06 10:33:20	116.50551	39.99025
98	2008-02-06 10:38:20	116.53437	40.00744
98	2008-02-06 10:43:20	116.55458	40.02853
98	2008-02-06 10:48:20	116.58155	40.04825
98	2008-02-06 10:52:50	116.5829	40.05976
98	2008-02-06 10:57:50	116.57566	40.08656
98	2008-02-06 11:02:51	116.58229	40.11327
98	2008-02-06 11:07:51	116.62292	40.11635
98	2008-02-06 11:12:51	116.67114	40.11454
98	2008-02-06 11:17:51	116.71041	40.12254
98	2008-02-06 11:22:51	116.75616	40.13758
98	2008-02-06 11:27:51	116.81452	40.14851
98	2008-02-06 11:32:51	116.87406	40.15196
98	2008-02-06 11:37:51	116.94477	40.15041
98	2008-02-06 11:42:50	117.00836	40.14041
98	2008-02-06 11:46:54	117.04665	40.14533
98	2008-02-06 11:51:54	117.06698	40.14417
98	2008-02-06 11:56:54	117.06699	40.14416
98	2008-02-06 12:01:54	117.067	40.14416
98	2008-02-06 12:01:57	117.067	40.14416
98	2008-02-06 12:06:54	117.06699	40.14417
98	2008-02-06 12:11:54	117.06699	40.14417
98	2008-02-06 12:16:54	117.06699	40.14417
98	2008-02-06 12:21:54	117.06699	40.14417
98	2008-02-06 12:26:53	117.06699	40.14416
98	2008-02-06 12:31:53	117.06699	40.14416
98	2008-02-06 12:36:53	117.06699	40.14415
98	2008-02-06 12:41:54	117.06698	40.14416
98	2008-02-06 12:46:54	117.06697	40.14415
98	2008-02-06 12:51:54	117.06697	40.14414
98	2008-02-06 12:56:53	117.06697	40.14413
98	2008-02-06 13:01:53	117.06697	40.14413
98	2008-02-06 13:06:53	117.06697	40.14412
98	2008-02-06 13:11:53	117.06697	40.14412
98	2008-02-06 13:16:53	117.06697	40.14412
98	2008-02-06 13:21:53	117.06697	40.14411
98	2008-02-06 13:31:53	117.06697	40.14411
98	2008-02-06 13:36:54	117.06697	40.14411
98	2008-02-06 13:36:54	117.06697	40.14411
98	2008-02-06 13:41:54	117.06697	40.14411
98	2008-02-06 13:46:54	117.06697	40.14411
98	2008-02-06 13:51:54	117.06697	40.14411
98	2008-02-06 13:56:53	117.06697	40.14411
98	2008-02-06 14:01:53	117.06697	40.14412
98	2008-02-06 14:06:53	117.06697	40.14412
98	2008-02-06 14:11:53	117.06697	40.14412
98	2008-02-06 14:16:53	117.06697	40.14412
98	2008-02-06 14:21:53	117.06697	40.14412
98	2008-02-06 14:26:53	117.06696	40.14411
98	2008-02-06 14:31:53	117.06696	40.14411
98	2008-02-06 14:36:53	117.06696	40.14411
98	2008-02-06 14:41:53	117.06696	40.14411
98	2008-02-06 14:46:53	117.06696	40.14411
98	2008-02-06 14:51:53	117.06696	40.14411
98	2008-02-06 14:56:53	117.06696	40.14411
98	2008-02-06 15:01:53	117.06696	40.14411
98	2008-02-06 15:06:53	117.06696	40.14411
98	2008-02-06 15:11:53	117.06696	40.14411
98	2008-02-06 15:16:53	117.06696	40.14411
98	2008-02-06 15:21:53	117.06696	40.1441
98	2008-02-06 15:26:53	117.06696	40.1441
98	2008-02-06 15:31:53	117.06696	40.1441
98	2008-02-06 15:36:53	117.06696	40.1441
98	2008-02-06 15:41:53	117.06696	40.1441
98	2008-02-06 15:46:53	117.06696	40.1441
98	2008-02-06 15:56:52	117.06696	40.1441
98	2008-02-06 16:01:52	117.06696	40.14411
98	2008-02-06 16:06:52	117.06696	40.14411
98	2008-02-06 16:06:52	117.06696	40.14411
98	2008-02-06 16:11:52	117.06696	40.14411
98	2008-02-06 16:16:52	117.06696	40.14411
98	2008-02-06 16:21:52	117.06696	40.14411
98	2008-02-06 16:26:52	117.06696	40.14411
98	2008-02-06 16:31:52	117.06696	40.14411
98	2008-02-06 16:36:53	117.06696	40.14411
98	2008-02-06 16:41:53	117.06696	40.14411
98	2008-02-06 16:46:53	117.06696	40.14411
98	2008-02-06 16:51:53	117.06696	40.14411
98	2008-02-06 16:56:52	117.06696	40.14411
98	2008-02-06 17:01:52	117.06697	40.1441
98	2008-02-06 17:06:52	117.06697	40.1441
98	2008-02-06 17:11:52	117.06697	40.1441
98	2008-02-06 17:16:52	117.06697	40.1441
98	2008-02-06 17:21:52	117.06697	40.1441
98	2008-02-06 17:26:52	117.06697	40.1441
98	2008-02-06 17:31:52	117.06926	40.14413
98	2008-02-06 17:36:52	117.10456	40.14421
98	2008-02-06 17:41:52	117.11718	40.13532
98	2008-02-06 17:46:52	117.11726	40.13532
98	2008-02-06 18:01:52	117.17747	40.12533
98	2008-02-06 18:06:52	117.17746	40.12533
98	2008-02-06 18:11:52	117.17746	40.12532
98	2008-02-06 18:16:52	117.17746	40.12532
98	2008-02-06 18:21:52	117.17747	40.12532
98	2008-02-06 18:26:52	117.17747	40.12531
98	2008-02-06 18:31:52	117.17747	40.12531
98	2008-02-06 18:31:52	117.17747	40.12531
98	2008-02-06 18:36:52	117.17748	40.12531
98	2008-02-06 18:41:52	117.17347	40.12616
98	2008-02-06 18:46:52	117.13643	40.13215
98	2008-02-06 18:51:52	117.11937	40.13484
98	2008-02-06 18:56:52	117.11232	40.14656
98	2008-02-06 19:01:51	117.11235	40.14655
98	2008-02-06 19:06:51	117.10427	40.1489
98	2008-02-06 19:11:51	117.09657	40.15209
98	2008-02-06 19:16:51	117.09656	40.15212
98	2008-02-06 19:21:51	117.09656	40.15212
98	2008-02-06 19:26:51	117.09657	40.15212
98	2008-02-06 19:31:51	117.09656	40.15213
98	2008-02-06 19:36:52	117.09657	40.15213
98	2008-02-06 19:41:52	117.09657	40.15212
98	2008-02-06 19:46:52	117.09657	40.15213
98	2008-02-06 19:51:52	117.09658	40.15214
98	2008-02-06 19:56:51	117.09658	40.15214
98	2008-02-06 20:01:51	117.09658	40.15215
98	2008-02-06 20:06:51	117.09658	40.15215
98	2008-02-06 20:11:51	117.09658	40.15214
98	2008-02-06 20:16:51	117.09658	40.15214
98	2008-02-06 20:21:51	117.09658	40.15215
98	2008-02-06 20:26:51	117.09231	40.14875
98	2008-02-06 20:31:51	117.06687	40.14416
98	2008-02-06 20:36:52	117.06531	40.14424
98	2008-02-06 20:41:52	117.06412	40.14422
98	2008-02-06 20:46:52	117.06416	40.14421
98	2008-02-06 20:51:52	117.06415	40.14421
98	2008-02-06 20:56:51	117.06416	40.1442
98	2008-02-06 20:56:51	117.06416	40.1442
98	2008-02-06 21:01:51	117.06417	40.14419
98	2008-02-06 21:06:51	117.06418	40.14419
98	2008-02-06 21:11:51	117.06418	40.14418
98	2008-02-06 21:16:51	117.06418	40.14418
98	2008-02-06 21:21:51	117.06418	40.14417
98	2008-02-06 21:31:51	117.06682	40.14422
98	2008-02-06 21:36:51	117.06681	40.14423
98	2008-02-06 21:46:51	117.06681	40.14426
98	2008-02-06 21:51:51	117.06681	40.14425
98	2008-02-06 21:56:51	117.06679	40.14425
98	2008-02-06 22:01:51	117.06679	40.14425
98	2008-02-06 22:06:51	117.06678	40.14425
98	2008-02-06 22:11:51	117.06679	40.14425
98	2008-02-06 22:16:51	117.0668	40.14424
98	2008-02-06 22:21:51	117.0668	40.14424
98	2008-02-06 22:26:51	117.0668	40.14423
98	2008-02-06 22:31:51	117.0668	40.14422
98	2008-02-06 22:36:51	117.0668	40.14422
98	2008-02-06 22:41:51	117.06679	40.14422
98	2008-02-06 22:46:51	117.06679	40.14422
98	2008-02-06 22:51:51	117.06679	40.14422
98	2008-02-06 22:56:50	117.06679	40.14422
98	2008-02-06 23:01:50	117.06679	40.14422
98	2008-02-06 23:06:50	117.06679	40.14422
98	2008-02-06 23:11:50	117.06679	40.14423
98	2008-02-06 23:16:50	117.06679	40.14423
98	2008-02-06 23:21:50	117.06679	40.14423
98	2008-02-06 23:21:50	117.06679	40.14423
98	2008-02-06 23:26:50	117.06678	40.14423
98	2008-02-06 23:31:50	117.06678	40.14424
98	2008-02-06 23:36:50	117.06678	40.14424
98	2008-02-06 23:41:50	117.06678	40.14424
98	2008-02-06 23:46:50	117.06678	40.14424
98	2008-02-06 23:51:50	117.06678	40.14424
98	2008-02-06 23:56:50	117.06679	40.14424
98	2008-02-07 00:01:50	117.06679	40.14424
98	2008-02-07 00:06:50	117.06679	40.14425
98	2008-02-07 00:11:50	117.06679	40.14425
98	2008-02-07 00:16:50	117.06679	40.14425
98	2008-02-07 00:21:50	117.06679	40.14425
98	2008-02-07 00:26:51	117.06679	40.14425
98	2008-02-07 00:31:51	117.06679	40.14425
98	2008-02-07 00:36:51	117.06679	40.14425
98	2008-02-07 00:41:51	117.0668	40.14425
98	2008-02-07 00:46:50	117.0668	40.14425
98	2008-02-07 00:51:50	117.0668	40.14425
98	2008-02-07 00:56:50	117.0668	40.14425
98	2008-02-07 01:01:50	117.0668	40.14425
98	2008-02-07 01:06:50	117.0668	40.14425
98	2008-02-07 01:11:50	117.0668	40.14425
98	2008-02-07 01:16:50	117.0668	40.14425
98	2008-02-07 01:21:50	117.0668	40.14425
98	2008-02-07 01:26:50	117.0668	40.14425
98	2008-02-07 01:31:50	117.0668	40.14425
98	2008-02-07 01:36:50	117.0668	40.14426
98	2008-02-07 01:41:50	117.06681	40.14425
98	2008-02-07 01:46:49	117.06681	40.14425
98	2008-02-07 01:46:49	117.06681	40.14425
98	2008-02-07 01:51:49	117.06681	40.14425
98	2008-02-07 01:56:49	117.06681	40.14425
98	2008-02-07 02:11:49	117.06681	40.14425
98	2008-02-07 02:16:49	117.06681	40.14426
98	2008-02-07 02:21:49	117.06681	40.14426
98	2008-02-07 02:26:50	117.06681	40.14426
98	2008-02-07 02:31:50	117.06681	40.14426
98	2008-02-07 02:36:50	117.06681	40.14427
98	2008-02-07 02:41:50	117.06682	40.14427
98	2008-02-07 02:46:49	117.06682	40.14427
98	2008-02-07 02:51:49	117.06682	40.14427
98	2008-02-07 02:56:49	117.06682	40.14427
98	2008-02-07 03:01:49	117.06682	40.14427
98	2008-02-07 03:11:49	117.06682	40.14427
98	2008-02-07 03:16:49	117.06682	40.14427
98	2008-02-07 03:21:49	117.06682	40.14427
98	2008-02-07 03:26:50	117.06682	40.14427
98	2008-02-07 03:31:50	117.06681	40.14427
98	2008-02-07 03:36:49	117.06681	40.14427
98	2008-02-07 03:41:49	117.06681	40.14427
98	2008-02-07 03:46:49	117.06681	40.14427
98	2008-02-07 03:51:49	117.06681	40.14427
98	2008-02-07 03:56:49	117.06681	40.14427
98	2008-02-07 04:01:49	117.06681	40.14427
98	2008-02-07 04:06:49	117.06681	40.14427
98	2008-02-07 04:11:49	117.06682	40.14426
98	2008-02-07 04:11:49	117.06682	40.14426
98	2008-02-07 04:16:49	117.06682	40.14427
98	2008-02-07 04:21:49	117.06682	40.14427
98	2008-02-07 04:26:49	117.06682	40.14427
98	2008-02-07 04:31:49	117.06682	40.14427
98	2008-02-07 04:36:49	117.06682	40.14427
98	2008-02-07 04:41:49	117.06682	40.14427
98	2008-02-07 04:46:49	117.06683	40.14427
98	2008-02-07 04:51:49	117.06683	40.14427
98	2008-02-07 04:56:49	117.06683	40.14427
98	2008-02-07 05:01:48	117.06683	40.14427
98	2008-02-07 05:06:49	117.06683	40.14427
98	2008-02-07 05:11:49	117.06684	40.14427
98	2008-02-07 05:16:48	117.06684	40.14427
98	2008-02-07 05:21:48	117.06684	40.14427
98	2008-02-07 05:26:49	117.06684	40.14427
98	2008-02-07 05:31:49	117.06684	40.14427
98	2008-02-07 05:41:49	117.06684	40.14428
98	2008-02-07 05:46:48	117.06684	40.14428
98	2008-02-07 05:51:48	117.06684	40.14428
98	2008-02-07 05:56:48	117.06684	40.14428
98	2008-02-07 06:01:48	117.06684	40.14428
98	2008-02-07 06:06:48	117.06684	40.14429
98	2008-02-07 06:11:48	117.06684	40.14429
98	2008-02-07 06:16:48	117.06684	40.14429
98	2008-02-07 06:21:48	117.06684	40.14429
98	2008-02-07 06:26:49	117.06684	40.14429
98	2008-02-07 06:31:49	117.06683	40.14429
98	2008-02-07 06:36:48	117.06683	40.14429
98	2008-02-07 06:36:48	117.06683	40.14429
98	2008-02-07 06:41:48	117.06683	40.14429
98	2008-02-07 06:46:48	117.06683	40.14429
98	2008-02-07 06:51:48	117.06683	40.14429
98	2008-02-07 06:56:48	117.06683	40.14429
98	2008-02-07 07:01:48	117.06683	40.14429
98	2008-02-07 07:06:48	117.06683	40.14428
98	2008-02-07 07:11:48	117.06683	40.14428
98	2008-02-07 07:16:48	117.06684	40.14428
98	2008-02-07 07:21:48	117.06684	40.14428
98	2008-02-07 07:26:48	117.06684	40.14428
98	2008-02-07 07:31:48	117.06684	40.14428
98	2008-02-07 07:36:48	117.06684	40.14429
98	2008-02-07 07:41:48	117.06684	40.14428
98	2008-02-07 07:46:48	117.06683	40.14428
98	2008-02-07 07:51:48	117.06683	40.14428
98	2008-02-07 07:56:48	117.06683	40.14428
98	2008-02-07 08:01:48	117.06683	40.14428
98	2008-02-07 08:06:48	117.06683	40.14428
98	2008-02-07 08:11:48	117.06683	40.14428
98	2008-02-07 08:16:48	117.06683	40.14428
98	2008-02-07 08:21:47	117.06683	40.14428
98	2008-02-07 08:26:48	117.06683	40.14428
98	2008-02-07 08:31:48	117.06683	40.14428
98	2008-02-07 08:36:48	117.06683	40.14428
98	2008-02-07 08:41:48	117.06683	40.14428
98	2008-02-07 08:46:47	117.06683	40.14428
98	2008-02-07 08:51:47	117.06683	40.14428
98	2008-02-07 08:56:47	117.06683	40.14428
98	2008-02-07 09:01:47	117.06683	40.14428
98	2008-02-07 09:01:47	117.06683	40.14428
98	2008-02-07 09:06:47	117.06683	40.14428
98	2008-02-07 09:11:47	117.06683	40.14428
98	2008-02-07 09:16:47	117.06682	40.14428
98	2008-02-07 09:21:47	117.06682	40.14428
98	2008-02-07 09:26:48	117.06682	40.14428
98	2008-02-07 09:31:48	117.06682	40.14428
98	2008-02-07 09:36:48	117.06681	40.14428
98	2008-02-07 09:41:48	117.06681	40.14428
98	2008-02-07 09:46:47	117.06681	40.14428
98	2008-02-07 09:56:47	117.06681	40.14428
98	2008-02-07 10:01:47	117.06681	40.14428
98	2008-02-07 10:06:47	117.06681	40.14427
98	2008-02-07 10:11:47	117.06681	40.14427
98	2008-02-07 10:16:47	117.06681	40.14427
98	2008-02-07 10:21:47	117.06681	40.14427
98	2008-02-07 10:26:47	117.06681	40.14426
98	2008-02-07 10:31:47	117.06681	40.14426
98	2008-02-07 10:41:47	117.06681	40.14426
98	2008-02-07 10:51:47	117.06681	40.14426
98	2008-02-07 10:56:47	117.06681	40.14426
98	2008-02-07 11:01:47	117.06681	40.14426
98	2008-02-07 11:06:47	117.06681	40.14426
98	2008-02-07 11:11:47	117.06681	40.14426
98	2008-02-07 11:16:47	117.06681	40.14427
98	2008-02-07 11:21:47	117.0668	40.14427
98	2008-02-07 11:26:47	117.0668	40.14427
98	2008-02-07 11:26:47	117.0668	40.14427
98	2008-02-07 11:31:47	117.0668	40.14427
98	2008-02-07 11:36:47	117.06681	40.14427
98	2008-02-07 11:41:47	117.06681	40.14427
98	2008-02-07 11:46:46	117.06681	40.14427
98	2008-02-07 11:51:46	117.06681	40.14428
98	2008-02-07 11:56:46	117.06683	40.14426
98	2008-02-07 12:01:46	117.06683	40.14426
98	2008-02-07 12:01:53	117.06683	40.14426
98	2008-02-07 12:06:47	117.06683	40.14426
98	2008-02-07 12:11:46	117.06683	40.14426
98	2008-02-07 12:16:46	117.06683	40.14426
98	2008-02-07 12:21:46	117.05429	40.14517
98	2008-02-07 12:26:47	117.0479	40.16001
98	2008-02-07 12:31:47	117.04789	40.16001
98	2008-02-07 12:36:47	117.0479	40.16001
98	2008-02-07 12:41:47	117.04789	40.15999
98	2008-02-07 12:46:46	117.04788	40.15998
98	2008-02-07 12:51:46	117.04939	40.15614
98	2008-02-07 12:56:46	117.06674	40.14397
98	2008-02-07 13:06:46	117.10084	40.14689
98	2008-02-07 13:11:46	117.08089	40.14221
98	2008-02-07 13:16:46	117.08097	40.14213
98	2008-02-07 13:21:46	117.08098	40.14215
98	2008-02-07 13:26:47	117.08311	40.14096
98	2008-02-07 13:31:47	117.11221	40.13897
98	2008-02-07 13:36:47	117.13538	40.1327
98	2008-02-07 13:41:46	117.17708	40.12534
98	2008-02-07 13:46:46	117.17724	40.12527
98	2008-02-07 13:51:46	117.17725	40.12528
98	2008-02-07 13:51:46	117.17725	40.12528
98	2008-02-07 13:56:46	117.17726	40.1253
98	2008-02-07 14:01:46	117.17725	40.1253
98	2008-02-07 14:06:46	117.17724	40.12529
98	2008-02-07 14:11:46	117.17723	40.12528
98	2008-02-07 14:16:46	117.17722	40.12528
98	2008-02-07 14:21:46	117.17721	40.12527
98	2008-02-07 14:26:46	117.17721	40.12527
98	2008-02-07 14:31:46	117.17721	40.12526
98	2008-02-07 14:36:46	117.1772	40.12526
98	2008-02-07 14:41:46	117.1772	40.12526
98	2008-02-07 14:46:46	117.1772	40.12525
98	2008-02-07 14:51:46	117.1772	40.12526
98	2008-02-07 14:56:46	117.1772	40.12526
98	2008-02-07 15:01:46	117.1772	40.12526
98	2008-02-07 15:06:46	117.1772	40.12526
98	2008-02-07 15:11:45	117.1772	40.12526
98	2008-02-07 15:16:45	117.1772	40.12526
98	2008-02-07 15:21:45	117.17721	40.12526
98	2008-02-07 15:26:45	117.17721	40.12526
98	2008-02-07 15:31:45	117.17721	40.12526
98	2008-02-07 15:36:45	117.17721	40.12526
98	2008-02-07 15:41:45	117.17721	40.12526
98	2008-02-07 15:46:46	117.17721	40.12526
98	2008-02-07 15:51:46	117.17721	40.12527
98	2008-02-07 15:56:46	117.17721	40.12527
98	2008-02-07 16:01:46	117.17722	40.12527
98	2008-02-07 16:06:45	117.17722	40.12527
98	2008-02-07 16:11:45	117.17722	40.12527
98	2008-02-07 16:16:45	117.17722	40.12528
98	2008-02-07 16:16:45	117.17722	40.12528
98	2008-02-07 16:21:45	117.17722	40.12528
98	2008-02-07 16:26:45	117.17722	40.12528
98	2008-02-07 16:31:45	117.17722	40.12528
98	2008-02-07 16:36:45	117.17723	40.12528
98	2008-02-07 16:41:45	117.17723	40.12528
98	2008-02-07 16:46:45	117.17723	40.12528
98	2008-02-07 16:51:45	117.17723	40.12528
98	2008-02-07 16:56:45	117.17723	40.12527
98	2008-02-07 17:01:45	117.17723	40.12527
98	2008-02-07 17:06:46	117.17723	40.12527
98	2008-02-07 17:11:46	117.17723	40.12527
98	2008-02-07 17:16:46	117.17723	40.12527
98	2008-02-07 17:21:46	117.17724	40.12527
98	2008-02-07 17:26:45	117.17724	40.12527
98	2008-02-07 17:31:45	117.17724	40.12528
98	2008-02-07 17:36:45	117.17724	40.12528
98	2008-02-07 17:41:45	117.17724	40.12528
98	2008-02-07 17:46:45	117.17725	40.12528
98	2008-02-07 17:51:45	117.17725	40.12528
98	2008-02-07 17:56:45	117.17725	40.12528
98	2008-02-07 18:01:45	117.17725	40.12528
98	2008-02-07 18:06:45	117.17725	40.12528
98	2008-02-07 18:11:45	117.17725	40.12528
98	2008-02-07 18:16:45	117.17725	40.12528
98	2008-02-07 18:21:45	117.17725	40.12529
98	2008-02-07 18:26:45	117.17725	40.12529
98	2008-02-07 18:31:45	117.17725	40.12529
98	2008-02-07 18:36:45	117.17726	40.12529
98	2008-02-07 18:41:45	117.17726	40.12529
98	2008-02-07 18:41:45	117.17726	40.12529
98	2008-02-07 18:46:44	117.17726	40.12529
98	2008-02-07 18:51:44	117.17726	40.12529
98	2008-02-07 18:56:45	117.17726	40.12529
98	2008-02-07 19:01:45	117.17726	40.12529
98	2008-02-07 19:06:45	117.17726	40.12529
98	2008-02-07 19:11:45	117.17726	40.12529
98	2008-02-07 19:16:45	117.17726	40.12529
98	2008-02-07 19:21:44	117.17726	40.12529
98	2008-02-07 19:26:44	117.17726	40.12529
98	2008-02-07 19:31:44	117.17726	40.12529
98	2008-02-07 19:36:44	117.17726	40.12528
98	2008-02-07 19:41:44	117.17368	40.12713
98	2008-02-07 19:46:44	117.19793	40.13721
98	2008-02-07 19:51:44	117.20222	40.13973
98	2008-02-07 19:56:44	117.17729	40.13119
98	2008-02-07 20:01:44	117.17739	40.12539
98	2008-02-07 20:06:44	117.17739	40.12539
98	2008-02-07 20:11:45	117.17739	40.12539
98	2008-02-07 20:16:45	117.17738	40.12538
98	2008-02-07 20:21:45	117.17737	40.12537
98	2008-02-07 20:26:45	117.17737	40.12537
98	2008-02-07 20:31:44	117.17736	40.12537
98	2008-02-07 20:36:44	117.17736	40.12537
98	2008-02-07 20:46:44	117.17734	40.12538
98	2008-02-07 20:51:44	117.17733	40.12538
98	2008-02-07 20:56:44	117.17733	40.12538
98	2008-02-07 21:01:44	117.17732	40.12538
98	2008-02-07 21:06:44	117.17732	40.12538
98	2008-02-07 21:06:44	117.17732	40.12538
98	2008-02-07 21:11:44	117.17732	40.12538
98	2008-02-07 21:16:44	117.17732	40.12538
98	2008-02-07 21:21:44	117.17732	40.12538
98	2008-02-07 21:26:44	117.17733	40.12537
98	2008-02-07 21:31:44	117.17733	40.12537
98	2008-02-07 21:36:44	117.17733	40.12537
98	2008-02-07 21:41:44	117.17733	40.12537
98	2008-02-07 21:46:44	117.17733	40.12537
98	2008-02-07 21:51:44	117.17732	40.12537
98	2008-02-07 21:56:44	117.17732	40.12537
98	2008-02-07 22:01:44	117.17061	40.12612
98	2008-02-07 22:06:44	117.1174	40.13602
98	2008-02-07 22:11:44	117.09592	40.14416
98	2008-02-07 22:16:44	117.06689	40.14427
98	2008-02-07 22:21:44	117.06686	40.1442
98	2008-02-07 22:26:44	117.06684	40.1442
98	2008-02-07 22:31:43	117.06683	40.14419
98	2008-02-07 22:36:43	117.06682	40.1442
98	2008-02-07 22:41:43	117.06685	40.14421
98	2008-02-07 22:46:43	117.06685	40.14421
98	2008-02-07 22:51:43	117.06684	40.14422
98	2008-02-07 22:56:43	117.06686	40.14422
98	2008-02-07 23:01:43	117.06686	40.14423
98	2008-02-07 23:06:43	117.06686	40.14423
98	2008-02-07 23:11:44	117.06685	40.14424
98	2008-02-07 23:16:44	117.06684	40.14425
98	2008-02-07 23:21:44	117.06684	40.14425
98	2008-02-07 23:26:44	117.06684	40.14426
98	2008-02-07 23:31:43	117.06684	40.14426
98	2008-02-07 23:31:43	117.06684	40.14426
98	2008-02-07 23:36:43	117.06684	40.14426
98	2008-02-07 23:41:43	117.06684	40.14426
98	2008-02-07 23:46:43	117.06684	40.14426
98	2008-02-07 23:51:43	117.06684	40.14426
98	2008-02-07 23:56:43	117.06685	40.14426
98	2008-02-08 00:01:43	117.06685	40.14427
98	2008-02-08 00:06:43	117.06685	40.14427
98	2008-02-08 00:11:43	117.06686	40.14427
98	2008-02-08 00:16:43	117.06686	40.14427
98	2008-02-08 00:21:43	117.06686	40.14426
98	2008-02-08 00:26:43	117.06686	40.14426
98	2008-02-08 00:31:43	117.06686	40.14426
98	2008-02-08 00:36:43	117.06686	40.14425
98	2008-02-08 00:41:43	117.06686	40.14426
98	2008-02-08 00:46:43	117.06686	40.14426
98	2008-02-08 00:51:43	117.06686	40.14426
98	2008-02-08 00:56:43	117.06686	40.14426
98	2008-02-08 01:01:43	117.06686	40.14426
98	2008-02-08 01:06:43	117.06686	40.14426
98	2008-02-08 01:11:43	117.06686	40.14426
98	2008-02-08 01:16:43	117.06686	40.14426
98	2008-02-08 01:21:43	117.06686	40.14426
98	2008-02-08 01:26:43	117.06686	40.14426
98	2008-02-08 01:31:42	117.06686	40.14426
98	2008-02-08 01:36:42	117.06686	40.14426
98	2008-02-08 01:41:42	117.06685	40.14426
98	2008-02-08 01:46:42	117.06685	40.14426
98	2008-02-08 01:51:42	117.06685	40.14426
98	2008-02-08 01:56:42	117.06685	40.14426
98	2008-02-08 01:56:42	117.06685	40.14426
98	2008-02-08 02:21:43	117.06685	40.14427
98	2008-02-08 02:46:42	117.06685	40.14428
98	2008-02-08 02:51:42	117.06685	40.14428
98	2008-02-08 02:56:42	117.06685	40.14428
98	2008-02-08 03:01:42	117.06685	40.14428
98	2008-02-08 03:06:42	117.06685	40.14428
98	2008-02-08 03:11:42	117.06685	40.14428
98	2008-02-08 03:16:42	117.06685	40.14428
98	2008-02-08 03:21:42	117.06685	40.14428
98	2008-02-08 03:26:42	117.06685	40.14428
98	2008-02-08 03:31:42	117.06685	40.14428
98	2008-02-08 03:36:42	117.06685	40.14429
98	2008-02-08 03:41:42	117.06685	40.14429
98	2008-02-08 03:46:42	117.06685	40.14429
98	2008-02-08 03:51:42	117.06685	40.14429
98	2008-02-08 03:56:42	117.06685	40.14429
98	2008-02-08 04:01:42	117.06685	40.14429
98	2008-02-08 04:06:42	117.06685	40.14429
98	2008-02-08 04:11:42	117.06685	40.14429
98	2008-02-08 04:16:42	117.06685	40.14429
98	2008-02-08 04:21:40	117.11385	40.13402
98	2008-02-08 04:21:40	117.11385	40.13402
98	2008-02-08 04:21:40	117.11385	40.13402
98	2008-02-08 04:21:40	117.11385	40.13402
98	2008-02-08 04:26:42	117.06685	40.14429
98	2008-02-08 04:31:42	117.06685	40.14429
98	2008-02-08 04:36:42	117.06685	40.14429
98	2008-02-08 04:41:41	117.06685	40.14429
98	2008-02-08 04:46:41	117.06685	40.14429
98	2008-02-08 04:51:41	117.06685	40.14429
98	2008-02-08 04:56:41	117.06685	40.14429
98	2008-02-08 05:01:41	117.06686	40.14429
98	2008-02-08 05:06:41	117.06686	40.14429
98	2008-02-08 05:11:42	117.06686	40.14428
98	2008-02-08 05:16:42	117.06685	40.14429
98	2008-02-08 05:21:42	117.06686	40.14429
98	2008-02-08 05:26:42	117.06686	40.14429
98	2008-02-08 05:31:41	117.06686	40.14429
98	2008-02-08 05:36:41	117.06685	40.14429
98	2008-02-08 05:41:41	117.06685	40.14429
98	2008-02-08 05:46:41	117.06685	40.14429
98	2008-02-08 05:51:41	117.06685	40.14429
98	2008-02-08 05:56:41	117.06685	40.14429
98	2008-02-08 06:01:41	117.06685	40.14429
98	2008-02-08 06:06:41	117.06685	40.1443
98	2008-02-08 06:11:41	117.06685	40.1443
98	2008-02-08 06:16:41	117.06685	40.1443
98	2008-02-08 06:21:41	117.06685	40.1443
98	2008-02-08 06:26:41	117.06685	40.1443
98	2008-02-08 06:31:41	117.06684	40.1443
98	2008-02-08 06:36:41	117.06684	40.14431
98	2008-02-08 06:41:41	117.06684	40.14431
98	2008-02-08 06:46:41	117.06684	40.14431
98	2008-02-08 06:46:41	117.06684	40.14431
98	2008-02-08 06:51:41	117.06684	40.1443
98	2008-02-08 06:56:41	117.06684	40.1443
98	2008-02-08 07:01:41	117.06684	40.1443
98	2008-02-08 07:06:41	117.06684	40.1443
98	2008-02-08 07:11:41	117.06685	40.14431
98	2008-02-08 07:16:41	117.06685	40.14431
98	2008-02-08 07:21:41	117.06685	40.14431
98	2008-02-08 07:26:41	117.06685	40.14431
98	2008-02-08 07:31:41	117.06685	40.14431
98	2008-02-08 07:36:41	117.06685	40.14431
98	2008-02-08 07:41:41	117.06685	40.1443
98	2008-02-08 07:46:41	117.06685	40.1443
98	2008-02-08 07:51:41	117.06684	40.1443
98	2008-02-08 07:56:41	117.06685	40.1443
98	2008-02-08 08:01:41	117.06685	40.1443
98	2008-02-08 08:06:41	117.06685	40.1443
98	2008-02-08 08:11:40	117.06685	40.1443
98	2008-02-08 08:16:40	117.06685	40.1443
98	2008-02-08 08:21:40	117.06684	40.14431
98	2008-02-08 08:26:40	117.06684	40.14431
98	2008-02-08 08:31:40	117.06684	40.14431
98	2008-02-08 08:36:40	117.06684	40.14431
98	2008-02-08 08:41:40	117.06684	40.14431
98	2008-02-08 08:46:40	117.06684	40.14431
98	2008-02-08 08:51:41	117.06684	40.14431
98	2008-02-08 08:56:41	117.06684	40.1443
98	2008-02-08 09:01:41	117.06684	40.1443
98	2008-02-08 09:06:41	117.06683	40.1443
98	2008-02-08 09:13:05	117.06683	40.1443
98	2008-02-08 09:16:40	117.06683	40.1443
98	2008-02-08 09:16:40	117.06683	40.1443
98	2008-02-08 09:21:40	117.06683	40.1443
98	2008-02-08 09:26:41	117.06683	40.1443
98	2008-02-08 09:31:41	117.06683	40.14429
98	2008-02-08 09:36:41	117.06683	40.14429
98	2008-02-08 09:41:41	117.06683	40.14429
98	2008-02-08 09:46:40	117.06682	40.14429
98	2008-02-08 09:51:40	117.06682	40.14429
98	2008-02-08 09:56:40	117.06682	40.14429
98	2008-02-08 10:01:40	117.06682	40.14428
98	2008-02-08 10:06:40	117.06682	40.14428
98	2008-02-08 10:11:40	117.06682	40.14428
98	2008-02-08 10:16:40	117.06682	40.14428
98	2008-02-08 10:21:40	117.06682	40.14427
98	2008-02-08 10:26:40	117.06682	40.14427
98	2008-02-08 10:31:40	117.06682	40.14427
98	2008-02-08 10:36:40	117.06682	40.14427
98	2008-02-08 10:41:40	117.06682	40.14427
98	2008-02-08 10:46:40	117.06682	40.14427
98	2008-02-08 10:51:40	117.06681	40.14427
98	2008-02-08 10:56:40	117.06681	40.14427
98	2008-02-08 11:01:40	117.08801	40.14398
98	2008-02-08 11:06:40	117.1065	40.13209
98	2008-02-08 11:11:40	117.12731	40.13497
98	2008-02-08 11:16:40	117.17022	40.12552
98	2008-02-08 11:21:40	117.17751	40.12548
98	2008-02-08 11:26:40	117.1775	40.12547
98	2008-02-08 11:31:40	117.17751	40.12546
98	2008-02-08 11:36:40	117.17751	40.12546
98	2008-02-08 11:36:40	117.17751	40.12546
98	2008-02-08 11:41:40	117.17751	40.12546
98	2008-02-08 11:46:39	117.17751	40.12545
98	2008-02-08 11:51:39	117.17751	40.12545
98	2008-02-08 11:56:39	117.17247	40.12755
98	2008-02-08 12:01:39	117.17155	40.12684
98	2008-02-08 12:01:52	117.17155	40.12684
98	2008-02-08 12:06:39	117.17155	40.12685
98	2008-02-08 12:11:39	117.1445	40.12887
98	2008-02-08 12:16:40	117.11734	40.13991
98	2008-02-08 12:21:40	117.10094	40.14539
98	2008-02-08 12:26:40	117.10103	40.1454
98	2008-02-08 12:31:40	117.09695	40.14882
98	2008-02-08 12:36:39	117.06532	40.1441
98	2008-02-08 12:46:39	117.04951	40.15505
98	2008-02-08 12:51:39	117.04836	40.15988
98	2008-02-08 12:56:39	117.04836	40.15989
98	2008-02-08 13:01:39	117.04836	40.1599
98	2008-02-08 13:06:39	117.06101	40.1443
98	2008-02-08 13:11:39	117.06527	40.14412
98	2008-02-08 13:16:39	117.06528	40.14412
98	2008-02-08 13:21:39	117.06529	40.14413
98	2008-02-08 13:26:39	117.0653	40.14413
98	2008-02-08 13:31:39	117.0653	40.14414
98	2008-02-08 13:36:39	117.06531	40.14414
98	2008-02-08 13:41:39	117.06532	40.14414
98	2008-02-08 13:46:39	117.06532	40.14415
98	2008-02-08 13:51:39	117.06533	40.14417
98	2008-02-08 13:56:39	117.06533	40.14417
98	2008-02-08 14:01:39	117.06533	40.14417
98	2008-02-08 14:01:39	117.06533	40.14417
98	2008-02-08 14:06:39	117.06533	40.14418
98	2008-02-08 14:06:39	117.06533	40.14418
98	2008-02-08 14:11:39	117.06532	40.14417
98	2008-02-08 14:16:39	117.06532	40.14417
98	2008-02-08 14:21:39	117.06532	40.14416
98	2008-02-08 14:26:39	117.06532	40.14416
98	2008-02-08 14:31:39	117.06532	40.14416
98	2008-02-08 14:36:39	117.06532	40.14415
98	2008-02-08 14:41:39	117.06532	40.14415
98	2008-02-08 14:46:39	117.06532	40.14415
98	2008-02-08 14:51:39	117.06532	40.14416
98	2008-02-08 14:56:39	117.06532	40.14416
98	2008-02-08 15:01:39	117.06532	40.14416
98	2008-02-08 15:06:38	117.06532	40.14416
98	2008-02-08 15:11:38	117.06533	40.14416
98	2008-02-08 15:16:38	117.06533	40.14416
98	2008-02-08 15:21:38	117.06533	40.14416
98	2008-02-08 15:26:38	117.06533	40.14415
98	2008-02-08 15:31:38	117.06534	40.14416
98	2008-02-08 15:36:38	117.06534	40.14416
98	2008-02-08 15:41:38	117.06534	40.14416
98	2008-02-08 15:46:39	117.06534	40.14416
98	2008-02-08 15:51:39	117.06534	40.14416
98	2008-02-08 15:56:39	117.06534	40.14417
98	2008-02-08 16:01:39	117.06534	40.14417
98	2008-02-08 16:06:38	117.06534	40.14417
98	2008-02-08 16:11:38	117.06534	40.14417
98	2008-02-08 16:16:38	117.06535	40.14416
98	2008-02-08 16:21:38	117.06535	40.14417
98	2008-02-08 16:26:38	117.06535	40.14417
98	2008-02-08 16:31:38	117.06535	40.14417
98	2008-02-08 16:31:38	117.06535	40.14417
98	2008-02-08 16:36:38	117.06535	40.14416
98	2008-02-08 16:41:38	117.06535	40.14416
98	2008-02-08 16:46:38	117.06535	40.14416
98	2008-02-08 16:51:38	117.06535	40.14416
98	2008-02-08 16:56:38	117.06535	40.14416
98	2008-02-08 17:01:38	117.06535	40.14416
98	2008-02-08 17:06:38	117.06535	40.14416
98	2008-02-08 17:11:38	117.06535	40.14416
98	2008-02-08 17:16:38	117.06531	40.14418
98	2008-02-08 17:21:38	117.06789	40.14393
98	2008-02-08 17:26:38	117.08307	40.13523
98	2008-02-08 17:31:38	117.08153	40.13277
98	2008-02-08 17:36:38	117.08295	40.13511
