# Supplementary material for: An adaptive map-matching algorithm based on hierarchical fuzzy system from vehicular GPS data
Source: PLoS One. 2017 Dec 5;12(12):e0188796. doi: 10.1371/journal.pone.0188796 (PMC5716534; doi:10.1371/journal.pone.0188796)
Supplement: S1 Data — (ZIP) [file pone.0188796.s001.zip › data samples/99.txt]

99	2008-02-02 13:54:05	117.10386	40.14533
99	2008-02-02 14:14:04	117.10387	40.14533
99	2008-02-02 14:24:04	117.10392	40.14526
99	2008-02-02 14:34:04	117.10392	40.14529
99	2008-02-02 14:44:05	117.10388	40.1453
99	2008-02-02 14:54:05	117.10392	40.14535
99	2008-02-02 15:14:04	117.10396	40.14547
99	2008-02-02 15:24:04	117.10397	40.14535
99	2008-02-02 15:34:04	117.10393	40.14541
99	2008-02-02 15:44:04	117.10387	40.14579
99	2008-02-02 15:54:04	117.10383	40.14545
99	2008-02-02 16:04:04	117.10383	40.14545
99	2008-02-02 16:14:04	117.10384	40.14543
99	2008-02-02 16:24:04	117.10384	40.14543
99	2008-02-02 16:34:04	117.10388	40.14541
99	2008-02-02 16:44:04	117.10499	40.14627
99	2008-02-02 16:44:04	117.10499	40.14627
99	2008-02-02 16:54:04	117.05785	40.18859
99	2008-02-02 17:04:04	117.05257	40.20098
99	2008-02-02 17:14:03	117.05258	40.20098
99	2008-02-02 17:24:03	117.05259	40.20099
99	2008-02-02 17:34:03	117.0526	40.20101
99	2008-02-02 17:44:03	117.0526	40.20101
99	2008-02-02 17:54:04	117.0526	40.201
99	2008-02-02 18:04:04	117.0526	40.201
99	2008-02-02 18:14:03	117.0526	40.20099
99	2008-02-02 18:24:03	117.05259	40.20099
99	2008-02-02 18:34:03	117.05259	40.20099
99	2008-02-02 18:44:03	117.05258	40.20099
99	2008-02-02 18:54:03	117.05258	40.20098
99	2008-02-02 19:04:03	117.05258	40.20097
99	2008-02-02 19:14:03	117.05258	40.20097
99	2008-02-02 19:14:03	117.05258	40.20097
99	2008-02-02 19:24:03	117.05258	40.20096
99	2008-02-02 19:34:03	117.05257	40.20095
99	2008-02-02 19:44:03	117.05257	40.20095
99	2008-02-02 19:54:03	117.05257	40.20094
99	2008-02-02 20:04:02	117.05257	40.20094
99	2008-02-02 20:14:02	117.05257	40.20094
99	2008-02-02 20:24:02	117.05257	40.20094
99	2008-02-02 20:34:02	117.05257	40.20095
99	2008-02-02 20:44:02	117.05257	40.20095
99	2008-02-02 20:54:03	117.05257	40.20095
99	2008-02-02 21:04:02	117.05257	40.20095
99	2008-02-02 21:14:02	117.05257	40.20096
99	2008-02-02 21:24:02	117.05256	40.20096
99	2008-02-02 21:34:02	117.05256	40.20096
99	2008-02-02 21:44:02	117.05256	40.20096
99	2008-02-02 21:54:02	117.05257	40.20096
99	2008-02-02 22:04:02	117.05257	40.20096
99	2008-02-02 22:14:02	117.05257	40.20096
99	2008-02-02 22:24:01	117.05257	40.20096
99	2008-02-02 22:34:01	117.05257	40.20096
99	2008-02-02 22:44:01	117.05257	40.20097
99	2008-02-02 22:54:01	117.05257	40.20098
99	2008-02-02 23:04:02	117.05258	40.20098
99	2008-02-02 23:14:02	117.05258	40.20099
99	2008-02-02 23:24:01	117.05258	40.201
99	2008-02-02 23:34:01	117.05258	40.201
99	2008-02-02 23:44:01	117.05258	40.20101
99	2008-02-02 23:54:01	117.05258	40.20101
99	2008-02-03 00:04:01	117.05258	40.20101
99	2008-02-03 00:04:01	117.05258	40.20101
99	2008-02-03 00:14:01	117.05258	40.20101
99	2008-02-03 00:24:01	117.05258	40.20101
99	2008-02-03 00:34:01	117.05257	40.201
99	2008-02-03 00:44:01	117.05257	40.201
99	2008-02-03 00:54:01	117.05257	40.201
99	2008-02-03 01:04:00	117.05257	40.201
99	2008-02-03 01:14:00	117.05257	40.20099
99	2008-02-03 01:24:00	117.05257	40.20099
99	2008-02-03 01:34:00	117.05257	40.20099
99	2008-02-03 01:44:01	117.05257	40.20099
99	2008-02-03 01:54:01	117.05257	40.20098
99	2008-02-03 02:04:01	117.05257	40.20099
99	2008-02-03 02:24:00	117.05257	40.201
99	2008-02-03 02:44:00	117.05257	40.20101
99	2008-02-03 02:54:00	117.05257	40.20102
99	2008-02-03 03:04:00	117.05257	40.20102
99	2008-02-03 03:14:00	117.05257	40.20102
99	2008-02-03 03:24:00	117.05257	40.20102
99	2008-02-03 03:54:00	117.05257	40.20101
99	2008-02-03 04:13:59	117.05256	40.201
99	2008-02-03 04:13:59	117.05256	40.201
99	2008-02-03 04:23:59	117.05256	40.201
99	2008-02-03 04:43:59	117.05255	40.20099
99	2008-02-03 04:53:59	117.05255	40.20099
99	2008-02-03 04:53:59	117.05255	40.20099
99	2008-02-03 05:04:00	117.05254	40.20099
99	2008-02-03 05:13:59	117.05254	40.20099
99	2008-02-03 05:23:59	117.05254	40.20099
99	2008-02-03 05:33:59	117.05254	40.20099
99	2008-02-03 05:43:59	117.05254	40.20099
99	2008-02-03 05:53:59	117.05255	40.20099
99	2008-02-03 06:03:59	117.0189	40.19313
99	2008-02-03 06:13:59	117.01584	40.14137
99	2008-02-03 06:23:59	116.90955	40.15228
99	2008-02-03 06:33:59	116.76659	40.14102
99	2008-02-03 06:43:58	116.65678	40.11588
99	2008-02-03 06:53:58	116.55592	40.1047
99	2008-02-03 07:03:58	116.51693	40.02366
99	2008-02-03 07:13:58	116.50665	40.01092
99	2008-02-03 07:33:58	116.50668	40.01091
99	2008-02-03 07:43:58	116.50175	40.00618
99	2008-02-03 07:53:58	116.46742	39.96585
99	2008-02-03 08:05:55	116.45474	39.95421
99	2008-02-03 08:15:55	116.4339	39.85763
99	2008-02-03 08:17:15	116.41828	39.85673
99	2008-02-03 08:27:15	116.40483	39.85237
99	2008-02-03 08:47:15	116.45016	39.88213
99	2008-02-03 08:57:14	116.46607	39.86432
99	2008-02-03 09:07:14	116.47143	39.88258
99	2008-02-03 09:12:16	116.47163	39.88853
99	2008-02-03 09:22:16	116.48261	39.95487
99	2008-02-03 09:32:16	116.57097	40.03855
99	2008-02-03 09:42:17	116.58456	40.05449
99	2008-02-03 09:54:17	116.58317	40.07931
99	2008-02-03 10:04:17	116.58227	40.07268
99	2008-02-03 10:08:43	116.58667	40.06273
99	2008-02-03 10:14:17	116.58698	40.05436
99	2008-02-03 10:24:17	116.55144	40.02739
99	2008-02-03 10:34:17	116.4836	39.98704
99	2008-02-03 10:54:17	116.47516	39.96577
99	2008-02-03 10:59:07	116.47501	39.96559
99	2008-02-03 11:09:07	116.45019	39.90286
99	2008-02-03 11:19:07	116.41354	39.90691
99	2008-02-03 11:29:07	116.35915	39.90813
99	2008-02-03 11:32:50	116.35806	39.90426
99	2008-02-03 11:42:50	116.35712	39.91203
99	2008-02-03 11:58:54	116.36068	39.90937
99	2008-02-03 12:06:12	116.35361	39.91605
99	2008-02-03 12:18:54	116.30283	39.90629
99	2008-02-03 12:22:43	116.29635	39.90632
99	2008-02-03 12:28:54	116.30082	39.91172
99	2008-02-03 12:38:53	116.32929	39.91045
99	2008-02-03 12:49:19	116.34548	39.90813
99	2008-02-03 12:49:29	116.34601	39.90816
99	2008-02-03 12:59:29	116.35431	39.91336
99	2008-02-03 13:11:36	116.32322	39.90615
99	2008-02-03 13:17:44	116.29663	39.90628
99	2008-02-03 13:20:52	116.29612	39.90759
99	2008-02-03 13:28:37	116.28878	39.96514
99	2008-02-03 13:33:35	116.28885	39.96655
99	2008-02-03 13:41:59	116.27459	39.96045
99	2008-02-03 13:51:59	116.27399	39.96342
99	2008-02-03 14:01:59	116.27623	39.96487
99	2008-02-03 14:11:59	116.27624	39.96485
99	2008-02-03 14:21:59	116.27794	39.95862
99	2008-02-03 14:31:35	116.28222	39.95719
99	2008-02-03 14:51:35	116.45014	39.95497
99	2008-02-03 15:00:28	116.4439	39.9086
99	2008-02-03 15:10:29	116.44438	39.90777
99	2008-02-03 15:20:29	116.44318	39.90721
99	2008-02-03 15:20:57	116.44421	39.9082
99	2008-02-03 15:30:29	116.46541	39.9292
99	2008-02-03 15:40:29	116.45781	39.92694
99	2008-02-03 15:50:28	116.45741	39.92685
99	2008-02-03 16:00:28	116.45579	39.92803
99	2008-02-03 16:01:32	116.45582	39.92982
99	2008-02-03 16:11:32	116.49442	39.99813
99	2008-02-03 16:21:32	116.58345	40.06079
99	2008-02-03 16:24:14	116.58644	40.07873
99	2008-02-03 16:34:14	116.58589	40.0676
99	2008-02-03 16:44:14	116.58575	40.06758
99	2008-02-03 16:54:14	116.56545	40.03232
99	2008-02-03 17:04:14	116.50085	40.00291
99	2008-02-03 17:12:42	116.48358	39.97596
99	2008-02-03 17:19:04	116.49566	39.97247
99	2008-02-03 17:26:30	116.49683	39.97494
99	2008-02-03 17:36:30	116.45758	39.98831
99	2008-02-03 17:41:48	116.4422	39.99406
99	2008-02-03 17:51:48	116.411	39.99378
99	2008-02-03 17:54:36	116.40102	39.99154
99	2008-02-03 18:02:23	116.37983	39.98452
99	2008-02-03 18:12:22	116.39803	39.98672
99	2008-02-03 18:14:02	116.40092	39.98628
99	2008-02-03 18:24:02	116.38838	39.96588
99	2008-02-03 18:34:02	116.37094	39.94753
99	2008-02-03 18:44:02	116.34935	39.93695
99	2008-02-03 18:54:01	116.35019	39.91905
99	2008-02-03 19:04:02	116.33893	39.89666
99	2008-02-03 19:14:02	116.33479	39.89101
99	2008-02-03 19:16:06	116.33523	39.89317
99	2008-02-03 19:26:06	116.33664	39.89182
99	2008-02-03 19:26:08	116.33662	39.89195
99	2008-02-03 19:36:08	116.33698	39.90362
99	2008-02-03 19:37:02	116.33742	39.90497
99	2008-02-03 19:47:01	116.34785	39.91258
99	2008-02-03 19:57:01	116.34269	39.89569
99	2008-02-03 19:57:01	116.34269	39.89569
99	2008-02-03 19:57:01	116.34269	39.89569
99	2008-02-03 20:07:01	116.33635	39.88748
99	2008-02-03 20:08:43	116.33398	39.88649
99	2008-02-03 20:17:01	116.33654	39.88782
99	2008-02-03 20:27:01	116.33633	39.89727
99	2008-02-03 20:30:41	116.34573	39.90394
99	2008-02-03 20:38:54	116.34944	39.89767
99	2008-02-03 20:45:31	116.34765	39.89478
99	2008-02-03 20:50:28	116.35697	39.89489
99	2008-02-03 21:00:28	116.36917	39.88782
99	2008-02-03 21:10:28	116.37976	39.87758
99	2008-02-03 21:11:50	116.37565	39.87888
99	2008-02-03 21:21:50	116.37687	39.88177
99	2008-02-03 21:31:50	116.38391	39.88489
99	2008-02-03 21:50:43	116.39895	39.90634
99	2008-02-03 22:00:43	116.40741	39.89586
99	2008-02-03 22:10:43	116.38823	39.9063
99	2008-02-03 22:13:45	116.37304	39.9061
99	2008-02-03 22:23:45	116.3694	39.9098
99	2008-02-03 22:24:18	116.36907	39.90978
99	2008-02-03 22:34:18	116.3501	39.92218
99	2008-02-03 22:39:13	116.35416	39.94647
99	2008-02-03 22:49:14	116.3659	39.94539
99	2008-02-03 22:50:23	116.36602	39.94492
99	2008-02-03 23:00:23	116.36732	39.91651
99	2008-02-03 23:10:23	116.36776	39.91085
99	2008-02-03 23:20:23	116.36816	39.89527
99	2008-02-03 23:26:35	116.36543	39.89198
99	2008-02-03 23:36:35	116.36009	39.89559
99	2008-02-03 23:46:35	116.36822	39.90437
99	2008-02-03 23:46:38	116.36825	39.90459
99	2008-02-03 23:56:38	116.39014	39.92185
99	2008-02-04 00:06:38	116.40467	39.92295
99	2008-02-04 00:16:38	116.40161	39.96024
99	2008-02-04 00:26:38	116.41072	39.99749
99	2008-02-04 00:36:38	116.40732	40.04269
99	2008-02-04 00:39:58	116.39538	40.04593
99	2008-02-04 00:49:57	116.40242	40.00808
99	2008-02-04 00:54:23	116.40116	39.99129
99	2008-02-04 00:59:57	116.39534	39.97438
99	2008-02-04 01:05:33	116.39534	39.97438
99	2008-02-04 01:09:58	116.39538	39.97426
99	2008-02-04 01:15:34	116.40122	39.96699
99	2008-02-04 01:25:34	116.46086	39.92817
99	2008-02-04 01:26:05	116.46416	39.92898
99	2008-02-04 01:36:04	116.46198	39.95426
99	2008-02-04 01:36:04	116.46198	39.95426
99	2008-02-04 01:46:04	116.48214	39.9699
99	2008-02-04 01:56:04	116.48957	39.97048
99	2008-02-04 02:16:04	116.48351	39.98428
99	2008-02-04 02:26:05	116.4834	39.98895
99	2008-02-04 02:36:05	116.48339	39.98896
99	2008-02-04 02:46:04	116.50606	40.01066
99	2008-02-04 02:56:04	116.50606	40.01065
99	2008-02-04 03:06:04	116.50605	40.01065
99	2008-02-04 03:16:04	116.50605	40.01064
99	2008-02-04 03:26:04	116.50606	40.01063
99	2008-02-04 03:36:04	116.50605	40.01063
99	2008-02-04 03:46:04	116.50605	40.01063
99	2008-02-04 03:56:04	116.50605	40.01063
99	2008-02-04 04:06:03	116.50603	40.01062
99	2008-02-04 04:06:03	116.50603	40.01062
99	2008-02-04 04:16:03	116.50604	40.0106
99	2008-02-04 04:26:03	116.50604	40.01061
99	2008-02-04 04:36:03	116.50604	40.01062
99	2008-02-04 04:46:04	116.50604	40.01062
99	2008-02-04 04:56:03	116.50604	40.01061
99	2008-02-04 05:06:04	116.50605	40.01061
99	2008-02-04 05:16:04	116.50605	40.01061
99	2008-02-04 05:26:03	116.50605	40.01061
99	2008-02-04 05:36:03	116.50605	40.01062
99	2008-02-04 05:46:03	116.50605	40.01062
99	2008-02-04 05:56:03	116.50605	40.01061
99	2008-02-04 06:06:03	116.50604	40.01062
99	2008-02-04 06:16:03	116.50604	40.01062
99	2008-02-04 06:26:03	116.50604	40.01062
99	2008-02-04 06:26:03	116.50604	40.01062
99	2008-02-04 06:36:03	116.50604	40.01062
99	2008-02-04 06:46:02	116.50604	40.01062
99	2008-02-04 06:56:02	116.50604	40.01062
99	2008-02-04 07:06:02	116.50604	40.01062
99	2008-02-04 07:16:02	116.50603	40.01062
99	2008-02-04 07:26:03	116.50603	40.01062
99	2008-02-04 07:36:02	116.50603	40.01062
99	2008-02-04 07:46:02	116.50603	40.01062
99	2008-02-04 07:56:02	116.50603	40.01062
99	2008-02-04 08:06:02	116.5059	40.01041
99	2008-02-04 08:16:02	116.45739	39.96562
99	2008-02-04 08:20:34	116.44195	39.95734
99	2008-02-04 08:30:34	116.42943	39.9077
99	2008-02-04 08:32:26	116.42386	39.90373
99	2008-02-04 08:42:25	116.41232	39.90649
99	2008-02-04 08:49:33	116.40626	39.92289
99	2008-02-04 08:59:25	116.48409	39.90433
99	2008-02-04 09:03:54	116.49045	39.90654
99	2008-02-04 09:12:00	116.45987	39.90684
99	2008-02-04 09:22:00	116.47001	39.91213
99	2008-02-04 09:30:47	116.46989	39.87854
99	2008-02-04 09:40:47	116.4325	39.86941
99	2008-02-04 09:50:47	116.36419	39.88196
99	2008-02-04 09:54:01	116.35212	39.88185
99	2008-02-04 09:54:01	116.35212	39.88185
99	2008-02-04 10:04:01	116.3664	39.88789
99	2008-02-04 10:08:51	116.3774	39.88805
99	2008-02-04 10:23:33	116.34393	39.88934
99	2008-02-04 10:30:42	116.31532	39.89607
99	2008-02-04 10:33:42	116.31517	39.9052
99	2008-02-04 10:43:42	116.36218	39.90253
99	2008-02-04 10:44:10	116.36241	39.90086
99	2008-02-04 10:54:10	116.35698	39.90761
99	2008-02-04 11:04:10	116.37162	39.91366
99	2008-02-04 11:14:10	116.38757	39.92406
99	2008-02-04 11:21:21	116.38779	39.94501
99	2008-02-04 11:26:53	116.4005	39.95124
99	2008-02-04 11:36:53	116.40906	39.96365
99	2008-02-04 11:39:18	116.412	39.96601
99	2008-02-04 11:49:18	116.45768	39.95654
99	2008-02-04 11:52:02	116.46041	39.958
99	2008-02-04 12:02:02	116.43169	39.96765
99	2008-02-04 12:02:02	116.43169	39.96765
99	2008-02-04 12:11:42	116.41845	39.97245
99	2008-02-04 12:21:14	116.42193	39.99915
99	2008-02-04 12:31:14	116.41786	39.98314
99	2008-02-04 12:38:49	116.41612	39.96069
99	2008-02-04 12:48:47	116.39993	39.96065
99	2008-02-04 12:51:53	116.40771	39.96335
99	2008-02-04 13:01:53	116.44678	39.96648
99	2008-02-04 13:03:24	116.45138	39.96539
99	2008-02-04 13:11:54	116.43898	39.96268
99	2008-02-04 13:21:10	116.39864	39.98867
99	2008-02-04 13:31:10	116.41602	39.98728
99	2008-02-04 13:32:38	116.41798	39.98597
99	2008-02-04 13:42:38	116.44987	39.95529
99	2008-02-04 13:50:09	116.44592	39.92737
99	2008-02-04 13:53:34	116.44402	39.92259
99	2008-02-04 14:03:34	116.46126	39.92172
99	2008-02-04 14:12:04	116.49906	39.92447
99	2008-02-04 14:22:05	116.48337	39.88566
99	2008-02-04 14:32:05	116.46374	39.87516
99	2008-02-04 14:42:05	116.46376	39.87521
99	2008-02-04 14:52:04	116.46377	39.87533
99	2008-02-04 15:02:04	116.4638	39.87548
99	2008-02-04 15:12:04	116.46391	39.87545
99	2008-02-04 15:22:04	116.46374	39.87535
99	2008-02-04 15:42:04	116.4637	39.87553
99	2008-02-04 15:52:04	116.46366	39.87556
99	2008-02-04 16:02:04	116.46392	39.8752
99	2008-02-04 16:12:04	116.46401	39.87516
99	2008-02-04 16:22:04	116.46382	39.87519
99	2008-02-04 16:32:04	116.46414	39.87464
99	2008-02-04 16:42:04	116.44521	39.87464
99	2008-02-04 16:52:03	116.43875	39.87182
99	2008-02-04 16:52:31	116.43869	39.87227
99	2008-02-04 17:02:31	116.41261	39.89981
99	2008-02-04 17:03:11	116.40945	39.89966
99	2008-02-04 17:13:11	116.40035	39.90198
99	2008-02-04 17:13:11	116.40035	39.90198
99	2008-02-04 17:22:01	116.4006	39.90436
99	2008-02-04 17:32:01	116.41406	39.92297
99	2008-02-04 17:35:47	116.41482	39.92871
99	2008-02-04 17:45:48	116.41076	39.93952
99	2008-02-04 17:51:44	116.4027	39.9473
99	2008-02-04 17:57:55	116.42582	39.94316
99	2008-02-04 18:07:55	116.40187	39.95034
99	2008-02-04 18:27:54	116.42905	39.95869
99	2008-02-04 18:37:54	116.42998	39.95323
99	2008-02-04 18:47:54	116.43004	39.95322
99	2008-02-04 18:57:54	116.43927	39.94271
99	2008-02-04 19:07:55	116.41127	39.93955
99	2008-02-04 19:12:46	116.39588	39.93947
99	2008-02-04 19:22:46	116.38988	39.93476
99	2008-02-04 19:32:46	116.37016	39.93145
99	2008-02-04 19:42:46	116.35075	39.93109
99	2008-02-04 19:44:06	116.34733	39.93112
99	2008-02-04 19:54:06	116.37409	39.94874
99	2008-02-04 20:04:06	116.38121	39.95094
99	2008-02-04 20:14:06	116.38398	39.9508
99	2008-02-04 20:24:06	116.38397	39.95077
99	2008-02-04 20:34:06	116.38398	39.95077
99	2008-02-04 20:44:06	116.38391	39.95073
99	2008-02-04 20:54:06	116.38416	39.95071
99	2008-02-04 21:04:06	116.38403	39.9508
99	2008-02-04 21:14:06	116.38402	39.95082
99	2008-02-04 21:24:05	116.38746	39.95035
99	2008-02-04 21:28:27	116.38752	39.94716
99	2008-02-04 21:39:39	116.40348	39.92291
99	2008-02-04 21:39:39	116.40348	39.92291
99	2008-02-04 21:49:39	116.40279	39.91329
99	2008-02-04 21:59:39	116.40635	39.91424
99	2008-02-04 22:09:00	116.40555	39.90825
99	2008-02-04 22:29:00	116.3733	39.95254
99	2008-02-04 22:29:19	116.37341	39.95379
99	2008-02-04 22:39:01	116.32946	39.95649
99	2008-02-04 22:39:27	116.32685	39.95638
99	2008-02-04 22:51:09	116.31808	39.95731
99	2008-02-04 23:01:09	116.34869	39.95666
99	2008-02-04 23:11:09	116.36544	39.94969
99	2008-02-04 23:21:09	116.38782	39.94029
99	2008-02-04 23:33:01	116.40489	39.91401
99	2008-02-04 23:43:01	116.36491	39.90581
99	2008-02-04 23:53:05	116.3041	39.93204
99	2008-02-04 23:57:44	116.3098	39.9534
99	2008-02-05 00:07:45	116.33626	39.95659
99	2008-02-05 00:17:45	116.37362	39.94738
99	2008-02-05 00:27:45	116.46229	39.96015
99	2008-02-05 00:37:45	116.48445	39.98998
99	2008-02-05 00:47:45	116.506	40.01057
99	2008-02-05 00:57:44	116.50599	40.01057
99	2008-02-05 00:57:44	116.50599	40.01057
99	2008-02-05 01:07:44	116.50599	40.01058
99	2008-02-05 01:17:44	116.50599	40.01058
99	2008-02-05 01:27:44	116.506	40.01059
99	2008-02-05 01:37:44	116.506	40.01059
99	2008-02-05 01:47:44	116.506	40.0106
99	2008-02-05 01:57:44	116.506	40.0106
99	2008-02-05 02:37:44	116.50601	40.0106
99	2008-02-05 02:47:44	116.50602	40.0106
99	2008-02-05 02:57:44	116.50602	40.0106
99	2008-02-05 02:57:44	116.50602	40.0106
99	2008-02-05 03:07:44	116.50603	40.0106
99	2008-02-05 03:17:43	116.50603	40.0106
99	2008-02-05 03:27:43	116.50603	40.0106
99	2008-02-05 03:27:43	116.50603	40.0106
99	2008-02-05 03:47:43	116.50604	40.01061
99	2008-02-05 03:57:44	116.50604	40.01062
99	2008-02-05 04:07:44	116.50605	40.01062
99	2008-02-05 04:17:43	116.50605	40.01062
99	2008-02-05 04:27:43	116.50605	40.01062
99	2008-02-05 04:37:42	111.78877	30.71885
99	2008-02-05 04:37:42	111.78877	30.71885
99	2008-02-05 04:57:43	116.50607	40.01061
99	2008-02-05 05:07:43	116.50607	40.01061
99	2008-02-05 05:17:43	116.50606	40.01061
99	2008-02-05 05:27:43	116.50606	40.01061
99	2008-02-05 05:37:42	116.50606	40.01061
99	2008-02-05 05:47:42	116.50605	40.01061
99	2008-02-05 05:57:42	116.50605	40.0106
99	2008-02-05 06:07:42	116.50605	40.01061
99	2008-02-05 06:17:42	116.50605	40.0106
99	2008-02-05 06:27:42	116.50605	40.01061
99	2008-02-05 06:37:43	116.50605	40.01061
99	2008-02-05 06:47:43	116.50605	40.01061
99	2008-02-05 06:57:42	116.50605	40.01061
99	2008-02-05 07:07:42	116.50605	40.01061
99	2008-02-05 07:17:42	116.50605	40.01061
99	2008-02-05 07:27:42	116.50605	40.01061
99	2008-02-05 07:37:42	116.50605	40.01061
99	2008-02-05 07:47:42	116.50605	40.01061
99	2008-02-05 08:00:35	116.47643	39.9684
99	2008-02-05 08:08:30	116.47204	39.9072
99	2008-02-05 08:18:29	116.46955	39.91027
99	2008-02-05 08:28:29	116.45626	39.91223
99	2008-02-05 08:38:10	116.46482	39.92913
99	2008-02-05 08:48:10	116.53428	39.90804
99	2008-02-05 08:58:10	116.63305	39.90052
99	2008-02-05 09:00:09	116.63652	39.89192
99	2008-02-05 09:08:11	116.62449	39.90537
99	2008-02-05 09:18:10	116.57084	39.90916
99	2008-02-05 09:22:14	116.56556	39.90062
99	2008-02-05 09:32:14	116.55365	39.9149
99	2008-02-05 09:33:04	116.55142	39.91478
99	2008-02-05 12:54:10	116.39642	39.95642
99	2008-02-05 13:00:20	116.4095	39.95572
99	2008-02-05 13:10:19	116.45079	39.95451
99	2008-02-05 13:20:20	116.4564	39.93222
99	2008-02-05 13:30:20	116.47553	39.93379
99	2008-02-05 13:32:52	116.47336	39.93814
99	2008-02-05 13:42:52	116.47707	39.935
99	2008-02-05 13:49:19	116.47267	39.92972
99	2008-02-05 13:59:19	116.47155	39.90725
99	2008-02-05 14:04:41	116.48208	39.89863
99	2008-02-05 14:14:41	116.47249	39.8991
99	2008-02-05 14:14:41	116.47249	39.8991
99	2008-02-05 14:14:41	116.47249	39.8991
99	2008-02-05 14:24:41	116.45583	39.90046
99	2008-02-05 14:33:20	116.45422	39.90484
99	2008-02-05 14:43:20	116.44211	39.96052
99	2008-02-05 15:02:20	116.38436	39.98126
99	2008-02-05 15:02:26	116.38404	39.98124
99	2008-02-05 15:22:20	116.28651	39.98099
99	2008-02-05 15:32:20	116.2496	39.92384
99	2008-02-05 15:42:20	116.20942	39.92349
99	2008-02-05 15:42:20	116.20942	39.92349
99	2008-02-05 18:56:17	116.31819	39.90618
99	2008-02-05 19:06:17	116.3875	39.90609
99	2008-02-05 19:16:16	116.44179	39.90708
99	2008-02-05 19:26:17	116.45531	39.88175
99	2008-02-05 19:36:17	116.48381	39.90433
99	2008-02-05 19:46:16	116.48324	39.97898
99	2008-02-05 19:48:48	116.486	39.99028
99	2008-02-05 19:48:48	116.486	39.99028
99	2008-02-05 19:56:16	116.576	40.04425
99	2008-02-05 20:06:16	116.58287	40.10666
99	2008-02-05 20:16:17	116.67925	40.11495
99	2008-02-05 20:26:17	116.80471	40.14757
99	2008-02-05 20:36:16	116.93475	40.15095
99	2008-02-05 20:46:16	117.05826	40.14452
99	2008-02-05 20:56:16	117.1167	40.14332
99	2008-02-05 21:06:16	117.10476	40.11065
99	2008-02-05 21:16:16	117.10468	40.11057
99	2008-02-05 21:26:16	117.10465	40.11051
99	2008-02-05 21:36:16	117.10469	40.11051
99	2008-02-05 21:46:16	117.10471	40.1105
99	2008-02-05 21:56:16	117.10472	40.11051
99	2008-02-05 22:06:15	117.10473	40.11052
99	2008-02-05 22:16:15	117.10473	40.11052
99	2008-02-05 22:26:15	117.10098	40.11963
99	2008-02-05 22:36:16	117.02675	40.1425
99	2008-02-05 22:46:16	116.88256	40.15197
99	2008-02-05 22:56:15	116.7462	40.13041
99	2008-02-05 23:06:15	116.61537	40.11661
99	2008-02-05 23:16:15	116.54434	40.05939
99	2008-02-05 23:26:15	116.4819	39.98737
99	2008-02-05 23:36:15	116.48372	39.97273
99	2008-02-05 23:40:35	116.48387	39.97401
99	2008-02-05 23:46:15	116.49357	39.97068
99	2008-02-05 23:54:37	116.48391	39.97431
99	2008-02-06 00:00:03	116.50876	39.97459
99	2008-02-06 00:00:03	116.50876	39.97459
99	2008-02-06 00:07:27	116.48397	39.97449
99	2008-02-06 00:15:58	116.52685	39.97528
99	2008-02-06 00:24:36	116.48479	39.97073
99	2008-02-06 00:32:07	116.46057	39.99604
99	2008-02-06 00:40:51	116.45996	39.99591
99	2008-02-06 00:43:24	116.45413	39.98797
99	2008-02-06 00:53:24	116.46039	39.99668
99	2008-02-06 00:54:51	116.46058	39.99602
99	2008-02-06 01:04:51	116.44193	39.94763
99	2008-02-06 01:14:51	116.43661	39.89654
99	2008-02-06 01:19:28	116.42647	39.89583
99	2008-02-06 01:29:27	116.42111	39.89895
99	2008-02-06 01:39:28	116.41127	39.91426
99	2008-02-06 01:43:40	116.41107	39.92725
99	2008-02-06 01:52:00	116.41198	39.93956
99	2008-02-06 02:02:00	116.41756	39.93968
99	2008-02-06 02:10:51	116.41789	39.9396
99	2008-02-06 02:20:51	116.44003	39.9069
99	2008-02-06 02:31:11	116.49456	39.85965
99	2008-02-06 02:41:21	116.4838	39.90563
99	2008-02-06 02:51:21	116.48345	39.95289
99	2008-02-06 02:53:50	116.48849	39.96204
99	2008-02-06 03:03:11	116.45988	40.00362
99	2008-02-06 03:13:11	116.48716	39.99253
99	2008-02-06 06:31:09	116.50601	40.01066
99	2008-02-06 06:41:09	116.50599	40.01065
99	2008-02-06 06:51:09	116.50597	40.01065
99	2008-02-06 07:01:09	116.50597	40.01065
99	2008-02-06 07:11:09	116.50597	40.01064
99	2008-02-06 07:21:09	116.50597	40.01064
99	2008-02-06 07:31:10	116.50597	40.01064
99	2008-02-06 07:41:10	116.50597	40.01065
99	2008-02-06 07:51:09	116.49486	40.00047
99	2008-02-06 08:01:09	116.44139	39.95672
99	2008-02-06 08:01:49	116.4394	39.95486
99	2008-02-06 08:11:09	116.4188	39.96587
99	2008-02-06 08:11:49	116.41866	39.9676
99	2008-02-06 08:24:01	116.33971	39.95688
99	2008-02-06 08:34:02	116.34017	39.9566
99	2008-02-06 08:44:01	116.46072	39.96755
99	2008-02-06 08:54:01	116.5795	40.04688
99	2008-02-06 09:04:18	116.58785	40.07761
99	2008-02-06 09:14:18	116.56378	40.06442
99	2008-02-06 09:34:18	116.56422	40.07072
99	2008-02-06 09:54:18	116.58263	40.06154
99	2008-02-06 10:04:18	116.58285	40.06103
99	2008-02-06 10:04:18	116.58285	40.06103
99	2008-02-06 10:05:02	116.58286	40.06102
99	2008-02-06 10:14:18	116.58286	40.06103
99	2008-02-06 10:24:18	116.58221	40.06483
99	2008-02-06 10:44:17	116.5822	40.06479
99	2008-02-06 10:54:18	116.58213	40.06474
99	2008-02-06 11:04:18	116.58175	40.06647
99	2008-02-06 11:14:18	116.58181	40.06689
99	2008-02-06 11:24:18	116.58183	40.06689
99	2008-02-06 11:34:18	116.58185	40.06691
99	2008-02-06 11:44:17	116.58187	40.06692
99	2008-02-06 11:54:17	116.58126	40.07116
99	2008-02-06 12:04:17	116.58125	40.07118
99	2008-02-06 12:14:17	116.5812	40.07153
99	2008-02-06 12:34:17	116.58333	40.07595
99	2008-02-06 12:44:17	116.58735	40.07728
99	2008-02-06 12:54:17	116.58735	40.07728
99	2008-02-06 13:03:29	116.58735	40.07728
99	2008-02-06 13:13:29	116.49817	40.00174
99	2008-02-06 13:23:29	116.47334	39.90695
99	2008-02-06 13:33:30	116.42736	39.90392
99	2008-02-06 13:35:52	116.42721	39.90376
99	2008-02-06 13:45:52	116.45651	39.87478
99	2008-02-06 13:55:52	116.46378	39.87499
99	2008-02-06 14:05:52	116.46358	39.87518
99	2008-02-06 14:15:52	116.46402	39.87532
99	2008-02-06 14:25:51	116.46349	39.87444
99	2008-02-06 14:35:52	116.46378	39.87508
99	2008-02-06 14:45:52	116.46382	39.8752
99	2008-02-06 15:05:52	116.36046	39.94562
99	2008-02-06 15:25:51	116.33074	39.96604
99	2008-02-06 15:35:13	116.34948	39.93025
99	2008-02-06 15:45:13	116.31225	39.89557
99	2008-02-06 15:45:29	116.31356	39.89552
99	2008-02-06 15:55:29	116.36889	39.89434
99	2008-02-06 16:05:30	116.36867	39.89625
99	2008-02-06 16:15:30	116.41189	39.89968
99	2008-02-06 16:25:30	116.4373	39.94818
99	2008-02-06 16:35:29	116.50049	40.00506
99	2008-02-06 16:45:29	116.55137	40.07713
99	2008-02-06 16:45:29	116.55137	40.07713
99	2008-02-06 16:55:29	116.62846	40.11628
99	2008-02-06 17:05:29	116.76999	40.14185
99	2008-02-06 17:15:30	116.9492	40.15005
99	2008-02-06 17:25:30	117.03028	40.19437
99	2008-02-06 17:35:29	117.05262	40.20094
99	2008-02-06 17:45:29	117.05259	40.20095
99	2008-02-06 17:55:29	117.05259	40.20095
99	2008-02-06 18:15:29	117.05257	40.20094
99	2008-02-06 18:25:29	117.05256	40.20093
99	2008-02-06 18:35:28	117.05255	40.20093
99	2008-02-06 18:45:28	117.05255	40.20093
99	2008-02-06 18:55:28	117.05254	40.20092
99	2008-02-06 19:05:28	117.05254	40.20091
99	2008-02-06 19:15:29	117.05257	40.20072
99	2008-02-06 19:25:29	117.05257	40.20072
99	2008-02-06 19:35:28	117.05256	40.20073
99	2008-02-06 19:45:28	117.05255	40.20095
99	2008-02-06 19:55:28	117.05255	40.20093
99	2008-02-06 20:05:28	117.05255	40.20093
99	2008-02-06 20:15:28	117.05256	40.20092
99	2008-02-06 20:25:28	117.05256	40.20092
99	2008-02-06 20:35:28	117.05255	40.20092
99	2008-02-06 20:45:28	117.05254	40.20094
99	2008-02-06 20:55:27	117.05262	40.2008
99	2008-02-06 21:05:27	117.05255	40.2009
99	2008-02-06 21:25:28	117.05254	40.20092
99	2008-02-06 21:35:28	117.05254	40.20092
99	2008-02-06 21:35:28	117.05254	40.20092
99	2008-02-06 21:45:27	117.05255	40.20092
99	2008-02-06 21:55:27	117.05256	40.20092
99	2008-02-06 22:25:27	117.05244	40.20085
99	2008-02-06 22:35:27	117.05252	40.20091
99	2008-02-06 22:45:27	117.05255	40.20094
99	2008-02-06 22:55:27	117.05254	40.20095
99	2008-02-06 23:05:27	117.05253	40.20095
99	2008-02-06 23:15:27	117.05253	40.20094
99	2008-02-06 23:25:27	117.05253	40.20095
99	2008-02-06 23:35:27	117.05253	40.20095
99	2008-02-06 23:45:27	117.05253	40.20095
99	2008-02-06 23:55:26	117.05254	40.20096
99	2008-02-07 00:05:26	117.05254	40.20096
99	2008-02-07 00:15:26	117.05255	40.20097
99	2008-02-07 00:25:26	117.05254	40.20097
99	2008-02-07 00:35:26	117.05254	40.20097
99	2008-02-07 00:45:27	117.05254	40.20097
99	2008-02-07 00:55:27	117.05254	40.20096
99	2008-02-07 01:15:26	117.05254	40.20096
99	2008-02-07 01:25:26	117.05244	40.20085
99	2008-02-07 01:35:26	117.05246	40.20074
99	2008-02-07 01:45:26	117.05247	40.20068
99	2008-02-07 01:55:26	117.05246	40.20068
99	2008-02-07 02:25:25	117.05253	40.20093
99	2008-02-07 02:25:25	117.05253	40.20093
99	2008-02-07 02:35:25	117.05252	40.20093
99	2008-02-07 02:45:25	117.05252	40.20093
99	2008-02-07 02:55:26	117.05252	40.20094
99	2008-02-07 03:25:25	117.05251	40.20095
99	2008-02-07 03:35:25	117.05251	40.20094
99	2008-02-07 03:45:25	117.05251	40.20093
99	2008-02-07 03:55:25	117.05248	40.20112
99	2008-02-07 04:05:25	117.05252	40.20093
99	2008-02-07 04:15:26	117.05252	40.20094
99	2008-02-07 04:25:26	117.05248	40.20051
99	2008-02-07 04:35:25	117.05249	40.20102
99	2008-02-07 04:45:25	117.05247	40.2009
99	2008-02-07 04:55:24	117.05251	40.20095
99	2008-02-07 05:05:24	117.05256	40.20095
99	2008-02-07 05:15:25	117.05254	40.20093
99	2008-02-07 05:25:25	117.05253	40.20091
99	2008-02-07 05:35:25	117.05246	40.20093
99	2008-02-07 05:45:25	117.05244	40.20092
99	2008-02-07 05:55:24	117.05245	40.20092
99	2008-02-07 06:05:24	117.05246	40.20092
99	2008-02-07 06:15:24	117.05246	40.20092
99	2008-02-07 06:25:24	117.05245	40.20094
99	2008-02-07 06:35:24	117.0524	40.20108
99	2008-02-07 06:45:24	117.05243	40.201
99	2008-02-07 06:55:24	117.03121	40.19441
99	2008-02-07 07:05:24	116.97491	40.14486
99	2008-02-07 07:15:24	116.82133	40.14899
99	2008-02-07 07:15:24	116.82133	40.14899
99	2008-02-07 07:25:24	116.68673	40.11965
99	2008-02-07 07:35:24	116.55684	40.10874
99	2008-02-07 07:45:24	116.51913	40.02689
99	2008-02-07 07:55:23	116.45707	39.96537
99	2008-02-07 08:05:23	116.41829	39.97244
99	2008-02-07 08:15:23	116.4183	39.97244
99	2008-02-07 08:19:35	116.41877	39.96273
99	2008-02-07 08:29:35	116.3715	39.96676
99	2008-02-07 08:39:36	116.28607	39.99957
99	2008-02-07 08:41:34	116.28607	39.99957
99	2008-02-07 09:37:09	116.29859	39.88082
99	2008-02-07 12:50:13	117.00218	40.13953
99	2008-02-07 13:00:13	117.04955	40.19509
99	2008-02-07 13:10:13	117.05261	40.20082
99	2008-02-07 13:20:13	117.04085	40.20916
99	2008-02-07 13:30:13	117.04167	40.24419
99	2008-02-07 13:40:13	117.04167	40.2442
99	2008-02-07 13:50:13	117.04168	40.24423
99	2008-02-07 14:00:12	117.04167	40.24425
99	2008-02-07 14:10:12	117.04166	40.24425
99	2008-02-07 14:20:12	117.04165	40.24425
99	2008-02-07 14:30:13	117.04164	40.24424
99	2008-02-07 14:40:13	117.04163	40.24423
99	2008-02-07 14:40:13	117.04163	40.24423
99	2008-02-07 14:50:12	117.04163	40.24422
99	2008-02-07 15:00:12	117.04163	40.24422
99	2008-02-07 15:10:12	117.04162	40.24422
99	2008-02-07 15:20:12	117.04162	40.24422
99	2008-02-07 15:30:12	117.04162	40.24422
99	2008-02-07 15:40:12	117.04162	40.24422
99	2008-02-07 15:50:12	117.04162	40.24422
99	2008-02-07 16:00:12	117.04826	40.20392
99	2008-02-07 16:10:12	117.05252	40.20099
99	2008-02-07 16:20:12	117.05253	40.20102
99	2008-02-07 16:30:12	117.05253	40.20102
99	2008-02-07 16:40:12	117.05254	40.20098
99	2008-02-07 16:50:12	117.05255	40.20094
99	2008-02-07 17:00:12	117.05255	40.20091
99	2008-02-07 17:00:12	117.05255	40.20091
99	2008-02-07 17:10:12	117.05255	40.2009
99	2008-02-07 17:20:11	117.05255	40.20091
99	2008-02-07 17:30:11	117.05255	40.2009
99	2008-02-07 17:40:11	117.05256	40.2009
99	2008-02-07 17:50:11	117.05256	40.20091
99	2008-02-07 18:00:11	117.05256	40.20091
99	2008-02-07 18:10:11	117.05256	40.20091
99	2008-02-07 18:20:11	117.05256	40.20092
99	2008-02-07 18:20:11	117.05256	40.20092
99	2008-02-07 18:30:11	117.05256	40.20092
99	2008-02-07 18:40:11	117.05255	40.20093
99	2008-02-07 18:50:11	117.05256	40.20094
99	2008-02-07 19:00:11	117.05255	40.20094
99	2008-02-07 19:10:11	117.05255	40.20094
99	2008-02-07 19:20:10	117.05253	40.20079
99	2008-02-07 19:30:10	117.05256	40.20065
99	2008-02-07 19:30:10	117.05256	40.20065
99	2008-02-07 19:40:10	117.05259	40.20068
99	2008-02-07 19:50:10	117.0526	40.20072
99	2008-02-07 20:00:11	117.05259	40.20077
99	2008-02-07 20:10:11	117.05258	40.2008
99	2008-02-07 20:20:10	117.05257	40.20082
99	2008-02-07 20:30:10	117.05256	40.20084
99	2008-02-07 20:40:10	117.05255	40.20086
99	2008-02-07 20:50:10	117.05255	40.20087
99	2008-02-07 21:00:10	117.05255	40.20087
99	2008-02-07 21:10:10	117.05255	40.20088
99	2008-02-07 21:20:10	117.05251	40.20088
99	2008-02-07 21:30:10	117.05255	40.2009
99	2008-02-07 21:40:10	117.05257	40.20092
99	2008-02-07 21:50:10	117.05261	40.20105
99	2008-02-07 22:00:10	117.05258	40.20087
99	2008-02-07 22:10:10	117.05259	40.2009
99	2008-02-07 22:20:10	117.05261	40.20095
99	2008-02-07 22:30:09	117.0526	40.20095
99	2008-02-07 22:40:09	117.0526	40.20094
99	2008-02-07 22:50:09	117.05259	40.20094
99	2008-02-07 23:00:09	117.05258	40.20093
99	2008-02-07 23:10:10	117.05258	40.20093
99	2008-02-07 23:20:10	117.05257	40.20093
99	2008-02-07 23:30:09	117.05257	40.20093
99	2008-02-07 23:40:09	117.05256	40.20093
99	2008-02-07 23:50:09	117.05256	40.20093
99	2008-02-08 00:00:09	117.05256	40.20093
99	2008-02-08 00:10:09	117.05256	40.20092
99	2008-02-08 00:20:09	117.05256	40.20092
99	2008-02-08 00:20:09	117.05256	40.20092
99	2008-02-08 00:30:09	117.05256	40.20092
99	2008-02-08 00:40:08	117.05256	40.20092
99	2008-02-08 00:50:08	117.05256	40.20092
99	2008-02-08 01:00:08	117.05256	40.20092
99	2008-02-08 01:10:08	117.05255	40.20092
99	2008-02-08 01:20:09	117.05255	40.20091
99	2008-02-08 01:30:09	117.05255	40.20091
99	2008-02-08 01:40:09	117.05255	40.20091
99	2008-02-08 01:50:09	117.05255	40.20091
99	2008-02-08 02:00:08	117.05255	40.20091
99	2008-02-08 02:50:08	117.05287	40.20105
99	2008-02-08 03:00:08	117.05253	40.20096
99	2008-02-08 03:10:08	117.05245	40.20102
99	2008-02-08 03:20:07	117.05245	40.20102
99	2008-02-08 03:30:07	117.05246	40.201
99	2008-02-08 03:40:07	117.05249	40.20097
99	2008-02-08 03:50:07	117.05249	40.20095
99	2008-02-08 04:00:08	117.05259	40.20086
99	2008-02-08 04:10:08	117.05259	40.20088
99	2008-02-08 04:20:08	117.05258	40.20083
99	2008-02-08 04:30:07	117.05249	40.20091
99	2008-02-08 04:40:07	117.0524	40.20076
99	2008-02-08 04:50:07	117.05244	40.2008
99	2008-02-08 05:00:07	117.0525	40.20082
99	2008-02-08 05:10:07	117.05251	40.20083
99	2008-02-08 05:10:07	117.05251	40.20083
99	2008-02-08 05:20:07	117.0525	40.20083
99	2008-02-08 05:30:07	117.0525	40.20085
99	2008-02-08 05:40:07	117.05249	40.20087
99	2008-02-08 05:50:07	117.05249	40.20087
99	2008-02-08 06:00:06	117.05249	40.20088
99	2008-02-08 06:10:06	117.05249	40.20088
99	2008-02-08 06:20:06	117.05249	40.20089
99	2008-02-08 06:30:07	117.05249	40.20089
99	2008-02-08 06:40:07	117.0525	40.20089
99	2008-02-08 06:50:07	117.0525	40.20089
99	2008-02-08 07:00:07	117.0525	40.20089
99	2008-02-08 07:10:06	117.0526	40.20097
99	2008-02-08 07:20:06	117.05257	40.20094
99	2008-02-08 07:30:06	117.05239	40.20056
99	2008-02-08 07:40:06	117.05252	40.20088
99	2008-02-08 07:50:06	117.05251	40.20088
99	2008-02-08 08:00:06	117.05253	40.20089
99	2008-02-08 08:10:06	117.05251	40.20089
99	2008-02-08 08:20:06	117.0525	40.20089
99	2008-02-08 08:30:06	117.0525	40.20089
99	2008-02-08 08:40:05	117.05249	40.2009
99	2008-02-08 08:50:05	117.05249	40.2009
99	2008-02-08 09:00:05	117.05249	40.2009
99	2008-02-08 09:10:06	117.05248	40.20091
99	2008-02-08 09:20:06	117.05248	40.20091
99	2008-02-08 09:30:06	117.05249	40.20093
99	2008-02-08 09:40:06	117.05249	40.20093
99	2008-02-08 09:50:05	117.05254	40.2008
99	2008-02-08 10:00:05	117.05254	40.2008
99	2008-02-08 10:00:05	117.05254	40.2008
99	2008-02-08 10:09:14	117.05251	40.20084
99	2008-02-08 10:10:05	117.05251	40.20084
99	2008-02-08 10:20:05	117.0525	40.2012
99	2008-02-08 10:30:05	117.05249	40.20113
99	2008-02-08 10:40:05	117.05256	40.20075
99	2008-02-08 10:50:05	117.05247	40.20087
99	2008-02-08 11:00:05	117.09343	40.16068
99	2008-02-08 11:10:05	117.11565	40.15307
99	2008-02-08 11:20:05	117.11364	40.15234
99	2008-02-08 11:30:05	117.08207	40.16652
99	2008-02-08 11:40:05	117.05255	40.20105
99	2008-02-08 11:50:05	117.05254	40.20104
99	2008-02-08 12:00:05	117.05254	40.20105
99	2008-02-08 12:10:05	117.05253	40.20105
99	2008-02-08 12:30:04	117.05251	40.20104
99	2008-02-08 12:40:04	117.05251	40.20104
99	2008-02-08 12:50:04	117.05251	40.20102
99	2008-02-08 13:00:04	117.05251	40.201
99	2008-02-08 13:10:04	117.05263	40.20052
99	2008-02-08 13:20:04	117.05259	40.20069
99	2008-02-08 13:30:04	117.05257	40.20078
99	2008-02-08 13:40:04	117.0525	40.20097
99	2008-02-08 13:50:04	117.05248	40.20095
99	2008-02-08 14:00:03	117.05248	40.20094
99	2008-02-08 14:10:03	117.05248	40.20092
99	2008-02-08 14:20:03	117.05249	40.20092
99	2008-02-08 14:30:03	117.05249	40.20091
99	2008-02-08 14:40:04	117.0525	40.20092
99	2008-02-08 14:50:04	117.0525	40.20091
99	2008-02-08 14:50:04	117.0525	40.20091
99	2008-02-08 15:00:04	117.0525	40.20091
99	2008-02-08 15:10:04	117.05251	40.20092
99	2008-02-08 15:20:03	117.05251	40.20092
99	2008-02-08 15:30:03	117.05251	40.20092
99	2008-02-08 15:40:03	117.05252	40.20092
99	2008-02-08 15:50:03	117.05252	40.20092
99	2008-02-08 16:00:03	117.05253	40.20092
99	2008-02-08 16:10:03	117.05253	40.20092
99	2008-02-08 16:20:03	117.05253	40.20093
99	2008-02-08 16:30:03	117.05253	40.20093
99	2008-02-08 16:40:02	117.08053	40.17077
99	2008-02-08 16:50:02	117.10329	40.14443
99	2008-02-08 17:00:02	117.12123	40.14435
99	2008-02-08 17:10:02	117.10553	40.19003
99	2008-02-08 17:20:03	117.05283	40.201
99	2008-02-08 17:30:03	117.05247	40.20089
